# Supplementary material for: A New Model for a Carpool Matching Service
Source: PLoS One. 2015 Jun 30;10(6):e0129257. doi: 10.1371/journal.pone.0129257 (PMC4488330; doi:10.1371/journal.pone.0129257)
Supplement: S2 File — The distance matrixes of randomly generated sets of potential passengers ranging from 50 to 700 passengers, incremented by 50 (ZIP) [file pone.0129257.s002.zip]

Archive with 14 entries (14 files):
- carpool_700.txt
- carpool_50.txt
- carpool_100.txt
- carpool_150.txt
- carpool_200.txt
- carpool_250.txt
- carpool_300.txt
- carpool_350.txt
- carpool_400.txt
- carpool_450.txt
- carpool_500.txt
- carpool_550.txt
- carpool_600.txt
- carpool_650.txt
