# Supplementary material for: A New Model for a Carpool Matching Service
Source: PLoS One. 2015 Jun 30;10(6):e0129257. doi: 10.1371/journal.pone.0129257 (PMC4488330; doi:10.1371/journal.pone.0129257)
Supplement: S2 File — The distance matrixes of randomly generated sets of potential passengers ranging from 50 to 700 passengers, incremented by 50 (ZIP) [file pone.0129257.s002.zip › carpool_700.txt]

0.0;42.45743278740811;39.428493435316966;33.04158883477439;24.80705222545896;39.94873360532938;8.688965057931672;7.058558371778803;41.99593032926198;12.702297489418797;21.29649162673584;34.40177681029843;23.365481612313047;35.01167051704964;13.965655813652434;21.816899019346632;37.45147587838464;28.874513956200925;7.690196790957551;24.63431009334352;35.212473048183305;9.883367286610369;12.05669214286955;23.768233112715038;18.829003994656418;16.33251466067714;24.3480898132393;24.836720229854798;10.817153959746207;17.98906578194967;20.45052890655341;17.986698748963548;20.5003713034136;11.502191017362055;12.067866704142435;19.756890192438313;14.597793497283671;7.965914397820046;21.5394242157382;8.092583205772094;12.836558052418093;34.11756668306551;19.422188173361835;19.76002416715407;22.470172725946455;15.93902219435456;16.82255050726289;12.518710633714166;22.98089172079884;17.094008780573375;16.661197224506925;31.669680871739594;10.469108382182966;20.91784807451882;11.879565427826055;14.203254426684664;13.681336723511892;26.258344908692745;39.20985195358621;34.9829844816511;22.024806271818242;17.85186696459143;13.929862990550218;23.446352759114458;5.9809905772124905;27.601401996149207;18.351515285641746;8.16992351002;11.261242617968959;22.20467787236309;22.385570881212622;24.513439547892002;29.747990825997658;12.621871994667742;25.770418720388395;29.03137535801713;6.611356905029082;38.06775801419413;18.53336060342443;32.609994826747624;23.128095982893523;26.629097248053778;23.60888908744245;1.4901405815627824;18.316596084264457;22.12459649367384;5.45977620224338;23.732345206199565;32.12944782902533;11.799356349410834;23.606629337228817;17.057522536804814;28.444100839629268;1.3741544393951912;21.045077922635944;34.91439234360424;32.645991393843204;36.54731856451246;6.320914298300565;11.294546946540581;25.560327865097296;12.15934916555222;32.50073831813813;2.771722339847557;23.717365194180225;28.163182132626904;14.043777334707281;8.359647365175988;17.636441133705485;23.567445957543868;6.519493003874976;27.578687927842438;35.69745450284586;20.31608187660619;9.232075352417189;6.361071210041341;12.297152304853597;5.47037505770564;8.456049632604216;20.31495814472177;43.15369993440009;16.34589455944978;29.487416692505462;16.537085618756972;25.70799117226904;34.55281308403141;30.053110134240804;21.225157503272143;16.206625576438295;2.6109389627297905;6.584730859185274;8.333376294905388;26.538274043839618;21.197662947219936;11.839739888630984;18.329895766818144;9.60856465080122;17.368249896123814;5.822409878668142;25.291843272018312;40.45131017651758;9.892741133399698;23.168968766204873;43.76513584862364;16.093754777039614;10.005848122147345;25.392131167348584;39.93088826758962;32.90293547448997;12.953780880586537;19.90596941890867;17.182140311472907;30.975823194203606;23.947604837711918;3.580357503324948;25.504166910945074;22.355833271027088;12.767998457493622;23.718084904470217;26.563523661026853;17.175203698423317;19.086763551075215;18.39545788554481;21.668380595678826;9.621119135368831;12.396759086854171;23.93195471345115;16.455088984610242;4.189169287100397;18.997349611270796;27.643382994396895;18.356400850129912;29.94976005236521;18.253900875776683;15.959002107314513;12.61873105399737;16.496312138987772;25.079800874572964;15.0519827246049;42.59308608962273;23.17060260688187;11.619134800475011;10.461162541559009;27.714005047001095;38.63286139646343;21.925741187405144;43.14489481849582;16.708078177698543;31.722551070612806;21.418341812127988;26.108208510880807;22.106960823751457;16.952970669510712;21.987082609126155;19.82740546347197;23.593894189689813;23.625275426048027;15.720936022678424;14.552934092974564;13.446126439779796;22.20643160691637;20.749257521127067;18.08211214756063;6.41630147812913;37.67057507902145;2.5541679554404997;13.977785648294502;35.80360639906937;14.445501052809377;3.904584653437051;12.787052756192189;37.19041844478172;19.603520179311083;10.887445083751942;16.088521916634654;35.60116539528449;7.679558875572978;13.89459318720488;26.598711289128303;13.0001144899457;14.968977976426167;10.846297837991415;29.32310336584369;25.43938295755698;39.95807868807129;5.870746142636422;21.089939453732644;17.691942870659982;21.71619323333589;27.159933376801344;3.967429718832364;33.708462826812976;3.637095125697816;25.29870071092562;28.369251962492758;10.645286719791056;15.990049097705398;33.5282443582494;21.193697927226225;5.262280706229091;30.9125498817855;17.618566919487073;10.807214886225704;20.954395055005868;25.078230972197556;14.76778667817202;13.677925618338254;14.237772369842059;34.92475965710798;10.385843237479552;29.887998733113825;30.34302756106935;31.15290015536801;27.339877354503123;13.89219008657971;20.847072655627407;18.46067687441445;20.638326373340888;13.721162243110445;6.794942244746431;34.713769965732574;20.870896756398153;26.817589177770056;2.473822846110857;16.052484755041572;38.75647182611067;40.94923231913555;7.484076316280527;3.5389096288768846;31.030812820732002;7.953069793654266;22.122663995054662;0.575374490054481;16.960035745254093;14.105027019834022;23.581247599388977;37.595842967782794;18.037808001101755;24.244050707369958;28.958178317468974;32.064309574904335;4.2353919274805865;30.967543412604517;32.35031665494167;25.91488125116217;21.224225780994306;30.657089603116102;34.88632854858485;21.903567961486957;23.275378654659146;41.23210861455637;2.6766458154687762;17.9557860809133;22.65145366457456;10.55868082275191;24.946740560623677;7.960283860578267;31.356488286806286;17.387834511792597;18.37315770829285;21.01462627794403;28.791022839777302;13.680031509583225;35.18919474092981;15.2240028011551;40.45593587293312;11.519231747749881;21.065626927410808;3.094353460761431;21.60540443272266;17.781563078082044;31.28794610657008;31.314110361822944;41.74536477498724;22.562523887648553;25.143602233705277;3.9769144070828837;16.749680803987818;34.184996027805646;22.49438479843356;20.283431800695773;20.45752733045396;16.49520575343106;22.26047914114191;17.65275831915469;40.109352390238726;30.882903955007666;15.77458521894869;35.3471468682603;19.708174040321037;21.815658769421084;22.45093526449603;27.065338950307606;22.228282177549577;8.703301057775239;19.57104454798493;34.65187955313517;21.43509949150707;41.94291986179955;16.61926099741601;14.781395000842672;17.750886749423216;11.95925835337073;27.353180784148908;41.868136813691805;20.889991894736976;19.895045293133688;17.225514287163385;16.626296619570244;24.534655086822657;16.46371093655859;14.306327946529278;23.0012720142082;18.485531556553894;36.440740042308896;14.73906147459819;16.98682110022715;13.864204536621086;13.420494120413885;5.557500251313928;24.68963014822622;10.884275987439546;30.647316381096136;15.649555522906535;23.064151678948868;24.525938924678673;30.123354325704778;4.027854829416234;12.759082858685321;23.51665445335984;3.9862296064919733;19.78595683616372;45.45856496164044;23.950537839534647;13.503995194759428;15.866803472596292;23.27216925382598;14.306488414732286;7.773652119453328;14.397626407714553;32.030207052840694;11.805417688462814;20.925164859235714;20.040311949534033;10.476984341087345;26.70776957278158;6.823645158674415;27.210076889533685;27.40819201765557;17.236852647321225;11.360775897998188;11.391754770208275;13.43562765104573;36.35106224558146;5.676035097912297;2.8202120580825194;13.018958110851324;16.44180475067418;27.969023289262836;8.933266556590057;15.616326251929888;11.175697829938432;18.688976913761973;24.346203688105376;18.369525203243757;15.882957278089508;22.414145526394226;12.032607728787486;15.81271074464217;13.658305661643487;15.44582734388138;4.916304668705981;32.806574934752625;28.83908695224788;29.830460719559532;28.041585450664403;23.469622499206924;20.218853946128;29.90385346688982;12.848551662501672;8.865109499599823;37.03516147907737;25.452736755036703;18.00787410284278;33.898801352352415;5.920282290137474;35.93366640617293;15.380276789120646;21.752692943853326;14.618788534521002;14.359801078933911;9.751748960284116;35.36102087734739;14.377080003636202;32.77337285914422;8.391416292050854;32.93875201924298;29.36828670540091;19.854378641168747;5.739882696397483;32.09794083898378;23.290820736519905;9.267156433771508;10.791115552792121;41.222555392902876;5.698547222818512;16.325181787508164;30.161538903238043;9.989978078016044;11.25109485398777;22.342281361237166;21.96557632054825;11.92562396014512;16.814759945823543;21.401671948771273;25.35931962065384;23.66873681394614;23.49783218346344;8.854473142970383;28.639926484521677;32.0287438973439;38.542565827948806;40.633702037925644;1.8556880286246697;28.699888706228787;29.530508173903492;19.42021059527061;18.270947465512617;16.739717154383445;19.75366351771173;13.59632274549166;34.03093483843614;6.333043678312633;20.861316414017818;15.01455327935816;20.295359720238682;21.789552740145737;20.71400679555128;28.092805144678294;8.76944720571925;19.32297589299153;35.653059213718564;15.977534179090378;15.513227541853501;27.63246096392559;32.98153434833943;25.500420445920124;27.999798428937694;35.932796904464475;32.53347933612376;9.915567267528086;26.84485346515876;23.01341360546284;3.2483114406416806;20.251830171273216;12.824803796297873;18.034912317161567;8.361952055585704;27.107087698682697;36.01154829458413;26.219151678802994;26.528659926985746;22.034028930492497;32.225769058832924;39.61622194510888;33.16651673172583;19.93787968524449;19.792439473788935;2.605480740768145;35.00398610263934;8.514352111152187;2.6645946438105033;26.335948608402965;34.73142587130364;35.159936728292614;4.6658959813211975;9.870018044221462;6.342096431630054;13.917264958391232;26.787684549963675;34.315486944452736;6.03761692602607;40.52192759667219;9.860272293129526;11.043254712162177;9.813593962042875;23.495195744567628;34.318360505954665;25.734015911618755;37.88160518152313;8.060823030305171;22.15956742839864;31.90093975801259;18.675317282282364;37.52754839708609;16.941336992911285;24.420870210101832;14.693969334974659;33.892769743686806;14.439836420201566;22.075910172198977;21.160079558068514;14.996918628768128;39.40446726402021;15.914015344312011;23.6373201870101;16.816587249403614;12.9435607423018;18.724445536213533;13.932630223445761;24.18290683897309;24.48184376526594;17.242606993621514;20.372937138943392;14.031357173956415;27.212938710455333;37.2168424874276;10.767112929066618;8.48789575963883;32.082223915184585;20.91243534135709;13.13879142569778;27.09329416096366;15.976623368010097;14.726756978963623;31.991704648355082;33.251971782044706;38.24504085904318;28.335203643349434;36.16111307461004;18.31313483662807;17.224722517718142;28.612506271944355;31.133001666916677;11.91359811827743;33.954639210718575;23.168347126884125;17.945693755003887;7.21720103506084;4.620973121639246;25.273123548539278;27.380929588188238;26.115970179756708;10.622731764582042;25.005772562097647;29.391383961056906;16.066526411117774;13.044198835366918;9.477444212261329;3.4018763662628944;23.63159788222422;18.518108663458197;31.562905862980887;29.858826787193408;11.049634729138713;13.883366464814033;14.5628727120672;18.687487807749562;25.73103608298198;25.523135999069318;23.462774534059342;18.93358871775548;21.30454271493806;13.370582427378817;15.683176217448226;1.4973634343490712;16.123451904211663;17.682048530790645;36.16377164721792;30.648409894503466;17.774934826954944;15.7822403324511;23.101853195056822;10.850780999652137;20.7603249002471;27.730708850617177;39.31948625857302;3.3565145233955227;14.818544640725007;16.21884011233032;20.077407214401987;12.186675840957951;39.07171782215523;21.159112335052257;16.028345185903486;37.409283561180295;39.84133025222409;17.559997296416856;27.564371028646182;7.934788010916831;34.78420986803315;31.51981151251469;17.769777232792283;13.344996163443513;7.058491032174234;9.135979290197334;16.428808820211113;22.892722223372402;34.09834585550515;3.593570578641126;15.153211809683281;14.858652315050618;6.029577865964417;11.367072889967167;34.93940111400215;39.762829698909265;45.99675764645673;7.287374302385442;12.362878759589867;20.164480245218574;34.32406782500155;32.62236187519492;14.16549666201451;19.336336541582927;14.216625534926212;21.90215132117369;19.775602765434808;17.701224860314166;8.991103948355468;13.76795531657973;28.809389346451113;42.41620654591836;25.43577532488029;14.090111244234373;25.990889857399505;33.19702666845783;26.443345852841652;21.85078817713942;22.25552671801055;9.489620693875601;12.595266051682724;21.999295869838832;28.63160535685747;26.110879981875765;39.32906521321317;38.49699556230397;13.607106170572186;22.724435582397025;19.245971936615252;18.797588108825565;35.65700705443614;25.331964280267616;23.63787490044789;24.89061862923193;26.47370354649992;26.08325445229652;26.343826639751068;37.64599038768595;4.214905576474897;35.95749411523783;16.16506997604595;15.013311286025761;12.848416713189955;27.17150858573162;8.33115032958878;22.814345634372184;21.42304662580999;15.290440368471787;11.68625265617087;10.864769481198177;4.74558349092584;21.28068812181697;16.459415841395728;10.441757850967383;33.20331319968131;21.29204422552935;37.64857872234043;15.766271595187611;17.395094007056702;27.195358207334774;33.878414082547216;5.8073320720521115;35.54792767123135;6.8394703017410965;36.46687269180332;10.720283613608409;15.35471291484279;24.226092692579407;19.36326260856419;38.89964219373501;23.4926934934264;21.645240000036562;18.440109337759665;25.914568042884486;6.963733853513868;20.86587957115449;39.4600207054194;25.888443439721847;25.361064528258083;4.391540208027665;16.30450493977701;16.225058614187233;16.257768243375654;27.86518681887575;17.32587830075158;25.270020416234807;31.786884498524035;23.83124350273852;15.543676172088565;36.40629392795224;34.441769573387255;27.569159160457993;16.93829979651807;21.924033369205134;6.440929825923738;19.094506665469492;13.872343236194428;43.42910366703246;34.732902874730016;26.783925203313174;29.587386097732214;19.46296476742745;12.69109810645252;18.200955509921236;8.819012082457375;6.370716973971013;8.62866505523288;15.442335206329892;16.64394386536388;17.561558822161164;32.64238705068469;5.984880193382667;8.112769572623504;30.90768702756019;36.99835664893044;8.232552914248489;31.618881785535514;36.434053134979436;20.556637602132287;19.63180830403811;10.239551000585235;23.012295647595945;28.405305652199885;23.303680799523406;25.43873944854231;15.589522454414713;20.198085982141748;16.598670537500965;26.661253450646594;16.77697903642536;6.049641400149056;31.30335040230467;33.54463983569083;13.640233341676412;22.592493396193674;11.861035415195335;20.148605639502943;28.807386221986324;16.022364528406108;34.27130573170603;20.195223781608384;15.015534915497652;15.31665987920501;26.142604148672472;15.932522712605723;29.061067405321122;23.184955079038726;21.19797284077084;39.873228137748825;22.49989982279162;19.932936582331187;13.390939174975726;15.205480453838813;27.198778132262753;10.301473264278032;0.38836461647764503;19.54339035552883;9.526970890453875;42.13921830522684;15.12704579172436;17.317030006019476;38.02734690558019;25.675406002361665;22.491069113289058;32.41875395801626;24.721677083980904;11.769163929900506;1.8430644114627142;8.066282059287794;24.31168184797765;29.28684039792969;40.7498155184791;17.736698334061206;7.14018157639156;25.154250023657482;39.37420981078476;16.32714680380762;28.04246172560253;19.23841686116106;41.8913057090204;12.405713061208465;34.65340787592678;10.26306939112965;15.430660207884378;33.38765597049059;18.13902136992965;27.8147138376876;20.771729649605383;4.5848468248620495;25.693885905945194;13.64969634402752;25.183607483970313;32.194764638450444;22.236019056039765;31.458462374083048;7.519469721871892;21.027203627197174;9.87249393065365;11.637902619860741;12.348494492832604;28.2439495117627;40.93561012973245;24.921394420054085;3.8258869308025187;19.784287663954522;6.609998486127217;28.79977540918699;25.931892713825988;28.261574555547273;38.018023589321075;12.476756720631734;22.416318673984733;36.12739430601004;31.898336962907333;20.58071500316477;20.211775777040945;15.023356922347789;17.465705055498905;15.223729209124093;16.822643706851498;27.177031103869627;22.21146990567965;14.960912647913506;20.008431535385178;17.23490753834491;5.913679026344534;15.612481018951309;17.63339025972572;22.384843352527202;11.73063233428522;36.57288191260755;35.19537104607498;7.413705355038071;27.626604522281834;27.595299102358457;36.35145761935634;18.48577452551696;38.3102259539862;31.163519989398385;32.93882611363584;15.15973104326778;20.309354320286428;39.429351767701554;24.23120818270666;11.844014161880272;15.697256187165602;12.0697459034974;10.17513104735404;15.087168117938962;13.063985830084322;28.83831157774463;6.959140692435841;26.894714130007678;13.81196244091427;15.650183768505373;19.125395576761225;25.528386269481608;10.971985251085163;33.530208988922794;10.766975120360623;22.51115563954018;40.40569208210549;8.203254013423628;15.658864105266684;8.170653855217534;16.055507282350334;23.30724888742938;11.242482101501363;27.814322093579655;40.76097208624421;13.701919870787236;21.841817541084286;37.674994987585464;26.340198739062934;27.012242760946734;20.107501616123578;10.376212162872203;12.171903208611436;14.692806831277506;29.519296649324456;33.60122728660466;18.89283744769877;27.154389117006698;12.665523631769446;29.675329132925103;12.768036470772905;26.599612418030336;9.119319370082659;11.87468099788765;22.775378974018714;25.918053682411564;11.810011719920112;40.835028616679544;21.47623404360407;37.325959482141855;23.378235206447275;24.79703900880419;3.4476022738617944;17.52421845441197;29.105136127599607;6.830123275937809;17.83885732532114;6.792491084404546;29.793183212307806;28.81822563126318;10.381242325927511;7.973671524190603;19.62841577868331;8.060345302418817;30.359279895132868;25.504410248228645;35.889483685309116;24.732683585320796;14.808309201102693;26.144994963238148;36.25458421937001;10.766761303487403;27.28152784796491;12.148247223653476;26.971509243521638;14.622920590640573;4.452907287993352;8.027220571242042;13.380767706689548;28.72100594637296;12.579951489551298;25.192311418416377;25.027380918915853;12.97278120142662;19.564214113464864;2.110466123342511;38.7772748119414;19.154911522608934;36.887578031509314;33.70462694022823;21.693145536071892;32.35070426849394;14.545357846315074;26.615603879484066;42.186244339176994;11.161016864972916;22.488945185811588;24.886715146109903;9.359580613905258;17.149825308825292;33.395496537312695;21.95204278762935;19.086790187947592;16.366287033108932;34.9377152387763;7.537783752426121;19.32255189436933;27.220083017291717;25.229666311644905;18.726896594481627;32.377283055428485;15.157073621250166;17.098771112480804;20.18752481315024;23.09738508173599;25.930758548022624;35.700235658517535;21.75301441024705;18.622999669826534;21.001680483273677;23.768732075314276;27.766403879127235;26.36145103050909;38.89400599154571;41.678468957044785;21.27706211709022;31.429625448295553;30.28061138539996;19.37574571054596;20.62449050325009;11.453237272929423;26.64836988204079;27.21061278072612;22.835196017304888;17.649765677916577;9.29754751995316;15.672349670377674;13.984358874956907;23.36656000991496;30.46994908428945;18.79125170693864;20.066147906596665;21.757889559456036;8.706532228139613;28.780605750196813;22.896718780417086;28.94270445424818;40.060533879357095;21.651741506869598;17.185708123525405;25.145334073715595;23.39501385035646;13.673680932494785;38.67285028600286;18.09316905143067;13.513174866368582;35.64942916801455;8.840628340877398;3.716615412715197;32.499197699812804;12.363206539695561;34.93184254385682;32.475508507047664;7.239977455479496;17.49693452429042;31.84749976487898;36.066134919457895;40.18866448341895;21.25318836239476;24.534748307642907;23.701371431454856;33.89893483470828;9.62284038302498;22.508729633770745;24.80043200089413;28.395032479924254;16.521011504939715;25.137521663714335;21.143604190654514;5.449676448023977;9.62275177264079;16.3473884650552;25.919374306330475;17.041751031052144;36.881294485525615;22.852301420991125;17.40694975702081;33.973123296375114;25.34149624201169;26.94938214699004;15.19494708033351;25.83997466903928;41.112606128740204;19.25372033428239;15.462169031275234;26.14547423192725;18.73875184839381;21.55814758736732;14.166241006554577;23.254040216302684;21.37251455365131;12.341633986532836;6.677855921507415;4.712693440797222;23.139158056773145;14.823587724113624;37.163393241250596;17.912802788295956;28.246703659749517;11.58661445713937;27.436790642842624;35.15600422591217;22.073497956683394;25.47363867666705;25.828841863473972;11.550905513764198;24.299258064613486;19.49335881761468;14.743320581320164;1.9865095349872597;11.787857403936124;20.093654592522125;25.288328268474626;37.6148674222467;31.557718744303877;27.680266884531797;34.5641370324278;3.2117866205225933;14.131188244672648;22.8318485897197;25.21369698840383;11.48384563456352;8.687821441144779;5.243036673342009;27.0843138628809;10.170440391233598;22.69460610782346;27.027849617211597;20.729847903330192;16.70557094669294;17.05749255610601;38.08448910497466;14.357070036620238;24.22108556319361;1.7691372073059988;19.236929020191635;20.692242094385776;24.78830559750203;19.996053266186443;20.930389171200197;20.550978486413687;14.628975541302092;29.584365184398813;23.65166512484186;11.728217331796744;29.120158977970945;25.55279814168563;15.1099047087273;36.867615049133995;28.580913358906585;14.740813006455705;17.81397792264501;35.428920358400326;15.61750298178208;13.18266996460461;14.967159582739725;25.18784520497227;28.521731099987576;29.192794588662085;23.79606756224433;27.723057802167844;31.870481858562325;5.349650108326035;30.539333694663107;27.65954040641303;17.19056074087445;18.794718516530086;18.685542768263627;20.025743661335586;10.349677819655723;5.9357359971561925;26.48925867900205;8.87025046184746;39.63787600211456;29.128829154298245;30.297219195052744;12.771558850193957;5.407871325958952;19.40014912513018;32.899390493779876;18.83120604636598;38.45115854161032;40.81152896128389;35.724766736214235;17.124426129248857;26.9211280567816;26.94130790309773;29.59360260027214;34.119966551742905;7.35773001554965;28.545675889236144;10.13589035200172;21.476071664530277;42.712672753294065;17.800668329416563;13.53127445683281;8.330503985236035;23.487073314369155;22.697103309630958;11.947688492305483;15.035985599926766;19.826108596079873;4.029404850145264;40.248480071820154;34.98938731450568;36.76987363402409;38.756868038821686;17.663924836094083;21.07267740626743;41.11157634868888;4.800840375868272;24.077821158766742;21.404713878013645;15.23248840291326;8.708700757754254;29.8645410414325;28.661809978122772;45.45926491593988;17.004786310657757;35.60480696985016;32.05902886401747;12.475986037581947;41.24752669915502;15.290317120425081;13.131368400977342;29.278654631813318;21.863613811499402;33.38299198843516;22.027499727171755;28.762273915398538;9.306362736140837;20.748306098602853;4.479949510393638;4.8046273163627085;14.587909862268733;23.2038469070432;32.686640658846336;9.098571822117126;18.62228877638444;38.343426665343976;12.097991121245744;31.556631624801415;28.29682914363384;16.8087467115621;21.298096226419894;15.875541611776367;12.29475814012201;21.71740188379108;9.763639245249419;11.210628322376868;25.930163804044824;7.824750826779263;24.853094796100546;8.772502303600238;9.140646794829154;31.04210785732236;36.52400614730792;21.359353280764473;27.21426301375721;30.778726268832205;25.86437971442733;20.597082361013246;22.9300824608772;27.51543383027263;23.189219282123478;33.162525437156646;26.25980265042711;14.3182388048686;24.55754412997059;31.42857597111163;27.150509480423235;7.014514588118339;40.705399788966425;12.018411357858744;17.728193895108483;9.6655533031707;18.577215197427904;13.675018845191445;31.806910971727095;23.90449926018326;20.573675607312733;28.999014965797837;19.16713714722639;2.6058945486346006;7.2958492383437745;23.44129784871999;30.89303721508547;34.459539364092436;12.81036828402388;35.63845094967859;27.202054528114484;22.174611466362574;20.085800714972688;23.47373572495885;16.108929726316415;26.053843201739987;25.558614226677502;29.299864512718194;11.923615870989064;8.30666160049718;15.045745877716461;17.10796305485382;4.962893435434752;38.59683680080795;24.07184502883706;21.67485225889724;23.868062898545205;30.31130983302651;16.665514583344304;15.091809142776585;33.34958767625108;27.983735579935118;14.726970504603852;2.0740557164279;27.6431682329093;24.41668293334441;30.009208998101936;31.38442675519107;14.400963202979256;24.537965712414003;35.081557095073684;7.846238559283955;4.763164559459773;12.753431543348436;21.516423680155768;14.211093338004565;6.84699437416543;12.76303519104737;37.868253916384155;1.2207526183790616;22.98343637837572;7.744242734781395;16.298213452855048;30.986981711309095;31.934695396523068;23.89488725590322;25.256864949054155;6.833952150302895;24.14382619594533;28.336894221227055;13.808110846340146;16.24426888586262;25.63394796700207;27.36355597309595;8.593493418605705;14.107710524745464;14.604780258064242;25.41847967807346;29.5056341480058;12.301294765261561;30.502273912525652;17.861139751173045;13.620338049966762;21.948455707861868;20.361884973888117;19.469357224682327;39.42492002703931;34.75186494766838;18.600572744467886;26.615650004135247;2.0808960833381476;19.12762287607512;29.599143702675224;11.080399274582453;24.3988547792203;32.498569308404456;11.970613061101389;18.73665812669757;17.98005738857897;13.593017974424;20.135009479905037;40.01134069146881;11.863176945585533;33.410850604915424;8.767009322912777;28.44848154618552;13.496260132080454;21.842503812222045;20.316219393199855;21.52455918216011;16.084498122576147;14.049283291692436;9.170190537705258;37.20064454801352;41.41777383679606;13.367830785283768;9.023975625690376;28.36326935052693;29.04557577125705;30.527333588917998;6.9210359386354;20.59650838232337;23.493720212797687;4.035690108679802;24.902341420472254;
42.45743278740811;0.0;26.66303981077083;14.018954140828791;17.659127223332067;22.993042068330073;36.673897393284676;44.766737973434225;1.510440916914713;30.267501478701707;21.431664310879047;8.479902592940578;60.7998244503116;67.12193344056075;36.96912159399731;62.76455010619013;14.716291102435363;62.623426497906976;41.92700543348283;65.31697176346192;9.974402241491214;50.49978393177737;52.44473702087133;50.26559138340054;56.70580714392429;50.432210774556545;64.702019811774;26.24748778199212;37.43315797780417;29.204589717158466;61.31063753371592;60.20733666240708;27.803350801270465;37.65536986346325;40.83371634985954;57.268857392331206;53.3324298028793;38.15512096070167;21.46705848916515;35.61613835739515;54.89198478741065;11.54404230996407;46.395025938831274;31.056018923908614;32.768799136031106;47.57135294443058;41.88098370572764;41.17549462821673;20.993988200038615;27.37983646128253;58.785296263164525;12.983223034196937;33.80219646328614;56.91348424181849;54.26700346875631;37.644177075544434;36.29261988064657;31.536440731139464;19.643104897002036;14.291158559951283;22.290829422430264;46.4678283566643;30.918450998048588;23.474524090772444;48.41300325238444;64.75851949153427;60.7840230814061;50.611222768717234;45.19998336977542;22.834278514061463;20.52153636651292;24.794868969555402;61.951692170565096;34.8171666285418;22.903609881389134;27.709025639734413;45.65206547088166;5.104960708914966;31.007418791327574;16.90317872659482;22.132358576198442;67.74597379903935;56.313429804724095;43.053443696824345;25.765013340134352;36.26803177255343;38.32748273714056;31.22375129249619;14.370013913032544;38.14998384550782;20.43324877664396;42.60266319985396;14.35908564132428;41.40219380866271;32.35522008352458;17.16303477979861;14.83009779273974;12.692154553758913;37.41285856042632;48.778009043125124;22.6400594261141;43.79406120346617;9.976212357075687;44.748401342943936;57.01937235571366;18.08753210049245;42.25280110992072;47.86636240780565;35.77042946108104;56.834511886017744;48.7993294089953;60.456833132015014;11.9070578337543;24.11030152959236;33.99477601020506;36.18218757096191;45.321047996561866;47.8977003718441;50.874175070265686;53.67233889708763;5.780964657539497;57.1831624804362;71.92992677752646;58.578978314386305;58.97786875001392;13.247170936417872;64.58861726844563;55.09717184448411;55.10391263941126;44.76359667035267;43.180481379107576;41.72266766878604;68.60367968332173;57.80602365128744;54.08166359364951;25.97232723370119;41.60559817099424;36.19364378824129;37.187730189455465;17.174448870579063;8.153965950458792;44.805927474979846;19.8485135945114;7.133555386325643;28.519018686044852;46.910506226393544;31.69291247284272;4.410484781021763;23.632190498074742;45.19891126072347;24.62623774828104;59.413965742910925;11.595641247391837;29.84962831247416;41.674565806380144;16.96873025606563;55.906457947493294;29.852191421025477;29.960325936529745;15.897591416662369;48.279986152017116;45.766914768830176;59.62597024627557;21.114466950004378;48.346183986637364;42.5205145638418;22.035654357399288;58.1409624876773;46.55332331364283;60.22898545462941;17.40343628762555;60.80060270505608;66.52370811907008;57.97783571380676;35.53945925592744;30.589419923407533;35.44200443030341;56.86745345626257;55.91347311411412;1.5103543954363476;20.393717089164245;35.24715568983806;46.164338888107515;55.938179920269825;9.980223369647693;64.3536205959864;1.3929114014012407;36.783821661110494;11.244684695262363;34.00984609282321;20.3713908526723;23.944885911064674;28.501435652976728;23.31971560090582;24.087746071867052;52.143007398051225;63.20743521157738;33.533218339054066;37.05602371580415;53.29228843205499;20.41939783433013;26.02900192534434;28.359756994449683;48.870052925466965;7.202857724315496;44.976397536327084;34.25827200821612;9.667938121881484;52.923290710579884;46.26893873481906;32.95580154562931;7.1746920426289496;32.667134921241825;53.108153257865446;40.87105796855337;19.931959889477778;44.78801649201128;43.55959605687255;25.04917835445891;32.18959055643631;34.19047678830991;37.42585658113449;14.577169653688953;27.668015159236756;21.916870032022548;37.725575738923;30.629282472998923;35.27997619651955;64.1667912212967;28.393213267368115;41.51378613265202;65.81366028908175;45.69834576741478;17.23626334385278;14.14673253848088;44.10883164092246;28.212427354804415;18.782299095155267;21.677143507238043;46.30980417317122;11.58033594132725;60.06226878827874;52.692188158811305;63.39978152668058;62.03962768121992;32.73695450255875;34.76188718927148;31.041659256423685;17.682796463501447;46.346018423150795;27.547891147508643;16.996971820885165;23.110421611461106;68.07035486328145;51.1952982158294;47.06429768614403;60.896867395058926;31.15777574551911;55.15213026571661;48.846425193238986;21.837026404325545;21.800073130021765;68.43863706232085;42.96481011692966;56.77115678054677;15.291317691660078;16.753217541759867;39.46636407983963;42.41242504029333;65.74522802104642;40.44693889986357;49.48115111721657;41.88208369634368;40.697149003476646;46.07079706312389;57.65791267320345;11.551697007927745;25.273552783624744;63.4378033928819;67.02553482447381;19.955709631868924;41.975201386394744;28.486063933025434;63.53459354339605;22.739080031364757;34.0167543113943;12.274413157099918;10.86555853716056;40.53102858453686;64.80350214378203;10.01941763804997;44.94158744302941;33.07984295621035;25.885875477801306;36.898493766428345;18.751222309389515;43.31885003478194;15.543245689850586;59.24492053545188;24.637933148703393;31.053780266857345;64.00326901080155;50.252018420666225;8.733408833725035;35.566798736199736;5.764936438125476;33.00134654832258;46.95649362526202;41.00026849759743;38.46929679438058;58.37526693746744;12.384293546191598;23.0845051821784;5.0604451364432;30.20699498628498;18.897151469259295;46.38689573630183;26.485941302520285;17.243692667975775;25.02193973510521;22.310346069155308;22.641459923292587;51.349333069356355;26.565852223433982;27.086518979027378;4.14183070728158;22.701133038602606;52.79626312397114;8.452570247119171;29.80454793157449;25.40836997259134;23.009042418975742;65.91466618256489;61.74201712789687;50.056575193816485;62.02835790274429;17.23845525549455;26.79339868792667;1.5091344021904225;25.962593792321226;30.995937697350282;24.711615694069486;43.59193854831077;59.216870918960105;6.312086993729359;34.66330007099861;59.32856245420419;59.67709832372977;58.65852353558402;18.82084542818294;31.99855158526186;38.656249665907744;24.61620865802134;33.025401410003596;24.35258770310417;39.69112809647453;37.47123501773736;55.11695017269025;41.42264321353747;37.097159060501916;67.1070528993243;51.620267618904116;27.898334708159872;49.93969532586047;22.02058640429891;62.52918209784832;23.182618016556102;46.02012588735332;34.303002212421276;59.65607629787404;45.67659600271525;35.39131838399805;5.183905609254581;64.10334733786176;46.897598928160775;48.65413212404778;34.84833150184442;56.49432783691141;41.36654135080291;55.099539204684554;27.696989267645563;51.712616856022265;60.666765262612984;29.43056412249784;51.573995745157745;16.039830614468404;46.59634902288449;69.28883652435596;22.050056555010936;26.59485357500992;37.67000619688168;39.45683397141497;38.606559439802574;6.131407582706115;46.23194358913654;39.996718953980086;30.872105920442724;58.88443075994946;15.726097394808827;39.79463078550185;27.84156374388062;37.335658758564456;24.787387811789717;66.80052026260549;56.884767529689604;37.92000765847144;44.36722734435549;52.6972959444569;26.647431459495337;33.10559873414494;29.09885804637368;39.6589159473821;18.723880534494285;71.2961721614063;14.699962012399851;67.72008883041347;53.091515113123414;28.837479689069593;13.824471254117967;55.26063001506002;40.0352617375693;11.650286929520965;64.4423711044131;24.909463905190346;9.010374701603855;44.938509966415324;19.20898849317952;57.81285768248665;52.381807245752405;49.16694299926237;49.79430802852049;51.340481333366135;22.020244392144125;37.578895024401724;65.0496003390297;45.64984419628513;13.900458511120931;65.4607361367945;52.426914771370896;40.26585729073865;15.75184524297901;28.55119537990207;47.304699887839455;42.599060726204335;21.60538608546866;46.96998944033061;54.107987905296696;12.46870483254426;52.29124202095962;36.848410816462085;57.52437177661235;20.849573764962496;51.75242236569184;56.552043795724906;24.265628290926077;26.71755319657452;32.05170273433204;22.384072750129334;51.30909468442895;24.391533990204643;10.742528962389615;6.6635458597127;22.300212199627648;42.05379044152139;13.78677207650725;17.685230275734327;40.0685824321047;60.70751206020545;27.862721535462065;22.705873944788905;30.776701824674817;8.53951349047183;42.9468001390804;44.507367307183884;49.76091552979979;28.83147002975623;22.975766551945455;54.654675575093826;60.58967416141035;50.32626285163907;24.607800401086813;9.786907548590719;26.584831962411933;28.82720159979552;15.767270637308306;10.485455810995155;61.898268917318106;15.456783548855224;16.80801440018241;13.784359354830483;47.378762374662784;23.251825856453006;26.807626165491595;41.591905670199786;62.58951651512507;31.4867488142397;36.70287157759048;36.0845072776285;62.115110211516836;23.204284894832846;18.355419658374636;21.3083242331053;63.5226777069194;10.634719541935372;15.211247319102597;24.18978468328813;60.13998685002165;36.086966533803086;45.05756637032802;11.373209112680746;41.2380212528098;44.91394816247828;19.624012801473512;9.023002763971833;8.534301804647804;39.61184870524928;35.47404751164643;37.41791543768327;46.1572536151934;59.00144229065767;15.273232086227946;44.15028131316175;8.213680920302581;36.26979027336864;31.969643061222953;35.69981150862675;23.92479867651021;8.375009188812486;16.90190082849613;15.026460655594558;47.60571435964695;59.04744901623327;18.63549988677715;61.04784928944516;6.142266735004565;54.5278335561246;28.5004138887948;47.91166879390951;11.074459436147453;53.533795788346836;20.787698721771775;39.099740669805165;39.12409002531792;8.42593607442793;40.24687529659708;56.275668603183526;49.833941383311036;39.78696137893164;26.610752902654816;49.78729411398078;22.131676915695092;24.258893220777647;59.62446659425909;32.34619167184305;48.85779225546115;15.486096201827761;11.225172132925634;47.28304091219482;45.14408500842587;64.67141062307493;28.874709380386438;50.07834028580258;59.39095684903603;58.38420491439284;48.20556002539093;15.65609120442802;20.053233170460935;13.625898740199718;16.03535217996021;18.303118624225338;34.206560981094036;25.766380398434904;16.44825364040525;62.218403581565916;45.16788598248207;13.225165737815168;33.58532786752287;56.00632430857376;35.33870562190604;46.93931675689167;58.02725545985581;69.18653068014133;68.50525866866657;51.91065033647273;58.931436191946915;66.61891273846032;58.41101750617573;38.24016528773428;33.43341388709459;42.02061199259836;60.66708720170942;52.68130234535408;16.214905776737943;63.119746652010384;35.87354620550077;40.44057410175937;57.01043607334657;50.86088512369863;60.69596897639424;52.109329248228065;19.57918529082667;23.854180211208696;22.059658195166723;45.21159460661922;34.2009670874149;41.685583541947416;26.33408875004938;50.38095473976006;9.530522627868008;12.045306335257784;26.868876343648463;56.69841807404346;19.41442734215541;53.03095234091624;53.93730515064616;63.809525852204665;21.92019841423735;40.93896564586788;46.573697484356906;35.95309229188097;62.39144219090883;31.064454341918548;13.068543910579477;28.33912601023501;31.407954947827434;24.963753400642396;9.682680530862863;43.99336927862496;69.5636004009663;36.32976616590669;20.938481578468647;11.493151330643187;31.93494550963769;29.177503957900782;49.51561782638083;34.279350871958044;47.18685026605716;44.42905612486039;9.658875462085335;43.649802952030505;39.805751161925606;32.22924121113408;47.98972032693651;52.751464156677905;13.665182450300932;3.204197289572394;5.861466329875651;37.64492881927875;42.14214980714431;57.47840042489176;21.30994240533126;12.394277046251524;55.08865066327667;60.36407132085933;47.75953966312708;59.74402088879429;22.698136007184804;34.519419506894955;33.48912841726808;33.64594806495124;27.068969329937392;4.533885089841571;17.481773037568274;37.64995502320031;18.58260292088567;9.28058775119905;26.295182805543167;28.491233414635452;62.7290016456997;50.28185659411289;51.546349202711866;21.78069582981918;67.4797130824688;68.1856352428024;18.160079199650664;8.814184517908485;56.063932887350155;33.71712325963712;30.651457680949523;52.1809670912979;7.6191790058871955;64.04601609422127;27.989671263587127;19.651216007946203;25.348872004688047;68.44865485650386;24.783094615221362;9.037898006653322;39.46637544250999;12.553421834471694;58.558214427911494;56.84971290050017;54.07546126599473;69.4971191575581;44.80591095660485;33.767450439788554;41.90544932176492;28.308256317799085;46.157393745036394;46.14165834640751;41.473313241336825;31.703805007928644;34.52180659630265;40.33537112806774;18.737992819958418;60.40272683701041;25.863698793317912;50.9529223649725;48.50706852516053;57.619532153610955;19.740326630186345;36.661788993681064;6.986943668553328;40.9136506211982;6.175664544436153;32.042989077541804;57.811400247984885;28.350622423072988;46.28276819736764;27.194958598488643;46.425302790860734;44.486506704966224;49.645212015106836;27.301392994119137;38.25912923491722;41.58719245973469;7.088385639604159;68.29796625682434;17.124458956060472;39.568768349990414;28.140891192039465;30.70612948713976;42.640448035827404;19.667793067262366;59.28794935522843;18.187926236449133;11.246071060438062;22.760129296594563;48.297562254006095;16.690766690102045;11.775378988166034;20.43911098606039;25.572046841363097;52.94352322063505;38.77785315398988;24.603939657566034;47.11236690250397;0.972336747154951;14.853219102950112;66.89688455707605;19.829130579896763;30.502608436043204;54.92081906862115;60.24777338927308;33.7980879369047;36.12177271699478;51.05507819330448;27.141025941097304;46.716422192216854;35.68682531761085;9.925216356855596;48.05868798315464;41.2688084951605;64.33332124412651;5.459148636268121;47.42167778804557;28.186744086322765;7.855857611585179;52.04127628056779;25.82932086286006;52.543839978439735;65.33606203810398;14.055899139884037;61.17729936581679;17.147144714801538;32.08872750202388;53.09888756550996;28.58516072768982;68.86015195901449;45.40054673820208;48.49520537207518;66.76630111484432;25.727213966824475;31.671118301829534;64.98267607520775;31.869678716156066;29.536107831217038;71.2561358070786;56.11864032830274;23.045171787300397;24.21379947678429;57.47294247430943;57.04748368625255;55.5183150007346;57.464977171927444;13.982691872333866;65.64178806952744;57.809751651164156;7.161598985750006;20.066936093128852;31.960893312329326;39.473041167474115;31.630565331409006;20.350729529589245;52.7084116739226;42.469718246594354;55.37143246830985;49.82202046502479;5.15626664685537;34.63315975536055;50.50421280665749;4.458486426191565;16.78837765380423;64.92418828711006;10.181120375588188;60.3852311097821;39.14201057836891;42.533493268939786;34.48266152943984;19.391663727741935;16.25876614180648;4.457033335420174;32.56041449073913;43.959710956107486;21.40418101943575;3.849669794745048;55.87406300067358;57.53356291637431;33.174718991955245;7.50424793589758;36.85722436083317;7.8073242347413725;32.686496649889826;38.50678796725843;12.31175333828957;60.15914162496522;15.883296983353118;54.97192281535896;46.38245241750664;16.76367484567517;40.44888403227225;19.165684284397035;65.79468692494696;32.74118364776245;13.525750928194295;45.29083816201497;22.84305465298412;33.500426905634654;41.51015752734797;52.1569808372554;14.600317905048028;24.37038581934355;66.80181000247735;38.752729289900095;58.60895604886282;45.820689346141194;18.37125370782641;52.54528144543483;21.598234032999656;19.560369675462983;41.38411413220646;43.39763752349846;6.371923753727685;10.677994512072255;22.68232720456986;42.344868631042935;38.532351811246805;59.823423878488114;29.91640644594413;37.24101140680131;62.40263672040187;24.754996550890233;42.37951675128826;61.25005675284688;25.75848536489266;41.25612646322787;35.44497977701386;44.50779434629598;53.47508659317161;30.876134127128083;13.913071104390193;8.888920857115682;49.79333780105161;64.19453925291901;62.67456251316395;18.602732426664964;60.78888142172534;8.512819815276323;13.527871687236292;15.095357170139414;28.12245779090634;23.64427819377243;4.144642653033687;18.472716288062273;54.24255158433413;31.07363078836288;30.51757994348838;47.79073680579853;27.621979385439648;31.647609818491333;17.07646607630576;48.49676386979696;68.8259350013841;52.745484374968086;51.87318209528643;23.33218462752904;56.19527912636371;53.36858412298795;23.249040256072217;52.279996999976156;25.97684637670946;8.716567177311626;44.241012060909874;35.62718061009567;48.28591984507098;35.37719499901802;48.754030439537644;45.27476664483532;29.82277868137311;10.832556384295867;55.96615082911709;26.206676633316118;5.15023608892843;63.516590177660795;17.800477153497503;33.440904634061866;51.7154518210321;36.43102253009372;44.69964126379074;13.822865423015344;11.338746805829985;30.639163368408497;60.14532561147254;55.11853729082456;13.15713842322079;54.58536691709121;21.199556697045633;44.5220513053354;45.39518476760428;21.81593725873323;66.6047498019383;33.13989295057826;3.763032273964541;63.482733350123034;7.3621534041995265;25.09822447772682;23.987474971901648;39.8090948855195;26.304180943314282;71.56255675330566;48.36325316891743;24.767382922704066;48.44235559094013;72.24795705309059;60.93539649571535;49.275737241216746;36.35101597617459;62.081276883719994;38.28298900147501;12.10359193906543;67.89312731347661;6.895223996421016;21.900354504597505;39.81527630227918;68.58280414930975;18.335465682773364;33.07418824400426;21.900843956787767;30.760037691181545;29.45837172796211;30.05633279572461;41.3562929450929;42.56029103032269;38.730483291930994;15.019650012487634;54.96015479088783;17.410940985134783;17.430122412640813;53.299806930915395;50.18250851371922;44.506365088706374;17.590219586027057;32.13666245052259;22.822327224642716;26.974400694283045;37.61784992277815;10.992974755846491;35.385294920834724;69.06922181626688;4.866552233034283;50.905362066991266;63.5229461901485;66.19552290591696;35.31664952509147;26.039904858716852;9.615041906806614;54.7046730884394;29.325922370316984;57.2491936226738;66.37314932607862;49.97770655320288;23.68234604942412;15.254261780949996;61.81035502603206;56.43759049983131;17.0357364838573;28.96893429330701;37.19554912135598;28.81469035646521;30.38925458784117;28.77862049300708;26.992182057258216;21.043866626412576;60.41838669553152;41.627842783046205;19.174060759929883;69.5819833277312;63.27599413216045;16.087187299654868;5.61065402452672;55.249585580727626;11.036235594132883;15.585964390071817;60.41210550280155;59.44178315864728;53.90023395805324;65.24686723997328;16.79659892848687;64.58252229430714;25.10175102823551;39.4465699671491;38.57113518759138;29.175406098443556;29.812253094732544;27.08514674439721;34.15375119315708;50.62483959590541;31.067380770836376;35.76720827011986;28.414141426475595;32.59916472438832;20.8859254757891;11.527021824813012;59.24335977039057;59.21020653166914;20.369963718636985;59.73395910276808;39.07434287411222;18.99731444223539;54.17882444219658;53.18740031568198;8.578178637646493;47.188835086653775;43.36707035237006;11.421932260838382;52.547135626405066;24.608401910823797;11.198559569456414;35.21927555231174;39.31255079235247;10.621445317338411;6.487577690376813;5.719749312621714;21.575912296992346;66.9646285486578;50.50243580621684;8.627859014513149;51.98798975283778;23.435255296022678;17.67588825031283;14.158550287759404;26.04625043196565;51.36346055533028;54.943645265645095;40.36332853295059;50.82954488724908;58.69200035105369;29.71331477393508;30.220763408910887;6.304058059456179;48.73028255860245;30.59837542260338;23.3455691923296;19.591160038253857;57.60658513256585;48.70451751691538;16.65882263631984;21.918429374221766;36.55351325820099;27.100898550407983;67.90179461952246;55.40561852617302;63.94403314875019;31.915119300690364;65.52833529505136;58.016598241919475;39.765053867669124;45.417081109498504;45.646216963159745;58.56451406986114;57.260321335518725;8.535006539321307;25.620038537443975;61.24489481970078;40.19019629082287;64.35658253527158;13.511505334465951;26.518254546034353;65.87426128473388;30.576917612489165;48.44024654311022;27.598911337040423;24.08524243618327;55.98368452399616;40.47699447682171;36.928057042651496;62.442525056810034;67.70743811810809;9.405868280386976;17.211078723827907;68.6734726616515;12.084871882950441;42.83281356891038;40.40245790797015;51.585420809254245;67.67097841348318;53.33070283880506;48.71009091088735;39.8666812859381;61.231360111850776;40.71825405283725;64.9598320306899;68.73501761712508;63.173951174001154;25.990887666524944;25.597916194034156;13.040322919735386;40.10011380378102;31.933810790483722;42.44520599077651;61.04220607722576;63.090237254149436;66.7096964959983;51.75579465506994;32.20760382741267;62.98862282050744;47.052660950416865;60.70827481651327;66.09830352670654;52.425304794377055;18.28640909471619;17.8876111722683;35.94331834905671;10.527008840487385;24.969454405413018;53.107663326114185;58.29244032691717;9.861083806215222;57.21446390704799;40.26904390793749;30.99448136327257;62.20238887752636;21.199118652772764;19.404054742204803;27.66474493229246;69.4961381057249;62.880985786953275;37.10794907710766;14.907029735736522;65.32775359395139;55.856335053210564;31.778275801575926;24.298053123121218;52.94677397108652;32.57281201878515;43.800595341911006;18.881882946868163;37.15956425829025;23.468370546535812;63.13056391984462;19.15534725305096;29.956699211097657;47.86525456384028;61.33717942496885;19.77057581895059;60.35157072335487;26.6761337415868;2.940463040502734;6.798881389487128;27.77524329146232;67.79835962538887;66.55357913646283;13.235960017619428;8.361492583038132;38.33424152092594;14.394987152598697;45.37783339861847;21.198389509255115;1.221627494748409;45.087363499758105;54.34439413012583;43.84393445343146;19.107108299398664;53.402140478855856;50.45146738656433;35.55529139262669;62.25402031039609;44.19551893917526;8.133318775668025;12.529194939086171;9.684063017752957;27.31075968241365;24.935929854451505;60.25576089097158;1.55367593240281;42.063219580618224;26.409778048053546;21.111403080708097;32.260605640313166;48.23894297156915;17.31045160403089;24.19704609570426;5.675820431295413;59.43294386177168;8.25509856401353;16.23849549688671;53.902812450081925;6.675777467042428;31.5191084447482;29.848492023020093;64.0179574577863;32.758383430701855;16.830445680935828;51.13956740882708;63.90545079678578;51.046473204522094;23.060627068406742;40.729103960138715;41.283849602411856;54.32671193860442;65.12685147330099;11.724347342486869;33.376323069649956;38.618997952109055;5.40161785984592;38.62246067265947;18.353349243805226;27.99492051772505;26.916465512517;63.49607184727757;30.596709540488177;40.86592839797906;63.937447319574254;46.49917712312634;37.862007762261314;16.604418579397645;40.393272446883515;56.90690871298218;37.564663093152795;34.5591310362944;14.691890823788697;17.889023539137803;57.18121686499255;67.35487892561895;13.433499668016559;65.33837287921178;39.59784037409556;36.42036620888635;15.49983614996891;31.426026556757087;9.491911188781346;66.67382750570113;45.70699703058564;66.85236482852467;14.12797257053248;27.086104398412925;49.14106296275382;11.332695183703004;53.90999165261834;53.00116668186877;32.85561214292286;48.1607182388723;55.85412575309729;22.45775068969533;66.3442916750915;53.331241627048996;20.339567538277517;25.518387080516;45.00017923145387;49.09153477875005;47.77248854285531;17.243359337829162;13.039588517153462;43.3232916611329;19.02409821039582;16.475691569025518;23.744496029631257;23.174573138938943;32.379023797682045;38.921478555746816;21.069483013576168;63.73974521364765;71.75127601263446;34.05752278613804;50.28193855612275;28.894724300968974;59.19360722890488;43.60337681399986;11.262652288198204;53.3022124261425;64.09674522566168;63.43707824900695;14.806051464363035;56.93394978418397;56.96044736099071;9.65100506247503;70.40210883219306;54.147515848635756;40.67986137294372;69.0739579095748;19.32923951290986;26.069578249244767;66.64922941845786;28.373367842650598;66.94710151091557;8.387452641358351;50.27448525211475;47.19410721456004;45.88182110155672;63.25042110236521;29.285110395801045;35.643051935604866;55.1412673363741;21.175265110377204;41.60320435521229;53.350625683173256;46.60678178343582;50.90119410453236;19.348643486275105;63.746217032256595;20.31655218804987;59.75460489383742;39.608418646641276;63.6230991630996;14.148452954411969;40.86491900441093;34.68092219068104;67.83611837826794;26.457210713906267;38.15067162139125;30.32311332992914;50.19975449446637;56.71792032358987;21.42878071108449;33.88475592138896;16.29424921910036;55.187858725284734;55.67168364136229;39.222266753111995;28.587392592844726;23.142052450469734;26.865079548932698;18.80930745623343;29.185259550017275;53.8351763176298;40.397352778955096;29.929865248770845;20.294614787991335;49.406317205583456;59.197236941950365;64.17184870357343;51.5707402314605;39.344050888836215;44.77426590399889;28.9530706599586;27.454430688364027;22.24176939824351;44.688812523930785;12.634521231610755;36.41268990618221;20.70935635437605;38.11099954989056;64.2959596387678;39.94930408255824;28.68029524041827;44.803735468203136;40.69982147896441;33.34511943756501;8.386285412904984;22.0148759712944;33.583956532832936;37.373983158994385;27.85081182689448;18.76260733016872;14.794507426454782;49.3620117407925;28.345094403365017;59.1648056594139;41.471007577872726;20.148861395412073;
39.428493435316966;26.66303981077083;0.0;15.091679229162098;25.3879882267764;3.882463212159454;39.101234974867026;37.22658293212967;27.77250921630203;28.30777949235941;28.376361639775624;26.722982914513995;62.59566200565326;73.02293972960264;26.744923104981954;60.964014170382974;12.047878005307854;67.2280609282802;43.63760131810847;63.81525346968421;18.271921640865173;49.309252850449504;43.90092707791927;58.14546291467234;58.03245262114953;53.95142669975582;63.63724781703296;14.678513977365853;41.50265873209108;21.530019480784336;59.66915015777293;53.018584522890265;38.19332568090422;42.176116326191085;30.5522086344319;58.90430041188253;53.855212737899755;40.284720174093245;22.970767036508313;37.02612993626524;48.0830287967978;31.346654300667222;53.383959938872664;41.15032852327014;18.052794887792526;52.164035084580604;48.832792044843835;30.525248657749763;31.172839698288463;34.20067668523;51.5114943871353;30.362518538101455;36.77462594591611;59.67360613946901;50.00905190672519;26.944157367461596;42.271693055291315;14.32102917695978;7.069078830490359;35.13226787683711;20.45716212956854;52.566549540587744;25.786260035681195;17.312526195063437;43.96525684056649;66.86425544741766;55.5719822887006;45.850939005194405;48.00982671394905;33.29075379939417;28.694192537539685;38.054414626943725;67.55249551659206;39.99188946713596;36.96921547860637;10.51083970733898;38.516537956710714;27.48032764996603;20.956354771886694;12.344548218120531;33.34528297573634;65.54656450466804;61.240106173883106;39.06632084676676;33.01306840475877;47.32985709386734;38.488745677275986;16.349162446366705;32.76593324427283;42.83793580458339;20.108352312231272;49.49420575153736;21.77783578025843;38.05479992428745;43.262797371825;10.499355739378611;33.795434645301555;34.68768900538838;37.97373919026847;49.939032393163835;36.48669064902295;47.598778926049484;23.645234039352438;42.197782058926315;61.6147197555105;33.3611413233614;47.55717064414347;47.5175102239304;23.36240010380017;61.43981870778871;45.48598815033305;65.53770727355318;33.244320725688226;21.290152090349803;35.52017739509857;35.34943316182813;48.68915575141162;44.19027951553857;45.90387254487528;57.975177971678114;32.09619126964307;55.67236606511974;64.81873067089413;51.12792277728157;63.717674697765794;14.800034133458409;68.71783281399587;59.187455287518596;55.54097366549109;42.00926439274073;35.967709098167944;33.64679778674123;64.4375770491342;60.1563643641959;50.38017758595667;22.701832208783276;32.73998692126748;44.498930825830996;33.81814381352515;24.444505119854743;18.561329464239357;35.45523047022287;28.80981003021528;33.482207400453376;24.10279111163904;37.691706252405595;15.124997713588384;22.374868485190902;7.030467819373821;48.99005958000056;21.436219648891097;55.31351607121679;25.539611872182572;42.75779725911585;40.947946501950845;24.263045262437732;60.26369357023386;31.799527887630962;15.97702415649326;24.85386917135912;53.290349550617655;52.79136332356361;57.5186603726763;23.587546504137702;48.60593384419774;31.72604334001854;34.13663089425697;50.03562436485387;43.25904510204988;58.09915287983261;31.778297785145735;54.719546662260036;69.14496636602368;57.68239291030314;24.528724458969876;28.0203079110411;43.272331924120586;62.40801758057047;47.047219108560064;28.079014155001136;21.079513790156707;27.946905855977995;48.11014070757059;63.50655502433853;33.519510301842395;57.718914795915666;25.865177671404073;24.624198972823397;21.26722067702453;19.50790975949526;34.20527522599283;34.82384791772415;22.95397180985245;33.77815845770318;32.11785794724313;59.130907162654026;63.04150642972449;23.98270196738776;43.550374186974466;52.85472668015517;24.027389818405133;36.247208043563575;36.7399987162074;44.54398962029528;29.85502025080387;41.19455313873154;40.38142601108545;18.19720974500128;53.636431113955005;42.00185370012179;26.652090205641667;20.427259171415855;42.633985484034014;49.55001889969562;47.65603192034352;7.52570329795905;45.62142638229655;48.419217745647956;13.051729053212973;26.524398343327892;24.80809049838702;29.29596187981335;29.478034712106815;13.99982551843081;4.960342442747858;37.99160887573545;41.635052734798826;43.8711034395574;57.85101696485399;12.427273704957873;41.04279001459604;71.66361550717403;43.01803548092774;23.6405868567513;23.273397523240618;46.94300098941711;24.479315273257903;9.862594907085938;28.97030880038379;44.65072515511743;24.92733043306665;54.055452968736546;49.871122667194335;57.797610759743236;64.24973201996961;39.27365445088179;26.063432474255347;25.369829926737186;9.988089962050983;48.16583636282066;9.65484611001115;14.431940463819608;8.956027245475587;66.43772673273685;52.6843726930332;54.58849333238355;54.707508923287676;41.851831705290586;52.91970531322352;45.988005144886834;6.499748393283954;28.2683551749648;65.32639423515984;41.29962483353045;55.41180441797853;11.374840187351207;10.388359961688327;32.7299238527017;37.207961914680304;69.78295927733741;32.982571080417024;56.77804805007866;38.97200311943088;48.00908231440434;50.20173754070413;61.78544522864721;15.268415605987443;24.148704995979493;63.67232643972642;68.3575189690075;10.068707099462388;41.609508824698395;8.867578922513015;69.87105228425582;36.90405365003841;19.664725360769825;27.02860354426204;17.387088936172898;50.58092369316232;62.01511050590379;16.94971981527588;42.016759850331916;21.937880175926455;37.76549522474678;40.76903474605726;20.19989129233757;44.83511287340465;14.956666474775359;51.28364845529595;24.545298901140445;42.00138935606044;67.61850054210004;52.16554486676945;20.106464109888748;42.57473226384012;20.899335391971494;28.05468156707472;54.6375640942779;36.58378030422658;48.82586504165135;57.13407055231954;28.73376049997399;8.807646278251035;30.875968078181977;17.090731066527557;30.680736083045534;42.23905494630344;31.82717509221527;10.85249201092872;17.64109869192517;28.078322348534623;23.24516744406232;54.48953496346894;38.21856435947443;22.81845044280697;28.844462664048013;9.414383806678567;54.59261900111155;20.374299848199673;39.804603129728605;36.46228934031344;33.86016217408501;66.49363767406965;61.65377060406681;48.094574988637504;56.226752132308874;10.573013955296696;18.233429911590047;25.158128729042357;26.88938822591901;37.105581067862545;27.34703961639056;32.97222435153666;64.87423734605869;32.05585936800892;20.271603450223356;59.32237335124385;54.31536521438142;55.15952695565823;29.354214908953598;39.753443625181475;27.50048171436936;17.222177373729767;21.471244966610424;3.5385044381665334;27.92850508675567;45.3908427333154;53.131993044134425;30.141844436307125;34.40296234262315;60.1147810732938;43.6641576116141;8.998405422395527;53.28459675320221;33.091730370763884;63.87375144543487;9.9626026295479;41.18026273455131;39.509790763653015;62.42957425529565;43.41471961615021;45.238986880583134;31.809667683558477;63.29129536760862;50.35043662924296;52.740099772886346;46.78937290865787;49.74534923278818;43.23201473262787;46.2258790045299;7.619841489110623;42.917332311179834;60.34604772968119;39.65037014768648;49.874755238620274;22.221040437818868;45.9518592904807;65.04811550173991;37.362302961884254;23.939043293694034;42.098207128187255;30.026266123350698;44.25926376827484;25.204245672127072;44.97041402822202;36.64969108384341;34.927536763221916;53.74141306225745;19.55067336302126;31.912754042967087;32.859303465832724;41.64485521068516;23.48765357163914;60.33985865951544;57.68799754960395;45.125115325792166;53.625041552941205;44.37347115482093;28.424747013219577;38.81234154474542;24.6622985192715;34.69682018700798;10.471610110914886;64.75046443407724;30.4925858225501;67.41307701603807;59.57643898418052;19.21968014383959;29.043738229732384;49.57218692722769;32.10860302015595;15.317404955778544;64.88107446875587;30.372359415434918;26.79940915383806;38.16347696434737;8.036108917544869;52.88614012143438;58.20523337192521;52.25905412892115;52.4041060747095;49.04097871457006;5.903032544291948;26.78108246317359;70.7532645333993;46.55109568783765;15.32354637586052;68.44550183422133;57.09716032776117;40.97988342567968;34.3442371821017;41.07396539086169;38.67360349896949;32.81052241746526;5.835593261436052;41.021585602312555;55.4118039037467;22.435256015334364;46.591303838648514;28.743502508400393;60.89114987148221;23.356109625634375;51.30700756904456;56.24137661812045;19.498092567356824;14.087925479969455;44.5975345556753;34.14736217806895;46.6136772204974;11.075965456197636;26.40257123546576;20.286289813019074;4.857660283566235;37.99241619868702;25.01369792771406;14.623938367840108;48.88377607256056;54.54309426848615;23.606793058070735;26.523133685668455;26.28718845825014;25.551664990613872;43.61055517287662;52.899048668911384;52.80131206412402;19.14172519710932;32.981289117726746;58.66701056838678;65.92613626854586;43.67553766320425;22.46914690348513;18.158628381433513;27.35434752560586;24.743071735796576;20.209565713689933;28.147227029475314;64.549937936003;20.038636242120003;10.369823823985634;32.459503860695506;38.31490891828952;38.20884219642957;39.075731262794555;36.802521848296486;57.8355113856705;26.976488712425322;23.606750822988655;38.03047623431263;65.81290062215031;4.58705505571037;18.423116063046308;35.779998540596424;60.85632699520434;21.650173172853258;11.536831356286193;6.570138965660599;59.324121780013215;45.84573528823012;41.61417435181418;16.668708631090336;43.56732288960816;40.77683445055133;33.44105807966743;28.553766382134178;28.42407094344088;34.88004830510655;38.57183913186926;38.003279258975354;50.14711232132699;64.4238387040061;12.758957411180806;44.23534037672518;18.51366099077475;29.694709261268148;34.04256202663845;38.813036583712744;36.17321697083854;22.5941401930584;22.917492223951154;11.673508255598035;47.209622057523724;61.23010650089528;11.320080747552977;56.23862359806222;21.621941830287074;56.000159122529105;15.059248028174002;51.63273231936164;30.475018004787252;53.764600544028035;28.642376738959197;49.079788596681844;45.62745176102018;32.562959590113124;47.0680921838877;61.24123959761782;53.941678142900834;44.97936530920509;34.9530806141991;52.12662089243165;17.32362598033255;15.64146321568081;53.1761070720393;42.82558836135908;51.73894197888792;22.341812153222396;33.73125431097365;37.62274150885556;46.323681089296045;70.15068577283192;18.516189348416496;51.72878080613785;64.78447696136332;52.248924354994195;51.81549390745624;14.193704486891242;8.98932871937374;13.053431182950764;30.52364348138226;8.810685173640332;43.26556279323197;30.942696965670887;17.276868449380476;68.54555361907153;34.55074360093326;33.168829171093385;17.897851400021736;57.1630364190237;33.310650612759616;42.39376705582019;63.04213287915376;65.65131385923436;61.17099414249422;44.50777805235282;63.233514903388105;68.69421281259844;51.929930617914266;28.12195212737407;30.85040977614603;41.14124583173832;62.782442179433694;56.38672247706477;13.999319038192125;68.07898834143198;28.584132636735525;29.06050623205723;51.41530506028688;55.59915177916787;64.36703163558724;60.181399512704786;22.118270239593194;24.84271235346408;30.37110852799315;49.23714454788832;41.52882342798879;39.60986048037884;28.41440428664965;54.74752595421818;31.043806050004584;26.17589819096196;34.219531371201604;55.10141208710052;24.41842872975436;49.58383216387552;58.37636881765273;66.76267758634489;4.798672834826479;36.36962905116234;50.92109830750794;43.57328984121296;55.27860425601593;28.299045431679115;13.601243193976686;18.28367941858338;23.400288279519216;2.4435236698382994;17.00089696839025;50.75883586855381;65.53358616194487;37.97081219701288;7.146255016212535;21.116454620076393;21.807161325122244;30.925755954405357;45.252410141397846;35.95396406436804;52.214622786338616;53.91904630386903;28.605295662725748;38.307812164075784;27.736446592820553;24.57293328827937;42.52595736589146;50.671766151338005;14.09522172992238;24.051840358617987;32.46535417873667;39.16767959472635;46.51988035602913;59.27646180235908;7.182521630237527;30.74093602042267;46.47932641204909;58.521162086129635;51.26418299670863;61.17819756674692;26.177835100553523;43.17071828173066;33.220706290322916;39.538064256533616;10.645383252451673;30.71913668967613;27.86684058788493;43.80533835519446;31.421997115401226;23.69946648425785;40.99496191837124;17.577765687969578;61.5523168347915;48.91808631105832;51.82701262305334;21.223700380324185;68.05976194651953;64.01447152867799;8.567740847848409;17.949355785026757;50.940650728314665;45.5068846323182;20.241652226452864;56.32858310532561;27.64412207196398;64.75269902217504;40.753306844668955;31.661694616885175;13.11732196834013;63.13213949631635;13.392383387468833;17.942877450838232;38.95753683888454;34.11637656982411;53.84822173742726;53.87299607672316;52.157001376634774;64.32854866053684;36.44852489030603;45.6030848995411;51.34805691057344;25.573515322208124;35.74430348402546;48.34131203304193;35.75836455344658;18.641703815655877;23.693582111163185;31.256215224355536;10.146401393313873;60.71331310367749;1.8437991721111642;53.841184828475434;53.548344191988136;64.04742733147776;8.7727007808105;35.26369005346721;25.480203910640153;34.02389174242717;26.083090444681563;33.50073675033761;52.333721243642174;41.50908876494962;53.27914759386223;0.847323396619594;55.582941054084316;53.30146084601674;54.79717599490084;41.613469891357155;39.66024566574389;50.81623788515585;31.31629076938748;61.13229109330056;24.107485296099522;39.24213076755468;34.471901840721095;38.04727165593698;49.08007183337652;35.04850580510197;51.54399203278268;29.409363714394605;21.089301821728807;35.01454196999751;52.35108358663752;10.315147627556863;31.96337582533167;35.690587872283494;27.15897489771144;58.59803626532829;33.20691812871952;22.91557012152295;50.69204105343184;27.056440973825776;12.944955576446102;66.0915122005556;36.705422366528026;20.019041089833845;48.547276207431885;56.612166977297186;34.096781571487135;34.208695390346996;46.10667098218859;27.56075530190384;52.04760096486656;23.374358624262296;22.9066707840347;45.217304125087104;43.35335740873017;69.23263325999764;24.822432218575745;47.270767489474395;8.156436597951046;29.241019199212314;57.32379680367076;34.81327866427584;46.80859120459254;57.94207390044001;24.046044712515872;62.61281990147196;26.41373743452851;23.85619394030593;57.63383341207639;35.53414316143311;64.2552075633869;51.27974894485164;44.57554781389203;70.27234729157858;5.891773106875148;25.905803483512425;57.98860682535594;35.17891616130122;19.284651189935254;64.3025979740774;55.449073094345465;6.0639545944613324;32.91444484687425;52.100093947558484;54.252810867257374;62.38704726774143;49.22026155662868;20.96967585272118;59.55830175412243;60.15767627719478;31.679895802317585;27.114943975835722;42.16756245557681;44.978754922120196;38.31094315381219;14.896042775370713;47.371570565278006;39.675759848194296;58.1673228991449;41.97625234835927;31.15267230692713;24.819250621317575;54.59101719417319;25.566400326987118;25.120075820437407;58.288248894828875;25.665007630628743;63.53894165447869;43.72184437439551;38.3567308464292;32.692472174079064;20.398773319461725;32.133980433327565;29.703601689392336;41.27526467003531;36.35197388832254;16.62362883613123;27.602162318853477;55.741649750598604;64.50832695230696;42.88236749510609;33.1238833279743;41.986196947659906;24.201095408953485;34.30249438305322;26.621613753422064;31.52268763762836;52.42109553796864;19.564247586421423;58.83966911240883;43.99712056615262;24.715498176875744;29.220767418393592;31.243604108563357;70.63042217523342;18.233202724050606;30.89314543145937;45.810018597516105;31.600096427354128;35.48278806907874;31.361121770616634;43.13879172966345;27.045980245839257;3.0947740289681347;63.204659171045606;37.17189081504259;59.17025247245548;45.487678313858616;14.783433811563098;60.654932977644954;12.756260978259768;7.12434752303925;30.71922851662624;52.94772461393565;23.998065256823327;25.540143163066485;30.368112386773223;51.02177363737719;26.921255815959814;55.19375917079817;24.548780259212702;45.094539941817665;65.95308513959485;36.00859074969642;48.166565417193716;59.06979705469734;30.945179043131574;42.01382275878249;42.709538606943276;51.153320040918864;59.142013514481555;32.3210161045729;13.089785684590195;29.04953183604161;44.83220916348974;66.77193312297591;66.34166697908172;8.449219289797732;56.32473156097431;31.854394784696435;17.819207599888976;34.34588625381666;32.65732067628583;32.020291424600316;28.093366587647584;27.344780415137745;48.621060491236825;38.04492695752068;32.032865505768534;48.75956188983827;27.297948359207354;26.60059687403848;32.746949559573075;42.335484660120414;65.00840455736456;53.085882196206164;54.15943129717818;27.037374647537625;62.36328579927114;47.87071553413383;6.6154650254025515;50.04603405009466;37.75329104984415;18.009214041389228;45.59776153838388;24.80195548139158;47.48659955935038;24.37877547751932;56.97739420229657;48.04559268275376;12.231908831339055;16.040741258371426;49.53118115327037;17.944385620156847;23.270257908970475;65.58325689336189;17.89042327145007;20.286667635619327;49.726181858013156;41.400195966805846;49.65019364657885;28.266633394073217;30.48063880455176;20.575089315838504;65.13500756309476;50.22451014875476;21.607948520737562;51.77177097743591;35.715037733859184;35.65727189079936;48.490246060727486;32.37078152800869;65.06759099116327;27.68441763384468;29.08758801952592;59.75456771499771;29.67141426630705;37.4673362555724;15.39878329862533;35.981046633152616;23.748264381558105;64.9419856547827;42.23683202841827;26.106903391094797;46.171953766069144;65.37461042901124;66.53600191342272;40.45334421594577;31.457611195102533;56.01901305579083;40.492199283450944;24.47350270792167;62.46720984132231;26.497946673126478;16.77446961625092;27.974066365416732;61.67325775461046;8.744073210755232;28.994210590013466;13.664279466762741;33.164600642697415;12.870338980000033;35.55986082716773;41.20158158634094;44.32424621037864;44.3347605190763;29.272493622575784;50.667580754228226;23.21940411434079;24.883995812230857;44.46350739417431;55.74615077581131;41.37149590272453;9.081059693912552;41.82001024753595;4.347069538010853;5.818305508318429;48.19338242769809;27.93837176977345;25.570460007963835;62.84332942422721;22.10453488951645;50.510334175615824;61.57713594009411;63.73523174693843;30.074805367199556;24.90686993550766;27.083604337329756;59.47427029043141;20.354714973500066;55.68038277993923;72.68523165515204;45.900659782601494;24.043516772733597;23.907101751249982;64.31691647414658;57.888077152559035;12.40905572234722;25.179644424566664;45.21891022889484;39.088347073559575;42.722930227698654;13.664418250291652;3.846147682247292;28.500532822137007;57.32704848322157;50.918963582646306;28.39301355096529;66.00663107073909;65.55279825308423;10.58754842362154;21.242367701469387;59.285988038213716;24.52583726884136;16.1375889423543;58.55583482941876;60.019407903921;48.70539196034925;66.069106319175;19.089658026012444;61.38235345765867;29.930563151391247;42.47126402951633;45.557130856995364;32.911380140213254;16.266197670035744;9.0166171237428;43.518069702400034;56.2803947824515;42.5030167578599;37.908292502104416;10.89967270240904;17.62368954346583;37.322509009584785;15.22306039920284;60.872522527425936;51.62204489553371;33.133578816879584;62.360436499023336;28.21487785433059;7.669329088018782;56.722399882587816;52.90493772159394;19.824315828668645;47.599666438668784;37.94477779964687;19.29719908978194;43.772105292025174;4.748922080529545;28.600438898174374;33.89272855907243;47.21653159478192;23.73497962570467;23.637906802588134;30.51765476571202;28.79711480754038;61.26648679791481;58.24950495383173;23.337024890268708;48.0727992386399;34.54381920883224;25.58389564135712;25.653560250831944;29.56239414322664;59.53807239750713;59.06880176329473;40.886917171704205;49.019630838460145;52.1742029803749;13.905343795163184;38.15493662654062;27.47226887614132;56.71804730382671;22.021565671700035;6.165934726866306;32.186157286501874;63.893316487206484;52.36728705346051;23.844085189719678;5.476524622238626;22.62545638684504;30.06250122361967;64.53204476204287;57.604557407616305;57.02897880172484;37.755880306517106;60.84274114677902;60.34841136866072;29.591077910297678;45.34044134230484;39.91311686691623;61.812122617369205;52.3494755467943;18.729139582488656;32.04685476027874;66.2890124502551;30.394270068453807;66.65188998379148;14.138136056612067;38.011892237597515;64.72954679676717;14.277888127536855;38.502877851560946;40.82038819384038;22.858040218069622;47.592071252674614;37.97915856263958;28.362412113190583;57.64532574953287;62.05939824963187;32.21002608290567;12.972918054843378;66.6393905971411;32.44084063616552;41.65945511824717;28.867940897854744;58.39086771140456;61.377371561855654;50.53772719321089;48.00529481817825;34.53004305071457;65.49921064653043;31.707170667890864;60.3478366653756;65.43418851677126;57.61036375328666;26.36650024744693;29.781283627230184;13.659590235442709;46.060727712943056;16.21999342000757;38.330768411311276;57.89862246818228;56.34452404068923;63.01966250458374;56.8433154436746;43.051679619538305;56.59488877075292;51.09945169215295;66.92225299901865;60.25111586567001;44.2083947219029;34.56818514741405;29.29637110842391;25.37299762101087;16.593218290607485;10.999240436654231;53.91572901168389;57.18724060350196;30.67069678310267;49.12036421022504;45.518391136395415;24.545268936910375;64.3734754834831;12.731064678772844;13.37177990046704;15.633241064633568;66.02042375506768;69.29196544979693;35.379414523106725;16.692065360707698;67.00325385992824;56.50825224157311;41.21325258288439;30.301827530663786;57.45479119176944;34.181925082512706;43.95525933051255;17.310307033843156;39.82652310977992;3.3057787147324134;67.58208234549951;36.54995800128205;28.765527597710445;43.84176215348624;57.89644710875777;9.503349028352611;57.76309960594839;1.0012606688166086;28.21638967124471;23.725517227986884;23.112739365863998;65.96172689344523;66.33137358848622;21.619816282681974;24.89669775771422;32.335305587618755;21.307199726655966;47.45496463563613;24.086353720101613;25.688853999063824;51.63689601464831;52.91923929055259;35.48929624528022;26.983035457658737;59.28938738046627;40.89401505125459;25.254326063705722;56.95590111237312;42.99400083039505;32.82355649651865;33.31226807927404;17.586496231431795;1.0531482502422793;29.21769651501436;60.49611474693714;26.826702714308613;42.0234047867716;39.45221137726567;27.099642463549074;39.08948512157947;40.313635184831554;14.634250906427715;11.109324460305634;32.32923533276678;54.38841351545885;28.669235408439366;34.84810102976138;46.2129918641137;32.06747798062353;38.24605642671354;32.85730400079133;67.97997530936601;44.14189832066666;11.810180964948659;57.68705618793517;67.56852529857994;44.46906925002146;31.570696382413455;35.4838112838351;35.59520802193151;54.0003384491139;61.5133238106347;29.83536883600993;33.09493853932349;47.290864258319765;21.985888756980078;43.458299105481956;36.68595970458549;11.267953567151512;32.91808413417849;59.2212261885569;23.61272604190821;30.42883243315387;56.28321244322017;37.37389584314992;29.231033843419155;23.501534762327072;42.420641332144164;62.285423554261335;40.21394451787909;36.47583981639248;16.348502701249743;9.088231417754457;60.079104723928886;66.50889918198598;18.547328515251028;65.27546062316848;49.161936825894735;47.90292662645601;21.194442555049633;43.74231754203159;22.538624111147925;65.49686192088747;50.09536109912633;61.99435152744653;31.701307941709192;12.283588408693875;43.662921375792706;15.545710889834641;51.00344947226214;56.013144937149406;33.102022933268465;54.01697612008019;52.18339017655607;8.633565904328488;59.65569135387884;57.976345531572065;12.825759971532792;33.76269219921599;41.809099771117005;43.092242400910514;56.43103703787056;13.593277925419102;33.409849813652535;32.18785187375211;8.346242966948859;29.44670363514442;34.61575871827189;23.08932082814499;17.045303931707526;46.10423199537133;15.730739815665823;64.94017723212647;65.39090457414778;27.50997376164572;47.45663564323397;34.101969662808884;55.52835000761375;37.38352611907749;15.416328744462124;60.03448160875654;58.69973059074617;63.283822362744836;31.30362077855836;56.078901138917004;53.91554816829459;21.4266862598794;63.13405954332084;54.108435405202506;38.70143968119897;66.29941638581145;30.28174412043149;9.42159769793362;70.30328797788498;27.549790028887756;61.43872822032745;20.86442913827733;45.46998128513997;43.56475893945975;49.303499708887905;60.140064165184036;26.482219416177305;33.865712145980964;50.840269972881075;5.548037447138608;39.29369902947869;59.43073547633707;46.603329087333364;54.15621102922405;11.558386270104172;69.69248310223371;31.353324551577266;63.71006664348016;33.262812476771366;63.56360868171172;23.598878310599904;29.44081374827626;42.38283058718262;63.278591909166714;12.069873879399573;31.310735228276915;25.826440206481184;52.74953204117573;62.54645669072793;11.527033911888235;38.63440548592533;33.49210527249922;56.88655459596001;48.71599881498102;49.60250738923698;19.08840083448905;28.503758328388184;0.20804508618596504;9.022763723994625;38.23107280785283;61.75697527654799;38.004016827239774;39.50144545514848;37.207222562851406;40.10079652560245;62.916741676682214;70.22819833852564;51.31769756691084;47.937382349675126;51.52439611925788;30.947024633554822;19.52153254045376;4.654117597882425;48.031581232143026;31.951328958498713;30.69145397907913;13.15716576562267;43.85630878059263;58.4595020283279;49.281336483235975;17.903965215717484;50.49841912948688;29.152963921946498;32.0301462334811;18.88652645081037;5.56605130891615;26.097754784378957;40.1849499166364;11.178675166935141;14.114770971385344;31.554897510546965;44.80900990327302;38.88634954584126;62.26296015632299;36.21523435422028;18.242316105615206;
33.04158883477439;14.018954140828791;15.091679229162098;0.0;11.780317974937317;12.39240363397365;29.618939296999898;33.63158373143551;14.641821252551251;20.35483843306512;15.628824642370233;11.736552264867875;54.383575525121074;63.04115870761578;24.495706377635116;54.64372775893074;5.061113955037401;57.736840738217595;34.79828877698504;57.39288357552894;4.060927299905257;42.29946003273671;41.251822425339995;46.964996606206086;49.94394847347679;44.62918599726425;56.96936862430175;12.48968886109962;31.351058675868366;16.798009507797747;53.228219926401536;49.73898681461443;25.158814414727125;31.847531308409305;28.57586896378981;50.67995770341865;46.06446261206866;31.034286602483448;11.928237251532119;27.93352270835016;44.42193184085973;16.268165296695834;42.43727205662029;28.40870187071129;19.035804939226225;42.26215831634272;37.729959117889784;28.825148488662105;17.58879078514943;22.223832310373435;48.24781549925136;15.299614674211371;26.842114488736144;50.89911954045898;44.81579720704961;25.077391910724586;31.273083997759258;17.53688097495313;9.503226476534364;20.045250453194402;11.023455153411703;41.98449424575763;19.668761684022044;10.597449922478887;38.665856950934405;58.590315990436075;51.118657918837975;40.81960933505374;38.81344633082957;19.835524310366633;15.500038663577955;24.116913111010025;57.60379948089534;29.218825246052017;22.75967469596389;13.715386189221936;34.708637307864166;13.108139240100376;18.092274434828127;3.087038294857126;19.653271140329238;59.55112280521704;51.45830643507643;33.248871315606635;20.734674489694818;34.5443223964463;30.184444811498004;17.39172959194213;17.704659728398706;32.468006977681334;9.468478496795896;38.444790591095305;7.366823411118255;31.784104684971172;30.346904389852423;4.636075850283227;18.72498308038374;19.66581345779482;29.412768372833053;41.671167386423875;22.30198032699258;37.89177396779348;8.558982424885968;35.66851774639162;51.99840104353935;18.68066525450376;37.1365419646993;39.96797944372994;22.644399530365977;51.8143460188995;39.559086644091266;55.78634724898616;18.206150414642142;12.786564006214217;26.24690048146904;27.38794092318112;39.24340234739557;38.44685879778519;41.00484864532884;48.39943337082629;18.474441442927933;49.05117664459901;61.73485881238916;47.9686716347543;54.08454350668081;1.51124700130383;59.48365828684922;49.74774552297931;47.84884276724424;35.59200523797677;32.08678586051924;30.237946178400687;59.554286574834755;51.60065016343051;44.86445691889845;14.806941815816913;29.842585622874577;32.62809859080141;27.2795972797642;10.808367975036282;8.065989879525558;33.04038151270687;15.340332939125211;19.79322739439819;17.25613965980528;35.28003270828825;17.729100213023244;9.753602801191498;10.13201371283092;39.34944140740723;13.237056049672018;50.18191492832769;10.491787489305;29.168176000640088;33.29337430962455;10.574406542784072;50.72538334857511;21.945886416323287;16.16542803301077;10.698381263481615;43.23218025153633;41.80872040933796;51.28523202695288;12.11700012932141;40.76765759821133;30.194488891794975;20.249343477891415;47.274841603421834;37.22479146687067;51.89371950352082;17.156831838317018;50.78165982117206;60.65789493347967;50.44680527258675;22.746801831072478;20.42480915360681;31.531277784359382;52.370886669807874;44.71189450351841;15.115561590860999;10.040971448446468;23.597899053247605;39.35865754265079;52.59509775570274;18.749700984428724;54.19803462656065;13.807042116669967;23.7786026119584;6.186112293451576;20.372816666370337;19.87397010984778;21.367552905286477;16.77202498898874;20.368038257176313;19.42306095955904;48.36041372016113;55.87088499623015;20.996104450487845;32.39487319532408;45.55109496056144;12.02623118517124;23.129251660371462;24.344613735895482;39.19339587909208;15.185835075191966;35.359643366361695;29.20157668240323;4.358225201795908;45.73712939886761;36.504693361170325;21.465755299712175;6.8463489195556875;30.022224019378125;43.92104316278957;36.57505022952839;7.56598702609512;37.34509816311886;38.24348653663581;11.124388849476007;20.868013264560847;21.759995012143616;25.652640786099113;14.602457306998073;13.764844347841189;11.594259258531675;29.595465976766125;28.59957219862904;31.85298786157844;54.13342646463542;14.38073022566659;33.248957186934504;61.68082402752258;36.60527068273518;10.166424966059072;8.722172212820023;37.68726592413652;17.20238710917879;5.452410957236717;16.16768263786599;37.71603829290449;9.884695321621686;50.05438328912356;43.817696252258465;53.63708760148982;55.86551637290053;27.836408120550285;22.59412000273564;19.59032653137709;5.1212015767061425;39.48192490630621;13.6043905124285;3.2203987719991822;9.256561981338372;60.142864913821626;44.344759330108715;43.45167415311042;50.83700243382465;28.93622937104502;46.62539488642789;39.810838056970454;8.942642186679084;15.708737584754472;59.846606025737515;34.20385835748443;48.69820467343307;6.552865181991898;9.139868514380444;28.334877615702418;32.061059880604404;60.61373935281108;29.10723146769038;45.80652162223454;32.487245341041536;36.71635340343195;40.44580284850307;52.3963213677815;4.585475317395401;15.039201864432064;56.30157551639903;60.51039518380507;6.1789209966226135;33.787986463031004;14.642876105296045;59.634625523488516;22.666691078581245;20.404048732875182;12.00660007897101;3.1534031176264032;38.29006169869902;56.279598867154704;8.322256004704233;35.701894867901665;20.067669085358425;24.211495794949403;30.669124652220347;8.352701686011079;36.15843728017997;1.816700576822332;48.46074213733011;14.842308372793449;29.005831251778165;58.61022326736697;43.58799261747455;5.632212107547752;31.141382102236793;9.168597152117204;22.053290925593146;43.435723336881125;30.894942541713768;36.35448778748932;50.40334801799873;13.678107166083732;9.255070919574962;17.046996343745192;16.554554731712216;16.558971896891418;36.67902298847552;20.26082613812689;4.2412305639483865;12.060080234502907;15.802181026761405;12.830826585561942;45.37188415872067;24.765274133695286;15.667746362956661;14.856078324665017;8.800269218235979;46.1574778791571;5.93339083723497;27.015253252102124;23.079008131420093;20.32898312384983;59.00171060253083;54.40862769229947;41.47778644835364;52.15220313006318;4.531091774408496;13.7746634735586;12.716877285463815;16.969057924330546;25.695936283249974;16.529379766432996;31.3684328459094;54.84166681849393;18.077050035550904;21.07789650518321;51.97446586764309;49.921440698951656;49.667204994046756;15.437942898939893;27.83091986622505;26.022909725647196;11.573313718993742;19.908055464529685;11.931490839217226;26.950455079327575;33.72235780078677;46.702794202747604;28.90238233624351;27.486869299433707;56.86905604819591;40.611545231273574;14.022751136048829;44.02527160988722;19.42015128092176;55.9242228842857;9.211015746845948;36.00299130002595;28.68928766812252;53.71911749284018;36.7735144312997;32.80296115504866;19.034953116272504;56.47706271874519;40.9302483726418;43.10081363363118;33.68078170004552;46.09553183471556;34.29023402873805;43.871970601973445;13.996284725817478;40.40652418532369;53.194266262149696;26.772285731321322;43.17366106831287;8.438396480028556;38.499754344372406;60.220750357690044;22.89248335690246;15.82680869324814;31.809258530972254;27.385442403769886;33.51873558567513;10.622388697774907;37.82254667708581;30.29279526062901;24.29575875803149;49.197924945630646;5.920958768773142;28.265288126029585;21.559649291426314;31.386024364128776;14.369274645501456;56.765500714465745;49.86416930508526;33.74378170008377;41.74492357133629;41.59139535463186;18.245823996550353;27.713109268103928;17.908397963293254;29.241333359222377;5.106889579594775;61.312616529870986;15.567369919697077;60.412181565789;49.03956743968623;15.800805945414728;14.099702066313771;45.24573654868414;28.504919043601518;4.0397812599099305;57.42879408592758;18.570280257108237;11.766648590364534;34.0977702991928;7.103924543010041;48.1866793762249;47.927538122150246;43.088694611281056;43.48032196796612;42.65440694883906;9.373966665808458;24.980343808572623;60.82049943099841;38.280756101429326;0.23718079128613204;59.76364209945143;47.321218451005045;32.52598124798303;19.303086976983856;27.5174471529471;35.89205637029541;30.586095587435025;12.130526766727243;36.54478216574384;47.25796007502681;7.516650491198016;42.174196254457144;25.042005908250164;51.8483863022999;11.80912049475474;43.95503501746635;48.97326620489015;12.102070835611752;12.859094682268497;31.20188163904385;20.3592680302119;41.570614315532794;10.372599919854052;11.31281188283194;7.544214363876731;12.260577857509762;32.16178478671729;10.28388799040608;4.04518167614626;37.00707476350279;50.65287555203232;16.57157865654223;14.933276975482002;19.777103073167257;10.553276072295004;35.3277136765206;41.343343710726955;43.675912839072524;15.774937660163395;19.64775834020315;49.25030229579266;56.06463121700658;39.76209110674088;13.724327345619733;4.234177447960097;17.5983056227745;17.75078860148827;6.532407440483378;13.059679554864344;55.95037020072734;6.213539681956892;5.072346198652889;17.381585980799386;35.81992066265675;23.857661102343325;25.48490928465406;31.365067756273568;53.159659407793136;20.56026836854863;23.477043597908843;28.725313104319994;56.725941970706906;10.725477287075604;6.8503459828666315;21.405371230261302;55.02451119909022;6.558942671193506;7.307975560766801;10.749392695372169;52.41651642850632;33.471367687497434;35.59286689702158;2.708482735829886;34.403027971456986;35.1407952662126;19.05887240432671;13.554190032359054;13.469616841707786;29.28681632692881;28.70980504106245;29.430827936365656;40.45705292313593;54.48898100822773;2.444891437248797;36.29937651254069;8.107154378940297;24.970701798042136;24.346071534920018;28.96013886925587;22.399026210915235;7.71650373755412;9.417336195276475;5.617457015530894;39.67339837801575;52.78705165154176;4.75103647344217;51.55703677775355;7.941715901269397;47.776611993654406;14.677305067743335;42.130027204919344;15.397074995112916;46.127476510947936;15.564101398955469;36.7587715860072;34.57534538773534;17.983983596661467;35.94492767029434;51.44126997925988;44.333483675745015;34.48775570327996;22.42068534181823;43.329865688724134;9.42520034214804;10.809386688988672;49.42941020009726;30.038200308227673;42.654895930593725;8.313426889506912;18.79030609032917;35.52057894252915;37.89497439508963;60.309615595001134;15.653668660037638;43.271566459384495;54.871175836373915;48.280412576354166;42.3737775879527;1.6480024102976276;6.63837884326158;5.4415196411814835;15.78767215535915;6.465196778131283;31.031239856706232;19.3475036671287;4.483794892756449;58.28738365428797;33.01449111808169;18.077927089144474;19.76633801319375;49.13844166353128;25.899176134437464;37.08736814456535;53.263895613370074;60.42249097316441;58.161982654636944;41.11684511847442;53.79642077310985;60.4731335699986;48.170847708252786;25.88087338767711;23.564239207955332;33.58432863831455;54.41185580383965;47.05169920117938;2.2219913190792933;58.438538280106165;24.279345525059366;27.842853899867862;47.08576075167938;45.74509220450377;55.2605334280962;48.974873469155185;10.215694939458418;14.526722825131401;17.35635934897372;39.49308217312404;29.897539943556346;32.66162673111678;18.065168866881358;45.042187334073816;16.103670065237324;11.15351878056305;22.020175588414492;48.512085559153135;11.789283920263523;43.889910455781326;48.74722378787929;58.06165102002511;11.234751850395469;30.7654220045228;41.08941662268704;31.93596684431088;52.00508322961103;20.863457000386457;6.145349791521877;15.130023110345313;19.150187846248002;12.84516340511277;7.047333923984257;39.814332686044956;60.59148771764645;28.823189191185918;8.115736977579541;6.049065847900147;19.088736614974753;21.083129658092084;39.89170142217303;26.63570824958623;42.11012177275038;41.95714735405043;13.558131617995688;33.3090997870892;26.990656611506473;20.176182290719517;37.8032686543;44.21617380474213;2.0065393047584412;10.86316883935405;19.727362366682993;30.165197644136832;36.48715631693176;50.97855608675978;8.285549610220908;15.652408107310452;43.954561518714506;52.1643306581743;41.853557625026106;53.11747958737878;14.70142542976254;31.09138221454247;24.753294754386662;28.405612630742915;13.063853131857046;17.121692502447452;13.79197802405924;32.813877169255086;17.10257604705416;8.650621383318121;26.834651198688984;15.09990405435905;54.8984561520392;41.991345191293604;44.09790961248921;11.07812797592818;60.59918953432118;59.12577901092392;8.604836949625804;6.208363691835622;46.30502772136044;32.39522420328217;17.606333810242734;46.77809470098144;12.781193309921457;57.15608288110746;27.10758689671541;17.578096134677075;11.424860085930645;58.91074204562705;10.900568786773905;5.52353218228863;31.06090867571108;19.074363457480306;49.04364506687684;48.03806927521712;45.65881159568144;60.0408735778365;33.37931465472217;32.48029624762694;39.31775844402429;17.768945772372657;34.10814617477555;39.468941880821376;30.862041252883245;18.169619038045308;21.70385606656759;28.42986637359625;5.271220491013722;53.23135890981525;13.72493084194461;44.82732093494067;43.48466791188544;53.64760346479466;6.566644740253965;27.62808845764638;10.706516001526609;29.814220253446276;11.458866207994957;24.08598118613973;47.957488186089414;27.785985902755545;42.32562930526011;15.338821361573087;43.80388813157598;41.58734388777995;44.723828854255274;27.578546147147364;30.754782114710856;38.85024658710389;16.863120769343087;58.01587157383864;10.50692554605144;31.260130685372605;22.734590452971414;26.176549111749473;38.211829447300616;20.444873000217108;48.58584588278599;15.29827159035895;6.0059707267020315;21.152985869360137;42.713521915667975;5.352214308133449;16.88917097650449;21.14673281233315;16.897832562018856;48.4084575225092;28.05385842825385;13.94800458994794;41.222855804133495;14.750686619613813;2.483616701734889;59.3339437904888;21.92453826061519;17.423812062166192;44.621674797740155;51.239150332019214;25.38188569077689;26.800083693034928;41.20156287128895;18.042377615348865;41.79623380688216;22.577769708204045;7.826915007923772;38.99809793112305;34.30405837517311;59.643427290720325;10.449067979192101;39.601884385386434;14.423467407122544;14.41242622044971;47.26847895318251;22.021363800911697;42.42130470203969;54.90667805214797;9.429298920186005;54.58663358415586;12.455275011672123;19.827878861558126;47.93774852568707;23.625758407235192;59.62842544820909;40.749394507979424;38.97740761177021;61.37012025856059;12.347775033901803;20.254169796635924;54.700108739187414;24.942117281458415;16.41482102383103;61.11095560407482;48.35401969868151;9.945116330872345;20.04565554808213;47.652416055236955;48.32313415007027;51.75266495651079;46.52966122615467;6.4525237979562;55.73347953664654;51.60321760375702;17.275363409025452;14.113810144742311;29.44286647216605;34.3426114193832;26.74216579096591;6.871350961428893;42.75353275955961;33.16037922897009;49.33329650519702;38.788980217183;17.393241704078577;22.109382058381936;45.01452126802902;11.414606608924176;11.23258541078215;54.78053195269908;10.57431834030672;54.666507850132895;33.452062156609045;32.61897574538261;25.083138311311735;8.921718603980416;17.288385790268965;15.771510289407283;29.06258991125547;32.7604392834629;8.497857030913496;13.578942180625425;48.36202495805881;53.87715951475051;30.38016201585461;19.000268241864408;31.35976871361842;9.325275705532395;24.875384326832524;25.669954253930584;16.43129238664724;49.48124099071709;6.024858598196473;49.497601109052475;37.45533582627156;10.87882364666749;27.893989659694256;17.100571056140087;61.09805761432135;19.03621671440373;15.84492993546478;37.7116516875146;18.56600918351245;25.96135581994579;29.328654012471826;40.78785151854226;12.348202508072376;13.94449615862554;57.962648865124244;29.780145825673642;51.51506041882785;37.841450247950206;4.831720287321558;49.444784253453044;7.6590953222306135;8.66626661723263;29.04018298174644;40.930711713750256;9.460471757761523;10.451411757729197;17.59939410641558;39.283311158696556;25.768623342063012;50.376733842697426;18.4493349036948;33.43881650372991;56.94090399487995;22.52653840728805;37.55186357719973;52.91771267441854;19.345403648305147;33.59512926011371;31.174268616745454;40.27642601718415;48.9619298103869;22.79717946244199;3.83627736879554;14.07953778151223;39.886592852679435;58.25833840764587;57.28113587545294;6.839224363954981;51.43724751455982;17.148338838520438;3.0049820749311826;19.271275974960552;21.56717136321304;19.179085890546915;14.015679750233295;13.68016288093245;44.222666481735494;26.330904572292535;22.44031086683231;40.546910485546945;18.19098238199357;20.51579205424071;17.96533641467835;38.0521461947389;59.931602006436556;45.367566025930095;45.459474365303315;15.597070798374851;52.0398443656964;43.37028483461412;9.917981699787289;43.657503580279304;24.230521198245036;7.8358271882913195;37.04179701190289;22.890838448696076;40.186135520049504;22.576381657558986;45.61984365120975;38.87039351994235;15.804524506945945;7.7552466069275985;45.67462400948915;13.182926082404308;9.34124550541625;57.30164556401412;6.048622433494434;20.007454742554785;43.18554395211764;30.813066692856957;39.48326219516822;13.363426457793368;15.39517535705501;17.68320659029277;55.417234872715134;45.425906520501435;6.836119907027948;45.77724722012782;21.326799615616245;32.90668209363966;39.171559179359015;18.79265095251431;58.691642898068025;21.99895830344649;15.28051650823906;54.51324861889617;14.955854589795912;23.7459480397887;10.496769702331376;29.881933272648034;15.534476058849474;61.55397026400282;37.92690909509687;15.814412623619774;39.65715291766393;62.15143056284901;56.565990745087355;37.87379287564698;25.723867410951875;52.10122070939622;31.213323594233447;9.486622422381753;58.299029199561765;11.730494068823042;9.003774035772185;27.060280734113242;58.40590235474887;6.553380789690709;22.49917865546761;8.101436846244686;23.20769037965881;15.446278592001377;24.29546058195153;33.23931864711706;35.49224032590158;33.62029189130785;14.47686911395514;45.51637168811732;9.898800342225355;11.27504197040709;42.03089837844239;45.51330325078054;35.151148094445745;7.828060326056;29.268152967511597;10.75244018099917;13.595500293926266;35.616829523366064;12.847213090839267;22.919689786377567;59.17256308884503;10.98739357314335;43.10221285143622;55.35287733859266;57.84984586033867;24.461539268179965;15.937081853225544;12.016179772574159;49.71942866002469;16.529131889461105;49.09200747172111;62.51144374193477;40.451625447018856;13.95515523316082;9.64369561699295;55.78475413350994;49.73115761596826;3.1560115437779137;18.041384066064374;33.499203038284314;26.154881221168683;29.30790592318787;14.8135217125784;14.112100193368168;15.559955861983088;51.65402221899831;38.932367448942806;14.771740014307222;60.807977482348655;57.164083111839375;7.061604956630468;10.193329275033104;49.8749042352492;9.451205678510975;2.767554150766977;52.207426901900064;52.377824100620295;44.04375582574546;58.440309966534215;6.202130475315539;55.87010298346724;18.369892756937364;32.89306298335557;34.29121789789624;22.24212696149255;16.06640708301589;13.190405765470777;31.179427883055297;46.02211669054391;29.368134768176862;28.49170035486894;14.413177090688666;18.82305768413613;22.63742739342338;7.020413029911007;52.70336303567162;48.56461691117293;18.982775677386808;53.72178604857907;26.548366408699863;8.688813726829453;47.97276005061002;45.518060827540864;5.582775087536033;39.638328057654455;32.97888663723456;4.208894404746095;41.27573489289035;11.649171187081462;13.509155769963204;26.10614633445814;35.63979852984202;8.646067020106655;9.115195887098002;16.319833405148586;15.998419904660864;57.2400845269438;47.1280893524955;8.369729745702205;42.60649472011485;20.99011150123093;11.94811136367718;10.963842469721678;18.60643051678476;48.27182056311591;49.609061793159476;32.531541577680535;42.350492856570014;48.444964213949554;15.737907003398753;26.04693786351045;12.830660929384637;45.45119907660578;18.06867361695474;10.14252763143319;17.99702832085555;53.55307455872549;42.91980700471795;10.09645146704462;12.2755164142126;23.148543963888315;19.46148240595517;59.18507830657262;49.055196820149284;53.66960701919032;26.517800502441542;56.19406796299059;51.80710592349106;27.48046044242614;37.5457943935659;35.24660851627767;52.85139777666391;47.62500706959357;5.629061051890539;20.014252568887677;56.57124974009386;28.04633970510438;58.277562747429116;2.193641879817337;24.595690507987662;58.129405919508116;16.598781060329095;36.63171758740616;27.04485303122827;13.563150552976447;44.95377646864756;31.186260932042117;24.971582033317553;52.990989703130204;58.018394716368256;17.38315433911257;3.1972288661636608;60.572777323216535;17.36570375399991;34.29873926912553;27.7602474398999;47.6797209571836;57.720033573465926;44.49062250544979;40.673071935272;29.30921042438969;56.130727763295816;28.85724728069418;55.64426477986167;60.06531240028219;53.42181842611083;16.69187242501484;18.516796773265675;5.143382463872454;35.27135397612807;18.04551890032125;32.55247643010938;52.270574841381126;52.86272919411216;57.82802530328042;46.864145993557166;30.147213265673695;52.897566499480355;41.4188327162897;56.68167355508741;56.29513125412417;41.34902129947155;19.786580159927873;15.119741973564915;23.299850381954116;4.238317286325699;10.950911786879875;45.975169632905406;50.382435275828904;15.675532346531279;46.32746958983715;35.02737244912693;19.239765108047873;56.01185088046942;7.251948143417853;5.505410111574385;13.97461932370614;60.764194149733115;59.01094299270647;27.949252925525695;2.6651295545953126;58.95163704947002;48.730577406086994;28.71930816681282;18.24292204523368;47.76621956832341;24.747682550794362;35.967299681912706;6.5888736789283255;30.26905403206622;12.597447419318726;58.17085168718569;21.68975949763424;20.385208655934928;38.27614643102483;52.44172023043962;6.227361185330782;51.8108276461551;14.727989869083576;14.554800169347105;9.103890899860156;16.297946196374856;59.77103079523023;59.262831612411034;6.868274888356466;9.922576019848005;27.41007685797261;6.929550763481283;38.60753787001889;12.496966994483188;13.467581434068638;40.82036293889323;46.16631722731077;32.372123575699916;13.62499330880708;49.01305836476473;38.84080002594358;22.960346137539688;52.58929780086252;35.71814742006422;18.377659457678558;18.241458615601225;4.644830275399107;15.385914494153608;17.826033634119575;53.04617949819329;13.560639331059672;34.04266720126504;25.65520235412315;14.557289658870237;27.512335862468962;37.11553368712952;3.645554031076406;10.178093498656452;19.426343737401194;49.802050334208985;13.75687875553675;19.816269935843415;43.06764396166458;17.92939496580691;26.652276191336064;22.55303711883492;58.811210957138265;31.105249471114767;3.356092046147722;47.06957224639429;58.53594252148368;40.53732747717311;18.626601580296487;30.262792336803553;30.671944688360984;46.67285221929641;56.24460463807845;14.744197077314677;24.623626332537203;35.40426422072004;8.624823378774588;33.053103059190846;21.72083904741955;13.980023330605425;21.17075992261026;54.290879352380195;18.600320208532995;28.562849593199324;53.379098338293026;34.88316251452816;25.949319826651518;9.78258304902237;33.35010748194295;52.31988286386392;30.690520050562842;27.069827359726713;2.1279577106415046;6.370719858607236;51.24676652868318;59.78203344821683;3.76269218543374;58.099114151354726;37.00263467567083;34.993617757880976;7.284284349115439;30.38085975595862;7.496386317791346;58.93065195299206;40.211895097535546;57.47349772978016;16.6628513264349;13.081490370117573;38.99611823265395;7.6694940408911005;45.03825836711211;47.00762143517378;24.327279084095313;43.59456388672187;46.70638414970538;8.703339931854012;56.20978851884377;48.238096408013995;6.387031349447705;21.156412612975572;35.64434467305962;38.73511996815619;44.87840817679371;3.2618079046357003;18.324274587793703;30.934500797605857;6.769584474679984;14.906425373829514;21.14432762617586;13.083279285804869;18.549274362383418;34.78020092456364;7.850751534209884;57.089477943317206;61.84964542076408;22.580633382967466;41.31789732140279;22.839876721006036;50.14412926965945;32.91014155430857;5.584853356721031;49.40040355487985;54.43410275759837;56.11193168508602;16.341354095443172;49.10445509458268;48.12165119905157;6.41541564470362;60.119348850718886;46.62808730575321;31.642122886887798;60.6451939370973;16.352348666099566;12.126559564895947;61.32956989139066;18.785963378818774;57.29993080760917;6.280241163644632;40.451581584870056;37.746839605717994;39.85679414325445;54.54729367169947;18.848332935188107;26.34755535699954;45.699592496616255;9.846890905249026;32.46619231748992;49.07107585328173;38.82496964529406;44.97075644766282;5.357053620743096;59.6288479708133;17.518075312645284;54.45057329635849;28.63515576362602;56.347674420282495;9.030624843570898;28.276675641954583;30.645163636124206;58.604226970056494;12.450718739599516;26.89184211562771;19.26569515195588;43.868205064801664;52.381083641689685;7.410085671911702;27.96709447987616;18.545801652938835;48.57236185148786;45.16868935614054;37.152103641106;15.552189965559306;16.483470377128786;15.259189423890883;6.077020375392019;25.69028680764382;50.65336755276467;31.14975147359518;26.849718251741596;22.439932724567107;37.84338496827707;53.752480991948275;60.12488907720439;43.86057045480314;36.110275104194535;40.61552246941427;20.972400496421454;14.722593387319197;11.863684128208766;38.57029820160016;16.85967900824183;25.45516287914199;6.811920971747635;33.05221241123506;54.458168761384236;37.21664142180198;15.339996975592474;40.02180315419909;28.069383205602836;24.072522848785347;5.756877744651164;12.525349944419341;21.722114099920176;30.577099509270102;13.836779868515817;5.011137553940475;16.577298118125903;39.6090503920824;25.845846862580466;53.387175817171126;31.044845343758595;8.17633842275895;
24.80705222545896;17.659127223332067;25.3879882267764;11.780317974937317;0.0;23.512411316571285;19.347294329865612;27.560500643341225;17.197569291631023;12.928345175062903;4.1443113082246334;9.71508975515893;43.980555595798506;51.75127868188371;21.257324621507543;45.314152417659635;16.819864947337116;46.681029116573164;24.645119023714432;47.930669927307896;11.885662969817211;32.97627539318844;35.155422362681634;35.399396568361844;39.701817660069736;33.85297449320115;47.37205327308758;15.275002744428855;20.54181515712845;14.26761072687677;43.864805442060025;42.631277560933654;13.379402801663888;20.913325039222567;24.633269155414737;40.34618129144449;36.10176129433774;20.827481949183376;5.228670656764871;18.08949552383854;37.338293416485016;10.867785262938781;30.986012897423244;16.633242459300366;20.3497527583461;31.250720364500328;26.282311452666864;25.064398758794347;5.875309597117414;10.78376141529443;41.229213356443275;8.517018286625856;16.45955659234248;40.272041547392476;36.607976730403365;22.01306476311112;20.00322766977018;21.131409434190115;21.031936136960212;13.461282994409567;7.7248687761090595;30.677041453865392;14.389920089292689;11.013119229089025;30.772089813679678;48.084701548152935;43.12523690482115;32.96882337736942;28.267734496538065;8.095111732123446;3.749796643179425;12.675414017230198;46.367168835372496;18.140063092494778;11.610770508941853;19.423473965248455;28.33885411650866;13.341493199931582;16.64839592756818;13.469997781711715;8.013891237718632;50.29312719051303;40.35247034503556;25.44120953019112;9.20075697992356;22.764312416119374;20.736334461742935;19.50967149986637;10.239892113099051;21.486678333503836;6.548666843259663;27.00683411374536;4.619701911211085;23.774289983889975;18.567968421776072;15.902719190393276;11.213438361774509;14.249210183393568;19.839105164352574;31.572723452886052;11.123474738193307;27.090435957025033;7.753715739675485;27.09128344331885;40.9566018369346;8.698150285553739;25.99107197342381;30.399409804325074;21.250174700354133;40.77099058487625;31.141360111200516;44.64391185630003;12.938920150338294;8.891083779606328;16.433510177025383;18.52316939632564;28.5432101588458;30.24037381945123;33.238417401470244;37.42836085677617;18.74165297401866;39.70754125917881;54.29049443576529;41.040826397910735;43.0096330233362;13.012167880677268;48.51838322955447;38.81779090240368;37.8897380298953;27.104705681352325;25.98429059099377;24.80097822443024;50.987577597749144;41.07205330349865;36.42939625585844;10.06810335347307;24.898651248807532;20.990056590149035;19.65358140508906;0.978970380318162;16.972081407848634;28.00255144600231;3.567447640090022;19.55576762080943;12.276321010008798;29.957767274818266;20.813817473198007;15.480029709353863;18.819929228188617;28.540643730756504;9.328432905982583;41.7670710952883;6.216070891175971;17.532280044606114;24.068744691967602;1.206160175052898;39.73562471107733;12.216626941686755;18.286530154653004;1.765472338095892;32.12924998558264;30.35198610613285;42.11095722378325;4.495776507995324;30.97397160104688;26.322034249849366;8.754410109458801;40.67712232701167;28.89445699246986;42.71734131920573;7.125751822019676;43.159223309840435;50.01883291437471;40.68273613975999;20.42196913998847;13.350468251727314;19.947662591937508;41.150180928646314;38.59332646377023;17.795924981569026;5.713283563893069;18.740903069373584;29.055063867464156;41.07053810448454;15.285804117298644;46.72003940870105;18.397963694872708;21.931732107716723;7.553579635859582;21.0529231922766;8.955800459028097;9.638216666542366;12.767126091681785;8.619202426500205;7.744893617252272;36.91089327094398;46.00770580799319;18.210073272805527;21.02335650809011;35.90373967713118;3.540089412403899;11.35073418034621;12.662961848014593;31.222411998928003;13.355508282233089;27.333800611255956;17.906007878119052;12.464926863079198;35.72020207029751;28.636416417263195;16.46622816185047;13.090091283768022;18.253498228038644;35.45633021920543;25.153464230445778;18.31756414439943;27.428744580604377;27.189831837308315;15.346772523516849;15.612872744119182;18.64867460614689;20.90703207812868;6.28647122476362;17.092100150584812;22.89369362647734;20.131782620182737;16.825127597443288;20.182601087492202;46.52215540116638;18.846754565207284;23.92508972373383;50.39990633596958;28.041810679497278;1.747624059786722;3.8411161444074824;27.14746871485952;11.772918854321189;15.747606057792678;4.588953764459824;28.696688978035066;6.1093860129300985;42.42103267464415;35.0653671574152;45.741968688998334;45.34782064868119;16.458076183850793;18.8314741636355;14.685014422790717;16.254219480908855;29.214343295215848;19.836355237594503;11.061108814266705;17.086525940523032;50.692860867859444;34.1129227752322;31.926814821853974;43.25911681224498;17.15635362691601;37.58362482594224;31.19719090100701;18.896099875855466;4.387125579454021;50.89662208840663;25.32164831330293;39.30861034726907;18.311357396315525;20.908026908225306;22.385896727350143;24.927252835869762;49.66449386280676;23.46636603800783;34.31335975279586;24.231883868500713;25.213955472872396;29.54773985366658;41.449837689149874;15.371413578472353;8.621253041575033;46.316074019415304;50.19206303449424;15.319283255624441;24.403128530647713;21.27795292600778;48.27903853928949;11.556392957345075;20.97421117071743;6.219106599323006;11.970794118110982;26.533232457587605;47.26586815663817;18.333537488760506;27.2824825396106;18.62449774848433;12.53554992221926;19.92420687052036;5.552021237188293;26.041155615074736;10.960107243778747;41.74992082393069;7.75742668687412;17.229262930478775;47.75454667043624;33.24228886991771;11.201743921219414;19.679525059283357;16.33190032150526;16.081767349269278;31.89085834280935;23.464954517408884;24.58395676700556;40.9468747149436;7.419891866170041;17.190557719198335;17.252856215318683;17.89200440184117;5.37338727883786;28.74819329527446;9.240928902280771;15.271810962833898;12.145228988114676;4.765406731834083;6.240304114018632;34.68401137185213;13.055551909483892;11.239557148483224;15.441438836010482;16.539727542821662;35.81875285769604;11.27347422487544;15.239473808435605;11.339695208002853;8.617785423396885;48.89676878597708;44.53634138717967;32.460458558059486;44.37560415780414;15.707944777054673;13.504578767760112;17.213851981351674;8.50140608152271;14.411622622039486;7.0950614099731135;27.240438655258508;43.59801775184899;17.583260242409104;21.449635458628023;42.102808516920476;42.020845293597745;41.03200959051325;3.9793289665935596;16.245948897417833;23.05183949886892;12.059633564589893;18.79352459670356;21.877719721126347;24.179915895265445;22.132737992197953;37.56961250044594;25.5080039438728;19.50068288687685;49.47832352011728;34.25971800797499;20.60646397668271;33.29533567013927;7.767235556084018;45.63075218370662;16.342678316466333;28.424396281051532;17.606241173540024;43.07401841253672;28.029852671363805;21.044988440080143;20.821662036184197;46.80561864900317;30.194795679229415;32.19924943409457;21.925513867680177;38.91831545852714;24.09708604234854;37.798631787569995;21.325836880202463;34.486980132973216;43.40570273706393;14.99268698025559;34.014733625103354;3.3526357654287793;29.07331255515488;51.671450760837125;12.16580703941118;10.175708352370096;20.8993165241241;23.123117534531602;22.31116875551065;11.544369564133275;28.646060334856845;22.389777294114275;13.611658393595377;41.226591078281054;6.020652270800791;22.969488826793732;10.619399231477555;20.511487218872073;8.39068399020529;49.15320261797995;39.77293576470798;22.253683632142256;30.040258169372667;35.36639600069214;9.016349618032843;16.51464885360147;12.71157717115607;22.23745631555729;15.044323957313885;53.64246113336809;7.294919857914435;50.551075558675706;37.66463796109054;15.110290857749133;6.454830243838524;37.629335014633966;23.202088615660795;14.833242156738445;47.375204969321906;7.549505322853934;9.241534485429948;27.5921659475434;18.124515224691198;40.15425372353911;36.6622536057013;32.428919672134164;32.943635180013175;33.73327961871877;19.52081505021352;21.9974058154167;49.563975808069024;28.322762167418755;11.568205153907213;49.043877006627724;36.27642784225279;22.77713556922818;11.269217601610627;15.859993412516197;30.20494288477064;26.075954886009526;23.643676147356935;29.457587073171446;37.04809135349314;5.733300991008675;34.68232480876972;20.391657744525027;41.072001669971726;4.383882915012584;34.33814187516657;39.233230057441446;10.191498583488604;16.109654918398004;19.502902276539274;8.786926854727053;33.66116025694953;16.259106707119646;7.373370316655789;14.501250552092602;23.60413647984275;24.46271773618159;3.8995632597860093;10.7725229642084;25.329317401733505;43.0695662833065;11.745109361958528;5.090717539742274;14.054490807042171;9.240924270860004;25.516709443365087;29.714602916915055;33.02499613654969;15.148262825662933;7.879234774913921;38.33910977489042;44.87557521748924;32.824749004890876;8.721438110482884;12.339274667046146;9.086148628888168;12.369130121159882;5.35659469996162;8.68790031328903;45.32397569731875;5.623014112012787;16.61568623286065;10.312461663724351;30.368430259347573;12.90497798325516;13.83188662814217;24.08131278414927;44.934646818932805;14.652974618686974;22.30909007911006;18.649933540801158;45.85809482311929;20.80388543043189;7.115997048824087;10.53051156390556;45.98667602195094;7.8949273665988065;19.029313024824393;19.43050238162506;42.79302744116682;21.719064513516887;27.40438795623101;12.406808999995159;24.06016647304282;27.28789594907545;8.263724489801628;10.385657788865087;10.745308723058313;22.159501110793403;18.236455126849187;19.846646059873876;29.59246642448335;43.286611152996805;14.068991865018232;26.668121909309946;17.060791614621685;19.422503250011744;14.40638337926388;18.47613607988899;10.82846513531972;9.721007199342367;2.484305763106409;17.383826859316624;30.1283105039717;42.29393119291482;14.120694278836917;43.3901935493097;13.147218864214757;37.51347985072123;17.267374944534605;31.3200040965832;10.309502253114356;36.25505768728444;3.858647082638538;25.00251822874721;23.20154540350381;15.588591111431526;24.51724107028701;40.32797618717879;33.42112828272285;23.3763474946202;10.730186445667155;32.86783048227541;9.973226108496087;12.86396489197581;42.00480458909937;18.25860917889966;32.05330624769295;3.489332757649763;14.283099315111434;30.416462734503888;27.853476596501395;49.091132091186346;15.558478777034827;33.00514536456972;43.673457814689094;40.75593436001639;31.589282327031892;11.812599998604327;16.431387758148784;17.00792128161961;6.4124361187862515;17.744666908120255;19.316655085399237;8.408750019110926;8.17949633460933;46.93365445523653;28.692019911559385;11.672247230516838;21.446672829739388;38.952035743809574;17.732355355301145;29.3145132575335;42.13785185087557;51.61409887502199;50.88753781209198;34.46746175842683;42.809648291332394;49.96611176806378;40.80088037563442;22.297077183558418;15.963707103374078;24.408911443241017;43.926178346840324;36.21880294014119;11.781734314416772;47.31455736686658;19.281081628178544;24.67982847088702;39.366931659109916;34.690843934674284;44.40310234578449;37.389277914303364;4.259138522707208;6.783604898483635;5.618445923428768;28.625859037554466;18.382041105554986;24.027092450885366;8.692811884378179;34.069320076887955;12.392463223442686;5.99370042614177;10.473746166925796;39.20745244485639;2.3140669899814745;35.38169845854617;37.746239953815405;47.355392210513784;22.426516707472665;23.42201193376651;30.137800547538085;20.381865824512825;44.79363243202498;13.818114280361025;17.521537460834526;15.10905708246555;15.930642793168428;22.952621086438793;16.87349764123314;28.396523169368148;51.9592576539879;18.85675803614089;18.330730437546283;7.426373563508615;17.31278677137461;11.522357182844265;31.863513624407275;16.744372023030547;31.006861146072534;30.23667592258866;9.827554534198883;26.146847936282214;24.402926935100634;16.39548417023185;30.41366512580459;35.17266617012702;13.699933143389506;15.071354918579388;21.400129236524144;20.196565696100492;25.554098070690234;40.59852038601141;18.221033911951896;9.432028561999477;37.74677434440195;42.8846925091142;31.09849316872277;42.81970833729655;5.13715088022003;19.412612429160298;15.830939188403464;17.16202826131462;18.73198341128345;17.848093470308466;2.690646700871361;21.50602783438513;6.264347144268822;8.44459954241293;15.610834840975652;15.697112938151747;45.36044212722041;32.738185035683706;34.239724173889066;6.724219076256385;50.482926543407345;50.56760239273889;20.307424412964796;15.174235512054734;38.41072126848097;20.637433778854525;16.61029367101233;35.846539556449166;11.054659117808562;47.02887492002917;15.488436383223506;6.311259375654981;15.547418403367871;50.792788979179264;14.892062408881447;14.331772421924294;21.84480667491129;13.552046916443793;40.899382031050315;39.24129674662232;36.52351811706301;51.845485355750554;27.76543922551329;20.724360412792546;27.595948531284705;11.474781122373688;29.554338408493614;29.089066627346003;24.091344561057813;18.73101545870728;19.545180478868875;23.80102091183597;15.420025467430849;43.25157020464191;23.70091007580216;34.20691063194245;32.3747412605973;42.280091129361864;16.742340001818263;19.006353618868808;10.74464138118614;23.773719934595523;11.676941812088348;14.423430724246236;40.16161505393653;16.210476951216325;30.873232035814034;25.381591303631428;32.109963761928576;29.918371133000253;33.588600522125894;16.228361995999517;20.811444159417317;27.142551498406174;15.292359121699324;50.6726415049587;1.3025677519524994;21.960773053129103;11.40634689051387;14.649064761187434;26.847845026667002;10.111011987886581;41.769919165524136;4.146300218765091;7.676309094174105;9.639891275793362;31.821391882366076;16.97522433320124;11.401289873310004;10.630388443421184;8.031293908912597;37.17239668138546;21.50116620276602;8.479565455056717;30.45348205658245;18.631381537573148;14.227301307774809;49.632161840192836;12.064466829092236;16.55765921461102;37.33213742658034;42.62236348482756;16.146389704361738;18.491798523282096;33.417277827896235;9.650420620630912;30.632443714750103;21.139646215547444;7.999922162060033;30.406701920557648;24.040128337268623;48.528729563709284;12.203270422232945;29.972447208800762;21.447058986999743;12.097502233908129;36.10264107865729;10.27006316445293;34.934819727373736;47.738012646161685;3.6663678300282183;44.27788707946623;1.3307849386821993;16.53430762394824;36.91917901736887;12.162024980896536;51.22448685079844;29.482772677515822;30.839504705470553;50.53009234089546;20.835643683364932;15.22276519269437;47.363218999967316;14.499171699061277;15.856711724537517;53.61300104845284;38.738919889674094;19.408809627699693;8.300471146696351;39.82153605078391;39.452197669353225;40.3204580793155;40.028397812901495;5.522475416211206;47.98793540423231;41.0752196782839;15.743578426748709;2.598325248610462;17.66659367395125;23.163587856608572;15.335420266946876;10.991947963247792;35.0768689855485;24.813953097281118;38.706419269955205;32.49151667592753;17.65887224386648;19.18217091461909;34.10385014086912;13.221056127955672;0.8719601710468393;47.28850070932058;7.654858889989577;43.92743157172585;22.49035252358418;24.942820323155924;16.879620024789524;5.667064422945437;8.167636844776064;16.153869032106016;17.37031154669936;26.803821986031274;10.05597022875078;14.618740875846463;38.57359779804443;42.4302779384541;18.62280900350442;17.849310773316144;20.278569944669716;9.869502108421006;15.096919026091266;23.22490295165853;10.398622263596737;42.63078448758061;5.9654351685259;38.6174047128062;28.735601931600357;1.0095394826285344;24.629774093464803;5.933799577551332;49.99298177963784;20.21176397449211;8.657297699837136;27.893630446926295;6.804047560436704;15.97900030912879;25.197032866686552;34.95843496244257;4.027234081193285;25.008939064093944;49.21210915818312;21.093606204215277;41.478190548895064;28.319503458077673;10.621293876033407;37.855491167065914;13.337751796492212;20.042193348042996;25.25585977721615;29.204732810442025;11.370810632562817;7.129068916980533;5.954580596582073;27.622884874094737;23.13167074650711;42.16638922391101;13.697710048695189;21.856923108130623;46.10438236433453;10.813145193784672;26.30777198509486;43.74263564034317;8.402919560349742;23.79797979854245;19.671129603129987;28.87777811701528;37.72298044824519;13.232574749795635;15.536062263126222;10.93467019443327;32.16487187834599;47.63943053837085;46.418225297769865;18.093896909659563;43.13626123646189;14.454353839476463;8.85534179802262;11.742955013469963;10.79268701104505;7.455731512171835;14.712635779319896;1.965778414407744;36.614377267433895;14.868435284368562;12.871552184078125;30.526230969301835;10.22504974217404;14.957662227123688;8.445386857956287;30.976832854923575;51.231632792961776;35.47139402072385;34.99252253496368;5.690085246484513;40.71367015901532;35.74021726612947;19.002265402217525;34.68532495266942;12.542291509496115;17.103305139087762;26.95909837852999;20.40973075534268;30.77255425697551;20.288269806978207;34.01449942387297;28.334905585526002;20.49646012638536;18.18040223829782;38.372148320838946;13.091636408096324;13.020037695264435;46.812311258297804;7.5331760886686645;19.921790713945935;34.13360446469324;19.774037043930242;28.404914918450245;5.72824972387975;10.07684364430743;16.4179602790752;44.292290641297555;37.46322697077884;5.64023617379415;36.971464793511025;10.478439700532157;27.614594407875654;28.544291731608652;7.087821479447029;49.226393880998074;16.349626395934404;16.158629525431056;45.86803899862943;13.003069116918486;12.150013853265754;12.81897698881368;22.245650892648214;9.935997993206422;53.909943167922364;30.8421981382638;7.380365361142305;30.81362667290823;54.60023481186169;45.33037337335564;32.13616570247552;19.097443324609458;44.43502663223985;20.975264095812996;5.555567469894399;50.235390088428886;11.136267011270403;10.247956998208366;24.318257634499357;50.94547822628186;17.845099915071152;15.921782288577608;12.7453744012017;13.192798382037903;19.68523636901289;13.170341323622438;23.792983358033638;25.307999790529173;22.42263622396702;5.732070872729437;37.30132194380062;2.1808976615523217;0.5141789694275696;36.036930135719125;34.29780800948515;26.849495035579455;19.543422807686127;17.508899945555083;21.19421985143175;21.861157595819392;23.84039914006174;8.053873648335621;19.785799765191552;51.41303157814416;17.89536230944545;33.48416815695609;46.062559227196324;48.7008610374237;18.222131319161296;9.165920928160265;8.810208991286661;38.648232676455294;15.026119226197544;39.76764261417777;51.15856964134631;32.32085470064969;6.934256866458684;2.609680259915176;45.194262977121454;39.456253732737345;13.331914840720644;12.365687154402966;21.896242827543528;14.374625937695669;17.60750539723268;18.44856270286318;23.17450196249532;3.934394343532737;42.82593866974618;27.220302712749408;3.044355332272021;52.00863347890792;46.623155346567835;18.841766357734766;17.539963856032326;38.956199842267445;6.6242384413896565;9.611880871609245;42.93170135952203;42.327782778392155;36.25652897026819;48.27179493857882;6.305028051152066;47.008814328800796;7.60502061717195;22.363117993088427;22.835981934408057;11.739237200695085;17.94404594768049;19.833424117489074;19.443551281541207;34.78902561888999;17.60608517892117;18.35328854539657;19.86601161961494;20.39356317245059;12.432766487807449;17.788892922304267;42.35595316651308;41.67792808906538;7.790353375876893;43.11235848743355;23.294831072550792;20.24106809940662;37.41849586819998;35.82005696237728;11.738031011691485;29.816277993256826;25.8811218761232;9.046194127104863;35.29403893096217;20.991744572961323;8.386457655118269;17.574279237578697;24.056221864932006;7.092680353894905;11.341318616834211;15.768975455854523;4.436416343369382;49.30556233459695;35.57836985252454;9.188800131975071;34.32910320542203;9.292802581274927;0.19981897858861947;3.677119394434117;8.41718341351138;36.6744525706863;38.672046392857666;22.852986091710182;33.25281733625216;41.0821090969809;19.303612148086238;14.429739388324004;12.197572530892481;33.87170099830483;15.62992338862144;19.402177016737003;6.88180391546158;42.20736787462679;32.11907083027217;1.6841824743771263;23.736550586113584;22.60686346274563;9.46326748887067;50.334959580551896;38.58291793234352;46.325543393673605;15.293122809957419;47.880950289820944;41.28194959117642;23.647286769815494;27.939589906659727;28.139026241359275;42.09823293544541;39.60204711810388;13.580691905153138;8.669483601933003;45.43440512964476;23.896593988236376;47.726725275038966;13.84042038920976;12.873622423184175;48.54504823707017;20.03906778861158;31.58291283722859;15.496987541052313;7.958712323179315;38.5922533785921;22.824328934356263;20.61336820331369;44.7867323604375;50.04835405074608;13.99582928247484;12.611143910402873;51.2485486818207;11.722140766786742;25.21235735816902;24.705656310703255;36.2564800014455;50.01785951129373;35.70948269082578;31.213965610531876;22.493754954582595;45.14511843508706;24.12816306196941;47.31317662101183;51.17865145234877;45.515978127992575;8.651635085315831;8.023089401915183;16.568276266144906;23.99763213283599;20.428745431487798;24.851302188102768;43.45018321541204;45.46729270715237;49.11330981354274;35.736716939825165;18.367769004017507;45.35061035561524;30.53516000103943;45.34593706819423;48.440522167939;35.08454523029823;10.078973344080485;4.108822025953731;20.5538570614934;14.114811523687695;16.7332580830329;35.92633636511233;40.880984621115644;11.64834724493526;39.76320201009258;23.90119073785155;14.95269113162641;45.503145287222225;13.18784769840616;12.099188168545211;16.03619099423844;51.93000714114396;47.64440180515004;19.457726331527226;9.29101133858476;48.552830506050746;38.69619041864297;16.971224961811632;7.039996332799963;36.75379399250473;14.979417172581742;26.32007139407158;8.308360041185145;19.901276067082687;23.573085126021688;47.14405323358232;12.163115511565955;12.499921565082133;30.213881150717807;43.72789933466686;15.915236475462557;42.79765475046707;24.757714422819408;16.058643218852655;10.987146919876885;11.87119901369974;50.39101085584623;49.38615708579948;5.568542958291565;9.312924875598227;21.17070161201088;4.974809746045204;28.275258555370257;4.292473557041975;17.96590133931664;29.43721834771502;36.84485595811382;26.855319967623995;1.8746209316171176;37.7356653174231;33.418884230204554;20.12620199302002;44.5950054570778;26.58906785217715;16.373133263506375;12.464674825324067;13.617327991475527;25.363853750692087;7.337149290180391;43.08903946097792;16.304590454058975;24.52486743437272;14.115079343164327;3.4969393198518013;16.077838227830956;30.96994108930249;10.795965916087521;16.10062800469723;20.884733323004383;41.77403833632431;11.209538723309667;11.602940181427801;36.45755426024254;17.037866122415693;15.236391936186074;12.32349437391214;47.8817744258091;19.33549586632281;14.200447157513034;35.68542233195592;47.67021061915337;33.52475583142321;6.8841947550075595;23.306181919983715;23.905490034900325;36.971023914701284;47.52725909915494;9.057878480383893;15.718744724930037;23.735973595138443;13.910195489161888;22.03169436990902;12.749887269513806;19.203745540286533;9.93549844118811;45.85630018403132;14.88371210130556;24.71489390414593;46.367414928043495;29.54542200999538;21.451267983240538;2.0011059698639535;23.123857761209504;41.12817366775121;20.31908095949687;17.06590512036371;9.784634099921941;17.8024738296667;40.58412997717711;50.08855114063121;8.149226357070706;48.18529952461674;25.268651671518892;23.219079213095462;4.5021433807411135;18.668930552247723;8.582616237241316;49.34822659762843;29.25522581232571;49.203262974096624;9.122109550046444;17.65635246284369;31.550664539454594;18.317142959213076;36.286530441069004;36.34123660788024;15.197086583998043;32.32841482113848;38.20848151572507;17.07643409056063;48.70573717030336;37.19589412270267;12.810198277916012;9.467163453424982;27.34281403702743;31.5452523121542;33.22857800039657;11.914738126752551;12.147973041381128;27.163630649385343;17.7567821644991;4.93369663089226;9.418214127470335;6.878635735963008;20.468502454860836;23.294746329831398;10.607189016666599;46.8270082802541;54.09421884862783;17.476619144928392;32.64074899470471;11.81652440298285;41.56192893073252;26.218236433053114;16.258308235800445;37.9879638036591;46.43761890564687;46.24267242022758;8.146383528702655;39.53916048518154;39.3486658706055;9.031676226083885;52.7737310748749;36.83420484583504;23.02077701056191;51.56825720061184;4.900515019794338;18.689124996771763;50.45814724710091;10.996499001041538;49.28825145702741;10.872707677663733;32.635723870947324;29.537309457092004;29.137615431351684;45.675059234059454;12.289945017320285;18.01362295067917;37.48250292875668;20.893581964171464;23.94424482348141;37.761111581119415;29.161908417242625;34.25697646142323;13.83128684043787;48.333761354256595;5.968751344111891;43.53441145634361;22.434416439203858;46.44825984818689;3.707208923377674;25.068454635682528;19.076484185970482;50.19925609741279;17.22252793365236;21.195529955181364;13.687949199293055;33.344202830615885;41.1106187554745;14.292847962795681;17.009697830574776;9.817788541000766;38.23873793464252;38.12170045920429;25.38187091744247;14.908883250008822;5.590218515255816;25.512512504645386;16.852396023017246;13.955151713495116;39.085905453425156;22.742741108330844;15.088201937832963;12.503752424078904;32.36102960027483;42.88949609526569;48.81210223474787;34.18087105945285;24.451237746214563;29.20022433325292;11.303133803572969;13.424054165325902;23.11992050112788;27.88269978787137;10.635419772760073;19.334265129879526;12.637836623741261;21.82655559280933;46.639979447897154;25.498235840166398;15.706683246625039;28.790950091959534;24.970149438541274;15.735485153963792;13.564410386802765;24.01096938249552;17.406766718512998;20.15578494299164;19.120580145727924;11.305209308950444;8.450325273129234;31.719219379235856;14.067447002288743;42.66647742222298;24.022472432785616;7.9800611996641555;
39.94873360532938;22.993042068330073;3.882463212159454;12.39240363397365;23.512411316571285;0.0;38.766788281276774;38.4121094387815;24.155120621548956;28.19298840316653;26.85888835644365;23.688127996068395;62.81117237929765;72.74468021211327;28.017062429686657;61.69037998936608;8.613930966988244;67.08396708479073;43.54033569792754;64.52955423542207;15.105513676299012;49.77252361432471;45.39905623221477;57.4179176769011;58.259187012665286;53.79440878055877;64.28525332445645;15.181479393516092;40.99582053112498;21.968233062881833;60.35636969108193;54.45141017315445;36.679333023117906;41.62171581915503;31.993081587542203;59.09727521937948;54.13953979718156;40.032090793573985;21.829794467086852;36.77621103184264;49.3840413860237;28.41865679635292;52.71251519655254;39.77005722407355;19.71129438654503;51.81956487966496;48.08309622409293;32.030218411053404;29.380443872798434;33.029078826810725;52.936477704946064;27.64487211907909;36.277334734557584;59.71142127926708;50.950624021500026;28.313867365437588;41.50685893988866;16.265530444075978;3.3646802362121537;32.2222945003024;19.62119321761283;52.009920341126936;26.066934754102395;16.921369754517002;44.82112203347657;67.08119600614974;56.7401340700492;46.794384868652855;47.848333452763534;31.57017692609804;27.023363870274945;36.152113982170505;67.26669589107499;39.276976512879045;34.92606327093457;11.946531080209533;39.67044173089566;24.132675254661105;21.832240238673023;10.061639866951294;31.52627776741409;66.38155261187404;60.981288792489146;39.72837157952856;31.72444394799995;45.96717846865626;38.481137063319466;17.89870514869111;30.046318914580553;42.277041632652775;18.93417506055077;48.76637699339093;19.520234056091077;38.58522955126759;41.82772136394425;7.786167551557968;31.05132894282597;31.639610261650187;37.88744911941306;50.060838225909286;34.45457782146433;47.28165593638084;20.79467439736504;42.716729992322215;61.40883599212543;31.02817369348809;47.019459098621404;47.81879480903759;24.879251872789524;61.23032040834024;46.198179997773636;65.30642820022328;30.225879825171994;20.74671072715656;35.19597957550076;35.3876429554211;48.45901128623791;44.93577471253875;46.88092304243879;57.764151659097756;28.51939847936518;56.28713765297424;66.36902648141526;52.574492846013165;63.51576365556897;11.816552757481249;68.65796159637723;59.024086728811625;55.86385948013842;42.5552445639048;37.0632401309691;34.81376503205691;65.55098812990038;60.26056670394665;51.243179496484146;22.392131301823134;34.01117844057034;43.45891430982705;34.20609393267106;22.541490842565494;14.850892988786075;36.891861508375655;27.036883947419998;29.907904492536325;24.12932468038107;39.16518079158379;16.97891303563475;18.77497666314739;7.100793266437845;48.70363315942054;20.980315613655616;56.311165851299045;22.86350091766752;41.037506186839515;41.15109175708444;22.337193615711552;60.07549861021568;31.24359390699702;17.270758634432134;22.75123480768818;52.90424541626443;52.104793672619316;58.247704415440765;22.348601083524432;48.83719189174705;33.29698881144624;32.23672592931569;51.56657115612428;43.919280159925904;58.839116279698324;29.48050240789443;56.007399150759916;69.30921882193022;58.14430424944938;25.83617131927977;27.991845963101785;42.26856988735916;62.07416247274447;48.65011316395864;24.434024251125578;19.853478115212962;28.744882931773226;48.079115074998185;62.89147713581632;30.279733821935547;59.126696653395285;22.14070289397404;26.15879886286892;18.540938491764418;21.22427682828712;32.08609096439849;33.11530386246467;23.09836583036922;32.08005082983455;30.672876632838637;58.54553095116976;63.55053540595477;24.975381750590113;42.74538689915093;53.26624512982686;22.647588810009747;34.68573319739354;35.45191384245924;45.393303245263446;26.59347783603966;41.8810217105263;39.540430415173375;14.95309200494964;53.88896676815506;42.78460962479549;27.199473350311383;17.03561041612708;41.31265023555386;50.37706951803662;46.90590921175668;5.210807302467269;45.703573553281146;47.964527373425184;13.370976030791873;26.94868711741071;25.81876585899061;30.30589338070116;26.99025848260906;14.959197377547554;1.09290653070461;37.95152611605464;40.143097739200684;42.77489844343492;59.21265061947002;13.798883328031462;41.209117039123505;71.38082542576255;43.57714928991438;21.779241740139632;20.968679638649373;46.75524121554292;24.41045425806291;7.794096603524417;27.44346673483645;45.09010148271377;22.26112171573;55.32329026882295;50.591596477099095;59.05195346805363;64.42343432132598;38.3376953436246;27.01694370686744;25.720989448450652;7.352480606314873;48.154725722959164;11.163779700924342;12.464436279396285;8.795874246515057;67.19830814637575;52.80604002525635;53.85951931516136;56.01153547193058;40.40867360364683;53.60151089068847;46.640535005721425;5.310885094116203;26.812724722923495;66.29345324122868;41.65772601589815;56.00022627319658;7.73457032748632;6.520324333887008;33.63771259917846;38.011612878618664;69.74668963360307;34.02306875256428;56.11513275506735;39.46028039604642;47.19065614188337;49.88902436473054;61.64990728108695;11.793402175372501;23.58355909829943;64.12950506169446;68.70253368036725;8.60621953051099;41.775110885765805;10.843456219435353;69.50099209868578;34.84594315283679;21.359073165102238;24.388020545394642;14.276320665808914;49.42344219398572;62.89965876578924;13.159516887888618;42.58953257548434;23.112155545729124;36.035626758435065;40.270214150794835;18.707349345917283;44.79628576694958;12.649657592700963;52.81030487762046;23.83532397833745;40.52750441071667;67.62263663228508;52.21544626165321;16.936998642322145;41.669805774618126;17.232259338590403;28.440565167987067;53.886796283066275;37.24025571271245;47.59198956829039;57.72902124100432;26.035226942356992;8.634643905047692;27.35121108294003;18.29202402444609;28.64866326440113;43.008743783624425;30.75571780345527;8.3203005006826;17.57722496975612;26.712663953631004;22.289384705101472;54.39684463453257;36.534453938473476;22.707403430205147;25.37593367712233;9.083844473365229;54.69968557801146;17.186175440202064;38.396885849602775;34.795906110653156;32.11308207648737;66.93031335671121;62.135319913185235;48.65193715915853;57.49183078155481;7.9333105308788765;18.514101730062276;21.484281569900098;26.197145727614117;36.155682459829336;26.411396039720334;34.55194592546483;64.55181749439839;28.554711798038785;22.014028819918813;59.76307847511641;55.489322565172685;56.06473351441667;27.404642588539456;38.65859086842127;28.978963601221608;17.099094895040484;22.69764962772255;3.9389943069538407;29.536020981029214;44.42720181124594;53.77990211398265;31.744982877203604;34.703479877156475;61.60210523102943;45.06498706907386;10.73854760637669;53.142210649064204;31.27950660469602;64.17013294723876;9.82784021748728;42.033447216617084;38.774857525222146;62.49979750929543;43.91840756217573;43.99946836433717;28.106772492734514;63.898271883783195;50.14019975044789;52.47975839979031;45.2936305430333;51.063846359686195;43.10113730713299;47.81659402028647;9.52884458797847;44.436603787093546;60.84611698064717;38.20753538627165;50.42523293085608;20.217884189818264;46.265078081645;66.1785076878604;35.17423497581243;23.629429689471394;41.555265074941794;31.29702932172499;43.594326014314284;21.960443894367053;45.35606920435078;37.13561177596092;34.19411565815954;54.87442563993976;17.515865650765413;32.985679713410974;31.88832918441985;41.106670417711946;22.89244089873024;61.750610586645905;57.98730769438656;44.2572803767531;52.632300740401305;45.845681178436216;27.700931348276786;37.9814047091666;24.736181940683885;35.37919393018709;8.532669092469732;66.21709646292152;27.959714992079633;67.98880266169375;59.069809987787536;19.84457297272441;26.49207483945358;50.72529607323269;33.196478793019935;11.917435976285317;65.32145344993648;29.201526810637965;23.815223940141657;39.24946882965647;5.405648341829492;53.97421978883633;57.775966261247625;52.136430125475016;52.35511782659404;49.66738525743127;4.635440173431897;28.16144066941457;70.48348061205614;46.64359019178812;12.629574342854637;68.54989295290687;56.819998654222424;40.96262705742291;31.66132179697569;39.36073028900717;40.074853317633725;34.242394420147285;2.09103023932451;42.046974420348725;55.604297685488746;19.90105032571885;47.694549326544156;29.724045670542004;60.85569981143675;22.0868601132543;51.693805211159905;56.68551058087828;19.123286823761788;14.77823535020569;42.9706733807887;32.29216690666076;47.56185673946668;11.33408467022466;23.609427382381995;16.76209460128198;1.0777604985340674;38.635171487113716;22.621195874738554;12.857655076802578;47.86866623339361;55.84120715987442;23.56277841224919;25.337330383404264;26.48524609933189;22.54015119616137;43.670752937426315;52.01795531616858;52.69560508915893;19.774317316841522;31.30675230749585;58.50799633226581;65.66183846890715;44.87070947725844;21.92557167837813;14.934228316398789;26.721417818890117;24.75870912897316;18.184416402501235;25.271044268667637;64.66234066712565;17.95938597651386;7.3648380417903425;29.69687954758661;39.778183725245555;36.09257080968871;37.33723875944533;37.52639395679192;58.963552121918454;27.22211440690636;25.272791626833623;37.73360643819202;65.7861998058219;3.982205790565758;16.89004568741225;33.64275285980372;61.709664184931185;18.849167341814805;7.789295940830286;6.9522361787059035;59.884670895320184;44.63268376082912;42.25803523539861;13.55236177570498;43.37540816410364;41.50869878628843;31.290859181941098;25.516411736405633;25.345192700669095;35.53094464130935;38.11899072273882;37.914193544958614;49.85406307239413;64.13057349123655;9.955934609793939;44.39860366317617;14.797332729677525;30.449032918190067;33.57266269443369;38.36588289728999;34.336961797539566;19.531393436291317;21.03022227732315;8.170055349199139;47.51175335422259;61.37242064538818;9.508531228397603;57.354926531318554;18.212553822578563;56.17650509455828;16.106905018780303;51.40656024293931;27.549746328620582;54.09095104557573;27.0129316703501;47.90382237841278;44.872513330669186;29.240787187524163;46.30002883930379;60.9767711607397;53.69821887652049;44.39924650036139;33.598256212446614;52.112813469907636;16.62801376485611;15.550623174865317;54.498818682931585;41.4382794138888;51.63831020459562;20.250425545623013;30.604411638597984;39.167159190504066;46.36938216306712;69.90794752470185;19.23133037214493;51.81012551261374;64.49943827016526;53.511120401949185;51.6089017048937;11.819231928336905;7.357656986265384;9.488171205741539;28.145697395456832;5.93069610282368;42.087816333166565;29.847441652938052;15.339593234960988;68.16407034887133;36.17550713755247;30.295560214580377;19.766301743699778;57.40279373822194;33.45913596355933;43.229585432568875;62.79230525822178;66.68377405097505;62.71979247856419;45.83766457246636;63.08981118282297;68.93384892347156;53.24013225903317;29.437403994905562;30.978555502520774;41.37331176764004;62.953270824683706;56.24019182282118;11.76195071633193;67.89186909975923;29.41182784328762;30.64223550188467;52.583047155508616;55.28975245052885;64.32838966359371;59.453239887131296;20.69956304410638;23.974655725162204;28.788749879438505;48.92117992994121;40.54867352769562;39.985183475951104;27.64146693134233;54.4791458641659;27.932947525291656;23.53626192485816;32.972855067386966;55.72083317666552;22.856617749294113;50.39455157862079;58.15103189700878;66.85470890892283;1.1716290308341817;37.044036997062356;50.59013870207537;42.60733793954487;56.72903236256036;28.320849747732797;9.936543886342283;18.905659838062313;24.05428374831434;3.4691652615906894;13.310367332118936;50.07336899095575;66.63767172694286;37.71843761773911;5.488105866651352;18.421825071235286;22.765363341004857;30.355331874305147;46.10673798578978;35.62361423858187;51.8075299876147;52.8979713360787;25.62779176915214;39.16569682835646;29.392608628824608;25.240745131897356;43.50939741141672;51.29373897247521;11.069017135109531;20.49879495912529;28.753498102704242;38.97265208956199;46.09492783835024;59.45041851319198;5.82098753382078;27.938038783026474;48.0330178420544;59.22387353980268;51.063193749336584;61.429830789185125;25.017074770240836;42.04790764078906;33.082085256509686;38.70403249733853;11.849380888173886;27.14944636052196;25.833202963821577;43.05593475715864;29.296129006812304;20.767566487969074;38.991703851247934;18.316002110226282;62.193321437973324;49.400276577546805;52.11406010925353;20.244922910453138;68.51188772814287;65.12440280132942;4.833454042639973;14.395448063003162;52.02921378620536;44.00413955600079;21.13276701495173;56.11647027304447;24.505926649217873;65.15236034788803;38.99882924981297;29.654441109092698;13.518354347881933;64.40222022356647;13.607626976303246;14.477536429072623;39.06865345711723;31.09963566287538;54.91734077132425;54.68126430392161;52.77941741662554;65.58858307858814;37.74735048976509;44.09618424354448;50.29034527015621;25.409484416549308;37.366558334882626;48.27721196891;36.6003535567845;19.97425463092137;24.91773628029207;32.512041183312206;8.134581107879683;61.124707569942736;4.0026918278370935;53.77514798970454;53.16204183928487;63.603807177102624;6.8995872707284915;35.388528855482555;22.316587430104004;35.00359327963053;22.843650513741743;33.10232818950901;53.49726586758349;39.72277762787507;52.604876997116556;4.6080260852025585;54.63507492904597;52.36659019065241;54.414989265063156;39.67716455047966;39.49914831380214;49.77925103506487;27.9566858224832;62.65574431089964;22.21096388205008;39.33373212526706;33.383164802914486;36.95421958885579;48.409229792761096;32.77079743949256;53.04111792774599;27.372774121747582;18.357572790293617;33.13179838447125;52.088789285542475;7.184154412903868;29.020238887447604;33.45267763408973;26.378379506559053;58.198731928083774;33.93616294082203;22.33467633473883;50.469520981816515;23.343208363483047;10.028634376916592;66.72716812555215;34.302928152302066;20.90644997571035;49.788835194550906;57.5574781914906;33.90600515552362;34.37527055927544;47.08426640712586;26.99978223580321;51.59337235987685;24.87291944902879;20.041609169443998;45.8510186213167;43.1926767345232;69.06557756337804;21.512937996665183;47.537086933199575;10.155548021382922;26.066823767183173;56.96069589632282;33.36289915358405;47.92129908962325;59.46582320914387;21.71366919421752;62.88142741023166;24.41455018491929;24.585783461325015;57.384107127050505;34.40152807020023;65.43148130260944;50.73210308301698;45.362361189533985;70.31818951809953;7.177828217299785;26.309407813639023;59.45315360691186;34.5683124186688;20.05405539991827;65.82508087615949;55.935166187657494;5.689905840259543;31.415983129984323;53.24428037694445;55.03930507253807;61.86015507398506;50.76059880302587;18.652161152533246;60.90456105715416;60.262250154933376;28.30068104874256;25.487996561857997;40.80034800700558;44.35294723525901;37.321835707747255;13.83928315755918;48.43289345312101;40.165914705735894;58.179656715439634;43.325464026894664;27.610865353448983;25.91298656221586;54.36107758902593;22.181716665087556;23.132210111049755;59.70269834996084;22.825944049114277;63.56649741067509;43.200055935110306;39.02872631002433;32.775702051374004;19.017751155899415;29.67415015876734;26.21288841643829;40.091048415205655;37.524072671902466;15.791128041121473;24.156548994280417;56.152077169584416;63.990561443840996;41.6037290522025;29.650472988060827;41.33722509917807;21.111978633629676;33.91447162637709;28.197457415614068;28.66373886103144;53.929299479610734;17.557789747641912;58.70414270016923;44.53344586186696;22.741299286119094;30.781162344255243;29.205163081436446;70.48584231333392;19.85847340972595;28.203707829428488;45.94380639549542;30.025756399470765;35.08674055108334;32.807290552972496;44.69766781211609;24.682921961912253;1.5540630242025262;64.22157405470732;37.393508877477835;59.525139231863335;45.7433516472323;13.207480230175333;59.92736996906402;12.055193926718514;3.7874332380925977;32.23360188195474;51.902264570340975;20.757385382014462;22.758521505882687;28.873899159089046;50.06707197811193;28.459038877680342;56.26933271883195;24.785809649857057;44.133258217163345;65.94938859590077;34.29799622205134;47.57155197637065;59.829556153913636;29.848517599278896;42.018487391422276;41.771501825061044;50.49244664010504;58.74829286550592;31.869652219565708;9.791061697249846;25.97925604995572;45.78640368039706;66.91896557689657;66.3250583188427;5.558232440298224;57.39039816814876;28.59355876405743;15.310325071639703;31.588846671972195;31.748440140189025;30.521588232238233;24.655267702883805;25.47674113290137;49.74810566692794;37.004714269710384;31.556320724672965;48.887471855410595;26.842562371712486;26.918486131121448;30.339371641641605;43.42488426798656;66.07611921963992;53.3850159729377;54.187281187478874;25.909541378064667;61.93773309470636;48.96577452396637;6.440624439389555;50.68049698449538;36.03677385443545;14.292230958896425;45.600611920015496;26.088551778352407;47.85543663501426;25.67556619078187;56.18395438757106;47.890623434854746;14.051278152306912;12.26503902261483;50.79813170302472;18.121464205729282;19.873241789503396;65.7925108149384;16.246238663442284;21.76592831914766;50.317906793086344;40.757885006148754;49.20691807580771;25.753600704887887;27.58211899899624;21.421843383263994;64.91261539154402;51.26669455937565;19.168540650589424;52.52298648973741;33.56987178490987;37.01834352596094;48.29639919686505;30.591813473804503;65.8003071926094;28.139321940773506;25.5757174431803;60.752665190317394;26.433128073008678;35.66216431024724;15.256361847888215;36.522324855373924;23.403735516420046;66.42135558190922;43.31851965177668;25.286726943463087;46.73803171781645;66.8949482359146;66.23973681634716;41.92640569557695;32.00184194549442;57.32064037342955;40.23375506895928;21.878450228667;63.74673936390202;23.31833654990381;16.051197290024753;29.59777105700735;63.16420943740981;5.8404851297797595;29.280721276245302;13.042455354722971;32.60400705425534;14.48343552679745;34.63804928354665;41.32362448039297;44.23594517493293;43.678758289514896;26.848490341113294;51.62526301959351;21.400817702023456;22.99911995611923;46.01803436676732;55.318808635160785;41.960829539161736;5.4441844930435614;40.515831688570046;3.065942940275559;7.759456819577221;46.91623684351534;25.123241066764365;26.706251475574007;64.24481299674495;18.353822406991583;50.875583534577004;62.33211597481658;64.58997000700938;30.615746919862243;24.408729746339535;24.15324938671101;59.21559203977896;20.952422228375745;56.30392945500988;72.34422629518393;46.73931410401733;23.209065993471864;21.745058484300287;64.4479629792984;58.09456103269379;10.18706163305888;25.174705233347293;44.2364102741917;37.62014305521363;41.07926679500922;14.971537567442857;6.269703535780958;26.917971832858296;58.200337773028416;49.87503521573704;26.55547112032729;67.04841932145533;65.73097370867873;6.9255566969192754;17.50335991970605;59.131810239008296;21.79982889281413;13.950648402680113;59.260974787101205;60.382768691951235;49.76830921184443;66.46575719121262;17.249754024594107;62.32078271330689;28.828040980066785;42.14665874552378;44.731028549475866;32.13524372989426;17.48402422456355;10.45405869937913;42.3040106829439;55.847760808258165;40.97576813568992;37.57755002670995;12.505596731467422;19.307876157075704;34.99325981656301;11.48599348309794;61.09171525304217;53.09650640521071;31.102689256408944;62.451371124084304;29.669092884885032;4.085345554505514;56.75136216274964;53.29408453670637;16.599101375634564;47.78804261382972;38.805329965725335;16.50357228982045;45.3043553946153;5.432979000934893;25.78018995551149;33.952117311349554;46.29645876328537;20.962587880873556;20.398431874285766;27.08591021776735;27.26889392181685;62.573885988379125;57.542532504298784;20.324360042360308;48.92812646541809;32.79259380514591;23.70100319839982;23.289170921480434;28.637467871648585;58.78679942705141;58.89874496034699;40.89612847635354;49.57131886492372;53.49347842674944;15.432226654072116;36.98135326590122;24.222902871414306;55.95473007681213;22.682774309849805;6.014121243318396;30.130919535001162;63.46843434281398;52.16260254409066;21.888340840585922;1.758875847935665;24.406759460037417;29.253582125353194;65.52907098549069;57.696818760282724;58.47071619231428;36.868803828408176;61.99540604404056;60.457786267041776;30.976877365337568;45.55388789745825;40.87681182011998;61.80551130567906;53.427246158911615;15.323695593328408;30.82766748471898;66.07112597694126;31.743695012213642;66.83892117016158;11.068253600583954;36.34213426875917;65.4010151336901;15.978095409327787;40.113474900760565;39.00684842511462;22.187584202052822;49.12998315273743;38.37210614466364;29.40788046959712;58.777498491272425;63.36761134489603;29.011673950195398;10.903778625923009;67.46089166797341;29.497997865573026;41.95089725872084;30.4702968753448;57.82182834594351;62.77415758295998;51.26540406772739;48.37018018864504;35.2684259250322;65.38596932299875;32.9675347013446;61.48407924629706;66.43005509578413;58.856703829716665;25.726725163120083;28.76743204939376;10.117159183077941;45.39437809090809;17.96126095627934;38.99202560284402;58.78704081642789;57.75276208581209;64.04835395923982;56.50163603994691;41.61992929970332;57.95333902284004;50.81582558422917;66.54084113010879;61.56980044227046;45.660706205123;32.162919141295816;27.2280821712344;26.641337022885136;13.213657287755987;11.45922262010209;54.158606412185165;57.76268466637124;27.613507599824004;50.636017868452406;44.94284302370024;24.983744933718828;64.55426943135707;11.906691858460315;12.020551361395336;16.398437605963313;67.04770138061888;68.9055539832961;35.56133278017616;14.391419943059901;67.28454994128265;56.813382359385585;39.926373351117206;29.04686647646648;57.206445954846515;33.78981900602812;44.101213817384235;15.896154163417851;39.478873282798304;0.6207972894646011;67.46391222645754;34.07992863509657;28.548998338160516;44.62876617330507;58.829159691857974;7.8458029953468;58.567026143671036;4.288201867989163;24.684635807205467;20.52120226340178;23.102543557783996;66.74754702986921;66.88387665292173;19.19226037366186;21.86978159748011;33.10303556835418;19.056088199710814;47.390755957076955;22.830072985456113;21.98323384338574;50.99865466999863;53.4797410638505;36.76040938037615;25.2262741762647;58.86563941035847;42.49475904167394;26.465158856987692;58.154543681843556;43.3239055270303;29.449511796509807;30.35429469305516;14.220608586528463;4.780855633682041;28.153572008032842;60.91519272868643;23.242155546025185;42.15008047891873;37.62258742357418;25.627587341063098;38.10539202356524;41.63907359448944;12.768246647974653;11.299129523164105;28.638617017087693;55.51552246363035;25.555088134791646;32.180356957345;47.61884490392295;28.606087216302;37.24799182314274;32.18933673940117;67.93717008208843;42.66319020580916;9.377073783668205;57.14552419733397;67.56517563062863;45.66862954445029;30.02915051180159;36.23966870853583;36.427604552314385;54.41343626743531;62.51444435743104;27.01162600493769;32.95281724684239;46.26311318634078;18.507529033399592;42.892128047085336;34.10819763394009;12.685286937332474;31.805015369154063;60.294391606664355;24.084930505057002;31.892710299979093;57.827056367516875;38.82403198519626;30.327118325714554;21.549605618871023;42.24409552736321;61.973662637695114;39.88084539224297;36.12806443300426;13.971718784628772;6.0430580873829545;60.10198387354824;67.15471474628191;16.065711415902932;65.79367683230437;48.04624692081796;46.4935010587876;19.120319024059167;42.12642171130124;19.611692106964483;66.18103930455838;49.74288885117581;63.18496524564338;29.027453975697735;13.28565029525933;44.67351208620201;11.765607777793278;51.756154707969394;55.9627845252824;32.876240693917254;53.519863004731484;53.070752604663916;8.16598703186582;61.09302743842514;57.715377795262604;11.736859355107645;32.36861043325984;42.418308203679594;44.17257277311634;55.56719648165282;11.612940201045209;30.499029412205793;33.83265535887752;5.770282555353209;27.18970149880235;32.89936261236171;22.23830558760562;18.766077747793148;45.26258349607138;14.844572781739947;65.26942989770995;66.83612249550148;28.149939184570037;48.133423448883235;33.16121757925601;56.46359150290101;38.35748308132734;11.822609339171676;59.49802372714636;59.934027485766975;63.79370960573014;28.731938481040125;56.60170233747631;54.7347008755323;18.481891797836383;64.69202608336732;54.48038116712982;39.03456782828959;67.22635931710356;28.334683293081017;10.425719744939197;70.32783941079231;27.195226276670244;62.71981455824537;17.708688594050958;46.41272894064653;44.28416713883023;49.07770540258133;61.0509043895819;26.395022796957218;33.99657995055527;51.802025491690834;2.6192451654036524;39.6965815311406;58.98087714924807;46.833372843888114;54.04131490178716;10.050181607653343;69.37747226878133;29.45657891706214;63.62245222694106;34.12422542614971;64.06281947847046;21.288550412761015;31.04450708879112;41.373402671304476;64.43808435100325;12.90564177174222;32.18096988602013;25.99497914367637;52.71529522687004;62.17240041949694;10.757466822171136;37.9377747231756;30.93707926177082;57.04236027022982;50.04999868455595;48.38029370253314;19.67381119613861;27.22877377423936;4.090079162149002;6.660168155561484;36.90394796800308;61.0701524486821;38.381173720165066;38.14343862793162;34.816010605607104;41.64417566356551;62.854365749952315;69.90222951684649;51.675837470299946;46.934472848830225;50.85516305160711;30.339116895455238;19.81524640800422;0.7756783192441296;47.79169522471695;29.099021578116364;31.34308752388047;12.189009432986479;43.167691001593255;59.75658109805265;48.200794788535255;18.647326649211347;49.963073111805905;30.768161718567125;32.0060454922687;15.478288124798746;1.9559086390139075;26.828660021849217;39.82667557827962;12.563329690657056;12.61443830933724;28.96550238653786;45.69919066950663;37.37490209157107;62.28366648142615;36.99656084161201;17.080876345894236;
8.688965057931672;36.673897393284676;39.101234974867026;29.618939296999898;19.347294329865612;38.766788281276774;0.0;15.158354170757717;35.98500215414511;10.865685664902404;15.312433936630436;28.273603275539458;24.79615255631492;33.98102573347076;17.868359745241087;26.094955612478223;34.49494773518576;28.353749122518575;5.298092537736846;28.647294351527293;30.90132815316787;13.934616351025571;20.723728957295577;19.476152993298527;20.42086088961137;15.09863938276688;28.053828562679485;24.636732002332188;2.9285842468436796;18.17061151507615;24.640486450829208;25.734351976601584;12.04401259606986;3.7571049609046177;17.860862110130043;21.1125477352844;16.754472057969338;1.4836002384867608;17.707351255236496;2.197298204804564;20.93873917260862;27.111248735285297;14.676347167721659;11.07258178166891;24.57366156169037;13.070387427327436;10.625167359425388;18.40814102111359;15.981515425000753;9.57188582876258;24.563189435390633;24.777184062357193;2.8887091338745194;21.284029877669816;18.632997600249045;18.42298506408385;5.404176098083471;27.878793953520567;37.326730133098884;27.400743088294586;19.287894273636553;13.616801211799581;13.97005624422341;21.881806683987676;13.89525032357321;28.981117546906955;25.070573938783635;15.853329319642132;9.20828326858615;14.693576433441969;16.156377124919906;16.164314244049425;28.503195810797475;3.947946639718439;17.600102275071905;29.438404421338202;15.043771314868573;31.906041861412955;19.757356585687845;29.991234438699447;15.588719640395754;31.075175822730937;22.21461534133194;10.072046932995605;11.084626619409462;13.911151030092928;3.2926209111299225;25.284772134424742;24.812252649379708;4.344141627266557;20.38626092137964;11.143484715035422;23.655759970612404;8.62911315302345;12.39476063084715;32.4925423076563;25.17480578769099;29.10350948772182;2.6571395361534598;12.230903463335181;17.455916981746647;8.51700989249835;27.023744881858498;9.61002265050524;22.65377742593507;20.64313171476644;8.662936806820293;11.233906140946882;20.955642031394582;22.474028938253905;13.335699857917232;26.541650254511413;28.4365290971499;18.023189240733295;3.5821513115363577;5.0450376458023865;9.72047633042004;12.898749313705384;16.226701621101093;19.011699284950712;36.48786254762503;20.5305216078015;36.46422961317806;24.522565255114127;24.76004662075039;31.085317953455398;29.999139337055244;20.299035052073048;18.542686813182037;9.795652116177477;14.165386243112057;14.96309599899849;32.18259085687263;21.98356509931074;18.177494934968323;16.423178513681755;16.020313786331645;9.15949761879964;8.375027443145111;20.068216919452638;36.12930387143406;17.523331624889803;16.827601535235466;36.92335753212515;15.118961726419077;18.22719383857607;27.083679911319216;34.82170584642637;32.137601603389584;9.937350877451658;17.788883645388776;23.30436770081637;25.095240390511297;15.259499094112964;5.927651663577184;20.310442066846843;21.33102033495001;7.691453774849059;24.822336597704222;21.07878834927472;14.18911524225665;14.144026440639742;23.004313439497732;17.508997737925732;11.673279057333362;18.832852805575858;16.218964350672824;24.68720854215365;11.54596923786021;23.602028686938656;20.423496660502813;25.548847948509234;31.03933574124989;21.347170937586235;19.184857803250637;11.252550904253557;8.10946902902374;23.32509036803472;23.602267331450253;36.565655918331885;19.656815806049718;14.37757296405276;9.774836752133213;24.55055021384813;31.47201331233068;29.117588924542023;37.550977984792425;20.47187633501863;26.829896712248157;23.98471676765952;18.400201892325576;14.252130206851392;16.363628692750986;14.364716642675507;12.753741486030076;20.16248070715679;26.66041152806885;17.942486983742423;6.5585652577586435;16.618947848214525;17.70580697057438;12.60756048272368;9.838120810705105;14.14167176257156;31.06518902054845;10.901931294787087;5.306945908977502;31.498082654416898;16.37482185831415;12.211772890436295;14.100827363059857;32.400451718530896;10.952408565155492;17.22493033292461;9.556816442487593;33.87480018270017;8.115346650171595;9.364674509512374;26.09783874701393;13.750434677691187;17.4766847835063;14.962727709266487;22.5867287941129;25.78638145097191;38.53842360323995;3.073572493866113;12.402099940632088;9.302534948483238;28.769885763042435;27.781424101040933;5.60952657174525;32.617749743284;10.41403500894832;20.331442968309812;23.171861385990663;8.086627527136487;14.670783011146597;31.481810792558168;15.016205296647716;10.233660480854603;25.17423505034278;24.836426548247623;16.51121074879483;27.695919391862606;26.252344708609435;6.106005137021423;16.389344216325615;14.523996695111087;32.63463256130683;9.91592044492898;30.237667219148115;27.487783495414718;30.23532623825591;31.403809622764737;14.814252563887958;16.012805034518525;25.6995591674838;11.949737319688577;18.654270786996555;13.088492475226763;33.46752904011698;14.99250416201538;31.831590760356743;7.607591617368328;20.111146872989963;35.928331978349966;38.36863308877229;12.890513368593801;11.316084399294917;31.111290930797374;13.949064366841942;17.977808603380826;8.28666145432206;10.232053436693331;11.124819116528428;22.939866164091313;33.919122216547755;15.207821386399871;26.976644586299777;30.965648295441547;30.280812635711968;5.879258398954561;31.55374512555976;30.7769553587803;17.75769259687303;23.79691836699486;24.446292159705735;30.78767774917213;14.615171921726498;28.198130785210527;37.273649736109284;10.069398833679546;20.11007463812908;14.295454435630495;2.3196419626193543;21.275646815786295;6.693890298423005;28.169703943342856;25.49153105671113;15.073340018161463;12.326101963984959;29.05430258206386;13.99999899908394;30.466503154370507;6.820880810248069;35.66147051906132;12.346970891984695;16.128842476751004;9.89342651627556;13.829628378492881;21.702682704537885;24.71347460978143;30.392137492858208;35.18662080135696;23.72309746054373;18.191000514659596;12.1775646406748;10.197158876966322;31.757299796639387;21.461448428067268;14.583361316486684;16.90532525753218;15.78622789279573;13.83689186277262;16.29602298996552;33.80097409480252;29.841336783643726;16.578458913879263;30.563827778887593;11.074660356489428;13.645319553050431;14.803308634890698;29.5838389689184;25.18905096117359;13.73785635886356;26.519633435186957;32.240770635430216;21.045368467161264;36.40391421706216;12.767701383626896;6.49377381013758;13.100041976917632;18.85011510520982;25.79865193498939;35.124963870669795;23.706809194033283;22.755854266553136;24.125279684677185;22.37400563183072;17.943985117755364;7.79085220899493;18.975976621535946;21.88029678916981;20.639522545693183;35.75887209013078;19.812100593386326;9.111684498972389;18.56677008195118;19.309801292795793;7.431588945544902;31.86749114595247;19.53412273472304;31.080381023458475;14.469281531108388;15.583781324444987;26.3847928386742;29.199548461798248;12.626672779128278;4.07095011508244;24.103939671112368;10.08530521320366;11.44072926202927;39.003834453725865;27.47410384018914;11.410672572771082;13.715831567844187;14.85422870375513;22.217105007993002;4.753075338109053;22.990588227572065;32.366338496425136;20.494060900976603;24.06315764989707;11.423603273641396;15.084871068301538;21.993023501074102;10.076559074963411;32.8699485371319;19.230055262933796;15.18174677502761;3.625456871313999;16.608467400159242;6.130501017186175;30.56655278120483;9.968863943376482;8.266397171862534;5.801799537866421;23.28456521527444;23.905296754534636;14.482587191308063;8.833445945035379;3.235532520542678;15.906840194376791;31.30126257706963;20.443715086073674;8.177104719269852;16.220653252009434;20.672229797102133;11.39209212973888;5.029972132113652;14.631195513501488;10.43941156343134;30.713874207363187;35.59669030037086;22.886171985359645;31.204245935708084;20.517883471566744;20.610049859694744;23.259440022750383;20.395289087984036;14.555427578792973;33.353652721960664;28.048218680821815;11.826666995178329;27.74706450551573;14.273633709691671;34.0296650736023;22.192614789633737;19.107972089021352;13.50267762467109;13.862501127637724;15.05491009629328;34.149957575500046;18.561369228439336;31.718064483852594;8.989335826120424;29.46530374707162;30.155342909497396;18.053266440520524;3.8508495371714857;24.519442472369107;14.642747749650061;17.68565542093814;17.472631983895116;39.65654444272612;14.379936899139384;17.74821221915896;25.060613830656273;17.938224352193906;15.029951437036779;22.275316189122563;17.81857719030114;15.080070369457715;19.905450506193972;19.67438697076577;25.367457144627775;15.024436810773615;15.782236230709357;16.37048648892452;28.03116266472578;25.94694850531325;33.806969998750716;39.2563430581176;9.748699710935515;23.02265342949134;26.784438038375324;12.207852737423524;25.51326092313811;15.5472451973692;14.839039236104394;13.317492925792013;28.136362363673985;6.307052363846717;14.991645578214056;14.083317701329952;20.69419030445671;14.365670636675599;19.78818312355137;26.895281267995703;17.30838826677874;16.8483228071133;31.35864300786165;12.179387760582253;14.484344246438337;23.413526072036845;26.545294823601594;26.332301042693775;23.77953190010034;33.44706480850093;25.28162061406742;18.25892172691823;18.54212266833745;14.51032934507766;10.532338777563595;26.564273103630224;12.810736859470804;21.71786035976798;1.117378694047909;27.183584534207412;35.07107292074876;22.905196602292357;18.557668653520967;26.918135280851097;27.219410081313995;36.75579378291324;32.5451093528664;23.48135226375992;11.567723706970181;10.623977834076538;31.06841056528262;4.787991552253144;11.226811123487069;18.775348469038065;28.254178764146353;28.71937289353532;10.118052996339465;1.322943417271222;2.621757831200952;11.08728395728533;25.367760459892917;31.374661785514558;7.576826942947109;36.212425425521566;13.081869892066567;5.289051041819729;1.1824022593832204;15.398512486892542;29.05485140451546;20.937223949901803;34.99874792712195;10.9875085687007;23.175275539417804;29.72947673023823;25.1322077214185;32.49438190179131;18.237069860497748;25.021945949025287;12.659499802200571;27.03463697534096;16.912589392462607;15.898352440030298;13.555322677780778;7.813811401713825;32.43526022812605;9.128202447604039;22.209982883483413;14.938049873828108;6.344980264932133;10.889835138890694;13.713249819536902;22.151672949807534;23.46169253214894;24.717361104990292;11.71467223644956;13.050128404581478;22.396412163200313;29.95069274474842;18.96411409732147;8.50783967262449;31.14126766663025;21.407514540939705;13.71851265568386;25.735063565517667;23.415342962864898;12.875585560467893;28.934008483092963;31.536727769904598;35.05101319787172;21.37764038411153;34.03825255631562;9.775040206377199;10.962890770191594;25.167384017306468;29.448166705032417;19.34008770247405;26.63381910165158;25.542338018538427;19.647868522995328;7.141731078518509;12.92889865452453;24.025937354837748;32.62993548778623;33.35977193795497;19.17949052528347;24.368712631817882;30.86506927825954;23.669014955202005;17.584698288843875;9.034001905032111;6.294152079870113;24.802881543761956;17.541918782549903;28.625159569240335;29.137794869889788;14.16409655761752;19.334672058647772;21.857332354544205;16.527509199060848;25.717736219198624;21.475826635353993;19.4161060470783;15.172149932931866;14.651580082960134;10.157245983525723;7.06719175902108;7.2479937529658605;11.55652865584509;15.71287600311461;29.287414342199433;24.628710023459902;10.195289749897572;20.058943911435957;18.243121277873154;17.10045042225486;19.392168498581537;28.452366650777957;37.936297881078836;10.082567148760823;11.83288024787834;7.9363020267944755;27.621425396318582;11.070315794744786;35.759166244136985;21.443284041556936;17.092541928473313;36.82343182061211;35.82125238196616;12.18252344573925;33.092220746005225;1.3608762065643971;33.311817510686915;26.67443365216905;19.368546977901428;8.571113891137841;14.5979394091587;3.149701139143069;13.116440747654403;16.642459933349752;27.59489648091597;11.955919713635222;20.237506064151415;16.19442123506381;14.528855376054917;16.31156418891017;31.618783220671585;34.319918634726;39.477702293931735;1.4104173869499876;7.447742737121859;21.393658757114768;32.947427826021496;25.680026497005365;22.720905268447403;23.70933204443754;12.33742269779287;23.571141797698647;15.013414383314391;9.190113020162373;6.068932888400416;5.083315472856873;29.02648502748065;35.92597055071221;19.194730315039923;6.321676365469569;18.850832283584204;27.698802607610393;17.863689714169862;22.277413021235066;26.063396258626902;13.76469867293468;14.903583081772688;18.85783597264674;31.175096553896424;31.775419857220303;37.115100815310065;34.24771754736119;20.730144824902464;14.18877009293972;20.375098742049794;17.366335511107874;29.378841559654425;27.71970538367379;15.013330940327158;17.711184339916308;26.06853904572155;32.374753141389625;25.731005871469346;33.38835204237691;4.475246953323404;28.57205898584951;22.767715925021914;20.48370047215482;17.543116893308422;33.33479630283419;16.22263462375811;14.283680824702222;14.576614756212077;13.5390859994136;19.44496156743613;9.859759675869284;11.72632580097263;22.978612890427126;19.220102126242853;16.162092579463263;31.132493928988687;23.908990516229746;37.258706751134966;15.220941406018419;14.447109277887611;24.950116017374384;32.093983215434335;5.684537165640385;29.690398586970524;13.215333982673506;30.51277150651214;5.671994394876284;22.498647670118764;15.572795046802561;14.58214793950721;38.73184454662851;17.808557297952728;15.623921218744231;15.696191775094254;17.285891670282773;1.8714962336228305;13.984740111346987;32.69581249837775;33.0728950390752;20.23500703983114;4.308530034510698;8.760006498486732;7.730847455358848;10.532179002371688;20.045352299112736;25.354907595522214;18.62987401212007;26.934726424974233;15.945662789945617;13.32471267752934;33.89900044269642;27.340504436495447;19.638584500297725;12.750363735100661;19.496803796054202;11.2785513193269;16.453118204683054;11.728215446901856;37.63859436758897;31.70907816062682;30.292708651099684;21.568817621449362;20.54455448801403;20.613387238905705;23.93778309810049;5.120635892061473;6.622194060548938;16.354397178673338;11.830081386613504;12.973399822497258;20.84720007159976;27.330760158330822;12.412085552801813;4.717795229881824;30.319155350302914;31.30634563805422;10.7740293534453;32.1010497556425;29.88605343241428;18.22690318510487;11.808150370868649;18.1691745522102;30.46884450965832;22.997315263067783;25.03756520093254;19.60514166578141;16.980564706619234;18.619335490562293;8.686791981107506;32.54553496467778;12.331700779506962;13.528905653402092;31.79895784957616;33.313763592277354;14.207703484434893;29.903387346676706;4.848144642367874;20.857200875847635;35.74819423318175;19.447489584376015;33.3365420439877;12.857107022890274;22.133802300659895;20.621852121552397;23.33670968884396;24.25326833500488;24.438492137175828;30.028004329964084;21.986185663131504;33.072138878430394;16.779789983468106;11.254752519285299;6.547505676366177;6.661329627693843;25.048801096111607;17.995142016598685;8.433110985690005;19.71985324938282;18.21580296777061;35.559686437039076;17.881047369314036;15.605364349769323;32.223846666660606;20.19963945807138;29.6452228569224;26.495157216009286;25.070832897948645;4.9524307982236495;10.0739488094126;7.301918367427767;20.736240657305807;22.014752788636596;34.328516869240474;9.055190099616206;14.939331857288353;23.024922672063017;33.24931296317285;19.23846552764993;25.44544598061571;10.615724299007884;34.981085616088166;4.275050130329276;29.045983691121506;4.858651900878913;19.97015146989027;26.326294911405583;26.097111441799985;23.77117265623413;20.005429670363004;10.734778932486396;20.338071067815093;19.12645263878041;18.09615733725508;31.749767867903646;24.33159931653708;24.46086725454533;8.619868733012318;14.020399253608206;3.7016517556286352;17.7651599407138;21.037181519365873;22.079918327773477;39.98854472091529;30.295802587016567;5.702303719357837;22.141234282776242;9.261268374091653;26.17771799652278;21.940154462025514;26.712781835391898;36.15935639814176;18.45625342214231;15.906990754188039;30.580709989424108;26.005232026923814;14.0028433843403;13.664080906289275;19.597904885162475;23.90685743430005;15.004929137587666;8.88311101151915;27.380098414107866;14.125992670949698;9.408020606185925;24.616511344179006;10.96971513930676;4.692958454427676;7.197731096166464;12.483234122298128;20.0409152706853;6.931983402773947;33.40761812642598;28.63902735918278;15.37355809576766;28.6395112898796;27.733752641619194;34.2998810232635;24.74519504074745;31.39737663290112;27.198603313496566;25.390981906775792;8.579685573421752;13.228102834862705;33.21871387783449;18.232955724804015;19.482815743521957;7.200043322937088;7.266473819371886;11.179136363285377;11.928193786917813;13.34783459019383;21.4435609126965;15.567874836120035;32.32530925628011;16.127580346749294;15.844454440551026;14.157866198524797;23.26335547139671;18.661186794494064;32.658294339594065;15.911648056276398;14.153790618546962;36.19525791913952;7.61201274852182;18.922358000483325;11.721407367924549;19.207221162824904;18.53047328967688;9.26207611008706;28.87105461784078;36.97177534213533;21.533972794050932;21.246083422617776;32.31043655227581;27.694551964008355;23.698003076813976;22.4698888825896;15.301344386216943;3.850962475018256;10.5771789709025;23.045133091817984;26.73339996351624;19.978588383463297;26.149698828783873;19.75624119680662;24.823562207215303;18.27930849629366;18.640702669110567;16.78133618250868;9.598927923349846;15.474851359830398;29.93750992848515;12.916533215065996;34.52465798676747;27.086310148661035;30.737567097478266;15.079406837301164;23.712029887996028;8.892324135285785;15.389604102881787;35.88422272901239;15.444319537234575;13.8521610420739;12.412633019587856;36.65293882192026;27.478341661135072;18.993735859203163;10.741533208548429;26.708137198398568;1.6286665273751142;24.744354692504523;31.881752952304257;29.8387253800807;22.730642604211642;19.92551546280473;33.20296103217097;34.13942772753428;11.194216091630922;25.72879391398339;6.411532536416749;27.92874422009449;6.845952682501397;5.259333359179523;5.965990500828566;6.142924714227145;22.031767147269772;19.27300107007989;20.379956537742817;19.698877122104776;21.63426378663901;16.650384237150046;9.971036186181498;36.455052925516476;10.474981790035649;35.82382451419461;33.78783969887243;13.733205129153994;25.948460076559318;17.659844536985034;33.33361637574374;37.24250565492673;14.235117968990169;26.85610680582432;29.54418617088026;11.580353849231683;14.364203030680347;27.17925123917724;20.44914084967916;19.548185825830167;20.600716024152923;33.603105281713056;14.833085429492908;15.839025341522188;21.94537245910913;26.165840839979523;20.189727812981463;29.77711216092063;14.03754007305798;9.143269597485755;11.622767581611123;14.408501565860474;26.667157442865083;35.69115710421014;15.662646495125637;23.954867478857896;14.117816259619019;17.500038292027714;33.02622825906418;27.548693818313286;36.23814316519951;36.87506117218895;20.413982039788138;25.77235497620077;26.90625932236233;23.757961203251067;22.994066663771125;18.893058851685538;28.977427325079525;23.430076356316;28.04400033133546;11.745083226092754;3.3803662319446617;8.21442596427972;7.612339401392162;24.40710648308051;30.678671785221926;10.25667982304059;17.185791472211644;13.07147418677205;1.1931741387499417;29.399192190915645;24.93546284113199;20.81878958630287;36.420005005083404;23.1339133411306;25.167101028687174;17.640219708249763;24.10347945641028;18.56537439298146;36.66654047346005;18.353895094193803;16.517825617462922;30.98481954160191;10.515460011784665;11.938377610756824;28.050735312622553;21.040603540561158;34.372221874104994;25.941295077682977;6.228554953030169;10.190522777921185;26.36319091488561;30.59209999794935;33.597559600530204;15.127671166495809;31.104081037137867;19.52640194844661;28.47536464795608;16.426941681344108;14.711743282882539;19.280267568222857;22.570564025789544;11.132748836959983;20.90274223758997;20.168915658678234;4.041845212926019;14.409291543713758;23.94013598853443;26.96308410658587;8.53831974064602;30.67523793302162;18.184123343153544;18.261105351390253;33.11998582589165;18.03822549034467;24.79291701045087;13.428548039658939;20.73439458970545;39.62121547599767;22.82684520020852;10.19539392016337;31.337356696197624;19.443248890149622;28.904677553547625;5.7287069506404675;29.347121588905164;22.190443159345506;17.63695170000411;8.818018963809484;13.384974627876092;23.265116651945792;21.681978794619674;32.734386513910565;11.07276604861151;27.30867073932412;17.1383466925295;28.66164136587264;31.812073903616998;13.672251633149031;29.227006317627517;27.153242433910087;19.890685340575487;15.683604905759513;16.6477685290863;23.203345800533256;7.263008778835265;15.639960104875597;26.442193455350758;31.79114157033458;30.609432236557907;28.93070466961241;31.999576649625823;27.38704273926395;7.1107801556227885;19.54380986564174;19.405046586633816;32.039347692621696;17.093670492829332;12.11092273389205;10.970857129550879;26.68407630332076;16.101899641798823;28.775916679447246;32.14924952388423;27.466310064862885;13.155448945386897;11.384170384219448;34.758226149481075;7.71225995094423;26.013545747247985;9.962701038854679;24.573087493061063;28.02402335817755;30.224227030479817;17.753734523021652;12.271589568099408;27.72600691192141;12.049194087602269;27.824437929474946;30.347711801739084;20.36881754173193;21.41208532900919;18.92984051297557;18.51746202188749;32.90502985444736;28.15123677133191;16.584292292384806;21.61854745599955;28.588232128620664;23.917466446093496;6.827633254379201;15.48466712424486;26.40016427311294;26.86361177863483;26.999568504120905;24.05296371590704;32.92606040761811;30.193767619612785;6.03878750396739;26.96347315226971;29.371668518661913;19.355615684638195;10.10609846181479;12.402696682863407;18.442023137387004;4.984757901905437;7.229704418948599;23.53905487907001;0.7319542319226401;38.58074480879499;28.752117486463092;22.32488283406953;10.344177732382292;13.12844989202064;24.93225820785387;31.097665434844256;23.787615713963167;38.196793148927654;34.65231369808961;30.227593515544886;16.05651021734274;31.125487780160356;30.039581940265798;24.745123371320673;28.362811722092257;11.904859478688387;23.88083131692306;9.009780975862828;17.152432618215276;37.12293461507684;12.886831722767585;17.72058837691293;15.879119294324147;17.68045858786697;20.19031238475764;20.55984734315527;18.25314916433541;26.481368840830605;8.190916445403003;33.28574257372722;27.68708957470389;32.58926411132889;38.625936184362494;12.089245230678726;23.74433859601577;35.21813343807569;5.752713204861177;15.563718206703376;15.868999424578025;6.591186041428642;17.34484329535035;27.041000406416998;27.992697771929713;38.92089005729575;23.738318483843884;29.132123561171134;24.40051104250917;20.936624193562317;34.4640753308636;6.757121729999068;7.121792436487854;29.301658696873908;13.245676695008594;30.8012325284019;18.67097676074613;28.985843881927682;17.754489058873045;13.770790228458928;10.950214030627833;11.650700650584424;17.661353334771313;28.65967383024521;25.91565293706184;6.180525670751242;11.025682138625436;33.255898677606865;4.908893726684907;23.611778594112117;28.794323058103643;9.789517075109138;27.258214768857123;16.38825009769189;18.078349493821015;29.36910749234191;17.918454970720756;15.590287677836438;20.919792050778316;3.7832735026728486;23.21528796064549;1.114806153805028;2.638731064564409;27.49869937943955;34.302131949565194;21.63717836749201;30.749620503740296;26.654302945006474;28.84019330152471;13.156908942830748;14.72861166682243;23.007903785611006;14.517761545059207;27.924536352016638;30.02887395469209;10.997615307533785;30.67927189735858;24.280265002660602;27.35433585653674;15.344931604725256;37.01764705475261;17.677575474014432;17.40800537628334;6.037915005599199;14.972279235809594;19.794265940888092;30.71757262788023;30.992630750379412;18.949022072872317;27.100999868724518;11.641205929346587;10.34985631787324;15.807211046523017;18.25475547044351;28.198190619838478;27.11970224629695;19.485380204169864;33.69001116495218;20.494051972052716;14.363484147159236;16.787404885468227;25.42846643489943;8.758863034413556;23.97780043820665;27.568025755558985;35.95146368440641;13.85932954726638;14.323505891495056;7.8112346139133635;22.939065804627926;13.029263842571611;34.88887504404507;21.001350608380925;28.257609017487205;26.89541166348374;23.214288461193743;20.26072516016803;20.610082713781036;28.36137865240084;35.10040736934537;17.502518067664884;6.6891640191291675;32.427679233885684;17.5879805328429;29.931588389572443;31.774179262439713;11.583084526698185;31.0093162677424;30.192428777366253;15.620308765598054;12.29942373241733;10.339811392799486;26.721408971474176;12.684371140325625;6.639945826958414;19.44064784478679;36.38359513473265;7.468562104542644;20.338866207813194;9.95887179509189;15.39929177571679;28.959583555062697;30.623255095892716;16.813626493137903;24.953163468447883;12.352495939917542;27.101753180661447;23.053688746187802;19.436642393747814;7.71352818614824;31.537296028444132;27.369556776548507;13.092106659155817;13.68133554718607;14.249484734025733;23.448901711051228;28.0103221273489;3.691296692284381;23.012970579697193;19.000780942549564;21.69606802494521;14.32822670837161;20.654526976488874;13.764536372392595;39.14345979430721;32.74299557060378;10.106922898578533;22.93808314238145;7.1067543133257995;10.506991810017537;21.51280783276695;19.643328026481367;24.220075760977327;31.152784818211344;14.896994726190805;11.351498524612914;12.866785232557783;8.658010294177204;19.825112199847165;38.65997836409006;9.048350187341375;26.275295678821802;11.87011245659829;26.61384498836523;5.9456177064411895;28.646847142521345;12.994891851943231;21.999606589329357;11.539593122334312;19.58818932759148;7.480414037191834;32.738052346401005;39.92645596465516;15.292604297250554;1.1002990791194251;28.816819139925144;26.60706767746054;23.386552396635558;14.705348893011482;12.060395374046829;23.78842291216953;11.114957949617395;22.07483756622424;
7.058558371778803;44.766737973434225;37.22658293212967;33.63158373143551;27.560500643341225;38.4121094387815;15.158354170757717;0.0;44.52958517199317;14.63224424461623;24.73293056368011;37.26115208416902;27.80716803425111;40.355262312773604;10.482834786476847;24.248677311158605;37.460461012009645;34.137210633083384;14.73182371310623;27.083737169824225;36.44945387002299;14.338072011173425;7.692938341834053;30.52345097558085;23.507557490776392;22.500600321409657;27.083476748266147;23.357458641016;17.623742800122326;17.06614514287232;23.08720679632134;16.2180986706847;26.191985720149358;18.361585916083854;6.982549802298667;24.49551119245609;19.399965799159983;14.732033392236977;23.30071559462476;13.947022589688862;11.00705287649937;37.81752322203056;26.333017472371175;25.995270157774435;19.30025487547918;22.59091866173227;23.87996651826282;7.211942825239277;27.12091562889486;22.0525636115612;14.707643492474459;35.33388539724707;16.228033307689845;26.10756979374866;12.989590124932022;10.335094228264126;20.436246223050233;23.16447196912633;38.26820265274746;39.260976794051494;22.880281776080764;24.711586953537616;14.043000369226185;23.214262314402763;7.503916349594567;31.845893800612657;18.352782668150112;8.933887861410119;18.01610370345307;26.83475455303493;25.930140565008415;29.95287185064407;35.32853574928774;19.07504290338533;30.94803368092233;26.733378347963974;1.3172186142604991;40.84491663276163;16.62796985523986;32.55945751396844;27.739544228408842;28.54914635534226;29.461262945190562;5.586800187698869;22.95698155415478;28.957253691112143;11.883246511935655;20.90425655962273;36.197708344854924;18.718774443171984;24.679998188854313;24.10643597609034;30.41488862386021;6.6061430889052986;27.501056750724253;34.58952620323461;36.859810888687605;40.63993550513856;12.536979075480042;17.170015719773133;30.664777534037878;19.105832619650062;34.852590113415175;8.443892162953771;29.427431512654227;32.55884733563918;21.08919283384105;13.939330719432865;13.996047307211755;29.296547716820385;9.586690630754111;33.13191993949669;39.61488582395628;21.031356361444963;14.521918184017958;11.219120512697268;19.079126646757217;8.285558911570643;8.895318983421664;26.2779637551622;46.299192900787375;19.460649099179673;28.239236009480003;14.395951357359824;31.287680166367593;35.10889345736101;35.03377963796959;26.991954212199904;20.69957720817219;8.101531969670122;1.586268464497785;3.5983473445358234;27.211047369844817;26.149566743658895;13.541117568589568;19.036500919308544;4.525805121881712;24.18168084755477;8.435880790385108;27.820569037179474;41.50978148390379;3.0287666856118842;26.74952958295773;47.07799577471554;16.488430099318403;3.070362789743844;22.306050262525332;41.69525273027347;31.328665843991907;19.776585553392856;20.53918322481095;18.156191747355646;33.74523179570303;30.152762727789156;10.638872135969365;27.994031271288634;28.109335116671993;16.771780618821055;21.265596729760052;29.223050976979135;23.80245558217975;26.030705023809684;20.866998504544497;23.66805617476391;15.306657988356424;6.4894530022037005;28.67442073859151;13.643511479578477;8.08402887811692;21.403955974693147;31.763816787657397;17.60435577302462;34.27385014737305;22.00281875706303;12.70066154108455;14.233372887488777;23.220769378063956;31.02237988372423;11.170627042248704;45.12828745863806;24.517232476413554;10.073142015959988;16.98565892444499;34.08985747686497;42.379427170752024;20.81574613788811;45.261731309106416;12.799647348896233;33.60754136398929;17.962064287717645;30.76448202770583;27.06429212486252;16.86080739043084;26.729339490132535;24.23066024789316;30.13946842132022;26.95113908961046;13.457785480823075;21.41226246147066;17.776817610392477;24.4157268825508;26.054287049018907;23.605526652321185;8.056791618614994;40.881216823198976;6.435788191493104;20.425859093639204;37.011929720996385;19.39802230945575;6.277475270190213;12.16731103153701;38.763257301167094;26.063771815757637;12.846216667120277;23.14414890657226;34.67661287833351;14.318313350352396;20.8836938763099;25.21471979454789;12.802096617437815;12.612545936773085;8.185264324779574;32.92681599510892;23.457356193982207;38.61307634241788;12.09912604085543;27.316579052934657;24.420038650978142;20.850962986552688;24.81632520846848;11.024838553100825;39.11213427430297;8.65911617588906;27.619902101006414;30.684112507091292;17.527551655864837;16.67826007349155;32.96234347982943;24.788787890488162;10.742071728855626;33.56049128940969;16.914428285195946;13.540769042509893;20.63995692462854;29.576510264031256;20.968099380141005;11.469093392709809;14.059266551587676;34.49135342393857;16.861665597804535;27.582849885660465;30.61285220295297;29.79752397084605;29.57027803054238;19.42698934181808;27.75003936400002;17.616154340244762;26.924752715996725;16.578447084428987;10.35791117843611;33.43965433722081;24.262351737140115;28.162109536324433;9.361134435848735;19.31476833675024;38.6092764731672;40.52030578647071;5.3360017200982695;3.8433399912433335;35.90534048349651;4.539747490441155;28.874998370715694;7.220484170807914;24.012261879831165;20.865100020430795;29.110644755426094;38.20185886918753;19.499260520799567;27.754649793036528;32.724328166373155;31.360690336186277;11.282775840976232;28.409301084646145;38.01129665710376;31.072706751113575;17.783478559040322;33.73180183337776;35.95694778311065;28.937867752113874;24.964253568382134;41.953347526489075;7.8844028541406495;15.325404010482002;28.147323352939406;17.26582028612326;26.258430722764025;14.881388517440236;31.83975867821886;14.834896466532095;20.134667744222863;27.299398669354556;33.64479077523965;19.50012725910974;36.778788158789595;21.932630044194873;41.92622546825628;11.798051210361802;27.98153539190967;5.319422042943274;28.568893990440642;20.936244859031202;34.66734358755813;29.953004053260727;44.81335603462415;20.179866403957668;29.128051473083232;6.548259213629283;21.041781124008455;33.89903665643564;21.93479397265334;23.593247712852442;22.128040996817752;22.464229646711647;27.8590443508437;18.043754132271932;42.97171874999833;29.64386533827474;21.159578293866865;36.982717138155564;25.72903025865141;27.11275522570047;27.19462124793041;30.56383058950397;25.713891039759993;12.729718026242761;19.081274105159928;34.330307676575714;20.47542890633053;44.03927019462044;19.063736544151393;20.516431357425862;20.588110663027837;5.619528257263545;33.14090426767506;45.11766067540993;17.274624457042467;23.65085482836981;17.09768301681165;18.136432054484807;28.23821427380546;22.661024953417517;9.947157553423503;22.457270071718;15.77034105465369;34.635439941142614;9.877747642926625;23.90110608888086;16.911341451060967;7.934528525705635;9.011596089708515;23.395362865111068;6.980576430537845;28.230188557365285;21.846714216961875;27.624182414936943;28.625901152102095;28.83482800491859;5.173067803087087;19.111717182838422;28.4359804791248;9.367155660387485;26.546469621463952;48.348117035798914;26.86597506758605;20.108495788908314;22.34302273044305;29.995128414543363;12.69506492122682;14.83118367688355;10.346145629152447;29.61524145291469;6.947827649000337;24.383941539538036;26.015601311996615;14.34425913918159;28.72698870929686;12.661877967596322;27.82308752308865;32.55496499969211;18.246888858661723;18.21785746711979;7.211367129831988;20.410021740261516;38.83304334259782;11.387130717843835;6.955605697288174;18.19630031553967;16.51486313039234;29.37454940742046;5.481509737061261;20.193713885651608;17.98284113395004;20.01286015500949;23.43012957773108;22.797731282669847;22.82404976672109;29.456400978704384;7.986657354058384;18.792415129334223;19.82235743754098;15.858323133665682;5.601909749639414;32.31531575886303;27.947215870912476;33.607998941432534;30.996070732332388;29.879320205793938;18.770296038981222;33.40030776908224;12.346439742628469;5.255930604923567;37.66666698219102;28.987381162661222;21.90151071398395;36.79700691180233;1.3567572697072334;35.13933319117345;15.668646684794952;28.119824682417658;20.871628555025058;20.424635166067773;13.200508000119115;34.02888015486489;10.505520951011473;38.18314243407278;14.86101211860535;33.5759262472334;33.899165794328404;26.020314773420274;12.735568051365336;36.44004050044679;29.29517881416967;2.755608755476439;4.9229545888271;39.953379419920935;4.091313323502794;21.337655814996523;32.299472300641725;9.379449528803752;8.791223993490576;27.662949777987638;23.925245373959253;16.538046432993095;20.72845335031815;21.530510058130087;23.66254949099395;30.129191776566675;28.260558133041894;9.657648545065392;27.192547365798067;34.93293424377837;40.02174409674372;39.23134671214523;5.498303736860616;31.40107373447718;29.761230081575423;26.45290073974986;17.443028626357115;17.17320869256043;22.53179001421207;14.06723142296137;36.691849157248186;13.279926267974135;27.887882615928678;21.175591365303593;18.829811688235328;26.363423984934972;26.50694217485019;33.70194712243154;6.461251350594202;20.31735710811448;36.85793990447423;18.49788127678194;16.079788866586707;29.18654872693801;36.172749802822516;30.17814841536659;29.531126722067004;35.615167332319984;36.52393866306864;3.1719520135344905;32.16793296840897;28.715783264092348;4.6457829390845005;20.609099278548527;13.32384755632366;14.0003916286799;14.551172761114538;32.12911138962126;34.43235967395447;27.142472125456592;31.45256713377594;23.866288971605165;34.1841728356642;39.464948971400105;31.462632376017204;23.170605875904123;26.611621497521547;7.048117474521873;35.932126594491386;15.572638318345467;5.80486843975556;30.83577557239058;37.90340395267306;38.28415456156057;5.796301614581638;16.153875506127207;12.568822441787358;20.657332457234865;32.536274825090466;34.44569647145721;12.734979692988118;41.567377566829535;8.670209852124504;15.832572464822118;16.15984920156771;28.653273520141656;36.41044719995229;27.88670119187918;37.81271564505183;13.693994257592557;26.9215170210801;31.522577224147348;19.01232845639964;39.30114005674871;21.96048738891382;22.32001471701212;21.207835005979778;37.45395492329507;19.073440227675672;25.602275398638117;28.153012984568395;22.004995255978567;42.93601930462658;22.959595279477163;29.50195058733651;23.16172847254121;19.977297976647897;23.829684734081837;19.936251346536963;24.25312692880594;23.705936750901415;16.119672135599718;26.812242325234042;20.288494863539324;29.282325027570693;41.10485550632503;3.8065900335218705;15.09679792078051;37.45466797028721;19.283777882412693;18.91401799288407;32.805409303598466;15.102164769290418;21.18962488228;32.334331370739655;32.42999760528474;38.42153577803225;32.1822975490428;35.5358613893261;24.933116318126416;21.261412867254485;29.47187194518552;36.87245010052466;5.0743673863948;37.977457759423594;19.703038555410853;22.639770131754204;10.610672556882623;6.250475048467869;31.00053372969538;28.44235779888936;24.62319817229708;7.537732324080055;30.47089989894934;33.495229776787674;14.855408209040196;9.128500321854565;11.710769238708224;10.451727077425495;28.213042445221017;24.45429312352016;31.830264925933513;35.18836889016412;9.383635373509161;8.78299910023961;14.1937873255676;25.024244451031844;30.858774017537492;32.19189172943663;25.20081627445367;20.95848714910371;25.265897492197876;20.20637300543887;22.21877250141327;8.500192645939931;19.15011623665708;24.008645304190452;39.67941610439906;33.554187221032265;22.72783552174058;18.897191344717733;25.508826439961823;12.932420650405948;26.726390166351283;32.36807485611509;37.967612023682;5.173764679244556;21.546335567084068;22.99370062834774;18.502421346700615;13.760656852400096;39.317339975325076;19.67553897943525;14.73745542080901;35.48795116981592;40.65972822506913;24.570852776027312;28.307042158153838;14.117057678133222;33.690220223192;33.37444290373349;15.665377258421096;17.03831640244976;8.684015697461891;14.597822893878394;23.157368884964214;29.93681530251388;37.31495363979236;3.4717001260312657;10.20991714770389;13.606001022251476;5.644521164991045;14.715812359471204;35.35594279749147;41.831213145056786;48.9405468727856;13.841416592718927;19.405635705805476;24.9438647258288;33.17402048403965;36.303864557876125;10.371824054943891;21.921268923961275;20.720521116707825;26.29359979371717;22.43797288512972;24.344795455056264;13.056249377308468;20.072560820834692;26.679857805360754;45.40213500939002;28.792404481028985;20.99740491255771;30.104661152523917;35.53871601915221;32.23114468109518;20.163692086900294;25.06353302281702;13.886078381914512;17.60280514277769;23.174686875930306;32.03071733552873;26.787888647861173;38.65392690619729;39.55722346168752;13.726160307541061;29.346893983834708;17.311028460398486;24.88649192994206;38.6139322899368;29.02315306317637;29.571266752332463;29.09022375529563;25.021654690101325;25.99055841057095;25.071728853836138;38.74353613625542;10.849857894403641;40.00021442245194;16.638127621808472;17.09015319009161;16.09712544855969;27.176474904843207;1.361035132058176;29.441964905489687;28.47982772242552;16.466292797513702;4.661508755555856;17.425875215279383;3.767322928112189;18.585779064745676;13.542519967816302;5.980376234580198;32.67372466929226;25.101805454347062;35.561450136451406;21.729428547965224;24.004464245349986;33.263149022481066;33.081470191457214;10.436601947107022;38.12254612368942;3.8643595528407393;39.09944763877303;15.24320858540901;15.111415647492597;30.235470334057528;26.28029433212032;36.58990031862254;30.48553892252152;28.67921840745676;24.955868865029842;31.82868195122706;13.655324957299554;27.9211367731067;42.78318298149931;24.50716438138617;27.806035290290595;11.111333879279922;21.343422236098423;22.105999347240665;23.302652141064687;32.58345696477513;14.976338371547117;28.975327342260407;33.63448622605234;28.751282318354644;22.05599347958162;36.086249629240704;38.22758506625346;32.41815281424099;19.568347567277662;28.216414533395053;6.063547444491828;20.25054719749315;20.46512093907749;45.72184145685546;34.9124936251437;29.527349823509443;34.48724907003337;17.5365521357751;11.377976490107313;19.51140934242255;13.378642404385538;10.229530025255874;9.09129310764997;17.934881342650407;23.435968670669745;13.963884677403232;34.84475466631568;9.821156763006401;15.170991664953469;36.13900421633406;39.3758057210138;14.008174454762594;29.108634553705684;39.62280071714115;26.86785555433765;24.67737760780443;9.590840756637581;21.35420497055971;30.89450452821273;27.5602232054857;28.455923268153047;14.109595598801807;26.269326864326796;21.900570983043544;27.04314922586244;23.693125377313383;8.39028249311119;35.93366539563295;31.50780423229509;13.396828001530702;21.225241705792744;17.105928957796284;18.442105057722873;27.6471141111094;19.790883904306995;32.76610249559223;24.78881030897271;14.873988253150154;17.520221357731824;32.436479909474436;12.899787586910472;30.85875571463771;22.52583153768249;26.148606027928594;43.223963011727875;25.632393292908723;26.308192247017207;20.412686005675486;21.189658394120105;27.107304288081696;10.192244736054425;7.432288175912292;24.917177469712918;5.157590790920814;45.21933515557073;12.499134174835897;23.582228135801095;40.47433118837146;28.383532403287813;21.397126882373882;35.16654055484641;29.706418249850053;18.766989435810363;5.284248067027769;11.336426522762041;25.60168548924434;33.398277562125045;43.705657946303035;24.112789118345667;0.8927706823560821;25.213782708844793;42.08123293043771;20.426596237759842;34.2184312295379;25.75409449318268;45.3106051790726;19.19262654655614;37.035353308726286;15.101439584237513;10.986422354056243;37.162936939843455;15.873970577411114;29.213892530821557;26.495082376885914;9.533101108186004;28.302808422076655;8.567016310769606;29.28640975980219;37.31441166729691;19.096627173506985;35.23055822038363;14.008296405649649;25.29365015460221;15.175389173235754;6.257753781319247;7.404292265741214;31.385901868696394;39.176917067905165;26.007583850122092;9.496943376935759;23.899771642953652;12.784318249573355;28.977105041419055;32.579812791720464;27.60442364920952;37.10115686735107;7.075202797510201;29.472079299723013;38.40314369827773;34.6399917130151;24.536671822805893;27.270090202795732;10.618535309127529;17.978308930798697;15.207869297515686;23.719373460930345;32.12845659989466;27.40135161476409;22.00658302122327;22.3037503819202;21.272798893836825;12.971740029708748;22.316630993256027;24.62169817249146;28.633847280813736;15.83210729470502;36.790618291093594;38.42796426235839;7.924420476773121;32.09625651187423;32.56429935373087;35.65975983635124;19.112133894831494;41.80920736079822;32.29947112381993;37.22684897350141;19.66048846722492;24.68483875633447;42.2158505665228;27.4611880381823;11.396078122742763;21.602502054528646;16.084470723726913;16.20043489939995;17.335699216236154;13.239447106560199;33.08594345337344;5.1724145880843775;27.787110887280065;18.629321217063058;21.324695073341946;22.01489917237928;31.650073829758718;10.660028972236503;32.01027133109008;14.080246032019689;28.012631627715308;41.36928794220094;14.986667735375075;12.425156091769997;13.430772146721122;12.848831200051569;30.16680034640796;17.984840130066033;25.069872563867776;41.35243214718127;12.39380737029333;21.001563903304294;39.73685874274809;30.662281857312504;27.875975420262318;16.980773600733045;13.996267338112583;18.88864997588958;21.615044786158066;32.87712947714692;37.180534906785404;17.04952060313515;32.70732785028561;13.047602349163174;31.62944690124525;15.230840967866534;31.507926086197592;2.312519412726393;18.627827324812408;27.188092591664493;28.275569951097417;11.73160491349273;43.68169293449975;22.579415606688986;40.52920569501018;28.78014660550875;24.0442803954687;6.495289087064035;18.54379497387025;28.168718681143297;5.089441439464632;20.185788411749908;11.038959636154637;28.705355932986954;34.46870213994749;4.589409101309052;8.464674572532232;18.92187826978295;14.859175400770306;32.92565465245823;25.33632040358325;38.62892932486245;24.72777980999379;9.889628742721497;24.951151464082777;35.61903137480132;11.701860872667817;26.699657422062597;16.664399114573428;24.367559116976263;19.974458353951245;11.508660628010634;15.029009430708388;20.362851629821886;32.30639006706738;13.606668038397011;27.396616682050443;27.659339864028478;8.534564988561247;26.08395398298318;7.351614415750526;38.211291069182;25.527493135828117;35.3710823054736;31.408533145367887;28.612486826650716;35.532915117236094;11.708933613871727;25.90458845821461;43.739018357542705;15.97525954928581;24.78155476894558;26.718746342679925;9.450983399418924;18.72730587296336;36.37020493659732;27.915743590099048;17.74576725964078;19.435235135162795;40.42995248564728;9.349245474636934;21.08642633482251;29.66609862296689;29.860758246481225;23.489142782047924;32.323752665541306;15.878165029801009;23.993439713959834;26.05721285904012;29.352355864413248;23.587770114022113;33.38832821367864;25.23543772645703;20.337464974274624;28.05704149630936;27.25038226111456;28.793247821642755;30.78543131273767;38.59896442628463;43.12095467193962;27.014837760721992;33.98427613236709;30.979106193142297;21.948049399716137;24.65974224648804;11.516434584886738;30.305817488840322;28.43724180858724;24.262105605152364;21.386854580557944;16.291322784644034;22.652983221701838;18.522079992088457;21.00162168317593;28.24384644331297;25.41474204629038;26.559321792471465;28.067216761583786;14.848900715031252;26.327431446425827;19.739515579370845;33.98624557371042;40.548570745648945;26.174961197709653;14.972959331275545;29.636954541134994;28.254694444260704;9.218131489129496;37.851659646473685;23.53223675690993;17.945799838054192;37.17103756131772;14.852163491462386;3.352006278053537;33.97195595522487;7.780853858242538;33.09381310781973;35.77506533975782;11.227993213026535;24.51093841272394;34.233712235035945;38.2792836078165;43.32349277657897;24.803014374432156;24.171518747046836;30.431557112702365;36.147359304520464;11.338277330111938;27.392357535622494;27.60324612277392;31.23735005888297;20.04634085284267;31.857750789319983;26.934626928799947;12.447559882723224;13.574751382021518;15.114987130837596;23.324771540303026;22.905098281730986;39.73400693584913;29.69802723399458;16.01815146484609;32.41631308294779;29.63434922473497;32.99027092155442;21.603938339934825;28.235410545524914;39.78656787327318;15.160991655616135;19.06711009469607;27.345752619405335;23.910619645219306;20.213174356592166;20.075824221414464;23.621031710207575;26.29548634935282;7.76984632502291;13.027669642737546;3.4712278293629577;28.321269788302573;15.137731358505132;38.42543138858341;22.29270772248511;33.7319662383194;6.931192200366646;31.785798715930856;35.58239949012758;27.645754717029227;28.092227678637414;23.010627739577597;4.764437065938582;30.200697002183382;20.749070556812807;11.336195412712323;7.9316895018332625;9.034516314237532;20.419162853869658;24.964851082466453;41.22393367526362;31.570732258484163;29.656582197035906;38.42347833533226;10.14662419639424;9.025999439972423;29.394345804923436;24.434179704215804;14.140844671400885;13.876270948235755;5.215616925386045;32.35191823567664;5.5353607193582945;23.12265134299536;28.24692909741244;20.44461545944287;18.920009729653167;20.70565765179437;38.3776151295695;21.400782216713555;21.148653244330674;5.382811977161199;20.87571417480839;19.45071847170478;25.815987730018453;26.301870032301977;27.36567413456995;19.593098130987695;21.279090669887985;35.395231447760125;23.173386754947416;7.732766428259486;33.68170285205097;29.228294879510866;11.853588453905681;37.74300547451455;26.992056618045865;19.703566563854896;21.06115499831874;38.92916627803805;12.69597221717552;20.230967234265105;14.399724217893194;29.657212597216475;27.935078011260593;28.995418457005254;22.039762846131616;28.813542776704352;37.58859037354979;9.903659353888992;31.38841567947256;31.686697840202157;21.68063447564361;25.097995942722672;22.58355118500236;26.106994403399828;15.14254271160227;12.71583834944257;27.09876296434823;15.49480605247467;38.01166006767998;34.31017263123794;35.125561513556406;15.09525111811837;7.752037807403326;20.80413379732135;32.16599629501917;20.913037011414758;36.22618702803148;43.51432325029807;37.97038080145772;17.384005986167182;29.04888760643435;30.007570368994603;31.54939748974399;36.65469890801417;6.433003648195533;30.40841106057486;16.801845964802688;23.62185675595941;44.836220827128905;24.759901687869505;17.0851287940304;1.901583847327065;26.613502170128694;28.989452411006784;5.9792526660847285;11.982431319805709;19.752065719236665;10.536647797980363;43.755321655888295;38.9670594499941;37.83420041336026;36.42301910561355;21.166727307280297;24.861570665663372;43.5567489528059;11.839846734968328;29.77754005697875;24.485934400175548;21.372580419529555;3.4979273210479818;30.137546652536543;27.261966328983707;48.43233162022187;17.161843153044728;38.745857191469085;36.488826656225605;9.451635862095308;44.55067538727314;21.256885912195983;17.600675309777877;34.24527321027472;28.38025368797391;33.2626270449573;28.59149629901915;33.63903634580667;7.258467348500965;25.00972064467604;4.643435823948221;3.9191423540393258;18.80928625896134;24.33081793863796;36.201551610927964;13.109907898924952;25.60393617750986;40.13788893299342;19.062411929921353;36.324181025919515;25.973962898388688;21.42206291503965;22.0022600612346;15.09494081563045;7.163545910665084;19.787716911111225;2.764395500112953;8.093097467773744;28.242147249521807;14.86425115631909;30.757126531724932;15.480117632964426;14.800650194812635;31.836261530199966;35.96449608069142;26.566096154047568;29.910427388404344;32.06762795150673;29.089230732072867;27.610879606907947;29.770404170921143;29.312645608870078;29.573567621486692;35.27918186412522;28.814876100969553;21.131217109473898;24.788297466790908;35.348567597874975;25.148567346307797;6.639094371606902;41.21236068259789;14.490553540818507;23.452533183454683;13.816512130533594;25.296968184751673;15.241174505607553;30.55360673113083;22.810393839594052;26.644078757568835;28.574598425510562;23.982431253868356;7.454230769709864;5.931811865093706;30.36811974552209;30.999347740570347;38.48945323859167;6.583229388940533;34.893335481050364;30.87104200072019;27.086379997734088;21.608818710145968;20.332697886111486;23.10790749012683;25.993347710253165;29.498097075323603;28.53532875036682;11.051030754840548;11.517143568128112;19.98710308317912;18.451118449102545;2.1474588336572062;39.192486301721516;30.50164580531427;21.52296576619965;27.18287113987505;34.21764374563161;20.220309196146825;17.102911379279806;35.2429834798306;26.593772795254427;19.12815016439875;8.649018641229429;29.17159438046098;28.3304051268176;28.042073004306296;36.07312429299114;16.56402155433293;24.31000385008515;36.81881073437091;8.569985629850796;7.926640178659699;19.47615161476889;23.063309685102563;15.481756958844857;10.616164337611425;13.769777573174204;36.6529767320228;8.135454150717342;29.311288252766442;13.787494526929043;22.351581270225125;30.543121134418296;37.48676322142753;28.05607366478547;30.551565564055466;5.158718369119002;27.492628974001025;30.72526648505936;8.532625130836406;22.869281851301427;26.05977091291426;25.507099042002736;6.746039041866841;14.550358759587352;20.595564681665913;31.43332187180687;28.720507599708945;18.491695400651956;34.79392225943125;22.878606800670298;11.705213525034093;28.942017607523937;18.976256330923146;22.863147313561864;37.1868131845507;34.096294754220196;24.399980973645935;33.16740725921195;8.08853890704343;25.130029468978556;34.58132732641034;4.932012706940579;29.670700054343936;38.0524564855071;16.71950102956415;25.748619858156466;24.95995613610883;17.331825478388645;19.281863550322367;38.609254449553994;18.710867374150936;37.25942631393994;8.361140555709033;28.01027535528501;20.435202840456252;21.353002966933378;27.34220295514324;19.83602815241821;23.028574177245506;8.825735883111086;12.411612119470595;38.4901813060692;40.08171103021109;12.001276867059518;15.71204237962897;26.071602483349924;29.057343074780338;34.468900525503514;8.127390321708315;26.407411834017303;28.570220360976595;4.184543639086049;25.54444992022187;
41.99593032926198;1.510440916914713;27.77250921630203;14.641821252551251;17.197569291631023;24.155120621548956;35.98500215414511;44.52958517199317;0.0;29.96250246174037;20.833509896759935;7.711465142397107;59.9431261870413;66.0496998960045;36.997082853301386;62.07863078487095;15.76094403771455;61.62528846820549;41.21129563854896;64.60367339635091;10.582056804686168;49.859094271250726;52.18916043753407;49.1737739524323;55.89358766151384;49.549013621254765;63.969377331045344;26.652644819418096;36.642272232028596;29.27332119561664;60.6239602469876;59.82224715991642;26.79905597250509;36.83686839549432;40.802298054945204;56.43809221198976;52.58170532503255;37.46221103801074;21.267816599954298;35.001261145146046;54.52108372964857;10.313090436789484;45.36837565884018;30.01777210948411;33.13557031596848;46.65446027038727;40.89049313976397;41.16008844677488;20.175221157277353;26.602681577895588;58.4136124445311;11.91662922406466;33.12754464992673;56.02913832308036;53.76162073339391;37.68704842063251;35.411439485977695;32.06796849025785;20.79450198825672;12.89687308806589;22.283610047135777;45.48409580569565;30.78670602806066;23.690851936406112;47.96605267204735;63.869319468947054;60.2880742630764;50.161766801040336;44.3934700551648;21.937205473550996;19.870818083764345;23.67321948775979;60.91074382623959;34.00056704119597;21.768376633452764;28.35680822235687;45.3822186475096;4.116339528881098;31.15989018859037;17.6101481315374;21.20355088624562;67.05753402819379;55.32801846822375;42.6380010129388;25.000780868944943;35.1214163583733;37.742337901999065;31.63834355163668;13.151717403346302;37.316304639325516;20.431724280373142;41.609138220227216;14.214807793150566;40.971777767479935;31.256290719728288;18.054922471060614;13.553033044669691;11.255317413003985;36.81846829452235;48.02742832889775;21.523947287360937;42.94827517258809;9.679232447277306;44.23420784359148;56.04616187604364;16.98997606161005;41.343253221457275;47.2028847995582;35.94426678360653;55.861730084752146;48.2869416952732;59.4455395635587;10.530299041914798;24.07616209003803;33.40083494134698;35.686634351480976;44.484423712545656;47.415085868464175;50.43396563316941;52.73062633783467;4.414608329080248;56.51295337678246;71.48287875762927;58.218378163545154;57.98875364726127;13.998555262873511;63.60482035299718;54.157895408741624;54.34618192209188;44.260425715698624;42.94403785128869;41.55394733024043;68.01330320511205;56.93706684666575;53.547696576539586;25.887026915612175;41.48312582710235;35.188573775783574;36.82075079645071;16.786217153742925;9.38453393455028;44.67030736101392;19.167323040271484;5.794773306489324;28.414403853913086;46.744153395188704;32.18612440392708;5.39884100412452;24.458787259852397;44.341455424694836;24.59255051984533;58.866527537815784;11.026829722267726;28.674530497404735;41.09503930788922;16.59352052529455;54.95011840080416;29.31896879380682;30.362840020232465;15.452991394020838;47.337270898239744;44.74284717171818;58.972488347269994;20.863283210208355;47.64637665293259;42.49495687821763;21.048735656481973;57.819432896343315;46.06118036889975;59.57332348457321;16.398747066515334;60.35150409996438;65.60301521748072;57.24040072599867;35.63920117428302;30.31288606983875;34.47084738548875;55.85068450098904;55.64956290556153;0.5997344502589095;20.31911938741911;35.14147734989835;45.3945528068557;54.833445499535316;8.4975881454275;63.91524180574364;2.8923317270127944;36.92449283282166;11.244219577933443;34.336620210330636;19.310529067325522;22.99036233203726;28.466063242141992;22.409063421810597;23.318765446007518;51.08240398648836;62.43648238209117;33.59319111883195;36.13763843057469;52.59146248439689;20.121759096197817;25.069320950547795;27.46544390378349;48.41221729062257;5.891657318644308;44.52751190935806;33.396459427805354;10.347482596287902;52.16553101619499;45.833112016299346;32.84210136962433;7.834891790271565;31.614732149471138;52.57364171072019;39.89798651062041;20.891935056022962;44.08988315277326;42.66124762458593;25.53549667401287;32.05685176133582;34.22612442504366;37.32668119653821;13.659591010805078;28.131488235019265;23.08782093934334;37.143228349638285;29.54660216320321;34.27003664407929;63.71204952946047;28.952712597565295;40.92209679408032;64.74788368007668;45.18127429785402;16.91953386435553;13.84588386790428;43.31098734520989;28.07586965611846;19.60195877228972;21.04330552141159;45.73101797771936;11.088194506081157;59.61346414019153;52.12131800448192;62.91048680426758;61.157047292802;31.874464048847347;34.74625405192645;30.938599400782504;18.582561018405265;45.58125281079419;28.236753696626668;17.498812350230185;23.836767461551542;67.35175130958686;50.409652572363235;46.007623343719025;60.45309518534235;30.08516589528211;54.53260896729135;48.30895689702717;22.754093469481344;21.22136418081397;67.79412487891656;42.421804513471706;56.09559827374155;16.427197473745238;18.006180501792;39.25450630862835;42.07294773512247;64.76136511172314;40.26164557917283;48.42066545955236;41.42110499894116;39.698779050599626;45.18871433780387;56.703795289870705;12.558014679776683;25.07747264035313;62.645797686245864;66.16451320684068;20.695251352249926;41.37222271810283;29.226989786393013;62.45509738304614;21.600931812075938;34.33510814934917;11.538768191413435;11.506207449291516;39.3989619305483;64.15858667907806;11.321640312229675;44.445870100435556;33.240658159324816;24.82727820379139;36.12567932933993;18.734635620084774;42.59883198373523;16.06787131994114;58.908372122026634;24.399337594228605;29.968716866608442;63.04559549398746;49.45136900611333;9.154606405367051;34.63860696893808;6.949779268833773;32.80735344203784;45.89305807817969;40.63516547999662;37.33849459746041;57.6840650492419;11.461763769052029;23.819862582057887;3.567309190585856;30.554602738374303;18.03742355400386;45.94328932660651;25.825824364422047;18.08389481346435;25.23557403589327;21.761248346434716;22.44534011396005;50.4790029312475;25.508542927247287;27.02169295853791;2.74660787753265;23.40698468812297;51.984111857851275;8.85927607130156;28.789889714971984;24.409698148833318;22.08040460296319;65.0948096801429;60.97419763732572;49.46052971615631;61.55719192294874;18.112685489715226;27.00070932359188;2.8405443509113772;25.606531222929377;30.18749357659288;24.287039583142192;43.54279149809516;58.18433167612033;4.826833460073749;34.97010707552123;58.56898749588995;59.19567625240424;58.0836588356539;18.062979818030414;31.07805123862764;38.70780527088539;24.85038213786997;33.21071534354946;25.352782794978392;39.760624845899486;36.472718006382934;54.48464178756897;41.43952089091411;36.693049005633;66.67460660274223;51.33867077768388;28.62415348449432;49.06859856519381;21.104847817134353;61.686526856502894;23.849478034935196;45.618520878748065;33.492173088179634;58.7572821053768;45.13688888023497;34.31432210891198;4.401192219434423;63.360696856839056;46.04357642243075;47.75484210503027;33.67114464656106;56.108806121290485;40.64867067640702;54.8419146801066;28.48689812211536;51.47722264256237;59.91607293304178;28.409154902683166;50.95190376293672;15.843952249462745;45.96012482311938;68.69944188412636;20.854293558897062;26.44686119775294;36.85639035730735;39.397872908892325;37.715602276302725;5.698544756710288;45.632406711679366;39.58534638767773;30.188336940742364;58.39600910395913;15.786886318816316;39.64269029000183;27.16667336064168;36.53282292229159;24.622700928488456;66.34062535962461;56.09784008245864;36.954208379078665;43.24610150416368;52.42735499131137;26.213305535346166;32.2847707146125;28.97733462236112;39.34362945934897;19.49206332753524;70.82104800219838;13.693356899481849;66.93653202293747;52.049333156516916;29.031509127388887;12.921389299606616;54.82566487671835;39.88222771144579;12.60308986546134;63.63572973433456;24.28790699505426;8.238051875033804;44.65649056961393;20.18528116280577;57.31946929537391;51.374434896166285;48.31408668876363;48.961420067966486;50.752137759652896;22.972006464954116;37.62844046299712;63.99285794426444;44.93987633718027;14.504019560444421;64.52695834806387;51.474545935604645;39.624090494527785;14.477464957388772;27.413240195583825;47.101136203326156;42.515463589816775;22.83174962479124;46.61995005685805;53.312396135948845;12.27754484463632;51.87930785231084;36.758132927964766;56.60737754513474;20.610691776644877;51.0629478106359;55.82371678027703;24.351095794197025;27.162050480351244;30.871143647194383;21.410702134839816;50.85025562417608;24.987894745323143;10.05353957943335;7.563737322563639;23.496400064679623;41.65489868579493;13.299206620377646;18.143589608092622;39.00021138392771;60.26348048105039;27.769917028949703;22.27955185084638;30.610485285649634;7.965499128419819;42.276687223260296;43.42615317317325;48.90642559928742;29.029850366624444;22.10538003051593;53.72156721994325;59.56611185561047;49.98326519944812;24.506111502903167;10.452251505240314;26.2178595391834;28.69262159496955;15.764006392538022;9.565088782438638;60.99504031853877;15.474555923567282;17.76670208185786;12.563633318971096;47.19880776823359;22.0560208713319;25.710060367283095;41.23980975841174;62.05907879803123;31.30333978917874;36.89767169533208;35.43166489374832;61.16123618958976;24.187915805212263;18.484132393574534;20.181037310490904;62.87765455183828;10.609495014374165;16.39953581259209;25.031891553787762;59.41720272333023;35.00747264360461;44.58913485048429;12.071289926306077;40.49645540381305;44.48538103586941;18.58584319244964;7.994022763505547;7.503423279492247;39.284227750396695;34.7651081426604;36.822065867824875;45.28167870940385;57.98059227368435;16.077314579454992;43.49879266061481;9.451894145384411;36.10274426554104;31.38210575654083;34.986573723582616;22.88259907359669;8.339249618815465;16.645964667865293;16.1038815677261;46.94703880323893;58.18037290883504;19.335061918140035;60.528803162400656;6.701267803300784;53.721115991508306;28.921071159379526;47.036174533539366;9.908250815118386;52.796748581418164;20.149390657663016;37.98212730636918;38.18255964563623;6.9328752911962495;39.277748104988916;55.288609215320754;48.92541818369859;38.9076782028366;25.755718812771647;48.968241405900905;22.33796318417668;24.58670686740732;59.202323825597496;31.270185166547563;48.01792776451315;15.27864238507484;9.78213270592406;47.13774888965995;44.4240613709137;63.62597262009467;29.11002532889852;49.292463187433306;58.3697683611531;57.95266562351636;47.333507588829626;16.25487827403899;20.87217440079124;14.719125424474266;15.079409380647215;19.288589364268145;33.18420997429946;25.13755828980179;16.707873519648626;61.143985635431896;45.09981719024569;11.919344663788406;33.98642618625751;55.20666160909585;34.92681589846546;46.512011516080314;57.029598705336994;68.56076409298169;68.08504678353351;51.59581319122698;57.9630609945706;65.72377903200861;57.998184453902944;38.23988502000524;33.091220159497475;41.445368185555424;59.79542140395056;51.77453723264858;16.798355275702722;62.10344562252482;35.75493153451946;40.47713765208794;56.55840270661278;49.91463909506605;59.74946032895191;50.99945051699601;19.415932934430025;23.575490175215396;21.33758294895023;44.34195936599685;33.27289330784842;41.18064018907248;25.890328804604234;49.45600461813648;8.22170821216306;11.404595021323466;26.070394585345152;56.03566195025058;19.06706825474836;52.49105876036735;52.98752992404793;62.883792864906226;23.063278381747235;40.583294476379244;45.67665211793237;34.98717432645237;61.9896382264237;30.787587947426978;14.218700539101008;28.57548761317123;31.431921228033495;26.003884282913567;10.87031175775566;42.99502268041362;68.96202270083312;35.69048864611587;21.856191775665078;11.501854932225863;32.06681513656599;28.673247325481903;49.048541240682994;33.67169640223479;46.25100795745213;43.296751500745565;8.648973239016097;43.30273499177324;39.89086243894651;32.21164445611277;47.60269958312842;52.140706593136834;14.474316952704973;3.8332329231334485;5.092842170978991;36.99297379247008;41.2819372515691;56.63842173093062;22.203462737408444;11.264011263837483;54.81629192331287;59.6928148766082;46.89617804111996;58.91026927385224;22.296119433224803;33.51518910333469;33.00969834974857;32.80617961204287;27.702116396398594;3.101485001553519;16.80377480536219;36.7428975541873;17.653168211250208;8.997500671536105;25.06865090893925;28.77129665364508;62.0113727323385;49.652096219597404;50.82053645012169;21.712546878630597;66.65344597172702;67.59734196293364;19.324081830129867;9.83657967066969;55.592674327298134;32.55801688531051;30.834451219233106;51.255518171641114;6.677738013022548;63.227897939651875;26.84616604433519;18.745186383598686;25.833449891603617;67.91974916524535;25.248309388039424;9.956488096624852;38.90298826881755;11.14595275914558;58.048511317044294;56.25839706491871;53.4467289260677;68.95578936105605;44.6142571954993;32.60554980008428;40.79230695281319;28.107048942328905;46.06669263688806;45.35877718081996;41.17483764659414;32.00640321299575;34.63231861268043;40.24313916105762;19.53446447825007;59.62158866021659;26.90816244961206;50.097872978852074;47.56126773185958;56.55874027004076;20.595356041613854;36.19068708046876;6.45426781139052;40.68916791715599;5.53136148666827;31.490598267828148;57.34778117829053;27.180657332742978;45.256517871719645;28.27912113480354;45.29626885597865;43.38537204303596;48.68643637441657;26.082852945489478;37.605433698379876;40.48661279909476;5.611031187295138;67.86947655251802;16.765196505264864;38.99381772903293;27.376815338083446;29.830474874634735;41.66937809145762;18.518746249315665;58.939089909723286;17.40407201443223;11.270402742306809;21.744340692337804;47.402454697271594;17.680516754752457;10.498558107761442;19.280404417536715;25.186339225255256;51.94108800465173;38.51054451332268;24.47274128257012;46.25016926527226;2.0676390426708977;15.681902122269125;66.14155919481179;18.578784687197217;30.69410823184594;54.525765285472055;59.67085793782465;33.279415197978665;35.68934617684796;50.61215208129894;26.778471040723403;45.768888854656545;35.85693991114663;9.743041722642204;47.52742351011734;40.54015343090092;63.31522488742382;5.182098234041701;46.75157747060718;28.95748355175292;6.672075012595549;51.06161213476511;24.951764235491225;52.131825324240594;64.93419529276741;13.673168685234433;60.336475573728386;16.585609583814254;32.107998432334945;52.149192744251636;27.773343706412085;68.29173820827931;44.43550808664746;48.018603022812854;65.80329860539159;26.589156202748278;31.557182036008562;64.56068703876039;31.210612140042663;29.743747135931144;70.803273244445;55.41140866883386;23.941666198428468;23.396180390976994;57.00582743533959;56.44530545369923;54.44681409229442;57.15565122610984;13.930609219052194;65.16707216691724;56.940893990034176;5.665287995392917;19.523456315525696;30.904417800017995;38.58047518862693;30.777671530819738;20.73037110506988;52.27330532143177;41.995010034158916;54.49375300330307;49.55003418436018;3.6902761470008145;34.68381088508572;49.592290806530436;4.06100598452858;16.333833314158127;64.4829721126089;9.586878393379294;59.46474222503683;38.30258056206227;42.13500098481527;34.07297104068761;19.361515414009954;15.177326379357241;2.9615641446071495;31.577878501658383;43.7358956353097;21.656605369923742;2.7744387724049595;55.14071237462418;56.44854798562639;32.13002189898793;6.018957635435878;36.01544970805061;7.499218256382844;32.111768203249035;38.602042280045964;11.102496531966084;59.80463515450546;15.94014903553053;54.04408279253391;45.84239219065488;16.344981054280467;40.47671399870543;18.272601038761668;64.77425285058568;33.097231403013865;12.432264704966494;44.60464626088204;22.062784483068075;32.88876911232114;41.46165865673053;51.93040019516051;13.918762185430754;25.55954619983014;66.18965245377045;38.25962142543998;57.824632522285995;45.175090915187106;18.79576168891962;51.43163459083087;22.110219553379043;20.65223014277518;41.36660414930384;42.26915517876934;6.216925203659063;10.103110368626812;21.982499149241157;41.26530353150588;38.61169330702152;59.30181116024983;29.826567874384843;36.248372163900406;61.454493825536;23.757720369450052;41.44395663880621;60.591496976355394;25.12921546117076;40.59995281940016;34.50435532685396;43.51145455453841;52.46921893473698;30.349699288816684;14.87803770607917;7.785697172686095;49.361966533466315;63.28509118324792;61.71980718876301;19.601172784744755;60.25287137681095;7.069214625300018;13.850194625540949;13.790510918304532;27.470946072716902;22.86516976666942;2.9375801214458246;17.86662624060759;53.81130639718427;30.213254205890188;29.995064939738732;47.05827243127089;27.29152087552306;31.49191929274756;15.981815957182222;48.143449440136386;68.21638023712892;52.00812135172982;51.04232639755272;22.88756641634266;55.15265699573439;52.93715871853651;24.107324034026984;51.68093793391799;24.922782293964367;9.947865006157686;43.52026242154435;35.71469207247233;47.642778543198965;35.47950430260842;47.65464988382354;44.4696291474313;30.42057511471146;12.099717164306453;55.56703783963931;26.420524849106954;5.40979188080589;62.63446893908667;17.979145325371743;33.70584506882257;51.10767374431617;35.60356719920612;43.78693506098731;12.99738993313715;10.184854245774103;30.802818471421432;59.13953943372711;54.6414274997514;13.050327722615666;54.000447235593434;20.071877300415167;44.36232343649074;44.57209401858944;20.94255942060652;65.88753812632805;32.97250332137314;2.284060951531561;62.89333993828279;6.086904731928969;24.024740666245712;24.328179751607905;39.42751871551598;26.16062234018267;71.09038712294574;48.00928510851664;24.42781707774611;47.87672156196029;71.78670253293568;59.89841509195814;49.0635568485801;36.08597217518684;61.62392210221832;37.583945907927045;11.66804521906056;67.37253604421622;6.154243719199702;22.14301051421421;39.88732553550938;68.13906651042329;19.326822804099034;32.82773039255143;22.3505208159794;30.178130236227645;30.015207614005675;29.30199606310514;40.7490676425928;41.8348701823047;37.84073700541795;14.137341862026947;54.45169576018495;17.132981876209552;17.00771292105229;53.05377010401523;49.200343443533065;44.02694032571665;18.726632891039007;31.106455329455354;23.849018600255953;27.841696632680524;36.483440437340455;10.11501566533518;35.42041201202933;68.58630343967808;6.265945884149712;50.219577910131974;62.840750360870146;65.52723689253885;35.09109013095794;25.814938198944425;8.812522091881302;53.734894515131096;29.466556628570938;56.58159786834706;65.28534503480063;49.496440345138595;23.454036291687487;14.89315653873965;60.91449381975164;55.62069064243592;17.727223084109788;28.812026423465525;36.19449818499555;27.8000201795099;29.238070997188746;29.27991906735344;27.947188003086445;20.424300568605876;59.81184953349615;40.52397616573747;18.50410576029539;68.9566525671169;62.38478274075754;17.231943152666954;6.9543295667013965;54.3120914450356;10.59719734341313;15.986599009984053;59.741278927949004;58.652214883259475;53.44828009151282;64.41788140290602;16.884102957983444;63.96005340522178;24.516466100184584;38.68792497152977;37.610016036205515;28.548177619629495;30.195459904741053;27.80079885966126;33.11572112119726;49.63556047982005;29.95580837524344;35.1081721318741;29.052742229056214;32.98416293519644;19.642948600745072;12.743727290894778;58.402504539764735;58.85321250407924;19.384727368877968;58.84190717405477;39.1023686052646;20.124551770869562;53.320546411720215;52.47923965202145;9.087747074049988;46.49096704020361;43.027900139472536;11.690457992112378;52.3036903013688;25.53756200603191;10.248191432945388;34.76893206857294;38.296691060902724;10.296045229122345;6.40941776150993;4.230235695967294;20.951444596076335;66.46286028301189;49.415455028219384;8.436911249591324;51.48132853865421;22.478320094015817;17.197889357617417;13.60874928924252;25.51786184205721;50.25261105978975;54.0035127285827;39.73086406508807;50.219136135739745;58.27940200825471;30.22129936933285;29.318791577216118;5.354524559124486;47.64190772720737;30.67769267436988;24.227216953487986;18.643576413101194;56.55224850701091;47.826145597997346;16.317232309016084;23.137506918865284;36.79767043810787;26.576700294134305;67.2729244753064;54.55728687331811;63.52306306715124;31.106208282500184;64.97937692538044;57.14745743538211;39.74344300739437;44.76161112754564;45.29817179845852;57.64811029694092;56.76962624612695;9.344645147694559;24.91335637563919;60.23206067961908;40.1407265955926;63.45994592461533;14.336555170245004;25.471270565170183;65.14039975703915;31.085555987055116;48.29900725009987;26.435534311504668;23.946313585578174;55.69271532383709;40.0112851429858;36.862574257033685;61.91517649801504;67.19956373183736;7.9814624200818995;17.837581449194676;67.97272924192804;10.781909043768023;42.26426915617232;40.44833595919826;50.53622631042813;67.197990066808;52.75361086821909;48.05828591821111;39.56951821649481;60.25449817805308;40.6165563894934;64.40973239696504;68.09900125903688;62.683769494308066;25.669798429618684;25.039704110980566;14.115436779327574;39.17710297144618;32.37518713676399;42.04433584206259;60.43496685812721;62.66454611752174;66.10280526487736;50.78717532833349;31.113792880644677;62.544312190597765;46.16716130933691;59.64454792330532;65.60864137194967;52.15159446915038;17.110246944640494;17.10275932424636;36.01019266576706;11.418477625925215;25.57036313121633;52.34380078296516;57.59470658338462;8.610728892843328;56.898429791566755;39.38169919234429;30.938532486816133;61.320967741566335;21.718046419400565;19.912745295450932;28.037968472817997;68.86599474705227;61.800494910308906;36.64846327797692;15.282531176084243;64.45693180604003;55.083080096482746;30.76659413307633;23.65972685780961;51.99925399286501;32.00072803505981;43.14897941145943;19.09546012334234;36.45029424306508;24.613697643606876;62.13749197902451;17.885562989229133;29.613096227718245;47.40023153177724;60.74393889564689;20.562919642953513;59.71909334697674;27.747142528720907;1.558893013286014;6.666114014547463;27.71040117242459;67.09123096211682;65.77061544875406;13.126153879697299;7.903516764926056;38.098366832832816;14.299797226960921;44.608148264873584;20.9119010420803;2.7262706374147334;44.091425913787624;53.687908041696254;43.663576993788865;18.547725025371363;52.386280416857176;50.26994846767497;35.6145675800139;61.75450106157439;43.61342978663788;6.6244447157326904;11.178008171208802;10.516336465646601;28.388341882890487;24.39271169622221;59.47889954429222;1.0935521934537291;41.441330447567;25.27388626141101;20.598384856463777;31.388887326195896;47.986379867841435;17.781335628865445;24.79178681661696;4.786662052060871;58.93589782766374;7.175714042351233;14.950965181211336;53.588049830972835;5.169752919344757;30.665383169080474;29.250303882846364;63.04407575591159;31.62993941840407;17.599336839139024;50.104886395135885;62.945927117822606;50.693160082730834;22.290508297572572;40.414405921733305;40.98646618705416;53.61317022397209;64.52334592131399;10.656691684228761;32.8998876467175;37.5705424025022;6.068508157914926;37.775195269802396;17.040446849531655;28.608084804123134;26.20252053568984;62.9354448472024;30.583167754641515;40.84286114956218;63.55707247094272;46.331910282179216;37.78376575476011;16.293303850334098;39.67781433993505;55.89748658355504;36.85079185680747;33.9326332926669;15.116152389586027;18.894600627121907;56.28873389507332;66.59966890319916;13.674282360329899;64.552676904347;38.496482894470645;35.25190433859847;15.404032845938177;30.2638687964677;9.389624560266274;65.93811693864147;44.81471428456725;66.30630505385227;12.988521471527443;27.633610562607643;48.74397891039054;12.59549736816754;53.33476741524746;52.126738236072306;32.35849494572964;47.17724915118844;55.30618764196467;23.215377104464086;65.89894321195698;52.37491137677122;20.866933997395307;24.695935898951433;44.51847377499406;48.723664098521006;46.65861648840157;17.810741554172253;11.705969296770302;43.306779487772445;19.981864431599313;15.629322174886621;22.79542393514449;23.00039650753607;32.788832650491344;37.94653555707182;21.384591960231788;62.89873493125855;71.26429711442209;33.93325982016419;49.730337796404356;28.18316830917347;58.624362443339194;43.30597455329262;12.357322826782353;52.247509436595266;63.59282439731892;62.66442059069847;13.731616754574185;56.23131467578861;56.37203339335587;9.7232238465478;69.9699611385306;53.42031796906716;40.1823886394582;68.40938810146584;18.51635096892036;26.757686923642922;65.67979515326665;28.051388605535312;66.43524985365188;8.697679414060017;49.83033290839334;46.71397721359893;45.037671293297514;62.6298501899364;29.058580564134346;35.211188423620484;54.63199270113458;22.254852911773934;41.11229553618642;52.3259878837393;45.93616194656367;50.028079709549345;19.997857786934958;62.68322211716288;19.459062178277623;58.79884700039895;39.372242060059115;62.84489512317105;13.813236635140935;40.89781047721085;33.726075267737606;67.26969558221222;27.009057719351812;37.965680591137904;30.16964149683434;49.36702562608646;55.68851905874746;22.024054645413898;33.10636973992118;15.107678786442444;54.365776734448765;55.30326462634568;38.08432233360355;28.78303471316409;22.588936015386434;27.972542466131742;19.71029298396076;28.236026969424035;52.72395491420623;39.926862334916336;28.937755164614092;19.033366107178605;49.22012505666515;58.25522510365944;63.10249770549122;50.872545529101494;38.29299726074212;43.77075797597025;28.439316204238914;27.59885487513296;23.41247802075919;43.85903828932276;11.402027137039017;36.19405040445897;21.206709029042543;37.220666722214986;63.814644664011304;38.856451826021036;28.94602635207973;43.85254351816188;40.74205408231384;32.93016247946482;9.18967049079113;23.24528869801401;33.52437469039554;36.65370060250337;28.466436454865804;19.23042496562839;13.697692906839464;48.912137109887816;27.322625703020947;58.25269781951896;41.1467293221565;20.28525033463009;
12.702297489418797;30.267501478701707;28.30777949235941;20.35483843306512;12.928345175062903;28.19298840316653;10.865685664902404;14.63224424461623;29.96250246174037;0.0;10.348906131551038;22.63131510505958;34.67507719578877;44.715160265755735;10.08856959710086;34.325694185965276;24.863911847635876;38.94568834017591;15.362911633385998;37.09724479801595;22.54811273284973;22.036073872124707;22.245127509233107;30.252704309797036;30.141361971737044;25.657796125147573;36.714787134388;13.774056356916068;13.471169402351089;7.417040468820928;32.92117564739003;29.993767558823567;15.11790739605989;14.218303196232174;12.467705088256999;30.954837612763868;26.08970789784147;11.98772531993529;8.934810793595119;8.73913809523464;24.662599896779206;23.338886304661305;25.447727272781886;16.60640319338598;14.297906903822827;23.880053531236904;21.131054926148703;12.973629056241398;13.213507334375807;10.063041135173972;28.552311116240038;20.863057174106114;8.87763316324435;31.518676562012566;24.54019892342124;10.847500839737073;14.839420076895324;17.274423297056824;27.040808129768617;25.11278006327058;9.364622363546827;24.465397798698778;3.609782828643992;11.286392140506322;18.451953318160626;38.93870032280336;30.93632204303075;20.63691677468331;19.7110842426969;13.563347204073203;11.572674996359204;17.82890411341152;39.245131882105696;12.533493966560714;18.23442556957882;18.577637436766075;15.430210243272231;26.226125894766053;9.329048056963394;20.08784556857158;14.367966335544462;39.212717326466716;32.93232718749175;13.017441559488143;10.17334580839026;21.926880561719255;10.292675334237893;14.726401799841334;21.944771405673652;14.876954893808104;10.90579766584702;21.729109393303805;15.994794131163108;11.477492861969369;18.704775701842095;22.477670677510336;22.702799728193384;26.34109932464534;9.700245378756286;21.898699930483367;17.84356000097839;19.31153690380882;20.30630543803887;15.31373466251514;33.311849642261855;18.676346193819207;19.478768953223206;19.8388332293188;11.90484007806631;33.13625407240862;19.22149275019568;37.23196278084651;25.224302239654925;7.7409263272966315;7.322912701199223;7.239593623408954;20.381405467331927;18.141434045324424;20.85709686888888;29.67038374256129;31.668415704541086;28.754251208459316;41.84059658069365;28.332276051965266;35.41621863027964;21.865841689267214;40.481628793926326;30.894465775010172;27.84652485219654;15.238661124255684;13.056147615081047;11.971243382064022;39.23883132633937;32.077987818717375;24.540360334378743;5.859335752207429;12.220183113255024;17.896499294621034;7.032695137584962;13.20382301236054;27.77066183409043;15.20642173254543;12.388579571730077;32.45976330180226;4.253294046858434;17.07603104281885;16.5249683984079;27.441244381758573;21.400362712903743;20.690010077237343;7.386000577691117;29.87630542820128;19.11719845302937;20.042996456572773;13.11978326316016;13.38406139853315;31.964128012919247;4.725316688234245;14.125033770160435;14.595844938806845;25.025422464541354;24.88936452784164;30.94884636806607;9.175475189741565;20.764257666916595;14.071142659831713;15.421620333380867;27.873472556492185;16.890965928860712;31.556452595975255;17.649374366301952;30.75477635477152;41.13918020548456;30.299817170237798;10.358753086166436;0.6717749554111132;16.61844808415119;34.109482259238405;25.69580953189657;30.562103470651397;10.479066021533725;6.67970079152879;19.887726288246817;35.409989861090196;27.88719972896277;34.25894261619446;30.839503141423673;11.931305981225579;19.2508447743378;14.019002437125147;17.26252428175368;14.296930471036136;5.509113453808948;13.638165225012973;10.887812916296923;31.021560680291884;35.735853695797225;8.444346113141648;16.17657514890144;25.390349582997725;9.849609059133455;14.085805637622082;12.573979558965869;18.956907012673387;26.25998157998511;15.078764455881247;13.330144721288002;23.135802794884878;25.808779373667484;16.28268809681579;4.894806690864571;24.61895836686633;17.53709359028401;23.589658677514876;19.984677087824377;23.489618186142216;17.532507589448066;20.22992715817203;15.26898623639777;4.1095272458888;8.341880157789086;8.604375662084463;18.456334469528386;14.934419315398188;28.051986718451865;9.758676924374585;17.671154850500965;17.550991929499915;34.12643553015789;16.945378123244957;13.130518036181806;43.355904213182804;16.25068495221512;13.045274117469539;16.129276523954818;18.637799204447546;3.8285688433142315;21.2383641471728;10.511925474031388;17.4044305203919;18.944550082548705;30.018852014563127;23.46299551962892;33.501933295259036;36.262272706323465;12.718136641473542;7.770873294187823;4.214160991254749;22.539648471915456;19.96184502469763;19.373481423328368;17.73761911384784;19.523227655746968;39.8373450225836;24.638255883070197;26.74055770311944;30.832139306931293;17.55806840650433;26.28195045164124;19.457315599158925;22.882763312875305;9.867799481246202;39.49227970026365;13.890679517171717;28.41515865455126;26.209391590974054;28.491488347634654;9.495326265465811;12.158870711473046;41.563886594261355;10.617465845666684;28.79214614563916;12.142788250648602;20.49999158902426;21.908270934956988;33.50423697015495;24.89891945809556;5.335763150232961;36.23335894311223;40.654386090491926;19.892258052048728;13.689707856735492;20.69794142808336;41.578041046235256;18.315227109965537;13.848996354169007;19.109417255687056;22.197345313603602;24.0642846389519;35.92540282519378;28.52982292249085;15.352838190982245;10.221400724216974;16.332959335823844;12.739585798126367;12.258454618460904;16.604622491712632;18.692469094205364;28.980105657341472;5.728661736196483;17.865042602321953;39.43181280857918;24.02603556528551;22.615590931314326;15.594249581089578;27.86296147855784;3.645145183771771;26.8309793543459;10.80026602147037;22.718522958847917;30.131841054363065;20.099486417254937;19.682449508660564;30.181166008576145;13.072915474893408;14.98408826109586;16.437128767854645;8.01601706662404;21.740697779011782;10.685758126475827;9.174548249969883;7.810471546825761;26.225889544345577;16.318288469986786;5.503648379513364;28.34678533886665;19.161076097890287;26.523226643485454;22.790116346055896;15.672864513726704;14.98986578289622;14.0628293580965;38.99137755504567;34.28847921557469;21.14546616647047;32.0606598115981;22.217274208407627;10.180710503787889;29.622420924668745;4.438233278469916;10.921557055219138;6.03899701254638;14.805963911607824;36.57192872366468;30.494866081569075;13.933441201530911;31.873035455508766;29.769093700448025;29.325824426453917;13.912742761417201;13.884360126577295;11.781713871889313;11.133182429874479;10.69057251483028;25.022849072895767;12.900043154614641;18.443451209078464;26.371266831749107;13.612383748258837;7.145288788175239;36.98746961147448;21.377297168324485;20.21770638342637;24.9958612175992;14.19007057808907;36.09105812181231;18.48074044838578;15.896334931173916;12.148565595398939;34.30933497197371;16.4244867664296;19.438860394235512;33.72545264845161;36.25136964054578;22.043640893195857;24.43329337111381;22.126175013529412;26.2876235201366;14.939974070274722;24.893765946264704;21.500690472953966;21.562918084075246;33.03896749446008;15.767894960550437;22.86019586598261;14.27184854409849;18.321409162867425;39.90954884501842;19.682207230791533;4.664280757888981;14.12001377749402;10.89643187037178;16.482058370985765;24.26455283565748;17.553120959771828;9.99826443176091;8.066096667391406;29.0156964377216;15.310907638625743;10.239321175884912;7.902039541669531;13.668468022727884;5.9890727345033135;36.76809191574319;29.93362894681836;17.870766664136458;26.434736263913667;22.47091784747842;4.446763865433694;11.864528362696575;3.785095879729305;9.391494480555705;20.489155641198952;41.30239599586389;19.21541646849311;40.25045101060164;31.382362222816926;9.830530068575236;18.880376753124033;25.19266338980294;10.46001539124557;24.337294820162516;37.395572287510284;8.149283960236163;22.165389829817382;14.696529986346972;23.731857820591518;27.97851875575012;29.955101870630706;23.978120501863096;24.168802486690517;22.306945055784404;23.55774524913687;10.906756203042564;42.445524752698994;18.47509549025809;20.24726905613105;40.36301434009063;28.79082296604442;12.770264138302833;22.398654984321535;18.65589616536024;17.283189695969014;13.523289029515592;29.237033611672913;16.722545640278337;27.469831915734424;17.81624086236905;22.16280539538322;8.218600290519948;32.66983608252201;9.454623926024505;23.796500043767058;28.826496982734476;9.10647317993699;14.501796537738615;20.974373983390684;15.069060439696058;21.37099866597363;17.232719780435705;20.30071474198417;25.946332854765302;28.757291342828406;11.959156068216886;16.77463305074105;16.946280305608298;21.936914756365663;30.64447076044215;4.70245457231942;7.9238775249402496;2.8867600243544715;22.08129895307178;15.494867985767025;25.420328837772875;24.529258987838222;9.914299857057774;13.051764385510253;30.375221088840938;37.61836902092874;20.068352608890756;6.675496645842403;22.984281507185166;3.8998434831593296;3.6196731295528703;15.009823440512555;21.558820298710746;36.4790922576716;15.37286628434585;23.479668775783637;22.21403983912068;17.46632339331885;19.6351878541999;17.325334671589005;11.359481228742107;32.90930702352295;2.816173209932573;12.892789970792805;9.770154319094203;37.600014303123224;24.398858036569713;13.520774514392336;18.288714986599885;34.671609694969966;19.792587376646658;27.064199071754164;21.77797743011461;32.19275033674181;19.87045318800444;15.275338481747031;22.304262857870004;15.260264009344874;14.912131420212846;17.13688562305079;23.28298994308482;23.658380767010307;9.350094182229377;10.512843214075657;9.7278633711547;21.847627893351884;36.117461133591085;21.715341736961403;16.28911901013991;27.83972800942848;6.796854933111574;6.248165249371868;10.737588037901284;16.092327563342327;21.967233218558928;13.369006818116782;25.315101632401344;19.536368118347532;33.20143892235003;19.54041360973794;31.318640236957478;25.033017666466417;28.03046670792161;14.207265177917444;23.325128798249033;22.92448200724396;26.089088136418198;11.244376631827743;22.717639986378657;18.028307136080556;28.36959116605315;19.457255490499225;32.93352702259078;25.633905310711352;17.00940329471204;11.788693515922477;23.920767170353017;11.788017661083801;12.709471050550277;29.49708502082753;18.061977690402095;23.468942624680597;14.808758318737484;26.685248756815657;17.567690094473246;18.183866435701795;41.84443744546153;10.632376952965986;23.62853141570614;36.47736755769049;28.28972700192374;23.509491119471566;19.353193704877626;21.127434460910624;25.60910265838271;17.85585204170897;23.85685422608362;17.37036549095206;7.794899092340362;15.913175032686949;40.2572179215782;16.11282761720356;23.667566039482402;15.3645762992263;29.297610339594666;5.550298700366246;16.906278789044947;34.73459781669937;40.07602556734611;38.35105536790106;21.643618209834948;34.94959219535936;40.80200914858543;28.26192867595807;10.649211073464238;3.2477070720986037;13.380272905386917;34.79263213234001;28.098235622082353;18.946810954615927;39.782428714328674;7.017933691361499;13.032723921063141;26.995787318527665;27.29912120007975;36.144474779854484;32.2698107767063;10.869008634136678;6.4201805156816985;11.286356704071409;20.946365269738223;14.927627413706587;12.317442582166187;4.806772028326322;26.44093357410712;25.122513463256936;18.92204538045622;10.581160618761315;28.20785964868429;10.901305846724346;23.55248111231907;30.069909988243825;38.66616923912207;27.431979813508363;10.716393886965484;22.6334878583539;16.74991108837245;32.20675135582313;0.9968284431626054;26.417860731047888;10.625268601979572;6.854399956814053;26.070938103855152;27.14042286049459;22.88459830048773;40.26655722660225;9.680900822257057;22.81178388516411;19.032954452795202;9.189586581797057;4.21338514720671;19.64165713335762;7.75668563765965;23.966228188274098;26.804712251112612;22.70166484587866;13.403838923594368;13.238721952865738;6.32255384131225;17.810728955179098;23.878616374335227;22.27064345550163;27.41977480150976;34.31375250931642;10.860029979328235;18.31342263697992;31.296588886192303;22.40680152723973;21.830953431847824;24.857732617873104;31.84300153071184;22.958733710912977;33.32192674876456;7.8125105480228605;17.03195143117489;4.914486292277419;12.532859029002978;18.1609401395603;30.77124181281459;14.273085546705692;16.258225896659113;16.03781503796578;20.998351523848385;20.70299164459305;11.470707911306132;34.63269500958304;21.708668867988187;24.079549352518743;9.297504559357403;40.58523901285792;38.81117094965749;27.005454604757094;25.81328043707142;26.138049620416798;21.031601111929017;9.85868962937276;28.023175028789527;23.981771640976927;37.176143205454935;18.693896467739947;15.145204463235498;15.227521957837446;38.710466889381635;14.916438562870539;24.96549590359129;10.952832173705852;25.677569131019045;28.80300361186729;27.683951445550523;25.3308290798766;39.81836710072899;14.862602752646227;21.139204693252847;24.440191771848536;2.787007397885284;16.865674240562818;20.092412362414574;11.212618666449659;12.580235001793206;9.952617437825468;11.31652641564892;20.899359223507712;33.18470747261037;26.469354577877304;25.594196963188413;25.28290478330088;35.79429686806389;21.721999247141973;7.352363359154063;23.530854089812518;10.856006483914278;24.498966944471235;5.537009572127775;27.838557866121295;19.50130732809516;25.3490792197645;27.912615801973093;28.216017676054843;25.955423510973176;26.52664201922335;20.66404015336575;11.355444392955446;23.860528913262005;28.173295080546346;38.16497635206703;13.203415612766326;11.19726858174848;9.704183187323807;12.442346463515292;21.205873590257113;19.073264591940593;29.03008273780267;14.6311111423675;19.298299365985404;15.767230245049701;24.04457450846311;23.948544474004468;23.783942075610433;19.092312071265418;4.974565663734754;30.32935836039881;8.575149092904544;6.4121437595225546;22.384480272334585;31.230997554672413;22.116092872441882;39.10765635856437;21.137352818806967;9.99716803568533;24.737762316366915;30.902436054519335;5.794192092107355;6.4599881427825965;21.04782552169777;3.346887816153287;23.837442058665776;11.78231960642341;20.349362505568624;18.644625903990732;15.051496083471033;40.94251873948405;24.8382747766365;19.51408702677754;21.23869671060339;25.001198759174063;29.039839438042335;12.374601041943176;22.414445758027217;35.14656919777947;16.296816457816902;34.782854640319655;13.844886057003727;6.992482523146906;29.326055261447145;10.724101791682495;39.34722140019655;23.177587858854363;18.69108738849309;42.125201887178314;22.484771754463594;4.2169013679585;34.840177342566314;7.761577788713744;10.156497007329936;41.186273967615534;28.153419418610184;22.65162495266096;11.669202954394764;27.517414484582233;27.96834743345262;34.201603139937134;27.199892879455827;16.53457231084704;35.669694562600014;32.07977077830817;28.61755640208704;11.078504343189913;17.387807481171425;17.097513243627887;12.129639328007471;14.79600954719225;22.656734395276608;12.810032490228705;29.986865942644698;19.593559562407616;30.587217408707698;8.884796762728689;26.28358536552722;25.919879751134083;13.752233127010289;34.83643593693533;20.542339902487683;35.37357349544518;15.673243933567381;12.431326623144734;4.753048479785411;11.618444298582252;19.233511126558746;29.075243348211632;15.646489824071523;13.878186548202892;12.731571410030712;27.474005542343825;28.24684004277247;36.308244752005464;17.52893775763405;30.711704683278477;14.245397365182438;22.488487899855873;6.264479823595589;12.376970198517437;22.724715400017356;29.905465183662677;15.154502511944653;30.55696875441974;17.103217436139204;13.677968492262446;12.91510568472616;15.240261187488038;42.349156528124965;14.064412214913661;20.812677817575715;17.802040323757794;11.659507643010315;7.411010623382606;12.87973492289973;22.031713981433025;16.781623654089106;29.344930080037578;37.61939302881167;9.47545556562994;31.52414430569455;17.7247547292273;16.243921289394784;32.73808550657479;16.18090190585409;25.85380453748772;13.134569311834833;25.94062625797853;23.89572897153314;20.01552260866676;10.602178991366225;23.79977259302152;12.132373501871434;30.121569219608144;4.316467312900695;18.155976905587945;37.759246585041836;15.028424016945799;20.16974867471184;32.57847492085512;7.806146661189539;13.828365296621934;15.842722030136864;23.227779917105703;30.86950703631012;4.657821364215576;23.935813245210923;23.814222443611293;19.74950495963212;38.74459257920084;38.13704574925091;24.081247154353235;31.161195964131778;27.238454967475228;18.473824102449186;23.122740570005522;7.377028143874014;11.252968615260865;27.597825780512764;12.913837194294869;24.167201649187685;12.162147481781778;4.5229814631238785;20.731674873918447;2.704950009066369;3.4101515610623836;19.044310273392277;18.251376015305716;39.59620832409776;25.355877212493592;25.994710494216076;7.446259330442845;34.10247367400603;23.299034198144245;21.95155043546268;23.312835498132365;16.226695090183366;27.71439975466738;17.408237980213915;10.188749467044115;19.97833016772267;10.304712638286087;29.22296040460057;19.74884838244544;18.095382383065655;28.061841704590332;25.789731817555463;10.394848020637946;25.320848970814087;37.64761676123299;14.316108823850708;12.487886313386234;22.852393992574;13.665032010401376;21.44220109610131;18.315424225299754;22.659402240494305;9.467504672124624;36.83033693712743;25.229079661004707;17.22543518837003;25.42242236472581;18.317377059680176;14.765984125687726;20.18478481583012;13.591773047198712;38.393245182227375;4.138307220244595;29.058889946367195;34.17792615207185;25.9077171107013;16.691110164535377;12.980244637155225;9.674061687604915;4.930910673229569;41.557032168167204;18.118895966479926;5.556128316285299;19.309335068210725;42.202444770634855;38.2295239943129;19.208740980533133;6.169505484290312;32.05942981327618;12.196918274223039;18.320633239357434;38.11578699369929;24.011297601669064;12.360376308255399;13.041385203516452;38.49206444562965;23.954470590734044;3.0966280159087556;15.186366899559959;5.822494552111391;17.144005227007874;9.523751192074556;13.198642143720205;16.055712929968735;16.53498858865693;17.83554835580137;25.241785084473857;12.856560603023784;13.031017170026237;23.120410548800127;27.50110126496332;14.812696843008737;26.40501450736197;16.744427787934164;25.193627851128113;22.930792321885924;22.31924860902997;20.919480631285396;9.081571815711175;39.11428216526339;29.624273225082725;22.954472760417662;35.02608508774628;37.501892756336495;5.379211627232267;4.450839199419205;21.73831292952649;31.166520258525832;8.820940941125476;28.79017118719616;44.38364335257248;20.175422251439937;6.6919808135187715;15.072144290106667;36.27018958946122;29.962961910239937;19.85926158268387;3.1724515826036193;18.349380813643414;15.490972120346283;19.51349155263256;15.856595942654751;24.845349545232487;10.862304279264524;31.30055741195899;23.982203384686446;12.817921526840824;40.46260393723726;37.57030609912489;26.400200220038283;29.080836914579606;30.996196859862927;19.384718325646226;17.590079026415083;31.885258362728113;32.3871286453077;23.90710061255614;38.48018544748139;14.520254235205712;35.5173343387315;7.507958407560136;14.204512532651027;18.156893067636585;6.7341117579482255;13.701270437749425;19.813206583703394;17.769040461263256;28.037522514142236;18.6040398508538;9.681747238815763;18.553806112247386;14.608158067815554;20.869514210625713;27.369548772239394;32.961521780122744;28.95935458597415;15.987949966260278;34.26437918750097;11.758970756260258;26.439725072834197;28.55854011535665;25.383662213564918;23.05581155776509;19.68053764543401;13.111847112590546;19.87857510945045;22.374977501082213;23.602252669359927;21.181860306892755;5.850459395683456;20.03221136053805;19.674837837090493;23.794376983457166;28.693719485914446;10.492316944868394;37.101828652430164;30.32065800815647;21.6407651254419;22.304940834050342;14.466957171598315;12.972395906764431;16.60511616449939;6.097306553782725;31.672699465819964;30.77365707710979;12.708258913844366;22.02848042764846;28.54146611099834;16.20948479059394;12.973728950377895;25.106751935971136;28.90750349752206;7.768322495721389;22.41130578136986;15.760642000064776;35.629629124350295;24.06169847767592;13.645642878360487;29.170009268267155;13.752088106529705;5.399742475663601;38.834691916594025;29.51294236007317;33.80135520553155;11.172472284986494;35.927919758147894;32.27650203040421;11.644890264597588;17.48646626353973;15.398173159639123;33.6148762859644;27.417609931376393;24.50916362415469;9.180604171342173;37.98529541175823;11.668903332157138;38.68109298318782;22.48482790613975;16.069028119830644;37.866297569032646;16.469868949226235;18.73135598484056;19.163954198492267;6.794515481574144;25.730325293557563;10.831553064453823;8.623460524698444;32.74613207995159;37.8687989392858;26.688221593914644;19.024693813983053;40.24234740592552;24.014378007317458;14.04475057902292;13.135523013161468;30.26637797860311;37.68312135083123;24.1358000263201;20.479198889675928;9.607042086228066;37.23015500631126;11.575931419133585;35.37207509133736;39.713332016087286;33.28158744833938;4.2969088401544795;6.809351151765624;25.425363470483166;18.239250242369387;15.528041280016895;12.353748828538547;31.917726105798405;32.96240840619181;37.48846173538723;28.551709562065405;18.505229279364485;32.91740068037676;22.79689267379434;38.635194878687166;36.18609275630257;22.193125256357053;19.93834865542891;14.859437553301909;10.02333154259807;24.167062961094192;17.324911538569886;26.068360396564692;30.125433685138056;24.371536002559537;26.94750540875594;17.53029420274317;5.142816068379342;36.396282116501865;16.380758325023933;16.795534231745922;13.203254357673915;40.41590726708672;41.004821007176126;7.627422775843157;17.838112009272688;39.184946762833555;28.771297942463253;16.133500821036677;8.757878196627946;29.147017874843762;6.1598708112662575;15.978316110548878;13.834154907256806;11.59713872131391;27.9641980549298;39.311462182919946;21.65365355457518;0.8504403763903086;18.005769465890573;32.09614160392456;20.725370090663297;31.458679149626384;27.38844030820386;28.91018818685315;23.472152206924076;5.203385067287649;39.45165486531745;39.11475259488796;17.14405091191513;22.067342567615032;8.25546917700709;16.044469041785003;19.205412084668005;9.069238732524026;30.409855528121902;23.66591301294161;25.87709386334073;13.97513784702922;12.043808341161384;31.033355950560043;20.504745066112882;9.627399104051342;32.41227149722552;15.45832429569442;29.17965584538614;24.61732325338851;24.083618482423077;27.801485804247353;7.056768455488867;32.98677200788044;29.011060643317634;14.023268328604711;18.26283049885248;9.933803457603249;12.775490432011544;18.051223587862886;17.263194388771087;17.2053797162401;33.803373243716244;29.60218171418218;24.120903675757848;22.526843498639824;23.635912202368665;29.934777246947615;12.118442064064524;6.097199725471911;39.75551867727463;19.708523193472615;20.878640180755035;29.535546095671084;39.37531263974697;20.79809228124538;11.393987848678082;10.461605617039584;11.024080391651284;26.5281850389199;35.90297576881165;21.664993535067083;4.787988945430127;20.46674767756703;25.860885743810584;15.493465176445728;22.733396464583638;17.941049742263573;8.887163001559486;33.99122911394153;5.908920349688124;12.600293294652946;33.71183303554111;16.665160440467968;9.248462038805362;13.6739983816434;14.114931183759555;33.98220245342156;11.967523560671598;8.292887977002904;18.342593094040637;24.178924010832166;31.909024125330063;39.550803825266165;18.109669746209683;37.977207870891476;22.561169160138544;22.679005506620786;14.978322295922155;20.184209683615595;20.820184084357674;38.66420168450107;21.819516403758254;37.22226968707182;21.012384496252583;16.489900668150714;18.984106599626386;28.011846092780925;24.683980652532238;27.778520533046237;4.8280243122742235;25.837911203053796;26.377147911013243;20.059162193766205;36.26498553593145;29.668735901508338;16.7357444045633;11.34802669846705;15.308032285188657;18.86734662953906;28.837943246553024;18.334307133267426;24.177284225307588;14.914746481378133;23.41238175312852;16.464368214889483;14.23809167617582;7.401076304239961;15.038025109195559;18.727353730560104;13.667837198656509;37.21697907697617;41.80141216535247;5.479678696309896;20.96356538157715;8.53730749192986;29.810038269109608;13.343757870265813;25.899436692553746;31.867025007908858;34.2628838567296;35.978550926060976;19.891190699687122;28.87807207987671;27.76833708003578;20.89028759591434;40.274334170075406;26.53464874712807;11.302523206489273;40.29154234152599;14.15692373780413;19.07623404885252;42.13551376100801;1.9324876092251282;37.132469487334234;22.561981730188332;20.279901249868793;17.43705349381574;20.995735982410125;34.193555129004565;1.8267113288914996;6.019635145013837;25.425214464701803;25.91028212629616;12.113393470865251;31.191520102013463;18.773766174697332;25.880286590450112;18.682512666003042;41.38747457804855;14.120980125331611;35.45426733976434;9.512542092009147;36.229000055338815;16.15006919636732;13.344924037678009;15.826110753482952;38.3206612650028;16.505027502217303;8.399719513348694;3.0660752302151133;24.526129082170865;34.260710005507285;17.47120015952967;11.208119532541337;20.746312611874483;28.883367342294417;25.43759214272051;23.396892591137807;9.852785098198403;8.533387833388149;28.342525867775826;22.4897219760116;13.94139920058318;33.767174152649986;10.795141304929631;15.128981441238379;21.344831913817014;19.44600180574695;34.67662662582334;41.924674138325365;23.736030959506223;20.993082243115957;23.608602792811503;4.453826481915764;8.96139575232591;28.147537802874936;19.724349267768176;22.85729866414285;6.480732282255419;16.210976322671872;16.148215302318537;34.35785878983979;22.54482098779691;11.207333987449422;22.3870052065309;13.335872876839872;3.8404056179594086;24.55217510477012;29.47688382549682;6.237596658757659;11.962933025846954;17.96035547529112;16.551852161358937;20.160548181589505;19.403399300396263;15.618585743013169;34.0908701414468;11.205779240315028;12.25627632752362;
21.29649162673584;21.431664310879047;28.376361639775624;15.628824642370233;4.1443113082246334;26.85888835644365;15.312433936630436;24.73293056368011;20.833509896759935;10.348906131551038;0.0;13.158476299920808;39.86247011754845;47.639534988025865;19.771163192562845;41.36208160248358;20.6899216292537;42.54173920421072;20.601869740204265;43.94713098844919;16.0158128925503;29.07074358479342;32.16832990546277;31.368204233354067;35.606099859699164;29.7125459344839;43.3649494210945;16.61520149270154;16.41029477972092;13.792804607157047;39.9096806869781;39.25141624986136;9.833965681006548;16.772082800746645;22.691863553922722;36.23853917429823;32.054342738219795;16.795873520045816;5.827117365708572;14.18450371008979;34.01318460232338;13.085414874144718;26.904858890214932;12.924098903463953;20.636561367981383;27.106986037879466;22.196493227262952;23.17223466237414;3.4953880316195796;6.6682867383410285;37.886691010718856;10.60179807951008;12.425441673764297;36.13743271834977;32.96430358264171;20.546250416527755;15.87137784385026;22.137559446209085;24.60564765118411;14.776294278843624;8.750350846191079;26.56004356131448;12.675952364946294;12.387929752285947;27.27699240927041;43.95540743059761;39.496534188699314;29.460607340200365;24.15104191138731;5.1195283747876905;1.2252216123830593;10.135776969392841;42.245460181728156;13.9957841189856;9.625995334044953;21.233825930935758;25.387297104378817;16.8272062249912;16.28448975740441;16.96317440647728;5.469808756817532;46.343874758464445;36.215150328846995;22.060353110593844;5.121257083688007;19.117130724161214;16.90948568076067;20.1493226386994;11.596463488834818;17.343269501249228;8.410959460295217;22.91853367916931;8.717863304572225;20.360683544457114;14.968833149324745;19.4721069507707;12.36971725162728;15.99558639357947;15.988165491151088;27.513809739828243;9.144980130190696;22.952080819593007;11.712232053705787;23.436653102502813;36.81556405101124;8.557611579399047;21.85155470938561;26.451276981741184;20.474007392947655;36.62999375184474;27.486795392144934;40.510710872057594;14.904711234687271;9.118455074554007;12.5697306256593;14.942214971162548;24.41087255337877;26.65742335673967;29.752376745621625;33.284527386754995;21.866642852226835;35.768879108387466;50.752238454832394;37.72670358572094;38.87081854143117;16.942345602368217;44.37543323328047;34.67354715391753;33.83892783495885;23.477115861179783;23.189537074135526;22.29061481945408;47.18426510434577;36.94440613304625;32.72566202639783;9.472264749594995;22.569086848936244;17.001136276824802;16.50718267600134;5.002766281808766;21.11639191811257;25.5321618604255;2.039776068519639;22.52017054314409;11.03850773407769;27.33321616326309;21.673625138555824;19.529948563812006;21.539899807313397;24.40096656801274;9.390550062156038;38.03672426856369;9.83672942400689;14.432247989484075;20.26168945565131;5.252442165826609;35.59245490367207;8.535397352582352;19.043794732607445;5.806428944390357;27.9893929286988;26.27223451510462;38.200414276009205;5.046219962156896;26.974501583397036;24.335926598965234;6.491948983444164;37.465310617808385;25.290866543213784;38.80437113388902;7.368345191472848;39.630404384759366;45.88043199344867;36.65939261859846;19.35106670208867;10.898895104423318;15.918051106808871;37.02466423726133;35.55261944480517;21.424428991022133;7.421288733077924;16.781252183715246;24.969557451685734;37.021829071890025;17.64769855792477;43.209238825445595;22.263550280446996;20.936563436646605;11.695447599695372;21.05731144211555;7.671895470499398;6.574687337073505;11.901405165968187;5.539282521203251;3.83120332727018;32.83242667654513;41.9580970512037;17.144572791851743;16.910930019602308;31.915422180157986;4.399211260182401;7.871092046830847;8.724678173176308;27.698314727392066;16.385607212626415;23.84680623881321;13.775209102601362;16.598341892005486;31.66455355246494;25.17905795248397;14.642345656263393;17.21633287485526;14.4941895136363;31.751615424253274;21.058592874945273;21.650658419788797;23.420066207123366;23.046417067801915;17.125535594243967;13.764251733703434;17.412054850977846;18.847592162131864;8.196578193479947;18.37823874157447;26.32929651236116;16.30993181422882;13.292478139083007;16.224506634216898;42.97641551251777;20.320146202363105;20.091383442434466;46.28625176801453;24.37925464812896;5.501736371373531;7.974896164751826;23.033418806312408;10.408420031015899;19.068613651907867;0.5949917124197154;24.897803209084852;9.87737917328646;38.89404544258703;31.287808241710152;42.12500714787189;41.218798737314074;12.340397070230765;17.315122228726953;13.104927933216679;19.77207521932787;25.134034847359807;21.775109473678715;14.444757268959382;19.692084362161275;46.706426731744166;30.02713994797678;27.874362737327665;39.74192742776096;13.54980668395162;33.7208385329044;27.48677776997941;21.970399837184615;0.48160340309825916;47.008890103075686;21.5990638102449;35.36163089471351;22.181381849171142;24.762947602590724;19.777785332680107;21.791934646397323;45.52121229160996;20.930988670683224;30.249020977045408;20.725535108521992;21.147355077591282;25.404252389311555;37.305905938872044;19.43068943611009;7.544236017258755;42.24744074192851;46.07847032590177;18.397581868677282;20.546987944467087;23.24504867806049;44.179505058892055;9.632770887388222;20.945100639546137;9.373596833143782;16.068039431912013;22.710010706085665;43.37412123631123;22.464181466576544;23.673163242945076;18.048750357098438;9.49374617809762;15.801038315126348;8.190064129060715;21.99838403820931;14.598227574590373;38.49403392643685;6.581552161174243;13.67225513080075;43.61026329112224;29.142275297324698;15.341986424926864;15.591343868901932;20.443296562926704;13.86414198310298;27.847675332467702;20.263458450771115;20.812858984888887;36.98111719019352;10.029717024850928;19.81599736832655;20.44967890679984;18.418604366662517;4.73391644451069;25.269432948401487;5.136184443099922;18.798540528101153;13.118818806233634;1.1792248603046105;6.188672605555542;30.54815026125812;9.890153013920523;10.49324303146343;18.83366769032723;19.167247939865497;31.71580408025532;15.408573317781581;11.543979243338836;8.131908342679633;5.726510787235857;44.808895300716145;40.48753243087983;28.632561586494614;40.797499921123006;19.25741256469762;14.066420530703459;21.10544762562999;6.100921939799493;10.274276476082706;4.367061418668994;25.125912482190902;39.47648010919671;20.600035766264817;21.31259187314889;38.058216441689304;38.4234737740384;37.250453524205675;3.5648630566455406;12.213633128964638;21.559475314499025;13.19944832330977;18.327808110434162;24.83807039302544;22.70277365834528;18.108628818781966;33.68566452199237;23.733531546777865;16.21988899002566;45.97632858236744;31.203166820260304;22.599706121316682;29.1575870133796;5.216700573956778;41.522950622837556;18.82769421577687;25.06342157191397;13.461990661549981;38.93720004900181;24.31480019757141;17.23524896642984;24.167684963456598;42.786512849000815;26.058514980281487;28.055292836430876;18.44839548410585;35.549619100880456;20.04863863918933;34.782203770031046;23.503133908729296;31.568251340631665;39.37261629697867;11.348807818029137;30.142396460741494;7.258709129886126;25.166580405692425;47.870076226022285;10.668707450070194;9.064034540334724;16.75941911530658;21.131668526487577;18.17443123938686;15.303779048231675;24.805751725144614;19.048055439054966;9.53455600407993;37.61514476842268;9.72101754472046;20.587413381153645;6.515617485184874;16.374402568752167;7.666059227695502;45.5936651642977;35.697988439410224;18.179257091681162;26.119822492488606;32.33451205460291;5.962544179793611;12.372601533334715;11.28868325790356;19.231957409455674;18.326225902329284;50.04835723936192;8.890283935357697;46.495776987219145;33.56566116906416;15.24510382981234;8.698189576437834;34.143875279488014;20.806976251090664;18.884229673772587;43.29570084622026;3.4891191997395907;12.645153533787724;24.610956499396647;21.548843140064218;36.533250524742726;32.54134989289367;28.296504010723503;28.821746312901222;29.92131322971104;22.626873729962796;20.562997887616962;45.44611485209954;24.30134476184253;15.43003260404137;44.90220269547082;32.134634978031116;18.840146028703032;12.110411740276353;12.751980508743037;27.44727405823355;23.862936515467705;27.179974810737725;26.2396664204385;32.96041136722676;9.863227226071045;31.262651232835964;18.402093932050853;36.92971215250303;5.2000634080104;30.361626678996377;35.21760076373485;10.891297023349468;17.488028954403884;16.2229968378111;6.327938138939044;30.12822496022572;18.411530897655243;10.791038183887968;18.628044032213488;27.051226008538386;21.140507329509724;7.711270365618483;14.00166631099315;21.37849675402482;39.55211673581001;10.689157553929563;2.967390596848957;12.175459810454571;12.900061849304405;21.542423434419973;25.7209058212661;28.89282464482996;15.301933674971663;4.723134038385792;34.19479847209151;40.74730072013063;29.600956659068196;8.430826426108593;16.470772874419232;6.507706161389936;10.91551435283465;9.096879388033015;11.686535657916242;41.187512702910226;9.417479341607988;20.264247422133312;11.867575364800741;27.688857851612738;11.064798487840433;10.79824188276198;20.915238631396885;41.23670529216588;12.613018416055104;21.544399166104007;14.670876284278918;41.71379581685853;23.842406451563967;9.994270382728093;9.049919623691531;42.093433948649924;12.021512477769887;22.930969612277725;22.11382227242509;38.79041327363304;17.891502047200007;23.86485125484118;16.474424805463727;19.983978830023343;23.857304732113267;7.295530984519085;13.43690498540625;13.863514620822892;19.11025934236805;14.16585033055914;15.992378493812343;25.449922418278604;39.15946163319809;17.805072372940035;22.72840831130189;21.205083648727648;17.129893214511437;10.548942725670761;14.401748485590057;8.159786528018175;13.760479484773128;6.230943555400571;21.244692506969926;26.187022232003123;38.16857058307611;17.354587865526142;39.71476309422397;17.2294442213103;33.41790092577658;18.2920027912505;27.178991514081773;12.745323477971587;32.22302998763466;0.899210577454734;21.179916054499756;19.09214374359614;18.253076670016096;20.423566436664636;36.191206916216125;29.276940159459773;19.233810729019453;6.812207930264023;28.754054299466368;11.702792028742078;14.37129543262861;38.53908060627042;14.586766368628162;27.92610537444375;7.520830970397522;16.382773130787477;27.857152147861093;23.81759581827002;44.967649026099835;15.853830659812932;28.916469352519318;39.54586118677357;37.27123435904312;27.449361109341066;15.446011629687304;19.588460277853653;20.967251044047266;7.508289334782837;21.26730692096478;15.416653083454579;4.351907062966284;11.632893811481837;42.83329300649496;26.458709258917693;13.32204592445229;21.77621839976268;34.86475558540958;14.451831115682008;25.87708797683569;38.002569508888975;47.75497449237909;47.40983282244441;31.31213952775469;38.66675188257161;45.8359719541356;37.35985877877961;20.61226043366636;13.02328964257857;20.61185908825828;39.800507855684444;32.07570269102935;15.326768032748609;43.18031500144558;17.224005472278076;23.030043421960322;35.83798243995076;30.549128967480524;40.25888276822608;33.369738358679854;6.261470344513173;5.584045543224774;2.0339294980220846;24.483532597046842;14.313711318079726;20.400774194110152;5.600458593364583;29.925237788806182;14.993296778736346;9.429201444332476;6.406056961071457;35.278835715611876;4.002455853620282;31.665899609257465;33.603133104553265;43.214498774214455;25.821294532598206;20.252995640455563;25.993510927243197;16.335281835167248;41.36857276859956;11.32696596342169;21.527273159382496;15.497300481110978;14.932345116901217;25.93398783975164;21.003244959829054;24.30329597127729;48.13821923560296;14.904935016003737;21.504544213158244;11.570492615436168;16.74177055384866;7.968813547194266;28.31487405855607;12.848542400924948;26.866660916632924;26.33796415682678;12.807641773159714;22.971358600135225;22.983087367355076;15.105206353300211;27.081411774691375;31.32173509902351;17.59776235344212;19.00943316059731;24.701296959354316;16.228454109803284;21.41068492449748;36.48547344349554;21.32062394940881;11.571621328219752;34.68831615332718;38.949406994324974;26.960422786502388;38.713833037754156;3.2972190900917404;15.464041878630887;12.32461754131565;13.02403294739806;20.58590747421154;21.120511194532813;4.143824243275113;17.38151286000861;5.828853563718615;12.38638430670195;13.242018907598592;16.22747130158686;41.36805051094945;28.850491991024214;30.21597072082767;7.7429762895442655;46.39220341627178;46.767538685920236;24.00040532665713;19.314561328289408;34.839963308818774;17.160727264261848;16.425202429405545;31.702234876755075;14.376570436408953;42.939904986983635;12.477225985199203;5.123970035481838;17.269625908752683;47.09699724536848;16.663935871922465;18.470004328032047;18.071643917083456;15.335692651355963;37.24381722867155;35.42902237167834;32.64389068731136;48.12699437969037;25.09507933339502;17.25461721092556;23.700528787511228;9.717487319213763;27.21253693144718;24.992221400904803;21.11091734132569;18.894642188820022;18.609035630745126;21.636885526692964;18.725596872908802;39.187969360569404;26.61667002416964;30.076284106060154;28.23540118367002;38.18128600612017;19.97953498839013;15.500805780310344;14.44770365123542;21.07527609817216;15.31303596921168;10.671892417158341;36.60526638774899;13.26600108484397;26.79237933419963;28.277932950614986;28.17620988299294;25.958646836671484;29.451480889877196;13.655257205215932;16.84353412557289;23.22696855555677;18.208470348597455;47.17745019830084;5.246535009224041;18.160355432115523;7.26867066984847;10.58041437863384;22.739578530074038;9.329036460695123;38.48256517102563;4.282760608428162;11.819811821101316;7.218942201446686;27.67764349261072;20.65417091563164;13.49688313057445;9.566910657764277;5.47049694594897;33.04744793401792;18.69714230902197;8.020059395522157;26.314935071367287;22.401397238564975;18.014847793165757;45.60339603474443;11.449898019643788;16.429016652880126;33.94533087122416;38.837948360523654;12.5017253260896;15.123716687940115;29.923933823378224;7.02975794919115;26.49652348124017;20.354955584096682;12.036898122562196;26.71008184622038;19.97833234503807;44.393950343941704;16.022586997488578;26.012900441503277;23.523801850671173;15.143579778560518;31.969105661542095;6.506891094330632;31.514000868806935;44.306375204431724;7.718907748760896;40.16948478550453;4.2977989060418755;15.433895550470853;32.776498746366784;8.05924404280826;47.45826141354362;25.35829021989956;27.2699510992531;46.385834854193696;23.388685881013245;13.519083067160903;43.887311812888434;10.474010721892324;15.936383771049744;50.063539203845124;34.74817793915686;22.318313623617584;4.558557666780128;36.25793129651721;35.62108503653732;36.238097868123084;36.852499374121976;9.59555567906034;44.39895594149734;36.947620470533415;18.632693368252607;1.5588673003979137;13.957501878837897;19.024976737593068;11.222646078567884;13.539864042795186;31.597941664594938;21.26668478781764;34.5725636618941;29.481365575351536;20.844378300063934;17.973439551947877;29.959638353956567;16.973260585871284;4.952770345517174;43.77072953027912;11.261659831966154;39.78591216483012;18.347131452118674;21.61748103177124;13.62399498533834;7.982088297371679;8.911886153352935;19.45767615698912;13.439833953433231;24.03777582425217;12.104827320113424;18.15184732742282;34.55080282476974;38.35326060652592;14.818126031699313;20.685189175071287;16.134371654870662;13.7415017730472;11.279131945241836;21.9227033661628;12.432777085054438;39.325916171092366;9.630116129935413;34.47322489457254;25.019704160526533;5.153834114844134;22.94430574383297;5.084106736789931;45.857698758817314;20.461074727594127;10.50444540958895;23.903550875713513;3.2349615434695833;12.06889715058715;23.159994061433924;32.06179168035673;6.9592896379708336;28.308480266386464;45.372461264251335;17.508637273084634;37.408663395728404;24.394727904646732;13.68233318738914;33.83822725599461;15.818828924468026;23.55640442709579;23.34649148042743;25.315042293722307;15.272965806894609;10.756761532291556;2.015899749325268;23.654984647230233;21.762016200288652;38.486252604258276;12.327211441706403;17.82775566174286;41.96028484174235;7.737678156060547;22.1780439904303;39.826749084678085;4.344735489412747;19.839753251059477;15.599040225756118;24.779634359121808;33.59865497552421;9.5727787652794;19.44190018668912;13.909354183790345;28.70484364111222;43.50270875457579;42.27393434696462;21.599184253843152;39.42780595634209;17.136191996440466;12.803694425765357;12.804610383573003;6.732791508961867;3.6633500945876807;18.17723250980471;2.9668927974500896;33.140505667948595;10.772114475882685;9.22853738951318;26.484290507295565;7.757193816688782;13.044645119587857;8.790682291079047;27.73694584664449;47.39745092369753;31.437184071822738;30.87566548298633;3.105471765946341;36.60527018636728;32.26837985282649;21.823646940951377;30.854642162482218;9.464287576662722;21.245814475718433;22.919012164451207;19.278998564148775;26.858183643615277;19.24186570614851;30.005900957231436;24.219294631490623;21.90741551311353;22.291482068820986;34.97154638957031;13.799661786038207;16.998588125063016;42.68485801392714;10.613053579099134;19.739793493209007;30.286526446229065;15.629913613026998;24.26265565689096;8.245839862893236;12.466082544599397;16.152150470621276;40.15744718394752;33.88075217945732;9.77869701476771;33.16886974111642;9.039443833083217;25.06411004208;24.418489029465608;4.448598251144656;45.23980766940349;14.250754592603661;19.560494716469154;42.06367831001803;16.03910864199253;9.331735172663857;14.422301770580871;19.004666438125813;8.91909917951011;50.32149350819867;27.601437069835562;5.375037872239608;27.043647040907675;51.0329827432314;41.20821783737017;29.320293770140925;16.380477451969565;40.886356842336895;16.935730247350197;9.43247449475232;46.55518382810736;14.684479810092903;12.132503867388609;22.84475633403435;47.41764941323662;21.369744241855937;13.445482346536153;15.054150540652271;9.344707896666687;21.0146757357583;9.027153548789363;19.926535655111426;21.255603001573668;18.285079491362378;7.57712297721171;33.65054558769988;5.731721063007202;4.571726570707881;33.070071007441186;30.168963123420486;23.28289813717715;23.25340118939746;13.714675878634761;24.338253392004933;24.297177458837027;20.106360682467155;11.054653008646724;18.446070290225286;47.804996936200524;21.973329098786042;29.510784688297047;42.116490670856024;44.777014211825936;15.719661063719531;7.693337598606689;12.121379578773439;34.50826059860019;14.855432685062413;35.83285527162978;47.059241639035754;28.737092482472008;6.185127827713601;6.745339101493432;41.060070937015254;35.35666791722092;16.79807371283926;10.765416061870482;17.880848313074466;10.762240264679107;14.354029827173845;19.69340317577878;25.805673429371343;0.5138971507717851;38.99049042122705;23.310688752482438;2.521569866230319;48.15045944190338;42.49183049465436;22.66364635090086;21.64510229331971;34.81190522837438;10.465523783009044;13.236349083237382;38.99709047932475;38.255052564980915;32.73405435524996;44.17645711345206;9.698638754812936;43.15115637825997;3.684321502723589;18.262357547397126;18.749368212039673;7.749694985954813;18.653211162305205;21.89618588034812;15.582032209285833;30.662645688530112;14.141659473406497;14.360932031299209;21.563937590687;20.767091887709427;11.455069506977958;21.87306364785386;38.24490837543724;38.37042158291932;6.319772685689036;38.97772180122812;21.681226401227725;23.83728551762424;33.291052594281794;31.82199688848538;15.88007003334015;25.815970360580444;22.734404679330247;13.166658062468045;32.34222408115984;23.795412139818254;11.196564650845527;14.153649736209513;20.029609835417425;11.052199683281986;15.280167429991263;18.89674459234882;0.4245708686473392;45.6616853415046;31.53919530685841;13.16459987087736;30.68453985193614;6.3895539761569236;4.043215932681623;7.279146903790388;4.794488969825739;32.661657068228;34.52784990038983;18.933657279984587;29.399773543876048;37.64091518962766;20.44739729687113;10.42014923891761;15.622406465476656;29.84750483967744;14.995270245745383;22.253094416659234;5.791294194337915;38.103616514050145;27.978167720221123;5.72203805688741;27.242603329528105;22.054888118156796;5.845214195209987;46.470130946131256;34.46211196991312;42.85374299174758;11.151612624384557;44.14844153178101;37.154464635352866;21.794089984350624;23.997252769685648;24.939278542909083;37.95654780215687;35.987295312234004;17.724599199287912;4.527153777314217;41.300880963438445;21.91061431078687;43.59427535456534;17.75364015037157;9.672660149845395;44.53816722841982;21.079084721309727;29.01531363380039;12.628048965181913;7.634155098828097;35.47527707156971;19.311452087734832;18.7266637615329;41.09474972469893;46.39236252818227;16.51209273575096;16.01607286827948;47.28460450045423;13.70354190899129;21.431212320990525;23.09539428890355;32.169644934314334;46.430701204714104;31.92048541681552;27.28643667983373;19.550172259365507;41.00244923066323;21.911433733496796;43.57852875386409;47.30372126023222;41.89737329219526;6.50755207695362;4.240136876562473;20.557791724786828;19.870171390328657;21.081093826430187;21.519426114614525;39.61409847854607;41.98652008263054;45.28202019917635;31.599713161454;14.761096533723006;41.82894226469042;26.391819956393473;41.24117371911099;44.82098824794062;32.044008054601065;9.907658295953375;4.51664320355906;19.30906941874413;18.215240644427617;18.80609085908919;31.865008632616078;36.906460481791164;14.246759896240466;36.57076020414357;19.759554497481844;13.616415148976817;41.37475833313405;15.758811897847032;15.016136087656673;17.032926108526905;48.06447748902273;43.547194377044406;15.986599799041818;13.033473409847254;44.43235181745888;34.63168178364176;13.145147041001332;2.9222510594688806;32.61088819840032;11.168857945634164;22.3789948376956;11.070564238352983;15.841372116237508;26.858266814838238;43.00329081470357;11.818217842330148;9.73342750977015;26.674592562367316;39.91562871098453;19.07918244390295;38.92013197508229;27.664515402780374;19.580912937929355;14.916213195973054;10.984128800423706;46.41812158496702;45.3299058691232;9.705812475019389;13.083623599225632;18.503975892320167;9.036785450826871;24.187349526314314;4.5550006767752365;21.83387302051207;25.335507388211585;32.92162218486627;24.246474622511958;2.372241271043746;33.617160588367675;30.685168945439006;18.8787993631591;40.95805898819193;22.780539985752384;19.084330931656844;14.281388334148778;17.745000940211654;28.237464063445415;3.6454202826476583;39.02915394867885;20.01087509096867;20.631577486523422;11.315195328752193;1.3024592652198173;11.97460970324925;28.03880860227114;14.106705699448234;18.28041756434954;24.162989593035167;38.144045598706164;14.309108806812196;12.278971808919874;33.28841421158447;19.993712580968726;11.125924616592721;8.420054288771498;43.73796280413197;15.810531251318329;17.736047692693194;31.587743567341555;43.525902264498974;30.2671992805229;3.1943349646354586;20.28219420414596;20.932443139301192;32.968675549440846;43.70040529321704;11.50392814894806;12.22465437968615;19.77544357199675;17.97435691082863;17.887448279141594;12.75251595038646;20.882992340680826;5.791535626461292;42.10231888182919;13.808237776433488;22.80550704306186;42.98839347557228;26.925726055149735;19.458027394672897;5.982099551007972;19.073839567214424;36.999090856219375;16.255812716092404;13.129232674459455;13.553987475229468;21.381523833671352;36.44717388814805;46.06049877676959;12.135176744174194;44.124935320850156;21.3955557097152;19.634901307009095;8.397249182599735;15.366800657746934;12.641841359588248;45.3403222769587;25.110943996210132;45.476126579034556;10.66946453805819;19.275807904105285;28.184068781550952;22.414460710178787;32.50146980136367;32.205910192102905;11.63220674081995;28.205519905207503;34.47672999994035;19.826545940864406;45.17723230356754;33.05417125880408;15.5626422238391;5.555121470459303;23.76894603987523;28.25968113036099;29.25215781507006;15.283737599333758;13.832448031920903;25.18299738213066;21.181393255696015;6.143579683250954;6.386278364202632;6.709328949545837;20.957603417066565;19.219581327683493;12.8686210888274;42.721744715629974;50.476677993420196;15.514406577600802;28.900531312077955;7.686586040274885;37.790855141433944;23.205830363932126;20.337299715257483;33.89887536810667;42.790865462829146;42.19176141353713;9.54536033215858;35.55585162199388;35.54164172171927;13.152416138488148;49.26802187848308;32.81490734778901;19.417029318097786;47.65252106079038;3.904083546478274;20.81208135823112;46.313851546443345;8.494459129247259;45.624892359289724;14.997036206220384;29.141686273276303;25.96200510660859;25.003273992556057;41.81923994036173;10.24978986420541;14.654098175182206;33.82987082398524;24.258512935526372;20.355692225205168;33.64832738876949;25.199204504202388;30.11971037575401;16.904634658131002;44.22202735882693;4.210662796906269;39.39022394756329;19.727331905288427;42.392365497616524;7.819287667128288;23.38340878476374;15.036872473429556;46.43618582843507;18.946428832353856;18.742101412166672;11.927904804641612;29.223167730413557;36.992331990665555;16.94064003297162;12.871386906508768;10.468724304395076;34.13338447988473;34.79958208714768;21.607639990291418;15.092134548190712;1.8731132543434619;28.482346600352557;20.245652539200215;10.108995872683252;35.056955488711544;19.216320546707514;11.314823467867788;11.766562104837101;29.627500558529942;38.74528466875202;44.70380143876135;30.192074047323324;20.4817442413217;25.10687851219598;7.710047908455088;13.600750910385523;26.532455208888777;23.75208941921514;12.541448552775858;16.811623635193097;15.274570827792573;17.691230470507566;43.03861977232507;21.598791099970956;16.151907446810046;24.661154548989064;23.330538759934434;12.48347478155609;17.708691648147017;27.527827758377747;15.78632148202146;16.083592171142826;20.82518006499397;14.315675486305167;9.81266271798026;28.213634942591497;10.52913752175232;38.525953673654456;20.95234927089256;10.22026852089188;
34.40177681029843;8.479902592940578;26.722982914513995;11.736552264867875;9.71508975515893;23.688127996068395;28.273603275539458;37.26115208416902;7.711465142397107;22.63131510505958;13.158476299920808;0.0;52.31992717937227;58.80737691964999;30.411478885319987;54.36754173152592;15.208159799478164;54.21248963092012;33.50309813111871;56.896208677534325;8.608187026444966;42.150942826522346;44.86830543589202;42.00089862279876;48.231428886662705;41.95535157138643;56.26670813349893;21.659744151965963;28.963837148944375;22.916903398228225;52.912898038011356;52.2971150827102;19.435011370710157;29.17827927213385;34.0203759463005;48.79072764336677;44.884614389280244;29.75101329488956;14.287468351969974;27.303005320641756;47.01910016758071;4.827810677956056;38.02695022325797;22.730924564193288;27.799516564052045;39.10577075538655;33.47317330195969;34.41874433014468;12.514645841014488;18.914098761618007;50.906686389429275;5.029314707665611;25.41645111197775;48.43644455601316;46.11852443628925;31.13875478865998;27.816929863705415;27.480216947461766;20.473038996507693;8.603529311969139;15.851044283315701;38.04985221506712;23.82929114325718;18.021369612939743;40.38059728425089;56.28206915300712;52.6495604353868;42.5716987775997;36.72641576597541;14.371552286042013;12.169411945096023;16.696200428058575;53.59233787833531;26.34016715757261;14.87002639762251;24.458041884113978;38.051613340224776;3.6695694614690555;25.050466549656417;14.749794446539358;13.693319522163604;59.34668859898691;47.892352822663405;35.09497600479104;17.30514901179223;28.167045163993752;30.055901641217286;26.5372159257829;7.080095393697529;29.670742890115545;14.088413147666719;34.19752502943589;7.767076542139823;33.413416022075836;24.147234403572643;16.230225385176343;7.905154819573229;7.966623848280814;29.128011817275766;40.32991805534968;14.549662898298442;35.31422733174611;3.4494896648610376;36.589810970384605;48.58724146169714;10.0201075090775;33.78524769873649;39.49196507166896;29.833958597619088;48.402082577679174;40.641315933667904;52.06084779521239;6.538383875265764;17.504710320609036;25.712459925651867;28.06716179427963;36.84181576842721;39.7951207488316;42.85335526298036;45.21845751315099;9.101576744616212;48.801543850055374;63.883012532827784;50.72622918445792;50.55931315911356;11.930363683377436;56.16340785337088;46.64151479017217;46.65209620989771;36.62498617311658;35.68202224488452;34.43573353069487;60.3174660739241;49.32676539593546;45.88410254000389;19.123125351437537;34.469590832444084;27.809083688918438;29.355767746785784;9.457503448628218;11.417755301937781;37.61190470387765;11.4580242652238;10.04182715070573;21.556249084441397;39.61072980134444;27.41880111343188;8.026433912825846;21.728471124162155;36.71914998805608;18.00973086171716;51.192886990789894;3.5186670598911176;21.87607440453207;33.40987043886996;9.299486123414441;47.46162908855595;21.675938252861915;25.242450607435888;8.039417169563686;39.82822011137337;37.3959542515185;51.262078252290415;13.758269191268694;39.936149270556704;35.71778048661307;13.664590605913531;50.38287638327285;38.433777307600806;51.8626891720272;9.103234441910054;52.7547660937478;58.05705053181914;49.53887938126089;29.28767676784196;23.03404119987559;27.02052557113927;48.47952618501081;48.30804591969333;8.293699133019356;13.735763674220827;28.20935559835622;37.70530452634547;47.69277981252298;7.165380799502492;56.32732440842042;9.517151077443808;30.690391474635106;5.937290257858136;28.815834968810822;12.158575933783286;15.525888484848535;21.801594760519468;14.86451601241059;15.62481822775762;43.82017011407676;54.74906894585809;27.142017464408955;28.594315486769297;44.88154053869001;12.920629120605296;17.610315443013135;19.891017979990536;40.815139015706755;4.0273795444350995;36.94363159856938;25.77933791128633;8.843994326499951;44.471299052244674;38.26197370700359;25.909759357993956;7.402334713402258;24.362062899982;44.910062800409186;32.446637986779116;19.22821153271292;36.37933633574913;35.087563142714664;20.957259794286138;25.084279206401035;27.69278422493278;30.394315827041435;6.165706347402093;23.3478326442861;22.75485465619416;29.458542159895547;22.391774625648285;26.903104509387525;56.10811853743995;24.591651195151176;33.231148603849995;57.489305604925505;37.533972823826645;9.757396605537568;6.88642030376118;35.63783789034143;21.13819765021195;17.183939500237443;13.347425556191121;38.04444481969551;3.776706851204516;52.01743290995217;44.436751749200496;55.276321470770746;53.56202602063231;24.25825536097808;28.05764633632765;24.05307002432634;16.750005830080305;37.88959566410497;24.557191734399353;13.55518500585328;20.5713595019861;59.64551546501318;42.72947294702695;38.74032137566394;52.86160996314806;22.896699784092522;46.82880098293762;40.64524414159915;20.679172681807906;13.559702331297762;60.08449442488679;34.75754001126624;48.384133716816805;16.422935935043828;18.739702957902626;32.0555404624436;34.63574423735516;57.31977124030921;33.11362925427391;41.1607612939093;33.828211165162294;32.299157889870756;37.594063667577146;49.21108593219969;12.31899477194459;18.032015447259685;54.970222906860805;58.54569305718498;17.719798105195043;33.67633980045778;25.789733996215507;55.23462913437305;14.717532362199657;28.781180954987256;3.8273160332175618;9.412118396442386;32.37601010308773;56.44901883914403;13.407742734551114;36.8166473931259;27.12480154759468;17.620568506043366;28.4367996453644;12.41976122125316;34.891614464625924;12.417155323282124;51.44873221747472;17.261763407836412;22.819713798902278;55.55750259418387;41.78061463379056;6.808147862510798;27.111367907796232;9.594722878422676;25.684166232232833;38.643926563569956;33.16313051474967;30.31730115156541;49.97328142423862;4.021289450486874;20.605362503410692;7.581771970442632;25.198514114305592;10.422631470739997;38.36349163265431;18.117841254176252;15.941681386668751;19.498715843861895;14.12363300397061;15.44674686331047;42.870403935275746;18.294093448831887;20.295992715755602;5.729196721414461;20.05458308518197;44.32169701274797;6.592297974235938;21.445631302303095;17.03983753479157;14.567846987282657;57.4388267739962;53.28515343633196;41.765319874449204;53.93909437052352;16.173204813103244;21.184996864480606;8.4938039793249;18.213570113311224;22.520227562780697;16.790766793363485;36.697993320104835;50.847574945740234;8.058037561434746;29.359949601686775;50.875979985359145;51.56966997457905;50.39579698738942;10.36147543720293;23.54071721032273;32.17585711522402;19.20751210065933;27.180698722941656;23.657423303125213;33.27302128551864;29.076950502799836;46.77776153554004;34.78536054265334;29.17606432348877;59.091369548626794;43.9748070016609;25.127549311122955;41.46091181852801;13.571242546086312;54.04981156672942;20.26074825438067;38.08818271319447;25.827194036721426;51.18230915445862;37.47327645328146;27.12535723159322;11.107964309479918;55.66125202512263;38.417716364261366;40.18162757602481;26.84830790664099;48.58641364955116;32.94084739735839;47.51257753984096;25.351202863771928;44.194136088236164;52.219439833820246;21.08293645969759;43.2478163449142;9.084839434322264;38.253225967022;61.0039025915988;14.262575000499451;19.502587457441866;29.193939449471426;32.553145461779984;30.1331118991259;2.7591475273205157;37.93670650512191;32.052676687456774;22.476943820937972;50.76443951323558;9.989440259773612;32.570983684359085;19.456096812904683;28.862353987048756;17.664558002707423;58.73069269379248;48.418816956125724;29.49123554154817;36.175763154446415;45.08115729919461;18.69192007902427;24.627649752317296;22.066975177187587;31.952375111582377;16.78404425661277;63.195943741051046;6.459122576579113;59.25612004510742;44.73953513957596;23.11431060412398;5.4028357821909285;47.2470197428352;32.80679980630577;12.021055770815279;55.96989114858526;16.593760284356392;0.5307247094218173;37.30652956741194;18.686924272205832;49.68428809662039;43.98534596466568;40.68704131362098;41.31563914304281;43.0598053473448;21.102590775199747;31.10054599924743;56.71155818338981;37.23092263608998;11.51775033753745;57.00031677453109;43.98029023589765;31.916841768070316;8.711876285126651;20.468055963624487;39.89009656798962;35.58975053638677;22.962607740142857;39.15776498173194;45.63856222322708;5.893052799143344;44.32899024878699;29.852184892840143;49.05718489792687;13.542433882243566;43.35189946796861;48.11941300066165;18.16900710940953;22.326322126379214;24.08045778216635;13.992585184600731;43.25015287076805;20.97246809784672;2.3731159189237583;8.452601812186208;23.338320100695775;34.134396693038504;5.86422700487961;13.914544633643695;31.775268274187496;52.67184289072343;20.95324368731321;14.795716460442739;23.570296826811788;1.1847078938786628;34.565494942197105;36.23037500151971;41.28102550237625;23.12869622636901;14.50149297825833;46.19564551944985;52.20817760365448;42.5257885220719;17.72267399986771;8.834522670811191;18.801191681486543;21.752086975878097;9.709198445924764;2.2215170608948434;53.42564570212976;9.532166297802926;16.39475793816312;6.578043899832515;40.03536851371761;15.440171495235456;18.626103355231823;33.78548400065637;54.39505147252638;24.216355322522613;30.847166105674507;27.722924101137103;53.66713188335559;22.44905966131485;12.73862343694622;13.27311110369283;55.16811705200686;5.374829793563187;16.789260988770703;22.36121667010436;51.71164474203004;27.82412978753678;36.9851056935369;10.135899052858019;32.79492785627636;36.92412887727352;11.366926677287179;1.8317064783422057;1.7475017388963685;31.87299331977312;27.0552746775526;29.13093540386643;37.67931072060975;50.6173754213798;13.971868513980269;35.78938982863889;11.517221578350542;29.017392027565084;23.698506985246787;27.277400272830942;15.638140667646477;4.157029586185826;9.660018567584038;15.727379059773844;39.23654599209779;50.56800755023197;16.2542816106938;52.87291034023486;6.574133471638331;46.05484814247186;23.92061183392411;39.433599862320996;3.992168556716734;45.094829475112824;12.452748203555595;30.912882597209247;30.675335854370637;6.745656190206639;31.81929954194933;47.85616026907792;41.364485488080625;31.310309917827194;18.131905856981646;41.31094923181892;16.686491316946796;19.338886991468314;51.63438548168212;24.087772942339942;40.37838174255907;8.51847581669398;7.055728353124417;40.04839040110601;36.71698672341536;56.31696495612772;23.345221426963704;41.612330940854704;51.00711340015983;50.37542048062156;39.726977664947775;12.971107827605762;18.340171397190577;14.65163487068634;7.663458989521732;17.932067259884004;25.848878045659184;17.43948931490504;11.681082965396081;53.91056484023718;38.199314400046724;6.779936177596392;28.775413317449065;47.53561853887744;27.403953569501407;38.94969647958745;49.61753549591668;60.85436972585792;60.5139894097473;44.17802386120759;50.49480196426894;58.14373067765458;50.441522615856385;31.5622204443409;25.678178036125086;33.76226519686848;52.18802509715934;44.21079325290255;13.36178401444374;54.728418130646915;28.7860498976582;33.88634269388245;48.96101606854734;42.410606929214794;52.243521301475866;43.87938881326853;12.591183281598033;16.35857032089286;13.627716984933562;36.73285597135953;25.746280636166652;33.54634297494708;18.35721015627792;41.91858086250748;4.374678546250172;3.7550780254389604;18.395029737158502;48.324572132760544;11.775297593545748;44.824018746790856;45.48849056380834;55.345385639686576;22.517440348478047;33.125201486637756;38.100772755159504;27.526157010797505;54.44278992326856;23.50483905062326;14.630610136280096;22.827987667473977;24.89945001034826;24.544911487978123;12.213984838420137;35.59241787097865;61.262163562098614;27.984509694240334;19.84875709174743;6.169557853095094;25.87109278850075;21.058490037549262;41.44182431206872;25.97689656190385;38.73120248797593;36.26468285937359;2.007795666889258;35.85131081358073;33.44954132074017;25.545854570559452;40.088173410167954;44.4397787438394;12.653259588519388;6.762734675791651;11.685324822468186;29.284167839739457;33.66262242411185;48.999172395556705;20.020339172928146;4.816344155985122;47.461832814320914;51.98136957123842;39.28007092322108;51.26554306182761;14.852203933372255;26.136330675766366;25.410897052761538;25.166136060685016;23.753686910383337;8.141886528377656;9.096978355345012;29.18264815056502;10.156202062298583;3.133132155949537;18.56803712386934;23.188587106485024;54.30472390901217;41.9462342736939;43.115273341210376;15.101593169109009;59.002624942735046;59.90234499968143;19.222314378512625;10.431349965420361;47.977560703634445;25.665294101672124;24.838820560049633;43.71847276130149;1.4210504471664944;55.57050447753653;19.927784928247053;11.200042898016225;21.234268352967117;60.255247685568;20.58395729502978;9.911237659264343;31.22791492068531;7.4122071630028525;50.40025862849382;48.56377195038449;45.74072477440565;61.28345412687376;37.43536671639743;25.724038730772442;33.70080292178713;21.010042721031326;39.10665537354552;37.67654843724182;33.80629275061948;26.43609197838227;28.32811005717434;33.30902374095385;16.98641401073273;51.939435625405835;25.434361484084107;42.473034787637964;40.057231121053675;49.292465942878856;18.301343439404672;28.59481943969038;1.8799094052520038;33.45866616977773;2.3417663581891754;23.82924219958178;49.73874623336743;20.372270898266613;37.91425617677286;27.023159205519097;38.24858140844485;36.24983734144027;41.20415371868272;19.524231414499873;29.896269061458458;33.35515695478125;6.00320281783644;60.289761977155756;9.503291652013882;31.312073158450875;19.681823000440055;22.230271519877416;34.212983977792284;11.744110091460708;51.462165342757764;9.715549166574824;6.075580155705602;14.431446413351777;39.82383105303104;16.51982827412993;5.389898231524136;12.534468786756523;17.74552499671511;44.54123813707918;31.2064553150041;17.607225438718412;38.63283117604136;9.425644815221272;13.779623358456245;58.44712862062948;12.384269461260976;24.73185272699164;46.993082969001684;51.98175822357705;25.64249247980145;28.13845552964469;43.0285023181928;19.365434833821066;38.268374732899034;29.73506320352094;4.050640199001659;39.86832065060242;32.83479954641585;55.943613423222175;3.602942656999838;39.040283846327576;25.695293588261645;2.91399422471147;43.616628994465835;17.355737650277845;44.58116472660869;57.385343944362425;6.481196869691214;52.698063925155;8.964547423247206;25.552002194432607;44.6502483222102;20.108291664081396;60.60518426589905;36.966297746792776;40.40368774116496;58.32377514038509;23.95716424256708;24.636878944772686;56.98959016118272;23.501506046706343;23.860512116191423;63.19813523216092;47.7025123135477;21.662723478938794;15.735150397855781;49.39372369807724;48.746615602911234;47.21066277667053;49.738340562996854;7.87855946485154;57.54432194467206;49.330484329341374;6.4684866990951395;11.901960290772806;23.665397912040476;30.99991395187351;23.15099376142512;15.915053412990972;44.696560024580805;34.38756286647104;46.89331511280177;42.20598611057263;7.990744271570505;28.19052330766712;42.035976243760295;4.167263168835448;8.879928126282064;56.89189830051535;2.1335137479402655;51.919163188745145;30.66236682268666;34.61415977537809;26.555382210824398;12.96733143610961;8.190182198253664;6.444699554863807;24.154407072790505;36.495616877334314;16.2275088482173;4.9951539843193125;47.4378030124;49.248150471414114;24.854749051368128;8.543673096022577;28.37741265290876;2.609167371981643;24.434916936219377;32.20414308076648;5.254377925661423;52.319146401130425;10.111232615707179;46.5100923894368;38.178169585756685;8.962087908154079;33.860785456255854;10.706708851814229;57.40718256057071;27.718094928861657;5.64343527291131;36.893308525446415;14.374423317944489;25.192700226987395;34.63064385170192;44.66263573638815;6.215625668092977;25.22934290305653;58.486807381744995;30.639001574066526;50.14418843228688;37.46647361728415;14.34045473976828;44.32293158399596;17.834261892913993;19.903602507500405;34.61818516949582;35.226147137384075;3.547290708116121;2.648898179048362;14.271034252179287;34.06838391113916;32.16450753995641;51.64453328419723;22.989375758909905;28.84016815984154;53.95088705537035;16.38691332181725;33.92536748998987;52.880602280910125;17.430973741667394;32.89013766849908;26.997848864481558;36.10421407862763;45.07631784913013;22.710685142978914;13.938379597725257;2.343616877413136;41.79198353223188;55.72377465131616;54.22706443273119;18.300847032392678;52.58578667118653;5.724611127598215;9.523647519154746;8.36467664830755;19.7643091523596;15.176453389303955;5.027577462143391;10.19511129788705;46.23745839222223;22.594846744976987;22.360140901786995;39.354547853453006;19.93179495693159;24.468603316245158;9.026715824089868;40.67401035095883;60.514124336906086;44.30624921659745;43.39485810677241;15.371017524186554;47.84170646315319;45.36383834241058;21.585783994584144;43.984130861672995;17.701690334250436;11.828462898351319;35.813277285526254;29.32351582849473;39.93437141263822;29.138119085518888;40.50665907232932;36.801599311637915;26.19850586525754;13.756485211824932;48.028455627950734;20.646644734040763;5.335682183128602;55.03885407379951;12.478359384823971;27.957725145288187;43.40787647047301;27.952380979939722;36.23284883020878;5.3446384843874135;4.102749183884233;24.73915438749311;51.743352065108986;47.02156706475423;6.893485837311251;46.30888759492586;13.16750067882132;37.25184563218268;36.91780230435749;13.343484902469482;58.18093975240663;25.90871147631676;6.449612707634723;55.19848755740498;3.702600528420286;16.870667187485616;19.146472058218006;31.934843920654558;19.232339315106866;63.467731095025194;40.53912960021204;17.075766637529686;40.19618800573031;64.17346714032273;52.57113487428503;41.83009154234224;28.79647785490996;54.01852170994467;29.873190625087588;4.472403413568365;59.71363614659015;1.584707134510485;16.648601269726473;33.40631502772924;60.54378100220018;18.005367130168963;25.59244875809088;17.760210236406103;22.49881009224547;25.606492664485536;21.60329616461849;33.05173120805953;34.128825533640295;30.256649569896716;6.566986980764638;46.80589754520579;10.065458176733385;9.601977274226442;45.74813822881784;41.76102583038768;36.412860100377294;18.47346291456942;23.795503358389094;22.41885660178149;25.18460945304115;29.47817357226536;2.590371064467127;28.87199746682727;60.95537844079937;10.473567863623515;42.508311030206585;55.1294762693582;57.81581986580225;27.885065796566817;18.689821233393882;1.1441686369629005;46.270467265379025;23.348759088271006;48.87026561840435;58.0861237613914;41.87614429856357;16.355597646271775;7.696167230556727;53.33563654964853;47.962054233793346;14.767041987503697;21.813697430252653;28.804652372433175;20.458566945693963;22.33314908828514;24.632302962225495;25.82969283648661;12.736730143655311;52.111289569012904;33.40290137543855;10.797835894501386;61.25033226048215;54.800057161773736;17.19710828091876;10.534166536927236;46.792867832740114;3.5226411907590602;11.716799414107468;52.02983986251872;50.9749318063787;45.85308117896556;56.76924476351797;11.094579119858762;56.254685120420895;16.842443534944255;30.992700387676052;30.137770014437834;20.84839511978765;24.99719049473955;24.282090292522636;25.820325659431713;42.210021892382976;22.896063708297504;27.398508027282087;25.081241731038954;27.726778396624677;13.361752471031211;13.896120156631902;50.7640867897582;51.36528292801057;12.006015178288171;51.25842100462214;32.49806492960477;19.67691699824032;45.69898553847341;44.77037371682932;7.224973175769121;38.78048686897759;35.58897582898498;7.585678503063869;45.0042097469921;23.371916386403072;2.966235334700763;27.198673204049204;30.93774330488664;3.7449237334726146;3.8238536989193532;6.173990426363978;13.260268137343001;58.81768632499094;42.228058941290584;3.386162674927161;43.83838484549101;15.020296290541951;9.687513964538475;6.045510598486551;17.8877268547782;43.13663483556743;46.48852453903591;32.025764827242234;42.51861436300452;50.72279507108389;25.57572733251525;21.754343678546917;2.485943812715335;40.46088126662592;24.330916721971487;21.840091408465103;11.180230318743115;49.269422555466285;40.22687328315176;9.113044020638418;23.188555670820502;30.923950316154816;18.947704625455593;59.565942921629095;46.92582259991362;55.9536645229486;23.439438565142453;57.303451849830665;49.53735194197486;32.99522635694926;37.0515878736385;37.84130246088663;50.09695238229231;49.136921611274154;8.929581245556266;17.202337040127343;52.850332009857155;33.31565841545664;55.88190848149864;12.63391437751576;18.226251275062957;57.438150242974885;26.418136832803505;41.21450863259482;19.604971538793297;17.070013554052057;48.306270160609294;32.415319452788204;30.019492062784714;54.2532113300881;59.54964276920185;5.754319619078949;14.509431457877296;60.26323370488519;5.861862629309656;34.58441695903556;33.884859463482584;43.245090918983706;59.575972099897676;45.06585998023541;40.348525824503085;32.20820683568006;52.80103847600595;33.65715266662678;56.73328472629347;60.390642751151724;55.04896758279418;18.341282669257257;17.384554630219093;14.023186509039798;31.639632911109665;27.372305685032064;34.52058181934297;52.73411628390602;55.090562177689144;58.401516129243966;43.32170085663089;23.98840654611985;54.95113814836497;38.57657882317016;52.38374955445769;57.97320369270605;44.79949741992169;10.51813960709283;9.414683582868536;29.551458763926988;10.763415565900077;21.549941890552798;44.65231171737591;49.88456697464002;3.9484361605739955;49.47123951378045;31.794263977950035;24.180050213096145;53.72458581736928;17.501418714243457;15.776487541612285;22.85946457803433;61.15868070732531;54.583216559939466;29.064273437156587;10.985589455628379;56.8485121301457;47.39639660906862;23.41031795531517;15.959204668403043;44.4967379812554;24.325596582878795;35.43958648412759;13.658832035596612;28.74064609426335;23.991570002417333;54.71442759664526;11.858446483710832;22.214822529893116;39.796904058097866;53.04789595857296;17.90048887911786;52.011808958169205;26.420581658216896;6.42244721485928;3.5376164031591353;20.973027261589316;59.382700585624185;58.08981141445242;6.9459478128999725;1.8263257726956452;30.85623835825889;8.031095887190116;36.918769109078916;13.720913126518518;9.109972285128134;36.68290737562752;45.977367673543085;36.51169475686863;10.915027778725852;45.01504191337317;43.09419911069359;29.1369416037868;54.112616941692785;35.925986201277155;7.362450189950298;6.692286936847785;9.794316301474025;27.080535546563294;16.75197609870417;51.7943928490601;6.975766677392092;33.73883877761558;18.33824332323564;13.005373940919569;23.783524198896476;40.68006488357481;13.651262290834019;20.777917708185306;11.17220799192752;51.297059507649;2.098749783876464;9.253367897737501;46.1673169008028;7.6011736806138455;23.039604299937025;21.56283366011063;55.584420281050214;24.62282054408536;15.092563530985645;42.77845698899942;55.460999813173665;43.219894982836294;14.596726572933834;33.020927063252685;33.620342004095384;45.90531482799013;56.82326871673971;3.910603576405817;25.304485016639994;30.2936576309094;6.90021124003484;30.14255950413691;11.407104399071727;24.523836029535172;18.492412264376735;55.25363304377347;23.950644901407426;34.08299588020448;56.034891057697415;39.19796411886226;30.90082445468;9.169032936372409;31.969446008895286;48.51040251301598;29.14189707532581;26.230734004328998;11.087910511339006;17.709249649501402;48.70595411998775;58.905211445101116;8.980681738952544;56.87339180892118;31.3721363919495;28.384141871229183;9.026340860308132;23.39754942529752;4.255175815994653;58.23647616657287;37.232785725033914;58.631753996639326;6.412166645081879;23.261978524069143;41.21513123017007;14.126582669578447;45.647763104713626;44.52268248127976;24.74297503892395;39.74151810929477;47.6332553153747;20.162334064279502;58.303080827732295;44.88714162609222;16.75104424181794;17.039320688114348;36.90179672463914;41.2330385541932;39.557843662646526;14.171503466002504;6.900666146538334;36.54879253608615;18.381230185637;7.999629631101575;15.320404843039158;16.048115276325625;27.64027684542011;30.500372961852268;16.2388550252229;55.26053629039832;63.629236403959986;26.964914240367687;42.05710988893649;20.473012315290973;50.93907549355006;35.93332236077583;12.7327308632394;44.96891991067392;55.946930861133396;54.97788556389279;6.770161031664327;48.52175690659609;48.6785582283942;5.32191519874355;62.38550017018275;45.715574265824266;32.55559985738232;60.69806118717505;10.850208811985379;23.135838761771385;58.211554033268236;20.70169701894428;58.782672214341645;6.035100990054003;42.246084049834195;39.09684885148103;37.40207967712851;54.92503997143748;21.894439333274335;27.662070124843954;46.985490448915236;21.297536551494332;33.49046573930703;44.9744988691785;38.22486157985107;42.42262491756104;16.582997394537774;55.4186176301827;11.840282858294529;51.30841529600513;32.12402750838051;55.161298629326026;6.749874450502434;34.29317478749193;26.245431535774237;59.58424367826237;22.682749716488676;30.829698149361267;23.164763927988773;41.721120021620955;48.34590022285893;18.172647997511714;25.419959194271346;8.668343495305896;46.71115556441203;47.803710948765925;31.08658609464191;22.877587037437642;14.944708474411192;26.899388123010723;17.775084231124335;20.751077605574693;45.60589169948737;32.32611199573197;21.539881255987492;12.896213750242985;42.03780496359996;50.74235431205876;55.854260568353325;43.162254747118666;31.02174395790632;36.37856007626974;20.81575791806042;21.536286105319448;23.057276564332643;36.2103389626962;5.688026314350723;28.996224325487756;16.918182337271062;29.637464206460535;56.18676396066797;31.704426196999602;23.302465857915166;36.35902852859798;34.165622344824726;25.40884198476591;8.805717541837423;23.384436909385666;26.72681480409303;28.945991104925433;24.399766375398304;14.948328985833442;6.843976499890787;41.32273888569994;20.002527843500847;50.69548678263257;33.73565885671809;14.459449169792912;
23.365481612313047;60.7998244503116;62.59566200565326;54.383575525121074;43.980555595798506;62.81117237929765;24.79615255631492;27.80716803425111;59.9431261870413;34.67507719578877;39.86247011754845;52.31992717937227;0.0;13.328420299618532;37.180118947864955;8.334781911573797;59.202610951970804;7.481337715459689;19.58591408915828;8.33914097675557;55.673451164028;13.645814283879169;25.455656075948248;15.45819890873878;4.56329767996354;10.44824777311091;7.209383838674131;47.92317672024419;23.46498382812236;41.06565146571921;7.972218792283958;20.683107809544993;33.455890531467155;23.172237935539332;34.56212584059414;3.721342558008216;8.771965732236149;23.359089956481302;42.456057691221204;26.459227289122804;21.069314544281234;50.2532397546317;16.356347664831695;30.56706948230515;45.824632154839136;13.516941722160453;19.795852716057734;34.887738437728025;39.807412112138216;33.4799030404827;21.04642134352762;48.1874505497909;27.63471481348564;4.11379957948267;16.2116638842551;37.31804532222827;24.53893027314885;49.62313701951775;61.70949350505326;49.503999744532074;43.79892604229561;15.444372064761904;36.82560676108934;45.95249437043804;20.320125341646136;4.271286408438102;16.185235391635004;19.316221265985135;15.712827601992597;38.01021157260656;40.55696835485471;37.22672838986789;9.625084335731264;26.005718468661836;39.10396953443576;52.30538094648602;26.572712725139542;55.82704407530084;41.841607412825;54.588573968152964;38.768164348192684;10.858811989574399;7.728731302804028;24.022720298729897;35.10829808451014;27.434169856072508;24.4013495181341;47.09653878233877;47.59993465719934;22.65728132284907;45.050112440613646;19.16045188403555;48.39699881758308;24.727110077006238;30.030564877634806;57.046435018920576;47.65896884630896;51.39254852024887;25.080677101956628;12.782877317170325;39.18751114346455;17.0074591703694;51.50457280314521;20.6613223380219;6.845235590024286;43.38048293219013;18.700772348077262;15.093329316593405;40.879340805435675;6.9253198279564065;18.23173490708397;7.856341271777004;51.10776305512304;42.34408030074964;28.140459832449977;27.442585130672065;15.492403701788225;19.554785899202944;19.519943750259095;8.196626356316996;59.733397492485814;9.099764269379948;22.8445927201614;21.46848286243784;6.851552482984411;55.85961485638593;7.584302661344038;6.94631186036236;7.193819298871892;20.904679228743355;28.42567013156487;30.74507987781008;15.162021728530899;3.0560103151111733;15.229679657675725;40.53033006019419;31.97356506198046;25.35392531525121;28.79012075286536;44.75636635394099;60.88146880568149;30.6629301063712;41.13296214614211;59.909781811981894;38.6818660012864;29.25760630922719;48.7564489124646;59.35867548038641;55.8847716709247;15.60244042272811;42.02989804642615;13.897791212734758;49.40100745493856;33.37392772423076;21.670326055225164;45.00251984800699;6.871580072908504;32.43963529344288;47.055230959124366;45.668873875689556;13.128670489694999;16.837158216950044;9.3654932302497;42.29222911203053;13.992259521364042;34.29148937779684;39.032727914095915;22.969138713700996;20.05431308409068;9.26693051306281;43.65946357721567;18.14582721748715;6.584347385634641;6.140570862140274;39.25538825501634;34.83431809916012;25.79099853235972;8.852696845491232;25.041110630230445;60.49763485449509;44.37352588558906;34.97986316336897;15.028303505076511;13.494211206526433;54.16386422862045;19.493323664687605;61.79494374538183;39.863917648418806;51.520768598224066;44.73425177004151;40.98805354421212;37.03416892563959;39.7351601363927;37.54785945761724;36.765942170244095;13.126417140740335;4.820201524007751;39.084747871929565;23.894748751026068;10.080982460955918;42.50189529322168;34.98741310226925;32.48675355971558;19.786937577410143;54.56009923487337;22.07876012939539;26.547269297200977;56.26885450028069;8.962882975062985;21.697374557505814;35.99065609122807;57.0706468732538;29.181959922607707;15.545285992872381;20.55298275030397;58.16467659882217;17.151040032205337;17.348620036979227;49.610837942684746;36.07479306971087;38.334277838801626;34.1311447550675;46.286072620773695;48.673004062322235;62.709930985890836;24.959097671963573;31.41476278924028;26.274149758343526;18.743809254139173;50.45754803442229;21.60281283669074;12.317253148944921;19.96449765892964;45.07134361574327;47.82163852559619;16.833711539373898;38.412820069338785;55.89100368789429;39.49140506446722;18.10691219919539;49.56027718037153;18.0537787659457;14.48456402503565;17.044785579925385;1.7716304895608328;28.069297016570264;37.043048633198694;37.2279813202352;57.14478368480099;14.90175755979094;53.15701357503294;52.131461513588235;54.0600675622758;10.04259513155713;10.060551805277646;16.55545135183239;18.382835148988864;30.812260007231636;11.751217948791055;17.498819831222626;57.511215179045166;39.59365262207802;12.960866458505794;21.322920623870896;9.032679678535207;60.614271022585086;63.002718555092486;30.66788731249922;26.186720320949703;8.2651624496232;30.84761457452853;14.865407051160776;23.764017210863944;21.00891446406428;14.782147023462633;5.7108476460706505;58.71292733231273;39.65759599945019;4.13242216191863;6.227756478138103;54.566644457254625;21.036526130779173;54.28089223934341;12.175111426395578;39.2823195777316;44.54129217111391;48.54467098015309;55.57817975535386;23.65681416872805;10.897254192660933;62.06310767288692;20.963064964028135;41.32115963421052;35.668961344157175;24.061725462041007;46.03128112607477;18.2336192220561;52.89140708063546;22.499313100056884;39.66650965304506;31.04892695483413;6.0644282829152765;10.798606489033878;55.16866508166053;25.414945679729836;60.305554593236046;34.541986246908166;16.825642874397047;26.39133966217963;25.28337140795559;7.9117748653497975;48.48257885433761;54.22105360015095;58.60567351393232;45.89840648521686;41.911529688901425;21.42641576497375;34.739733440271934;56.30799449886224;45.23466553212454;39.252867802270345;41.59484970744098;9.477538332360089;35.00921756738516;40.11932249049188;57.5345767534812;53.73622307156545;8.226097929873433;55.2502162315354;31.579618541177076;35.76668685575811;37.894577760004516;5.454638586585077;4.361808788735246;15.144520685045393;17.457162653407295;56.78941346361627;44.40579833751717;60.699659820110405;37.4406769462614;29.82838285196683;37.88985524804931;33.40055861615478;9.052701837847199;58.30999225789145;44.17305256836164;4.759292565651885;16.66614335089899;12.756833052750423;42.01673868886639;28.925962209974298;37.24363382633857;45.71232853466628;41.85037911076471;59.479064082898965;37.440833708607755;24.068240398777096;11.30074023659315;35.68222365984107;28.193109959734603;20.837085365010648;24.658778516604148;53.93559396473215;10.886577986409154;38.853387355572;1.868006842764724;53.01772974543352;22.74720585067281;26.527664140153025;2.355665679376355;19.445089853141756;26.97421746239097;62.4442016699702;6.464902619670771;13.902313809415286;12.310560939340164;29.245516259400816;20.422759687697727;20.09394054050545;25.259241946376715;55.309242610609125;26.230069970756492;5.003051970468159;31.989728617666827;13.468936257018333;46.75784482263148;16.661021740502303;15.623589215529783;40.482578295176026;39.316798105493035;23.167276225277927;34.29442608426867;22.252287197935583;54.807203648765984;17.70696082129647;26.04969212431663;30.38751154370988;16.331732655699337;48.700844733225736;31.922103212312145;33.36119320317656;23.525804547172964;40.35925326039326;19.55982440116796;5.039557582570321;23.33728707308985;20.439001713198124;24.92752522839606;36.137864362760695;27.708115306999535;38.07755326561502;28.264234580021757;55.13512746296501;21.347349793242138;46.33186925700338;7.869056080951016;11.845076672975852;43.39601324113148;47.021771559743996;18.631928945584242;31.797023599589636;58.14714576406853;4.421161085023536;36.43487092002246;51.78949460849793;26.500633497860868;58.39947579896896;16.133014942501788;11.07231589318575;11.632930599391093;11.043247934875964;14.611338035014505;58.17949103288775;37.49528538807063;11.484092881969747;16.207341020921373;54.23539043306658;6.093213475760306;9.515824587834786;21.95949973169382;46.83514899651978;33.976112452956365;28.03568509717341;32.69602416729352;63.90811918006688;23.77140417821226;7.207767978327486;49.7138438662301;20.040369696810984;34.57403705553955;4.394152093205992;42.60251240108451;11.48810047456235;7.165480769807797;43.78106892705923;48.51129385733966;31.607695361404282;38.64108909728165;18.754492356456872;51.638073700218676;50.09498641025067;58.48176167895416;63.41004087856349;25.004532847255373;47.489671066910915;51.39277820171746;22.66306131307181;18.34123073875672;39.252823466951185;39.62997328043763;36.358992379787026;52.357692722255734;19.190459814957414;19.22148518064192;11.03894722213209;43.4756178218156;37.83843459574441;7.151531982308149;8.518745967950714;22.8690445311149;41.212243226092255;56.1311777884181;36.824215306508;38.052774068677536;48.20917147736849;50.37804666901975;2.546736103319021;48.57485431964619;58.02750565626589;48.14916569513801;28.74143047411404;39.416721260743856;35.125286624338415;26.34050629093429;15.07176733987219;35.644977392757;41.17191462302684;25.660281241626745;5.065729417436178;58.949849429632025;47.614776165820814;40.52312244768493;10.37987248125558;51.87531438927845;61.452361502640244;56.20220642534931;6.279249181253896;26.383630795549415;21.54752871984402;55.864215481839786;20.009988747918804;22.624118614116586;41.605076091368126;51.986094637473094;52.4722681221377;28.027123143256876;25.79836405058814;25.058374512792664;14.674924622434132;8.467381383057797;56.06408902763241;18.41259823439189;60.966279315421595;33.22349825429325;30.042967265603046;25.55259528636815;37.447524321286174;53.59748196302778;45.69856910937066;59.69293090182251;15.40070988554278;1.8267594910582698;54.17283232570588;15.248574306201299;57.08539770434541;6.645671353628779;47.69410207438959;12.924020480301392;50.38038419320872;8.936822179136175;40.337061970374535;24.47520039843221;21.98088750018059;55.39386720577582;21.113513235843502;7.817191914437243;11.232308536909146;21.04469348475025;34.19246993955908;11.115417477455464;46.44537015488749;47.2629101077646;19.096580838704458;29.748300043699253;11.956618460962071;47.143129133188864;52.53245182957287;29.825624703311842;16.536625001392224;10.718496005266939;44.12429907828435;11.116307001830185;8.434297340224546;18.62291750502552;12.620346752580103;53.634768368498726;55.80249838444882;59.80266702465157;44.89345387912003;58.49668929134007;27.41830245639892;35.580143730889624;49.91518161256897;11.547734457323408;32.53942493939248;49.30251118375947;46.49315840647733;5.436282509414517;29.355545441276174;21.587827735028718;7.53119747861177;14.164378569750683;22.008853370728488;23.47104191572374;5.840795446893869;6.126933197804491;19.374305274817495;36.10957444358716;31.835272420859322;21.462824345053345;0.7419281732787467;8.460574124606548;53.29738366749987;8.588918996064029;34.41511552964831;36.422317884125164;17.81470374245707;10.784493002004607;4.472666351444363;15.195444677602202;44.20024626983956;39.875909261764875;38.86374275256245;15.605243743877963;26.76784388068973;23.015677310284463;36.3239395215249;10.895735136182942;52.509904465232715;48.85832961114209;33.956064719772;9.553998367059046;43.017144125709294;15.389148180562426;8.175163698081924;4.594813709436699;62.08512793846502;26.63636610005831;14.352065898097694;25.254812584871605;20.440471721139044;34.494160551712646;60.528404985978575;44.3253604809006;39.270295735278864;60.486508301309975;60.60872005656552;17.945172644833548;15.330950096301187;25.561740073777624;57.47411696226176;51.37820330453658;41.111598489995195;33.30044589604414;19.215491735157087;27.74847728243308;14.084543514227333;20.736471058684163;51.3236440415758;25.358716134317845;37.81654285897983;38.12421373489175;22.27504926729211;13.152338578679645;56.377203175130354;58.70185893362876;62.82819341525722;24.223555551292502;18.661402112615683;3.4050229927182727;57.05716675632899;48.98095976726924;24.714656481021727;8.581745983802616;13.0476497241016;1.5146614545601282;39.80898249859112;26.950084137147446;29.869730367684667;27.154832000492988;52.04431055219091;59.40511308000777;43.463020658762275;23.25855599439737;42.306875032363145;52.157581085390675;37.22620258954847;45.06069973020348;6.918225764957097;14.082970176404523;10.79066772593159;43.48109372436446;6.871092007316201;14.996280129210675;61.626393269110636;59.016534480240374;17.147355230578643;29.808374586953363;42.54952958332145;9.20937515591323;53.265498803449546;3.7793309500488497;34.55114543953361;41.202709497863495;49.516369758003954;17.537096010065884;49.31331609180754;58.15877903379442;23.74589181405159;51.00736562115237;15.454210728210379;12.321497272155291;11.892899710701226;17.639418456798673;29.069712686023;29.819721702723516;22.096953759730777;37.460227682859;31.688622476802;14.938751655775178;27.656018457208077;44.64452528771258;39.804958709975786;33.173858033456916;55.54857853840518;3.601987230849199;60.78847732148192;9.846974577772922;12.957981543074794;10.80306276948751;56.396235275183365;27.422659927176618;53.90097302958706;29.696663857342152;54.63601721617383;30.30285012423305;17.32855403798186;34.59248030345614;16.442735916051696;62.106262339449984;19.257312666116736;19.77195340870454;12.117025724947107;36.25178481669523;23.64044336853782;22.047947397804187;55.93568798838639;21.565894434048822;44.944120003791895;23.486946097344607;32.7519933345154;30.113447562318317;18.839751989380563;42.22105026732295;22.013785212833913;42.625037794096805;51.634563885402414;38.44111510456592;12.63416918392842;58.48882614158491;50.33092281310782;41.584659408494716;37.486422922883214;10.508440413851938;29.792133877854603;40.86959308734448;13.693161454118732;61.74277384659531;56.417793243261464;7.943766317810194;43.0556196945188;42.76226312000667;20.16772900035516;12.68808581081889;29.13088319086968;28.442326594467982;19.367613780666574;36.41558142885083;14.67500368600472;40.813309215213785;51.87866439565718;18.129966805872414;20.088299804615396;9.147814342223066;55.59169433115101;15.325841069718306;54.92009610394098;53.486566560733394;10.515047983193375;34.99152729296086;19.974888123473555;21.370848406556792;47.57919253420607;0.8606083088523572;44.085729251366004;38.878531672809856;8.876352897478421;32.229522269293305;16.185026562140514;16.148970127515994;19.41688558863969;8.13096394036026;56.70446685496145;36.69046543956384;20.400793834222466;29.58172439355265;43.39361212566104;22.20448424296972;8.143205185429569;57.19880459599016;36.59049128820234;17.19768197976677;11.847385209876474;11.95812648944877;23.389782054719987;49.20025129201876;18.446479750710072;3.0514085360041134;56.24876023481642;41.38517486867269;29.88813275197789;21.393201707998067;29.170660404291535;49.433986491898494;19.12843796179957;23.07490687106024;5.526242388551294;25.308756872020837;58.94247224975621;38.484274213094146;10.617372026061272;56.41816488429331;44.81055231900502;19.57546947315355;50.737732052395735;3.173357607931484;21.661290020256356;24.726080924970972;30.036584045914083;45.473689807610114;45.06168151222583;57.92970116587025;28.680220564474414;28.463917606864666;47.37373368513229;57.16945969123322;7.389136677054484;12.096092972887906;28.62280467935709;57.93184160477598;23.943818088719908;53.423541517003024;29.50951206827673;38.35886183055294;49.42901906737956;21.914682416608464;48.566188227994445;6.752892802595276;18.961872020868846;44.98509250752929;36.1939291679572;41.67116050098132;9.990438454110327;45.59194714522956;47.75183344019088;16.87539540277478;37.98892282282828;28.42501251142496;33.93017840073666;26.491074046050514;46.292504360067866;63.90211387956984;13.254381271234042;25.44128256890031;4.0117134102452505;17.108109616773895;50.74365430221937;15.161317243909656;50.84807445931841;60.52431276750474;34.77954026981604;21.368753364301938;54.964204747604356;50.27995633709728;38.304571471949;20.94328195358565;37.959455992610216;15.00255899108247;38.083037099585965;24.23027983447886;4.873409240164252;36.40062268320253;18.747289955605478;9.220963584914585;35.585477674658605;20.88901730853992;25.597002553085083;17.442091128825094;10.256424340308783;31.59157532322609;58.14930379262614;52.27454178072802;20.203807007780963;4.29866860700163;5.297633349860571;58.73233054447463;14.491074563491727;54.481239117904124;51.99455371433653;47.706746102153936;33.2071555548377;37.19262371264053;57.06194542598066;42.67601558823642;18.928271004107746;29.731408372248428;31.94627601249603;13.944537776542575;36.37661040304713;36.000411458259144;44.3350296582341;23.102268331159948;14.549732248857174;9.555032251445205;8.988120945482832;38.94938651221502;10.326149941321129;19.098292014725146;56.47659606367762;13.772312692263048;35.54885905997232;60.96324499609001;17.364480337699305;38.95519160430367;15.196871498338982;39.36148345671411;16.68756901851313;15.64576372712472;51.16486124529635;61.76764385642717;19.924419244771098;44.74627559816067;56.761774303466325;2.9876247002263754;48.41403923563194;43.45627151994005;13.812354362307;24.380645820568386;16.301730526422148;46.97810551152832;50.08054911598363;42.18583428489173;7.566771572900447;17.068589002861213;49.542513842521686;13.220857655387473;40.627954454800694;30.055093166550442;15.452057754785347;39.001021344400485;9.021027630402777;34.924871557614345;58.2372889983264;12.782396004130819;54.263390139255456;36.531731453198816;47.554978557409484;26.776854866951744;39.5678721573842;21.627921064124166;23.129084616407656;38.57450876405677;16.980613139544296;22.485024740057757;9.269508144998186;27.354162520759807;31.23411425063682;18.049483344961875;23.185206561001934;49.20347697075472;17.57905338650485;53.90462072230747;47.021172665314545;37.47876045246836;21.083862549961957;58.59560242170976;33.609613982132515;49.8534735741342;31.198511920231745;50.31037022348683;30.882645176595318;21.491395290392312;18.891405051057387;22.125269024858003;45.80703743843747;15.926919785743086;45.14345011506824;44.3649617513045;25.72617702507383;12.12484657319806;21.625929311455465;61.000287126684775;29.464439419537662;59.781417657941326;56.94285567622049;26.061689476800538;49.83433658663329;37.880668797151436;19.742512606759494;61.822552022985946;12.213760447670293;8.76115371235131;10.644887083372618;32.597556473281955;38.772179297052894;51.186041557059866;8.1731100550301;42.26079439498027;9.182917566411911;13.776288804115907;18.573856945829096;40.49533115227965;46.590223485363374;2.176272775735491;4.7166246914544825;54.36733847554752;37.63878977070041;24.357199854591464;32.53815354875311;32.5301474589434;49.23733031027044;58.92878250886676;40.153361851400525;11.423096489963358;22.09245399516825;41.82062542069548;14.447028379026376;3.004009856273677;60.882884605857875;61.50735828803059;6.77397273678885;50.188434496850064;51.65271862111067;8.602466864314954;3.4311137320691474;18.242302380710985;4.670639598654601;48.20934176795751;11.757872823273273;36.43995226947778;21.630412709966752;22.66633004225696;32.34555645706722;46.69485764731048;53.71497426930326;27.62970641249798;11.923702903242557;31.364819451617453;25.90122262672369;52.0875165671958;46.25334835189369;42.05620919757323;61.21442602284706;1.7231459774527988;21.678943082143455;40.67082523023044;2.0306378156410956;36.55070826596421;61.096269650298915;6.622579775880467;9.951827474779334;55.69677903165848;15.023878278600336;25.700197823347942;52.81711243070664;25.87054887021515;58.001613478285584;49.70116162218351;28.86619674936085;22.529053215325824;50.85243288064614;55.014083036980736;57.026023126330855;39.62290622935414;17.895125483493;15.129807469488398;52.95649573418149;16.916482003033085;37.54700292465878;43.89504762051341;46.97430249557372;35.920041776988036;15.610538513182837;7.094092071148469;21.993256065974286;14.261588872460871;19.40051972226028;49.26174504211976;30.644786750103954;54.589589281931296;16.317079158539066;40.6356291127708;56.93037756584081;41.339340097500155;10.472314311599451;12.143854951868573;45.44165183206698;63.83563502882331;42.38797452683526;34.99153761768896;13.22148343194693;5.404182744430757;20.08668666911808;28.91117824936243;15.27511281390755;2.851675888456154;35.11900243948559;17.267662777643384;24.38616225972371;3.6736097611802814;16.270616986858126;57.48268474535465;35.40134672545294;7.987890648851924;34.29160270139602;4.071626871897203;56.57420831605357;34.97859671289012;7.911843292920408;49.18947597477478;29.75970512633991;35.160310067752434;41.14036017844006;24.025837811622726;24.649242533831128;35.08561723356066;15.168101779942925;18.005942844071278;53.58996537631292;53.522407506530364;11.099668771102667;50.255909869694875;20.937274452226138;36.67286580684481;13.047642584866301;19.42559203759981;13.993617697717003;14.678698886152759;28.54259129995659;6.077510005032952;32.80512946569208;14.993994253557863;13.477816933135255;16.942013378371637;37.76613707229644;36.13549860368651;59.52661434152435;20.904186814625792;47.58457065466048;24.723903638039456;11.45457550222354;19.63236549751513;13.420343815081354;10.469885037715835;30.097247490770467;18.824733983111575;13.818076703008474;10.732804060747231;18.01002638750801;24.824437887923892;43.70807874817466;42.9239678937301;38.3940423919672;57.69903536436057;51.63924977536185;8.680791981443889;7.659204237695017;51.88798994046751;23.114881072578708;20.583822397437995;38.052522609397855;1.8509763825987504;51.05443246948296;51.424570465838926;46.9919183739734;14.209478657630239;12.046787629014446;27.259148692240814;51.73612925540666;4.577029145646986;6.201061270309258;29.65102971666074;36.945499705917435;8.955988264358693;29.63731979918004;18.71165489906075;48.17181566758778;24.175718277146363;62.55216064634296;7.38426063445502;43.86836703297949;34.40670083596109;20.066071350110274;12.105816337105203;55.39916721708307;10.289082664331065;61.63329736753408;58.50819096066644;54.64352648632008;39.709073987661505;10.22953413554231;6.858027090096594;49.465473377031536;52.66707513800482;30.705989433427654;48.640111830523814;15.787075936853771;41.944128081170255;61.37597482545453;16.906963669839048;10.8180342031146;29.68951236224331;42.2280609477897;10.661021436097315;28.19062304978606;38.35106091664556;16.309621661010112;19.618282302176414;56.22037403449392;50.32707930701027;57.370088656260805;61.97186732931421;36.84236412876903;3.8117722560788505;59.287431546586305;20.664901373207453;35.88893545237611;40.55252858559622;28.554525422200868;26.296256456914712;51.67279858045798;51.63850187193127;62.26162097161495;16.001232284307516;52.838524158084226;46.55291174300651;23.216102695061302;57.616084533446596;29.282435407701662;31.913302601697993;6.82006123885882;30.100537751920122;55.393417465149454;12.849368101506569;6.094804286912502;22.343933388355108;37.78542676885348;27.675093220194874;27.779372852927388;9.007316877935686;12.795734132841044;49.41917677008899;30.000821468610276;23.624991931038064;57.818278184617014;22.177491189337765;45.107342945954315;51.58183334146821;34.1056323337416;14.027518444846692;38.98781657879257;34.76932595655478;21.77387742477759;29.322459562748094;34.424123889466834;45.64521655971048;21.03890618166985;8.496535852376786;23.75315895152629;27.315091433601154;52.26979564977464;58.79924587155465;4.014705760801351;8.317247911968806;51.44917004906378;5.76427101807121;23.71361285155751;27.78914778405088;47.78979355992323;31.807500286142716;52.49302961530081;8.415256382874041;15.186961676967828;16.002934666965135;47.36922603786327;50.36881576683039;21.52088287605601;61.813400855833954;13.821209647829296;7.849572868928739;30.187230454367718;13.916034965599506;14.230542711823508;54.64877596884761;19.96543974231153;8.845959347061862;51.40512916744939;35.28488082856423;21.260218360030166;22.446956785750324;17.841283113192606;52.803844123157035;49.72534361537581;34.371281061645824;58.07610421718678;44.32862101904029;37.21641717076794;41.41616093103544;46.8328279417505;22.446457140282174;48.318457277354085;3.048427690840715;21.16574314053287;35.21170926772454;16.291279207791952;32.17694335464748;12.97795565055217;26.654006811949102;59.68417936242302;12.225238762511516;16.643138543258175;4.878940902871893;46.44049674926486;7.928686335096436;12.414121878453283;53.01046514716173;22.535441275133827;8.737740300498237;23.90083978115969;12.656591645732913;41.47255211421977;53.183762850728115;8.286750885500133;35.88901101012929;17.468130435761044;54.85296320484647;19.614064626859527;20.005032273028878;14.922082706748892;11.355756997661889;36.44458850406916;28.815323507125026;15.855862641108821;60.57464039658563;23.350462464648214;11.017134933834798;15.996611666794088;9.934445490173637;53.33845639352568;11.319555856121289;40.49019729352456;5.0267889819314036;30.04436311490171;4.772832974975661;47.67829737640715;36.22998143933552;26.429336457769168;15.678587171297362;50.53620571241117;31.904271193572892;36.83860210473748;10.640650689797118;9.503667737538208;52.13393200186234;27.021269849809066;45.61822053644883;5.81523538786814;21.107131778888757;24.838331684390134;43.517141073787194;38.45373999581256;62.604605760449886;57.14695102156887;31.823731221828005;14.506663318053302;24.614974818475872;31.30823903198969;42.793631812753055;28.173600173484473;4.4989882655000955;11.820010199921347;11.406864165920187;23.009389221894953;17.319784469778917;33.414178057218685;43.106543278880146;62.79643115964673;16.137005821755974;49.26988291712913;32.10579682485481;50.8840324732338;22.74481093869726;17.667328432191326;23.241081681129142;44.74068051168162;16.545531985171387;36.51166088705573;30.83842944926101;57.48056689497254;64.14255678846928;36.687445424269896;23.890561477492753;51.64113673346928;51.11742410784216;46.54026309963123;19.807645252260855;33.04585883062511;3.166138012286545;27.050797222141945;46.65654389691254;
35.01167051704964;67.12193344056075;73.02293972960264;63.04115870761578;51.75127868188371;72.74468021211327;33.98102573347076;40.355262312773604;66.0496998960045;44.715160265755735;47.639534988025865;58.80737691964999;13.328420299618532;0.0;48.96887718998629;20.83149698006972;68.048824600522;6.2205256314247555;29.429991243431502;19.56035473426601;63.63408463321591;26.023896319304882;38.69710646304825;16.900695969686645;17.002928000786486;19.120696715125522;18.590786594698113;58.43213624644261;31.820063010165768;51.71984762980963;20.905615642110362;33.849504076360354;39.37655144732534;31.25479884787536;46.816787987612045;16.008196781253552;20.968323439883935;32.748352672976445;51.357974592036506;36.00976134236805;34.38508187805228;55.83980017129531;20.83464634957489;36.07939095923652;57.252255892129526;20.928854024378175;25.500026911974107;47.197648219753596;46.6966226989018;40.97271924848359;34.30647068269633;54.14540327937549;36.500737107640106;14.24858388398178;29.467795903204863;49.214280033778884;31.79084821318963;60.91856689775192;71.22136539124689;54.242517279197074;53.20125099560533;21.081084429235254;47.418653852748825;55.86030716441199;33.01953635326724;10.694845081593966;29.25645247119381;32.29683615717688;25.03155198490133;44.59907163821514;48.063179109485525;42.398445712384685;5.478004410314747;33.824318921041204;44.31650524735403;63.095430386096766;39.19303465350926;62.02024655848251;52.87768028583109;63.76053512359251;45.180822528047955;21.10143664783757;11.782835589547032;35.93937005216932;42.55123435539177;31.094991935760643;34.619637819847625;58.3307325702788;53.02359870637945;30.617342190225436;54.159971808397835;24.77186765587923;56.355556060753244;36.29807575676229;34.8019909324026;66.29024416078333;52.8257373626666;56.163261606789625;35.07369520040444;23.725958900236183;44.53724195003013;25.464231926177607;58.699884614085285;32.51898784355014;11.445325477146323;49.05977207809983;25.911403462499507;26.7194341251599;52.61865178787667;11.614352717723914;30.825221782316053;7.511499656893458;56.219637360102226;51.99811062368392;37.55787062826704;37.77028922403343;24.33384240554574;32.08797046009141;32.54202089734686;15.06303978520457;64.99896777619587;22.411506902343525;33.8326254205559;34.73952886381384;9.367411484632104;64.44005962258987;5.786912949127982;13.920650143769826;19.819271228888955;32.812260656983874;40.761710008716776;42.973121884295104;26.043693442024843;14.262059029008757;28.45199694083978;50.39543803202739;44.24160074568589;31.04068026477685;39.82833962436727;52.64060359954728;68.63193370540841;43.314159689239744;48.47673919056145;64.90140315356949;48.93095075977431;42.11182770166784;60.069399802575866;66.45910388218981;66.09498743613712;24.049957989349288;51.76966327993707;27.10929431840438;56.3699171789549;37.59707352617062;32.568345564304686;52.890036366800885;12.81242150209869;41.53913570523977;58.109495559589185;53.2820038221354;19.87190763108865;21.470113051243384;22.58679710154338;51.0247054376858;25.4084748448983;46.755893634185966;45.14327842017913;36.26104731113379;32.330547191938884;22.40801101530691;49.73430116822874;31.234010108692647;8.884731583980022;19.437238998999216;50.90867901855355;45.01323041337324;31.9342557797932;10.690979589804538;38.3694556114848;66.5517410785153;53.35330457831818;46.33188340506277;25.087841631234735;11.357914935519483;59.130761016631034;32.102100642203936;68.27681523454947;51.71758749467458;59.21734882779653;56.31269046678473;46.751515449801325;43.32255831586644;50.11246850748204;44.075961402174016;44.06266530098293;14.987292921915495;16.78866504681769;50.405026994784144;30.72938072131034;22.703435101371547;51.024680549712095;41.2504404141001;39.253375936076885;32.52853904821435;60.299398466323495;34.22312647469905;33.87880309594308;64.20947095311948;20.95724673327069;34.09592857496802;46.95755156446517;64.57159057781259;34.4577963054941;28.679575550562152;26.608636588515942;67.81645336650683;27.758491143755958;24.852742147618365;59.97972067989541;46.877425250212;49.72543410846509;45.83179723286644;52.642509233001576;59.42221637746661;72.50013080647996;35.0849706404608;36.50309910605822;31.930640630184133;31.353649754154265;61.335351210324575;32.390410952017646;1.3646961435555427;31.99008186668808;53.116501562444505;55.50367534801913;26.084729209776754;48.543647154950094;65.38447861737252;47.1645374818812;29.957086050817708;56.651819398488406;31.213691127341917;27.508366823977376;29.729683085133097;11.690476555282348;35.299138626381975;48.45626780044997;47.89967575614861;66.469106143144;25.07090121639176;63.92348074043783;61.21922914764448;64.2009168155528;19.668426110869458;21.136841939894573;20.06706662692656;31.463242987492755;35.966844574700815;24.969005013505754;30.019715197217828;67.4478939348532;47.47738154609632;23.399863388327546;32.691421087782864;22.31561567933742;69.518414052608;72.03293212190444;42.49360240489729;38.20711730898071;5.433282786535579;42.8684869597026;17.6468233162019;35.30564323010501;26.617301238484703;22.85648890635956;11.44038703801484;67.05338951596244;49.168031679424885;15.746600311043633;12.153058385826252;64.23258456053293;31.840810776020785;65.16254345878376;3.618392798729802;44.48790841432661;56.11768116209436;55.255358505416574;63.70757120868165;26.789501400735688;22.79644868203122;70.07856380415166;32.9341939499167;52.674074970745224;41.236060347112414;32.53293123205199;54.84790564490697;28.304937847520712;61.75078391619001;35.74108044332084;48.97141510723591;36.081194953449454;7.336794975611802;21.350298491088736;62.816676950371566;32.08261532302616;67.65976306431297;45.34614239311116;20.167169919523047;38.10601220721576;28.824492106797162;21.238529629450092;54.80045787461244;64.35855789257704;64.10121607565611;56.96247581273912;48.55342436350065;33.82312361539912;42.788500732308165;65.56236461708737;55.39130368207994;47.2965742933053;50.685776280698335;18.693965166089782;40.55612298688837;50.20851498855423;63.4323950012418;63.81469973968557;19.291847665363566;62.84304798068177;37.36410581586931;41.76958248455396;44.32010590392534;14.249842621933894;17.139157222654863;27.657392169433336;30.381388724577103;66.04485476542538;54.840256725019515;67.2970286317955;46.62516810515357;37.39049328374207;46.668543568624294;45.97279196613957;8.211491934345874;63.5670584864627;55.8297831228549;18.083634916642914;29.854262751470728;26.032889814991854;49.02425410321936;35.5831097529199;49.28224541780493;55.82515608044357;53.215269365956495;69.71836524365484;49.62330084645054;29.801976156086692;24.495271629228874;48.043407461416614;39.0818352003138;32.95570516521813;37.849106343396805;64.74392026210438;19.800605010257456;45.33002570104582;13.446676657015871;63.16230945674729;35.191145516670026;34.35284422737119;12.056181678443295;31.366435717173555;31.735658641775117;67.82909131701469;18.103874285831637;22.675001696439168;20.28582594861094;32.70920446061723;33.749637558733916;29.811340613318517;38.5818255150912;66.0759578313004;39.43677470784161;18.131495512829346;37.72451984160488;26.155231400933477;54.8692230915563;28.20842056630293;26.274324251154553;45.3805721465018;49.153919459815796;31.305739130872578;46.34038206419735;29.524780776449376;61.48542281098648;29.420667406420506;37.4353711242897;38.80754531195288;29.580292080338218;57.150051307075664;43.897921937042426;41.48152853227562;31.74352303659704;49.86303276323855;31.646641836458375;17.885075651978386;29.53829377410416;22.921708330563707;38.1787852196546;45.165790053558254;35.33844463067408;48.38835196337938;39.88923882133786;64.61364703667874;32.2983323043763;52.42981988475723;16.308291069485577;14.112554826702306;54.13906950564948;53.40618471551521;31.94973793889392;43.806469234460025;66.50157589298247;14.941412478162759;44.48985302551581;58.29242373801613;39.01072393979223;67.94136093634562;29.437297218459612;15.114602251218788;20.843847695156818;20.836813531611224;27.384563266003507;68.13054183398742;49.38835834265722;2.271695127042922;26.88366136794398;62.86318945705733;8.232247055676146;15.932437254960172;32.14357629596271;51.92402741106709;38.704620958263106;40.90626610073276;45.12824624800089;73.59665775552249;36.44926483581107;19.01791599413505;57.348836687601654;33.21826435290396;46.20021154796378;12.718193014834583;51.323453834086735;23.829903669674803;20.307799364570133;53.65273365813123;59.11205757302204;35.47154356376815;44.82220610305667;31.799861098026426;61.94761965214984;56.80755617018585;65.9673673032046;73.22035922417844;36.79903984119222;54.79677040218358;60.565531671991;27.053518083172797;31.441168511279713;49.416512593890104;48.124261334135504;46.853019025447026;59.08971148353611;29.67093747202355;22.624790470864458;20.333257436717886;54.222038088777516;44.568515015935006;14.443167977320952;7.096988044689692;35.9309243694269;50.820136221232794;64.08623694379826;46.07047480212693;48.29044756845841;56.57910780827448;56.67986689659791;10.782846212191897;56.92552182205825;67.21199393413171;53.60732726827427;41.63366493286433;44.199272317528;40.3427502355142;38.192685847594426;27.845974234172193;46.21876685735323;53.04522188646968;35.02646293296683;8.38986664462736;69.04806451595081;56.574188320550284;45.88817355966013;22.721128148957757;59.45831961958009;70.3165451193529;66.48683625166717;19.48168162194307;31.042227670606575;33.64110914547378;64.1059784765632;29.456595921407082;34.81981943537236;47.49964256722446;58.10015820455498;58.58972727279571;39.61074617276985;34.64387979073931;35.042872010823395;22.89616061928433;8.614133823848192;64.99589000298849;29.30520490883824;68.72439016363043;44.62709600254237;39.18322389115252;34.39527983521186;43.200130925074525;60.856946945170804;53.8200801446573;68.57896209495871;27.00510336373833;13.664233061173727;63.621925159176136;28.277124324737844;64.36742386371657;18.395733173353893;58.546654061666715;21.390717171981382;56.15826172122925;21.330579793617098;47.910756760142746;28.13328802451061;28.549873181874176;60.549985648699135;27.245695016519278;11.782161617104292;19.08128136568157;28.56169878376994;41.15625391374086;21.194889782606968;56.12145542499589;57.40605138434427;32.29763428274395;34.78032783126911;21.391318177066626;55.157993939259164;57.4869878112112;42.72647348359139;26.99168526032854;2.9297234636491445;54.911749108217286;21.878074930939047;8.246008843138014;31.899194616208106;21.212573011876515;62.55507240458673;65.49059714653495;68.46743228344783;51.14573035255571;67.90254528265294;32.96418447017236;43.69822250986841;58.71048073523892;4.906559060335972;45.269984576179;54.51822883157383;58.03656633966663;17.83059621504486;39.89964571822044;34.112712904295904;9.983051135466527;24.49798862685582;33.8929911351762;36.66894705378396;10.007139822289416;10.28677928498983;32.64964815496141;48.04791635924272;42.29733521392094;32.45675449365248;12.716832337750152;16.720257198968874;62.30286284557081;5.172294163854467;45.84424020186151;48.676960696272026;31.137134632706278;17.454939461190087;9.529789431823929;15.179648361045635;52.88820142080999;48.95572838387874;46.2247797041491;23.824246664395602;33.40290343184855;34.32677760036655;45.27105973045582;18.279794821352027;58.059410981258246;55.73543470954576;41.283339597094255;22.844989710003134;51.28238753650501;28.50791441912357;14.653634207848786;9.014007668823817;71.9028725915763;38.367847293397425;22.154884189380578;31.461544511048473;33.38051517705552;44.75259636806824;69.0887999029445;55.03111377771771;50.21454491300942;70.77526985930817;68.62022344057546;23.374364548712204;25.768967445553123;35.064793705298314;67.28232654010363;59.12082061395189;52.26776163158593;42.42958341255654;32.02815290030281;37.12804788203021;20.98351342576061;22.940548585337638;57.46320806142117;37.55911720709006;50.02196449082981;49.13819935530956;35.02787107752683;26.08266621210553;65.04446005045334;65.50407972121883;68.09893323705757;33.85536292270807;26.682317006137847;15.545621066603278;66.92423617129606;54.788615675586016;38.03705100718626;21.708081210672923;21.765149860415622;14.745593976999022;48.3753042169357;32.70410241573304;39.80273874610765;34.65615917329725;62.74586099922711;64.93845430649799;50.63611857075582;30.264630330604817;48.672745990736736;59.290427721504884;41.42599932488871;55.82653747723865;19.357281639542986;26.47624875496452;22.76182897146635;52.694107555594776;14.04907292662384;26.038786155234124;70.92622271347123;66.89607063646608;30.474479669676114;33.689925071570705;53.56094074585389;16.704700470784616;59.511143307393176;14.39859351611106;39.28299488216736;47.67970751727001;59.929917789995024;28.898057000329615;59.63123421819819;66.06363096562981;34.31262197243032;55.92290252110457;28.724817280656254;25.648053473222475;24.968125425801738;28.61202308394256;41.67284464745468;33.658152155343295;25.322009944827307;47.45731184471445;44.50717561009535;24.804990300307157;39.620858622032905;55.89798561397307;51.32274911569385;45.30389276742895;65.03314965291469;16.83482719805344;71.18429034691667;19.389940421619094;19.61549549939789;9.51991053936532;66.03646066663609;37.95269869126087;60.56323446452463;41.72172762116875;61.14525073085912;39.64236061554816;30.630388485295132;39.04478262411982;20.94791834046043;72.62169254336864;20.947037168094816;22.699905202751193;18.36469592506028;40.388752215303036;33.36533218355128;25.58919195899497;61.347108932190494;33.45866003141224;52.88528601502771;34.00246432428164;40.386228012603674;37.12018281991456;24.903465653879664;47.57282127959855;35.250754165842224;49.50908264360804;59.35754215501623;44.382707899087144;20.675625894124007;67.6505909031183;55.771900111102674;46.83270908035833;46.51784326344117;14.634919059223815;41.389914167215714;50.416166637662904;22.331479508070604;68.00601440562069;65.28570537558751;17.627155627705264;47.8483413497458;53.75894366688196;33.48205632789666;25.81075570348161;38.9281323448148;39.043397432078756;32.405648659499676;45.762974020008535;21.258660954690527;52.539059172347145;59.19884988881045;30.534201416090283;29.677369643784832;4.255181378550152;62.316124103622755;26.79372371459418;65.75543863943534;59.38760324502092;15.812086138755017;41.782291360236;33.17126738166922;33.892483740743934;55.108224918291164;13.912880560720627;51.55147678786684;49.92398037305926;15.389115191205228;39.58946673790351;27.153700266888062;22.298498658997442;32.06001409678886;6.514526688499863;67.19049382010593;47.44501479057047;32.937220396458244;38.28524850824881;54.257693758964336;33.31327534645224;21.289893784880075;67.31065260485731;43.64805337710569;30.510674185591558;25.174969196897592;11.60377563180541;36.70157325709834;57.234727414605985;30.72910447923637;14.26366403453459;61.5821899633153;49.19776453991519;35.16200711234166;28.698547937959606;36.41825310178613;58.98677053498813;32.32256238559005;34.67000553105663;15.503718963190218;38.371410681506426;64.38558576518157;49.95870965270372;18.43322758156701;62.97378631113217;52.500196137794084;32.08036741335763;57.56056626169663;10.766043771390011;29.653332607458818;36.60522028218254;40.438093702896325;54.37022278048165;50.87536819227256;63.65619314945822;34.72179424806154;40.92357501102599;56.980977469979955;63.3148313167095;20.382817512777045;9.62396413398248;33.95662477728676;62.96857129426097;31.68745688952672;60.37013726653457;38.83031727436399;50.4080656446805;55.02385828591233;35.09503267068924;57.03506568606753;14.322232332788621;31.018415624210053;52.75287458107161;48.44398260125249;48.190753408473846;3.395185908299064;57.01224962454168;53.618695547790594;27.710414547108144;45.14986049336244;37.658094522713576;46.25628584974148;39.7224968619364;53.25564346913317;73.96926256332047;24.612520305693785;36.25243412199972;17.275035919965884;28.41262206659099;60.00536475931676;14.783896901995636;60.69247557307286;70.06627234266247;47.11360577828916;23.93041322891141;61.87396195242165;57.16820544010206;45.80819086097624;24.784667076435223;50.0016531110501;28.174145172351164;48.593899545511604;30.05608218764483;8.495196805290705;42.42192421422529;25.49361798618683;22.171154996416355;43.700624658861344;31.14907626617232;32.11357094652255;22.884057318475307;14.081317939158284;40.87849668774796;66.87626903816086;58.267102682179924;33.11434398206203;9.744991180600117;8.057952277272094;68.17888674208479;27.548259297458603;59.8009137814141;60.36539795989165;52.734702916396515;41.48410228284832;44.41009529134431;63.11213241678872;50.1420836946101;32.21393912644783;36.88371572749069;41.19646395482579;24.869032598466276;45.90213308453615;46.663998504357124;50.067961029150375;35.96499155927881;25.18392379189152;21.73117056781281;19.3645040605264;47.47106460153283;11.039576981711749;32.338827743315164;66.62679772216985;26.664217013900313;41.14540137731207;68.80542512485589;27.617715910819808;50.61019222479976;27.07210547858125;50.9940847785426;18.44053752637925;24.999926126103468;62.23819327960901;69.92897423078738;33.252579694257925;55.09387191621309;63.74683705449631;11.283283028859845;57.34373852663243;54.931491960227966;26.581073584615424;32.241233357108555;23.606869054262766;53.55713891710523;55.87521932316944;53.17681302058132;7.925521870031796;30.375738558504914;57.385070030859765;26.43195316788618;45.997467737856624;42.6540175444885;24.53765504839159;45.67807408117588;19.49440336665035;45.81240820272874;64.08485111471728;25.268193166820957;60.04896945911874;42.02799334924581;57.665383931184905;38.23177644784384;49.366760926162684;32.53267368495562;35.97540526478588;47.62591185154506;29.318965789617618;33.29826823033894;6.506503804381665;40.39977448361276;42.42991772251205;30.97838039439272;32.54276820542129;56.434652916209366;29.140402821191792;60.35942113966677;56.699646798102215;49.67804135240528;32.85151352147097;68.00472232143618;44.295203330525105;59.7093737795726;40.190444904245766;61.33345097464183;38.75244925366943;32.14240525037707;28.75533240871185;29.422032989290983;52.27040184385172;29.218548825914944;53.29101244211025;52.202424255630355;39.00479974869999;17.531803509096516;33.58012196643788;70.23880432039581;35.01188226891995;69.80467650883645;67.58831777034639;29.68822699156373;56.223277371654724;49.4489826181267;31.203280969340174;68.97215358557719;24.38123398231871;20.989856046607603;21.83137091605626;43.71678230633518;48.33640354129311;57.66671900281783;13.548832691693871;53.02368783681744;22.49884783174744;1.2351160535375174;31.421140794608853;49.67467289011186;54.29868699288041;11.15800551699574;16.966859410603668;63.55571751623864;47.850848846656056;30.063876885373475;38.349853787122136;36.93537977198699;60.15737509694795;69.52871781682755;47.816920233686986;24.523665503073236;25.560016552017068;49.14845217211472;24.62869838622826;10.891212179584503;69.90008096992574;68.80335075830627;13.841510253123815;57.30892203237886;60.43159474199926;21.72039429386098;16.758045209488724;31.504187881591697;13.77644279136803;56.863261915186825;23.8288216608856;44.67136501332964;30.600660546954437;28.934790475323794;40.88055884984256;57.71972153375024;64.41647883596848;32.98724588872319;17.019897205621977;36.11663128452556;35.17202884327545;62.9730398905752;57.66399890781824;46.77909553381765;69.5086754440347;14.65393248777124;34.91868838263852;46.80152368557569;12.289389112187447;48.6259858479564;70.53780391475435;16.93752012219649;22.498455829510522;63.36872474517052;26.18091721594695;37.87402530097375;60.797144269680665;39.11845835445303;68.31264757994548;55.950166405649995;39.23028625072921;27.906617144353294;58.08472564225379;61.992104003578774;62.59246719561832;47.320559078911785;29.784301045045662;16.64705153235975;60.107761563810236;29.970242777288636;43.81942573002194;51.627160798822274;54.192966399307124;44.50425711252278;15.924447433553839;14.026049001870511;32.26697592845981;26.85831849804988;32.661784134991755;60.31262262969317;37.41367544538193;60.81931520130963;18.420891887414324;51.525667411595315;67.08815003986521;47.63950147488796;9.562228968456878;20.662289780925413;53.36133296067802;73.57165015325957;54.26344508612959;43.73606153995708;24.03389677933648;16.44826203691969;32.791201416202;36.54385705895966;27.343705127272425;14.135269844276335;47.24338989880865;28.403434159617607;36.88523489753053;12.034968639789533;29.590695967473135;65.273390414771;43.13172546512104;6.793100717975919;46.4464992488992;10.372334763694264;65.21958934503942;40.606178968544526;18.592330872630267;60.357119620106495;42.763108661647614;39.75438499719871;50.586296480618316;37.35425559332237;35.90899156037824;46.759244052247666;27.972390927338356;29.68113404421503;58.85252369020206;62.71372605210459;20.6911305236931;55.5908411668616;32.13526853304818;48.9285870043316;15.575834174151266;31.269297072902;27.084954894101045;26.588197585071644;40.248658572351;8.00335640949412;44.97679007842942;27.206312969427135;23.884220682763242;29.66526827432289;47.060716258524025;44.54001883108274;68.10301074832105;27.786396938510222;58.9210234025237;36.580413019207555;24.45456650028841;32.45533576610166;24.845410041727963;16.25284536717255;34.94008653457384;31.639100288152463;21.937408452828123;6.429427054557787;30.14764528406726;38.06193085428096;49.020858937048885;49.78951590613607;50.07502811195456;65.85472798266368;62.03550922691274;20.65172218230378;20.987528885036046;57.544686638852816;36.43170116171112;28.020123836165478;48.80378779718216;11.689476723089218;60.83893591114049;60.91342700768947;57.69649505858802;24.371147244489073;4.27480152390298;37.9226230173732;60.381184935407795;11.602510421263775;18.88559221358505;35.40624331806886;44.862528497499405;15.568182981165116;38.954892381935466;29.52864017608788;57.319886065415545;33.2666276377455;72.56167278375125;6.09501784959082;48.6255190973444;44.27233894315286;32.64127489101265;25.057699950785057;65.04301339860346;23.403686026941184;72.10189093301817;64.52514561487563;61.62125178966783;49.912456453818955;20.18691224556382;16.18546870374841;57.31510028184361;59.51638615845477;42.30230337771762;56.67526878664196;25.680573149267953;50.60589143689264;67.88372706033628;22.31958726794053;23.854734012171424;42.18536478613593;49.89252680765373;14.031227557956605;41.33149834360064;49.96925529711908;29.174375051091246;31.013000711553808;61.31588936921619;55.45689155618278;65.36686487681706;72.50738965667045;45.22372423452322;17.064887294546935;65.56980799097713;31.352872347962595;40.827645834407676;48.576637459445756;35.67345592287193;39.22630628649527;60.79203716121487;61.9185653931243;67.54048576062752;29.209040915751146;58.88675546015502;51.535314711488034;36.50976075700069;62.8672177103738;36.51623036927367;40.691047132220845;6.521021480407228;34.48570199544816;64.57060493705262;16.090866745992006;7.281053122251457;35.460896088192534;45.00727693018915;39.48056795136118;39.71632336027677;21.78233517281188;24.767745884241705;55.40599921148302;39.928264109147186;28.51441248902964;65.0136819355879;30.0192707935565;49.722557242243525;62.410091980896816;41.91978425577613;26.568559591503558;49.74525017985585;47.03477895840945;34.54214661063376;42.13462661896971;46.21927577990242;53.6194890269374;30.60478506482149;10.77446687653866;32.86641850476814;36.61942966074075;60.91717275947616;68.13820224426988;13.79073309473697;17.697783049876662;59.730956819937724;15.976744125225425;27.576478171717806;31.100336367760807;55.9851918780873;35.96773042328012;59.84083491482601;18.5837549673297;23.005609486831144;27.721337923628226;53.071670699738284;61.06015418186962;34.402557380010286;70.05377548230835;26.980230222148016;17.31524994225366;39.93137771209907;19.450537741733285;27.543387144592742;64.69494746035434;32.19328763320296;15.04743383330997;61.056321247341614;42.38803876690891;33.29587897344217;35.3601907112324;19.50018339096921;61.97132387669261;54.86161071732616;46.93156425006957;67.59548672126374;50.938403335386795;43.53547679857658;50.639838344947705;58.22099958021952;28.50059802928242;57.93292713855769;13.294488956925441;31.913979023497006;46.33866890088107;29.00801073201244;40.20220850368209;26.212457437756818;38.949397407935734;67.97125782774037;13.845460172083772;29.169597805101574;16.68545993874942;52.32480263703646;21.187629365747217;25.74197424698334;60.544976398758074;33.96128972727021;21.375048096767454;35.055072744641954;22.577451356270057;48.30819449496629;63.74754916137374;6.1488284034556;45.56259132664701;29.31869735840753;62.37491771696467;32.5631060059769;32.42988430537082;23.719479784863243;23.837477853916706;46.540840320262404;39.33306847336064;29.15491465016491;70.3447666136845;34.711301076175744;13.991207605794008;27.2718136812776;18.979283675523956;62.88522940393596;3.4175626420486065;47.1882538200764;9.810463729892522;41.844947860260035;16.401036288803695;55.30180516077399;48.533983421740906;32.76940578193874;26.988688530685177;61.13794375614228;43.57396968698268;47.28515589057538;20.5349300109931;10.660228766233317;61.989810394736956;35.09291312369971;51.02473955367267;17.480331702664298;34.43416627612524;28.12114721047435;54.22279624228075;46.5795742923872;73.05723843695402;66.64335768435784;38.180801623025516;13.491500570101364;35.839085117190926;37.29399358274378;47.47223615918379;41.23908191733096;10.688552512215537;2.9539977020897212;23.63715704035898;27.786922219526467;22.572220872341816;42.468400688822115;53.576362999463974;72.62763579180405;24.992453616868175;54.77440886345555;43.42432255498571;60.57783825708022;29.994953029519994;30.20163343636078;27.20285894401803;55.523984161587386;23.019860719210563;48.801294224934615;41.02093449652521;65.24344043383131;73.87592001810198;47.851517398517345;32.918064959314776;62.449758472068;60.47495640628361;52.352295757981445;32.63257715002795;38.80502604882294;11.815988146459276;38.95476119708459;55.91991891873236;
13.965655813652434;36.96912159399731;26.744923104981954;24.495706377635116;21.257324621507543;28.017062429686657;17.868359745241087;10.482834786476847;36.997082853301386;10.08856959710086;19.771163192562845;30.411478885319987;37.180118947864955;48.96887718998629;0.0;34.500662409877414;27.78279965164206;42.83976985842937;20.38504875605166;37.35149906702364;27.799647597803432;23.544565306972263;17.428920950470296;36.717472248932026;32.68896817013631;30.12884476036964;37.26964035417262;13.164769018600087;20.79691080594999;7.796927059222654;33.27089145105574;26.437997575754377;25.09764847661966;21.62516668033103;4.128566743437176;33.638165426633584;28.458997020170926;18.343271190291382;16.18523345449162;15.782326616035268;21.381385576611507;32.1164436497664;32.04280621210226;26.244118775882814;8.868616971377433;29.287417768758694;28.40745835334427;4.332816595653157;22.97099196571285;20.09276873043747;24.922429458534612;29.721051168904456;17.142215600341796;34.87799662528957;23.362361226372535;0.7757720813368233;22.984870690407963;12.742211309189832;28.066610194681502;34.396783502399096;14.716170172118385;30.699008094935948;7.097430354644916;13.904716905676175;17.474350757238643;41.36752777874221;28.82813845955999;19.226617495217667;24.620617972858717;23.564175915683485;20.973090319025147;27.917442280369162;43.67671986514454;20.89179733446749;28.28547410240411;16.259360685356345;11.777929390879509;33.73408654101329;6.531473734298378;22.95675465113638;24.330057822324456;38.939019911484465;37.48305907882263;13.163178485976507;20.261753097492377;30.992902997664157;15.537255859650145;10.426003066564133;31.160998917896574;22.205678519665895;16.5655593081652;28.863722161256117;22.859363242296176;12.671034579124495;28.23648574982319;24.75586397176344;32.020712342503224;35.406765206076585;15.554617944842656;25.243244815642957;27.882532592183757;24.992271263574395;27.486520370196125;16.55941226309146;37.63415240733468;28.31763423106185;26.104204836479354;22.312571005801882;3.7003369541118927;37.47996009359212;19.22768332126411;41.51757014182103;34.15462137122372;12.952271526879498;15.169606016467087;12.837110043568497;25.55915336994664;17.89275995117633;19.246464751065307;34.16798906070681;39.4748713456556;29.43611966544962;38.38628456976861;24.565307868067798;39.64647087416156;25.896369104190573;44.006432335404995;35.13811357784467;29.987005694303654;16.29694417723722;9.273897123731603;6.9170941554471925;37.69299718305366;35.129875792753744;23.8135556205957;11.297999707147278;6.005664660837654;26.52879053779398;9.73540457785798;21.185903636634688;32.55031839481159;8.921413941202283;21.74692241721345;40.4532823941672;8.982432290180707;11.20992747929841;11.876273706323069;33.39997662884794;20.96799646264386;26.100145419963216;12.438680267498329;28.609757402765382;26.970976272882627;29.92483821625918;16.609577077718363;21.29092495905432;36.26707394079475;14.501592234313799;10.797777166785792;22.63454932270606;30.52574405950823;31.58536045720581;31.075197290226725;16.812479071999213;23.586439441471782;5.701430973549137;25.4001212243681;23.59875743586537;17.17821958452902;31.636042370117114;27.12438401694752;28.014047753255845;43.75289576650649;31.733710039474296;2.21839814039892;9.42178841318047;25.307706326289175;38.908571200849906;20.76016004662853;37.58004763223804;16.737014841258;3.66018733775008;24.136660079618782;41.201232268447505;36.5362764970497;31.109714962927463;37.238771687153;2.7621875783087964;25.7591850591262;7.619687867647904;27.131790973808677;24.368196855221463;8.609889722208134;23.674106675805813;20.915218810681463;36.92658672117646;36.92192422633275;3.5012957610307565;24.265301650362087;27.12925962881156;17.73797877857775;24.16005727781559;22.494253620772685;18.05500933226926;34.33636894184926;15.122156898002858;21.99931694389369;28.315413288962958;28.343291099848642;15.680567166187943;5.234407686986368;30.36452126754112;26.951906299442825;23.036295118208965;27.38645197521393;24.521892282760717;21.3633561663989;26.42663185768553;15.017442781965798;6.090444638807002;2.78132548325789;3.154897970917151;27.384150003821706;13.065788187167195;28.267481613665915;15.312284767995925;27.404322671514013;26.392001296606512;31.19873730493015;14.344025255034131;16.857654262994267;47.66028624171174;17.217696977778353;20.730802742926322;23.530788144483648;23.77333382273636;9.514946944480165;23.018716557905353;20.064617344385056;19.136405538097407;26.639265035282758;27.33917120451342;23.520282895202904;31.077158870978597;38.91851097197578;21.8022100689918;2.457942557513114;6.675528733266826;24.59449122066027;24.1042380916482;17.1062423629312;21.322239161328785;19.527919993905808;39.9043899592167;27.85782743145918;33.447693283263106;28.011599592502428;27.216625130658258;26.59648280639571;19.846561018064072;23.15724417804274;19.30023570458382;38.623192213621614;16.28659174799676;29.229526343979465;28.811123476851655;30.53462206877915;6.5182164170403825;11.00602495276689;44.97212752092017;6.418710448463907;35.11687037198508;13.66357961597699;28.09232851131618;27.331889148217602;37.53227506485323;28.944862831788075;12.651183661933409;37.650535938546916;42.524929973909956;21.372387014008403;17.36485068634462;17.92867623037635;46.25260935084665;28.35988908002598;7.43164643494686;27.370041209786624;27.16736079911816;32.39264767634498;35.37404677617208;32.70422683795279;16.22334001606222;4.9138422482401065;26.409295435783807;20.160610531501593;18.264195388539854;21.177431147820794;22.679330075998962;24.836467454465904;13.558713050058756;27.549353896559424;42.725485570795286;27.62250029631341;28.46807113538221;24.11405716836395;33.33288471320985;6.557496060005321;33.60959595414996;10.874211834972854;31.382843690690617;30.916930666248202;28.67613689611868;19.679087882034356;37.93435281596021;9.732914528594732;24.505012024575176;15.938762422136215;18.104545067799457;24.104266281789087;12.43964045226666;18.609413462849265;15.068286511801384;30.377921602132094;26.37290905271929;10.120150280860848;35.89061687428744;19.42373441275697;29.73865770153374;28.711837110768744;25.45657017560721;25.07560808897173;24.086369951050944;40.482900295068596;35.60561407787225;22.122390150406655;29.51033454376817;24.50400940804382;10.76553845864616;36.02700914509228;13.706524930264246;20.371532074513965;15.450867457258557;6.896893552529119;41.23223456308202;38.46915064311724;7.009250283764275;33.395498340115;27.571843464632376;28.52325852079439;23.259831631819335;23.22736587692347;1.799114222104068;12.935583006260279;5.320211114911908;24.200412982747917;2.939023148598289;26.768899774518427;26.867293290887396;4.458072759035156;10.65158983543587;33.59784669358661;17.051292523350423;17.74774182271986;29.439366990578762;24.13632705100796;38.22029702922507;18.606873906836576;14.742265446515606;20.656089071557595;37.45018648109574;17.760921959276995;28.447980286816968;41.13888086388315;36.99193177457563;26.993580897048112;29.436976843906113;31.47161593981278;23.056405017000678;20.194142512033817;19.91850201230308;19.13243454968024;16.48793956623907;34.27602740383473;25.598703199179344;23.874468135883678;21.357577336526187;20.787470864596127;38.30321527124679;29.697761957569856;11.083907071110975;21.49381001820262;3.2872691891664076;23.998455346682878;31.43875132043473;19.613804608816825;11.59609113539092;17.480288140263085;26.996967591164974;21.24348302525778;5.325358259653822;17.92759208697111;21.097920976093867;12.873925562454536;33.733587403791425;32.147032728834354;25.94903689989424;34.06267783318035;17.85751481157102;14.304937938148594;20.76811356219006;8.584006088191583;9.08206625714625;22.429180271123997;38.20518944117317;28.281933807163657;41.13444107207702;36.97298057469094;8.82157469908137;27.663822056053416;22.827340974893644;5.487621776377136;28.443713417945673;38.880440058558236;18.132661548026043;30.0213665045027;11.461449381682785;25.03904486748963;26.14903476856459;35.324050029744086;28.39236881840613;28.22941399107726;22.8877892703883;23.720567611456243;0.818186627377682;46.72548275011614;22.179375477081763;24.482401271528182;43.23306955531643;33.60791780805075;17.675455738393957;31.839986571085454;28.614883707459136;12.067906863826515;6.298490025311688;29.622533884769897;14.351164437309869;30.247878452877913;24.82054789066496;19.856091962207987;2.8942287099399757;36.30792944362926;16.98232377334806;25.692157453983622;30.359438793463397;12.73011347074206;13.36523803055582;30.656512482744837;25.06723493243678;19.979379305910644;16.92681948026835;28.26626374424758;31.490383818602005;28.86628257641941;12.21837014140374;24.694175679788575;20.473621961187277;30.03685965661369;27.843467256498975;9.521330361119409;16.932782435684707;7.6405141822453775;29.615240561848033;19.626935763480073;32.76309277489403;28.832854406775763;8.86416987278916;23.050948629975746;34.62249131582298;42.01939566581402;16.931445284872716;12.696505237859576;28.163365959303324;13.403563956456694;8.943682034004715;21.233718025981233;29.826428401729363;39.39093947717149;21.528773184773886;25.76589017943813;31.343481905377576;11.809476137965056;29.698596797304887;27.372821686889502;10.852557155725892;31.090837559118167;7.3511667258039;4.090156115357046;16.818917718261567;41.061145364622384;24.047737733470793;18.652718587535347;28.253603692169513;34.24673980871118;26.389389130893044;29.650672851937383;21.065976487578478;33.14628451508566;28.763797433096343;15.63739767731739;27.01333050436168;20.794021396246507;14.60655377680259;26.919013580682552;31.440169512231588;31.73729669806632;9.36727982508261;18.175093043849152;15.593637204683857;27.1886569540869;40.681813499836636;24.921387616368257;19.754106508152717;32.595254244039175;4.794740832600528;15.163598363687315;18.323158514465025;26.17005345761581;28.66204044768846;20.7562756585175;28.07753947734666;22.01704926847107;36.05761949806679;21.725891015025056;29.495044526242747;31.090734984293615;30.868406347172446;11.911553891132685;28.25359442924613;31.566131192676973;28.248659075907185;20.659708505658486;31.22190426066067;25.681912907141573;36.75679098507591;26.985295352471113;37.506861787543016;30.48670448080068;24.110358874307355;21.849982783077706;27.828606993396228;15.139110012777552;13.926956654384231;26.491890484242884;27.561537499425416;27.81256487613673;21.929979700891963;35.530024983267545;11.297693906720287;22.16260086452932;46.03915690990764;9.17866011282973;27.090854084466645;40.997099044572735;25.528954412483692;28.336980818289437;23.038488732321117;22.358098560094643;28.838744138095528;27.070338064840087;25.51468590678595;26.457413275332673;17.85324417470369;20.767812954294918;45.01446271592869;8.556022677126368;32.76641461875632;9.384852646051396;31.804114787036408;10.745086343106479;15.962391048665797;39.17933992878557;38.920747112147794;34.740822147115665;17.824494285624034;38.961753132432804;43.1107917402081;25.236523008758184;1.4404658614492234;9.410003297953144;16.65657911119977;37.489833181713735;32.3954792912496;22.49159321165163;43.82094147085022;3.7217105087555176;3.4833924178806406;24.67076197675016;32.33285826225829;39.692342195735776;38.618869982088505;17.820331246305994;14.579514401344186;21.0588162032237;26.467176262653464;23.78758160957688;14.682901801322522;14.638942755395076;31.352156792790275;33.6147760591961;26.973425044380825;20.638722288820695;28.863748517736735;18.959879769628582;23.092611900674726;34.60864014597577;41.618383686022305;27.623861687796293;10.616063724210374;28.07837430325379;25.30301378441216;28.7179675914047;9.143876928060006;29.765273581842663;9.639400564033004;5.56526013766677;25.03181426491196;31.51668035497685;29.75010245954115;38.78945603837142;16.508950110490208;23.47474666408022;25.504069755358888;5.518246864627757;14.187101591588817;18.74647970365359;15.507674035368606;29.6322275759335;34.49345025078303;30.942880333954715;11.934589503784775;3.213299064543395;4.876254242982952;15.885067664862687;24.49666816745964;26.023882317139275;33.853554154630416;41.78346300418114;17.116174590379114;24.587337002383386;34.05776335566503;22.941919444995197;30.658946565824753;20.096373617871226;32.10854430158312;27.799185258594786;35.69183519564667;16.687640895302238;26.01358142775669;12.48882267682269;21.321168658731988;16.226610955124972;38.39848005371673;23.22926975930012;24.131289918809614;25.598975922009117;28.125029272910542;30.77952641321632;9.979958518039597;35.21129961382902;23.11459720933742;26.489153125059737;15.348348016540728;42.00185189828571;37.2701244644455;28.566545039482484;30.648378902457363;24.205053390472393;30.484528268092564;7.141119838906282;32.606386080017145;31.828107428427458;38.84157555251048;28.690316059462113;24.82504520515981;14.79764112699757;36.42132541124595;14.933276545490967;29.89068847875133;15.312756820383024;34.717836055692835;27.115593023334;27.3488628730253;25.95584371788204;37.61347877526806;9.735808235790419;30.591110799503035;32.43783915599038;10.057047047922554;9.689950113475472;24.492045667846952;9.529807461247952;8.10758691261704;3.1014963527959907;4.513762965908678;22.757044803856903;34.831979225753365;25.08743501984066;29.657539360731352;30.765976821128316;40.943060832813906;23.011162585581253;12.276217800633376;30.871580206890847;7.54420806358947;31.878216535603727;14.36206467833567;25.589073194178187;29.485323565253385;31.962450019576732;26.107109937228927;35.56542462211933;33.434057295291616;31.90943128585343;30.711832040895768;17.325528158680108;31.84559123257653;36.317254946833465;34.664306144337985;21.061427597499964;15.650571857573357;19.6654199083037;22.00098224011223;28.17841986842135;28.91024568249169;25.050383466140595;23.92425826484671;25.742554173348246;25.79850452868135;29.083362262795198;26.226874713499384;32.63479073061905;28.99887749596899;14.357954458756158;35.56041981680659;7.597615875359534;12.84746193875919;27.3648660360335;37.87966563095131;25.412071598220212;39.726406306720946;31.009310582085032;7.35673841988606;21.81656346283746;29.938796192783844;13.374661777423473;11.2621282153237;19.447658019806333;12.961983838439787;29.709092901629514;3.638158190910917;27.2997160528274;19.14033326147137;20.449422309891933;44.87310949406205;31.834995983618242;22.197897273174934;18.626855437133248;33.10205314608193;34.19548668485356;22.4584289455233;20.07053018975118;31.478361103128726;23.947690064542225;37.05295371770712;22.432667004280308;4.8899335415255525;34.00189883082531;20.620716872631654;37.51424306929767;29.48256641830509;18.191003486751054;45.19854903019953;21.047919541599118;6.258330540236294;31.443859334143905;16.81173985380089;8.340079483926008;37.83017999027495;29.483823737675444;22.413717301889953;21.72357244934374;25.355312246040615;27.75438298300383;39.728700752731925;22.801923873271203;23.07061711562403;32.89407785224116;35.129974681262645;36.779615860937724;20.091987009152604;26.916606438989962;24.37323747209092;21.47119811788715;17.677937932485435;20.651261695333492;14.30132675086114;33.50904134384105;15.30871779314044;38.34307707316256;2.386564045846095;31.038874464433388;32.97402553527624;21.937068026282688;31.68591727465789;28.28089599197038;38.66758836515608;22.713888107315938;12.465696536068553;10.74782375096411;17.643604406700582;28.617638082022427;36.71843146062902;24.968814870419983;9.611953118575808;16.021648132454644;34.83732503012072;29.951994323002484;41.70943363224002;26.8475417617989;38.88789709970309;22.04072993298955;29.59858829778363;14.78305626825733;2.3032260439605046;31.611305266039885;25.942585907652727;21.08670067257739;34.697292554896;18.219765960973355;21.72961814815517;3.480361520229578;24.84098344769226;46.159277659351936;8.655507390249362;29.788232364173062;21.325916246871966;21.589793996853345;15.603480185770799;4.920823365198964;16.78652760202071;25.28445641581913;28.734957436421873;36.48130433157421;13.268189026104865;33.451849454852905;20.556258754379286;19.679730332350015;39.05934880752238;17.74390770272585;26.921520920118663;4.548175868289742;33.773978190145435;30.781859967606213;27.776124102011458;20.425107241639775;31.527735763627454;2.04411658930209;28.45813098930306;7.571227381946862;26.509664872220128;41.12297208146299;25.1164953582873;26.9535316118386;32.57380247870371;17.864276264247717;18.46503469105096;24.434276846145973;29.969194605057762;36.05076075229435;14.055129654952374;27.271956606679964;32.022618249308444;18.204006973267195;41.46813204380086;41.544114548646135;25.602653786133818;29.590969582544012;35.62810434783141;23.72137772960098;32.48952697101156;17.385596069480723;21.253810712905814;35.065899699776004;21.848416707514385;21.878798841015104;21.634798199312687;14.075997258388773;24.106155777651775;12.188761606712175;6.827150319449802;28.553483405949287;15.613840587739986;38.26929312674685;27.669523846245408;29.604373210942253;16.670849911280122;39.25464358258529;21.136453256672116;21.659823532252307;23.856505916068272;26.300716690075042;32.33149739025272;21.68161658879575;1.9432142381226234;22.063678506602958;2.3661707823671034;35.98407423483913;24.62348822539316;14.596053873133116;32.014381099948594;22.811702927418427;11.346311332837573;31.82184382294261;40.12867301990827;19.27391384036862;6.518206700383934;23.63455298348121;21.532223103556262;27.47314841149033;26.9743360451037;31.334088839607446;6.959902936436579;41.09424713231316;23.507557114677667;23.974058392375117;25.34680802157393;28.274788630340936;9.004669323888153;25.208573670320785;23.49284359203679;38.57362455254328;5.993387554779007;36.556728408341534;33.04324776270884;33.98898933511762;26.778994364762685;14.264561586263618;10.778961519693468;11.32138177441819;38.412137427259104;15.519511476384128;14.420191042567932;20.233862698550762;38.898313373786806;42.733096063212;13.953315266774357;7.16274443950712;29.322276427155487;18.545357353045535;25.939105964657145;35.76090334226853;31.561689947398374;15.510872512752494;3.080062638863173;35.15999878225028;25.59122852653766;7.53015187255945;16.921732494718448;15.25907992294935;13.884975415909398;19.166314306961823;17.199426992175063;20.950817470555155;24.008572362573453;26.782167920565517;24.004233316125603;20.377827401431876;21.17969602917695;18.09329851401986;33.00549803881304;15.561088748279403;28.183238961754714;26.210821547332117;24.997081888667914;20.927303831464567;31.1355636680565;29.210230431593818;1.5898658428030585;36.22789935608161;35.17905016316835;24.982813858241773;35.072925912130685;37.11499385769293;6.3248660711233216;12.21895137285641;29.71820546851928;35.79244504798596;7.978661407204461;29.427754445119444;48.87426072096372;19.4099125290129;14.327557222685067;22.75850936090115;39.10763102346462;32.608359615133935;22.72570711815998;9.031077341205886;26.746829349605456;25.38416359253306;29.33009470442242;13.120711291628867;22.905742083347903;20.2743043687069;30.71174261472159;31.977879378776606;22.03785058839775;39.2731484472119;40.18403461308383;28.712921132687608;34.470935264446865;35.19707942459712;26.91829763182094;22.045658343733376;32.139329215533444;34.26427844416272;21.981789483169354;40.14846601021775;20.175999453929496;34.702536401532754;17.46727999603192;20.556282066004755;26.05251263874593;16.597985026707274;10.549353315428268;17.772278723620996;26.90193108773075;33.53004473157436;28.313454856382073;16.929930244443906;15.84534757449298;9.308392379684255;30.818727543683703;31.148216061380403;35.48304644331734;25.095840440340826;25.817169880012575;37.3177419577023;2.105669435775915;27.705746047429475;32.05848698617008;27.238046619000922;28.7760644421907;22.788080168767813;11.577658104857706;25.657847808552063;17.36250267683202;22.65920632721408;29.60310234753152;11.678613200523257;28.02687031696776;26.94319983132151;30.59046711792773;36.58304676382502;20.006306074585524;34.57568661630345;36.70826482986307;28.59276599051102;21.534872865873538;24.519466918694135;21.364111999033863;24.731884532887218;16.083510822028188;38.13614188501624;35.050410420996826;17.463985487523765;23.03720393309476;25.487080653464755;12.8419769353412;22.6359745022919;32.76381804223099;35.58446583482168;6.449161086992899;22.051718293844477;25.472469364370735;40.71490054707597;28.843509120500023;21.385423578189286;29.439849371428494;5.302018343353343;15.473089518776254;37.81548559874646;32.6934196973589;30.457136798666728;20.39119633716894;34.098440545231995;35.30033468128526;3.043986056389399;20.577351209837946;13.323081126225814;37.101372793036816;25.615654472746414;29.73408065855139;19.26064572992232;42.19509832142429;3.7463529855107094;41.23909629756782;26.251745765993217;26.125152972622267;38.319904464332446;12.53808337235659;12.335849933885209;29.186386573269463;13.38345207662528;21.175241133956977;13.158042310707458;2.2871073779817097;30.9005176091213;35.369427689449175;35.2262039862991;22.04432771950191;40.04132343431662;32.93311050947931;16.8780977777009;3.4733843799409847;36.15351068791171;34.7573324518256;24.16550908925662;22.572728121709186;8.723070183044264;41.049834903700095;4.966733909432338;33.602917207574464;38.71721803275148;30.88650876107726;13.265107947735942;16.78757903977333;28.878449027225315;25.528530908393204;10.707852573859784;12.474628845109935;31.267164297895565;29.735884034758993;36.292205352570875;33.64734546022011;28.049778145761127;29.93960157506064;28.02067297498113;43.44576452245876;33.56721628183613;17.662891828003406;29.64428263251098;24.106115123469035;1.3773620302962375;28.72222107616521;16.67582637363066;28.643200995601575;31.00669972796028;32.87775047738088;22.66073381365591;24.544181036763927;6.304928333878298;39.01977721014948;18.109229729202088;19.40300652238331;11.757195810993416;39.29123932995812;45.75666615659421;12.045446181791016;22.57591475741425;41.3396133114562;30.979375477331267;25.633329901698445;18.69547213495051;33.82600242045261;14.734458458345895;19.569211372870097;18.295728955750157;18.51770471213917;27.598305967400037;43.09412093534072;31.470262504009376;10.919972094842898;17.470856488340342;31.22882021564633;22.145173815703252;31.21995898141826;25.744337446403385;36.21652492447561;30.331812762751934;9.45007913972807;39.40219045490703;40.10059541130494;23.900999366703356;29.42203486978647;6.697088778099932;22.725640493473772;23.6757893907366;16.967097771560496;36.8317213714715;30.28256144839222;26.833886002401368;8.758779105289072;20.944364645181878;36.32382004361313;14.660538465418709;1.5880402520852432;30.217118408415384;17.956349361679006;37.510068742972614;33.63295389795154;28.97804635992738;25.94043162146829;16.92158455576891;34.60043608068841;35.95016881504869;17.90729271211579;28.327958496075127;19.02487947080658;21.99236983682704;13.624430094601403;20.86908950373533;17.01448772863762;41.32531718167502;27.644267758681117;32.20007849543919;32.035116053873686;19.604367374143184;37.99383546705437;21.486632301278267;15.822723163406028;43.22951103618348;29.231480594296062;23.59210877608986;35.361753394206545;42.70030997652035;17.725723914150105;21.33715036384894;9.529744541972905;9.402121896329355;28.24259955906181;34.79831209490507;30.315180304765832;12.434975404091675;28.76019537767692;31.92158098202178;22.7502306208521;32.47955616807964;15.499894323207181;18.96029051253181;32.48360298491629;6.461216217523937;4.088647204134483;29.853137311603106;10.850758569867512;2.760961246253856;21.283182257521716;19.72315184733924;38.700136701969484;18.743221585700834;15.984441622986564;22.95211502695691;25.971522558539224;35.32117290811208;40.12596598497365;23.655370166165163;39.11597862949409;30.906288042494772;31.787595057326534;21.630815183996386;29.90894754163755;27.611904139856044;39.064760975418906;27.425795473786078;35.25546513867437;30.128538750664962;14.73178079525551;16.98885713502012;31.813148831894644;24.58455698909422;31.666796362962465;12.984892143298355;31.732321334577957;25.578156858623633;20.313875665237344;33.07798387966389;34.37434764362572;18.835738049204704;21.43658098881167;15.91990917900109;16.373054477659327;35.865561590637405;21.563302544779557;33.262465753645095;6.4417735418513935;24.82064365931381;25.589486680675144;24.301807575798787;14.441067870180293;9.902311764238043;26.606761977982107;16.648609309879912;39.18928530239828;38.8207741412473;4.659733979569992;21.22974064616598;18.411030621703546;28.865671491178276;10.819925874028211;29.90370871846089;37.544410098053696;31.971839597139592;37.15998647654588;29.050299002694338;30.021658439148037;27.37744406392531;27.323366573472942;36.715409534445016;28.45665535975344;14.052080893361671;39.617997820718315;23.675144920153354;17.609685759692198;45.29292103746853;11.554807853867;34.732801362272625;28.661322534780947;18.849179566108848;17.337311813779053;26.100887818451753;33.48300264375367;9.58165908385015;11.229949978114538;24.172976689135997;26.362196681856872;14.286954070021677;36.5750822041459;21.697398069106058;30.150414014571428;20.730574103297;45.864740120398025;23.835210506118507;39.22235625954583;7.153031018761612;37.457725263587086;23.661850408518035;3.901063703741094;24.64313865622162;36.53519967859055;15.124609061766021;5.404585976395951;7.846928697407593;28.49804630626845;39.2091742074295;18.748518548703572;19.760334883184164;30.21390710736062;31.792098964563884;22.03805116317589;31.967237984155595;9.057491379394019;18.128500089019244;26.704356982469648;24.082287350920517;23.773433595465868;39.89166435355425;13.2481269304067;24.8841737246313;31.253413171039686;13.741951494136124;38.36448672092715;46.42711896909143;25.784325788571802;29.15198666091492;30.347946535893755;14.455623962138416;9.774794877732695;28.24754061450734;25.006775932321744;31.81488513277446;6.032695820240682;18.281933940799433;23.805162087553022;31.761193661966978;30.786613502821698;9.666549914065214;28.712431764559692;3.7564904699430004;11.04409909094449;29.822851762833483;29.730553662085534;3.9914888581473993;18.86559259920408;15.600149380564055;19.622211777543466;29.340190001778307;18.25774074726263;25.557418193288072;37.44805744747957;10.130145288312033;16.887225514602644;
[truncated: 35,722,572 more chars]
