# Supplementary material for: A New Model for a Carpool Matching Service
Source: PLoS One. 2015 Jun 30;10(6):e0129257. doi: 10.1371/journal.pone.0129257 (PMC4488330; doi:10.1371/journal.pone.0129257)
Supplement: S2 File — The distance matrixes of randomly generated sets of potential passengers ranging from 50 to 700 passengers, incremented by 50 (ZIP) [file pone.0129257.s002.zip › carpool_50.txt]

0.0	38.7793721783692	62.1153654241072	38.801202215655266	56.42730016645642	11.494656110508837	17.818467468461897	40.7962836260394	50.450998632532176	39.34852629129613	20.196348851510006	42.340496726145915	45.86667824416679	57.330083211386686	42.79696964359286	56.83009206064087	26.83562423649977	54.35754825804213	64.30042899091353	11.412874653917559	25.839244373203133	47.65806360717099	9.117591413779628	71.13117361521239	19.609317649573565	33.44313768670205	14.949201096221062	17.91408747892765	23.227449022779506	24.711457723266214	59.86384925695065	23.635773416723612	33.072384103924556	50.7981977956223	58.64252763205057	43.5552323967476	22.415490332907737	19.93662032621763	42.037043510660254	25.620280759198007	41.5709296513821	46.20347427279327	37.76684359598057	38.8428888821924	6.286244157600505	62.72470451910888	29.53871537998339	60.64642740654076	3.8077063966003664	43.39393264951352
38.7793721783692	0.0	24.927412852549434	12.228754802218683	18.181615455973578	30.474854134681678	24.83110206984655	7.842064937829119	16.387711580692127	17.2048934346499	19.550808013745915	3.68633585405254	7.49441393553428	18.61191919087774	4.085026447797691	18.18127467323189	16.345800982101846	16.038216562553053	25.795328071298275	27.428621257513523	17.875602705912566	19.482833864843027	36.48812371077391	33.85621931685512	19.345276775649186	9.42005579376917	24.283669589408465	21.026671038265007	26.39135879461075	14.672863615424843	21.924641084369235	21.429991005750278	10.61109051781246	19.487518759203354	20.403414728085394	13.507513745578208	16.364881029229274	19.913469652144432	9.70947595349623	28.912541590783057	11.122118342240835	7.490889050718838	13.564483359707657	11.746534832688711	37.99692001630581	25.93226975841409	18.19084266677113	22.07252733610583	36.2652451830976	12.192515262336634
62.1153654241072	24.927412852549434	0.0	24.273886507965837	7.604985280807649	55.04799867320554	49.69645473408114	21.327654704473016	27.05557042599838	26.248833307443647	44.17772139466651	21.315365891673967	17.484263448818457	9.976006646615371	21.817012620834365	14.356361990915124	41.18399230339345	17.04253530962974	6.902999136964014	50.760408703523936	37.265246228614735	19.010656213913098	61.044418688071424	9.048191163702098	42.60832572375794	28.722236915736456	48.50182410730306	44.28195168141315	43.977943116292295	39.3545371930987	18.581943579800235	46.29375663457203	34.87461901366438	14.748319599946514	17.002134204300017	31.22053979395709	40.293503106450245	44.55680207455549	20.228932378052487	44.780299884528475	30.515105006514844	19.244180933781266	25.802194744037546	33.057196448418196	62.26415164420836	1.5818535411273538	34.82504876748527	14.815098675606967	60.11350127647899	19.38884299560948
38.801202215655266	12.228754802218683	24.273886507965837	0.0	20.473490361194425	33.67848913587886	29.806051920500845	5.383370577949338	27.75577357634497	4.999268213329673	23.757144325744694	12.35387860416471	12.978815537683206	22.8530715683075	14.15197943083647	24.744217399480732	24.206571566795933	23.96730236323294	28.194405963448204	27.806667555078707	13.180613693318826	9.65835118635246	39.38297827222364	33.00252805630404	20.144097781727197	6.46750554545165	26.777748158650866	21.659619430047165	19.792474573322615	19.763025698187448	29.814779695405793	28.57657441907712	20.843784929425386	12.074614809500089	27.908748712630157	25.729464516654446	18.928384079083173	24.146299602158972	4.851843102787679	21.006536435255104	23.346299180486177	16.131590628754072	1.8082679907292527	23.70062852323914	39.98775244037977	24.579249565776724	10.571098299923612	28.467463944971154	37.33107975499715	4.885326806955769
56.42730016645642	18.181615455973578	7.604985280807649	20.473490361194425	0.0	48.63436078726373	42.990389935879186	16.312775331791304	19.73314970496437	23.69376214202341	37.709861257122355	14.496262869340965	10.715942720483522	3.6134523554509173	14.692266847047296	7.923081414868895	34.14183810394675	9.984955447903092	7.950476703788759	45.01466500626871	32.629036768418494	18.37574810747677	54.64871294950193	15.930532496740458	36.817990446568324	23.59106670949001	42.30642474354196	38.513564298062704	40.121998846614844	32.83695426402017	13.123598982382799	39.25298302808663	27.64183550893451	14.676619856562006	11.211991289306289	23.619466790621768	34.19579514860592	38.07708652126155	15.789240639255155	41.48001119373246	22.924558308989482	11.84194868652175	22.21372838553797	25.50909177475637	56.07250744745566	9.023277676779	30.871498628718097	10.018125157933817	54.16014971480727	15.848351048639179
11.494656110508837	30.474854134681678	55.04799867320554	33.67848913587886	48.63436078726373	0.0	6.644198781109214	34.2670362783218	40.07928815048801	35.62049229327825	10.925343067683725	34.15833209827095	37.918852261263886	48.98457632050007	34.24100354920567	47.8497917964704	16.253264518953614	45.11968898110718	56.25699602475744	8.30850579543993	22.41660628743738	43.22627479960567	6.0143672866891205	64.07997431921189	13.654143636806761	27.47950228534368	6.906210141109225	12.354055476938234	23.89212098765488	15.802152807153503	50.28111061121194	12.384400217216445	22.95299027828596	45.64539385827109	49.25949035448099	32.97250740962668	14.96181309711693	10.561401551149006	35.84242882169664	27.284798905119235	31.221119325173266	37.53966305717637	33.11488924779271	28.324724328252618	7.88019344934685	55.876283247540044	26.643541821339777	51.51325504881068	7.757154086180461	37.67227777988604
17.818467468461897	24.83110206984655	49.69645473408114	29.806051920500845	42.990389935879186	6.644198781109214	0.0	29.53845583652263	33.485964194706945	32.50870991789262	6.053335735412936	28.50561349184304	32.32550478861329	43.08240498969194	28.393170302153738	41.684059892611	9.705344460921017	38.86617895441884	50.441576009220114	10.583561315919813	20.389646874942716	39.464398454713766	12.24016918859166	58.669796976988785	11.302405609164438	23.371786457631984	5.907062284297751	10.742623070328227	24.224951567883053	10.460729655861636	43.883044390771225	5.818516463881266	16.51574812874245	41.42457725025518	42.93360741044949	26.350764654159303	11.008434792283895	5.667404693974899	31.2628179582948	27.8735428420295	24.652089532121856	31.59494392790927	29.55037972619413	21.723639053823906	14.480362714094438	50.624594205390444	24.55574454056985	45.27066316006698	14.225545956691693	33.31500455561569
40.7962836260394	7.842064937829119	21.327654704473016	5.383370577949338	16.312775331791304	34.2670362783218	29.53845583652263	0.0	22.493011338301457	10.21341412719338	23.66073732143393	7.114998780552598	7.666716889039224	18.227563366392914	8.9421872207254	19.66884114982106	22.466979427879743	18.688089314297116	24.238457982916835	29.4674147333609	16.317991703061274	11.701170271530266	40.187366952206126	30.334902192683348	21.362192938579817	7.411646804101114	27.521226783137106	23.017240386945172	23.957374586494797	19.096327458288254	24.594769617286477	27.28227627263207	17.83643943876003	12.276846129636471	22.725677022333063	21.018270189869206	19.318674671337202	24.05221765990381	1.9462537344311606	25.63695666176301	18.783716996103937	10.749357498913618	7.125899462905883	19.587925599833994	41.185116890645496	21.93597021649361	14.771570112601829	23.479503787204674	38.88112370390631	4.4250634370377755
50.450998632532176	16.387711580692127	27.05557042599838	27.75577357634497	19.73314970496437	40.07928815048801	33.485964194706945	22.493011338301457	0.0	32.69301761851025	30.286214120944738	15.404544953523786	15.934474945876763	17.132392289440066	13.605424601786753	13.11782384117191	23.830544833334617	10.082188824178852	23.548214267800518	39.915127764208826	33.79343926988358	32.22421666726555	45.67243646428036	33.84803433633756	32.781391784401045	25.799511662683823	35.54872465641595	34.26667613023173	42.346419470801834	26.12076931286951	12.014611172025255	28.11612577645115	17.38377023133131	30.317962611588896	12.062333198968497	7.251324210924032	29.30775331875439	30.52786885201582	23.782094443861432	45.100691884837325	8.887888653616432	12.190723296904585	29.35317779189853	11.763196733684772	47.95333589237687	28.583081991758593	34.538150699474784	14.984053246247557	47.249544210045755	25.7999219152542
39.34852629129613	17.2048934346499	26.248833307443647	4.999268213329673	23.69376214202341	35.62049229327825	32.50870991789262	10.21341412719338	32.69301761851025	0.0	26.49330382854211	17.291201262877237	17.554008895565143	26.468605297173156	19.10363593464764	28.84793470129684	28.005073865428493	28.381578372145125	31.02636117466959	28.926632925049685	13.609607268235887	8.467944258918125	41.04276131389947	34.48285624113124	21.976833829525894	10.143909523257415	28.755037716354718	23.293235874226742	18.229989877250336	23.039609408535306	34.0930159031726	32.01692228187424	25.335342204285347	12.234494392316195	32.13904138794086	30.711774660468755	21.501579514138594	26.868119066748168	9.201847888814184	18.592427160512944	28.309138748354307	20.904686530609393	3.759869335294983	28.557939963805772	41.28576528978835	26.265155960703286	9.842096533084206	32.42228564654717	38.34072617651401	8.022293700398379
20.196348851510006	19.550808013745915	44.17772139466651	23.757144325744694	37.709861257122355	10.925343067683725	6.053335735412936	23.66073732143393	30.286214120944738	26.49330382854211	0.0	23.233483097761326	26.99484387403051	38.08690602537323	23.345805023272224	37.08877273754544	7.297325604946289	34.449841521310816	45.33870661079731	9.922595380223477	14.827043549628296	33.41516382277335	16.93956807548294	53.197615297115746	6.206647886619906	17.332640506739732	5.262598492697671	6.4094083880656205	19.923594709763766	4.878306592407742	39.79803491780196	7.165738901574377	12.904154761647776	35.42895163473967	38.66582155713763	23.514725896634165	5.007508008679002	0.39295119949343754	25.338498561649715	23.607960550007796	21.426492665822497	26.671193827554895	23.49965222111836	18.80253071713519	18.523667396342187	45.039385888464984	18.87344100079441	40.81395234012419	17.175144756978725	27.336094528979
42.340496726145915	3.68633585405254	21.315365891673967	12.35387860416471	14.496262869340965	34.15833209827095	28.50561349184304	7.114998780552598	15.404544953523786	17.291201262877237	23.233483097761326	0.0	3.8359382388716536	14.995405384410953	1.8308113036321143	14.888959706814193	19.878637655605694	13.059022525748516	22.124566357197576	30.959812258333727	20.475626674109215	17.89369768338362	40.17201097683268	30.207675964975955	22.82232553385796	11.465442096969788	27.9319826154847	24.51396743821342	28.8339903160761	18.35620622200485	19.045975050227053	24.98386152167317	13.7963161194282	17.17983283005682	17.386137677839685	14.250945524786749	19.94592193442932	23.597201300633635	8.576687314099553	31.073743265105122	12.250370608890067	4.388572180344733	13.977278832876493	13.670418257005979	41.66267289387901	22.362549176543972	20.15148333181008	18.81109457297705	39.886727773453586	10.844680348135162
45.86667824416679	7.49441393553428	17.484263448818457	12.978815537683206	10.715942720483522	37.918852261263886	32.32550478861329	7.666716889039224	15.934474945876763	17.554008895565143	26.99484387403051	3.8359382388716536	0.0	11.539439985510898	4.553324898532573	12.182968552030312	23.701674320108285	11.022168901458276	18.45786578039997	34.46061629816485	23.07236260438354	16.305704113934137	43.933164062287	26.372655372023647	26.28011780386061	13.87999845872791	31.610663658850804	27.977176376756873	31.16422536265705	22.123486152396914	16.948115550653778	28.81011799765909	17.5119797971125	14.776434377402163	15.107390711695038	16.45009717076422	23.540529205772987	27.362779047411117	8.35254637445491	33.09451044927168	14.838985116275401	3.759389225111923	14.759281577434274	16.725986553477835	45.368183296590196	18.549630632257752	22.148406054047772	16.07110830816426	43.50849271462058	10.025306526380238
57.330083211386686	18.61191919087774	9.976006646615371	22.8530715683075	3.6134523554509173	48.98457632050007	43.08240498969194	18.227563366392914	17.132392289440066	26.468605297173156	38.08690602537323	14.995405384410953	11.539439985510898	0.0	14.743689170964577	4.497243765693364	33.897263185029125	7.075258888240709	7.446562332439721	45.939334220531784	34.37599314561156	21.718179202452042	54.985322718376985	17.101906583146445	37.778453277988675	25.205336851945482	42.89338015832693	39.4738963437107	42.18488649016186	33.2158606380029	9.521485401397333	38.96722781599743	27.17865757834036	18.16389189872156	7.636369847930601	21.833731427911566	34.941323882707046	38.439308475988504	18.035068240039877	43.77539895187705	21.50729092494027	11.488173374683754	24.639624827835902	24.301101436801353	56.58326072207263	11.5336457809333	32.986099604522934	6.455098830797589	54.87407866649837	18.48219379978955
42.79696964359286	4.085026447797691	21.817012620834365	14.15197943083647	14.692266847047296	34.24100354920567	28.393170302153738	8.9421872207254	13.605424601786753	19.10363593464764	23.345805023272224	1.8308113036321143	4.553324898532573	14.743689170964577	0.0	14.101810008042866	19.451342979541185	11.977309898947018	22.052925775116794	31.471117046061604	21.7044096916496	19.631509422366747	40.24287844274482	30.571719651641136	23.41486214484021	12.868159988419622	28.201104534677167	25.09205616730081	30.148112916586282	18.478673680799016	17.900214632539324	24.563803222474057	13.061637436158277	18.741300057862865	16.34061578138542	12.521795598386875	20.384873854640688	23.69684545416796	10.40081573600284	32.50198646336676	10.622173115601424	3.4150676094938976	15.752156173771906	12.263047857414815	41.85272700070911	22.954566698861143	21.62789071851751	17.988528952105472	40.219468239616816	12.643796846928362
56.83009206064087	18.18127467323189	14.356361990915124	24.744217399480732	7.923081414868895	47.8497917964704	41.684059892611	19.66884114982106	13.11782384117191	28.84793470129684	37.08877273754544	14.888959706814193	12.182968552030312	4.497243765693364	14.101810008042866	0.0	32.20419106368418	3.2072738780119843	10.472147958059827	45.54517675225045	35.18818632898174	25.08647482709192	53.794811744101175	20.732593171784558	37.51495195907327	26.018757715122465	42.10199800626103	39.189663736211195	43.34426056646745	32.28916655430905	5.491994867755868	37.16162002606326	25.346833531988594	21.865121989494117	3.4822570943289133	18.589836775172305	34.4444936418399	37.41865487154737	19.905861383008475	45.254422881631825	18.693301018372072	10.690388358887645	26.55238947366903	21.658396873651036	55.596669960175184	15.930608167094107	34.320100727501796	3.9251686116866282	54.14969309386662	20.845099795293674
26.83562423649977	16.345800982101846	41.18399230339345	24.206571566795933	34.14183810394675	16.253264518953614	9.705344460921017	22.466979427879743	23.830544833334617	28.005073865428493	7.297325604946289	19.878637655605694	23.701674320108285	33.897263185029125	19.451342979541185	32.20419106368418	0.0	29.308353171314756	41.32230219005947	17.175911546113223	19.06518694124594	33.56522274403829	21.943963474603976	50.013751890354335	12.382468326495077	17.92545309925348	12.2761757087147	13.183229891967285	25.796979396848222	5.869427904063224	34.20968573911121	5.113792300757758	6.876079628475897	34.73687502579388	33.30753122295959	16.772720027811257	9.435452606530143	7.397486605344912	24.362493390710373	29.398074686115727	14.967947888186083	22.454716121002757	24.496453021550515	12.090436695212583	24.13179722413607	42.24064043713437	22.47622637926972	35.7087845254462	23.49324817347409	26.69500836332605
54.35754825804213	16.038216562553053	17.04253530962974	23.96730236323294	9.984955447903092	45.11968898110718	38.86617895441884	18.688089314297116	10.082188824178852	28.381578372145125	34.449841521310816	13.059022525748516	11.022168901458276	7.075258888240709	11.977309898947018	3.2072738780119843	29.308353171314756	0.0	13.645303911414478	43.15440941382591	33.533953144601874	25.549246754460505	51.030818439113744	23.844733673492506	35.225998625799356	24.4703976650248	39.53554475297246	36.88109057626732	41.85754756749205	29.706590090878887	5.99926110387613	34.211837378217574	22.434177366944198	22.725466722723752	4.365208974926402	15.383285498782662	32.054759183603856	34.76851517370498	19.230106960693345	43.97265684351297	15.534858704856681	8.68221531901091	25.759456155606244	18.524574933697398	52.91143576425471	18.590888950468837	33.015856859879186	6.40473216554098	51.58007200252301	20.520154157641176
64.30042899091353	25.795328071298275	6.902999136964014	28.194405963448204	7.950476703788759	56.25699602475744	50.441576009220114	24.238457982916835	23.548214267800518	31.02636117466959	45.33870661079731	22.124566357197576	18.45786578039997	7.446562332439721	22.052925775116794	10.472147958059827	41.32230219005947	13.645303911414478	0.0	52.88865239156749	40.555864238436236	24.692663285574724	62.2668360039762	10.356257525808367	44.69625355664716	31.539690093347374	50.049134814322436	46.393222693945326	47.93954781448852	40.46068643489571	13.157647643627772	46.400341283460676	34.621480320842295	20.563455502607038	12.023899955433524	28.946082136315475	41.99839446907889	45.69781084333662	23.619694495437084	49.161749436519074	28.809945716534738	18.879439940577182	29.889977629181953	31.662484316017398	63.78721988236543	8.215403956630329	38.68582173182535	9.303289599607242	61.96609329531899	23.436084198814573
11.412874653917559	27.428621257513523	50.760408703523936	27.806667555078707	45.01466500626871	8.30850579543993	10.583561315919813	29.4674147333609	39.915127764208826	28.926632925049685	9.922595380223477	30.959812258333727	34.46061629816485	45.939334220531784	31.471117046061604	45.54517675225045	17.175911546113223	43.15440941382591	52.88865239156749	0.0	15.337211464582571	36.99203535738667	12.468173286341328	59.78972229251511	8.19702203318511	22.172099335361835	5.097800265389764	6.503102183556759	15.622464161839584	13.811608502372128	48.76733791668295	15.549890943553358	22.62501317359273	39.87563350449038	47.472335348818675	33.31995520668251	11.104492232739181	9.784944697827353	30.775547227354387	18.979091050503	31.13246303579711	34.88426887514785	26.92976850044073	28.62702732858416	12.36448211098738	51.403046781454385	19.403902386737997	49.39052924170957	9.524458456381684	32.25350414380253
25.839244373203133	17.875602705912566	37.265246228614735	13.180613693318826	32.629036768418494	22.41660628743738	20.389646874942716	16.317991703061274	33.79343926988358	13.609607268235887	14.827043549628296	20.475626674109215	23.07236260438354	34.37599314561156	21.7044096916496	35.18818632898174	19.06518694124594	33.533953144601874	40.555864238436236	15.337211464582571	0.0	21.824418342050315	27.591702506486065	46.10795020005793	9.134225579021043	9.19533257481208	15.737274592242434	10.117926335000105	8.557903351275762	13.209006886380843	39.5209891906241	21.57420444631762	19.828446191252457	25.011513059943642	37.84934237229368	29.056306813223856	10.117792959358614	15.138749485021927	17.085046324805326	11.464109947529124	26.458175255601006	24.860295422372758	11.98279612586982	25.216580566102945	27.70169357160857	37.667129276055455	4.241322497750299	39.103938891896185	24.73126862802666	17.979634009820977
47.65806360717099	19.482833864843027	19.010656213913098	9.65835118635246	18.37574810747677	43.22627479960567	39.464398454713766	11.701170271530266	32.22421666726555	8.467944258918125	33.41516382277335	17.89369768338362	16.305704113934137	21.718179202452042	19.631509422366747	25.08647482709192	33.56522274403829	25.549246754460505	24.692663285574724	36.99203535738667	21.824418342050315	0.0	48.84703910365048	26.614817559376938	29.613124943097766	16.110639421365867	36.32009480372751	31.06115165386224	26.633260707111663	29.375054295996737	30.573891200347575	38.09920484294624	29.46628663877412	4.270205892884176	28.56143288083102	32.142580087979596	28.569991370351595	33.80414543566031	9.784049137243526	26.7068532568172	30.104982866231325	20.064660567450716	10.123824287194184	31.182570036645174	49.296295010184956	18.734082383537185	18.26334052045596	28.11877608508869	46.481072935200494	7.293209576208818
9.117591413779628	36.48812371077391	61.044418688071424	39.38297827222364	54.64871294950193	6.0143672866891205	12.24016918859166	40.187366952206126	45.67243646428036	41.04276131389947	16.93956807548294	40.17201097683268	43.933164062287	54.985322718376985	40.24287844274482	53.794811744101175	21.943963474603976	51.030818439113744	62.2668360039762	12.468173286341328	27.591702506486065	48.84703910365048	0.0	70.07998996112862	19.24480949519187	33.28866698848782	12.682974285935634	17.79220457522513	27.757301727021506	21.815832939688416	56.112304030272185	17.62616061040422	28.746785869009845	51.40819491811694	55.13637621337406	38.493180834346894	20.86897451379572	16.574810903957363	41.727332203734015	30.850572093328786	36.86899657754456	43.530869434115075	38.72327975214925	33.9122461074001	3.091328868876737	61.86034914543732	31.74973065288991	57.43100226900564	5.777469905121193	43.497534436681484
71.13117361521239	33.85621931685512	9.048191163702098	33.00252805630404	15.930532496740458	64.07997431921189	58.669796976988785	30.334902192683348	33.84803433633756	34.48285624113124	53.197615297115746	30.207675964975955	26.372655372023647	17.101906583146445	30.571719651641136	20.732593171784558	50.013751890354335	23.844733673492506	10.356257525808367	59.78972229251511	46.10795020005793	26.614817559376938	70.07998996112862	0.0	51.64654583465345	37.70882021748954	57.54816761207999	53.31742252971902	52.51829469334036	48.36268413156809	23.37496387236682	55.12753923967737	43.56754942356222	22.413557798858882	22.359199417107927	38.934658162929196	49.34117107385207	53.57511264091039	29.16331189230776	53.073124194270044	38.556597307133	27.769986555103404	34.4406313595841	41.273898724132415	71.31190559694147	8.443843995887121	43.47400710226904	19.57112296123718	69.15614420246887	28.14242832311452
19.609317649573565	19.345276775649186	42.60832572375794	20.144097781727197	36.817990446568324	13.654143636806761	11.302405609164438	21.362192938579817	32.781391784401045	21.976833829525894	6.206647886619906	22.82232553385796	26.28011780386061	37.778453277988675	23.41486214484021	37.51495195907327	12.382468326495077	35.225998625799356	44.69625355664716	8.19702203318511	9.134225579021043	29.613124943097766	19.24480949519187	51.64654583465345	0.0	14.18032871329548	6.779060846457884	1.697280434884328	13.750639045022886	7.165303108308906	40.94565093630164	13.35537751587014	16.048248023409077	32.19050197149134	39.57133911644343	26.649318126905033	3.5070540367586864	6.434166431294145	22.748986126198346	17.428466828365874	24.262414074324546	26.829305904622064	19.49077288671576	22.11418669660888	19.915244827859205	43.28113524226217	13.350417962343167	41.38845881178523	17.51977685382162	24.366736986849578
33.44313768670205	9.42005579376917	28.722236915736456	6.46750554545165	23.59106670949001	27.47950228534368	23.371786457631984	7.411646804101114	25.799511662683823	10.143909523257415	17.332640506739732	11.465442096969788	13.87999845872791	25.205336851945482	12.868159988419622	26.018757715122465	17.92545309925348	24.4703976650248	31.539690093347374	22.172099335361835	9.19533257481208	16.110639421365867	33.28866698848782	37.70882021748954	14.18032871329548	0.0	20.615827431354592	15.791886029591799	17.38718330285889	13.300101407116424	30.46910455751491	22.15541023747792	15.376329488168267	18.179130531523228	28.750277815332414	22.227778776694997	12.587314373647576	17.72353313931479	8.603884986528877	19.634385911129222	19.663032414531436	15.845462496222332	6.571016465208973	19.295451775615494	34.09218411614309	29.288373519562573	8.789919693196904	29.928272199663724	31.64507710489313	10.209912059821988
14.949201096221062	24.283669589408465	48.50182410730306	26.777748158650866	42.30642474354196	6.906210141109225	5.907062284297751	27.521226783137106	35.54872465641595	28.755037716354718	5.262598492697671	27.9319826154847	31.610663658850804	42.89338015832693	28.201104534677167	42.10199800626103	12.2761757087147	39.53554475297246	50.049134814322436	5.097800265389764	15.737274592242434	36.32009480372751	12.682974285935634	57.54816761207999	6.779060846457884	20.615827431354592	0.0	5.622931305682702	18.50990652136188	9.829017775969799	44.96267921724741	10.466894376541038	18.166106600094167	38.76299604670247	43.786506614337235	28.754301640843533	8.220487740830931	5.0301206115070185	29.04603547947499	22.118939687586415	26.686646412594925	31.573948758277663	26.209791656935217	24.038828525463575	13.776811925009296	49.274700916253195	19.978574613806824	45.87038364554088	12.04893340155872	30.82138761776394
17.91408747892765	21.026671038265007	44.28195168141315	21.659619430047165	38.513564298062704	12.354055476938234	10.742623070328227	23.017240386945172	34.26667613023173	23.293235874226742	6.4094083880656205	24.51396743821342	27.977176376756873	39.4738963437107	25.09205616730081	39.189663736211195	13.183229891967285	36.88109057626732	46.393222693945326	6.503102183556759	10.117926335000105	31.06115165386224	17.79220457522513	53.31742252971902	1.697280434884328	15.791886029591799	5.622931305682702	0.0	13.668414837457776	8.38027230599116	42.58104055452658	13.52809352969317	17.356938165451986	33.72459357139704	41.2220052443246	28.020705427604884	4.966984556118433	6.545097669124162	24.378336259946863	17.352250741324422	25.674357991350544	28.5069817813937	20.93909897623421	23.435829515544594	18.340483048741298	44.94461272402552	14.359025059788902	43.05850531676811	15.867292562152963	25.953689512911673
23.227449022779506	26.39135879461075	43.977943116292295	19.792474573322615	40.121998846614844	23.89212098765488	24.224951567883053	23.957374586494797	42.346419470801834	18.229989877250336	19.923594709763766	28.8339903160761	31.16422536265705	42.18488649016186	30.148112916586282	43.34426056646745	25.796979396848222	41.85754756749205	47.93954781448852	15.622464161839584	8.557903351275762	26.633260707111663	27.757301727021506	52.51829469334036	13.750639045022886	17.38718330285889	18.50990652136188	13.668414837457776	0.0	20.053904435311313	47.85611737226021	27.088771140606138	27.80952564071435	30.455919939459804	46.1326442301438	37.46394816234153	16.36187517117938	20.11677812922525	24.334903418625995	3.6867980877234086	34.879071064251264	33.22094422229996	18.186523408664673	33.45934800850767	26.91254631051277	44.172038178050045	9.254133737159972	47.23449705068347	23.41555895780117	24.65065332194334
24.711457723266214	14.672863615424843	39.3545371930987	19.763025698187448	32.83695426402017	15.802152807153503	10.460729655861636	19.096327458288254	26.12076931286951	23.039609408535306	4.878306592407742	18.35620622200485	22.123486152396914	33.2158606380029	18.478673680799016	32.28916655430905	5.869427904063224	29.706590090878887	40.46068643489571	13.811608502372128	13.209006886380843	29.375054295996737	21.815832939688416	48.36268413156809	7.165303108308906	13.300101407116424	9.829017775969799	8.38027230599116	20.053904435311313	0.0	35.15447731203566	8.989646665898137	8.990189755049474	31.09244484877553	33.96021456861507	19.68605528771025	3.798543461013052	5.2410878818637086	20.849396524200586	23.6155175357882	17.398325364850155	21.81778197289725	19.753004257976254	15.068320636792278	23.375485282079	40.241440684807216	16.73150842743429	36.04535804054883	21.87482277033569	22.966373469592245
59.86384925695065	21.924641084369235	18.581943579800235	29.814779695405793	13.123598982382799	50.28111061121194	43.883044390771225	24.594769617286477	12.014611172025255	34.0930159031726	39.79803491780196	19.045975050227053	16.948115550653778	9.521485401397333	17.900214632539324	5.491994867755868	34.20968573911121	5.99926110387613	13.157647643627772	48.76733791668295	39.5209891906241	30.573891200347575	56.112304030272185	23.37496387236682	40.94565093630164	30.46910455751491	44.96267921724741	42.58104055452658	47.85611737226021	35.15447731203566	0.0	38.93325307127413	27.367433646027163	27.344881085243614	2.012480939529221	18.81019887890067	37.699694467476036	40.09894387250996	25.023320073426643	49.96417408755911	19.65253394244558	14.66096261850316	31.616394892854178	22.7193462533625	58.12841906190818	20.15468935875056	39.00679278630735	3.867742538417292	56.971808987357775	26.135351253568498
23.635773416723612	21.429991005750278	46.29375663457203	28.57657441907712	39.25298302808663	12.384400217216445	5.818516463881266	27.28227627263207	28.11612577645115	32.01692228187424	7.165738901574377	24.98386152167317	28.81011799765909	38.96722781599743	24.563803222474057	37.16162002606326	5.113792300757758	34.211837378217574	46.400341283460676	15.549890943553358	21.57420444631762	38.09920484294624	17.62616061040422	55.12753923967737	13.35537751587014	22.15541023747792	10.466894376541038	13.52809352969317	27.088771140606138	8.989646665898137	38.93325307127413	0.0	11.828463317901056	39.50660837469983	38.12399864486657	20.900642499446626	11.456569466078552	6.989135410491598	29.14290472097481	30.772512155776553	19.40951531061607	27.5462308590383	28.67558441284523	16.393297441736237	20.100491222397768	47.343161142975745	25.412369905017858	40.596489225311586	20.037653539587264	31.409966432406197
33.072384103924556	10.61109051781246	34.87461901366438	20.843784929425386	27.64183550893451	22.95299027828596	16.51574812874245	17.83643943876003	17.38377023133131	25.335342204285347	12.904154761647776	13.7963161194282	17.5119797971125	27.17865757834036	13.061637436158277	25.346833531988594	6.876079628475897	22.434177366944198	34.621480320842295	22.62501317359273	19.828446191252457	29.46628663877412	28.746785869009845	43.56754942356222	16.048248023409077	15.376329488168267	18.166106600094167	17.356938165451986	27.80952564071435	8.990189755049474	27.367433646027163	11.828463317901056	0.0	29.94886072101895	26.43688649354837	10.71308718688207	12.553868459796506	13.144120161391358	19.78246450078956	31.130906781947015	8.526193724881464	15.834664585141676	21.599430715405635	6.079272394189942	30.824275226091185	36.014898629552306	22.23486597509326	28.833461911031364	29.918472241801965	22.252126872452664
50.7981977956223	19.487518759203354	14.748319599946514	12.074614809500089	14.676619856562006	45.64539385827109	41.42457725025518	12.276846129636471	30.317962611588896	12.234494392316195	35.42895163473967	17.17983283005682	14.776434377402163	18.16389189872156	18.741300057862865	21.865121989494117	34.73687502579388	22.725466722723752	20.563455502607038	39.87563350449038	25.011513059943642	4.270205892884176	51.40819491811694	22.413557798858882	32.19050197149134	18.179130531523228	38.76299604670247	33.72459357139704	30.455919939459804	31.09244484877553	27.344881085243614	39.50660837469983	29.94886072101895	0.0	25.343525728871487	31.160736729739657	30.76345732932976	35.82168352068394	10.375062584054945	30.742567160764846	29.363111557542403	18.4491988461122	13.036015663589444	30.829729874735392	52.05898559823757	14.466214954946471	21.75977776504841	24.617010964941603	49.39926110296513	8.12703241989618
58.64252763205057	20.403414728085394	17.002134204300017	27.908748712630157	11.211991289306289	49.25949035448099	42.93360741044949	22.725677022333063	12.062333198968497	32.13904138794086	38.66582155713763	17.386137677839685	15.107390711695038	7.636369847930601	16.34061578138542	3.4822570943289133	33.30753122295959	4.365208974926402	12.023899955433524	47.472335348818675	37.84934237229368	28.56143288083102	55.13637621337406	22.359199417107927	39.57133911644343	28.750277815332414	43.786506614337235	41.2220052443246	46.1326442301438	33.96021456861507	2.012480939529221	38.12399864486657	26.43688649354837	25.343525728871487	0.0	18.45864815279602	36.3792097247969	38.977158000619454	23.10064766609516	48.178279133554035	19.04303118934938	13.025635898187346	29.71332165632592	22.098058213907983	57.079544691163946	18.582731155429112	37.22266891659018	2.9313395423098023	55.821285859571304	24.166510777768128
43.5552323967476	13.507513745578208	31.22053979395709	25.729464516654446	23.619466790621768	32.97250740962668	26.350764654159303	21.018270189869206	7.251324210924032	30.711774660468755	23.514725896634165	14.250945524786749	16.45009717076422	21.833731427911566	12.521795598386875	18.589836775172305	16.772720027811257	15.383285498782662	28.946082136315475	33.31995520668251	29.056306813223856	32.142580087979596	38.493180834346894	38.934658162929196	26.649318126905033	22.227778776694997	28.754301640843533	28.020705427604884	37.46394816234153	19.68605528771025	18.81019887890067	20.900642499446626	10.71308718688207	31.160736729739657	18.45864815279602	0.0	23.142264514322967	23.725794712654505	22.699526156599322	40.519346811686106	2.606194133208142	13.017637428415405	27.063995838060542	4.71654507792524	40.83088627621294	32.63531511560162	30.542490376690917	21.261368970612494	40.2619105010139	25.057260680773545
22.415490332907737	16.364881029229274	40.293503106450245	18.928384079083173	34.19579514860592	14.96181309711693	11.008434792283895	19.318674671337202	29.30775331875439	21.501579514138594	5.007508008679002	19.94592193442932	23.540529205772987	34.941323882707046	20.384873854640688	34.4444936418399	9.435452606530143	32.054759183603856	41.99839446907889	11.104492232739181	10.117792959358614	28.569991370351595	20.86897451379572	49.34117107385207	3.5070540367586864	12.587314373647576	8.220487740830931	4.966984556118433	16.36187517117938	3.798543461013052	37.699694467476036	11.456569466078552	12.553868459796506	30.76345732932976	36.3792097247969	23.142264514322967	0.0	5.374574183462773	20.880623459588918	19.965940286742835	20.758754143937367	23.79460827601157	18.576024090436317	18.613169280888595	21.970757204501375	41.05646330269679	14.012014925201608	38.2863099505232	19.96891190185572	22.73766528230803
19.93662032621763	19.913469652144432	44.55680207455549	24.146299602158972	38.07708652126155	10.561401551149006	5.667404693974899	24.05221765990381	30.52786885201582	26.868119066748168	0.39295119949343754	23.597201300633635	27.362779047411117	38.439308475988504	23.69684545416796	37.41865487154737	7.397486605344912	34.76851517370498	45.69781084333662	9.784944697827353	15.138749485021927	33.80414543566031	16.574810903957363	53.57511264091039	6.434166431294145	17.72353313931479	5.0301206115070185	6.545097669124162	20.11677812922525	5.2410878818637086	40.09894387250996	6.989135410491598	13.144120161391358	35.82168352068394	38.977158000619454	23.725794712654505	5.374574183462773	0.0	25.731022889185308	23.80279096045571	21.660165344931414	27.01651322077242	23.883619079890945	19.01099778942754	18.185061140742263	45.42136254714634	19.20191052396639	41.13685049731917	16.880881073101257	27.729027609874162
42.037043510660254	9.70947595349623	20.228932378052487	4.851843102787679	15.789240639255155	35.84242882169664	31.2628179582948	1.9462537344311606	23.782094443861432	9.201847888814184	25.338498561649715	8.576687314099553	8.35254637445491	18.035068240039877	10.40081573600284	19.905861383008475	24.362493390710373	19.230106960693345	23.619694495437084	30.775547227354387	17.085046324805326	9.784049137243526	41.727332203734015	29.16331189230776	22.748986126198346	8.603884986528877	29.04603547947499	24.378336259946863	24.334903418625995	20.849396524200586	25.023320073426643	29.14290472097481	19.78246450078956	10.375062584054945	23.10064766609516	22.699526156599322	20.880623459588918	25.731022889185308	0.0	25.755291417582434	20.526985922678524	11.777236488694061	6.658030386465371	21.439094835375897	42.63677315686673	20.726926551212998	15.082741465496444	23.616796313248653	40.240771259138704	2.49248549745568
25.620280759198007	28.912541590783057	44.780299884528475	21.006536435255104	41.48001119373246	27.284798905119235	27.8735428420295	25.63695666176301	45.100691884837325	18.592427160512944	23.607960550007796	31.073743265105122	33.09451044927168	43.77539895187705	32.50198646336676	45.254422881631825	29.398074686115727	43.97265684351297	49.161749436519074	18.979091050503	11.464109947529124	26.7068532568172	30.850572093328786	53.073124194270044	17.428466828365874	19.634385911129222	22.118939687586415	17.352250741324422	3.6867980877234086	23.6155175357882	49.96417408755911	30.772512155776553	31.130906781947015	30.742567160764846	48.178279133554035	40.519346811686106	19.965940286742835	23.80279096045571	25.755291417582434	0.0	37.92007252801026	35.43131947700586	19.278022651993023	36.652159874795615	29.78506077834572	44.8462636192667	10.95743840900033	49.09970497081236	26.210854229464605	25.727322969149228
41.5709296513821	11.122118342240835	30.515105006514844	23.346299180486177	22.924558308989482	31.221119325173266	24.652089532121856	18.783716996103937	8.887888653616432	28.309138748354307	21.426492665822497	12.250370608890067	14.838985116275401	21.50729092494027	10.622173115601424	18.693301018372072	14.967947888186083	15.534858704856681	28.809945716534738	31.13246303579711	26.458175255601006	30.104982866231325	36.86899657754456	38.556597307133	24.262414074324546	19.663032414531436	26.686646412594925	25.674357991350544	34.879071064251264	17.398325364850155	19.65253394244558	19.40951531061607	8.526193724881464	29.363111557542403	19.04303118934938	2.606194133208142	20.758754143937367	21.660165344931414	20.526985922678524	37.92007252801026	0.0	11.684271920206173	24.631506342312054	3.066840208505474	39.0996953968326	31.869409970896292	27.941149057089657	21.71399842355114	38.3617496460386	22.932137570835053
46.20347427279327	7.490889050718838	19.244180933781266	16.131590628754072	11.84194868652175	37.53966305717637	31.59494392790927	10.749357498913618	12.190723296904585	20.904686530609393	26.671193827554895	4.388572180344733	3.759389225111923	11.488173374683754	3.4150676094938976	10.690388358887645	22.454716121002757	8.68221531901091	18.879439940577182	34.88426887514785	24.860295422372758	20.064660567450716	43.530869434115075	27.769986555103404	26.829305904622064	15.845462496222332	31.573948758277663	28.5069817813937	33.22094422229996	21.81778197289725	14.66096261850316	27.5462308590383	15.834664585141676	18.4491988461122	13.025635898187346	13.017637428415405	23.79460827601157	27.01651322077242	11.777236488694061	35.43131947700586	11.684271920206173	0.0	17.85243929434509	13.935721673626544	45.19122686537052	20.49508594737241	24.492774403880873	14.585194577356317	43.60321180281771	13.65554784167242
37.76684359598057	13.564483359707657	25.802194744037546	1.8082679907292527	22.21372838553797	33.11488924779271	29.55037972619413	7.125899462905883	29.35317779189853	3.759869335294983	23.49965222111836	13.977278832876493	14.759281577434274	24.639624827835902	15.752156173771906	26.55238947366903	24.496453021550515	25.759456155606244	29.889977629181953	26.92976850044073	11.98279612586982	10.123824287194184	38.72327975214925	34.4406313595841	19.49077288671576	6.571016465208973	26.209791656935217	20.93909897623421	18.186523408664673	19.753004257976254	31.616394892854178	28.67558441284523	21.599430715405635	13.036015663589444	29.71332165632592	27.063995838060542	18.576024090436317	23.883619079890945	6.658030386465371	19.278022651993023	24.631506342312054	17.85243929434509	0.0	24.81469956308038	39.199803882389794	26.04481936741897	9.03607676651655	30.27462053458013	36.44096177866545	6.478721397496085
38.8428888821924	11.746534832688711	33.057196448418196	23.70062852323914	25.50909177475637	28.324724328252618	21.723639053823906	19.587925599833994	11.763196733684772	28.557939963805772	18.80253071713519	13.670418257005979	16.725986553477835	24.301101436801353	12.263047857414815	21.658396873651036	12.090436695212583	18.524574933697398	31.662484316017398	28.62702732858416	25.216580566102945	31.182570036645174	33.9122461074001	41.273898724132415	22.11418669660888	19.295451775615494	24.038828525463575	23.435829515544594	33.45934800850767	15.068320636792278	22.7193462533625	16.393297441736237	6.079272394189942	30.829729874735392	22.098058213907983	4.71654507792524	18.613169280888595	19.01099778942754	21.439094835375897	36.652159874795615	3.066840208505474	13.935721673626544	24.81469956308038	0.0	36.19505176776223	34.36545302545429	27.120488975294467	24.749014845031116	35.56487780193773	23.909316472467236
6.286244157600505	37.99692001630581	62.26415164420836	39.98775244037977	56.07250744745566	7.88019344934685	14.480362714094438	41.185116890645496	47.95333589237687	41.28576528978835	18.523667396342187	41.66267289387901	45.368183296590196	56.58326072207263	41.85272700070911	55.596669960175184	24.13179722413607	52.91143576425471	63.78721988236543	12.36448211098738	27.70169357160857	49.296295010184956	3.091328868876737	71.31190559694147	19.915244827859205	34.09218411614309	13.776811925009296	18.340483048741298	26.91254631051277	23.375485282079	58.12841906190818	20.100491222397768	30.824275226091185	52.05898559823757	57.079544691163946	40.83088627621294	21.970757204501375	18.185061140742263	42.63677315686673	29.78506077834572	39.0996953968326	45.19122686537052	39.199803882389794	36.19505176776223	0.0	63.01689817104585	31.749952384761563	59.29445407658207	3.643839932120156	44.28157262017646
62.72470451910888	25.93226975841409	1.5818535411273538	24.579249565776724	9.023277676779	55.876283247540044	50.624594205390444	21.93597021649361	28.583081991758593	26.265155960703286	45.039385888464984	22.362549176543972	18.549630632257752	11.5336457809333	22.954566698861143	15.930608167094107	42.24064043713437	18.590888950468837	8.215403956630329	51.403046781454385	37.667129276055455	18.734082383537185	61.86034914543732	8.443843995887121	43.28113524226217	29.288373519562573	49.274700916253195	44.94461272402552	44.172038178050045	40.241440684807216	20.15468935875056	47.343161142975745	36.014898629552306	14.466214954946471	18.582731155429112	32.63531511560162	41.05646330269679	45.42136254714634	20.726926551212998	44.8462636192667	31.869409970896292	20.49508594737241	26.04481936741897	34.36545302545429	63.01689817104585	0.0	35.0808741855013	16.377591860934654	60.79947865321381	19.710234180855043
29.53871537998339	18.19084266677113	34.82504876748527	10.571098299923612	30.871498628718097	26.643541821339777	24.55574454056985	14.771570112601829	34.538150699474784	9.842096533084206	18.87344100079441	20.15148333181008	22.148406054047772	32.986099604522934	21.62789071851751	34.320100727501796	22.47622637926972	33.015856859879186	38.68582173182535	19.403902386737997	4.241322497750299	18.26334052045596	31.74973065288991	43.47400710226904	13.350417962343167	8.789919693196904	19.978574613806824	14.359025059788902	9.254133737159972	16.73150842743429	39.00679278630735	25.412369905017858	22.23486597509326	21.75977776504841	37.22266891659018	30.542490376690917	14.012014925201608	19.20191052396639	15.082741465496444	10.95743840900033	27.941149057089657	24.492774403880873	9.03607676651655	27.120488975294467	31.749952384761563	35.0808741855013	0.0	38.180102856722506	28.67735346657339	15.44959086909054
60.64642740654076	22.07252733610583	14.815098675606967	28.467463944971154	10.018125157933817	51.51325504881068	45.27066316006698	23.479503787204674	14.984053246247557	32.42228564654717	40.81395234012419	18.81109457297705	16.07110830816426	6.455098830797589	17.988528952105472	3.9251686116866282	35.7087845254462	6.40473216554098	9.303289599607242	49.39052924170957	39.103938891896185	28.11877608508869	57.43100226900564	19.57112296123718	41.38845881178523	29.928272199663724	45.87038364554088	43.05850531676811	47.23449705068347	36.04535804054883	3.867742538417292	40.596489225311586	28.833461911031364	24.617010964941603	2.9313395423098023	21.261368970612494	38.2863099505232	41.13685049731917	23.616796313248653	49.09970497081236	21.71399842355114	14.585194577356317	30.27462053458013	24.749014845031116	59.29445407658207	16.377591860934654	38.180102856722506	0.0	57.91895317348962	24.400194054013102
3.8077063966003664	36.2652451830976	60.11350127647899	37.33107975499715	54.16014971480727	7.757154086180461	14.225545956691693	38.88112370390631	47.249544210045755	38.34072617651401	17.175144756978725	39.886727773453586	43.50849271462058	54.87407866649837	40.219468239616816	54.14969309386662	23.49324817347409	51.58007200252301	61.96609329531899	9.524458456381684	24.73126862802666	46.481072935200494	5.777469905121193	69.15614420246887	17.51977685382162	31.64507710489313	12.04893340155872	15.867292562152963	23.41555895780117	21.87482277033569	56.971808987357775	20.037653539587264	29.918472241801965	49.39926110296513	55.821285859571304	40.2619105010139	19.96891190185572	16.880881073101257	40.240771259138704	26.210854229464605	38.3617496460386	43.60321180281771	36.44096177866545	35.56487780193773	3.643839932120156	60.79947865321381	28.67735346657339	57.91895317348962	0.0	41.762929696287515
43.39393264951352	12.192515262336634	19.38884299560948	4.885326806955769	15.848351048639179	37.67227777988604	33.31500455561569	4.4250634370377755	25.7999219152542	8.022293700398379	27.336094528979	10.844680348135162	10.025306526380238	18.48219379978955	12.643796846928362	20.845099795293674	26.69500836332605	20.520154157641176	23.436084198814573	32.25350414380253	17.979634009820977	7.293209576208818	43.497534436681484	28.14242832311452	24.366736986849578	10.209912059821988	30.82138761776394	25.953689512911673	24.65065332194334	22.966373469592245	26.135351253568498	31.409966432406197	22.252126872452664	8.12703241989618	24.166510777768128	25.057260680773545	22.73766528230803	27.729027609874162	2.49248549745568	25.727322969149228	22.932137570835053	13.65554784167242	6.478721397496085	23.909316472467236	44.28157262017646	19.710234180855043	15.44959086909054	24.400194054013102	41.762929696287515	0.0
8.682182319445085	32.77174520411065	57.13282532936885	35.20203455218646	50.87202583411243	2.89268580595779	9.501942423232347	36.14800866788695	42.851744843573435	36.80590839624245	13.278391332111166	36.44239148222096	40.16175472113825	51.34813188860246	36.6137058500223	50.35089707910983	19.02271424342333	47.67164612459363	58.56599922174847	8.306242008124086	23.351686885489226	44.636844404827066	4.24099075845768	66.17776603624571	15.058044625336699	29.16353293522042	8.638499059377159	13.575771956054227	23.785122903742277	18.13511929887332	52.91152484234838	15.26932294083756	25.64433120241731	47.244697784928455	51.84783858083454	35.77582556324315	16.858946650651518	12.93877819612725	37.649580708103954	26.992508884718667	33.979163031252845	39.94804675358234	34.51432432364606	31.110558935152014	5.246476688430346	57.912138998379326	27.514374515462904	54.052246663801064	4.901742901345319	39.37256598122726
49.813366346715874	13.82748896636456	23.816334046318303	24.628207530548412	16.370894035107927	39.871579113066005	33.391241763987786	19.295591907694384	3.6110174135421156	29.50782836501996	29.62995657216041	12.309900604383765	12.45054861949362	14.018663292525586	10.581247366267023	10.367248063718545	23.689347079407845	7.176961475227505	20.822229005016627	38.96326375058629	31.60014869532295	28.696277449996757	45.631401212374406	30.99215281188441	31.474075255182395	23.209319628370203	34.86437326104314	33.035862674220645	40.14968966066087	25.176214431054074	10.659625466667775	28.321399355710806	16.920365703045768	26.720150708663034	10.133544469450154	8.350483325578981	28.075680155869318	29.906465630301533	20.47488794083081	42.73685174794776	8.992908477239087	8.74920975840468	26.28001007334991	12.059724496773685	47.74450339581857	25.316450834270082	31.997662206079507	12.912308501008678	46.771951083303776	22.404229841926764
46.23043406881717	10.197217796148127	15.90315107484956	9.82550668143528	10.823763190428034	39.28946680497327	34.208086483775844	5.552107057298642	20.82285827225663	13.72132350290567	28.503443714433455	7.350809150352038	4.930178001468447	13.028662217589217	8.813692370533838	15.126746512023061	26.356731625945745	14.813475521134974	18.716221709617017	34.862287927865054	21.848512837674626	11.401685872275694	45.261544024184396	24.944339362319596	26.705248486412394	12.945842511454082	32.65872885671302	28.37978633672657	29.310814840499585	23.76369282489	20.398909755478897	31.37007546658617	20.80296722335302	9.954140884810743	18.43167783023832	21.208489339054317	24.43945985978139	28.889280518359058	5.0154751769839425	30.77075817226345	19.42510385921062	8.684447916256378	11.616648872032261	21.01059963149346	46.399166176428146	16.617993761719244	20.067384593460663	18.738561546171134	44.211834764701635	5.736518804916058
52.87236631238173	19.11797900823877	11.105166248155184	14.137931954228208	11.09704240797456	47.027059974776044	42.40196086017008	12.863522668760455	28.009160145788126	15.311300723898995	36.510844647954585	16.266425365002807	13.234024724197766	14.656451755149341	17.595091002286743	18.57442454768916	35.06128215120044	19.744882157635875	16.780139825324625	41.74444064153692	27.314386737395882	7.961035020584386	52.897781283056354	19.183004324871334	33.83113548279216	19.652686737788088	40.214807685129436	35.430371013502764	33.358748463681835	31.957586300603108	24.00705025539469	39.992737781409055	29.728450953283573	3.7845419552176494	22.026543649620635	29.633311392915218	32.066084081205425	36.902916230790154	11.18940370152474	33.903313715956074	28.072374143103865	16.647451401461616	15.417312724586909	29.856938456024725	53.74473579622661	10.97718542906605	24.401717557476413	21.103931673714552	51.252020894000125	9.49122967456483
53.82309540789862	19.170103055775247	26.543381516019235	30.04582208865134	19.59873785409294	43.432472811021796	36.83110865506904	24.698442527154874	3.37209678190519	34.90404920501711	33.6570515566976	17.743703020762307	17.656960218325615	16.58186879988089	16.017486603501006	12.215283081270266	27.1884883464107	9.61526173383867	22.287620417460275	43.27238013911589	36.81308779046945	33.726889401837006	49.00339631562726	32.64342422294574	36.08662452104177	28.580608101475836	38.91962409059386	37.58640158681943	45.37091819776667	29.47169582105016	9.796400997152869	31.424646818155015	20.75532153169846	31.45868142217494	10.337782716773864	10.525892803996289	32.62316599100249	33.8994391570808	25.82215876904333	48.03811641577136	12.258207251203336	14.048585662031387	31.70755086122011	15.108696442597415	51.30373524081834	28.109366150418875	37.360410296844165	13.236202278092236	50.61882697755442	27.67258328334546
25.071543035392803	39.34121183180184	55.10868620671259	31.630718703056555	52.09201218470326	30.94976601189298	33.606002127000956	36.31740471532768	55.327138057091105	28.86282507099988	30.782533023616445	41.65925120003755	43.76381463498765	54.439738260829756	43.03644319931865	55.9301912658036	37.49118295483229	54.61068611117755	59.71190280310928	23.229348575805158	21.54136164576871	36.59607831200774	32.689123993207154	63.179314039193684	25.11012619936304	30.195373325594577	27.729986717950016	24.419337811529438	12.983563073234274	32.075787906734014	60.606691569537844	37.731154913475194	40.388881448762774	40.76633626824511	58.83487265020298	50.326302478557075	28.27813349113609	30.869516828297673	36.40960890683519	10.680687497233118	47.757079028227885	46.03263866604011	29.87857174667276	46.19801483716565	30.708720333877828	55.08282462787235	21.61607449122901	59.77912067774681	27.124516108467088	36.28525727050327
16.349446597469157	22.596042577307365	46.66764720792543	24.84105323734102	40.54402460889065	8.842806953587226	6.993805490546184	25.63252073715282	34.37982778717909	26.840157529570433	4.325046698181603	26.222341323553774	29.866278044037585	41.205895780476204	26.55562667630022	40.525198416666385	11.614831814742706	38.01574869607489	48.31891304680142	5.616393361152815	13.921201641290036	34.38384727605744	14.600226937371668	55.71553690757526	4.876614920930383	18.690053901950083	1.9370830807059831	3.872524574585952	17.23482786213775	8.378490914545031	43.51734499873345	10.647436063187529	17.044288022364455	36.83019200642959	42.29440841796912	27.72259863662447	6.375454629717328	4.223204534226059	27.139995492017597	20.890372779926235	25.564565541485265	29.945430141837807	24.274876287580835	23.023137852667556	15.596743292205465	47.423299575488386	18.158589416030505	44.321376596068646	13.669358234933036	28.897893503828897
29.248206017659996	24.940363944777413	39.49535853114747	15.961003108511113	36.39312771118145	29.022423903877275	28.380420507382446	20.839622817812504	41.308549683091826	13.274907832815218	23.320094939070053	26.72919403005802	28.42936650410813	38.8099170173258	28.271902689728744	40.50835202523994	28.093713678101622	39.40981319397964	43.99944048538076	20.947082649867568	9.055118240100537	21.380863581744173	33.327650344687285	47.74826848040327	17.20451106359677	15.521111314342935	23.03062012236565	17.645166317606794	6.0643891507077345	22.226784354258122	45.3713125358122	30.317370766016545	28.67352520773739	25.409900077327165	43.53537223614436	37.298746106877	18.94498959880918	23.586553370517915	20.779131532540205	5.332713169356864	34.694669451939184	31.014529444304024	14.189723232312392	33.77741250755336	32.69436792569634	39.53830063817744	6.788217555948687	44.30614044214023	29.266856414338594	20.5735344136628
48.846225475684676	10.207986674687662	15.34232725605187	15.688488813167831	8.10561706298246	40.6752127614184	34.93191704332618	10.522449988138698	14.907748604072276	20.028129590577684	29.754010768912856	6.543119188630066	3.1110788337061623	8.491669045740876	6.5868607563480674	9.158686254308423	26.036473395226196	8.355747480966565	15.587353959025101	37.45111888563283	26.17576014840671	17.662933742348084	46.68687850342828	24.003186225973565	29.28707566774331	16.981256796625384	34.47509911728176	30.982699116267483	34.23017871437627	24.875720973959716	14.127398446935056	31.148027993640994	19.572787627623544	15.429922526626456	12.223877152546454	16.803928033818607	26.472643678726925	30.114489727990367	10.90168717259306	36.097297637384706	15.614696579925216	3.9727282337863037	17.49154601547448	17.908400672813574	48.20251855887373	16.557703103853857	25.168864684510826	13.01310496673505	46.424395251744876	12.179663015780351
61.38896483606506	22.819625988143905	14.932576042220616	29.152219880889394	10.471228589211119	52.23990260415749	45.98845222539332	24.18553133281069	15.493310839263534	33.07368076675246	41.5481252912861	19.555774030943127	16.798297464117805	6.958367443908764	18.735612650796824	4.667969735473662	36.41763149890643	7.12355631827264	9.167196888637791	50.13546097213747	39.83882291811627	28.665189166656596	58.15407207173567	19.34700100817933	42.135043898674134	30.66078578646383	46.60875231183209	43.80487377176613	47.95963843174267	36.782972329984695	4.028812732590777	41.29545056787728	29.541747245069622	25.115039433587704	3.4400154981330977	21.86726528296715	39.03114917549596	41.870261195391016	24.30064936722586	49.81149057505234	22.366997717773938	15.332254915230216	30.958644981304538	25.408358675216938	60.024772572705224	16.481665861890903	38.896597193795536	0.7471004605374766	58.657085655280156	25.051520216623917
37.175086660928905	9.260089358246569	31.978373063151853	20.958223034931027	24.553912934976832	27.048257841769825	20.56966633913905	17.066428011604923	13.304223422272427	25.76747199503238	16.990714230046162	11.661318186009476	15.046806914861925	23.744740715600482	10.494772324433352	21.585793880001862	10.876252874945841	18.584426855142198	31.183150009909244	26.628339398331875	22.373558471549057	28.739370561800534	32.80927231376434	40.45823148516534	19.73864753348217	16.395989805085232	22.25286239153109	21.142320159212744	30.677492291050253	12.870537153208222	23.337943848373015	15.648096755708961	4.1166811497638225	28.63919384216926	22.479188585756347	6.940039863736742	16.23318855734371	17.240049935510307	18.958961672741992	33.82522133671236	4.533182860379108	12.73673449148646	22.01453922284104	2.918631723182852	34.92397955901718	33.21001474248113	24.209770825353324	24.955903213637143	34.03446036469032	21.446799836411188
9.742339682582454	29.09386174841943	52.79719521820948	30.118303118631122	46.88992670367801	6.1157059101829265	9.756119285974867	31.56374694931617	40.87682414311205	31.378167638668966	10.597443639418781	32.68463295492759	36.265418839113295	47.680008759119794	33.09044893015988	47.10085139707768	17.57766981005238	44.61585708394515	54.720830697091294	2.53659494761775	17.813599858060616	39.38476179415649	9.931885810408442	61.83891981244746	10.201677078130022	24.345310850699285	5.346867027485647	8.556114239996266	18.04495474265104	14.98279674780514	50.12720835446321	15.221394456423582	23.49908554763496	42.19291665254881	48.90029606585724	34.100913983976874	12.738768824409341	10.375521314907154	32.93441744869711	21.326832793815232	32.023244442231565	36.49132557506021	29.296228749925003	29.385594289646434	9.915645428838	53.4807319078373	21.909743677190132	50.90987282048665	7.318748415629186	34.489197588106585
27.538355465617606	30.741130836542045	45.403956958509	22.08504724233571	42.49364963081055	29.734919375059135	30.44245500134537	26.957194708200742	47.03228314393898	19.15932034133613	26.17979180779301	32.7136237008608	34.52483433525974	44.93681043552996	34.20817668909722	46.62524305293466	31.905587062316993	45.48355257539297	50.05726233059674	21.426663480658263	13.670458146927034	26.94818293276346	33.138211515507386	53.4994387030751	19.99468988580354	21.36655547955255	24.673477589965874	19.930849445967215	6.26404011005519	26.10110646635067	51.455849509241276	33.34327298985883	33.45480741716835	31.091946027167108	49.63214070341286	42.656694938773235	22.48166600011703	26.376943028356	26.90818065774122	2.5786660891948507	40.05227980257523	37.03289634126724	20.30731696086123	38.88497620582131	31.954099481197204	45.38180252793907	12.581773571477394	50.430276905080554	28.349515130880274	26.65666407449034
28.45073214093095	11.81874433897623	33.66546792642627	11.392800865897945	28.157918989517654	22.339752301051874	18.489896208236118	12.360187775376817	27.38847684744269	14.151939322085752	12.438749399265442	14.827522643772841	17.907269770164735	29.43590981887	15.819071861380277	29.714918164882487	14.320860577765876	27.787845337712955	36.09380883759491	17.10723327765717	6.474248088357869	21.028829491071992	28.12854482142058	42.68741018113752	9.035715474582908	5.164091335052301	15.46230010041071	10.669891079085986	14.979116997264377	8.95195325014277	33.718325951062255	17.93929127027331	13.70036395118295	23.305650153005736	32.145574822948916	22.59001410180797	7.541337750661376	12.822855032920765	13.71337428945976	17.930949599454575	19.98958019987652	19.12798612888491	11.060903047168146	18.833449963604426	28.936507963336215	34.295898374714184	8.562606153423808	33.638087727094955	26.53692542262482	15.373338646726333
20.237269860063286	19.376740481494704	41.885591259590086	18.843254600731985	36.372196172634766	15.382657634516038	13.476315905338007	20.561159498334373	33.56956313508735	20.295500380167173	8.402366591758067	22.705117948208347	25.998367048749316	37.53664954802442	23.46115922359513	37.53824010092684	14.249836837860888	35.39033570928767	44.296683077506195	8.991013903485532	7.098559553110431	28.147858467482784	20.7541854454432	50.89556640268961	2.2195029824721577	13.211497650061107	8.640856594904552	3.033168989933707	11.6458385706744	8.713957353036154	41.2053354222772	15.526891197288608	17.289771324170996	30.91774225568578	39.7526679052444	27.711121442457515	4.915986481999104	8.641801950618866	21.812830469191628	15.30742770630922	25.25173589697442	26.856469465853344	18.039270408429672	23.289418321980445	21.163754346470935	42.48745075525839	11.339247191374964	41.44132637596134	18.50690227709982	23.26254899989548
46.58150725492024	9.644949865971286	22.830721489584043	20.506882829914996	15.225987755344486	37.05663740332369	30.737742524817072	15.219022608381536	7.280461690076368	25.42619329370582	26.510551120492337	8.155613027340074	8.857360436150888	13.729895308673775	6.389564605609159	11.186580107737182	21.142744588158145	8.179402560498186	21.06877531057652	35.535173699444734	27.48052184583057	25.1442350816496	42.9332312364187	30.77506204776337	27.83299244514555	18.99913624666432	31.67295514096139	29.43827271353289	36.01696825496525	21.87009317174859	13.290227766391565	26.032499997758634	14.26667662178984	23.547545803229106	12.204204423393245	8.440343093207685	24.513566583501657	26.813932644626203	16.50585479948393	38.555509218259786	7.78287397309544	5.111399632062112	22.130868228235933	10.59438491033654	44.88291060936207	24.22394751701967	27.78888216442432	14.569660807225151	43.68283503612429	18.55817680526855
20.22880322716769	39.91264048116025	57.66737478474816	33.64548318742468	54.04552299682878	27.2626470483274	30.72910915531378	37.90147349834729	55.385130909563735	31.544099730774253	28.757108925405653	42.58148679389007	45.05738664435375	56.12882602419699	43.79972715994495	57.22437464626391	35.82297008260994	55.63804623556126	61.8336682101002	20.150233507343113	22.10745333087729	39.666016176482216	28.31693225818592	66.0264734415805	23.65455778668794	31.212296130986726	25.019311335188636	22.651581425827473	13.944336258010368	30.81099087276464	61.6274313191582	35.37210833167728	39.53754688597106	43.71010390326739	59.94511297863574	49.878529547174494	27.057823027217086	28.779705711105606	38.25642032342832	12.967635359572373	47.37222215912105	46.96726305874879	31.9835691526101	45.52324509547578	26.112347491015484	57.77194112103439	23.176931659402218	61.126290749076766	22.61717237145477	38.462203975498724
29.41077229298572	10.01739527973928	34.86852186817036	16.97249705966932	28.19785022533208	20.506656557856743	14.831668762977094	15.293990974004807	21.87721642166165	20.946656217247032	9.61288016998119	13.70162047113805	17.506819973738455	28.479957509247733	13.736566606354756	27.524210204054505	7.27054397959372	24.96223843616643	35.75663245724914	18.340165199163327	14.026959402961722	26.294678787492018	26.51249317395097	43.83820105774087	10.904187110715602	10.805941229213838	14.582072555353761	12.40851354629341	21.996052944467817	4.767203426260741	30.46438587126726	11.988812193524144	5.825029672589791	27.532663162348314	29.233291354894384	15.905448580965164	7.441822562123333	9.9611417556034	17.161662367793035	25.305886600877507	13.440074610785402	17.05907199608606	17.352869177903344	11.57358270655761	28.13248494178886	35.813536701056506	16.63848404315348	31.288621867956948	26.630969138435947	19.457782765222447
19.313908113708738	40.72550127977375	58.86479279472193	34.776065133561694	55.131165844453406	26.856219167670883	30.60554303534345	38.93821839698657	56.04549754341792	32.796077926217244	28.921606855305047	43.467533246158325	46.019474072819	57.158807183197204	44.647548485828025	58.16961575166776	36.06337105771949	56.526404404843525	62.945518561719645	20.026700553851803	22.99867642837006	40.96659803083211	27.613138903835715	67.270074907671	24.02371340448301	32.15108592716454	24.984954344714314	22.937654113169433	15.009523566972728	31.188982005808064	62.50760990338448	35.401762892455174	39.996024385304906	44.98614793346075	60.84703112047933	50.41955366371192	27.469174756892585	28.9240979267076	39.34442669692665	14.260179317391321	47.93439145089327	47.84763924112076	33.135107239072966	46.013503099008275	25.307749744909	58.992663999333324	24.262877963165675	62.078986968336814	21.872016054247393	39.61238024199316
36.21936070654083	3.1694977755186815	26.607405446070352	10.297589925366907	20.304031973950572	28.45168030394392	23.174088915844308	7.0891059501973555	19.429319888885306	15.104527376729832	17.570387580069426	6.207545861962642	9.652705758516081	21.12643747997704	7.101557213721337	21.067428097302066	15.480709426952966	19.072131208246926	28.107556164922336	24.818425184845175	14.706941365879008	18.64645889810221	34.45651496929973	35.63100326238561	16.652080453382926	6.407347153297676	22.01232646603159	18.347462536497417	23.22245887649768	12.761952813678231	25.001507345076764	20.404128125809187	10.822560422085335	19.343744947867943	23.431977317650652	15.950958325711298	13.895765251269303	17.949872439978108	9.028149159528633	25.76680803643232	13.430979072865435	10.426204109631268	11.359260724412588	13.455444670827596	35.78656801230551	27.479908484816193	15.108852403554309	24.98251285575586	33.864388375280576	11.467042532412686
27.58633261624232	11.32369127435147	34.92244827366731	14.142615071438437	28.886440933386634	20.27193350809454	15.74516002922996	14.000591649616931	25.65644915012879	17.393004610250035	9.745062422006084	14.787267631797064	18.281329955061963	29.754875114934173	15.402726513122094	29.503930706630968	10.840222146410076	27.280069643786135	36.7265433850058	16.185568556404696	9.192268950746984	23.783988854873417	26.213704723794752	43.97033934757224	8.036017412092573	7.675928421512381	13.589709733533033	9.726715421196895	17.29506131656781	5.665346184729494	33.06975265338628	14.624529498832237	10.637749851608056	25.686424406611383	31.637937568404418	20.24816358931868	5.372053648987744	10.137975678131392	15.623005376895637	20.52780732115407	17.692135820151716	18.813859572567104	14.088546899908767	16.16428675226023	27.34177930063758	35.685212514731866	11.915835426771404	33.38932281466755	25.281756190374402	17.591185601565275
26.63516487943223	19.441577100806484	37.4802575530514	13.210586496107602	33.25333447934391	24.10628256292901	22.477796708221813	16.995945202423588	35.57979807790143	12.75833429201223	17.0466566547299	21.783765985028804	24.110681409925995	35.20629276011974	23.12782393108548	36.28723146201035	21.426821645534567	34.796610811018354	41.126615245468244	16.648698926457342	2.362062351523956	21.173249338740835	29.05991413691561	46.19994536302172	11.176391597654536	10.326972484451423	17.58730724377928	11.979082005227845	7.063895365216602	15.569039725865025	40.7955692742739	23.875000318033035	22.074169499852584	24.62767684398447	39.068914832683795	31.082505291796867	12.42654395175418	17.34565745546151	17.514564488413658	9.522138663389194	28.478020812989836	26.16835921470225	11.779811534810692	27.354077761696356	28.959482714883492	37.78539267898775	2.9162642342981013	40.18178048345895	25.836562644126175	18.092913223111935
16.992921351246874	21.788760900765155	45.54657987079761	23.37305179673494	39.570297265319766	10.39507129436887	8.643720153390452	24.395077580855908	34.235827774747776	25.229560761456423	4.965310725604689	25.365826903488106	28.940050608235588	40.360900408756045	25.804519827113378	39.85115693745999	12.152092305934975	37.42638815206661	47.395800734618675	5.75135661255479	12.211155309985209	32.86581772773787	16.01033629831595	54.59331684262784	3.2601479499053294	17.323726779555987	3.544523583912414	2.1444766301832163	15.640207519525596	8.115615423633363	43.02062093198292	11.837045115393668	17.03691255935655	35.40194005807022	41.73688609331525	27.749993840200087	5.423930218964165	4.997250914095752	25.844709594935722	19.31123519135456	25.501640208426217	29.212244642078904	22.74518812010444	23.08890275150962	16.794486926869144	46.26309116224707	16.451090289833786	43.682540767765566	14.59711929935324	27.52996431918843
56.96974786130413	19.073515844562355	18.561385975403297	27.36308745728125	12.21463620592629	47.42656440631315	41.05101482918244	22.075790920568434	9.883624994090463	31.773768730030447	36.915326359657584	16.28142362145888	14.409087185578398	8.806143198049242	15.073330029438075	4.313785645169728	31.392845846750543	3.3973033235243704	13.994064687590528	45.868915817852034	36.74039999525899	28.75843653377905	53.272897655131665	24.349720431335435	38.051235288674164	27.735037547870178	42.073293647887496	39.68507764701984	45.114237901855276	32.26179458646433	2.898447135461188	36.15773092074118	24.537035389046984	25.774710247487327	2.1834824990064203	16.310644833374592	34.801703702057104	37.2182683153264	22.62699805355917	47.287090651136715	16.97309653726729	11.893450037513604	29.154157657804866	20.03587321193427	55.26695387636588	20.14180332565823	36.33436506832433	5.100713523362042	54.08737461853357	23.894955140134396
51.39247261829706	14.578614517257893	22.053021798542368	24.70169881290915	14.714237282906698	41.607682197783205	35.17158904782698	19.32337669335059	5.019616178699602	29.484461209731453	31.243796004408665	12.576772899440755	12.080630507301223	12.165502603872635	10.979710866200739	8.361775152563867	25.484589765951434	5.200355156290975	18.831292523538654	40.439129194444035	32.451109888338834	28.084400446401826	47.408095959381235	29.044770428538293	32.81728119624936	23.81787908833522	36.45298960422766	34.40845243264727	40.96938026915071	26.70122059912345	8.7445503979612	30.188787442853265	18.663768339763138	25.84798402959462	8.107111920326222	10.402871176176427	29.46684710396482	31.53160263595413	20.33644756691983	43.43396029550377	10.954380903792773	8.58087107494941	26.407315949415917	14.017365192677802	49.46976617423587	23.574300709362003	32.59577323799007	10.863603175700232	48.41162107629499	22.105887427408895
23.50406124060826	20.987263167255033	40.291936488154306	16.084296749191626	35.79010785152643	21.37552055335373	20.314991779294314	19.47779705253111	36.74001864158871	15.885457012084432	15.280385509611206	23.659844938202216	26.279598682302943	37.573005540405696	24.85954942394892	38.39261085835752	20.501816524882834	36.7187927516037	43.70682816139225	13.682932973651024	3.207237715638153	24.284548397396374	26.13956326868195	49.08100288695391	9.13094513875612	12.40205661858424	15.085622608303053	9.599466729740081	5.716232184985442	14.66508282237177	42.701513722604446	22.342762504912525	22.12638521528187	27.68336175671364	41.040197873292605	31.755486212051792	11.132010521155339	15.535479645562168	20.174927028876194	9.038046218887768	29.174021239402144	28.040859066317715	14.748038664535466	27.744843434312173	25.93027629277234	40.64963674767449	6.046143006069897	42.309209996825864	22.75810656134788	20.939578841805254
62.614429085151095	25.82247785920629	23.607370608262638	34.72419395933177	18.56008472078198	52.518306693535365	45.96828287024954	29.411699676936447	12.60520490724804	39.16072915494822	42.42168608695696	23.349971453355877	21.751615877788957	14.949126164482564	21.97742611796185	10.929459646603872	36.27317103100254	10.779685297514629	17.60676365102081	51.77978446762147	43.66653618031026	35.96774505844516	58.188208918279	27.369351567867803	44.23086377211378	34.80544483907629	47.66580080842264	45.81201915559352	52.12552391287658	37.99485941348048	5.4625125004688515	40.685415655352585	29.624353870248946	32.79439169715812	7.452021016524601	19.856468178572445	40.86072840111007	42.691187535439234	30.00679400076379	54.42366657538781	21.319237799750088	19.003074495045354	36.50972173889332	24.29619934461797	60.39849464858893	25.155352775813203	43.49374822876205	8.840600351756118	59.533806588737654	31.27837352332336
11.042132148637304	28.79034179389309	53.04290730512574	31.104180756325302	46.841499794353446	3.171228245710659	7.043005013223616	32.02727776866761	39.50089461429328	32.81291543671092	9.45111054669246	32.44805001267156	36.140808270346994	47.39215381476044	32.67919070090096	46.51596445129558	15.800518564991867	43.897896521661394	54.57045682610666	5.16221957114304	19.46266121142292	40.569725321541725	8.280570483081368	62.08968310856273	10.964241975059936	25.041757396212194	4.543426842441038	9.528585053904429	20.721669527677488	14.231112324867626	49.241509772258524	12.770458696537144	22.158390347688766	43.136595221731774	48.11691198921303	32.54566727758924	12.753792869718836	9.143114583849561	33.525004096262364	24.124238392541688	30.613226982221082	36.03743984138704	30.445928760802115	27.83984554320805	9.234529139453599	53.8101794959775	23.667371497271617	50.256255306426866	7.761551064424266	35.25134338520419
39.00267068426767	6.959582262975086	23.112699236228796	5.347573618783544	17.880940875859764	32.41353109774631	27.70753953880529	1.8535254286657734	22.489047933685043	10.346562411941129	21.816590873836013	7.144039389124082	8.56810559052521	19.600962583163668	8.895279768695241	20.736031898109104	20.780329702366526	19.511022819089156	25.827346601373453	27.65701568938953	14.792771712283429	13.052166022182712	38.33440124903548	32.13393140887131	19.53474351596833	5.716850714302368	25.669593907949643	21.195361388161096	22.658928238561238	17.275076259556208	25.47992087894448	25.542732034533955	16.417461047745842	13.96771610669904	23.664948200717433	20.418850807940714	17.465563691993633	22.208336079270094	3.6018221066631626	24.526571725936588	18.074173336519802	11.208211048735597	6.866755358848328	18.61514076338213	39.34051551938733	23.749518928512614	13.58424959798092	24.60176797623112	37.0545035692765	5.929434132999582
12.480054921505344	30.558025560324026	51.84214059860099	27.77924243522597	46.9179357359308	15.256991359176354	18.074574819687747	30.702150845043153	44.761408893898086	27.56684335744107	16.32560582507257	33.760962249764745	36.86123494082864	48.37110131378324	34.63083264494041	48.6454794264118	23.5518381078146	46.59554354048621	54.86818622117061	7.530558339335593	14.609968233681254	36.00948997192675	17.821211614915818	60.7118275720412	12.017610023328547	23.33357118666965	12.343988631844594	10.670860470416473	10.747544086830086	19.051124762271144	52.44838272831246	22.73270834369407	28.021768256409132	39.45472654110593	50.96070165299256	38.660770616440736	15.522693507269365	16.305266222628028	31.623257047105028	13.309421671534997	36.27999706507493	37.9999182287488	26.50314285240067	34.09890009956286	16.51844046155674	52.269272618503486	17.74778510292738	52.563083476960834	12.917345834431654	32.58958299626472
49.12783703596451	14.869837021381368	13.496117795544231	10.78566662158585	10.816135107713908	42.93544969842126	38.19337038288271	8.680599428364214	24.96156237589935	13.100123799983098	32.3379299417712	12.16264244835119	9.465810171044996	13.960433516259789	13.605487073139203	17.176345998356055	30.773674594490213	17.682629319031815	17.9275025153001	37.89859045984865	23.868010866298782	7.916187935467173	48.84041495493782	22.24169570267403	29.887643487406176	15.729522506525088	36.163700557807296	31.514594222738243	30.493344816924928	27.738317768129953	22.660850866942518	35.7114565711883	25.473718969003983	5.365281112490074	20.648386703903185	25.90304338051713	27.97815905775348	32.729091394510036	7.139009325052763	31.412659218738373	24.193151042058847	13.100150477964252	12.309617644811231	25.822168386046425	49.77427736202833	13.805362956402282	21.328933524618947	20.290092064130274	47.3738843661144	5.906836462801812
46.4642684285	9.50053992372221	22.82478083307935	20.370631314680704	15.220755469791465	36.95394215555591	30.64147649375394	15.085810608635676	7.410990325403581	25.29193568778332	26.399046469166365	8.018509023410909	8.754032020152824	13.757535897635096	6.249682420713835	11.25507175568368	21.052921549337874	8.262442019531631	21.10660910064656	35.41226420198024	27.33714491618636	25.035368654705373	42.83384277588334	30.792621072424165	27.703777793535828	18.85449323158718	31.558238271938585	29.310333688673808	35.873243256848156	21.753065961424873	13.404445027375411	25.950045922447725	14.177084198768902	23.45563259036376	12.305713961252792	8.466352102028981	24.38731149208146	26.703296356723268	16.378417774569144	38.410964746041714	7.763993456024848	5.013465915924139	21.992886773684045	10.556000402120555	44.77791551510028	24.213378671286748	27.644231863756914	14.656928348542834	43.57042240707249	18.436689800357144
18.341115673648158	20.618119060567622	43.85103496842868	21.243222953894183	38.087148444052374	12.72326622974764	10.937939212524498	22.586314839089777	33.933416201212545	22.909699792642414	6.396911844145589	24.09864122726522	27.55533952313783	39.054864399457344	24.685903743603355	38.784973947727146	13.03803893534465	36.48586164138774	45.96852019447933	6.9312904346680275	9.789998208211516	30.655739297972815	18.193568057992987	52.886414795963354	1.2765742950760866	15.363589178884489	5.949206223984949	0.431064953280664	13.587846714387961	8.11568299110993	42.19435717670788	13.54591586522803	17.07504789912891	33.30616487192056	40.82879964246148	27.722736230801488	4.625751560247212	6.556831864524103	23.948815963133203	17.27435663346898	25.363561687068103	28.100609921693575	20.53276625308446	23.15203159249687	18.762366366058234	44.51355586816872	14.030947800911674	42.6562480226309	16.297787248194755	25.528274462944346
49.92908159237102	16.271250275704887	13.20445793595465	11.313975445253366	11.39685645543839	43.976784105894865	39.34670592870632	9.8090359517476	26.34120488576271	13.07944903802777	33.45309093507646	13.62066837067099	10.92655563903921	14.708924211238848	15.073936563451856	18.150553108734464	32.072877441620975	18.83432823256266	18.116682186898526	38.76088525898947	24.484407058205466	7.009367491681915	49.854312545461035	21.728951565569172	30.814002821888483	16.63379071693591	37.171592406898405	32.42201383670885	30.824489492137662	28.904923967538355	23.6425363485824	36.98145219676688	26.863418107013327	3.984114489238719	21.63212412247076	27.368669871365693	29.015155022894408	33.84517229521093	8.135380119444362	31.576374088057563	25.663073975490253	14.541959271901002	12.71197317888278	27.284578417308314	50.72321256493445	13.34841783767874	21.74519703201557	21.113391486434974	48.25925021591828	6.540814006661848
13.077854784524433	31.801885577012413	52.58280195317224	28.402518642948873	47.849606946561174	16.899073002989628	19.886119088731082	31.574430608464215	46.25674850022727	27.875657827561568	18.103231919066516	34.92587747291475	37.93309507848681	49.40734412118054	35.85863559327649	49.81415342762946	25.305788075685005	47.83492981472727	55.79430178752002	9.326314402210361	15.32334414668314	36.34178859520381	19.13004240707421	61.39549194913048	13.602442814296657	24.2646596693862	14.165061875805117	12.329221711602202	10.404483026783685	20.698135135160168	53.72044367975099	24.55042135081436	29.643851509096965	39.9016605658393	52.19906067857758	40.24725620410429	17.108061490199553	18.09147466871593	32.406259522292515	12.546010152324875	37.84177346241355	39.20492365976904	27.048401266921324	35.71463874487066	17.615813411422877	52.961063527872476	18.141999491205787	53.73694175594561	13.977762515057925	33.25306386398766
37.790407155255465	15.343962224332346	26.624825206411636	3.448440993609953	23.4427453412541	33.66671340779034	30.39868911292456	8.831192370573966	31.133603454044763	2.223381038531302	24.368778933837085	15.748794020033213	16.41348068166893	26.00273555290229	17.530086030943924	28.076820232680465	25.78237899430595	27.382138252934855	31.002663442207506	27.170012963975235	11.955752737893366	9.868765424448256	39.16517850542721	35.10562097314112	20.01256997797309	7.926760425198547	26.779972072607787	21.381194615444144	17.412734647142255	20.84279613026058	33.201811989676116	29.813630645231687	23.167809774998577	13.231757876961655	31.281801579823107	28.837682738045046	19.39107907320366	24.74651321772602	8.181232111333589	18.20542848627738	26.395828625951633	19.577637673138867	1.789863019564382	26.530361688579234	39.504686703295484	26.771171031043277	8.528343860923188	31.75536542787882	36.63763725678779	7.595693592993621
19.34616284895295	21.349856859806223	43.06464739028607	19.45616220055582	37.852977201934635	16.068795969025032	15.154482909238432	21.77450003904055	35.9462340480598	20.272550722432026	10.611406601540528	24.54068886850437	27.675820428622664	39.202205769028126	25.41720009122036	39.42430624723633	16.786016339497053	37.387802740584135	45.800098651422935	8.673326615576256	6.668111070755198	28.421071401882543	21.007696233284772	52.022296601637585	4.476917953149509	14.362975536333922	9.765390844349303	4.427337477493406	9.313863557270636	11.302758537914224	43.25868162865614	17.777132555297484	19.848015315276683	31.460414013884055	41.752918654456614	30.206804026830703	7.504224301592322	10.803006183388176	22.85934012632506	12.999789283044334	27.72539662828417	28.78097113016294	18.439874997178425	25.82433381411369	21.036725565530553	43.58600152234055	10.749580211083341	43.34185838815121	18.076410135676042	24.088307244760284
18.431685136640212	37.15710150453293	55.52544486266302	31.365717318296216	51.66578973573556	24.63886090270951	27.861669113599525	35.44076262815364	52.50609688099714	29.57247420019582	25.772369098425877	39.90543340881052	42.479347451596354	53.65168859992321	41.08037376493046	54.6216427417781	32.82674375190356	52.9639050851484	59.5020959624025	17.302958115173592	19.441707690248325	37.837315753682496	26.07716447512371	64.00232131545556	20.660447639598818	28.60530822506233	22.108551680909542	19.65395398185877	11.573331215195966	27.819102442563487	58.943540250150946	32.42425817343937	36.56378090399502	41.79583419136156	57.28695545277496	46.93508749234988	24.070821699388603	25.799313341595248	35.88746390442734	11.22996967085349	44.43794944109089	44.28424554301836	29.751457045612806	42.5599987900608	24.052845166210307	55.68918923992443	20.819248765260355	58.533289279538714	20.477691732557314	36.22085148264345
42.89289929878582	4.486393162771741	20.44287716145008	11.819857405331096	13.752605114084092	34.8821246484488	29.30713903101341	6.487919709001004	16.015982559785623	16.701003643535707	23.95820717928812	1.0300255889030314	3.0367362845610395	14.44928392579772	2.6600123247681013	14.63158678866149	20.786883380596347	12.99974166642895	21.47028843553761	31.4949474670068	20.58744234648435	16.972644014357375	40.896432267894426	29.37136235091671	23.329281776889992	11.47453151502773	28.584383927243557	25.02491402160286	28.86078761673959	19.087337981799077	18.998997826448694	25.884493991662996	14.780785929359773	16.173949352308515	17.27747092171452	15.174741088641271	20.53610629123081	24.32631848783211	7.81185681021167	30.99844683979405	13.223515385400665	4.470258952752988	13.494681729155623	14.69147189330738	42.33724099730344	21.460764232811187	20.0493672603929	18.555909000250917	40.49938970934142	10.002450523906862
69.15555620641247	30.443402619461683	11.546899421759292	33.56684694251165	13.175069645555359	60.76280088850675	54.775105471233196	29.48066789702138	25.714231965544606	36.44544361591556	49.88413547660541	26.828235337011336	23.312761666218535	11.833821965139455	26.54152686626254	13.436833800804582	45.443152032933945	16.582721375892255	5.419118955291592	57.758872873932624	45.79007752601269	30.02357056141369	66.75385592124206	10.781536132560788	49.58790110130349	36.70953159920536	54.720847423444	51.28444168172821	53.279425477706006	45.01994882558648	14.045696588683922	50.45905416048197	38.63077422477698	25.851306468613785	13.652861188144977	31.872881186514366	46.77389716240019	50.23266542470692	28.945443163387704	54.55192931042819	32.11659225284412	23.22338121009155	35.275129075669106	35.09358427447503	68.39420287499098	12.512196180579085	44.025833750762686	10.731459214240111	66.70735128444782	28.83306166263731
8.392547724830509	30.505309482475955	54.237151854700464	31.52799206043078	48.322455364632226	5.810036469668368	10.408458681959532	33.0025274248661	42.121238039304764	32.72591356766973	11.83740535995067	34.103010758770964	37.69237789940905	49.097911485314675	34.49359828937191	48.48939296120364	18.68168454232698	45.98656289099374	56.148886257062266	3.803463595912991	19.140345300899437	40.7669315164062	8.81352654361071	63.27891096575021	11.64076251132777	25.778150888835373	6.576239770604086	9.991921741873815	18.97741015495114	16.32019626573574	51.47415583783919	16.043625387088028	24.737561041571766	43.60216328056945	50.26280374165125	35.29461349595987	14.159012176632773	11.594065260330591	34.369450573314985	22.158786858242806	33.25382140401363	37.89143082349474	30.688428306310282	30.578079915356128	8.561615613400978	54.92045074391133	23.20253478115638	52.29075592508915	5.879131599983626	35.915152860384595
53.49242656071816	18.214457146656304	25.272914229476864	28.883758916515855	18.275231764774034	43.24141207457356	36.66917328773648	23.522131171729217	3.2971912562463013	33.71578696985329	33.30181066324829	16.625005338377335	16.395545708789953	15.301760940803465	14.930332959987227	10.977944807427546	26.988382755479638	8.29872332826344	21.16035100876435	42.8279111286597	35.955332911774136	32.41402195548141	48.87623624174803	31.514705039661912	35.51945974866229	27.599309863301023	38.561509895532474	37.0452850218191	44.50936656053843	29.016397803376602	8.962978236246204	31.35253447852075	20.428709026106503	30.115776976194788	9.30384384250004	10.53287567222885	32.07832405355004	33.55607388295854	24.60444293869149	47.119597729719096	12.020496924381677	12.827523266891697	30.561806295978453	14.969237622019556	51.12016821547272	26.834726033994553	36.38768427845331	12.227987447104338	50.341428151817425	26.41878997829593
59.76120686129047	22.32186335137743	2.6621690653857013	22.298235076829474	5.030763937151668	52.52809993768741	47.118351185579144	19.032330706862876	24.674307797355738	24.636509012485792	41.64046901204151	18.6936783536236	14.85894090363522	7.783900747239291	19.164963938731496	12.265940891030974	38.55050655043234	14.75555826555117	6.872000591697735	48.38353714484902	35.13757785946447	17.901196220083698	58.530924821451954	11.558710802487699	40.21190140083801	26.443604067470673	46.02294979789472	41.89269077714363	42.077254251396376	36.80399684400736	16.885266223420803	43.66194333022756	32.21950215632066	13.726090134146494	15.169468114088641	28.639216595173384	37.827060552461944	42.01755560109856	18.05469237464228	43.03947146199137	27.88793247160352	16.583215750072217	23.895342620393702	30.409806341211535	59.79452914880296	3.9961166097923777	32.86929830794137	13.269512749173893	57.6959646123981	17.4269769474065
67.15381739291261	29.14059733293674	5.937132500078347	29.902191290849395	10.961285962695717	59.576758319035186	53.95107814027373	26.54791970781439	28.112785651105472	32.10879544204936	48.65492044338705	25.45620968549545	21.66281585902451	11.558106905491117	25.619548596558296	15.005511889534995	45.04750267014221	18.142057038533686	4.605687115779603	55.753325027115	42.723040680012886	24.947023635351368	65.59056495645234	5.75237832829384	47.56237461294244	33.9548981865926	53.19866300754549	49.251835024588786	49.67517417842785	43.78567546699422	17.696411836754237	50.15229103728916	38.46333235801609	20.68302470552621	16.622352392351836	33.33420233695226	45.04932941090594	49.02399375738018	25.63811901972609	50.587984187001865	33.065333546531086	22.630059985373986	31.48991312653322	35.8489413061216	66.97338424351867	6.438592912262314	40.47324376825863	13.864939580336422	64.98815282091215	25.02755913469877
32.82586330702172	12.646083014474234	29.917950392511596	5.976046176530382	25.43043310888975	27.96725503857506	24.538105764989325	9.155400875951152	29.033186486580625	8.018024273857897	18.504571113339555	14.38702081534884	16.38178682382812	27.37029958226532	15.905433358655907	28.5622952905022	20.19121213131801	27.22655811477227	33.324021233925144	21.854405309778347	7.347390249301171	15.273517065361004	33.57499979562702	38.76816378081013	14.340083515986374	3.304484924585806	21.0632326043451	15.796073955640233	14.829797379556458	15.050095913631072	33.21825643494049	24.037914914359376	18.353590629582616	18.023902014816304	31.439080590161648	25.52946591773322	13.533017704732517	18.882923218645683	9.760952613928652	16.746159464037586	22.96131033173099	18.712593562919864	5.150737871346245	22.530141091001518	34.08307879207661	30.325750572402207	5.789550512361647	32.435769647529966	31.376754488396077	10.664985555148178
48.27582713588511	14.162298525870588	26.799939863348417	25.72933329794779	19.307825580924543	38.01759092946343	31.45363456639692	20.53104532066553	2.3382467136797835	30.694556138334207	28.09114432370175	13.416863646687293	14.324011770413135	17.046709940363552	11.594496415664016	13.39420386982402	21.765766693373063	10.212934289612662	23.85726343655764	37.66628033924371	31.472069471915987	30.620439916190495	43.66978105489163	34.03403591891868	30.47433442076519	23.55427349640165	33.352731919614236	31.9699006770782	40.02267653419058	23.860905128547905	13.223990254028013	26.181754055603044	15.206030428318847	28.942885707260444	12.936867869759794	5.588248076062203	27.007490532410568	28.34134829129229	21.9055932780918	42.795688538019796	6.801686771652788	10.56731286224931	27.290443874229286	9.788662369849986	45.897055510526116	28.28761056549028	32.27069715071849	15.785095980105387	45.1140456138814	24.008637759473665
51.13961412332832	14.513810325036546	22.47883006078918	24.79424545267984	15.124390722337685	41.30975150533154	34.859965742336485	19.421578956225993	4.610042999855516	29.599581689511073	30.97926518090389	12.614296928563583	12.250693516744523	12.599883878264016	10.98469024431168	8.804540802632586	25.16724792672047	5.6429878826759206	19.274271886758115	40.21291136268598	32.37596329053288	28.31731708024375	47.09842881195796	29.487154759129822	32.623898702782874	23.79398886093778	36.19613182628072	34.207961381124775	40.90349782216872	26.45953598157985	9.09090850438539	29.849551478648674	18.359842558275165	26.129514401900344	8.506051682619544	9.982082484609988	29.260517535923896	31.264020757276935	20.470153655417725	43.39656302525291	10.579394620583331	8.697749576815381	26.489420551808102	13.644793816083501	49.17551815896674	23.997703883952088	32.57807802668379	11.280012383505776	48.141804114843616	22.27362129183743
23.785789027622158	23.312300809577117	41.51244083730687	17.243717229053164	37.39009410960698	22.935864483424083	22.478166679036246	21.14080433834916	39.24840200295699	16.24776458484149	17.721327336131512	25.808031252995754	28.22555850582872	39.35045451285575	27.094705152595278	40.39373609982335	23.18120054219848	38.84903231190977	45.25397442064347	14.895407050521042	5.461029348844583	24.715362286920005	27.320528421063578	50.169760696062106	11.518833977184734	14.391081504580702	17.00422104292656	11.744640505286768	3.0981160962507652	17.363619612123824	44.845187193114725	24.84354595193436	24.852994193884285	28.360549543225382	43.139435099960316	34.399994133019725	13.775366655356214	17.952942104495683	21.635757678467012	6.300527657245008	31.811052023598837	30.196560552129405	15.732100720375554	30.438134710480067	26.818127410408053	41.77670832758982	6.696194921559162	44.29451097282753	23.47395698492983	22.128090822234807
57.70477057178599	18.92577583630919	11.425615395767798	24.007443020472948	5.345055559452364	49.10808223391997	43.095037494145586	19.212296429713255	15.916605257851904	27.785277400419016	38.25017444303073	15.39923975696491	12.174493625032735	1.7353807371531735	14.943148859777336	2.9312506601791357	33.777006583282805	5.846563896344579	7.9411470634570716	46.34347388374057	35.19736986792832	23.3019749837906	55.09201532802761	18.01618701535505	38.22008518340739	26.00423109815395	43.143410774138346	39.910531489617725	43.13595634213076	33.39772377930712	7.786277841937567	38.80935756187281	26.985848918241945	19.819751865214144	5.911197713709901	21.015144357050975	35.290654731574655	38.594385670181865	19.1630747202739	44.833831538705184	20.880876942844548	11.580014972911414	25.806306140837243	23.7588997600991	56.771105554912175	13.000646480525607	33.98222094823208	4.817174063976331	55.16178832938766	19.770839268198337
60.407282056967574	22.489170342565497	18.763991713298054	30.35417174434556	13.475170464917396	50.80301905593279	44.39639657730965	25.141787207305466	12.379564607368629	34.61692276082738	40.33369724249902	19.61070551386718	17.498933695081554	9.864598363029417	18.465561376080746	5.947186857209111	34.71833572507778	6.561854864584167	13.192076117203104	49.31783539613124	40.08586969326947	31.03321452379344	56.62795186517893	23.349595182206063	41.502407235581174	31.03215843202419	45.50245206721293	43.136688638179734	48.419259627472286	35.696955308099085	0.5655069315429849	39.42788277231061	27.881619893863828	27.77073908851015	2.4935084184646636	19.239457229776	38.25282509728225	40.63345327046988	25.557909689054497	50.523072746789616	20.12480922277184	15.225975421590705	32.1566036733812	23.19110503061181	58.65310413134865	20.331463968581595	39.56564338166039	3.96950259972002	57.50816638140039	26.65199966168784
[truncated: 50 more columns]
