# Supplementary material for: A New Model for a Carpool Matching Service
Source: PLoS One. 2015 Jun 30;10(6):e0129257. doi: 10.1371/journal.pone.0129257 (PMC4488330; doi:10.1371/journal.pone.0129257)
Supplement: S2 File — The distance matrixes of randomly generated sets of potential passengers ranging from 50 to 700 passengers, incremented by 50 (ZIP) [file pone.0129257.s002.zip › carpool_100.txt]

0.0	42.69591281415835	17.852663470154344	27.392717025435523	3.021481602066176	8.87460158447121	14.143653869124208	27.01998071275355	11.936291810727484	35.19879414068625	45.28514826620555	13.634740289239259	24.89407865802772	4.608067616321597	34.65418906258621	42.12652749180291	20.839726343484045	29.555405304941925	41.217857677583545	8.02075067279758	11.027071155673921	23.12203270020532	20.74039434901725	29.256956880135533	12.36795760450788	35.13119775010378	55.29868627659695	43.94731175676405	56.63553092484028	51.979004170200334	35.34170026679498	34.05925860546482	29.61302222503349	57.80664406996658	14.528873076115984	9.870965509586263	6.280153094743742	32.07304272501993	10.01339303949392	10.624908088060714	27.18140129559152	9.147849945511815	48.56936640824696	45.566701636036306	18.640177666100644	50.848376284714114	39.73425936931766	48.01114278144368	38.19928691536515	29.49143665002627
42.69591281415835	0.0	30.031608535563546	17.21890623182195	39.79507210925096	42.019256084183375	28.635550933382603	21.311079309724988	35.891499585069795	16.884526896039986	2.7510950783334063	39.910021644396586	20.666655597834797	46.084751870299954	19.489713560614607	15.246171533995874	23.23151647011541	26.37838198176968	19.942053035475297	40.523668306286424	32.47352479089726	19.59134022571972	25.295313608299402	23.556883877679088	31.131201251171436	23.195693725387493	16.146356854492584	3.492478088398468	13.96618688700059	19.759191578323275	11.688530276697932	11.982892353935943	25.32663929591979	16.14452839386338	34.95168012282496	52.55268342616037	45.09394794115646	10.775879744532546	33.02073100258238	52.511562242115524	17.72502213920516	50.6791303648884	24.657367411806234	6.640401059250817	28.614319819581482	10.874805221912931	6.24028421847144	11.89528184197293	9.579200409864992	23.553326552525295
17.852663470154344	30.031608535563546	0.0	12.820850979612539	16.13466205737214	23.078168593879813	9.144226212381808	10.095115213550999	6.7494389763925025	18.262124931051062	32.17013456460268	25.054979624433678	20.4313984165764	22.41431191483686	30.72315109232918	25.29296216973885	16.801391676985098	29.770572900637124	23.682152306008284	12.003562082096966	14.576962323201798	13.020800697738688	19.445517006991413	27.793982315118274	14.387252435907802	17.318699271620687	39.60068621598212	32.346353367421926	43.619166706365	34.95285091268739	19.975939662219837	18.97368379416012	29.207471737822836	43.07640522470398	21.947818700563875	26.269191050990614	23.237993341227412	21.2080904633386	9.415873464238745	28.366010375140604	12.34042164101911	26.989299187946003	30.828120111479116	30.917324007768837	20.276024373109493	40.10128825196869	25.38053464336336	32.17682369167491	29.297739192726294	11.73185616946322
27.392717025435523	17.21890623182195	12.820850979612539	0.0	24.7911788263234	29.219752998785516	13.54212656402772	5.3637988298261385	18.91760967300286	9.274401503238407	19.3580554854881	28.920697532363743	14.517604992334897	31.415624210331707	22.26193604118946	15.379362414392697	13.437744620401109	24.511239058850418	16.11940287154892	23.823455198667226	19.010098575963795	6.6905405980731505	16.749973578914307	21.757916152961947	17.93208208159303	13.107429364780257	27.92059932209734	19.655609418759457	30.833496851966224	25.15517204578528	7.9495663701910875	6.678468671190758	23.6191335151669	30.76684018517138	24.331646176840643	36.95770688450165	31.16728116767253	9.510230793079808	17.379387630819203	37.854347946515894	0.6099378188627401	36.17115278291649	23.831513081002676	18.48404242480079	19.42677119074219	27.478568353559027	12.756560445161089	20.61900691903223	17.808294642723954	9.44654871498998
3.021481602066176	39.79507210925096	16.13466205737214	24.7911788263234	0.0	8.022946546722151	11.36887117530499	24.78936152460582	10.955323944945278	32.87652748823155	42.40292047443001	12.079108467661023	21.87688558166222	6.642734609407387	31.693647577551044	39.73382837409472	17.818378351447684	26.775519268374225	39.06594625297676	8.305653906212395	8.012869837622732	20.254970318791162	17.759581393686755	26.367324936428318	9.348718721894665	33.2087046970172	52.63943626154367	40.98928309965034	53.71792767610168	49.59948219848977	32.73459174135128	31.428152549389683	26.790532993790585	55.02156704135909	12.12193604107711	12.839592775840908	7.1072652433824235	29.135193547847653	7.506721077200081	13.063234191979154	24.614732976871295	11.400435185192421	46.52752474188829	42.81171260853186	15.76143197331187	47.84954797644837	36.97883806783579	45.39665260938992	35.18444607957312	27.543358032028316
8.87460158447121	42.019256084183375	23.078168593879813	29.219752998785516	8.022946546722151	0.0	15.994127730117281	30.437684719438657	18.754173699163125	38.06979718373109	44.742810015235015	5.17514030216346	22.025104758203106	7.336306434909286	30.15378553357493	44.584160400205434	18.80760056942973	23.728055299109414	44.63767248734254	16.27008031764891	10.211016178463927	23.459375758133096	17.29958419282591	24.217453513708318	11.353204628635648	39.39580787700624	56.24713235520318	42.57618545991561	55.57466393828665	54.37371924573624	36.899421861655235	35.51876540443625	24.05269710305842	57.901891231008044	8.233742875784397	14.759757749477396	4.545155580259803	31.272372228540203	13.694609153126567	11.984598415281008	29.191925093371985	10.112786342006123	52.293711201916366	46.03205111118662	14.278350014829451	48.65646351660512	40.30345993639489	49.302203306651535	35.776231987109455	33.7763578639023
14.143653869124208	28.635550933382603	9.144226212381808	13.54212656402772	11.36887117530499	15.994127730117281	0.0	14.471363458469412	9.832378405320009	22.112302883718428	31.18857177152996	16.75219868382494	13.2124385079299	17.935445240557534	23.824450550782487	28.757035973986834	9.017230291051076	21.41625342430291	28.643787486046975	12.833683026355654	6.083671032603343	9.049269502320746	10.926154690014377	19.845619509071657	5.495588826527808	23.561987217076226	41.28979211500003	30.082645657973632	42.59825829867644	38.60356035617543	21.446004548864003	20.11686234656778	20.998740812289793	43.669144151646265	13.062532443916018	23.95067573310185	17.631564588901853	18.167457738879094	4.451526231092204	24.399732453609474	13.424988392169078	22.677651449986044	36.303275197136266	31.445703128399252	11.235225441400024	37.278077335554606	25.61244607075	34.08230586944068	25.03018847720949	18.03454330974787
27.01998071275355	21.311079309724988	10.095115213550999	5.3637988298261385	24.78936152460582	30.437684719438657	14.471363458469412	0.0	16.806816636120004	8.251933399295089	23.101751573025364	31.02113696481296	19.158808320444397	31.385640700560526	27.535392999708673	15.275242820077159	17.26352936181667	29.26196969276255	14.29675696938348	22.02738797119721	20.497208643893558	10.714686179880715	20.58200189338676	26.628225544679015	19.681418657442016	9.268684982868223	29.527186854404828	24.1119732551727	34.29636745780648	25.04678663441712	10.249047482048836	9.487360452876198	28.426634816156213	33.17226934558335	26.831744383631516	36.03773520745817	31.648095632428642	14.804691455358213	17.320311253543284	37.64453155460779	4.767092275393668	36.10843477083281	21.87484798155067	21.178800494659182	22.812335360939176	31.96247112648012	15.94753301301229	22.105797045788865	23.04824619693234	4.3869897472557575
11.936291810727484	35.891499585069795	6.7494389763925025	18.91760967300286	10.955323944945278	18.754173699163125	9.832378405320009	16.806816636120004	0.0	25.005494587663367	38.18393315308618	21.87022111717838	22.999082132747983	16.537617673211205	33.61441085042951	32.03803604621124	18.842456089893613	31.077780902865097	30.370904150452034	5.258812161140418	12.766994096739754	17.30973372558867	20.631824121612006	29.643722263885813	13.233083245014445	23.84115590018823	46.242788033260545	37.91739987188205	49.69477506934008	41.70021683175632	26.45400667434009	25.367691416772693	30.72348834278763	49.551764093129655	19.96422932861704	19.63991411708843	17.885359120181857	26.287131065129117	6.897828247748934	22.099324616096414	18.51383881444124	20.875834985111297	37.38901387298841	37.317533137912726	20.359627113997206	45.50650238524426	31.65947468850758	38.82159266474866	33.9265540920171	18.358496145354014
35.19879414068625	16.884526896039986	18.262124931051062	9.274401503238407	32.87652748823155	38.06979718373109	22.112302883718428	8.251933399295089	25.005494587663367	0.0	17.87050809024826	38.09367908607457	23.167773540554812	39.50341632555981	29.076627124000783	7.03358733143444	22.628971625891786	32.77486685968213	6.849426422912801	30.245697546228435	27.923421927970878	15.935004738280956	25.904084628199215	29.87138297489089	26.941506533761668	6.365226664830844	21.684109646995477	20.231008279084428	28.114487020862374	16.802800153015742	5.581387687927208	6.141492463435247	31.80537404558888	25.839544344677016	33.57323702608717	44.28782594357453	39.6115350323836	15.048060593325934	25.373154334619354	45.81535729200158	9.117585687611886	44.24499813448167	14.557578162188213	14.586942753157679	28.674814753890164	27.711797488601952	10.68155170621699	14.346573057884846	21.969351786609433	7.774459114424773
45.28514826620555	2.7510950783334063	32.17013456460268	19.3580554854881	42.40292047443001	44.742810015235015	31.18857177152996	23.101751573025364	38.18393315308618	17.87050809024826	0.0	42.659904038884854	23.41605499319075	48.73097249481059	21.85721325192779	15.115054294094364	25.965353312673436	28.935630043109384	20.01044966861044	42.90481967204598	35.14919906700064	22.163748274919765	28.04627666434546	26.151956369440512	33.812674481125555	24.02380873644882	13.69460892545701	4.503679523546573	11.517938964573313	18.228322847679316	13.0916575079119	13.62915771365337	27.889704971761184	13.40063177564892	37.701133527262535	55.12976082341329	47.78074750083856	13.478994540561565	35.5460311269504	55.168189721523156	19.829726944975924	53.34285258770271	23.931381139842333	5.215669743012327	31.36539237324749	10.094635537806552	7.313342967452783	10.34556046281751	11.91979223850724	24.9714460237454
13.634740289239259	39.910021644396586	25.054979624433678	28.920697532363743	12.079108467661023	5.17514030216346	16.75219868382494	31.02113696481296	21.87022111717838	38.09367908607457	42.659904038884854	0.0	19.342386885266656	12.509076084433161	26.24390235122299	44.2235516833493	16.8913182646787	19.29402437250803	44.85309544334661	20.322941033756276	10.68811750442648	22.601005179133754	14.62905018159343	20.17862538506277	11.349405502099664	40.230821654516845	54.84170017639338	40.07569202164955	53.0702198192909	53.82984127768326	36.180924864987944	34.78166373311865	19.745219559555725	56.00092400263847	4.962118697866841	19.857198143190757	9.657989249957842	29.368396827992253	15.776634265299672	16.666730821882926	29.001180734765907	14.876229207528663	52.580425749718216	44.49152235913447	11.331042220921285	45.63389772120604	38.93119032784949	48.181841609612555	32.838846122536395	34.76553073482287
24.89407865802772	20.666655597834797	20.4313984165764	14.517604992334897	21.87688558166222	22.025104758203106	13.2124385079299	19.158808320444397	22.999082132747983	23.167773540554812	23.41605499319075	19.342386885266656	0.0	27.28071949531518	10.616286261901475	27.74129298174039	4.26866250877321	10.106913966639173	29.86415734627796	25.827364400340965	13.867849194136056	8.533955311444583	4.7553418647990044	7.5995022596559085	12.529446803893947	27.624916214111153	36.11461347304073	20.73724272996216	33.74054046682247	36.54063681841653	19.387971774676327	18.076177095597966	9.302311682126374	36.8074940596888	14.420010906863897	34.51947115812129	25.681847388844403	10.55111756800171	17.188727061270317	33.399446978876	14.945580678922989	31.501119701535746	37.32089990551559	25.738005797330974	8.011816948374062	26.638396540596624	20.57002050419071	29.970785254305298	13.758060903118448	23.54068368691483
4.608067616321597	46.084751870299954	22.41431191483686	31.415624210331707	6.642734609407387	7.336306434909286	17.935445240557534	31.385640700560526	16.537617673211205	39.50341632555981	48.73097249481059	12.509076084433161	27.28071949531518	0.0	36.38715518786086	46.37356870958259	23.492505344773786	30.518463398508025	45.63824924891149	12.36643240930875	13.701983350276855	26.668133849499885	22.795561154820906	30.663096299149874	15.072627158823154	39.65273244311561	59.225106734538905	47.09751008224576	59.94376224369137	56.238583809158555	39.35265473706134	38.03760851614078	30.732936270001943	61.49614030911379	14.947653323023351	7.612048273048859	2.9932656900933163	35.349027349300876	14.145138070071697	6.471964340669148	31.2480736395407	4.758694429842642	53.048250981412686	49.328052049964576	20.211923814248593	53.71279865918333	43.499948978049524	52.00695296986425	40.908693934707635	34.000159847930156
34.65418906258621	19.489713560614607	30.72315109232918	22.26193604118946	31.693647577551044	30.15378553357493	23.824450550782487	27.535392999708673	33.61441085042951	29.076627124000783	21.85721325192779	26.24390235122299	10.616286261901475	36.38715518786086	0.0	31.599417427214707	14.8293625578053	7.923868476765696	35.00031216124009	36.340176427472926	23.76974902693606	17.97534127395538	13.955865120461011	6.091879930859912	22.526844120703565	34.670182864132066	35.551099663435245	17.76512639300436	29.511539850626868	38.64159530819593	24.015091941744515	23.051220291671168	7.050276674933719	34.521339981964445	21.933223206414322	43.895471077877986	34.338978199879655	14.035679473017588	27.7091213668193	42.06413643004505	22.82468585488856	40.16472478205523	41.65432338513531	25.952757270895994	16.178867289062957	20.771184371619796	22.48469509379463	31.04439329972718	9.93934690926184	31.70697350873802
42.12652749180291	15.246171533995874	25.29296216973885	15.379362414392697	39.73382837409472	44.584160400205434	28.757035973986834	15.275242820077159	32.03803604621124	7.03358733143444	15.115054294094364	44.2235516833493	27.74129298174039	46.37356870958259	31.599417427214707	0.0	28.036365053139857	36.5790779379947	4.9736781533931085	37.279250963738846	34.37990695595179	21.665425153182234	31.15450775457345	33.59820170025993	33.31143787053157	10.756963913706153	15.099844548150127	18.72109156221369	23.42278754616995	9.866425888102622	8.362728352860525	9.713315022103032	35.54971515173663	19.832989728393667	39.532651779931854	51.29537744401019	46.359629515111564	18.031822484774466	32.22845448540498	52.72642227127524	15.392417518803422	51.125838551778024	10.057280139527178	10.435465050379486	34.171435955017515	25.169124960806386	9.600534197968226	8.154771720243605	22.935435601613435	14.388481289154694
20.839726343484045	23.23151647011541	16.801391676985098	13.437744620401109	17.818378351447684	18.80760056942973	9.017230291051076	17.26352936181667	18.842456089893613	22.628971625891786	25.965353312673436	16.8913182646787	4.26866250877321	23.492505344773786	14.8293625578053	28.036365053139857	0.0	12.993499873415574	29.470244596850577	21.560335964250367	9.866419478527458	6.763859821523453	3.336340121280125	11.030470870440944	8.498803283038377	26.264901958304506	37.95173218318076	23.806348249138225	36.78489768199734	37.346491508355285	19.749757420866118	18.36201031192035	12.406584122148027	39.2141965259531	11.954178450806618	30.569763916986773	22.12265911846435	12.538413839537572	12.92122269451538	29.750548025167596	13.722683392169428	27.869409398775993	37.12704506283041	27.600828735633343	6.135575420158589	30.221885682900577	22.05877618563518	31.362287715425577	17.428618018487192	21.607360714323537
29.555405304941925	26.37838198176968	29.770572900637124	24.511239058850418	26.775519268374225	23.728055299109414	21.41625342430291	29.26196969276255	31.077780902865097	32.77486685968213	28.935630043109384	19.29402437250803	10.106913966639173	30.518463398508025	7.923868476765696	36.5790779379947	12.993499873415574	0.0	39.269691528853244	32.76021954697185	19.41620835545193	18.627977140900768	10.49027299031983	2.9854273986980373	18.42223970667865	37.58718671239801	42.51889343784652	25.14605884911174	37.308851042321805	44.58892713477886	28.418436092789364	27.225212699888324	1.0606311612987118	41.97736154829568	15.592854446794599	38.12907175220413	28.14906113649456	18.564131052199038	24.4643060981256	35.705653385314655	24.96989929930064	33.84052356369052	46.46847587222875	32.50754631579601	11.160304755733291	28.682370967223452	28.240605399591725	37.34756653212469	17.18501744524119	33.64086111949759
41.217857677583545	19.942053035475297	23.682152306008284	16.11940287154892	39.06594625297676	44.63767248734254	28.643787486046975	14.29675696938348	30.370904150452034	6.849426422912801	20.01044966861044	44.85309544334661	29.86415734627796	45.63824924891149	35.00031216124009	4.9736781533931085	29.470244596850577	39.269691528853244	0.0	35.6210800979386	34.56247487664529	22.784380163342593	32.7353159772569	36.32725059087086	33.63142106079826	7.086361915852374	19.08030266588864	23.434093098054984	28.295121630323198	11.82995054290406	10.998734759462025	12.077857666949836	38.2752140260179	24.241387650483436	40.3824130075238	49.9505889981919	45.94485244203831	21.048949495881885	31.613435603618527	51.8357957777785	15.94270319144075	50.340803698876705	7.731573216066505	15.408396667169848	35.523648098649	30.090803398832204	13.978331965432753	12.745923142583623	26.950702962439227	12.038934526944514
8.02075067279758	40.523668306286424	12.003562082096966	23.823455198667226	8.305653906212395	16.27008031764891	12.833683026355654	22.02738797119721	5.258812161140418	30.245697546228435	42.90481967204598	20.322941033756276	25.827364400340965	12.36643240930875	36.340176427472926	37.279250963738846	21.560335964250367	32.76021954697185	35.6210800979386	0.0	13.417557664959073	21.381181789290487	22.676767803215185	31.75296411146744	14.338609607391263	29.041794028311436	51.38616973741315	42.35138928031765	54.42141554537129	46.95638715046323	31.512967298213653	30.381087844256164	32.56567327866987	54.56507256955866	19.62865983479299	14.475509317060144	14.297902285176315	30.538418791438204	8.639301587747378	17.319314609698594	23.461151039856958	16.28845991872086	42.590080595151576	42.296998189653706	21.64224764822133	49.78719218998719	36.576955815824405	43.9719471416894	37.7917591863166	23.598514192446228
11.027071155673921	32.47352479089726	14.576962323201798	19.010098575963795	8.012869837622732	10.211016178463927	6.083671032603343	20.497208643893558	12.766994096739754	27.923421927970878	35.14919906700064	10.68811750442648	13.867849194136056	13.701983350276855	23.76974902693606	34.37990695595179	9.866419478527458	19.41620835545193	34.56247487664529	13.417557664959073	0.0	13.371196315465344	9.813924912460697	18.658594343190757	1.3739953287137796	29.63498917125776	46.19490054796295	33.40148100088235	46.27782032853002	44.16301051882073	26.705613454929228	25.329983173307433	19.29176350832402	48.100427499080546	7.435658688812298	20.704073468827435	12.646636865109242	21.70746538418268	5.906781945220386	20.065012264096843	18.990001894783862	18.215838206241376	42.25637535669489	36.073082016134975	8.258911140678615	40.04319861246204	30.29150840360393	39.16898573559447	27.28871969806882	24.118137523375655
23.12203270020532	19.59134022571972	13.020800697738688	6.6905405980731505	20.254970318791162	23.459375758133096	9.049269502320746	10.714686179880715	17.30973372558867	15.935004738280956	22.163748274919765	22.601005179133754	8.533955311444583	26.668133849499885	17.97534127395538	21.665425153182234	6.763859821523453	18.627977140900768	22.784380163342593	21.381181789290487	13.371196315465344	0.0	10.092152793968152	16.108921177864573	12.129375231656542	19.541337743882007	32.82485204668863	21.075450159458835	33.55100429489386	31.229015698434694	13.585989033386277	12.187965468845482	17.83624173937779	34.83395480750096	17.868165533085463	32.9675226880748	25.960170630162192	9.182312701630174	13.463530034656792	33.13313392022373	6.959460966968777	31.344453970138282	30.476589578893883	22.724264306276602	12.741615047454356	28.410151788082242	16.92634569159653	25.843884274833716	16.623733352867806	15.100012955917828
20.74039434901725	25.295313608299402	19.445517006991413	16.749973578914307	17.759581393686755	17.29958419282591	10.926154690014377	20.58200189338676	20.631824121612006	25.904084628199215	28.04627666434546	14.62905018159343	4.7553418647990044	22.795561154820906	13.955865120461011	31.15450775457345	3.336340121280125	10.49027299031983	32.7353159772569	22.676767803215185	9.813924912460697	10.092152793968152	0.0	9.090549128135446	8.58420910847536	29.60111520823568	40.48818633648092	25.477774168956586	38.48564281949979	40.327710393298744	22.822234928127894	21.448554964575898	10.092680136611863	41.41121571623733	9.686240730089683	30.165537231468893	21.057747759537566	14.88579909405344	14.168003896500217	28.800721853524124	17.047004540428844	26.897257751957305	40.36747752707398	30.104225243623052	3.3230334700985766	31.357857481076124	24.727980544205924	34.10386433978535	18.47893347237956	24.913406741670954
29.256956880135533	23.556883877679088	27.793982315118274	21.757916152961947	26.367324936428318	24.217453513708318	19.845619509071657	26.628225544679015	29.643722263885813	29.87138297489089	26.151956369440512	20.17862538506277	7.5995022596559085	30.663096299149874	6.091879930859912	33.59820170025993	11.030470870440944	2.9854273986980373	36.32725059087086	31.75296411146744	18.658594343190757	16.108921177864573	9.090549128135446	0.0	17.529866095255617	34.78989777345756	39.677502147262636	22.482228360298773	34.87114920597344	41.61640340674735	25.453019132818596	24.27068488195993	1.953258727041597	39.295579525168606	15.98374561055319	38.23180516390719	28.49047624356999	15.579643930214845	23.25775478430081	36.17575591152033	22.236274450182943	34.28433945080263	43.49814026423615	29.606056904833103	10.616874030697925	26.474667414250924	25.270307166484457	34.40734290367281	14.540258019548219	30.990096856510807
12.36795760450788	31.131201251171436	14.387252435907802	17.93208208159303	9.348718721894665	11.353204628635648	5.495588826527808	19.681418657442016	13.233083245014445	26.941506533761668	33.812674481125555	11.349405502099664	12.529446803893947	15.072627158823154	22.526844120703565	33.31143787053157	8.498803283038377	18.42223970667865	33.63142106079826	14.338609607391263	1.3739953287137796	12.129375231656542	8.58420910847536	17.529866095255617	0.0	28.881504853340775	44.95007238605949	32.03587769434765	44.92098662625313	43.06405422273279	25.550028156418403	24.16749420492709	18.246484546267677	46.79519676424375	7.592636831127257	22.071076542414364	13.970035630408626	20.360753835528172	6.3411216599024005	21.425581832745934	17.940715717823636	19.571690809335703	41.34308734234003	34.79757485011174	7.322032996483133	38.66923226447188	29.029371219059215	37.96026033808398	25.917401954415354	23.427477045912084
35.13119775010378	23.195693725387493	17.318699271620687	13.107429364780257	33.2087046970172	39.39580787700624	23.561987217076226	9.268684982868223	23.84115590018823	6.365226664830844	24.02380873644882	40.230821654516845	27.624916214111153	39.65273244311561	34.670182864132066	10.756963913706153	26.264901958304506	37.58718671239801	7.086361915852374	29.041794028311436	29.63498917125776	19.541337743882007	29.60111520823568	34.78989777345756	28.881504853340775	0.0	25.767533121058264	26.572552131541055	33.7428031907418	18.916194298427854	11.910977780563957	12.288325605858958	36.67584553234533	30.586630177495238	36.095859894236185	43.481051694051715	40.23605911198844	20.799547978363368	25.932430020244475	45.68068843736182	12.696290953700682	44.27835435766774	13.549061611489742	20.281779657228885	31.9902347777729	33.9737325297827	16.96408524420722	18.900921004942504	28.15295072598524	5.666918700214987
55.29868627659695	16.146356854492584	39.60068621598212	27.92059932209734	52.63943626154367	56.24713235520318	41.28979211500003	29.527186854404828	46.242788033260545	21.684109646995477	13.69460892545701	54.84170017639338	36.11461347304073	59.225106734538905	35.551099663435245	15.099844548150127	37.95173218318076	42.51889343784652	19.08030266588864	51.38616973741315	46.19490054796295	32.82485204668863	40.48818633648092	39.677502147262636	44.95007238605949	25.767533121058264	0.0	17.964385404026235	12.669664734738264	9.40471168453613	19.990862870694478	21.244003369782316	41.465317128583024	5.8552969398616845	49.90412937363016	64.87083059152167	58.73829143738125	25.61117337907308	45.28783265812747	65.68868012131082	28.16942252740976	63.963158575421595	18.023310038723682	10.385362188225189	43.789623549947265	19.63925140605184	15.952682940285815	7.423910409550775	25.612374080039874	29.365248831881534
43.94731175676405	3.492478088398468	32.346353367421926	19.655609418759457	40.98928309965034	42.57618545991561	30.082645657973632	24.1119732551727	37.91739987188205	20.231008279084428	4.503679523546573	40.07569202164955	20.73724272996216	47.09751008224576	17.76512639300436	18.72109156221369	23.806348249138225	25.14605884911174	23.434093098054984	42.35138928031765	33.40148100088235	21.075450159458835	25.477774168956586	22.482228360298773	32.03587769434765	26.572552131541055	17.964385404026235	0.0	13.011455017694162	22.688590335596075	14.89444910014706	15.027677103437785	24.120902107494352	16.831407435837427	35.156871495230284	53.81727375093303	45.90265510976083	11.915522058922964	34.52255806749446	53.45822630706364	20.20242710336513	51.595820457016195	28.017944154120055	9.56925621643323	28.747933557027302	7.853650201495881	9.672844581723757	14.79170659585146	7.96104762227081	26.642052461221024
56.63553092484028	13.96618688700059	43.619166706365	30.833496851966224	53.71792767610168	55.57466393828665	42.59825829867644	34.29636745780648	49.69477506934008	28.114487020862374	11.517938964573313	53.0702198192909	33.74054046682247	59.94376224369137	29.511539850626868	23.42278754616995	36.78489768199734	37.308851042321805	28.295121630323198	54.42141554537129	46.27782032853002	33.55100429489386	38.48564281949979	34.87114920597344	44.92098662625313	33.7428031907418	12.669664734738264	13.011455017694162	0.0	21.5317419570242	24.07881608135371	24.827740465615243	36.336403276530305	7.637141696464285	48.160233224854146	66.4990829373293	58.83980532110075	24.59889722621605	46.9868913416865	66.34194597487269	31.287776264805494	64.49258363080554	29.58691334228367	13.531523357645204	41.74788821219335	9.356411134690653	18.353263926153915	15.736438159021786	20.485649952497756	35.675527736218775
51.979004170200334	19.759191578323275	34.95285091268739	25.15517204578528	49.59948219848977	54.37371924573624	38.60356035617543	25.04678663441712	41.70021683175632	16.802800153015742	18.228322847679316	53.82984127768326	36.54063681841653	56.238583809158555	38.64159530819593	9.866425888102622	37.346491508355285	44.58892713477886	11.82995054290406	46.95638715046323	44.16301051882073	31.229015698434694	40.327710393298744	41.61640340674735	43.06405422273279	18.916194298427854	9.40471168453613	22.688590335596075	21.5317419570242	0.0	17.65579104741953	19.055269525616797	43.53341687482296	15.256136546934771	49.061323210057324	61.08336451192409	56.21747013028871	26.22628816423578	42.09366325237148	62.5849423336402	25.20482882838891	60.989941797676174	8.711979570899778	13.15428875843723	43.46221224079131	26.806122751812087	16.349448266040955	7.8986554454729125	29.054714664511447	23.61494604273111
35.34170026679498	11.688530276697932	19.975939662219837	7.9495663701910875	32.73459174135128	36.899421861655235	21.446004548864003	10.249047482048836	26.45400667434009	5.581387687927208	13.0916575079119	36.180924864987944	19.387971774676327	39.35265473706134	24.015091941744515	8.362728352860525	19.749757420866118	28.418436092789364	10.998734759462025	31.512967298213653	26.705613454929228	13.585989033386277	22.822234928127894	25.453019132818596	25.550028156418403	11.910977780563957	19.990862870694478	14.89444910014706	24.07881608135371	17.65579104741953	0.0	1.3995864089765948	27.405865333942792	23.10895998226608	31.405734597310214	44.88053870289062	39.037636504345215	10.052996949844541	25.328553261788265	45.79759208104528	8.17908203933419	44.10564654169302	18.055568206306	10.962680914577247	25.882676524590934	22.561533570514634	5.796199207301856	12.669534847469533	16.43890543175278	11.900503079761346
34.05925860546482	11.982892353935943	18.97368379416012	6.678468671190758	31.428152549389683	35.51876540443625	20.11686234656778	9.487360452876198	25.367691416772693	6.141492463435247	13.62915771365337	34.78166373311865	18.076177095597966	38.03760851614078	23.051220291671168	9.713315022103032	18.36201031192035	27.225212699888324	12.077857666949836	30.381087844256164	25.329983173307433	12.187965468845482	21.448554964575898	24.27068488195993	24.16749420492709	12.288325605858958	21.244003369782316	15.027677103437785	24.827740465615243	19.055269525616797	1.3995864089765948	0.0	26.221550333755665	24.189308708772064	30.00640945655589	43.63589255434357	37.68954487028826	9.02503439790518	24.046606498776203	44.48900293547996	6.955352512756377	42.7875837552383	19.29215408369578	11.956287373702795	24.49624476156844	22.801072513443465	6.475518338568717	13.969473235612409	15.87268335396078	11.614469286079524
29.61302222503349	25.32663929591979	29.207471737822836	23.6191335151669	26.790532993790585	24.05269710305842	20.998740812289793	28.426634816156213	30.72348834278763	31.80537404558888	27.889704971761184	19.745219559555725	9.302311682126374	30.732936270001943	7.050276674933719	35.54971515173663	12.406584122148027	1.0606311612987118	38.2752140260179	32.56567327866987	19.29176350832402	17.83624173937779	10.092680136611863	1.953258727041597	18.246484546267677	36.67584553234533	41.465317128583024	24.120902107494352	36.336403276530305	43.53341687482296	27.405865333942792	26.221550333755665	0.0	40.95110278548734	15.862027312993641	38.33553525222122	28.429071395530983	17.528188597166544	24.186894369104703	36.037295065434044	24.087277051388064	34.16165449405015	45.45139129381366	31.44777680908996	11.073256240084179	27.764635964593325	27.184606332708498	36.28714953338442	16.160450010157575	32.79897326343882
57.80664406996658	16.14452839386338	43.07640522470398	30.76684018517138	55.02156704135909	57.901891231008044	43.669144151646265	33.17226934558335	49.551764093129655	25.839544344677016	13.40063177564892	56.00092400263847	36.8074940596888	61.49614030911379	34.521339981964445	19.832989728393667	39.2141965259531	41.97736154829568	24.241387650483436	54.56507256955866	48.100427499080546	34.83395480750096	41.41121571623733	39.295579525168606	46.79519676424375	30.586630177495238	5.8552969398616845	16.831407435837427	7.637141696464285	15.256136546934771	23.10895998226608	24.189308708772064	40.95110278548734	0.0	51.03901148646194	67.55018775949334	60.74348085234048	26.675843149472357	47.87179806245848	67.96434786536659	31.107836439486466	66.17836011508186	23.83277171045855	12.289007312432146	44.73345821189697	16.12415462762854	18.095244083667424	11.687908010053953	24.792370576079673	33.613888491124676
14.528873076115984	34.95168012282496	21.947818700563875	24.331646176840643	12.12193604107711	8.233742875784397	13.062532443916018	26.831744383631516	19.96422932861704	33.57323702608717	37.701133527262535	4.962118697866841	14.420010906863897	14.947653323023351	21.933223206414322	39.532651779931854	11.954178450806618	15.592854446794599	40.3824130075238	19.62865983479299	7.435658688812298	17.868165533085463	9.686240730089683	15.98374561055319	7.592636831127257	36.095859894236185	49.90412937363016	35.156871495230284	48.160233224854146	49.061323210057324	31.405734597310214	30.00640945655589	15.862027312993641	51.03901148646194	0.0	22.558967006440646	12.567312277288385	24.40874889715874	13.250800776681343	20.201382960728715	24.4560024499992	18.316092471105936	48.113282909018075	39.54621511222634	6.415885692973068	40.84947967876832	34.00994291049737	43.289214211517844	28.011303390730728	30.768835587647953
9.870965509586263	52.55268342616037	26.269191050990614	36.95770688450165	12.839592775840908	14.759757749477396	23.95067573310185	36.03773520745817	19.63991411708843	44.28782594357453	55.12976082341329	19.857198143190757	34.51947115812129	7.612048273048859	43.895471077877986	51.29537744401019	30.569763916986773	38.12907175220413	49.9505889981919	14.475509317060144	20.704073468827435	32.9675226880748	30.165537231468893	38.23180516390719	22.071076542414364	43.481051694051715	64.87083059152167	53.81727375093303	66.4990829373293	61.08336451192409	44.88053870289062	43.63589255434357	38.33553525222122	67.55018775949334	22.558967006440646	0.0	10.216740304183757	41.94358354448777	19.678575647903667	5.098671713266918	36.70155040990289	5.840010548312054	57.02881419667423	55.28310207897116	27.71969660625716	60.68197158568844	49.458255221149265	57.527091413963845	47.981722117787285	37.97731752929163
6.280153094743742	45.09394794115646	23.237993341227412	31.16728116767253	7.1072652433824235	4.545155580259803	17.631564588901853	31.648095632428642	17.885359120181857	39.6115350323836	47.78074750083856	9.657989249957842	25.681847388844403	2.9932656900933163	34.338978199879655	46.359629515111564	22.12265911846435	28.14906113649456	45.94485244203831	14.297902285176315	12.646636865109242	25.960170630162192	21.057747759537566	28.49047624356999	13.970035630408626	40.23605911198844	58.73829143738125	45.90265510976083	58.83980532110075	56.21747013028871	39.037636504345215	37.68954487028826	28.429071395530983	60.74348085234048	12.567312277288385	10.216740304183757	0.0	34.319384385723325	14.345308139022428	7.754378346594856	31.0565066921982	5.848761750094316	53.474127085745735	48.6840311307076	18.251852394748767	52.27904060596755	42.88342497437227	51.623445127480025	39.41598023731856	34.569332110285735
32.07304272501993	10.775879744532546	21.2080904633386	9.510230793079808	29.135193547847653	31.272372228540203	18.167457738879094	14.804691455358213	26.287131065129117	15.048060593325934	13.478994540561565	29.368396827992253	10.55111756800171	35.349027349300876	14.035679473017588	18.031822484774466	12.538413839537572	18.564131052199038	21.048949495881885	30.538418791438204	21.70746538418268	9.182312701630174	14.88579909405344	15.579643930214845	20.360753835528172	20.799547978363368	25.61117337907308	11.915522058922964	24.59889722621605	26.22628816423578	10.052996949844541	9.02503439790518	17.528188597166544	26.675843149472357	24.40874889715874	41.94358354448777	34.319384385723325	0.0	22.609304604558766	41.760146586694766	10.120162423459636	39.920317853240896	27.989554259389152	15.22583692426086	18.197508387538615	19.254153102710347	10.047687801332927	19.43742599101841	8.317995225718539	18.5260058693648
10.01339303949392	33.02073100258238	9.415873464238745	17.379387630819203	7.506721077200081	13.694609153126567	4.451526231092204	17.320311253543284	6.897828247748934	25.373154334619354	35.5460311269504	15.776634265299672	17.188727061270317	14.145138070071697	27.7091213668193	32.22845448540498	12.92122269451538	24.4643060981256	31.613435603618527	8.639301587747378	5.906781945220386	13.463530034656792	14.168003896500217	23.25775478430081	6.3411216599024005	25.932430020244475	45.28783265812747	34.52255806749446	46.9868913416865	42.09366325237148	25.328553261788265	24.046606498776203	24.186894369104703	47.87179806245848	13.250800776681343	19.678575647903667	14.345308139022428	22.609304604558766	0.0	20.525256370555574	17.172500875946092	18.898824674925518	39.12882980126799	35.608275659869534	13.550862448563336	41.72905492676469	29.781200883599684	37.998069422715936	29.440775022667076	20.271740281857554
10.624908088060714	52.511562242115524	28.366010375140604	37.854347946515894	13.063234191979154	11.984598415281008	24.399732453609474	37.64453155460779	22.099324616096414	45.81535729200158	55.168189721523156	16.666730821882926	33.399446978876	6.471964340669148	42.06413643004505	52.72642227127524	29.750548025167596	35.705653385314655	51.8357957777785	17.319314609698594	20.065012264096843	33.13313392022373	28.800721853524124	36.17575591152033	21.425581832745934	45.68068843736182	65.68868012131082	53.45822630706364	66.34194597487269	62.5849423336402	45.79759208104528	44.48900293547996	36.037295065434044	67.96434786536659	20.201382960728715	5.098671713266918	7.754378346594856	41.760146586694766	20.525256370555574	0.0	37.67473176056144	1.9056168346468327	59.15565782133843	55.79995593612669	26.00418810371676	59.955939655388136	49.97191178822248	58.45817614476628	47.10991535912957	40.06124304414141
27.18140129559152	17.72502213920516	12.34042164101911	0.6099378188627401	24.614732976871295	29.191925093371985	13.424988392169078	4.767092275393668	18.51383881444124	9.117585687611886	19.829726944975924	29.001180734765907	14.945580678922989	31.2480736395407	22.82468585488856	15.392417518803422	13.722683392169428	24.96989929930064	15.94270319144075	23.461151039856958	18.990001894783862	6.959460966968777	17.047004540428844	22.236274450182943	17.940715717823636	12.696290953700682	28.16942252740976	20.20242710336513	31.287776264805494	25.20482882838891	8.17908203933419	6.955352512756377	24.087277051388064	31.107836439486466	24.4560024499992	36.70155040990289	31.0565066921982	10.120162423459636	17.172500875946092	37.67473176056144	0.0	36.00590664069588	23.667794231456245	18.835880850920372	19.66317775913732	28.032644347602506	13.145643505681118	20.838475813005864	18.41752832156273	8.893771937885234
9.147849945511815	50.6791303648884	26.989299187946003	36.17115278291649	11.400435185192421	10.112786342006123	22.677651449986044	36.10843477083281	20.875834985111297	44.24499813448167	53.34285258770271	14.876229207528663	31.501119701535746	4.758694429842642	40.16472478205523	51.125838551778024	27.869409398775993	33.84052356369052	50.340803698876705	16.28845991872086	18.215838206241376	31.344453970138282	26.897257751957305	34.28433945080263	19.571690809335703	44.27835435766774	63.963158575421595	51.595820457016195	64.49258363080554	60.989941797676174	44.10564654169302	42.7875837552383	34.16165449405015	66.17836011508186	18.316092471105936	5.840010548312054	5.848761750094316	39.920317853240896	18.898824674925518	1.9056168346468327	36.00590664069588	0.0	57.714185762274376	54.034639701754195	24.09896879160872	58.067342694799684	48.21061837986017	56.75627862347482	45.21714046555465	38.63924639536284
48.56936640824696	24.657367411806234	30.828120111479116	23.831513081002676	46.52752474188829	52.293711201916366	36.303275197136266	21.87484798155067	37.38901387298841	14.557578162188213	23.931381139842333	52.580425749718216	37.32089990551559	53.048250981412686	41.65432338513531	10.057280139527178	37.12704506283041	46.46847587222875	7.731573216066505	42.590080595151576	42.25637535669489	30.476589578893883	40.36747752707398	43.49814026423615	41.34308734234003	13.549061611489742	18.023310038723682	28.017944154120055	29.58691334228367	8.711979570899778	18.055568206306	19.29215408369578	45.45139129381366	23.83277171045855	48.113282909018075	57.02881419667423	53.474127085745735	27.989554259389152	39.12882980126799	59.15565782133843	23.667794231456245	57.714185762274376	0.0	18.76272519247829	43.205328503758295	33.53964560155903	19.513272380836643	14.278737240607601	32.907451242878984	19.100756983190596
45.566701636036306	6.640401059250817	30.917324007768837	18.48404242480079	42.81171260853186	46.03205111118662	31.445703128399252	21.178800494659182	37.317533137912726	14.586942753157679	5.215669743012327	44.49152235913447	25.738005797330974	49.328052049964576	25.952757270895994	10.435465050379486	27.600828735633343	32.50754631579601	15.408396667169848	42.296998189653706	36.073082016134975	22.724264306276602	30.104225243623052	29.606056904833103	34.79757485011174	20.281779657228885	10.385362188225189	9.56925621643323	13.531523357645204	13.15428875843723	10.962680914577247	11.956287373702795	31.44777680908996	12.289007312432146	39.54621511222634	55.28310207897116	48.6840311307076	15.22583692426086	35.608275659869534	55.79995593612669	18.835880850920372	54.034639701754195	18.76272519247829	0.0	33.40790810828196	14.900453487795977	5.8333385567137235	5.264642713033798	16.13107511438235	22.20455220508645
18.640177666100644	28.614319819581482	20.276024373109493	19.42677119074219	15.76143197331187	14.278350014829451	11.235225441400024	22.812335360939176	20.359627113997206	28.674814753890164	31.36539237324749	11.331042220921285	8.011816948374062	20.211923814248593	16.178867289062957	34.171435955017515	6.135575420158589	11.160304755733291	35.523648098649	21.64224764822133	8.258911140678615	12.741615047454356	3.3230334700985766	10.616874030697925	7.322032996483133	31.9902347777729	43.789623549947265	28.747933557027302	41.74788821219335	43.46221224079131	25.882676524590934	24.49624476156844	11.073256240084179	44.73345821189697	6.415885692973068	27.71969660625716	18.251852394748767	18.197508387538615	13.550862448563336	26.00418810371676	19.66317775913732	24.09896879160872	43.205328503758295	33.40790810828196	0.0	34.472215713431375	27.99443990581283	37.353409610992124	21.615684498468205	27.04608835356847
50.848376284714114	10.874805221912931	40.10128825196869	27.478568353559027	47.84954797644837	48.65646351660512	37.278077335554606	31.96247112648012	45.50650238524426	27.711797488601952	10.094635537806552	45.63389772120604	26.638396540596624	53.71279865918333	20.771184371619796	25.169124960806386	30.221885682900577	28.682370967223452	30.090803398832204	49.78719218998719	40.04319861246204	28.410151788082242	31.357857481076124	26.474667414250924	38.66923226447188	33.9737325297827	19.63925140605184	7.853650201495881	9.356411134690653	26.806122751812087	22.561533570514634	22.801072513443465	27.764635964593325	16.12415462762854	40.84947967876832	60.68197158568844	52.27904060596755	19.254153102710347	41.72905492676469	59.955939655388136	28.032644347602506	58.067342694799684	33.53964560155903	14.900453487795977	34.472215713431375	0.0	17.030370084007732	19.36667643369247	12.880900107696036	34.40383915081801
39.73425936931766	6.24028421847144	25.38053464336336	12.756560445161089	36.97883806783579	40.30345993639489	25.61244607075	15.94753301301229	31.65947468850758	10.68155170621699	7.313342967452783	38.93119032784949	20.57002050419071	43.499948978049524	22.48469509379463	9.600534197968226	22.05877618563518	28.240605399591725	13.978331965432753	36.576955815824405	30.29150840360393	16.92634569159653	24.727980544205924	25.270307166484457	29.029371219059215	16.96408524420722	15.952682940285815	9.672844581723757	18.353263926153915	16.349448266040955	5.796199207301856	6.475518338568717	27.184606332708498	18.095244083667424	34.00994291049737	49.458255221149265	42.88342497437227	10.047687801332927	29.781200883599684	49.97191178822248	13.145643505681118	48.21061837986017	19.513272380836643	5.8333385567137235	27.99443990581283	17.030370084007732	0.0	9.401544592757121	13.396518233053659	17.658408254488975
48.01114278144368	11.89528184197293	32.17682369167491	20.61900691903223	45.39665260938992	49.302203306651535	34.08230586944068	22.105797045788865	38.82159266474866	14.346573057884846	10.34556046281751	48.181841609612555	29.970785254305298	52.00695296986425	31.04439329972718	8.154771720243605	31.362287715425577	37.34756653212469	12.745923142583623	43.9719471416894	39.16898573559447	25.843884274833716	34.10386433978535	34.40734290367281	37.96026033808398	18.900921004942504	7.423910409550775	14.79170659585146	15.736438159021786	7.8986554454729125	12.669534847469533	13.969473235612409	36.28714953338442	11.687908010053953	43.289214211517844	57.527091413963845	51.623445127480025	19.43742599101841	37.998069422715936	58.45817614476628	20.838475813005864	56.75627862347482	14.278737240607601	5.264642713033798	37.353409610992124	19.36667643369247	9.401544592757121	0.0	21.31067665537535	22.086730574073915
38.19928691536515	9.579200409864992	29.297739192726294	17.808294642723954	35.18444607957312	35.776231987109455	25.03018847720949	23.04824619693234	33.9265540920171	21.969351786609433	11.91979223850724	32.838846122536395	13.758060903118448	40.908693934707635	9.93934690926184	22.935435601613435	17.428618018487192	17.18501744524119	26.950702962439227	37.7917591863166	27.28871969806882	16.623733352867806	18.47893347237956	14.540258019548219	25.917401954415354	28.15295072598524	25.612374080039874	7.96104762227081	20.485649952497756	29.054714664511447	16.43890543175278	15.87268335396078	16.160450010157575	24.792370576079673	28.011303390730728	47.981722117787285	39.41598023731856	8.317995225718539	29.440775022667076	47.10991535912957	18.41752832156273	45.21714046555465	32.907451242878984	16.13107511438235	21.615684498468205	12.880900107696036	13.396518233053659	21.31067665537535	0.0	26.57309167149455
29.49143665002627	23.553326552525295	11.73185616946322	9.44654871498998	27.543358032028316	33.7763578639023	18.03454330974787	4.3869897472557575	18.358496145354014	7.774459114424773	24.9714460237454	34.76553073482287	23.54068368691483	34.000159847930156	31.70697350873802	14.388481289154694	21.607360714323537	33.64086111949759	12.038934526944514	23.598514192446228	24.118137523375655	15.100012955917828	24.913406741670954	30.990096856510807	23.427477045912084	5.666918700214987	29.365248831881534	26.642052461221024	35.675527736218775	23.61494604273111	11.900503079761346	11.614469286079524	32.79897326343882	33.613888491124676	30.768835587647953	37.97731752929163	34.569332110285735	18.5260058693648	20.271740281857554	40.06124304414141	8.893771937885234	38.63924639536284	19.100756983190596	22.20455220508645	27.04608835356847	34.40383915081801	17.658408254488975	22.086730574073915	26.57309167149455	0.0
30.763137064785678	24.079886293907297	12.937499534252341	10.767024073745262	28.880028956978844	35.21666816950624	19.52734692837997	5.872584018989535	19.464805900027077	7.729267851973181	25.35420584341298	36.26803489678377	24.99299957575591	35.295197582312184	32.99323123266233	13.928805535241379	23.12210951677105	35.08502962213804	11.124431175868823	24.675638688478248	25.610592007193787	16.583510665054906	26.432542184247016	32.41159151327484	24.935908103723627	4.384131281097416	29.00590399185488	27.255478352162143	35.83027984588644	22.856048830403527	12.391650177303134	12.26950028121034	34.233021434827236	33.44443875263272	32.29380186306386	39.10420393150193	35.92912186630295	19.636588173941888	21.665323409621774	41.30227998514408	10.236064421813703	39.90874276405806	17.92495623938142	22.30977495707768	28.58017339856337	34.95316258396408	18.054463948508264	21.827126270784987	27.57051795196569	1.5363926418450333
39.15892326513091	9.375880351640792	23.851891726827017	11.781897837481058	36.51492610219218	40.429737783910504	25.18446782793855	14.011706355765243	30.352274490053198	7.7606698849225975	10.12131445639315	39.45828990324693	21.84210726127689	43.11557042313653	24.927998911132146	6.714931420574688	22.763366246602597	30.18875654043709	10.84682101859469	35.4141694401856	30.276916538948758	16.987156598228797	25.668479407929986	27.203467952164957	29.080158543920806	13.92200809149001	16.14122008328618	12.834853106980173	20.555012108589345	14.701180893283027	3.901299896485584	5.103616983925892	29.145454406275867	19.22454114634879	34.60915945974365	48.73860779406744	42.71609623047766	11.64950677589002	29.147192557175615	49.57228090859403	12.04674160667039	47.86161767018632	16.760534273511155	7.1837798484129625	28.84418386074349	20.059255663554552	3.179870531927492	8.907388563803607	16.250895757352925	15.126658006976477
37.34676394012253	5.366108656982144	25.246912018258804	12.597682743467582	34.437956537040236	36.70901874192218	23.31547670028738	17.262979780507084	30.85500988754979	14.686743928189218	8.045507843676393	34.736715036217475	15.660771943101304	40.7186907954014	16.451904622873002	15.424835818570445	17.957197896112206	22.450901657924984	19.39662713530756	35.365236213796365	27.111754685111542	14.266209131562501	20.175850741863254	19.511348384574767	25.771940812998796	20.995782726553706	20.511543793267602	7.100515589675325	19.29132824897348	22.260326954722004	9.105439026399932	8.785409576215228	21.390576969796193	21.2692276282769	29.774605433321742	47.208420399086314	39.738084047426064	5.437124508533891	27.720041952829842	47.14585262867003	13.157807013832455	45.31443397189085	25.444348383463694	10.200112821619983	23.498378364313826	14.885309919375702	6.039330557345081	14.897041224410655	7.557773411580033	20.173830280818144
21.33648306178993	23.58616507929098	6.59826064823166	6.535620660471307	18.932296456655866	24.32101232044204	8.344817495192295	6.126762176683629	12.387633946393134	13.958765833407769	25.82136754126568	24.945841137146562	15.277790730941692	25.568832625118834	24.990450994582577	20.807242610145185	12.427811790998653	25.203418881548505	20.34423342003743	17.301757581904468	14.378229075039052	7.015926220048789	15.584524465550118	22.868413632846945	13.596638955609802	15.28501805243735	34.231724034285016	25.795260280637006	37.32241078733515	30.67062687279593	14.26420824796381	13.09291777571637	24.493614993772646	37.265639524324854	20.876139406150063	30.689944937167397	25.661391408037364	14.624314390264628	11.425578518768878	31.922297754826133	6.159395463258456	30.31932548461334	27.974892121154507	24.99526839714444	17.368892219047858	33.5236610919005	19.290428291800037	26.85606575923295	22.774213786126122	9.894107597324975
8.617222128255921	51.082851792749224	24.29424458124864	35.24535851731814	11.638273067075591	14.743964891228726	22.447370529106724	34.14378046324105	17.618844898452462	42.39552033037542	53.629681735244695	19.91366740408304	33.49581165248925	7.409040180773193	43.11677938190714	49.41539413348684	29.45658457276174	37.63775080162218	47.97234551148862	12.412011192189258	19.629279936731777	31.493544383084355	29.268164513460178	37.574404182100004	20.978014893571117	41.44905738725926	63.12965998464635	52.44987214341778	65.04452520698999	59.176850409764846	43.14180504076567	41.917464858389295	37.7857744045003	65.91898462508689	22.171618062067278	2.1849481876534744	10.297283023043972	40.54787714553835	18.094543343475255	6.792177535504316	34.968693929715506	7.049630390905898	54.99807122659943	53.63783159015579	26.988375061471125	59.42934597745001	47.824106241181966	55.76405621325983	46.809698677088505	35.97515644414771
49.893525056276026	12.367704912953212	34.19298174567776	22.50592031398309	47.25169493936758	51.005735754020726	35.914781248311236	24.133340674409297	40.821855776105494	16.408322496249674	10.431526009384429	49.75843434660743	31.315872442269512	53.84873554804639	31.78512183293766	10.156207734666625	32.89555093218315	38.33954237766475	14.621814108526863	45.958483881217404	40.90770410101331	27.55215071270524	35.55367735055143	35.42855817441263	39.680838285644654	20.912705786489802	5.431887129959118	14.935125664668831	14.20967264767739	8.110821960104804	14.567461729853388	15.834266851931023	37.27933865814802	9.679975001252082	44.84392353213312	59.447584320366595	53.410070125840456	20.764904900728062	39.880775439142326	60.30759848581243	22.746493769496855	58.59233038072969	15.440706078433116	5.846486643201922	38.828390755675386	18.701270428766886	10.839203812857344	2.0629172772750906	21.928360952796673	24.149624298981667
40.10891863360043	2.675957925331061	27.870044856704993	15.12785155250088	37.1945416801896	39.34571674770049	26.086176788953857	19.551817769529436	33.569877656861415	16.042064426873203	5.419573962045579	37.24198111413669	18.02178361775478	43.454684520058066	17.479550012826685	15.566194131851923	20.555833555683723	24.066262158706245	19.95862785302212	38.11520434125292	29.82581420306788	17.036937885344674	22.632761878858954	21.195453888913505	28.47997582844669	22.407286077620583	18.498052905370233	4.562513829624255	16.526677666921053	21.268072766469043	10.560668359909487	10.562294118660127	23.00862283172496	18.78700389907609	32.282644835880085	49.972569591058104	42.43778839887524	8.119291845354553	30.49149056426915	49.87366209923339	15.66630729418105	48.03675915803229	25.366598233057267	8.494076740047522	25.953337542627615	12.416144593867054	5.993869620833374	13.572231644512794	7.791658689271853	22.159197156133718
15.27836547835637	28.456879616475206	5.881965103909027	12.19431988407292	12.84426897328688	18.557060792012983	3.2924634637507535	12.029466048721607	7.995810970340565	20.03747303699405	30.881463897202636	19.796221214461333	15.340294573960229	19.48073943453869	25.89634298399524	26.893765927881294	11.385925383459151	24.193574731057463	26.32511325978336	12.101105455192528	9.120327739639627	9.365914949885676	13.753332290330393	22.40648190491546	8.709913830196237	20.840746723577286	40.108317951997876	30.25093272062127	42.38679534782892	36.75810733512899	20.120212596689495	18.872027267963922	23.698454284774026	42.88119352543664	16.301394751699295	24.764088599661534	19.62199049422035	18.46452355312708	5.337691875150908	25.843182907824758	11.941824485677301	24.232075762313567	33.88622646990447	30.593814171306033	14.404862645793665	37.71860231448761	24.79490166144852	32.77847741869216	25.95215924941306	15.221112047404151
56.667148918249254	26.638543139349984	39.128927666692405	30.685191629363665	54.47135845319822	59.77009662613966	43.82344099306596	29.68244440296298	45.79021655689398	21.711168654921785	25.04995555381158	59.59167190901052	42.924181595873975	61.06504106507434	45.46773249249949	15.403573261427054	43.4229991878544	51.26243735710463	15.462715997954453	51.028584489921975	49.600390126467076	37.063846571508066	46.508055863075384	48.281738548424734	48.5801148440225	22.07509129022676	14.422657463904484	29.529559091306623	27.08634050227813	6.882622326396104	23.6865866768921	25.065920664526775	50.211277061608875	20.00778714720938	54.92731797592649	65.39697700867495	61.287847511080855	32.78581775564776	46.99197986365166	67.28872426340615	30.643582265937184	65.77954184166425	8.824303162313734	20.023050179477295	49.55845961717937	33.25866925323079	23.07366193549534	14.759619479802298	35.92704940452193	27.431838959966118
44.444542460885806	12.020076359627337	28.316843361489596	17.116279653532217	41.893947024664214	46.12563122914005	30.652886082444542	18.22664551477923	34.99513931166061	10.372146894644963	11.338312580643182	45.281554259835744	27.664230960224156	48.52549588319278	30.010270855143407	4.432753237016258	28.626194876699394	35.73484351210064	9.324929204714204	40.174214439305494	35.93798730626436	22.744142702068103	31.535257925706976	32.75683611668477	34.773375372197286	15.045523914489843	11.332924075561765	15.360268719774613	18.994712953544543	8.898854028696073	9.236055961114184	10.608100186061266	34.68200254572342	15.609713402566406	40.4500558036042	53.86899640111473	48.26276733495031	17.328109531279992	34.44445046876165	54.954069436652425	17.27940602887871	53.28259325655995	12.657823344780649	6.305832758746574	34.71153684948999	21.20367125412335	7.545880146741727	3.9805450004458653	20.70020365003219	18.106277647348655
23.1286275294463	20.290882348818208	16.54390762098446	10.927413811879529	20.125327493045745	21.73220170443685	10.134629798651991	15.265845612789652	19.651394982761488	19.94383106038487	23.01096121682822	19.9614301750836	4.055456168332482	26.07482738212294	14.209602233758547	25.110616758753796	3.0763657024195146	14.09306838879078	26.752564906685144	22.965642606363694	12.372847986509049	4.558168844193473	6.045099191179783	11.653443254138558	11.002875852371169	23.9730605668027	34.88027039683488	21.04144252795812	33.964024265994645	34.33412852594483	16.785344770832857	15.407921264542242	13.326972840020783	36.20596485628788	15.029101683633192	32.95652952997819	24.876024193880617	9.542897733348637	14.439497859421376	32.4177865497237	11.2893519802839	30.554378044629797	34.355000115631306	24.535604212503234	9.130286460304989	27.725515297229325	18.982485193688106	28.2893785851131	15.114528760699306	19.65255044695626
30.100828824161784	26.1256128624831	30.12186806663282	24.641372490221606	27.313450962776127	24.298575227431606	21.830515803801656	29.442075200782448	31.51761536258968	32.81965843803644	28.66370596432745	19.86377982067476	10.308085540932586	31.083033556066372	7.482918251045562	36.525750101263114	13.32844730460438	0.5712537108554318	39.279078456122654	33.251029780461806	19.923117962294327	18.84088352825561	10.906578316374313	2.95216338005598	18.91560021588954	37.698450655101716	42.270898766539155	24.830341755932263	36.9234719870253	44.45435667522413	28.398711843958214	27.220761781624233	1.0226549446682314	41.66069536801453	16.1603185238897	38.69323614198174	28.71794057671799	18.498070835778993	24.92922712517769	36.276517553494	25.108915525368015	34.41111758991308	46.43950494517881	32.29957778155976	11.672285722682952	28.25307434317981	28.10503489394579	37.17108440023061	16.871657750012602	33.81571674671685
34.35742289945756	10.410412048953903	19.973434869852525	7.2739003064021475	31.644864144343504	35.33321868448457	20.279576587669197	10.901733652828211	26.186741453071498	8.020271193176384	12.273257004879994	34.3207461099121	16.967187542174084	38.20782498809668	21.33846448962723	10.820442288607119	17.655215728989216	25.809885999967083	13.676515518643425	31.091293635474525	25.208179759459483	11.87571790893633	20.615105305917528	22.837270049109133	23.9924877126569	14.203600773667304	21.033668297943798	13.31294137446746	23.65341011590724	19.713320376219798	2.678455609279687	1.9163836273279191	24.79052282383367	23.548318091979468	29.47558981110995	44.039088232761245	37.71015546881293	7.38059042324883	24.374378508420275	44.67616610825812	7.677913971906509	42.93890131597628	20.661582135023956	11.260271285344741	23.756298659572124	21.133384819160604	5.485878495398485	13.968997678101635	13.964130940104226	13.374045762660128
25.931341955598114	22.52867349057028	23.507107264241455	18.025363237268483	22.966757592619835	21.852094292833666	15.660440614100942	22.684547612562554	25.485429857597534	26.55629063559926	25.24170326673087	18.45341614833425	3.52826293437301	27.78580311765952	8.72749288939211	30.862351800158617	6.758427098753613	6.593806680495671	33.1921705526132	27.825554028818306	15.049937281509562	12.034344713259177	5.240154362767857	4.286876223744515	13.823862724177244	31.129526771129658	38.37157128291153	22.089982298694306	34.94177537532729	39.398685522069265	22.552263616827528	21.28071893388573	5.834312443857125	38.6158330045173	13.772232526916996	35.24262940102968	25.868006146370046	13.184105901756988	19.24677789487052	33.62042242176525	18.46209835797557	31.71521634901472	40.56957228592714	28.06833097688458	7.616248839293833	27.201248139078807	23.20677501109474	32.557812410900475	14.503298026508297	27.06745442882231
22.888016701641426	50.28043270659539	37.11810215545125	40.91083219189909	22.542261857184684	14.542032869142837	28.99881133929353	43.24157057629484	33.2657732130931	50.14951733753799	53.0143128856392	12.248885882427347	29.71909905320702	19.58111766056439	33.86659375048979	56.075117232893426	28.196008977672662	25.994208303557194	56.95064264277514	30.687906593948405	22.9261019685768	34.41490868384047	25.38080671784299	27.98868313474002	23.591617932486653	52.46752113048932	65.82022716733688	49.90654444613875	62.663569298716844	65.52350552070479	47.88564279503583	46.489159835180025	26.81798677466541	66.41027130683545	16.57926766987038	24.62129393170147	16.837729221361766	40.21351194133182	27.729460828221633	19.76091218177243	41.033212176515725	18.790541321416356	64.68220071073699	55.43650312388483	22.13214595778759	54.45972911854114	50.10878135658718	59.48084468348911	42.17898918138271	47.01387986165108
30.10703585109282	24.30950878159141	12.277669060323147	10.557552676102674	28.233504598173145	34.600431913152036	18.945755219684894	5.50952617575049	18.802256011283813	8.147892836776867	25.6432873694348	35.69280984071016	24.665969444602155	34.64166351378316	32.813682599193854	14.481192341043466	22.707373322752904	34.76682691937972	11.764956935386929	24.01384408038686	25.02734513069034	16.219107297901175	26.008396169336603	32.11705451515219	24.36845804713168	5.046137336638769	29.54028317908425	27.448670524512682	36.20786421957968	23.476885542295314	12.625756003322573	12.432886262632483	33.92563686844194	33.92686325352321	31.74978338831946	38.44159783543282	35.286908204671136	19.572009049330077	21.033478855268122	40.643084642152125	10.009482963409203	39.252078864218014	18.58760970043425	22.700147780718325	28.11022559753011	35.176400846300204	18.333975878424702	22.331864171240554	27.573849158633877	1.1269576660020213
23.105673207817023	28.34763310813505	24.90944392062634	22.20872351362049	20.344892089365363	17.48910201899582	16.036752966202574	26.260270156194686	25.338760586911587	31.205314444312908	31.062053631236495	13.403049958176421	8.334924758660419	24.121474997174378	12.841226245661888	36.04363560680054	9.003073136953125	6.45397161161428	37.98399710565742	26.59350433783942	13.179426401846154	15.65189276011678	5.733498055822221	6.783151332610953	12.306195022990302	35.19251145950874	44.14847241036489	27.871425559721757	40.65930876849494	44.87028394053991	27.68236552025159	26.35198143396695	6.61177815015648	44.435179575918156	9.270530010393967	31.725310590572395	21.830789065382817	18.7747477837126	18.54627020841815	29.468240529183966	22.550640103639136	27.585444126811684	45.52508944418023	33.818349838611155	4.996760739166373	32.68854041873643	28.822153388564274	38.20932631330437	20.178167428102892	30.609767569537993
21.112823929992867	26.422276151849623	21.114344077630236	18.58844553726413	18.191964165282933	16.878251359890136	12.393381728087771	22.45845625366565	21.942204316952942	27.710346109629597	29.17053328310307	13.725980645640067	5.760705302747161	22.80838461205149	13.602242882053321	32.85504011846527	5.206262227559732	9.159058880795385	34.53179406373824	23.659806079394897	10.454573422975184	11.94799230984575	1.8765444078141826	8.208315274053167	9.3566742144426	31.469394997853094	41.836759998295804	26.392605692152987	39.36714458339022	41.937391469586736	24.505356023749506	23.142113151979952	8.907058795722438	42.56514867487351	8.899623529012166	30.295494651022004	20.868198927558176	16.233854747760454	15.306123148124833	28.620718024658704	18.895856801459388	26.7154748446098	42.14402053825014	31.453523454907106	2.616569975682996	31.950235925925504	26.183335708927956	35.579276922421315	19.121677533856413	26.789584106769322
61.058329189657954	18.456649728762464	48.180297046441865	35.39224422233511	58.12562146103081	59.77886260534825	47.05882662599926	38.84147307883263	54.24485476456244	32.53739742783896	16.061544741609225	57.12033226001534	37.843531175129705	64.30036485622341	32.88013355638893	27.56586890284781	41.03119276445063	40.77034756886522	32.35375159471379	58.95359291606343	50.613706726909115	38.00959403713739	42.598439380101226	38.4712857153327	49.2510122641519	38.04187878706789	15.301823269823398	17.228678720200495	4.561349930075335	24.61115095956008	28.61357938257385	29.379804599513907	39.833152105045535	9.532078141451551	52.24235186628366	70.92704190893909	63.131179881690485	28.99049610246392	51.461237158231434	70.67638857327928	35.84806496309753	68.81768005633225	33.004038882398575	17.956103206462444	45.82680645333703	12.145828997909762	22.904376117398776	19.644040828367384	24.34010858856452	40.14878787461289
55.85726740349216	14.82316546115983	40.87742549740173	28.68883880557406	53.1039588131263	56.19929907957971	41.73814865532443	30.925586886389414	47.395659269734864	23.493997457281544	12.137337164508969	54.45308955780727	35.379693422417155	59.61528307249336	33.731520637070936	17.419885610773022	37.604896568793095	41.013333619016386	21.821164128413816	52.443092774158806	46.310456348197846	32.987833350457194	39.917535904887245	38.263490440259986	45.021149588148816	28.17549606329991	3.838352873204245	15.966552342304732	8.870530204732216	13.095294419472392	20.941897900263015	22.06515153469408	39.974084027591374	2.421281228313917	49.492679159239835	65.56202634197435	58.93843034957579	25.085141666367917	45.89183797153192	66.086917068806	29.008817428651778	64.31687620590398	21.57486993917347	10.292445528551202	43.23967128970291	16.414653108320614	16.125741352457187	9.28284091582981	23.872815376224853	31.265723701414405
50.044160996355686	19.489792104888114	32.90221983678195	23.427863963168967	47.70591232891987	52.635627420342246	36.794609949837394	23.060680779194847	39.6444400507963	14.845371230158715	18.234508966138534	52.23063270693024	35.28624772301017	54.3387236421317	37.93631231345775	8.051482235514566	35.890698270123124	43.61699311729777	9.643644210645109	44.90278448635413	42.43121161459533	29.642604720347258	38.935063810463795	40.63481333923118	41.3594097790523	16.727876387007264	11.04530513595543	22.601067364205687	22.682672480732478	2.2025386143506607	16.14234088573274	17.534460067082737	42.56729488201319	16.831132083418648	47.506011466480466	59.0793055772512	54.38070373629099	25.12748173779589	40.19953975612227	60.66021519751843	23.443803021036352	59.08411495887738	7.008856759097363	13.040398685723812	42.021724078243295	27.294505273245772	15.477097152057787	7.97363707016456	28.53596950825045	21.491987119862625
33.94118243158668	21.317375598961906	16.29384252315869	10.857249580047048	31.886303298476914	37.805422286082056	21.870745145795084	7.416010846456834	22.964200145866435	4.448275766611998	22.313522046403257	38.43229929293571	25.36591799644772	38.408326333453026	32.35046188371168	10.066016240835832	24.117737115639372	35.30131696116722	7.411861368473758	28.21175443274272	27.910113735040895	17.370278205574227	27.45310281289497	32.49315333100459	27.096210069709333	2.321251354600171	25.159821528904086	24.63954820562986	32.40220674357434	19.021715394264906	9.830857712862283	10.096646532366078	34.38419559679403	29.700178830784104	34.19682091791002	42.56120883173016	38.84814065680061	18.495552297781842	24.50509852403226	44.54129032577482	10.47025956853543	43.082088702942876	14.642317174744042	18.876190290008285	29.915734780561987	32.15589905889564	15.126939113823688	18.042397559762488	25.927174349977772	4.630611771733386
45.672783792855064	18.846241358857274	28.378499175607207	19.512961428569366	43.401544272728806	48.5865187300145	32.65317942599412	18.653259176197782	35.109528700846774	10.551451766800861	18.228666128765106	48.43136792715595	32.230609872910556	50.018021185805004	35.99093125238608	4.506388657902998	32.42498190293909	41.07819554264786	5.0336683073839295	40.36810875416602	38.41325364215127	25.95873086717237	35.57710922533787	38.09622140467459	37.39363038050296	12.119434818261375	14.511528618555422	22.23070676529968	24.851695958476554	6.7995744474939155	12.843026035817928	14.173010280786738	40.047049005859755	19.978054229764872	43.79977376285065	54.60305084118757	50.161568339625354	22.523280013718193	35.90442244716728	56.29691886537657	19.46027916978457	54.750631816083356	5.832417749155699	13.12722923828781	38.55458817376826	28.00713354123523	13.711940220701289	9.14205168991282	27.107929372508025	16.89209731938353
43.55427724766595	14.269798877311104	26.9292162952346	16.529945097138604	41.10558025336004	45.740991784478865	30.019630050440696	16.862098771978935	33.662364665128074	8.689425963504458	13.851124404423238	45.1996950663171	28.236439058100448	47.74831475153736	31.456248512041892	1.9029390277904494	28.801808637168882	36.772875280521234	6.638608907781051	38.889281811142375	35.529990402185604	22.59966207918345	31.844856080269587	33.78745063655455	34.424168744765126	12.659432512733817	13.219585495424933	17.693291539955894	21.658844220466413	8.643114047331569	9.057752544502224	10.453202286730432	35.73153951812324	17.933232676370498	40.4492084949581	52.813346423915746	47.647901204874834	18.21756072143721	33.61019689155395	54.131073354627894	16.599927783952253	52.50547760513351	10.475882808303082	8.945766705264022	34.93175957310435	23.81200504744741	9.081525647887776	6.2624151717501	22.47183318210734	16.201916766057742
8.831004858978245	51.00187056492471	26.512419014849574	36.1498342463049	11.379050103421633	11.210176847704714	22.744479061217294	35.84326056062741	20.223645713835072	44.029235191656674	53.64298280635855	16.135205436935824	32.13999591752663	4.926051115683449	41.04561371344219	50.9562238471899	28.397667747189843	34.89552212217477	50.01360758398446	15.442760018682254	18.626035208152945	31.554714883701077	27.602913882303675	35.227230553052806	19.99572404361912	43.829772368730694	64.01717936585338	52.02340410334139	64.86769516041086	60.809783782002214	44.09775547924212	42.79848202341416	35.178946125724984	66.36837112384661	19.317150950927477	4.202518102457763	6.749876238618353	40.27156122386249	18.790459821240653	1.8793973339328227	35.95796482726828	1.6470074291079602	57.31414673153833	54.177646213570306	24.91044906665207	58.61952347240755	48.34604625419664	56.7643042425985	45.80176349674276	38.21650935671608
29.08268990440826	14.992633927565329	20.994230479332014	11.610103368741937	26.076395199812392	27.261290154707346	15.88708643964259	16.877335465955078	25.028890764059607	19.0394826212184	17.743711871355497	24.926047738094812	5.720208352223887	31.953089800708085	10.659394341577903	22.768970774694647	8.511983488426482	13.86194235017842	25.426836632483734	28.691137568125328	18.264965749635238	7.977555571730746	10.303451601588401	10.90435755256042	16.891111322802438	24.256492354219763	30.40829465916951	15.31534588400853	28.31530455961213	31.169803693052437	14.558289228757266	13.366354033343491	12.855280944667063	31.118254746041604	19.972518495087314	38.90150933104611	30.634236515257005	4.95851289153278	20.27834856847646	38.248174521944556	12.168100736384469	36.37142406327922	32.61213445769216	20.040108330164013	13.621688375284746	21.785052563547538	15.000120289461547	24.378405815472995	9.176178251154061	21.05661790909032
13.960900033551098	30.728660674745374	4.737731310434808	14.092081035946103	11.865441194311076	18.427380855641566	5.047233954611895	13.065709284384642	5.447737998962927	21.27539938783528	33.09954404609956	20.31954293095647	17.808467284416842	18.3803438290998	28.392833213520188	28.247304594731037	13.77096347670246	26.419748346232883	27.265757987864678	9.805632006806906	9.90614808675745	11.871911234850888	15.934384559379977	24.747028027573425	9.837643019683378	21.348233035323908	41.876891161249326	32.626160601342036	44.616524153678554	38.075109214983634	21.907261153489046	20.71981087333958	25.970786530837213	44.858825456223535	17.322134664210303	23.086447866664088	18.893777245393537	20.906925970429622	4.732771728182641	24.585391853977537	13.766957062383518	23.07504572841401	34.674872741981375	32.574388520684934	16.24362956558983	40.15196659890686	26.81976044483574	34.49699524029259	28.481771252408063	15.681596657312928
42.283975645719714	5.208804726863364	27.943755096573152	15.346223710956767	39.513198630034836	42.69647425596706	28.152201149471928	18.416344215380697	34.24490796972728	12.587005471100753	5.345766257760935	41.185649060849656	22.540317784824722	46.01603652037002	23.461464138839585	10.060895526400657	24.29453101456762	29.67764120803055	14.835976319643239	39.167334750151305	32.73889592937939	19.395275413395	26.844443008207723	26.73986511086274	31.461949329260882	18.68642504167242	13.659850901979679	8.66421588227171	15.896223519267464	15.191609262978334	8.18320986550733	8.994517007932942	28.617173780291722	15.527459229707947	36.245419858048166	52.022894285640405	45.35349990754085	11.996180466520023	32.34441358350371	52.48751831407871	15.731680342580333	50.71716715487304	19.48558522058713	3.336363750822315	30.139038914259377	15.399772967629568	2.5905082411713103	7.670396661126289	13.89977046766608	19.885111519340256
21.448969290192213	21.369241763681774	13.832284176525748	9.496911432502907	18.496076851099723	21.033677776310963	7.844650890285236	13.230137365325303	17.09211287866808	18.75042482501582	24.025417524743673	19.90915013194071	6.672993552406289	24.716076425113435	16.91643648787577	24.43619653403024	4.042593498513663	16.526382409190166	25.599850947260716	20.635630192881568	11.143300810277752	2.816386543154587	7.37626636560506	14.220850426424082	9.829477661055103	22.22709478270669	35.221207060509556	22.49834305268855	35.24446075344003	33.94116738373427	16.285433196609606	14.885912124020082	15.81842234630547	36.965901017912316	15.12187596773889	31.319075258272104	23.78974642891926	10.64687813654665	12.266251659784048	31.14418832506729	9.743112719109279	29.31751655664263	33.29296781442923	25.002921721417962	9.929928346311078	29.515353186113895	19.27208138685854	28.361597901653283	17.18556186521823	17.58526310669119
26.340604219590748	20.434273400699727	22.254921125306147	15.876930349771198	23.33414844305375	23.00120586937604	14.998737358574797	20.68252858462224	24.80239343277818	24.266517726575103	23.166182725356816	19.981297598177004	1.8324909652328327	28.5433963508541	8.828660107136024	28.505778358322136	6.00257433931448	8.634329216445419	30.872033247411498	27.545179713359907	15.324956353010132	10.17511827225268	5.761904657063276	5.9511483063410235	14.015081004884793	28.957300832443607	36.16269294659292	20.199893995464862	33.14367957739192	37.05448951365676	20.200778136759766	18.93528746958471	7.754879590707264	36.56259794370233	15.145878123149426	35.872446979384385	26.81717924517549	10.854032885604818	18.907077797686235	34.562012291010454	16.337709445579133	32.65828328822586	38.226594492067996	25.83031965212645	8.763274765476913	25.710182946981362	20.891266069181672	30.25869234375399	12.866378419484134	25.049698984326554
39.468301185719845	16.53267622759621	22.411690464620204	13.253147827743796	37.14955028060319	42.277303861780986	26.346442175667697	12.488654146772223	29.161127629584918	4.273303713360969	16.85715113186877	42.16994299728464	26.484757878612477	43.77671948627904	31.31880763741928	3.044547554317542	26.360717530631852	35.73267739094733	3.7057362737338737	34.41303273984656	32.1069096379594	19.78801970111701	29.57251237331808	32.77636974150116	31.09485491615442	7.864629018694811	18.131413985360613	20.019464969231073	25.9692843409824	12.562639781105425	7.354882440886256	8.507709150145546	34.72777213354206	22.758752788202532	37.577273853666284	48.52177595963972	43.87396444894603	17.404052394263022	29.645730214502425	50.086380955981525	13.175082563315446	48.51809992798886	10.838462748147057	12.637374027020194	32.46744481477483	26.94653511211916	10.43367033846489	11.073045924611765	23.259369225862027	11.356777823404752
43.84383751879599	5.261203295043925	32.936131716418714	20.403836729656337	40.86110183780332	42.09032561912002	30.145091743878915	25.076402562331822	38.30008075422071	21.674800426914572	6.39262103678211	39.39149901454164	20.116022090552658	46.85044226237288	16.296082911669835	20.50098730481056	23.423009839229376	23.847087628330105	25.15572815962494	42.59684140085079	33.15078359929881	21.22941573233874	24.87136226727197	21.272227318001534	31.778679655867705	28.036245834876528	19.695435609365727	1.9099567453315613	13.749604550405728	24.596105510521546	16.23389675797073	16.23974641024633	22.83967241223612	18.226141114357457	34.50984094124687	53.70067202764314	45.54492200175089	12.058502798044728	34.59623750202035	53.16148797153438	20.97192207885043	51.28576161395781	29.88416539675503	11.479090630181592	28.094311900661523	7.2064455282417414	11.274075773636456	16.700061497641332	6.763548945578335	27.82044814637999
9.641460076223092	35.60396656849635	8.230683679574256	19.074520959603348	8.222914635337384	15.852433225786616	8.01161048056852	17.78891539965297	2.996395512831944	26.039067279555237	38.01191638263232	18.875080556843283	21.174120292188	14.228503065064537	31.760808547328242	33.04985622823072	16.931985360763633	28.72151043208957	31.7918457094394	4.967860484313019	9.955329241983522	16.413727793456072	18.385072569649452	27.46604781877044	10.551870079846346	25.543719062702447	46.83592001092521	37.39322457332421	49.52330831201594	42.83509514841808	26.879203602524093	25.699573480310793	28.431516250591322	49.84106136656457	17.033038085397383	18.248871364070315	15.282995521849637	25.571255559327113	4.264084738791318	20.137145525098923	18.748279788821005	18.763911814081617	39.03256887802005	37.55596784678657	17.807727018861506	44.819368651582955	31.796176037548452	39.446057399420376	32.85514148016085	19.93238809422194
41.55627332950836	6.401707268540739	31.32469308391272	19.075353766272357	38.55970973557306	39.579065834312885	28.013143233400683	24.002378640248228	36.444497678864806	21.456964580476765	8.288144317942505	36.804653599023545	17.57184942311389	44.46453414909081	13.794522863186518	21.15197792734856	20.991203236538375	21.25237779470155	25.580377575092786	40.59794509971099	30.778656936058816	19.222698214814898	22.324381902949753	18.6491464256691	29.40482309917336	27.805309212645767	21.906697962270563	3.977669543945819	16.38428542244992	26.15695613821678	15.895059210377967	15.674059699622667	20.23801205595892	20.75442617897784	31.9378593575968	51.394816061226535	43.095751827420315	10.17151293235004	32.461646503506955	50.7416709140917	19.665079308913974	48.85940774615627	30.84979588426416	13.016766333646611	25.52504516470704	9.294862751927171	11.61109486002316	18.28063455013821	4.124027512544578	27.060282247471104
38.67147231513482	13.107615987568899	31.43195374432602	20.692243232263852	35.65196998083437	35.38299141939338	26.20531086822222	26.027566614480154	35.535692512667445	25.57316647181524	15.231589057341516	31.992741713340504	13.785456535342249	41.012019101156795	7.022956140951462	26.741575722223835	17.874351908176475	14.81912321924478	30.715593818213208	39.03845391836162	27.648998340227653	18.46416607232168	18.23497988557173	12.526240007540641	26.30352908920926	31.672420356936204	28.878845680400193	10.937284823247492	22.505515462114623	32.754803769220416	20.093179889464768	19.442000577906065	13.867260208792619	27.56193234347033	27.345520356148914	48.299875562535874	39.28010716910634	11.246159875570275	30.49875542643832	47.02934196260808	21.30024400056348	45.1247968543776	36.71697177883818	19.732350303052442	21.10519443064638	13.949089748149472	17.20564587642115	24.957725827968094	3.809527579670168	29.76157012923936
48.582864240094345	6.881774315976704	34.54991341632739	21.91192848072746	45.75821507501473	48.48726798222884	34.44032436802757	24.983357562527704	40.825955368770416	18.62483172028433	4.248986182180586	46.594049189713616	27.45344131269362	52.1859390909148	26.07870384330833	14.297614686472466	29.793637441085597	33.18405821791646	19.25951826329838	45.712959812072654	38.72502118745074	25.520297312220507	32.02210465938233	30.395093481463416	37.41116275294251	24.328809798212333	9.503569819707634	8.469922272995674	9.49056528034498	15.114172474382636	14.734401713914293	15.598272886013698	32.13766855736063	9.421213489171384	41.63193648428755	58.37602279883602	51.37152653552249	17.255228714198452	38.711228038792456	58.64709541852958	22.313868576675535	56.84713770450536	21.85813402358395	4.054059401890593	35.345135436099575	11.769368341442737	9.1746331419825	7.611251110240463	16.149050636776398	26.198553950273922
18.14145903879535	26.88983429655628	17.534506433123273	16.5852155661658	15.147327042102448	15.238890276034827	8.673493535931856	19.843854969201654	18.19707368402044	25.85449990201987	29.630392122462368	13.173676200310592	6.928539299859444	20.359905543537977	16.603885297703467	31.517851858098815	3.7181946937693717	12.887120223018467	32.702755887074325	20.05753037456704	7.171361778805192	9.932889961211567	2.6587696723783876	11.695589115143045	5.9269037141613365	29.038329533916865	41.668359501599014	27.339717407389152	40.34299591709398	40.9324379766915	23.29490714621887	21.89930851009018	12.580851279268098	42.908799928592636	8.242785575777996	27.650677604856348	18.767568056648713	16.23753689887649	11.607171935965546	26.474604755745162	16.794726509615046	24.577779486000072	40.404835013429214	31.318993034787315	2.9808051222899254	33.517435992878276	25.767270902237566	35.052600414040455	20.648906895328157	24.06777199115876
46.825603631541185	6.582658410246712	35.66475322131743	23.015044385436195	43.844719369200305	45.05054535784208	33.09766831624861	27.50037699790295	41.14481115479509	23.465396520461482	6.4380202123401915	42.29375681158205	23.056043581192515	49.83753692776198	18.602413599094586	21.458932823618465	26.404505427661125	26.330658726274127	26.29062628168666	45.499491127906445	36.138070755986554	24.152789243198114	27.810100265828655	23.861614815700662	34.76591549508485	29.777824295588953	18.41956489437828	3.3884338546558816	11.012210386980595	24.346676901541844	18.20845012564532	18.3892879190749	25.34766237795191	16.190873141064618	37.42847921470211	56.68415176916535	48.524995586604135	14.971275800922614	37.54761250591519	56.14629100858763	23.567046453143874	54.26973811325497	30.362854224162938	11.612231588687477	31.015466147530663	4.469321198048998	12.817283637777157	16.56678903412578	9.517548967703869	30.002298822483752
16.636515546779123	43.71745670661527	29.563685979869554	33.41454822786092	15.689120765262379	7.783312860905625	21.354305410737627	35.615255546480086	26.046714916002156	42.62007667049521	46.46728465236322	4.604276270317456	23.051526321770062	14.336871690968998	28.77065753391042	48.66630554149475	21.033818170998252	21.276397581242694	49.398431076361206	23.988142271140404	15.284256363175386	27.007854624427793	18.47402404555516	22.691879712341617	15.951281188603431	44.831517171258724	58.92894306460966	43.65372648118188	56.58311031028598	58.21147047362064	40.555751883636084	39.156358854620635	21.909791874113758	59.85492062713401	9.150470863139903	20.90627038451646	11.347647593102298	33.35143913872549	20.218296297598148	16.83828087792015	33.51361100824693	15.309035144076411	57.12863079782047	48.55213980061617	15.155317728511093	48.80844959177076	43.08226519974969	52.3957339702458	36.17480223790835	39.369801972328
27.715560099026913	23.604534426725255	26.262112743328107	20.648228572701694	24.81062895297097	22.881331169126838	18.238822010286825	25.405170162735043	28.029752141114592	28.98033620782394	26.253607558043022	19.000943086217827	6.263532651007521	29.214624817314192	7.278749776010709	32.976419172561606	9.472505489449604	3.865264366994423	35.52777979688766	30.13339944740985	17.06428280587035	14.796530255582855	7.468229285766581	1.6224262268114256	15.923668392770999	33.73000210655582	39.654141484187384	22.764568251580883	35.356415662393864	41.22627751566168	24.744918948537567	23.520348032905204	3.0424816338355396	39.511843454998775	14.656261842839912	36.764397427750325	27.098694330079077	15.04489853726042	21.635328558654944	34.809227589606685	21.10515572859979	32.91255846431462	42.799507963194145	29.474043815914538	9.086424248860343	27.173162436705102	24.916002954493166	34.15986255436878	14.90071428693905	29.781769488511365
56.84958841200546	26.979726279479998	39.29020420227772	30.925794657229876	54.66482384142653	59.99307741045177	44.04011831666172	29.8754807679932	45.943305038480766	21.928387685965717	25.39646837637838	59.83709287804942	43.21312137877729	61.254340402995744	45.79431766873829	15.66439261178308	43.69129934019939	51.57304874161503	15.63661616425521	51.178546866479174	49.82798968146442	37.31898325991099	46.78253112377183	48.59182340740153	48.81265339486819	22.20480968521772	14.754589839587744	29.875220328160005	27.420178291783824	7.22204427748732	23.960328405743635	25.33748810961224	50.522338594292165	20.32655433372607	55.18002710659715	65.55625747583748	61.49123644518408	33.08926837941731	47.18922944188335	67.46975450711001	30.87912490227974	65.96578353333489	8.890076565747904	20.366047614350308	49.826869539520075	33.60749464775144	23.39209502897864	15.103089317194954	36.26146862907894	27.5850624050729
36.042247176416105	6.733363391740949	23.491454003219054	10.777545669084175	33.16753768695088	35.77060985031115	21.944013513962535	15.383851191820794	29.207985879176363	13.00643100533727	9.2452767644886	34.029957299334306	15.261642026411172	39.52722191912774	17.271347075556395	14.342139594217196	17.155645505118848	22.770133273791583	18.042745662064284	33.798293277922085	26.008153723703845	12.920214480923224	19.59788435525765	19.796085196942883	24.68871980442213	19.26780023836762	20.89207873842793	8.878827253066047	20.688313698128017	21.820445477457962	7.446145159031512	7.000860243988613	21.71569314281893	22.1329607509002	29.075852595643955	45.88467077534456	38.65425928372494	4.7217207594509185	26.30967756402854	45.976479716616744	11.32788798514584	44.16313426605448	24.39924020681987	10.50698411953201	22.904056888360028	16.705254037730253	5.481708734368843	14.79022037597954	9.004417907471028	18.30517332966014
33.099465773430296	14.155898532270992	17.362540532822845	5.875244902386707	30.566430015698774	35.09030245111286	19.390044684373905	7.5634773736001835	23.901016843015068	4.4512246033176	15.7042540424708	34.676134134494674	18.87378672966216	37.203796418355815	24.652436439183443	9.549906206144446	18.664604277652714	28.364448103037606	10.990416665814184	29.004189784703637	24.879531751509436	12.151722785627735	21.870784355505442	25.44829743800983	23.78649909216893	10.270122570443686	22.398059300065334	17.23569014442349	26.76101525968571	19.283482788034803	2.687159764060033	2.214869974764914	27.38695213717263	25.716035535454605	30.004584793017326	42.54000915578345	37.02144405280172	10.644373482337823	23.103465511281033	43.62115952930028	5.967011561477506	41.962293784726086	18.515394418130537	13.628386387352903	24.779594622084932	24.99480314172087	8.446551696228497	15.005937953472063	17.9064251972548	9.410585481522235
48.07332447114432	18.040165628996274	31.015280777610965	21.39383402897626	45.71592611861426	50.60519519811101	34.776500994859646	21.118218406590497	37.762755375737605	12.881573423087445	16.995249583756124	50.19217464560545	33.3038393397344	52.35173491908295	36.17123765876114	6.022959031669692	33.86509593770904	41.72634146937723	8.082142447115526	43.018826315861155	40.39946675770069	27.60502291256293	36.91941564530687	38.74209931633846	39.32461116294745	15.142980981759676	11.523188823504245	21.25923169752155	22.42783451568177	3.9375979926173064	14.115384794209639	15.5054843393559	40.67957816473936	17.11865706963308	45.469238116042455	57.152085536890304	52.371284679311024	23.204209904859226	38.209206818146875	58.68479535206726	21.414232096246923	57.09991263694815	7.244759293570428	11.780437949427679	39.99747425918999	26.380270808786143	13.686785827049144	7.0480422692895415	26.888620036717427	19.705128541223566
10.201530852324423	33.05985526695027	8.831570348901282	17.221844047968137	7.821427076409105	14.251591695533321	4.638985275890709	16.96811117915403	6.252338130362953	25.068926795645734	35.56314332661441	16.425283087718142	17.586429103223026	14.434902173500163	28.138298569055802	31.956486234355626	13.325286454932415	25.02009162092883	31.2489071807803	8.260097838209104	6.5776854908719935	13.549448779363862	14.682359879659824	23.766592389383387	6.980774776192776	25.488258176559995	45.14195106742488	34.624141546140706	47.02443167535521	41.817682131059584	25.164572414908797	23.89810789283276	24.726195196624413	47.801078422322384	13.927198648332986	19.761997301529792	14.7546022573929	22.719828814936104	0.6764008209292122	20.771581462600473	16.993246722035305	19.17717448802748	38.73428618281772	35.52629566127793	14.152474248029963	41.884070304120876	29.70604589478286	37.83078102729472	29.669140320548316	19.823041161417873
21.793741174792288	42.05203223868923	32.36871000821432	34.015607886287846	20.344980104226618	13.0060352554625	23.510095889582118	37.002017301051325	29.863734340439137	43.28478885532761	44.76826020459725	8.265878985786898	21.710771140384843	20.033551780952077	25.329158909571884	48.81537449079042	20.78291847610444	17.466152710144666	50.13329389366535	28.577220222494006	17.799997857811764	27.356035225997424	17.69769227468874	19.462163696169917	18.043079537525333	46.26477976804646	57.786306162389906	41.52940071290454	54.21067194555153	58.02249273196664	40.50537013883506	39.125026655980314	18.28132935816962	58.13989609716016	10.451162541918057	26.816799265961926	17.04543225668793	32.26182861964266	23.43168159343702	22.77914212133797	34.21800054706836	21.252083515373133	57.832492822098295	47.42618563468537	14.65421888863881	45.936732297151686	42.26440276498248	51.665291619393095	33.73886833884684	41.054293468584945
30.016166651744726	17.33851453847093	24.471572255021645	16.150761070902984	27.00041132595627	26.805350564618	18.054751093393186	21.34271277635035	27.70922977820246	23.61742427824509	20.01927903725691	23.69138088049413	5.1272904014242995	32.32110418608237	6.334609599967484	27.020469206658326	9.328544451783332	9.61009464728812	29.910599382651906	30.803822882152847	18.98910072063222	11.645608650796786	9.564357829821981	6.627477334607546	17.654728063683653	28.8778505754347	33.33910759045507	16.7462151532835	29.58367176070091	34.99656359560088	18.961436438571564	17.83277399062549	8.563009522528947	33.35087316405842	18.902750898793833	39.612396301177384	30.622054677472565	8.98866344594789	22.18194268840499	38.36446017866186	16.691630141086314	36.46127102032506	36.96577575897535	23.143197919549586	12.550186887493942	21.949975640079188	18.656033925834446	27.848356491880526	9.16611519936107	25.584082555269557
18.94872916720294	29.971183496189994	21.929931060056347	21.27502213701553	16.182972930259808	13.729206534526044	12.824703127600063	24.678400352777103	21.65363405960417	30.51387301318588	32.7203027864446	10.231802141384218	9.304692962014762	20.098583347634985	16.43115305647725	35.948267927014726	7.924190838771938	10.606706692676381	37.361452183689444	22.580244864993386	9.176587565436659	14.586280325728946	4.8736543180065235	10.573408816194204	8.445427984390035	33.85812359506678	45.31873389334182	29.942503051584236	42.90896114949765	45.18282128234034	27.63917193775099	26.257762235312107	10.695965685703111	46.11208107222018	5.5471873447427384	27.68203878122907	17.92824224922637	19.707578483539564	14.778372742167269	25.637505881567606	21.5181423083373	23.740333234111016	45.035071021908244	34.9333775976676	1.8678920068146738	35.402736261714736	29.593618133931578	38.974299637790864	22.613078058158006	28.90654475338937
59.378528432612654	17.022932934096442	45.1808694506635	32.661349645795404	56.53977659166195	59.03764062709102	45.23919132410864	35.41112800880444	51.54967616005945	28.35748892272314	14.294933459093425	56.886693512068604	37.5758656393082	62.93597084923567	34.38291303040316	22.631402740712403	40.25444908332604	42.036949926063826	27.1683344312434	56.48223193342145	49.40841858262462	36.28823965494663	42.2584281691474	39.465804117289956	48.07965298667597	33.350253431351454	9.036112895876666	17.06083866641008	5.628971793067788	18.43619033919824	25.22408135630509	26.21217667565719	41.03421418000851	3.180834141652492	51.935302677352524	69.18152068555692	62.04966156181004	27.771684658924492	49.521046941004855	69.38849253784252	33.04153061072864	67.57613524599222	26.998265135339697	14.26488477398897	45.56727857165013	14.859894070034544	19.905428092528744	14.483984867041173	24.932169141763907	36.11881569823381
22.0568312909615	22.07680731444129	8.34051493763068	5.370448246285926	19.508953414382432	24.388515955196976	8.445233478727763	6.501687528440936	13.81531257087098	13.682034399893663	24.380876371419713	24.632841566475776	13.686808514103676	26.14782521873873	23.236527535359865	20.323726353967807	11.107617330537572	23.695825560941035	20.29751306819785	18.565058551583647	14.266839949239161	5.285495334261809	14.354582588453237	21.286304728295068	13.345082643803277	15.767643088059975	33.284035062516026	24.179633618503267	35.8970931661272	30.180085488568974	13.29861780001282	12.047078161210282	22.954209391931364	36.10493602432099	20.353667064031384	31.58924503022293	26.037406352644552	12.86904419558285	12.050414764583088	32.563180188783434	5.125405512324121	30.90650517855421	28.000825058931326	23.81638232067107	16.385165412288664	31.866509823822348	18.045801616672527	25.962865983547296	20.980382004263006	10.66134353051419
15.152641321156773	44.13489691425893	28.7496774361569	33.23111054815064	14.385860152291611	6.383270829515907	20.80914538558998	35.1912511091635	24.941898152960782	42.3768901259608	46.8859422068152	4.348177697471623	23.505107903332704	12.685972825384637	29.74115103071191	48.552500759306845	21.210132660698243	22.393754757595925	49.114588470732315	22.65235357637844	14.727149078850804	26.9435689393648	18.84008503624332	23.649699283515442	15.517310621853143	44.35908471401234	59.16097244808078	44.20067935416862	57.17017082351341	58.17248471731547	40.52579354710564	39.12668095424668	22.976045177317616	60.24869722040238	9.256907510101188	19.20738134519752	9.703998483625922	33.65119403715666	19.35128522485319	15.164333725559393	33.29962154171111	13.61820610954245	56.836322877077514	48.802496259821794	15.520734039027674	49.55269740017078	43.26181744854092	52.52376251438778	36.835795792488256	38.84275162256879
26.223784708585672	43.08843776712943	36.126639097446564	36.669368043226726	24.72493142549068	17.438837385344964	27.108704812171425	40.05245697772774	34.002248771517955	45.87285855748812	45.74862103387847	12.656500329252548	23.430819853239637	24.422477751312396	25.172912101081923	51.04361666560837	23.24513421957138	17.27967822436077	52.710397837763026	32.92012686908065	21.656795115888333	29.97966834010144	19.979293145593452	19.747595359178256	21.739387247839215	49.263694778313635	59.07549562233558	42.213270094373705	54.57210666766234	59.97142871465953	42.68413526894691	41.331696608999586	18.23716915091959	58.998626917698395	14.221304119697477	31.07256574898101	21.43032756794304	33.86765513447185	27.428515879376597	26.868567731350307	36.92802332194326	25.421533774039897	60.34634897252442	48.805991245935914	17.28782156059878	45.94386813320514	43.91427885549662	53.28947263264366	34.285097928986175	44.223436278366954
28.501019526696993	23.086705430904928	26.730996769180475	20.741410366355638	25.58824882429202	23.703574348941796	18.834480435809354	25.582876993279708	28.644425227669483	28.932073063132098	25.715910197899483	19.81359960701998	6.528347805803487	30.02774139862773	6.457209907675852	32.77433854671239	9.981525931167537	3.845252533034333	35.42599765668688	30.828811934623598	17.812997664273386	15.04425935462053	8.152143149219672	1.0743289798425724	16.65642774789432	33.79152639360957	39.17054521544972	22.158383838629206	34.6875608363914	40.90750935132887	24.587682752097333	23.386604510718495	2.885837762941425	38.9348902149825	15.478469640397794	37.57351513852963	27.918650130193694	14.786518473956109	22.30450975767512	35.630518884199454	21.21374339219498	33.733623517592534	42.641366832707945	29.033637408761976	9.88247967598897	26.441722850927025	24.575063942763286	33.77234250462185	14.261219104078538	29.94882687018195
26.04152262210251	48.703974416016756	38.64176525940123	40.92050271682289	25.220449036373925	17.26750727935491	30.01471052162393	43.78911502403693	35.503626214993844	50.19318400088864	51.399117100043135	13.68237412335536	28.55158326835873	23.253361265842127	31.246177156280737	55.74764810569311	27.71502441023145	23.325787518315796	57.03989728741622	33.51480140758428	24.104820730277947	34.272166619997556	24.622081572217947	25.65201979806549	24.51912475158584	53.0577079691066	64.54944819992183	48.0126617732895	60.52316807802726	64.93894922210434	47.435704388626526	46.05616469631262	24.247041323749865	64.72684718408631	17.016433149462085	28.91187342048721	20.351394157287807	39.09622949517711	29.442880744698282	24.203632378332724	41.11256382636258	23.07645242428857	64.74560779301736	54.21205512300064	21.584937828430913	52.00692559148086	49.120931363449046	58.522128589527036	40.13406240766648	47.776868050230526
44.27254361546096	3.25252411706522	32.49839482940514	19.772518651921953	41.320910195839296	42.98205304327699	30.374766401028175	24.1540908552964	38.12440201391182	20.09586817981992	4.0059895904724305	40.518453650418145	21.176905503190643	47.45369059220511	18.305246823094812	18.411330132664045	24.199807684563233	25.674294412025947	23.158080915352357	42.592815082715425	33.762503739668425	21.35317708542005	25.91178122047548	23.002741517220215	32.39886643523604	26.423359436335193	17.42483616533611	0.5425560886889393	12.593790545024033	22.216468671812493	14.812034182681787	14.995506013433245	24.6477664424489	16.303373799380488	35.59431024104318	54.143367005450784	46.282314167515786	12.21541560257535	34.809678647772884	53.82381296940588	20.311969499800696	51.96451909827876	27.636227666535405	9.118522860781503	29.188661721447335	7.818624060087266	9.484720025606176	14.32296876306134	8.489778889318657	26.60688579145317
38.49987738818191	17.14583562003683	21.35353943736034	12.572656599143693	36.21339220322882	41.4535363389823	25.493793143000566	11.490567460364192	28.101947308904727	3.383744816387938	17.615323316891303	41.44951752715815	26.110547567174677	42.832378784320134	31.31037900071594	4.183008421518801	25.816999238983982	35.49866939264525	3.7716054302503603	33.357019700760226	31.30549585856886	19.18098249257627	29.059588622169926	32.55754977644883	30.318237554262723	6.808479486222642	19.267692448767463	20.61750126870051	26.958531937108567	13.600663676392593	7.296464956438075	8.323173529255559	34.50504800698735	23.865550753167017	36.90084960674584	47.50228750141053	42.975718968500935	17.322511226798525	28.715222947949265	49.122177195082614	12.452621882294018	47.567688830168876	11.31014861406441	13.557034871224264	31.899755689289538	27.68392383453003	10.966499746739018	12.184800064870982	23.50141410147211	10.227558014292796
16.690610595616103	44.15621193745501	29.841597211169894	33.80268717777075	15.82030473987192	7.867533127471114	21.684159003704465	35.969336827358205	26.24800578126727	43.001514000691586	46.90615362531626	4.9485422156343795	23.490657581163383	14.277272768130873	29.204399923238643	49.06424492098772	21.456425902213883	21.698480800618654	49.77486945171847	24.11010582901829	15.608246081069776	27.408990593756872	18.90859179558855	23.12702555113017	16.29724181548465	45.17873526685463	59.35845526290588	44.09614412224352	57.02617033563687	58.61805189035989	40.96226592555556	39.56278375045938	22.33683426079294	60.293052636678325	9.559728656002806	20.748928078117423	11.295205650007436	33.78406533658258	20.480723934885575	16.61595049629181	33.89785522481406	15.115058820456104	57.50435252459498	48.982521589054244	15.589034034415393	49.25088751496191	43.50755572806183	52.81746641209752	36.61813182288521	39.707048314964105
12.145175246795985	41.94455062911526	25.328032466323208	30.255410071096946	11.083534557441226	3.2803942485614033	17.54247123276521	31.98361945445605	21.51558395155096	39.32023627882258	44.689673890027436	2.543912131034856	21.502797203251767	10.384044287755213	28.726646562646376	45.62190101003547	18.779250314973694	21.833795116130702	46.01064850890261	19.38456697780998	11.486426863096273	24.131368285493433	16.75499285755474	22.675024317994865	12.381590859412187	41.10388802174439	56.65365591250264	42.232489870188715	55.24060344257254	55.31483846779663	37.70682940218295	36.31146663208176	22.27553299637915	57.98457803346274	7.100345941747835	17.539131313419457	7.436532580486385	31.31310805440272	15.921329815655463	14.170330261069404	30.29120772585088	12.405875518935467	53.71789883365296	46.33985443744293	13.51211390585729	47.94184302411842	40.710451976242936	49.88250017986026	35.11047207987827	35.55442792061793
30.21274076386523	13.093306643244064	17.047145414014846	4.484419754855083	27.43405050331102	30.883507744902392	16.07506198757191	9.60172775458801	22.798453251451747	10.454898517085498	15.426705185458982	29.843011914650955	12.938309729403564	33.94457837082488	18.903623364054845	14.893085801038504	13.239117209762876	22.33267128740702	16.98175789690808	27.478121804781313	20.792244746618298	7.427794066194934	16.281661245030616	19.41923279523584	19.557057076981692	15.767632881007147	25.403846522577194	15.300819328090148	26.943755160213843	24.10921472711529	6.542267242430765	5.180174204932845	21.356306224351833	27.594526702601378	25.007228536744055	39.97687131483403	33.34783823727245	5.2811348074809885	20.303998867051227	40.41653038240517	5.077142712588118	38.65473564058223	24.383366100718607	15.383804941570101	19.363392516832082	23.082724298154194	9.55600566816452	18.42866957587638	13.448580527586532	13.244885936033711
19.32903429246707	41.63356618061413	30.336482296388024	32.676191352520426	17.91374819429743	10.542552341548609	21.619028621628907	35.40405513107009	27.58712215554507	41.948465790936545	44.37006638368671	5.843900278458929	21.064391885929982	17.608988687558334	25.7131934545279	47.67727143914394	19.681265430499046	18.012532601289326	48.78495450892382	26.166804804866537	15.764930765050106	26.077963684105914	16.771033766384996	19.702134433510484	16.12478379575385	44.67221774924321	57.17066027193033	41.31460842677961	54.13006968073938	57.02579989277873	39.424738332279105	38.03355190225316	18.730199897900054	57.76856080178519	8.605496787319645	24.48934584993802	14.626710634319377	31.568669310221527	21.26556600935149	20.583476358163054	32.842780282179284	19.000249430069033	56.505844976126326	46.78826216832528	13.567130614515971	46.081940954031694	41.48928031943649	50.87259665839465	33.648906828704185	39.37054050137879
42.725461682158794	7.156935088811285	27.798324162362636	15.486090765207608	40.01416218383134	43.52617865832812	28.64754180267885	18.016471255581624	34.24156467860728	11.50961819122858	6.933302952012091	42.220768698244825	23.8629288786734	46.57094088666277	25.29310557990139	8.215707017768578	25.35705258422347	31.33905781183891	13.079798640629228	39.25686337289255	33.471154719665215	20.100393059511553	28.03635999259411	28.383302223332418	32.224928851386665	17.37865859635834	12.72514372522807	10.576908368558032	16.622708594242106	13.353375212300776	7.824657258533071	8.877645231120656	30.27995284177471	15.311824277687851	37.30511583920316	52.38981774845745	46.02856701486868	13.324867404922596	32.73615921984143	53.04066517925957	15.808541489837893	51.29732332370987	17.510909033956853	3.1708554245472476	31.302152046329844	17.024158319986196	3.3083846355210853	6.113193577507305	15.824792846618461	19.064582834769663
52.10032872741572	24.315437907491663	34.5164181064522	26.425130978539524	49.939548077223584	55.371644163353494	39.395933781119446	25.155249452360582	41.16632151949759	17.309336653188893	23.121391563683638	55.34290719215217	39.157599474223844	56.51852892544749	42.45548230474911	11.420465308934652	39.39766834810113	47.84895707747926	10.88266505363496	46.40137419169218	45.23275811480589	32.91647011067442	42.547818665294585	44.86365118751425	44.244481447607924	17.438807633321698	14.898097582133516	27.46963286100248	27.13004566166521	5.598698344577527	19.783054772656907	21.1276532453403	46.80902885963223	20.74913644120455	50.74055821541204	60.78100185093975	56.793200070644545	29.287908088853857	42.475250911723485	62.71744384887038	26.3454498123722	61.22317553079112	4.397622209530125	17.919995050616052	45.52684752163921	32.14417041974336	19.977164732115337	12.862040542708073	33.21714902478199	22.808250985814155
12.171187077257118	49.035608512926835	29.05321163227224	36.167757394232495	12.990194265501035	7.065156894047758	22.780556034963897	37.094749280559725	23.842976323891286	44.89173927387766	51.76542126897832	10.087220947599034	28.851637970076496	8.0250146874971	36.318627654382105	51.499558338174026	25.80604003622609	29.340612036931116	51.36575415904388	20.18198175834526	17.200904309240787	30.51005005183134	24.098372855191656	30.26199249349536	18.38753675585876	45.867992146009364	63.30944734561135	49.50977041974916	62.51885003380034	61.317891830477386	43.90605890748417	42.53088594373219	29.81977563561435	64.95233636892489	14.589690150531958	12.591195327169114	5.962688668952768	38.3055955377619	19.939686490385384	7.978157269249367	36.114710004533215	6.7535112212631825	58.96782376306	53.0970698088371	20.939422725700332	55.41163799503089	47.36755077866432	56.34763366258144	42.55054975148771	40.21022455822858
11.63271261403074	44.73486869083668	26.64808807638218	32.53421502763428	11.33176555317558	3.5715952053081477	19.460294217967004	33.926058213193805	22.206378497380957	41.474521381037924	47.474846530862294	5.489004998058982	24.390316768954616	8.826270270026773	31.711928138750483	47.912907825421684	21.519500614129154	24.771587006535782	48.08610276267328	19.406820335029632	13.553855340770165	26.595917145890265	19.63575748986598	25.656618727184338	14.604154234578441	42.925646457996	59.27260556151378	45.099118836438	58.110349410594445	57.666731080760144	40.12156843411319	38.73266621895952	25.23298715160764	60.730396220265526	10.037343478927443	15.378226851951753	5.865037577831551	34.05556404276904	17.266035242259147	11.566585914656153	32.53205957542635	9.91085439127211	55.76020630556547	48.994973789236354	16.42777512272441	50.886115509579284	43.32013631186257	52.41976396274539	38.0414149999159	37.31644500384233
53.98078841716299	11.293042799679256	40.684553772645806	27.923933178787102	51.08593523168696	53.18902326609516	39.89822736518375	31.299674427910713	46.81463260293545	25.085220436586432	8.716533730930385	50.85420444423049	31.51367466676547	57.374329965307005	28.056415593444555	20.48876077666832	34.3814383008723	35.71435504372422	25.39196825968242	51.58631986864896	43.747002856133165	30.864860152736867	36.23241055658801	33.15881154396556	42.39931939216422	30.739378759410663	10.942520731929694	10.839438847717897	3.031044152565689	19.251394347707937	21.071050486370783	21.84315990008358	34.71418991147936	7.025678957111022	45.918650012803504	63.832205255347894	56.35074257855923	22.039539484578004	44.26148101197727	63.79595145250993	28.36662097882777	61.95906007715905	27.03201987928415	10.505324139723616	39.52334683291652	9.114834241722777	15.367885481491498	12.968955259395829	18.637343579823344	32.645500567274624
33.71229907351135	21.421733968044048	30.854395818572765	23.132253853902593	30.78969662524785	28.814820092360645	23.524486590227877	28.319245234930648	33.35459728890819	30.348585672403445	23.824949210589022	24.731851961680807	10.467015803803571	35.23115050897463	2.0304256862172365	33.17354007429385	14.51364925402846	6.000036020237932	36.425894134841236	35.8182066668664	22.965351553663748	18.3782013580571	13.20289734113324	4.5974696672298725	21.77491595161195	35.780648044148954	37.51421969981282	19.77083187809048	31.53586275206368	40.429924157546424	25.427161892930016	24.402789791023764	5.201515843257141	36.542055246973725	20.581149175483567	42.78615889781032	33.082660484999344	15.383412464061129	27.22758399477749	40.772449751745135	23.674375930268194	38.88042867909812	43.214738424585384	27.83703674343041	15.102255464299857	22.75893140049145	24.19769198444461	32.89016771907813	11.906306543843378	32.566926154541555
28.40597493803341	20.71982015822965	25.013015719363196	18.252636659664677	25.428054913719038	24.389691747256727	17.63104689977598	23.203746971924236	27.45628557301316	26.30356713343393	23.389576466887227	20.912378991790163	4.5834723807870095	30.321917780818996	6.32594382631439	30.10468162626485	8.614347685031086	6.502141541349476	32.77030937743924	30.03839597891351	17.47159104529244	12.836861590042076	7.668610704159282	3.5678634561969584	16.214211651819692	31.25088132383214	36.733158553582086	20.01615134158018	32.745314401619645	38.280859429294374	21.919396612398383	20.723074100994264	5.50694329647741	36.69477962496681	16.28479749060111	37.765218672438245	28.413705941143796	12.126482162302837	21.41733894963149	36.166151331233	18.743791976356654	34.2609459085432	39.97220788110506	26.53079142435666	10.16197782102093	24.816331524179663	21.96358791086463	31.20410893298758	12.260534666382064	27.546003726716748
35.086516034458796	13.1349405894763	27.742988702597525	17.398457605203234	32.065061441310746	32.16265376726176	22.460277176857776	22.761425342281914	31.777426081139172	23.11711926890597	15.64213332850668	29.040425855210533	10.282324284082769	37.56291663756772	6.568187791594115	25.14584513904221	14.25095275197678	13.30568848741152	28.736151816228343	35.29393951892693	24.083862867902887	14.74660002788001	14.889184622176586	10.59420076903014	22.726842602604307	29.001072783194797	29.276883665454818	11.889071305616456	24.452567131180068	32.077315688378555	17.832246146031036	16.994133058676407	12.266907037953844	28.70323903547145	24.268893251894106	44.77478890450674	35.93457288498027	8.223954211214256	26.771400204393917	43.66565021107008	17.99924759869134	41.76489826816273	35.20190986608036	19.47164953294987	17.91726833269176	16.59347202217725	15.929762894741183	24.51283381359764	3.978211238820049	26.659857541901438
18.368593915847654	26.68112518973091	17.607639420576344	16.48468031448706	15.373246833469869	15.46072511845721	8.78665942019153	19.79475045997295	18.34614773171187	25.750385964526984	29.422541231172218	13.360917590857476	6.6968022355333865	20.592023116390582	16.386353012921187	31.384427108072195	3.531567684719188	12.732844911928504	32.59937251232655	20.246883686945075	7.392954006628768	9.821682800911036	2.4503699567007624	11.506590557380424	6.141672548887639	28.977807423399543	41.48320497345155	27.11972196958369	40.12401886026031	40.78371916466597	23.151188294276913	21.756491961582388	12.413190848526249	42.706398947427495	8.42297961727203	27.8818512875217	18.997709207969205	16.037571625369925	11.779943308114753	26.70572787351288	16.70143436228272	24.808744291268336	40.297482259198716	31.130609865014776	3.017707543728707	33.28841195776115	25.587908012437808	34.88057607569102	20.419132977540723	24.03081706791261
6.811202136333614	36.16172090772421	14.521539783566395	21.63838440470695	3.790033673302944	8.561550003490177	8.096274888946814	22.199964886661927	10.774985814322493	30.087093364983335	38.793465350457666	11.097434923440101	18.100130646314167	9.961664795018319	28.016546063266446	36.81431799704039	14.028545332061642	23.408668646385507	36.485263643923815	9.97310225871844	4.259164850861031	16.706567992793385	14.062366587336696	22.817883294450674	5.5715666872852	30.983993086100938	49.3254368690499	37.27701436908775	50.0553988918391	46.67131822737419	29.534168220961764	28.197483838536527	23.35297361335511	51.53538470702358	9.66837529566311	16.59903128596281	9.546272790616243	25.45800915842785	5.136339903594801	16.42907401710153	21.5168505083607	14.65687809029882	44.067920206266976	39.378244176209684	12.279944121788798	44.08306079153054	33.55374261709858	42.15413559427258	31.399677559257277	25.3361719822039
19.297323528791154	50.246458852014584	34.58289743837135	39.57184105788422	19.315842225574873	11.545329169805473	26.991991948808067	41.430349055769625	30.222312098566633	48.69990067271487	52.99635317356222	10.69167852861724	29.58067102910568	15.676656306827077	34.98076747908144	54.90020440727472	27.48859466201294	27.300762272471424	55.42029870352599	27.241259842362545	20.933849651684948	33.291756308606445	24.993211672650155	28.943489813798834	21.794139295912355	50.552704021967706	65.41991765416358	50.167891950315486	63.081820797997366	64.52077192595893	46.872590230663114	45.47333868350477	28.015074306687566	66.38325977176028	15.544449469298195	20.396253342188547	13.087833830301376	39.86114851313252	25.172671295028227	15.512416269378566	39.63398430293399	14.576357642620826	63.13595692176599	55.048895556290105	21.671839009380925	55.221410658617074	49.547318242322234	58.83361310201291	42.6487742433513	44.996243239801984
12.284890400162674	48.23583317249157	28.80972407188055	35.5940140952621	12.853348276858322	6.3907075786698035	22.28047756536047	36.65773910938528	23.776942563926617	44.38845546468036	50.970252324238395	9.079160512886002	27.97560676475142	8.37111619957223	35.32161170576876	50.94804223309465	25.00493540838665	28.30505689529525	50.90595227488676	20.304363581499373	16.59315355100682	29.843587490981072	23.220345928542994	29.257736536865515	17.743862966900625	45.500716290490445	62.61259996603345	48.661534305932406	61.67264845567247	60.7491808035768	43.28937417100065	41.90918481522168	28.793650035329325	64.18645061617144	13.658544352121163	13.43538265274449	6.0068970927477245	37.52404867133658	19.60266196501533	8.945552426301552	35.55639103256602	7.621617183096647	58.53183710069089	52.37492984916123	20.034737971432	54.502081012039454	46.66373548380379	55.687437556066364	41.650413951056535	39.85210587212005
11.443874798930887	49.11690784068319	28.558498844361605	35.980870995791285	12.44367575724077	7.098273606393353	22.53168948238844	36.76753432837974	23.214532309785284	44.625908796458866	51.839425447212214	10.574250322505103	29.056610327919433	7.176331913434736	36.74083746119371	51.28118093136827	25.90485844938327	29.865953565547585	51.053853744744785	19.42927100227434	17.079996463199095	30.432570280366562	24.3117910991771	30.704125260926745	18.303640275560713	45.470584988249854	63.25287944585745	49.66071455728507	62.66332100439688	61.114996515117305	43.761984649926454	42.393153472756936	30.31763044533373	64.98330576012935	14.909742848143303	11.594565807379182	5.3466797636240635	38.36687546682584	19.540264336539675	7.0306121167039475	35.9112921459138	5.759323925487957	58.63047304782631	53.07459964133406	21.200176179281183	55.658420178384404	47.32435612039479	56.248927089026154	42.785639866511694	39.807210725859996
32.59516744869879	21.71880312159568	29.961272044569046	22.569267080885577	29.675251274739917	27.7071883797579	22.512551249650414	27.701132252441507	32.34485768875002	30.007451730612797	24.18244406977401	23.65382731010675	9.53798573832463	34.11085115166936	2.7791431649986373	33.05423472487644	13.514532641799311	5.155674559052676	36.184841905757395	34.75132771971515	21.86176066719241	17.61107061753687	12.114168771024191	3.492148505179024	20.678178943490835	35.33048802903489	37.84955188577324	20.226450893977436	32.19645057110722	40.511929576494886	25.19302779616255	24.127637189719113	4.271315804292875	37.03914012629394	19.47348643994055	41.665038632421975	31.96746407798003	15.140862355400735	26.172099931392317	39.66084754035238	23.099235296848324	37.76800582170496	43.07432344965396	28.051553391972714	13.981823909786028	23.526984973300966	24.22016950304597	33.04752192336326	12.296992638509272	31.9812157819619
41.81542087859754	15.738186627565053	24.890525707044855	15.209042606685216	39.44768861993011	44.38491632396951	28.522191043955125	14.90736966741461	31.638735054535758	6.655438841897768	15.667079702650396	44.09434377996567	27.79445623662379	46.084298376709434	31.852841644424647	0.6231032217934863	27.994328667986984	36.725127693886826	4.379630483778315	36.88544982081577	34.18746149199821	21.568249049515167	31.13678246717296	33.74753332247072	33.13438984528672	10.15965429622009	15.663517589324584	19.219971743724706	24.044626899151382	10.163876292625952	8.407370980046938	9.729458946320449	35.70019073171462	20.437378471364795	39.427663349129325	50.942079053486495	46.106679634800564	18.201457556792537	31.941011553953768	52.423018083148925	15.19833519521413	50.8334560530587	9.811093242245667	11.030839948194165	34.12657958005752	25.732831727427016	10.002941796309067	8.764895723893611	23.288395559295022	13.890558145481311
3.985368599130132	41.69631480377968	19.484572721714887	27.41315569184458	3.4592906169929463	4.939651551125334	13.871173931525568	27.816169849823233	14.411414330587132	35.79264204463429	44.35790936246455	9.661780380314301	22.8017502361982	4.484484529990406	32.02434053215378	42.560608079497	19.010928313808286	26.403829433473117	42.11288669336095	11.424774197190002	9.251065550542362	22.38033716877166	18.344005685980406	26.384090878187198	10.616176115016946	36.416116184172026	55.08014404166875	42.65187277823533	55.5244465661947	52.42226296320957	35.309229941821	33.97093198003044	26.555659239616247	57.20978908014158	10.999722197402589	11.871183230251999	3.8327849509132057	30.942038495391873	10.513253184008256	10.818360468857586	27.287325669955397	8.985296469227935	49.64184810787293	45.091256928437836	15.84895523106534	49.23245146670416	39.274772940898885	47.92398036384969	36.424523290320856	30.750036636405643
26.910015869134515	49.41361825087116	39.567434027441365	41.78926773654468	26.119479011095365	18.154920299735153	30.93364259483007	44.686986716628255	36.423337949281375	51.06045366812773	52.10200240402812	14.607434698876046	29.33022400875364	24.065771974495895	31.810998223684916	56.585609743344854	28.55880482510959	23.89973688747604	57.90820202856425	34.41019612265839	25.028685535163863	35.13464988278363	25.447276021146198	26.27832872266651	25.438081789947187	53.95528314693406	65.28994742701683	48.67877717181592	61.1444372164362	65.7518316625242	48.266777593310074	46.88932728588017	24.836318859026346	65.41426203412695	17.927634994986615	29.622060722882626	21.1786262792578	39.86814104542129	30.369091999711905	24.86982987660112	41.98573047801368	23.782878670563477	65.61042124138443	54.962209664034745	22.433356097960683	52.5802341550153	49.8999699923949	59.300009242498106	40.78418858072851	48.6830256861205
34.396869489108916	23.268567391104614	16.583346442964174	12.623364584311304	32.478811600620126	38.68600727696583	22.869066059643252	8.626583185180714	23.10832103914619	6.387326128777634	24.176843598061616	39.55176892143877	27.136302375664634	38.919547992388004	34.33717917876179	11.216791883206287	25.69901190007412	37.126960698306036	7.72811963665612	28.31109751337287	28.94524867441102	18.99280171272443	29.03424894932702	34.346879749042216	28.202473835514603	0.7353585416916034	26.273051158499452	26.617680427746812	34.04408550262716	19.55409967871751	11.860156935498765	12.155266835517553	36.22421421831448	31.025035409535125	35.43922630198138	42.748232181174046	39.50907907123545	20.5247130743214	25.209781047042718	44.94549215784022	12.193201727557328	43.54391280813368	14.281054036398702	20.5519990759461	31.389282571305433	34.08054657070164	17.0532636173419	19.337271299998807	27.98824199028167	4.940069051157666
29.29508338645653	15.29609863837664	21.702781412139892	12.51569057965284	26.280618245196315	27.19443373700299	16.310384185714216	17.77249674662929	25.583507696663663	19.925496353213948	18.04391960934272	24.700588416300178	5.377734170495341	32.058275315777074	9.763040864432092	23.558698877317543	8.567233063298362	13.036039590298115	26.282898627371594	29.137986320009034	18.402692084088567	8.684104566225809	10.076446258523807	10.067065987310416	17.029628928185236	25.166391276086355	30.884168755001514	15.415535300331856	28.42697802119449	31.856036212450505	15.386021142441498	14.212976958217531	12.0200457182178	31.43997220800405	19.76265094401541	39.08372104740648	30.661903892368255	5.632083315606402	20.66430716953798	38.31223384901138	13.071232999487938	36.42798217537593	33.43266788456644	20.5394094170667	13.371924577520293	21.654872707619607	15.623225256164229	24.972662287051996	8.9042564170235	21.96178810976095
30.331943550575776	12.495164673804137	18.096622920649057	5.985344198846935	27.48413963901559	30.476255534440966	16.20807319608386	11.258919392955443	23.55530221862601	12.156071891139831	14.99189681678632	29.146203728238465	11.564718187801082	33.90473824372077	17.09735240585385	16.177716780611664	12.340534426606888	20.709363419437835	18.560642032036686	28.065239690242944	20.52072795657179	7.237566350244335	15.218301149429957	17.772477766945613	19.23668281768358	17.57298578453258	25.789069020098445	14.364500635966357	26.452768695381135	25.117321189994747	7.834344407204897	6.5579050594718025	19.7179702696786	27.606240028920897	24.250980217660054	40.15811785163509	33.15069619869971	3.5462692401219287	20.55414192732534	40.36829103598302	6.59440830518477	38.574997503092774	25.84997975573308	15.563911296721821	18.396730091812138	22.031628861299044	9.836399628297542	19.0385726379643	11.82319199558591	15.014352730518029
18.728825422933355	24.147174362371352	13.002227022600593	11.50033872219185	15.758780096264244	18.334753174173834	5.555064045421178	14.45195171040603	15.248764887423548	20.753788663805455	26.805480575154355	17.4808538840261	7.767684269881026	21.940271882050688	18.372767893236045	26.744017037153835	3.808438856646409	16.77190401848566	27.57878811639871	18.366555606931865	8.369735137283197	5.163374607283696	6.616609200374656	14.836006736250022	7.067989107955455	23.668991114170833	37.91450607135347	25.23206577369558	38.01149808798271	36.36630114365507	18.738570937416085	17.34224509013247	16.20720143326878	39.731811997322254	12.83209919664853	28.593353215360608	21.01601616063048	13.41270269049199	9.824311467006874	28.364993838824184	11.63781732367125	26.537386249366012	35.30545180738117	27.73431995408148	8.37903825838001	32.15729313798255	21.978203018393337	30.987766826771914	19.67439772328665	18.667332809940742
23.103860935432746	20.487169934182727	16.881078909571897	11.384247535557462	20.094188968793507	21.53291985870215	10.281459604159283	15.723178633458929	19.86757865468213	20.387370949366627	23.214621866184483	19.671129508322903	3.6434401546409854	25.98358075243979	13.9092012589948	25.518134791602108	2.783044234318852	13.651200418443976	27.191817890223497	23.09974137444032	12.286220361849882	5.012973311638965	5.6375836346324775	11.233556574092113	10.913199490921853	24.43293533418016	35.17547078203539	21.166662998344478	34.11240681780225	34.71310875670787	17.184890045882298	15.811036518657486	12.892838380605275	36.44100230934445	14.728678154388842	32.915073661822674	24.736853841690717	9.76639581066409	14.542186387998054	32.3058871838136	11.74823591530245	30.437005063238036	34.787334378986095	24.820398853011255	8.763140397047664	27.77251462269019	19.29671861688445	28.62138865715699	15.105785152377042	20.109709214806667
40.76915899980396	6.836227308209244	26.05561564614002	13.602678091323696	38.04472460004283	41.5224615530334	26.676293694281348	16.41384065570998	32.43356359409045	10.496742749025874	7.389494217292863	40.229521795320075	21.957570064368895	44.59259929530342	23.841657438915373	8.54104126545356	23.374164316612244	29.650183372604623	13.119942839465352	37.4111475538236	31.470511902118442	18.099406435222175	26.081440651376564	26.680961101033613	30.22258376777591	16.638690233053243	14.727747816706579	10.327293683555752	17.949399323757618	14.94234129088948	6.164795646194128	7.0829614379851495	28.593819348850325	17.16423593682479	35.31819633474407	50.453602939691585	44.033736338998914	11.448304216915869	30.789289051441532	51.06330609904964	13.950008889584357	49.3153405177027	18.32237971859627	4.886351251318529	29.337917615873717	17.370872308231228	1.4134406981944816	8.025849791936007	14.636943015831134	17.78986453711868
44.08764736166882	9.97817586145613	34.96749967491201	23.006768654879874	41.06948295619709	41.369464989109716	30.964661586234683	28.046755223729964	39.78705455528454	25.660987758579022	11.17819442168337	38.172118026804156	19.450652032542372	46.70686367896839	13.219961996647436	25.112768627015253	23.27427698206898	21.107299406822094	29.647961504792605	43.714300697540956	33.14054457082382	22.477874542287484	24.093705261431765	18.868841871625385	31.772889875167976	32.011653364390234	24.13549096844953	6.727005253703864	16.368001115342476	29.40181081632888	20.10199055585147	19.874005112913423	20.176572574464352	22.014217244816454	33.44556863503274	53.843965281657404	45.12754136974673	13.77326341981163	35.37724785750277	52.849991892687015	23.605940616559185	50.95125073546516	34.635238240939685	16.2961397242162	27.116244148312376	7.605924783880099	15.672544524648252	21.509311020463045	5.936620318236361	31.20952116281636
17.831371018867184	36.23816013306865	25.810934304313864	27.192301092294894	15.692802355054212	10.222122372257465	16.806572448704035	30.12447166928471	23.952468919022458	36.466401625984	38.98293880586931	5.312539259105747	15.597549064058208	17.482197798816877	21.2786273266069	42.12222034384374	14.110092795246572	14.070605550032738	43.311113305475914	23.469900894304853	11.389524964214944	20.560097440963162	11.211599341631109	15.186764067084033	11.42380453667548	39.386642939057324	51.662400297340064	36.06705032652641	48.97038198542051	51.452244858759094	33.857475447942434	32.46760944018847	14.584828814414005	52.382580888169215	3.9902200456448784	24.979677349518887	14.767274460985547	26.051658517234763	17.23494911912287	21.965506249173654	27.379485879327856	20.158639422181526	51.02194220279903	41.27725969254853	7.992570900794288	41.171979926682056	35.938802694938	45.31506600730041	28.542864483866776	34.1889297604682
22.80735968880971	26.902748412695352	23.484325379396996	20.45517933079964	19.957122447945437	17.811563700204847	14.754646347469627	24.54427083701773	24.247127465331626	29.44815894813902	29.631144019390355	14.091899402582582	6.6466221316432845	24.154740775802377	12.342878161363085	34.313686711528476	7.308330546215002	6.965459976704787	36.22867707741829	25.79610600234881	12.458664427225747	13.91267455251713	4.113145628246171	6.511016934046973	11.457583068560355	33.4503494505121	42.60908783810648	26.564474868124815	39.43222083912994	43.18532792124822	25.95127291997195	24.616151597688233	6.852320880481834	43.023236483008226	9.599906375142785	31.720799385448885	22.017524432734305	17.149971976166736	17.5500370432978	29.728845512877964	20.800362322598616	27.831672754534242	43.774979320585196	32.25802337546156	4.221105099029904	31.650147730616762	27.190770435800832	36.58663639493284	18.992020056778152	28.901578942077794
19.200826682822985	23.751640339552555	9.249608646890577	8.568793758567042	16.453326363274375	20.673094343503884	5.086025700586706	10.466264392652118	12.933228079668064	17.472952531157773	26.25207711148889	20.693465889795174	11.204873410137452	23.01824431682783	21.49122991833218	23.911820682167434	7.854996131612495	20.8112718373777	24.176862000143924	16.99071732523209	10.476800640074224	4.40560270353255	10.889956429576507	18.663367002459985	9.468605138116072	19.73490681367871	36.20748014903065	25.39721108897558	37.714571333849875	33.716878198394326	16.405613247259957	15.0621733930466	20.1721394204417	38.606560489878525	16.37960408175978	28.964880227810514	22.632342249450964	13.548748396110255	9.305923859648663	29.484411972273172	8.519450007332278	27.756204826924936	31.897353463676637	26.369213676283106	12.596403358820524	32.796710880408035	20.53601176141238	29.016965563589824	20.995375685288415	14.540743475660552
28.24355427557499	30.803139116571806	31.159321224526007	27.563089655271785	25.684476622055406	21.415254995923586	22.298169378719766	31.972894673302935	31.509281269670172	36.2197726631476	33.386071452875186	16.56390185580752	13.080213958936186	28.55099388435763	12.353381140500211	40.44002312368531	14.912998499705338	4.506125099078445	42.859169119941946	32.47408872902114	19.094193481398374	21.261396425535803	11.818478523291176	7.250524610235571	18.35400695855976	40.66277165684619	46.927753838111954	29.640296536796555	41.80451175780453	48.721204298897675	32.1707052600347	30.91923981995872	5.519451203043275	46.470235672381854	13.754980475072378	36.12283801885183	25.947257000605195	22.543134339083878	24.665980576617077	33.22459151762047	27.966885287114884	31.41532650908284	50.21129429373159	36.844461740074884	11.160851899417422	33.123426461882374	32.399968450909675	41.605582129603555	21.67990119427034	36.354552452525205
37.57143779741502	17.02117002770331	20.473132635280425	11.64824971045186	35.27636405718086	40.50683706595996	24.547131304744138	10.57112590270282	27.22254238642078	2.437120964585384	17.637592360779283	40.51217796222492	25.28374025427821	41.897359276450274	30.675930798863057	4.922134291919181	24.925037554254118	34.7341732359692	4.582297718535526	32.47498235411335	30.359739688293224	18.27210402606786	28.177008687204925	31.802076329539528	29.374358734348704	6.497287994344534	19.926748562082754	20.469458876288478	27.259593955637666	14.493566302173448	6.702401016668595	7.636095777619584	33.74671458391743	24.399727865149355	35.971640666547245	46.5956867591565	42.03253181975259	16.659597412014406	27.776784857867067	48.19264125272724	11.519200872038555	46.63426351074996	12.20656284094604	13.784689458762832	30.998784737659644	27.665888382389042	10.79672457534274	12.748713483762907	23.04692166224166	9.473546523504492
21.02996508955234	38.12416419640312	29.57564160086569	30.353084698137973	19.117107066642262	12.774112204411395	20.53147999562431	33.557073351685524	27.72434258682379	39.60328566799507	40.842888683354516	7.600392540896019	17.78766615060899	20.10268843196691	21.693774022835854	45.013420082876884	17.016173401250796	13.942564309022172	46.45197902309537	27.074169178241114	15.18579022304405	23.6699624633629	13.861908033671291	15.729128447815322	15.19428375161611	42.793752946953845	53.853102103383186	37.63549253419299	50.358983141881524	54.15860496171857	36.6841297327956	35.31001083117826	14.682530337174878	54.21958629225285	7.778193054409347	27.368919521980537	17.21876522248296	28.33839642912771	21.028280537908557	23.854037343785322	30.581469882327184	22.15656994185069	54.1300658711373	43.49459839176517	10.928545489442419	42.17592378764161	38.34975542109615	47.751257310689745	29.876562633646884	37.69265947869054
26.16187660250443	33.90046141356254	31.191943707228017	29.112962471141024	23.814539250952713	18.703323911493246	22.101849843216378	33.14969684908094	30.744956264069085	38.06182830694733	36.53464453733226	13.650023023021559	14.988904610291403	25.98373936082839	15.934029227674527	42.70851307716969	15.88634110259341	8.012760199053949	44.8129522918192	31.122657438724154	18.0253140349115	22.56332082252504	12.57395555813091	10.452306402715713	17.52495508248184	42.10434610884317	49.95931407327447	32.93156239108884	45.27188804993119	51.30201412061829	34.36645176503945	33.062799582457934	8.945032128238127	49.735359603651474	11.692615781566827	33.46198517876683	23.245281734438187	25.079407373695485	23.847240155745084	30.26861388195811	29.460024955027404	28.50787623081085	52.30547451482023	39.76247347073267	10.927721348765187	36.69467878665901	35.074270732500636	44.385205646063184	24.99255663274596	37.487000214177904
42.32122440071432	18.711705057055745	24.94826030083206	16.582273741583638	40.093303341727484	45.445224285474005	29.471645670258905	15.310122712736268	31.67227602361295	7.388966722231637	18.600496522102542	45.467556454925585	29.89841681734588	46.695432152539766	34.50402245864324	3.4892644014548244	29.76517737576083	39.09317692616912	1.8276152152849958	36.930121666041124	35.30958601029337	23.16564102893699	32.98505196492339	36.12981015202324	34.330425259672126	8.769193233691999	17.255663420649423	22.193011940439316	26.567839681926163	10.220503105728103	10.677521781355576	11.884118581559907	38.08246897297742	22.419240060411724	40.9133436223362	51.19022522375697	46.90385239999244	20.684281476200656	32.60914272933656	52.945992680326434	16.46961475994715	51.41809181518038	7.422483248170819	13.852316911931002	35.86468315888273	28.6435957531246	12.934134348428797	10.958519763758344	26.139786931787267	13.436659410108122
5.017966571449115	39.36541002247473	12.945811532496768	23.3221032579463	4.45497361194866	12.476384801813456	10.84893003614658	22.419192972405927	6.9266702295754605	30.656030582977785	41.86304599262926	16.39268935038905	23.17002321207585	9.625564978327159	33.49161581476044	37.64473613733238	18.92428250978789	29.404773003359168	36.49152798074481	3.939250979157457	9.991939967698151	19.845345807270547	19.618655381379543	28.603799680064036	11.073987151559985	30.261907444457556	51.21143413357092	40.91436394660958	53.32942649690898	47.45881178119135	31.221667286305372	29.994212456624176	29.28204601764716	54.01631263521549	15.774108295799874	13.684808442978241	11.021969905056086	29.003378249664458	6.397920227153625	15.420207179552971	23.046572733484645	14.072666121868664	43.75073666225218	41.73064123433368	18.244632337335013	48.1236403752593	35.92508681777246	43.85413316495017	35.7835604474743	24.650988091287484
51.84904814539452	10.134164375036637	40.09274252899214	27.308076487642193	48.87993840040126	50.18888547435303	38.02292195362632	31.43183951682933	45.79681050821684	26.431264505816692	8.565514638467917	47.42577748497673	28.197441681831744	54.92389254689687	23.30435040513628	23.16135948625386	31.520938312127367	31.147118524941643	28.130404363667665	50.27925116386692	41.22194501917104	29.019695353850345	32.95146444407858	28.78318093284815	39.85149413263273	32.5445081685447	16.401307696256296	7.944247710009578	6.277642327371601	23.918045009532605	21.600297493864506	22.036991655065364	30.190972149914682	12.783573665454467	42.56636008247144	61.71550584871869	53.64358391554951	19.855690833193584	42.46469294690662	61.25004305139015	27.82740310040179	59.37707561996633	31.011844583768198	12.73257193527341	36.15434290899789	3.3431006635492753	15.858438926107937	16.741077340597435	14.613505970912776	33.49878540512634
17.420359773194754	29.069691780499287	1.615553311381712	11.937029844045055	15.48322052088181	22.111194652596936	7.649001397070065	9.863387616711238	7.07535873161125	18.112861612169528	31.281042668209473	23.84375900517254	18.836719369688847	21.91701979151186	29.16419062119367	25.138628664225656	15.186821233338263	28.155024370175706	23.841728808642966	12.211183531774772	13.266155101763536	11.560506693831774	17.83552231958349	26.183306441075697	12.990135084692218	17.740169684225094	39.184723202585396	31.275457390845872	42.768590704352064	34.89331555093166	19.37999810515179	18.30498047081441	27.592594326174368	42.481930619568104	20.575714282773227	26.196020720792333	22.547097570865596	19.962226563208517	8.419841217434179	28.015616797635445	11.50188578748464	26.56595808374936	31.149012551535623	30.259791383206913	18.71141918169724	38.98443326082431	24.634094126631396	31.766877525372944	27.967718691695975	12.08333486588666
30.185816157167874	13.875877899086465	21.68323207023569	11.727394042687665	27.183190507797843	28.412175867039874	16.88886667254294	17.05941239494129	25.909564856730565	18.706319820408204	16.626697802017432	26.05681320021966	6.80089003069062	33.08678792229812	10.6006944940573	22.129595720030093	9.659538740643638	14.449518493922087	24.963429961388375	29.66470190770942	19.39389441275696	8.718449725625463	11.429659131818457	11.469017355127686	18.02038711230243	24.108131703137936	29.381628505181954	14.16435742635075	27.16488930614144	30.350892639828608	14.018988519634249	12.88567355715018	13.421157440391474	30.01091880469554	21.106129533635755	40.01349663130972	31.7806705549026	4.14043053421189	21.299892324780906	39.38920186731793	12.306385264430919	37.5137411122554	32.04126003988288	19.02921876395156	14.743678584353889	20.668639275039926	14.104208105056188	23.450958339336317	8.141832300206564	21.15056334007672
10.129004934113325	32.78989332462206	9.67898663269251	17.281822070384912	7.536982855839155	13.488717629265008	4.172415014917872	17.366150340617683	7.354217796814048	25.37721523120993	35.328004291009464	15.447488716137341	16.778136173581192	14.179459095616888	27.28472370406402	32.20606727542867	12.509632026764297	24.00438553808058	31.66285013294334	9.05684790718688	5.471999841954676	13.214284451453922	13.71788345066158	22.808219656317686	5.881145277856646	26.0500155789053	45.17333257974925	34.25492203264229	46.75504101551892	42.07244535930007	25.23084957420106	23.938794849713812	23.73007815188403	47.707149115012484	12.839880793792528	19.852138871660653	14.282200044865323	22.339606984033164	0.4642529911731799	20.586642736921334	17.09017286757116	18.937416112092713	39.20133823949431	35.45267753537392	13.086621668837179	41.430708993700954	29.622495461910678	37.89932498019851	29.105491457908688	20.395581617429027
42.67097327988332	20.432046176685997	25.107242491075286	17.5298931912185	40.527476803759534	46.10249260321347	30.10881698970501	15.762246261284773	31.78319168998234	8.255634168290038	20.30778821555941	46.299875361706164	31.15691158977598	47.09659197413514	36.04581262059954	5.205406803529556	30.847245071797285	40.47932904068037	1.4667617093975405	37.029375453608004	36.02295002038743	24.180822226462958	34.10062552851781	37.52657670963375	35.08735509273146	8.316011426571812	18.361541510569968	23.91358262269706	28.084908668204182	10.673535508339178	12.112507643100693	13.25594741875687	39.47725453329948	23.684925297433022	41.815504456210725	51.376366570067276	47.41024690633876	22.158593104521298	33.07763895595054	53.28712145373825	17.366418774188457	51.796602442894674	6.3021597682846675	15.519566059971869	36.91469265979994	30.33962478199776	14.633010118209306	12.396200260939567	27.792024047545056	13.43435041982449
18.556192511438173	32.07261089131844	2.780725503921704	14.884558605364221	17.231930936617072	24.615448985302415	11.67430622221115	11.370212678658449	6.7133972994060045	19.192746023409722	34.102261869100005	26.99971918292064	23.21159491379466	23.1640223229598	33.4840364171539	26.14939330398748	19.570073001386472	32.52779374732362	24.033483448801345	11.781947639713186	16.760372727190163	15.71139741153487	22.171126789798812	30.570422036917265	16.713481684047647	17.30448636614489	40.79841688364142	34.53033742570993	45.468410075995024	35.59270148127886	21.55869433561177	20.670618968724806	31.974062449632576	44.5421537502345	24.189048355307836	26.25622492857073	24.306826259719088	23.646823637230494	11.223425041627838	28.8119194178148	14.356555907844667	27.570588519930233	30.84047285961014	32.51750176431489	22.88586657205098	42.333740948215834	27.138000209911844	33.394069980045735	31.819974996346485	12.005699812570443
15.793969020943978	27.91531255937155	5.935800008652173	11.658512945167404	13.333773260346375	18.928143554939894	3.399312899776022	11.593577389839497	8.466931090760028	19.561276392301608	30.337509778633628	20.051303452548883	15.009094813416883	19.973778508481622	25.53854913239169	26.40012553981187	11.11295350813957	23.97989541865614	25.88349815228589	12.635213419325375	9.363964351848244	8.863787536329788	13.572443565733616	22.142576965237364	8.880854809280933	20.469734710745403	39.57520397423784	29.71901045057783	41.843519405338384	36.26570909474807	19.5886883936928	18.33676193191422	23.465296487484384	42.33777958320161	16.459466503915465	25.29919418259901	20.074195149522954	17.943408548323607	5.828836109602563	26.34746533987541	11.411455206515187	24.72763171965284	33.46221308070629	30.050689691054014	14.347217317539913	37.19679571997975	24.25073601464398	32.24948783146246	25.46489586887763	14.868525239357828
24.912648498266282	26.943098166739272	7.063093882450294	10.664839580375224	23.167214747322035	29.86512012159714	14.732321585280255	5.657550867873831	13.484504871798238	12.463895789964647	28.667605561235536	31.38292946474803	22.876943134029478	29.477389864964472	32.14631368291847	19.294201400020537	20.1514023200912	32.88222693946174	17.019595540215242	18.690519877362398	20.707060655394137	14.40513991925965	23.28832733549605	30.475820665518924	20.227712370050444	10.356764756503223	34.1479448988615	29.76902002666164	39.74019596313892	28.613247611812444	15.66718492039904	15.039645582100235	32.14681003682344	38.18120989021322	27.780795460847912	33.124336168241825	30.25964303040855	20.16575024986378	16.182396312602783	35.39894299272313	10.0562906800236	34.04371601886404	23.90531744693227	26.44418628671836	24.914168484157067	37.61876742403077	21.441679198782104	26.79841684713627	28.472207430855974	5.001133779020572
38.254103462178406	8.833496968258768	23.27304710346532	10.9465588992604	35.575871191649824	39.344872701742275	24.22313136872772	13.602109592951276	29.69084437608302	8.058330043225777	9.91236165531084	38.294051188360264	20.57445972346723	42.15841047042485	23.69766198999118	7.908641472954316	21.558319253226	28.907574918813918	11.829076072278207	34.702233058879	29.216490754869888	15.887042311391893	24.435090145399744	25.922211417203307	28.003590047908407	14.363545767303503	17.06669668633702	12.220770253143954	20.739691116902968	15.96617803342823	3.3531577552575578	4.323848508786561	27.864881109710097	19.865706673012095	33.430211064940465	47.88300184091389	41.70151839033723	10.365519007092	28.251163173503222	48.62232834861662	11.257885526459388	46.897033182097886	17.96564448173072	7.644309555302041	27.62444135746049	19.65495398430206	2.629748578036389	9.957347919574337	15.153015968456248	15.083708360198738
11.312032257444532	32.034360404323635	8.017834214273783	16.117647570908723	8.911883428321358	15.143046641214497	3.831875914234632	15.884045952747233	6.350186661991556	23.969018428318574	34.523660423876734	17.077655405944686	16.97717707341144	15.534633158737869	27.569427155442927	30.85010989542542	12.740124848959177	24.736838842838488	30.171596980300425	9.00773983051085	6.883216263760662	12.570189061340349	14.31564485875885	23.366339603222613	7.073212552922381	24.46353474308656	44.03821461356563	33.642857612178624	45.995811339301774	40.71216440132456	24.058491144459783	22.794848732180846	24.399206962938944	46.718342831443785	14.311678859671387	20.855779646599775	15.802728388497112	21.75072163032894	1.4704708422004815	21.879611292209894	15.885655674811769	20.28001523906609	37.673607999791386	34.440291697729045	14.035765265248148	40.946440269390905	28.62312816713421	36.72374325846751	28.810080273953506	18.802152590876837
42.06592562578781	2.54322010231415	28.601755435024618	15.80418479912531	39.221395356957416	41.918249206528145	27.932306731497974	19.502725957398017	34.67425915248716	14.54005309465423	3.601603692963322	40.10619231097994	21.10662567506479	45.62527285735225	21.117686849296224	12.708803282723558	23.26307955094113	27.629013941309122	17.400333655676555	39.448374119737856	32.145768913789624	18.969880187226984	25.588838734064176	24.73298779537916	30.831095041827577	20.802235389006764	15.076873747026427	6.033912870639137	15.030117780363131	17.676010785395313	9.554382916401016	10.037755129119226	26.569493311964717	15.983897845456553	35.14611834977243	51.88158523305109	44.792384275798106	10.73799246200583	32.24214983700971	52.08269368275898	16.263745252467658	50.277982340229535	22.198744790865053	4.881049570520764	28.90862898818577	13.175637197105603	3.8614823662396223	9.938136457778485	11.386449062737963	21.45372570712219
8.63550530290802	34.06693477633536	11.681673199056245	18.998570109635473	5.82889473287879	11.448128395388464	5.540510010448081	19.33056166858905	8.64921246497848	27.279301551507487	36.650627718436624	13.56540611405054	17.07692757429553	12.420673082704997	27.39297371329622	34.059936915860526	12.84387177195129	23.547852528698503	33.62439017567797	9.212423369572713	4.292651424097231	14.487014907389073	13.55637831912986	22.593154245524463	5.126398909275048	28.073779094013787	46.81633884582839	35.37672752203399	48.01392419994607	43.924456910364604	26.93231707188206	25.617301718311047	23.36106607061988	49.203396388550544	11.315036171626895	18.486020549581635	12.335457392444475	23.47880524003512	2.265935505167868	18.874413444407605	18.841880644347746	17.173597991050563	41.186931980595794	36.98559167044626	12.438825236302778	42.39838140411782	31.152432821223247	39.58675750035008	29.89394143634994	22.423709321279325
17.395897520053204	27.34454365988939	4.210662480375704	10.529989404987314	15.115354717030439	21.058579811254944	5.63166912840383	9.674067266590404	8.55406729264509	17.804535035746348	29.662239393395414	22.290722903322933	16.23251006880886	21.71823837574908	26.583289006558317	24.737676666288113	12.599112168191722	25.57982736782104	23.959028281245104	13.301839435228283	11.605343768182992	9.133691593830708	15.309678280381913	23.583699564162966	11.122366011626383	18.35130451317434	38.28809356083101	29.372861978011255	41.17884044219621	34.58457616101604	18.319464928345507	17.138089321641836	25.005569552217658	41.292937288302	18.693795557693672	26.653334519553443	22.00232788516085	17.829623812064884	7.6585216576473485	28.010835321416188	10.18945972690889	26.449715547012953	31.472846293230035	29.013264890244	16.348723830351233	36.99524213584375	23.277200481963824	30.909751100020863	25.68205812323208	12.71844531849934
31.13173888422395	18.136555912964653	14.387956245136616	5.851509213656273	28.802566351672176	34.06551835209734	18.085620306895823	4.294282884984725	21.100131966394358	4.073970718235225	19.634745670955425	34.23799389999093	20.308974451111652	35.42970535293232	27.353959841114143	11.030247741325919	19.256466331478418	30.21563639806058	10.621843581041215	26.31589746476633	23.954299365066603	12.493241429706718	22.57973159945263	27.402831472964756	23.010808302068988	7.396471987551638	25.261493912715757	21.207592913362344	30.54673668547627	20.85402193961551	6.5442093324659645	6.180300068903338	29.29548422530336	29.034964245212947	29.808634658517374	40.26579761187126	35.5471359326823	13.654751986808613	21.29941626634443	41.74577656474832	5.5338208334186945	40.171955456213354	18.343374214408467	17.216027814518288	25.179866805731823	28.97594272901852	12.338414928277876	17.846271360620133	21.43035358475903	5.434580596763788
9.15452168627593	45.37057554013436	25.312387939229538	32.275756008526315	9.41371666587781	3.379894630085848	18.880056197793355	33.208525679881326	20.363931918500423	40.99157270963856	48.09007799385049	7.635726970328915	25.403009044139967	5.930551999434197	33.39529309204566	47.601475147603196	22.172866979957977	26.77681533521926	47.473143537875615	17.113079326129693	13.333139766082043	26.67416630260464	20.673671184169116	27.413611243362922	14.54480975004798	42.01769896685947	59.49151818641213	45.95156484530033	58.94769446636989	57.42291871031028	40.030628247678344	38.6584146399466	27.156584915157527	61.221868928095375	11.466714343083963	12.52061190341736	3.0368503322650042	34.61471299545141	16.108131951474018	9.03104230471475	32.21870314156982	7.25550847201029	55.08309484334058	49.30952920275189	17.62663496568699	52.031480729471475	43.56072892307399	52.498323673636634	39.15188484560939	36.36567007901023
21.65430644339451	27.640282340725463	22.836791088779968	20.45327542242679	18.815608735229148	16.66340265499768	13.979753823002866	24.355624428995785	23.34956475527763	29.544062249963286	30.378480087605755	13.031380344146996	7.140342685214195	22.983433039715795	13.497092177989682	34.590615750360136	7.10013104679366	8.032543887152803	36.354810994148664	24.763475175161105	11.388453401719573	13.829353640329629	3.7738434775675223	7.682321820835268	10.431384675882816	33.35877953681948	43.236458035736945	27.41248685945106	40.322693369247375	43.58376306502122	26.231472097199543	24.87886820218041	7.977165803579328	43.778331698964784	8.466358013664964	30.54948736085295	20.85302756921311	17.691456913798227	16.597868626768125	28.568981935968615	20.769345758253863	26.67081766348078	43.9469054338915	32.86661333440033	3.1295914385996344	32.64270533569365	27.702962500771317	37.10449398970852	19.925578991873167	28.686660381763772
55.696953872969544	13.3655012118479	43.36349062216452	30.54264463750859	52.745534490498585	54.23982151135927	41.772515117526055	34.339810769517015	49.255629072221566	28.6604245153697	11.247207470978084	51.539304768397415	32.278456508640076	58.85982315835121	27.400238246068422	24.519281797177918	35.5225118448962	35.26445776975192	29.464604160902457	53.85532498554708	45.16182848612452	32.7341798707854	37.03379771632874	32.923396314007135	43.79502931606938	34.52289352433581	15.03628655485476	11.763918205194566	2.7521674003053795	23.568442462766523	24.245457263287285	24.857137382752253	34.31525966045924	10.308330856199703	46.66768019690787	65.5678499754217	57.63845756031682	23.632053839020575	46.19765271636767	65.21352681537303	31.031152102891774	63.34778258087148	31.348818105965627	14.255995240589188	40.25297913822885	6.853100684099885	18.451190671846874	17.2227367274334	18.750751124156423	36.040331569544776
33.20264715537713	12.6148246984208	18.14412372714505	5.818116445450486	30.576846264727457	34.71396446122111	19.27294263265265	8.75295406806896	24.518657002847718	6.192598697016873	14.349110172048874	34.03098431099135	17.55258689833165	37.18902037230087	22.88844028271721	10.346500722187848	17.6914998683249	26.839593651065062	12.430146604107994	29.524834528441495	24.518876757402097	11.43023202510635	20.813255426592963	23.899426703579074	23.36562088430305	12.145478555411477	22.103049050660204	15.57839605236158	25.60558889896799	19.798860989049206	2.187212014381291	0.86188571610065	25.846354507563916	25.042948598629955	29.274752616425637	42.774986442765204	36.85560314550199	8.856236134325247	23.189645667024433	43.638533179160426	6.093751998111493	41.94006966079269	19.771386916435343	12.80053501285064	23.82699605363981	23.385788487611237	7.265486017606565	14.819806368369369	16.026656756492898	11.095137619117368
17.029050740480052	45.2605014931511	30.664067444748436	34.83967325672894	16.33905530538089	8.324404776219806	22.615828020651232	36.94360310232019	26.907692280055343	44.02590612078189	48.010438647203216	5.937609804133962	24.59491336789539	14.347592188024786	30.24358169035632	50.117079379021945	22.547431200121352	22.696829294250104	50.789758286090496	24.593098565589145	16.533231975318333	28.468388192922877	20.01146062680647	24.172559057788078	17.263061970797168	46.13854003546693	60.45679890082094	45.1969302678759	58.1239529177454	59.6848067547957	42.02938951700522	40.62982228875548	23.35210549968661	61.397307605451545	10.635375805124223	20.549086266064396	11.398976980227308	34.88541784734572	21.277003778105122	16.250126772760797	34.92802023368904	14.831594909153262	58.51753256983545	50.08177889041862	16.691402670422622	50.33191214677498	44.601278852955296	53.90661434716023	37.7105982392148	40.64796861027674
24.491622864623196	37.66233922663163	31.990809344592172	31.509360900217995	22.482804513976475	16.30974327537466	22.856408402947633	35.12738161568924	30.64388559352261	40.653696300557485	40.33267087013689	11.135240584708354	18.011581985141795	23.639076987912407	20.093702319727065	45.68526306551469	18.07480478258917	12.171474413436227	47.47381282477616	30.305887337711766	17.93211921341347	24.837607203844875	14.76124348065577	14.452483606054008	17.745673619509308	44.26909194798607	53.62772569924936	36.855639486711894	49.32330302578673	54.54714578246059	37.32262286486782	35.98020106771897	13.066100777815679	53.61237594243152	10.73994844876471	30.89142469764374	20.7527495181494	28.41849635539933	23.835546994365256	27.30282662588498	31.797020356820113	25.631359289710552	55.07374736438891	43.3514379342521	12.328273971442645	40.83026834031555	38.463737077949155	47.83557219726937	28.953823443360847	39.3738292197756
46.433016106148166	3.7442126239678872	33.48862491860624	20.67127380497589	43.53600680609018	45.727367819431585	32.36042406545782	24.457489587620003	39.46804944625247	19.201084159730833	1.3614342375231367	43.5386045034182	24.240710522224436	49.82889941641576	22.114056159020244	16.244149546502577	26.927732670414184	29.368093839631022	21.17144994907642	44.16105680187614	36.21405631085134	23.321272112918127	28.911444401275872	26.63723164655125	34.87016343694132	25.327682970765157	13.563328500850465	4.40287525637826	10.268649705431415	18.77766768498225	14.452442972728	14.988030453390651	28.331155986026513	12.704110614668652	38.586119109590015	56.28695147418444	48.83014635356086	14.510812634653998	36.73522485604108	56.254956190311	21.149499717429066	54.42158199146934	24.82834291319786	6.068758161523293	32.22287035170575	8.925085823789917	8.671202069937193	10.968881613275872	12.225841574049515	26.329603628536766
24.861768944030768	23.744815757663588	23.232393491281528	18.49325235056826	21.917496718873657	20.59264432592812	15.09585729229123	22.98089538393874	24.880789773292463	27.206168053608465	26.4661511768326	17.148466310821515	4.038930436141336	26.60885304198431	9.810347880708777	31.71434389979411	6.4356377308027675	6.566508676321856	33.90064058900892	27.021570950108153	14.065178992014873	12.271984473358067	4.344893456631291	4.768105979517701	12.880939612327202	31.595256549524986	39.52813028341506	23.365099806456747	36.234240825060304	40.37831251889793	23.374961638619148	22.077829355730604	5.978114500051449	39.850793770380285	12.485780249982362	34.094134291330214	24.645799627810952	14.20891276906342	18.499274870236828	32.39442528866868	18.900736007684284	30.4899807986192	41.342232678477686	29.202032858391476	6.403829896787931	28.50978158320655	24.2531543787908	33.627403549451756	15.806095720591712	27.367745771485932
62.28611880870851	19.593444531279538	48.97609990959636	36.248060673998616	59.376677957158456	61.255941513251734	48.22621161447287	39.46504213111763	55.152432375556906	32.852839597743156	17.06611942297174	58.71620900544272	39.39793529352163	65.61956086665401	34.78527230805039	27.531090435089425	42.469200339632835	42.6502521846492	32.20684339061295	59.93978740307365	51.958818821431585	39.18437882776509	44.14695340832537	40.29656460201467	50.60296142760048	38.14862732356485	14.402534620983515	18.684400963870576	5.6855701362354	23.80127992538354	29.21600608580217	30.06420339372998	41.69955735719411	8.547239060168502	53.81504575676848	72.14529726993474	64.5248303949723	30.271315443354375	52.600722271337055	72.02200031965022	36.68033717755416	70.17420623953096	32.34340130719022	18.365390400442063	47.40052104578746	14.134985073403012	23.606465254620606	19.461823167431906	26.03471034191076	40.54522804343044
30.604380075889352	16.031248625866052	24.23957253307707	15.326611489667707	27.58348883735117	27.713393011427332	18.249837509480773	20.589424425556086	27.776963928807856	22.51937396526923	18.72207628383552	24.746869408896366	5.7747939971342355	33.05500685532627	6.946182936351804	25.766794735048	9.789252537062945	10.917454993611896	28.737109947514593	31.060993954781384	19.5913721090597	11.277707919378795	10.417738837231893	7.940310384660243	18.23867411637434	27.894172617455418	32.01082777061488	15.526873034463682	28.418508850298632	33.676480995642734	17.764026635484456	16.665083991056626	9.865761042755976	32.071632313097645	19.91090826551772	40.273643300583885	31.44115825455573	7.745168126451358	22.477095784197576	39.16671430876014	15.884954785596191	37.26700402667275	35.734715657862985	21.807169897185773	13.51759435469021	20.95809078649309	17.3321088050416	26.512774394658045	8.10041299560975	24.773159887890333
32.08279715075791	14.71965234560672	16.42728422723889	4.877234742011843	29.54901577416537	34.096891182715225	18.37768004048574	6.751620164227374	22.934415495888516	4.996989558510381	16.385867886054594	33.72682757407471	18.18136420983905	36.18651532603794	24.319861237683508	10.515526582773841	17.819174596843897	27.787227404548148	11.717917227881921	28.02283959097012	23.886959818339832	11.245896182318646	21.051228415733334	24.892881437925567	22.80241193278955	10.40940718763344	23.393707930439767	17.70388122024544	27.54514103027521	20.278067458587273	3.5531363087774785	2.7580903444732154	26.822755828412223	26.650880054612266	29.076241518394756	41.529578409478	36.00924312942506	10.391036586592861	22.086151131719447	42.60366756183538	4.953102721703405	40.94503561080408	19.316249344051943	14.514440363426298	23.91883610023474	25.507559043232458	9.196247630441134	16.008906811374903	17.931902015740462	8.97732380142757
33.027623515025375	9.786477827526074	21.886204767059088	9.906091883484226	30.095936451364558	32.26638854980953	19.089113415897025	15.118656812605574	27.08601452688023	14.813689017697376	12.486275998463801	30.35135595380144	11.470731102704752	36.32553336958415	14.37429929741314	17.440566378490818	13.529725316108042	19.234187899173072	20.63047733852953	31.39556553104531	22.691623271441294	10.075575254622866	15.850672083093974	16.249205382352457	21.34662839119428	20.708096161284058	24.66145306325714	11.000366846518622	23.62862254908159	25.44708803281712	9.640794630323596	8.711823236133467	18.189942451964555	25.68456979100753	25.390918871263917	42.89719876892737	35.307585412640854	0.9940399590485397	23.52483768131157	42.740568540487295	10.513237322376114	40.90265199805946	27.44345930997185	14.277700303190407	19.165823335262377	18.424743886970933	9.194403818107823	18.560917378295684	7.929778565344875	18.699680272375723
15.435041323756586	32.064041474104734	20.120343843655718	21.53715842359403	12.701771185315591	10.539208104737108	11.021255423966608	24.2639697888172	18.969396690226137	30.80012152340582	34.81172761115255	7.882473212950956	11.626511270125064	16.630012223114626	19.78939897969934	36.67093622408893	9.01771432004013	14.12374752626332	37.62740117523385	19.408754414219583	6.2146408644691755	15.008760379657422	6.871428508344396	14.038032643632723	5.856222257074689	33.531386506726925	46.968616864284776	32.34021786185511	45.35039132104388	46.1643777698571	28.511377319068394	27.112719620719883	14.218655210650182	48.13410881625981	2.936870543793621	24.193962417248144	14.5621194411179	21.488291727524807	12.082972929512234	22.305929556174636	21.685837638201317	20.402204174298255	45.353630189273666	36.61277205126506	3.7393329846558605	38.18399073037298	31.07309352705842	40.35525855129054	25.31582937343809	28.30155433630216
20.94433667877355	44.8824079928022	33.231598701947696	35.98904869142963	19.927359663074203	12.083245700290528	24.682263246212482	38.62692772043047	30.088545711310434	45.25809383723337	47.61327870591456	8.249329646203734	24.36221133807875	18.556796530516696	28.542694258869044	51.01768049127493	23.027690204518084	20.71457948083604	52.0895661568542	28.23292766334569	18.72277489710984	29.406253588420903	20.10983593028171	22.618002969567346	19.19212256144503	47.89068304667459	60.47605985718021	44.48807872541487	57.2475282406793	60.37250909150736	42.76984840992938	41.37824917018648	21.505015333345465	61.00622116385594	11.795183819339126	24.849538882916132	15.581243481375179	34.88332229770706	24.011740652163084	20.501287612561875	36.14703016358969	19.119438561669593	59.81399062798619	50.096540634389946	16.91347108784738	49.07631453849586	44.8200093792932	54.20690980300584	36.76233788311547	42.544872390275586
19.294280236735496	31.68070195247263	23.72089202809356	23.36436339470224	16.687203724810903	13.186623987651153	14.58070517763154	26.748602954635448	23.046874308118632	32.5999631037782	34.42396990988351	9.100913301393371	11.064572752174398	19.962203620270415	17.155880057034874	37.99843069509349	9.995322760456562	10.573068724011039	39.44683733778015	23.58169541787858	10.34575238463149	16.67502315928348	6.863865424780256	11.115670403371391	9.829211649160678	35.93862256394221	47.16696880994582	31.50468551898226	44.4195869143993	47.190591717417426	29.67738426806987	28.299830039848388	10.866299722282088	47.8243616221355	5.020943290332134	27.57423596927065	17.578386619582577	21.56739612171308	16.149089534478936	25.17116497972576	23.608611608959237	23.29554806730117	47.11655592250684	36.78484883376057	3.9532266671089786	36.701515478378404	31.511121982552382	40.903900356940866	24.015426817966816	30.96227833679619
27.953455501778702	17.55360261499873	21.86240792556894	13.918090165904394	24.93199154015445	25.32028650428731	15.586893861249429	18.999735789144044	25.17129519551901	21.84600336987384	20.294061612202515	22.60073230117974	3.29826567269504	30.48326136845653	8.911655251195702	25.76843509648067	7.119547365690681	10.94254644301669	28.330124101465795	28.385581147300062	16.95485021445804	9.068268038138628	8.050884818172555	8.025505120854458	15.59565675120321	26.840097476441404	33.22635986491945	17.477528071340565	30.469874023568742	34.17925569838199	17.523946601162564	16.30308474085983	9.961139792684305	33.69467092177625	17.695289270848523	37.65266603346864	28.94278749797393	7.95545558165654	19.793219769585626	36.6460724770047	14.432393243063789	34.750816818893995	35.57861025880632	22.89004203442652	11.280147291938004	23.352330186232784	17.972867921405424	27.32899419221498	10.476129803829835	23.295578851299958
22.36549638544001	31.45548442251378	26.42042837813834	24.874939257476097	19.807648182339523	15.801072797490736	17.33116859189816	28.66740801278642	26.08778492645307	33.98130317159053	34.16636988258987	11.234223892429421	11.371901043937475	22.802198716999474	15.350975949033998	38.99365370876623	11.472299017210965	8.06435109276719	40.79281308956185	26.73348553147386	13.451864149682553	18.229239440859875	8.137783075754868	9.274398805012199	12.854839946904608	37.73170354406797	47.263351803859535	30.932717380253692	43.67117669302999	47.90810888667494	30.631496270409343	29.286305725602585	8.570286154053587	47.532442154177126	7.908732632896883	30.401388847074376	20.289759945255437	21.863627669755076	19.194683109906016	27.737837960374087	25.181039461124325	25.891041676731934	48.381887808659386	36.93055002117583	6.167412325633777	35.57570192590938	31.908353337030356	41.30095541568999	23.18585573006583	32.967969264575416
18.89559977562518	29.269246952935987	1.0657084459366026	12.05086756657231	17.136264350742444	23.983169635643794	9.660168351530144	9.091674674394662	7.798799544436274	17.22836713784524	31.366434259343478	25.83242449158104	20.402883414766556	23.449431327522895	30.574794667442198	24.256317152186604	16.9077506306871	29.89998569449426	22.617190189635444	13.056131722697646	15.279619244371737	12.73303280142903	19.66540325862603	27.842274870092	15.013739795443252	16.260825100937353	38.613751543847705	31.649144630873394	42.7902506152506	33.90145871891376	19.05696064980176	18.08409405246195	29.30501475892423	42.14214414492682	22.59876234586701	27.334564724063785	24.233928662354213	20.658143908066354	10.29489468211599	29.42095393858226	11.548925611317166	28.036060805106843	29.76532895581803	30.01097098245884	20.659126616576103	39.430479816070665	24.514851919503446	31.190681220411516	28.815162733972738	10.66766788197157
9.97493321837054	43.9872679390778	25.093510648566394	31.351291770462034	9.653958086852997	2.1381027491540894	18.129526793304002	32.5669305045342	20.548322406472852	40.20789595129847	46.71759590798341	5.7270707714289735	23.838551931391883	7.423464774718679	31.606873069984335	46.71829140462662	20.757414198396244	24.90887505844538	46.77331250682909	17.72196041066004	12.341250782333702	25.55387372921128	19.090577911584834	25.601543987850306	13.466755896958317	41.50704874567927	58.31899565155649	44.47124867363214	57.47867846739368	56.50397427464714	39.01667339632839	37.634189107250904	25.30511673410498	59.91294772650091	9.711889310085478	14.34486121703362	4.430229844698724	33.260156388496625	15.743281510574333	10.940436919202021	31.326403280674285	9.163112838352975	54.426572431914	48.08415879168064	15.974614088805257	50.432988202670366	42.370372535026426	51.397631541779056	37.5613658579879	35.880876437948785
25.688724951172475	18.823999953233386	19.593638544838125	12.612083381153514	22.66870610007672	23.468288714939483	13.161499607312658	17.43780696834434	22.756254196729827	21.09761969291981	21.574654295536263	21.088392022893082	2.1537523876151057	28.356965245277852	11.130137925706535	25.591101289866767	4.87221974591148	11.899594596635703	27.76215728610673	25.96527164788123	14.736905061309777	7.056996250828412	6.47419296652909	9.192402891440606	13.3675951588751	25.698917623068947	34.095095523093946	19.118597019176573	32.12739547076714	34.395157204254396	17.24055385411836	15.93424699534842	11.01894309829727	34.937083090316854	16.133380243239912	35.438168244178996	26.931126807608756	8.490862289334688	17.381995313750974	34.59037249972264	13.071462114948597	32.70385880700701	35.192958758637516	23.711060453006095	9.796447050725549	25.367115043405228	18.470438162244108	27.87172598120048	12.556899532034647	21.797695566332294
5.4907862719680605	45.758086059424826	18.24320344229083	29.523696998041814	7.960507525785702	14.14798806808139	17.25661522404715	28.16098574298617	11.544167430671333	36.40706062438982	48.240271503154055	19.066512837116797	29.28298274809047	7.967036935898659	39.39907923322392	43.43582808869724	25.084506524628527	34.72100580834953	41.909807191055286	6.33111728702349	15.634541745844018	26.25558967825652	25.445564139468047	34.22742785104263	16.876099365593667	35.36793332055321	57.31898917903174	47.325823010350916	59.718762352905216	53.16662674896144	37.35807243277072	36.168316854812964	34.71421426764376	60.276846316081155	19.95883000626807	8.154726426087947	10.69506907219181	35.41483561738352	12.807423643271024	11.456765058978712	29.213505205695345	10.767934318591896	48.91686648967348	47.987948242237415	23.65625184008285	54.52300720599624	42.20378313596042	49.92805905796293	42.130196416371405	29.902653922552414
55.73926140583767	13.726686977872046	43.75778676013439	30.945233451480615	52.772711761329234	54.06852756669943	41.88916823378957	34.88564851852867	49.555437227226385	29.431166473515358	11.79676587665428	51.257959423035736	32.06494434549646	58.822561941823146	26.783434880426327	25.50664294685356	35.416101465840235	34.67956864387767	30.466790432115676	54.088577634309104	45.12060468268007	32.87280247861663	36.816662987690634	32.407281573025365	43.750184534064296	35.37375809988828	16.36842023405435	11.80793907280003	4.043488862616936	24.8344648596246	24.87357221779239	25.423516618326584	33.747623587938406	11.642076234060182	46.41351733650663	65.60689467723013	57.53848073161937	23.7230008616945	46.3269863290231	65.14804961326425	31.4484133076313	63.27460697634684	32.53679314304403	15.162159871850424	40.005581943372654	6.050387487767419	19.079906054080325	18.357303091328532	18.42187706019845	36.72149455365249
4.508701551146523	46.430671898425096	19.763982500185282	30.541692138521313	7.419596473720452	12.5190043677346	17.80133682352019	29.516641262471445	13.186393648041493	37.76739490826183	48.96374619286051	17.577189018836087	29.231559857919162	5.887630502769023	39.11324330340444	44.777755596154215	25.111208665568547	34.06211180218564	43.44065408351133	8.138350275201859	15.40065930200401	26.85049846372034	25.176436520831103	33.75632817675771	16.71157869205087	37.013759588627124	58.43089369777802	47.85278531137224	60.39575692920676	54.56151220285055	38.44171461285986	37.21462272092043	34.12169459053545	61.21718230371562	18.944181742068096	6.522601940537307	8.743312099200567	35.941083752438516	13.418171046612935	9.301262487425232	30.26712765468859	8.537000034720515	50.55603653819663	48.93498160627219	23.14068326200663	54.90807465543802	43.1227415843872	51.06978729023551	42.36627780019155	31.484455044157542
54.503416119445596	19.868823084553384	37.73058525712575	27.392513438696774	52.048883712623145	56.53399214113872	40.92138285560704	27.726655084446364	44.47870848542785	19.482520163597226	17.965591664621943	55.75000869303603	37.95119094916057	58.691430255867125	39.18811620494351	12.451525886760333	39.07554614594034	45.518540109987406	14.973161303505718	49.72446867703341	46.33185203625706	33.19992993084586	41.94218585776441	42.573848009513036	45.188615185986805	22.049198809528075	6.887225132395044	22.468026587741075	19.48010217498804	3.2891978262055748	19.64176585268107	21.030659374701237	44.45830720104965	12.667766980536069	50.91718404285333	63.73630816252485	58.55281062201526	27.47225738802837	44.55665325448787	65.07914393886536	27.497065778964586	63.44927146696243	11.834763413524154	13.261704269810032	45.14326558179165	25.667540980331218	17.4326181773036	8.176477174022123	29.392747821594075	26.569241573489478
21.464642262609814	48.31216961561443	35.24783579767247	38.88526513323525	20.935070399555013	12.912191303456918	27.041733420002227	41.24823855294706	31.54969481928512	48.12707060597522	51.04899915505873	10.29122153820242	27.72730090847917	18.41122699099861	32.09908296673635	54.04405985307616	26.167597643311456	24.26415344897692	54.93135395858406	29.152212117596832	20.978864507588263	32.384484435214205	23.365239772982783	26.172943211169436	21.615785590102814	50.48165453402382	63.818533907736175	47.97877679917903	60.766699166350676	63.49266594761865	45.85425163193869	44.457724840165966	25.05997929503044	64.44757731798714	14.554619892871836	23.91084395955301	15.568807096593641	38.20918326081264	25.88125027225646	19.20626564215174	39.01019722704796	18.074143512205996	62.66280144273337	53.43391504893068	20.109835149614725	52.626426217168984	48.09268199025587	57.46138388693784	40.28122805716681	45.042820705162015
9.829355055307222	50.65327887244563	27.666024953736947	36.459707348578476	11.81264575101402	9.484910157628827	22.926438180810973	36.59911577350364	21.70345421472878	44.68510572426806	53.334838638248314	14.01762353015842	31.213956808078226	5.2549408168518665	39.63464579128429	51.52161798354565	27.69310455582736	33.14655246528351	50.86666621421168	17.2729419666801	18.18745755622425	31.443709597969917	26.55828125056066	33.70136522429055	19.522668727696523	44.90700806355565	64.16211769715251	51.47584030600129	64.4111654056087	61.388007819271856	44.372338937895584	43.03983410638626	33.50509755128297	66.25888231462957	17.718173627247573	7.230915453318428	5.573185204582676	39.88066700892752	19.311954500432535	2.7095952091829076	36.31713096210441	1.4238676688295808	58.29421482453662	54.16327752514343	23.666915259933436	57.83018970209811	48.35063663474817	56.998717464103144	44.960443287319855	39.25332825575427
42.770136569361746	12.803393862048106	26.430575180028654	15.559856813948851	40.266687118223274	44.71092343365635	29.095292161232127	16.335574028693724	33.132576518763045	8.37063168562783	12.52011369126356	44.04343147880423	26.852227235378464	46.90643715691121	29.913531021063005	2.645499398217546	27.540335058391253	35.28699435536173	7.618561551414817	38.331754076888494	34.50481422189203	21.448911288073198	30.541556716288472	32.30177674819685	33.372251470170085	13.03349092126019	13.313492674241793	16.24953346316596	20.869241381870015	9.80905086810074	7.863148319215414	9.261997260223454	34.24318177683924	17.652818705125302	39.25967376212403	52.12373129042318	46.725092876675795	16.745934949356666	32.790846932855224	53.31494212248365	15.676015945132631	51.665129432217235	12.01520273118505	7.790022330698014	33.660100946747015	22.549186020857967	7.527563715802924	6.015126017276626	20.919166687037414	16.080395502349518
8.885799416665286	34.42702594318696	9.660803869693941	18.576955267104577	6.634530273231834	13.488012707230201	5.933072985215314	18.1921116622754	6.019928152371641	26.33305132224963	36.93430616269667	16.04418705150475	18.672250103610832	13.194060941038222	29.171464832102288	33.24469354609212	14.403660260189065	25.77549599635377	32.44902392913493	7.168792329737764	6.827959841432116	14.901351125766032	15.55496576990641	24.6440132165723	7.472484511286261	26.58234145071183	46.49749155863058	35.97256500901784	48.392265004299375	43.1008392273652	26.515431956323088	25.254689221260513	25.5276020239872	49.173679948343015	13.944329022943725	18.394663097832563	13.66640049721669	24.063795296851257	1.5078947964558451	19.4848782645638	18.340312377635247	17.91912933415434	39.89437529231232	36.8976833292935	14.771198478979649	43.20745394851016	31.07850472193595	39.17877873664387	30.94268206143949	20.91581038042763
19.11553333655014	29.368351352436374	1.2632596636634528	12.154842090454379	17.38937170140665	24.276893282737518	9.999414295652771	9.052832896875264	7.91635019242971	17.149774784597682	31.446181009119687	26.153477237551897	20.702283251890425	23.67754303208805	30.85231495147502	24.172252771666095	17.22565584472589	30.218664024722596	22.469133417817453	13.175008112796164	15.609041280428919	12.988393684316057	19.99385110980577	28.151301230633102	15.349219331808927	16.065450379531363	38.58001530999946	31.77499377654747	42.856230617010134	33.7931166949747	19.07664491831494	18.122275093029714	29.62007989603089	42.14761801084431	22.933159554702943	27.490526798202982	24.490656042367032	20.83909755850612	10.593733336622114	29.623934880921535	11.643584473146174	28.251263565443708	29.582991319012454	30.035733009754487	20.997126070073378	39.565450424524954	24.564362024839802	31.15838666592118	29.01430163113151	10.493489850742286
51.289750170151905	24.106635499352592	33.6854262489547	25.72460683716022	49.14276585753345	54.618893153904956	38.636773741473974	24.3647833965634	40.32774875581184	16.571701711094843	23.00283951661482	54.634261323992774	38.583357679435466	55.71570534279843	42.05952933095193	10.844783147835967	38.75564855704675	47.35572885156909	10.077714055399245	45.56017092414218	44.49122137547716	32.244462890341296	41.921523797235	44.371200839454936	43.512908174288256	16.583977301509403	15.290969463755989	27.308537815801152	27.382047761436205	5.90576421378857	19.197210645128468	20.52888755945405	46.31909375607853	21.146181581199798	50.050284618573095	59.94692550834424	56.00908083910877	28.791606809164055	41.68486150430133	61.90448893662422	25.63319405803654	60.416275389069824	3.5618257205078665	17.789777431203685	44.88035438140777	32.165209142767154	19.603789584543225	12.823438008862635	32.90098612911494	21.971160126360555
8.235939001669465	49.98626071570644	22.52057529568694	33.849091775221616	11.186521206508653	15.543642100445004	21.401959718971177	32.478669596750436	15.789505804055388	40.72014168426211	52.490152973081216	20.702677457410392	33.00194142582029	8.324862987343192	42.87763703158827	47.75127438043095	28.873131732846204	37.73817262390485	46.15565660047726	10.534686642080814	19.17401480851603	30.438273483058	28.94587634196821	37.4904701859714	20.48433173255524	39.54718353628375	61.65563989422848	51.482827477177324	63.951674642306386	57.4651827889262	41.69233606264732	40.49886353346458	37.82126336425533	64.59356068569642	22.479699833608006	4.48556312545504	11.316247796960305	39.56731639354945	16.975371565801343	9.003699967558882	33.54361588025523	9.02519582676661	53.08966221608405	52.30462001059355	26.873648621186348	58.59648156501344	46.51344870369868	54.26512078969198	46.09600934355995	34.13057526592265
37.125454309386924	15.703709454985573	20.315315797672522	10.700898108821779	34.75726829127661	39.77107349938858	23.867620861270858	10.26771985059396	27.053141930446227	2.0825187387458195	16.43663667903784	39.62038601969515	24.03187909470687	41.393230884608734	29.246182322335123	5.015774953327245	23.82161975007662	33.3973362118076	5.872391220519721	32.286687628826925	29.589484735146645	17.234267591440194	27.044556356116264	30.45582328150572	28.56512276765407	7.5895294082974045	19.610287076802642	19.131495715178875	26.34180698836689	14.853696850375405	5.25243898311909	6.229644217633171	32.40338532753808	23.83385841607389	35.0218787386965	46.27973062082936	41.43154325065791	15.241931923600175	27.250547441334504	47.731774003950896	10.633261010239037	46.14201572239141	13.331786380104191	12.81744794347824	29.922423713083404	26.415627983174325	9.465191027235898	12.29172721297478	21.590171426300365	9.798333541169361
27.32248006091487	18.405345350474377	11.846728836509909	1.8086106794888994	24.833814964991678	29.695308753739162	13.799566502458156	3.567690909485413	18.21540710753587	8.413042995422472	20.407847490911774	29.69492010643375	16.115844622078367	31.476250500687534	24.060654850858903	14.96144976529682	14.740354522974796	26.16215531419149	15.164719147586409	23.258503058963854	19.525041849324722	7.986331178293868	18.073916525792768	23.443643376615036	18.529718264595576	11.574231622329016	28.190544877862404	21.005665865587073	31.80312016992694	24.81800031387904	8.254480953946274	7.15601774701904	25.287003060656406	31.33652771744527	25.226343072470996	36.73364952408169	31.399690114884244	11.252095857472316	17.346562587605693	37.8718159785203	1.2371170432593688	36.23424920364181	22.895925524022726	19.111957706197764	20.606710708904355	28.853433383255425	13.533805951678595	20.809365948760583	19.521992809434273	7.656831404719508
43.532453084436725	21.42043897507197	25.894275482176752	18.632004429244517	41.42823979801868	47.09298671672867	31.099496564568287	16.703192801853742	32.536569992553105	9.360525557740404	21.205470057743753	47.35295742299128	32.31558148484293	47.97949835046379	37.203035929195686	6.174762990525427	31.974339604725444	41.64810648453612	2.512928931287354	37.77155304421763	37.03828951510155	25.294718961063683	35.23427570894293	38.695624740538214	36.11858619221315	8.864089628410142	18.560676751486504	24.89289241734403	28.66329630661365	10.446421500512832	13.280323243003789	14.425038105988182	40.646252909036164	24.00859402039929	42.89186239751505	52.15447232154186	48.33920215377472	23.32478594885522	33.99810326806388	54.14002346228053	18.455237666435682	52.66737952149531	5.227486957951756	16.331252314533263	38.03283971267899	31.19830471150843	15.696282246176146	12.931260113430028	28.903970143322965	14.179025805868333
27.56914401598695	21.007377254321952	10.6149978498405	5.4029874148898545	25.336484211019187	30.96348933732578	14.990165865126734	0.5491844436583299	17.334972483447352	7.7087773487222035	22.75572866027427	31.513462583397413	19.413895373548	31.933869510111382	27.641940295177115	14.734972067559731	17.614490969539823	29.50928165763734	13.75435964719121	22.560019403948587	21.006406418190572	11.014706465896857	20.939759934788686	26.851061969861178	20.178733824266136	8.818155988703023	29.02492591381178	23.851274627354947	33.909546101592746	24.500834832719075	9.842040769063333	9.128709791096865	28.66294116804062	32.708020633905946	27.299979350300386	36.58303737455729	32.19087770800719	14.755435011091825	17.86541584654733	38.193679612436384	4.823326967297301	36.657137961576446	21.341943959815755	20.747772639566588	23.214358287560074	31.69669644314066	15.570229348140916	21.60554393966017	22.96257397131765	4.139639656444079
22.921960474478272	40.3707984499904	32.29262648707754	33.0885667256115	21.23177509674812	14.320132352539494	23.278327576291115	36.337366182454396	30.24614692703706	42.32739336708174	43.07003314861178	9.289070832735996	20.261492480559678	21.529286840745424	23.272193190830464	47.662218222439826	19.71441034355769	15.373555734886745	49.17415935661976	29.339736461690688	17.834225539734163	26.40064938282402	16.513061570936408	17.49002254690713	17.90537965234778	45.57006383866275	56.213581336321894	39.72777589521629	52.32303806053257	56.73559844114168	39.31905305435956	37.951695209893906	16.223154871411108	56.41023023080707	10.399166329408597	28.525707123305704	18.567791193965565	30.791366545883985	23.627496283476383	24.65912953145035	33.32582967094662	23.070355856230893	56.840846434154855	45.88149198635139	13.66311026608339	43.948735430135926	40.82788384854611	50.22626375264234	31.883137802626873	40.47746236013673
55.72549224608431	13.097427261315305	42.87366433557377	30.071116922721732	52.8002309085488	54.58926916847539	41.70933163207135	33.63326699406249	48.901804387128394	27.61165723780782	10.720124499096919	52.05478970277959	32.73113664433582	59.00449813120019	28.44835016764833	23.125967221754305	35.80778406140396	36.2468668836546	28.034411448014183	53.59719182482571	45.32983746348957	32.66020047297174	37.47899182944117	33.812888065771546	43.970781072741495	33.330503701114154	13.04391701950938	12.01521584526919	1.063201668746668	21.694997189793394	23.444003712758168	24.15146008502557	35.27508633648071	8.305032069591432	47.14952873701336	65.5921068196436	57.87810188849578	23.670080064301168	46.10751414503956	65.39484586336725	30.535158789694	63.54213791474921	29.604132185563063	13.063037961838063	40.7357830893815	8.346146487344722	17.686526608083387	15.599437839732959	19.439401834511834	35.116395470367756
37.56403500803896	21.029865284770956	19.902067371190125	13.625673864674926	35.498638124908275	41.33542302588118	25.367566200880503	10.89878108728158	26.550437506986636	5.029363270054397	21.586939311977662	41.827533449547765	27.93067913275882	42.02806239040431	34.10523828295942	7.624362180586115	27.05473888721149	37.67248494563952	3.922945060440858	31.79009092892815	31.374683639445106	20.293473766716595	30.373489444457363	34.79300779710855	30.518704426594603	3.244706898073485	22.55059221718883	24.480569219771144	30.865638653941343	15.72813445791157	10.42637019503713	11.137920336541749	36.71729406257096	27.446587672408594	37.50094940427816	46.16337384916874	42.446549541019166	20.07741083196626	28.10138962085408	48.16444928735296	13.334867729532325	46.704341961971174	11.029900296733858	17.522818752565723	32.98144962660761	31.641619071099093	14.80793716513309	15.777891801002683	26.863912678584803	8.192120955413914
27.270394608106404	15.42778152936495	16.58173409287501	6.519581563574565	24.367876060303306	27.05238097265946	13.262985662561606	11.746000504295932	21.38654866818552	14.65580238854914	18.0433339724681	25.660908273938073	8.528397189905967	30.694241847768275	15.789477252443213	19.37309792862863	8.87073312769639	18.215116733567925	21.33593356369599	25.58560581847069	17.184540719974713	4.23562254770683	11.825868083172377	15.38067105195307	15.876229101540625	19.416537098786538	29.2501005650698	16.83999486909704	29.367644482975976	28.511618853462142	11.017590039487448	9.660643396189462	17.281050114988492	30.91898342317337	20.76643912667674	37.13164997849617	29.830693095383943	4.954481565224607	17.69099284997072	37.14070428769389	7.060256851602472	35.32647256395246	28.816998041622824	18.98250842376132	14.9567378884229	24.20290265837085	13.300952568406844	22.523775344069175	12.721467595637408	15.953826575199713
33.92303887077142	17.740542917181653	29.06852161258708	20.240601908875398	30.931511990730087	29.921111763699123	22.522038347437412	25.538765285947672	32.241014699153354	26.96723139464701	20.191175304328496	26.276540638260435	9.357328439101217	35.89805964348443	2.110400328913358	29.528546932210116	13.625340829466593	8.955906091547133	32.896761942913734	35.184631671662	22.94228802044353	16.19575110194418	13.190680040994799	6.560104841484454	21.654107821227413	32.577431770151925	33.86297464382139	16.247663302940804	28.374145922616723	36.694571613661445	21.90876190781958	20.9411245403141	7.965829867397674	33.070483666594384	21.76635404725488	43.33198041334454	33.981812371600846	11.925336824906772	26.54605323736771	41.732271114373624	20.809870510352674	39.827501155405606	39.58033712561011	24.116485729736908	15.731171453573957	19.915075226933386	20.478391402601694	29.15640593999323	8.307022001068802	29.679123975730363
50.13637260955496	17.572404822758248	33.31134981749794	23.135548383438667	47.70821052121171	52.33355743081939	36.633862018300256	23.314940758866378	40.059700538495825	15.067329231492801	16.147627675837505	51.698738851986306	34.28667022442349	54.35072427143433	36.366483048501465	8.041059183507462	35.154610211193315	42.30013312705877	10.76763487621666	45.306230301667746	42.12352798001086	29.104892338080745	38.11095071757798	39.327950091377865	41.00512498044385	17.790375611003235	8.89591400139772	20.57322106945238	20.32068947202974	2.2892082832851446	15.519136238354756	16.917856107501787	41.244524370964456	14.602049419414039	46.90880020669055	59.335372048792294	54.26228017776369	23.949189334995783	40.20890160158957	60.724034613765745	23.21290532994796	59.10682756897982	9.314604192790268	11.00935273771565	41.261378375397975	25.013946846287038	14.060352335853521	5.807357538196329	26.808340292645124	22.176597755119282
9.365106964833005	41.55218827180347	23.09108029933292	28.941186755849344	8.331835886063727	0.680185308831861	15.807891631504768	30.271802285756774	18.936542384472084	37.842328635767316	44.28003190778789	4.5266594503837885	21.481662114768707	7.9976537786464155	29.520687020404196	44.3150324200579	18.327267335863937	23.061351686592253	44.4399340413209	16.618619566604313	9.936721870956905	23.10369598706199	16.746059717586718	23.572659917815034	11.03303387821083	39.27403888743992	55.86271832053758	42.07014780768201	55.07353549645602	54.088258747801426	36.581113780388634	35.19682885071829	23.392373787710323	57.46392129273279	7.5915388104784025	15.437623072055217	5.224312103353658	30.817307856417305	13.684572774940774	12.64655028320802	28.926431403590296	10.77948265635226	52.10986822532395	45.627770200658006	13.692445498671745	48.103373682409796	39.91383119465792	48.94673177888979	35.22499157619	33.66901496560039
8.9878219384082	39.38202927341617	10.662426914981866	22.596007166608203	8.882547556616375	16.903990875935857	12.016178958247348	20.70302712847438	3.913637950582404	28.91321397114256	41.73910484554237	20.729878370845643	25.135039811734327	13.447260739642232	35.6973755140957	35.946425990925306	20.879306499795202	32.3781374622768	34.26874062633002	1.3536911460264542	13.181125241247793	20.36453698094633	22.16914854451956	31.25933967992809	13.999766244612491	27.689129641177654	50.09279246707585	41.265373710760926	53.257039845167874	45.61385469810698	30.244689740370443	29.126285590161235	32.14224258296162	53.31478822500453	19.711840784600835	15.819589093449045	15.224780597489106	29.492401625599282	8.015992906229421	18.577161866698106	22.221918206980003	17.495530464211946	41.23763140296161	41.05548218461139	21.321729032325905	48.746540689316156	35.352541376906174	42.67564011096409	36.854898366694606	22.245176536647005
[truncated: 150 more columns]
