# Supplementary material for: A New Model for a Carpool Matching Service
Source: PLoS One. 2015 Jun 30;10(6):e0129257. doi: 10.1371/journal.pone.0129257 (PMC4488330; doi:10.1371/journal.pone.0129257)
Supplement: S2 File — The distance matrixes of randomly generated sets of potential passengers ranging from 50 to 700 passengers, incremented by 50 (ZIP) [file pone.0129257.s002.zip › carpool_150.txt]

0.0	17.34243113354265	54.68623274823243	9.194950476150614	7.545613287013359	17.105042101101937	21.483292996967375	18.713355163409396	5.849649091372894	15.655702356418356	9.807397041093962	27.893281612278603	20.811851115003645	44.59880745995417	13.782921454142171	15.98145456073354	20.231086447167915	45.678791935661124	18.427021881676204	27.046881087681427	18.049024697629118	35.86994163524754	13.48633807037611	25.502660149380375	11.72585079105574	27.089347140094265	12.338623581859583	15.163699917354053	46.763906910786105	13.60968499877606	21.007529971820563	13.225915313062819	40.348647957315755	35.15238160479219	20.212487729448217	18.178647292251423	43.106939259262305	17.515018094698124	27.904632581222387	54.04614193099371	26.87163261435386	48.94548443738803	34.953893178856596	5.438705874072086	50.8423965562311	40.2947444496217	43.23659853539062	15.27244718995473	32.08637709999058	7.622178194471065
17.34243113354265	0.0	55.53839851417894	21.563821533267802	23.728070426647026	20.233997724434644	28.902584112489475	33.46998321336001	15.43002486789605	32.350605240711104	19.46864508011954	25.747519561759173	26.328130512070356	55.38220036384797	25.10518858914137	6.283947095692021	32.134522436730684	47.25984282573872	18.877740656125173	36.6041422179981	31.236554162884858	36.36647868306662	28.36711265869654	27.34881540311669	15.024603641719668	25.35758624372399	16.60657466541837	7.541978516314052	50.2081045875959	30.017118570470597	4.016883853489034	26.033537859581383	44.505669634796675	35.97165562328355	29.512175149531206	21.977460399050283	53.096909626616046	0.17337460128222287	40.509392376838974	61.479140994526475	37.997538312240806	57.94309239497256	38.42070432039018	22.770805468776064	59.078709193739485	38.89976400144489	49.739388038399134	2.920500960979644	29.469320473238582	10.625656000888064
54.68623274823243	55.53839851417894	0.0	46.20135511862662	60.223082020118824	38.10357072753349	33.953275033915794	45.788896299512984	59.5840392689713	52.43190083847368	64.38472004440078	29.79110535080763	33.92119567741933	32.47857695350037	42.371043715736306	49.38647581464323	39.46432982562413	9.02745261561928	37.91669662641171	32.40149427198404	42.517646441084715	19.385059462120505	47.11474467787191	29.5396172689476	64.35809573340435	30.20883657780711	43.137644315538495	48.39402767784028	10.28367035649069	51.12366240763719	54.64213142094161	67.27486001682998	15.89905650411934	19.936528738222737	36.282640354600694	36.729775447577346	29.513212275638175	55.557787573331204	38.61920209575548	22.22131120062096	35.367896977746774	26.684086887680895	19.974839486532186	55.164486940126686	24.306586404745154	16.909339018110806	19.006720599323806	57.03439952808744	26.219258294545615	51.57709406936118
9.194950476150614	21.563821533267802	46.20135511862662	0.0	14.056951231789153	10.579291944794962	12.477946769863859	11.931716547806937	14.937177924801922	12.466918069421421	18.9076490590166	21.661463845614907	12.372481331957486	35.833281790719	4.6142122937941545	17.473838331328203	11.453476844302532	37.174424602550324	12.952116519900084	17.89809607676046	9.864298690613337	27.968162022133786	7.042414166741443	17.885197298028782	20.693540422082123	20.77927262609401	7.764234328189911	16.126097318144133	37.874507459429886	9.966769387201136	24.28685085076771	21.074471672585535	31.427684739547498	27.183161795607106	11.020862953848969	10.95524906113051	34.15554423695766	21.714326370119434	19.599100166854697	44.864851913844454	17.998797304045784	39.87307360379132	26.277637453894926	9.075273735239163	41.70060382321446	32.81687306612513	34.0553933372344	20.537023169199674	25.601660353994856	11.200580873695337
7.545613287013359	23.728070426647026	60.223082020118824	14.056951231789153	0.0	23.7588663286456	26.336250676284585	19.18107321966562	8.725407451011014	13.704955783814153	8.221119852010695	34.82245412683352	26.4275697455899	46.275936802753165	17.962093796317987	23.299691142731998	22.896686533022653	51.199942170168306	25.45393542557765	30.374278035450605	20.092116780413004	41.975963496879004	14.846472190428242	31.76398240842645	13.168687123822886	33.98339659479916	19.359006948399564	22.587713744162723	51.67183165838687	12.694836768834616	27.621797948779072	7.195412791390021	45.21643710777145	41.20414924013785	24.37925559219871	24.562986292201714	45.295379198733215	23.900538786729655	29.267574064826988	57.18663218907646	29.320277139612774	51.46707889452481	40.26662910433785	5.087033319849405	53.688529939074044	46.70502581886019	47.10454775332637	21.24844958427762	38.952661775881985	15.004925349538896
17.105042101101937	20.233997724434644	38.10357072753349	10.579291944794962	23.7588663286456	0.0	9.00488873874395	19.12585486157424	21.548431756525343	22.21973812109392	26.49204065637267	11.15024225228037	6.119188575299206	35.57027753394889	9.8212620031694	14.20352984690671	14.701994545789404	29.213609714098965	2.8941324559567967	16.94390619392182	15.423828826402282	18.92967649606767	15.962877023644488	8.576414158367339	26.272969306034074	10.284580031703339	5.035060847633652	12.78892264434398	31.127939335512686	19.845468025443783	21.286958538869307	30.25693655968784	25.001444841003966	18.266047768333507	10.529642865300362	1.74348716857523	33.08769315437617	20.32389540388531	22.444971448808875	41.30381875387327	19.068925027161917	37.73641458543368	19.082586025208688	19.162762795058498	38.84569023499542	23.193772665080786	29.627782420473302	20.685973262023342	15.212085983741687	13.58511903304364
21.483292996967375	28.902584112489475	33.953275033915794	12.477946769863859	26.336250676284585	9.00488873874395	0.0	14.210302415275908	26.968195478301105	19.665495202498658	31.28371329152526	14.600825179665652	3.3352865899888133	26.597501105151657	8.418125364175307	23.06933083447586	7.961998853797652	24.95579058776698	11.387457381868844	7.944622306983098	10.214236772132777	16.78529961105925	13.640395988016367	8.676217745036814	32.43979829746211	13.78377802665986	12.45274681875361	21.623419072608606	25.400306851210416	17.863639672548924	30.228073655803172	33.460861058904754	18.950796849021646	15.924980042041604	3.074979502945389	7.380330519780919	24.203145897101642	29.006776130383457	14.14865475539033	33.294007392600925	10.360516097468528	29.14041775799688	13.979387930184021	21.256451841653007	30.509061608130796	22.100674294314526	21.990798420549456	29.001967045302294	17.28852672072782	20.735863979285018
18.713355163409396	33.46998321336001	45.788896299512984	11.931716547806937	19.18107321966562	19.12585486157424	14.210302415275908	0.0	24.34924109873853	6.92815870349151	26.712819966479508	28.310730763627255	16.668843757900284	27.125941109141163	9.510398971083497	29.30931360697778	6.579192792462482	37.16551789500617	22.009810342797685	13.457688148683275	4.02514205273383	30.61587694234006	5.284116437022745	22.74522208527118	30.199014441325946	27.438006822317224	18.716700949193186	27.921323129888226	36.087036216539474	6.6313281841487735	36.20952206894859	25.970618572954372	29.91877436382938	29.737800317649963	11.139567447508917	18.423858774941017	26.330018279819466	33.62286156243342	10.154199662350928	38.75338040230872	11.134324662411217	32.626988219104994	26.55301621318945	14.934415338549242	35.05100022347361	36.041193767143675	29.79637607329313	32.29999177865446	31.388744039920027	22.976013945344757
5.849649091372894	15.43002486789605	59.5840392689713	14.937177924801922	8.725407451011014	21.548431756525343	26.968195478301105	24.34924109873853	0.0	20.548783387475716	5.181379594695873	31.688242159703737	25.968776659789107	50.44633192030685	19.54917201708298	16.30636105666689	26.07980812023068	50.629144756605285	22.309849997347236	32.83206829384296	23.87921977965735	40.47786756299197	19.1967521168558	30.116576604017716	5.891925542815555	30.953073569745698	16.53349720031772	15.984148046618616	52.029052033356514	18.78671184934401	19.42114484256993	10.937997271340862	45.6625092741963	39.81159669971168	25.903079772343265	22.85674234635776	48.95237622021814	15.598330873839375	33.71882238090915	59.795003526776796	32.71922884091609	54.77008683140996	40.09428253522375	9.902260669811898	56.63472453019051	44.58138457488881	48.86490047862955	12.76671169170293	35.90869488891763	9.023969495410531
15.655702356418356	32.350605240711104	52.43190083847368	12.466918069421421	13.704955783814153	22.21973812109392	19.665495202498658	6.92815870349151	20.548783387475716	0.0	21.791742182807997	32.62057952530929	21.45540806594579	33.46377253786278	12.616213614335209	29.333335615741795	12.968066787597994	43.689412838072684	24.91902780358274	20.27258075178221	9.933265047759974	36.435408755263445	6.354727102181822	27.63765815725735	26.089186416135412	31.725128621290402	20.217945543777233	28.101187211005126	42.86876992085983	2.505783132890504	35.619946519130224	19.892651674951875	36.622867278110164	35.5691984613273	16.75541481679774	22.018634157110615	32.939329447161214	32.517059766550396	16.760242416683457	45.56760724365981	18.062415471834715	39.29685877466733	32.89713685591323	10.648781541671907	41.80940252663976	41.76596759148187	36.7220584481481	30.645298345172638	36.129197245444004	21.772770177312978
9.807397041093962	19.46864508011954	64.38472004440078	18.9076490590166	8.221119852010695	26.49204065637267	31.28371329152526	26.712819966479508	5.181379594695873	21.791742182807997	0.0	36.81231132372007	30.579562816927226	53.51310829666514	23.42065515267286	21.203342181962864	29.445128025017706	55.39553789713697	27.397958121124933	36.570200085416	26.94032052104375	45.40312258069316	21.89167041142805	35.02422628924442	5.614218844610794	36.06509863180043	21.520575369177045	20.998562255970505	56.567100764318575	20.512568421587588	23.479463898951693	6.674543173141267	50.15509240733746	44.71517932346845	29.913010626543542	27.71879906537034	52.264859677895586	19.626276509891163	36.56156692034158	63.595937615019494	36.061214004028606	58.26322356249086	44.72961843195769	11.785144458485751	60.28817146367099	49.61793350899052	52.952555489538504	16.61285595357591	41.033922764987615	14.202530390406093
27.893281612278603	25.747519561759173	29.79110535080763	21.661463845614907	34.82245412683352	11.15024225228037	14.600825179665652	28.310730763627255	31.688242159703737	32.62057952530929	36.81231132372007	0.0	11.67869424423793	36.90997239233349	20.011588596007687	19.61322304208368	22.480037468997953	21.63966468070963	9.47323816170948	20.86039443051138	24.303471288186824	10.780273693355715	26.265854630585576	6.142357337319566	35.66781517794899	0.8965403513186765	15.557988882941745	18.677647636177706	25.156914374827508	30.391221979410407	25.02844631357806	41.11857157274633	20.273825724739222	10.527478827175594	17.540848341070266	10.771721396770587	33.832988784194384	25.76774633139946	28.287585697429385	38.54633870087508	24.156907447496984	36.87571247945409	14.436237912883259	30.304562857578503	37.08419801246588	13.326661050579194	26.92288105138756	27.29801930724228	4.221623996035444	22.919195710864113
20.811851115003645	26.328130512070356	33.92119567741933	12.372481331957486	26.4275697455899	6.119188575299206	3.3352865899888133	16.668843757900284	25.968776659789107	21.45540806594579	30.579562816927226	11.67869424423793	0.0	29.537018367307354	9.203813768618417	20.322716420480603	10.84497601072083	24.898725310042913	8.210135278564872	11.11833561368142	12.649000355318806	15.664254359157813	15.177030513316446	6.186919635498912	31.172448232719677	10.822145250558119	10.3270230982448	18.906446354048253	26.06274874000906	19.41697467713935	27.389480323733036	33.39432983040195	19.724029593440072	14.857565689741229	5.939817579220584	4.390100007598992	26.99624165102492	26.421425701480242	17.47400395122933	35.32226837840838	13.689273651780463	31.622746722186143	14.150536524448476	21.435855904163596	32.77479842100202	20.701263189612117	23.739665382880197	26.664407035489077	14.77221350191335	18.931731721437135
44.59880745995417	55.38220036384797	32.47857695350037	35.833281790719	46.275936802753165	35.57027753394889	26.597501105151657	27.125941109141163	50.44633192030685	33.46377253786278	53.51310829666514	36.90997239233349	29.537018367307354	0.0	31.33823394189443	49.65696995182412	24.41191333738125	27.720743300623187	37.71569974376351	18.778413834338124	26.6141160547022	30.253836946310184	31.62993645475927	31.43154677475678	56.32214247283457	36.46893646602875	38.7845258676714	48.20509034596029	22.96640301528368	33.73297009824915	56.82554312188963	53.08958937155469	20.98782937663671	29.68917565009194	25.922321027439203	33.88909532335035	3.3769958597487637	55.49468957152569	17.009718900204483	14.492298075089693	17.84010601052062	7.337343572493443	24.02548343246525	41.78327711295009	10.464615212690468	34.26864366847175	14.166348539513265	55.22860395089982	36.935158529180114	46.36203653207607
13.782921454142171	25.10518858914137	42.371043715736306	4.6142122937941545	17.962093796317987	9.8212620031694	8.418125364175307	9.510398971083497	19.54917201708298	12.616213614335209	23.42065515267286	20.011588596007687	9.203813768618417	31.33823394189443	0.0	20.313150275507237	7.122751040424546	33.369942233004416	12.65447923481608	13.284054652455653	6.306161017134223	24.77962214232652	6.265730936806449	15.267027288008567	25.305306115257682	19.11552620507588	9.338875062026785	18.8753960787437	33.71101178471583	10.39091762165597	27.423197725182483	25.12122979622974	27.255263264631008	23.950357197135205	6.51634431156291	9.431743933670157	29.585583500342832	25.243566761448903	15.464552517005592	40.263554747380795	13.501791539362557	35.265516649854824	22.396541148604605	12.87531111627532	37.08675866791819	29.894416311149367	29.53945356183806	24.41289756846069	23.60005239869174	15.212541392919874
15.98145456073354	6.283947095692021	49.38647581464323	17.473838331328203	23.299691142731998	14.20352984690671	23.06933083447586	29.30931360697778	16.30636105666689	29.333335615741795	21.203342181962864	19.61322304208368	20.322716420480603	49.65696995182412	20.313150275507237	0.0	27.08840476855826	41.030782282336	12.647106400700793	30.9082972929076	26.602535565151065	30.146244582806712	24.50886544668214	21.069454639145743	18.05825260772396	19.178473600327926	11.198416760259892	1.4688029885583882	43.9267245540156	26.8715072614732	7.228147570684544	27.22777688554547	38.22681342200083	29.731985695763925	23.98179397185176	15.937664827668925	47.25529693326526	6.3380024845034875	35.40261849583565	55.302063730220645	32.58126474283981	51.93174962178751	32.14010410545711	21.02787379460177	52.97880029413641	32.863544908577246	43.53898793246577	7.721984943678775	23.45790303473745	8.359450663496501
20.231086447167915	32.134522436730684	39.46432982562413	11.453476844302532	22.896686533022653	14.701994545789404	7.961998853797652	6.579192792462482	26.07980812023068	12.968066787597994	29.445128025017706	22.480037468997953	10.84497601072083	24.41191333738125	7.122751040424546	27.08840476855826	0.0	30.73568086191784	17.54716345001935	7.5974246125035565	3.083558652546578	24.05440321241117	8.18577971156306	16.63564537796983	31.937611111538576	21.63947584796095	15.90620170701106	25.628109489801233	29.971539467371414	11.78877764808796	34.277566780378045	30.042172380581412	23.676162584076312	23.17549456441633	4.941097093818062	13.576459367696248	22.883648872442365	32.268519295619434	8.375287564411751	34.307761434028166	6.64387351811134	28.818315675061978	20.021080566733932	18.004773474098513	30.883729845727615	29.489823722546927	24.379011149522103	31.522541506267004	25.248693518206906	22.334735874737575
45.678791935661124	47.25984282573872	9.02745261561928	37.174424602550324	51.199942170168306	29.213609714098965	24.95579058776698	37.16551789500617	50.629144756605285	43.689412838072684	55.39553789713697	21.63966468070963	24.898725310042913	27.720743300623187	33.369942233004416	41.030782282336	30.73568086191784	0.0	29.19636179747658	23.945756111518502	33.75663346587686	10.896681912212841	38.228700550661756	20.6913053986176	55.486560009977886	21.936930840866406	34.23870849758392	39.96038187732268	5.545196426633666	42.28936568254888	46.66767901888362	58.24759673846223	7.851575933027363	11.305688976186369	27.3518777853041	27.79420840080012	24.43380411772847	47.29132624561699	30.69748874059503	21.417672039381632	27.13613362634438	23.494408838829766	10.980622143126288	46.144752632472006	21.985805843284954	10.169050979268508	13.559343176720141	48.58874728134916	18.53609076644798	42.75022450410089
18.427021881676204	18.877740656125173	37.91669662641171	12.952116519900084	25.45393542557765	2.8941324559567967	11.387457381868844	22.009810342797685	22.309849997347236	24.91902780358274	27.397958121124933	9.47323816170948	8.210135278564872	37.71569974376351	12.65447923481608	12.647106400700793	17.54716345001935	29.19636179747658	0.0	19.30331526040543	18.317956271145153	18.54694598526896	18.72205723766568	8.631969324832067	26.586312063544792	8.689036527320125	6.109176302761501	11.335844486790462	31.597573408831057	22.508486691413626	19.455334811643578	31.6528683470253	25.70638584688098	17.98122130306549	13.230064392021395	4.081747640030758	35.10701895923634	18.947603271152097	25.158038784986175	42.665241167130546	21.65129721262275	39.48034361972866	19.651788463374007	21.101731986629193	40.40979081548953	22.306226504440477	30.893929517368928	19.7093537531123	13.682073203385444	13.756981518756566
27.046881087681427	36.6041422179981	32.40149427198404	17.89809607676046	30.374278035450605	16.94390619392182	7.944622306983098	13.457688148683275	32.83206829384296	20.27258075178221	36.570200085416	20.86039443051138	11.11833561368142	18.778413834338124	13.284054652455653	30.9082972929076	7.5974246125035565	23.945756111518502	19.30331526040543	0.0	10.63949310484719	19.041184637915922	15.776396991576975	14.743763800738224	38.582586629270985	20.178619049134465	20.01120807225583	29.451090501878614	22.62939281903975	19.318564931887565	38.100685556098874	37.54911249968722	16.5051146554561	18.1845173386491	7.2331878421732085	15.323647871476107	16.602784146300248	36.71637345391746	7.849342848308529	27.026654707627127	3.630011333969108	22.029383593219276	13.858354807162078	25.402299662656972	23.802822750979626	24.441985430959893	16.78827197835226	36.497582184022576	22.48003133456742	27.7945479253935
18.049024697629118	31.236554162884858	42.517646441084715	9.864298690613337	20.092116780413004	15.423828826402282	10.214236772132777	4.02514205273383	23.87921977965735	9.933265047759974	26.94032052104375	24.303471288186824	12.649000355318806	26.6141160547022	6.306161017134223	26.602535565151065	3.083558652546578	33.75663346587686	18.317956271145153	10.63949310484719	0.0	26.760930254707656	5.257840542718842	18.720638158022858	29.768631540849512	23.433997503486765	15.633432078175233	25.170576085276185	33.05380052364458	8.706367043293497	33.6801184996547	27.18707573681755	26.75005611995615	25.885846937292456	7.155727853374804	14.59072173189445	25.33598279211165	31.38018733983019	9.87460417551586	37.10772896834419	9.229207458556658	31.416406911578495	22.978100574436873	15.316882475674449	33.597478407439375	32.16127253257041	27.390743760041715	30.362392195171694	27.363815310817323	21.045047253308592
35.86994163524754	36.36647868306662	19.385059462120505	27.968162022133786	41.975963496879004	18.92967649606767	16.78529961105925	30.61587694234006	40.47786756299197	36.435408755263445	45.40312258069316	10.780273693355715	15.664254359157813	30.253836946310184	24.77962214232652	30.146244582806712	24.05440321241117	10.896681912212841	18.54694598526896	19.041184637915922	26.760930254707656	0.0	30.409739708192795	10.38035991518502	45.07054314558116	11.04437598332051	23.950297292161427	29.09562049018191	14.523112805310882	34.64374582686161	35.7991685646444	48.81446827918208	10.548429630863572	0.8797614346067051	19.692055606820517	17.70081598708962	26.920056152361806	36.39694830538085	26.82471291917132	28.925024528008688	22.66317057590098	28.517932074697534	6.300899266023507	37.04299820342998	28.107425893826562	5.45867578605376	17.94560193353443	37.73251129697616	8.15614938925381	32.25673349964292
13.48633807037611	28.36711265869654	47.11474467787191	7.042414166741443	14.846472190428242	15.962877023644488	13.640395988016367	5.284116437022745	19.1967521168558	6.354727102181822	21.89167041142805	26.265854630585576	15.177030513316446	31.62993645475927	6.265730936806449	24.50886544668214	8.18577971156306	38.228700550661756	18.72205723766568	15.776396991576975	5.257840542718842	30.409739708192795	0.0	21.342620837906885	25.074563011014387	25.370403073908882	14.467441580276162	23.167582630997764	37.89911094595036	4.249954845812126	31.249054215100657	21.929407718656073	31.516717457455155	29.554714599379103	10.914651637715146	15.685984262521236	30.49573098833453	28.52348717819238	14.672823110934486	42.36514882063605	14.477185924120642	36.62965193927206	27.29868500029516	10.158960668883575	38.84368080595385	35.67021247682427	32.56303012701031	27.09636630741313	29.792891820798232	17.803865042372045
25.502660149380375	27.34881540311669	29.5396172689476	17.885197298028782	31.76398240842645	8.576414158367339	8.676217745036814	22.74522208527118	30.116576604017716	27.63765815725735	35.02422628924442	6.142357337319566	6.186919635498912	31.43154677475678	15.267027288008567	21.069454639145743	16.63564537796983	20.6913053986176	8.631969324832067	14.743763800738224	18.720638158022858	10.38035991518502	21.342620837906885	0.0	34.81949484933746	5.435218973988523	13.610370188978775	19.8373854229032	22.968096584239607	25.572605972647093	27.50914358412472	38.50969749001365	17.15735900031493	9.695867078601468	11.713365063724531	7.324973948458072	28.49105233480536	27.406716990033523	22.148229000536425	34.61933390751177	18.014899624234364	32.11416523979491	11.072532415877554	26.91593635671964	32.68989972019282	14.946603803522795	22.816929603875515	28.318086848517982	8.64476901103784	22.05981073435421
11.72585079105574	15.024603641719668	64.35809573340435	20.693540422082123	13.168687123822886	26.272969306034074	32.43979829746211	30.199014441325946	5.891925542815555	26.089186416135412	5.614218844610794	35.66781517794899	31.172448232719677	56.32214247283457	25.305306115257682	18.05825260772396	31.937611111538576	55.486560009977886	26.586312063544792	38.582586629270985	29.768631540849512	45.07054314558116	25.074563011014387	34.81949484933746	0.0	35.00518269522834	21.253060266799825	18.211228120868288	57.19239274458598	24.474334956960686	18.933598413369204	12.099014577865955	50.89310248702233	44.45628516187394	31.56615002479053	27.729049838659417	54.79346126777994	15.164813011608596	39.610719918102646	65.47749874376903	38.57058877635912	60.56518183589797	45.18064793408687	15.53165828972012	62.378271982016024	48.84586355876506	54.413715827497285	12.104175853399196	39.84450556036397	12.829397658708158
27.089347140094265	25.35758624372399	30.20883657780711	20.77927262609401	33.98339659479916	10.284580031703339	13.78377802665986	27.438006822317224	30.953073569745698	31.725128621290402	36.06509863180043	0.8965403513186765	10.822145250558119	36.46893646602875	19.11552620507588	19.178473600327926	21.63947584796095	21.936930840866406	8.689036527320125	20.178619049134465	23.433997503486765	11.04437598332051	25.370403073908882	5.435218973988523	35.00518269522834	0.0	14.750819917273219	18.19752106435835	25.29273799033161	29.49475131949845	24.769787826837145	40.31220219912159	20.246333143988494	10.72465716092591	16.703169118657733	9.879785980062833	33.42399865869899	25.38324889707254	27.546172601237114	38.430779654899	23.435716997161588	36.59870166534927	14.325408666823531	29.444874318986777	36.88036548048695	13.897875887446416	26.754929368153903	26.83324899573597	4.997357729591573	22.229382034431566
12.338623581859583	16.60657466541837	43.137644315538495	7.764234328189911	19.359006948399564	5.035060847633652	12.45274681875361	18.716700949193186	16.53349720031772	20.217945543777233	21.520575369177045	15.557988882941745	10.3270230982448	38.7845258676714	9.338875062026785	11.198416760259892	15.90620170701106	34.23870849758392	6.109176302761501	20.01120807225583	15.633432078175233	23.950297292161427	14.467441580276162	13.610370188978775	21.253060266799825	14.750819917273219	0.0	9.73302053832653	36.037615923748035	17.72334632920837	18.413977899937304	25.561825056090527	29.83099389276718	23.29531916025433	12.908965699245433	6.492414508920829	36.55507663612012	16.72297932234161	24.20481089682764	45.59220449092345	21.44388113622022	41.59313304248121	23.995713003976782	15.120743287965588	42.92451063346876	28.101923746298713	34.060703324741496	16.553240229893838	19.747763046691023	8.665170894483373
15.163699917354053	7.541978516314052	48.39402767784028	16.126097318144133	22.587713744162723	12.78892264434398	21.623419072608606	27.921323129888226	15.984148046618616	28.101187211005126	20.998562255970505	18.677647636177706	18.906446354048253	48.20509034596029	18.8753960787437	1.4688029885583882	25.628109489801233	39.96038187732268	11.335844486790462	29.451090501878614	25.170576085276185	29.09562049018191	23.167582630997764	19.8373854229032	18.211228120868288	18.19752106435835	9.73302053832653	0.0	42.74910042773177	25.626934200038015	8.696859658351778	26.839101742591776	36.98778360616728	28.6548808911381	22.5146579242284	14.527445551087988	45.81631347885272	7.613404005073662	33.937799402884856	53.955245316982534	31.112806226330946	50.52480848607753	30.908969601782434	20.06699572332055	51.59815831963433	31.97968816538007	42.20542160217926	8.641040199359125	22.613335822167407	7.582793777977133
46.763906910786105	50.2081045875959	10.28367035649069	37.874507459429886	51.67183165838687	31.127939335512686	25.400306851210416	36.087036216539474	52.029052033356514	42.86876992085983	56.567100764318575	25.156914374827508	26.06274874000906	22.96640301528368	33.71101178471583	43.9267245540156	29.971539467371414	5.545196426633666	31.597573408831057	22.62939281903975	33.05380052364458	14.523112805310882	37.89911094595036	22.968096584239607	57.19239274458598	25.29273799033161	36.037615923748035	42.74910042773177	0.0	41.748019882908835	49.99255769525101	58.82958077589318	6.455956418977417	14.6484857390306	27.338251857313537	29.55153373912155	19.802159858428368	50.25583652612291	28.448761325870425	15.883981751774053	25.374600017918592	18.175487800733215	12.046499441627414	46.584802506028154	16.50331810964291	15.236658568849164	8.964141008027795	51.27927106592273	22.630396532011673	44.68955870721802
13.60968499877606	30.017118570470597	51.12366240763719	9.966769387201136	12.694836768834616	19.845468025443783	17.863639672548924	6.6313281841487735	18.78671184934401	2.505783132890504	20.512568421587588	30.391221979410407	19.41697467713935	33.73297009824915	10.39091762165597	26.8715072614732	11.78877764808796	42.28936568254888	22.508486691413626	19.318564931887565	8.706367043293497	34.64374582686161	4.249954845812126	25.572605972647093	24.474334956960686	29.49475131949845	17.72334632920837	25.626934200038015	41.748019882908835	0.0	33.22640796747989	19.357006999636777	35.41936058816926	33.78631562373188	15.072866842228244	19.71895830619044	32.95936386518761	30.182088189342466	16.784059588538476	45.30099982033323	17.491921450731052	39.24562479983713	31.40204645903957	8.943637591484991	41.63770079715167	39.915747253580356	35.999411729763445	28.391308791579608	33.98368995307253	19.41079892289677
21.007529971820563	4.016883853489034	54.64213142094161	24.28685085076771	27.621797948779072	21.286958538869307	30.228073655803172	36.20952206894859	19.42114484256993	35.619946519130224	23.479463898951693	25.02844631357806	27.389480323733036	56.82554312188963	27.423197725182483	7.228147570684544	34.277566780378045	46.66767901888362	19.455334811643578	38.100685556098874	33.6801184996547	35.7991685646444	31.249054215100657	27.50914358412472	18.933598413369204	24.769787826837145	18.413977899937304	8.696859658351778	49.99255769525101	33.22640796747989	0.0	30.050340404956692	44.567849810347404	35.49384491125918	31.206738627778996	23.000636240803992	54.37461887682906	3.855813014647008	42.609429551050006	62.04121130011892	39.809174818327136	58.92105742149758	38.48166063565475	26.393179310475535	59.86014206971006	37.80819820552431	50.24283064481442	6.882511333938382	28.424035428973298	13.873750859930242
13.225915313062819	26.033537859581383	67.27486001682998	21.074471672585535	7.195412791390021	30.25693655968784	33.460861058904754	25.970618572954372	10.937997271340862	19.892651674951875	6.674543173141267	41.11857157274633	33.39432983040195	53.08958937155469	25.12122979622974	27.22777688554547	30.042172380581412	58.24759673846223	31.6528683470253	37.54911249968722	27.18707573681755	48.81446827918208	21.929407718656073	38.50969749001365	12.099014577865955	40.31220219912159	25.561825056090527	26.839101742591776	58.82958077589318	19.357006999636777	30.050340404956692	0.0	52.373627940050106	48.064316972540816	31.563029361873618	31.221439959692376	52.24714656128577	26.194765578960276	36.1200754548307	64.29449911644768	36.399661241192405	58.47361824210796	47.34704345116893	12.264269879546081	60.753504684041026	53.39732265624119	54.29299044705722	23.213544072909073	45.30857261705118	19.545490309085352
40.348647957315755	44.505669634796675	15.89905650411934	31.427684739547498	45.21643710777145	25.001444841003966	18.950796849021646	29.91877436382938	45.6625092741963	36.622867278110164	50.15509240733746	20.273825724739222	19.724029593440072	20.98782937663671	27.255263264631008	38.22681342200083	23.676162584076312	7.851575933027363	25.70638584688098	16.5051146554561	26.75005611995615	10.548429630863572	31.516717457455155	17.15735900031493	50.89310248702233	20.246333143988494	29.83099389276718	36.98778360616728	6.455956418977417	35.41936058816926	44.567849810347404	52.373627940050106	0.0	10.321941340858853	20.893730680092457	23.375338238286297	17.615740706553314	44.56399915429418	22.921578345200018	18.437318647096607	19.50308000480473	18.19242239125268	6.092768893209588	40.129404644549766	17.583710445083288	13.47698440329551	7.536875064822652	45.412202864458834	18.52821912485961	38.49598358306113
35.15238160479219	35.97165562328355	19.936528738222737	27.183161795607106	41.20414924013785	18.266047768333507	15.924980042041604	29.737800317649963	39.81159669971168	35.5691984613273	44.71517932346845	10.527478827175594	14.857565689741229	29.68917565009194	23.950357197135205	29.731985695763925	23.17549456441633	11.305688976186369	17.98122130306549	18.1845173386491	25.885846937292456	0.8797614346067051	29.554714599379103	9.695867078601468	44.45628516187394	10.72465716092591	23.29531916025433	28.6548808911381	14.6484857390306	33.78631562373188	35.49384491125918	48.064316972540816	10.321941340858853	0.0	18.822616790391358	16.99957695479035	26.369326752563232	36.00583051635776	25.977691048677976	28.74994008829196	21.80875026037793	28.13459100971343	5.674086054415354	36.25840275788314	27.81383910450235	6.337116632169442	17.61675809647887	37.28330055252651	8.224204435769755	31.654914490863867
20.212487729448217	29.512175149531206	36.282640354600694	11.020862953848969	24.37925559219871	10.529642865300362	3.074979502945389	11.139567447508917	25.903079772343265	16.75541481679774	29.913010626543542	17.540848341070266	5.939817579220584	25.922321027439203	6.51634431156291	23.98179397185176	4.941097093818062	27.3518777853041	13.230064392021395	7.2331878421732085	7.155727853374804	19.692055606820517	10.914651637715146	11.713365063724531	31.56615002479053	16.703169118657733	12.908965699245433	22.5146579242284	27.338251857313537	15.072866842228244	31.206738627778996	31.563029361873618	20.893730680092457	18.822616790391358	0.0	9.15488905238343	23.83221494689262	29.630062848237742	11.929019617728663	33.91156596454798	8.627818887508756	29.20938994109609	16.397030307656596	19.298940367703654	30.85939925618177	25.057609563699646	23.03970196414609	29.307279537676216	20.344237102094286	20.561762748047613
18.178647292251423	21.977460399050283	36.729775447577346	10.95524906113051	24.562986292201714	1.74348716857523	7.380330519780919	18.423858774941017	22.85674234635776	22.018634157110615	27.71879906537034	10.771721396770587	4.390100007598992	33.88909532335035	9.431743933670157	15.937664827668925	13.576459367696248	27.79420840080012	4.081747640030758	15.323647871476107	14.59072173189445	17.70081598708962	15.685984262521236	7.324973948458072	27.729049838659417	9.879785980062833	6.492414508920829	14.527445551087988	29.55153373912155	19.71895830619044	23.000636240803992	31.221439959692376	23.375338238286297	16.99957695479035	9.15488905238343	0.0	31.37900698414865	22.067250315181806	21.07991000278144	39.56728586709904	17.579761550424415	35.99739549171447	17.50695840679803	19.8201867425594	37.1022428914722	22.178366010404712	27.90169705812836	22.41468990185378	14.647943171283579	15.138455500797468
43.106939259262305	53.096909626616046	29.513212275638175	34.15554423695766	45.295379198733215	33.08769315437617	24.203145897101642	26.330018279819466	48.95237622021814	32.939329447161214	52.264859677895586	33.832988784194384	26.99624165102492	3.3769958597487637	29.585583500342832	47.25529693326526	22.883648872442365	24.43380411772847	35.10701895923634	16.602784146300248	25.33598279211165	26.920056152361806	30.49573098833453	28.49105233480536	54.79346126777994	33.42399865869899	36.55507663612012	45.81631347885272	19.802159858428368	32.95936386518761	54.37461887682906	52.24714656128577	17.615740706553314	26.369326752563232	23.83221494689262	31.37900698414865	0.0	53.203246845139155	16.200265186508076	13.25419626325365	16.239787771728388	6.407935295125934	20.716408111641783	40.63897601459696	9.226640538857819	30.894083753724214	10.911085425162359	53.08053115081864	33.71411458062516	44.38551035621411
17.515018094698124	0.17337460128222287	55.557787573331204	21.714326370119434	23.900538786729655	20.32389540388531	29.006776130383457	33.62286156243342	15.598330873839375	32.517059766550396	19.626276509891163	25.76774633139946	26.421425701480242	55.49468957152569	25.243566761448903	6.3380024845034875	32.268519295619434	47.29132624561699	18.947603271152097	36.71637345391746	31.38018733983019	36.39694830538085	28.52348717819238	27.406716990033523	15.164813011608596	25.38324889707254	16.72297932234161	7.613404005073662	50.25583652612291	30.182088189342466	3.855813014647008	26.194765578960276	44.56399915429418	36.00583051635776	29.630062848237742	22.067250315181806	53.203246845139155	0.0	40.64309534770429	61.55924741067027	38.121156437313665	58.038777088906905	38.47786348066566	22.943088614735952	59.167064299042714	38.90806469681971	49.81607636591477	3.062696855569456	29.476976628382626	10.787966272210795
27.904632581222387	40.509392376838974	38.61920209575548	19.599100166854697	29.267574064826988	22.444971448808875	14.14865475539033	10.154199662350928	33.71882238090915	16.760242416683457	36.56156692034158	28.287585697429385	17.47400395122933	17.009718900204483	15.464552517005592	35.40261849583565	8.375287564411751	30.69748874059503	25.158038784986175	7.849342848308529	9.87460417551586	26.82471291917132	14.672823110934486	22.148229000536425	39.610719918102646	27.546172601237114	24.20481089682764	33.937799402884856	28.448761325870425	16.784059588538476	42.609429551050006	36.1200754548307	22.921578345200018	25.977691048677976	11.929019617728663	21.07991000278144	16.200265186508076	40.64309534770429	0.0	28.869821304995618	4.241622409177941	22.539066382142945	21.35666087005851	24.801600117302122	25.06458846719279	32.183443876059485	20.97321763572581	39.87742400930194	30.206770078324123	30.64844085200965
54.04614193099371	61.479140994526475	22.22131120062096	44.864851913844454	57.18663218907646	41.30381875387327	33.294007392600925	38.75338040230872	59.795003526776796	45.56760724365981	63.595937615019494	38.54633870087508	35.32226837840838	14.492298075089693	40.263554747380795	55.302063730220645	34.307761434028166	21.417672039381632	42.665241167130546	27.026654707627127	37.10772896834419	28.925024528008688	42.36514882063605	34.61933390751177	65.47749874376903	38.430779654899	45.59220449092345	53.955245316982534	15.883981751774053	45.30099982033323	62.04121130011892	64.29449911644768	18.437318647096607	28.74994008829196	33.91156596454798	39.56728586709904	13.25419626325365	61.55924741067027	28.869821304995618	0.0	27.903056235731935	7.158973399871057	24.11236845742853	52.31066469363289	4.064633260563736	30.854486959008685	11.805015603709652	61.97379478234151	36.96465414378324	54.02546479613051
26.87163261435386	37.997538312240806	35.367896977746774	17.998797304045784	29.320277139612774	19.068925027161917	10.360516097468528	11.134324662411217	32.71922884091609	18.062415471834715	36.061214004028606	24.156907447496984	13.689273651780463	17.84010601052062	13.501791539362557	32.58126474283981	6.64387351811134	27.13613362634438	21.65129721262275	3.630011333969108	9.229207458556658	22.66317057590098	14.477185924120642	18.014899624234364	38.57058877635912	23.435716997161588	21.44388113622022	31.112806226330946	25.374600017918592	17.491921450731052	39.809174818327136	36.399661241192405	19.50308000480473	21.80875026037793	8.627818887508756	17.579761550424415	16.239787771728388	38.121156437313665	4.241622409177941	27.903056235731935	0.0	22.213981416800294	17.364836977585707	24.52682316449376	24.368441669114638	28.053124030302943	18.67313697367596	37.62447056414577	25.98204287426507	28.605482302835732
48.94548443738803	57.94309239497256	26.684086887680895	39.87307360379132	51.46707889452481	37.73641458543368	29.14041775799688	32.626988219104994	54.77008683140996	39.29685877466733	58.26322356249086	36.87571247945409	31.622746722186143	7.337343572493443	35.265516649854824	51.93174962178751	28.818315675061978	23.494408838829766	39.48034361972866	22.029383593219276	31.416406911578495	28.517932074697534	36.62965193927206	32.11416523979491	60.56518183589797	36.59870166534927	41.59313304248121	50.52480848607753	18.175487800733215	39.24562479983713	58.92105742149758	58.47361824210796	18.19242239125268	28.13459100971343	29.20938994109609	35.99739549171447	6.407935295125934	58.038777088906905	22.539066382142945	7.158973399871057	22.213981416800294	0.0	22.78240603111506	46.73166682263789	3.132756666725175	31.603832296018055	10.655805230555472	58.1404044616415	36.062087169971676	49.71894765143654
34.953893178856596	38.42070432039018	19.974839486532186	26.277637453894926	40.26662910433785	19.082586025208688	13.979387930184021	26.55301621318945	40.09428253522375	32.89713685591323	44.72961843195769	14.436237912883259	14.150536524448476	24.02548343246525	22.396541148604605	32.14010410545711	20.021080566733932	10.980622143126288	19.651788463374007	13.858354807162078	22.978100574436873	6.300899266023507	27.29868500029516	11.072532415877554	45.18064793408687	14.325408666823531	23.995713003976782	30.908969601782434	12.046499441627414	31.40204645903957	38.48166063565475	47.34704345116893	6.092768893209588	5.674086054415354	16.397030307656596	17.50695840679803	20.716408111641783	38.47786348066566	21.35666087005851	24.11236845742853	17.364836977585707	22.78240603111506	0.0	35.200037094520475	22.735829422405345	11.112331579549927	12.525505016079748	39.36101339090868	13.280682803791313	32.64398834853119
5.438705874072086	22.770805468776064	55.164486940126686	9.075273735239163	5.087033319849405	19.162762795058498	21.256451841653007	14.934415338549242	9.902260669811898	10.648781541671907	11.785144458485751	30.304562857578503	21.435855904163596	41.78327711295009	12.87531111627532	21.02787379460177	18.004773474098513	46.144752632472006	21.101731986629193	25.402299662656972	15.316882475674449	37.04299820342998	10.158960668883575	26.91593635671964	15.53165828972012	29.444874318986777	15.120743287965588	20.06699572332055	46.584802506028154	8.943637591484991	26.393179310475535	12.264269879546081	40.129404644549766	36.25840275788314	19.298940367703654	19.8201867425594	40.63897601459696	22.943088614735952	24.801600117302122	52.31066469363289	24.52682316449376	46.73166682263789	35.200037094520475	0.0	48.874568227407195	41.860689212998025	42.08824123447607	20.704859825724792	34.36826028494479	12.746400256435114
50.8423965562311	59.078709193739485	24.306586404745154	41.70060382321446	53.688529939074044	38.84569023499542	30.509061608130796	35.05100022347361	56.63472453019051	41.80940252663976	60.28817146367099	37.08419801246588	32.77479842100202	10.464615212690468	37.08675866791819	52.97880029413641	30.883729845727615	21.985805843284954	40.40979081548953	23.802822750979626	33.597478407439375	28.107425893826562	38.84368080595385	32.68989972019282	62.378271982016024	36.88036548048695	42.92451063346876	51.59815831963433	16.50331810964291	41.63770079715167	59.86014206971006	60.753504684041026	17.583710445083288	27.81383910450235	30.85939925618177	37.1022428914722	9.226640538857819	59.167064299042714	25.06458846719279	4.064633260563736	24.368441669114638	3.132756666725175	22.735829422405345	48.874568227407195	0.0	30.712990793113878	10.225910485350028	59.41937020763291	35.918194225411185	51.21749592338479
40.2947444496217	38.89976400144489	16.909339018110806	32.81687306612513	46.70502581886019	23.193772665080786	22.100674294314526	36.041193767143675	44.58138457488881	41.76596759148187	49.61793350899052	13.326661050579194	20.701263189612117	34.26864366847175	29.894416311149367	32.863544908577246	29.489823722546927	10.169050979268508	22.306226504440477	24.441985430959893	32.16127253257041	5.45867578605376	35.67021247682427	14.946603803522795	48.84586355876506	13.897875887446416	28.101923746298713	31.97968816538007	15.236658568849164	39.915747253580356	37.80819820552431	53.39732265624119	13.47698440329551	6.337116632169442	25.057609563699646	22.178366010404712	30.894083753724214	38.90806469681971	32.183443876059485	30.854486959008685	28.053124030302943	31.603832296018055	11.112331579549927	41.860689212998025	30.712990793113878	0.0	20.968842852810727	40.5743604734153	9.4316385508361	36.03206446228323
43.23659853539062	49.739388038399134	19.006720599323806	34.0553933372344	47.10454775332637	29.627782420473302	21.990798420549456	29.79637607329313	48.86490047862955	36.7220584481481	52.952555489538504	26.92288105138756	23.739665382880197	14.166348539513265	29.53945356183806	43.53898793246577	24.379011149522103	13.559343176720141	30.893929517368928	16.78827197835226	27.390743760041715	17.94560193353443	32.56303012701031	22.816929603875515	54.413715827497285	26.754929368153903	34.060703324741496	42.20542160217926	8.964141008027795	35.999411729763445	50.24283064481442	54.29299044705722	7.536875064822652	17.61675809647887	23.03970196414609	27.90169705812836	10.911085425162359	49.81607636591477	20.97321763572581	11.805015603709652	18.67313697367596	10.655805230555472	12.525505016079748	42.08824123447607	10.225910485350028	20.968842852810727	0.0	50.31374062999134	25.693996973857267	42.60311730621087
15.27244718995473	2.920500960979644	57.03439952808744	20.537023169199674	21.24844958427762	20.685973262023342	29.001967045302294	32.29999177865446	12.76671169170293	30.645298345172638	16.61285595357591	27.29801930724228	26.664407035489077	55.22860395089982	24.41289756846069	7.721984943678775	31.522541506267004	48.58874728134916	19.7093537531123	36.497582184022576	30.362392195171694	37.73251129697616	27.09636630741313	28.318086848517982	12.104175853399196	26.83324899573597	16.553240229893838	8.641040199359125	51.27927106592273	28.391308791579608	6.882511333938382	23.213544072909073	45.412202864458834	37.28330055252651	29.307279537676216	22.41468990185378	53.08053115081864	3.062696855569456	39.87742400930194	61.97379478234151	37.62447056414577	58.1404044616415	39.36101339090868	20.704859825724792	59.41937020763291	40.5743604734153	50.31374062999134	0.0	31.17641634938902	9.341947228148458
32.08637709999058	29.469320473238582	26.219258294545615	25.601660353994856	38.952661775881985	15.212085983741687	17.28852672072782	31.388744039920027	35.90869488891763	36.129197245444004	41.033922764987615	4.221623996035444	14.77221350191335	36.935158529180114	23.60005239869174	23.45790303473745	25.248693518206906	18.53609076644798	13.682073203385444	22.48003133456742	27.363815310817323	8.15614938925381	29.792891820798232	8.64476901103784	39.84450556036397	4.997357729591573	19.747763046691023	22.613335822167407	22.630396532011673	33.98368995307253	28.424035428973298	45.30857261705118	18.52821912485961	8.224204435769755	20.344237102094286	14.647943171283579	33.71411458062516	29.476976628382626	30.206770078324123	36.96465414378324	25.98204287426507	36.062087169971676	13.280682803791313	34.36826028494479	35.918194225411185	9.4316385508361	25.693996973857267	31.17641634938902	0.0	27.121504415683678
7.622178194471065	10.625656000888064	51.57709406936118	11.200580873695337	15.004925349538896	13.58511903304364	20.735863979285018	22.976013945344757	9.023969495410531	21.772770177312978	14.202530390406093	22.919195710864113	18.931731721437135	46.36203653207607	15.212541392919874	8.359450663496501	22.334735874737575	42.75022450410089	13.756981518756566	27.7945479253935	21.045047253308592	32.25673349964292	17.803865042372045	22.05981073435421	12.829397658708158	22.229382034431566	8.665170894483373	7.582793777977133	44.68955870721802	19.41079892289677	13.873750859930242	19.545490309085352	38.49598358306113	31.654914490863867	20.561762748047613	15.138455500797468	44.38551035621411	10.787966272210795	30.64844085200965	54.02546479613051	28.605482302835732	49.71894765143654	32.64398834853119	12.746400256435114	51.21749592338479	36.03206446228323	42.60311730621087	9.341947228148458	27.121504415683678	0.0
15.065284823750874	15.442089228503304	41.881305648901275	11.243914510310828	22.361716025911967	4.799121980446933	13.680519223142468	21.873220403655957	18.535129818108192	23.68140525149434	23.6703260038843	13.155103167454026	10.914183338576521	40.27802009044847	12.379280888827543	9.415912435038704	18.45385990376594	33.14750071846265	3.965326282236063	21.569358730034708	18.567655437709064	22.51213828980457	17.840483576567312	12.522749041747929	22.65240198845559	12.4333431803898	3.487814409468026	7.99260739004944	35.44885550503009	21.191726006654775	16.54762310247834	28.231222433481967	29.46551849433655	21.945288663452793	14.823402086740533	6.540784456176652	37.844957545280636	15.529946504496086	26.55948793289113	46.06033393653469	23.449958140797968	42.53495603682355	23.4518104662525	18.368376659887797	43.63711832260632	26.201677858879627	34.352015654180434	15.997792953758431	17.374373168435486	9.830574336636571
55.12635914391062	55.38799327776599	1.8857449147296539	46.77432943376033	60.821653131103574	38.387842640669014	34.64441782581176	46.801125323060326	59.91858045943518	53.3765368002331	64.77519971177011	29.673322839443326	34.43845703302166	34.22436485453128	43.0497601095798	49.28613281529162	40.41310590888514	9.718539380797145	38.059272462669405	33.47973515786964	43.44704305685085	19.519894444313678	47.94689996781975	29.811437611294583	64.58675936890428	30.140085508979983	43.42119869124493	48.33617882234618	11.76407163913335	52.00140441191529	54.35885444373322	67.8304899542477	17.03230746942326	20.134015560221588	37.069161850986546	37.06886192768368	31.22143946267886	55.401534480908246	39.888575027714516	24.106858120577122	36.53534103221553	28.516979931213022	20.685893384954202	55.78200469542461	26.168449521778115	16.55070503415265	20.614658762283298	56.96712696656926	25.95807020115156	51.776358395478695
13.384949970620102	24.695382776962337	42.63062826545286	4.2042156961331765	17.66314327916512	9.671266226526837	8.68600925484709	9.783967461578781	19.141366927622762	12.664010385237408	23.041515754719374	19.994443246253073	9.331491228485863	31.770040243643447	0.4327509823129215	19.935425616321865	7.55146989152885	33.6235450468341	12.48120022033605	13.695466419323731	6.670534303683189	24.946258637496047	6.3320284018925745	15.347530983270937	24.889807857015718	19.09795265675876	9.002742831869295	18.501076953134266	34.01860387565998	10.39689402505594	27.0340747382652	24.811001358387937	27.562659978355814	24.121890647897523	6.8788636521248065	9.356286690781475	30.012792286831154	24.834344004267656	15.887876349101091	40.66424473140971	13.934039934977523	35.684629177402826	22.6560781898921	12.578519144044938	37.49728116975335	30.032191418144393	29.913073862837983	23.989791176412435	23.62647003187732	14.783295659804905
40.02182679914089	45.93687335555025	19.013994272961707	30.889307150482257	44.25037515244376	25.899660769843845	18.601034686565086	27.69052139698549	45.56507014738848	34.560664321432526	49.79180717158125	23.025192942095856	20.11112979475508	16.455703273692144	26.461692627637092	39.717064815374776	21.856925954675923	11.97254123255379	27.070245733051575	14.312093891160012	24.927125463425977	14.356333391393923	29.9721928537915	18.918479873269973	51.02809926825437	22.84561107796665	30.43569255786992	38.397223067085434	8.76870930313933	33.62358321756031	46.37512053257879	51.44537619467276	4.551331785105494	13.952891367409071	19.947779048208186	24.186584599176474	13.080246289444446	46.01049975620953	19.693374676848258	15.702906966873929	16.765113952659267	14.18361068971342	8.672725150430482	39.19143377472095	14.071594239671875	17.875594970656696	3.91787623815344	46.57395998335928	21.91665285000537	39.03243540867102
5.162722363639545	16.798894535252778	59.538233636145655	14.357660890848488	7.230133924178612	21.630710410971993	26.594756928821866	23.26532358412357	1.4969887392699965	19.23336930382909	4.862418087662118	32.01646457078419	25.77449886667921	49.59200639381595	18.942492437770703	17.35100745418643	25.292295880179402	50.55554079714245	22.578852784995057	32.196148739436154	22.98551530634341	40.540774570726356	18.178619335750128	30.162060011887366	6.949083035288654	31.258244521847136	16.666818330062362	16.933446389448257	51.798952817298016	17.54559124768307	20.771792738128486	9.90632650580151	45.40282596333576	39.853572328659645	25.374164793104296	22.85846814260895	48.175655932585876	16.9686368550862	32.78102595726235	59.20366504520078	31.935976502067778	54.059387675992724	39.92378385425248	8.614644445853502	55.984113973855884	44.76798190476239	48.393273102362116	14.181982211532056	36.23728311680586	9.705355663152627
41.12807786081341	45.50946490629695	15.639177630818564	32.161962296438766	45.889347717956475	25.934069524642364	19.68616966993527	30.305812579528805	46.48168804187886	37.05897842636935	50.935448153645154	21.34479750535124	20.57727581389665	20.29497113491511	27.937407916115	39.23315989336049	24.143673505593263	8.020684529143724	26.69119435102261	16.85680017719558	27.224615980980005	11.59391309445859	32.06041559023024	18.165798281795634	51.74925078088824	21.312837257563764	30.734078022384686	37.9862131632245	5.838803356049622	35.91456970916263	45.601674873600054	53.05808679298715	1.0739991239577766	11.383378523521591	21.530318338639173	24.294468106435186	16.93405730837496	45.569170406734536	23.021694377248878	17.36993341113093	19.732953031956132	17.258099871398006	7.120032090274368	40.803223752127764	16.57091912808729	14.358080790353545	6.611282830217254	46.39076660666466	19.594722029008874	39.39877417913538
51.81635547685956	53.774987130015006	4.174725395518748	43.133725918598806	57.080382983231615	35.57793464311234	30.74514672942395	42.07740207073412	56.885110488994485	48.79729147510026	61.57833011680995	28.13541611437839	31.004803893065834	28.371767537638224	39.145945091606016	47.54583301640917	35.8497242785044	6.515350695224303	35.66008358542295	28.637495912614256	38.9217934799923	17.41018097221573	43.644703021611605	27.108391772877365	61.83782348042531	28.446086876969268	40.58565352570273	46.472268226869815	6.193387835841589	47.581451429406975	53.15825654208952	64.18914415936908	12.174731912333957	17.81772434612298	32.913376132851404	34.11215358850733	25.371422975270523	53.80625795236141	34.63021447273717	18.79488576778179	31.48981349075625	22.761888788974943	16.873024310352637	52.00159701990238	20.529480549554822	16.08832100303631	14.832161078592833	55.098076520175475	24.922503825273665	49.145925713896254
44.142480880330176	47.64834753850842	12.151072413950219	35.275575744838385	49.10554648331588	28.495539451817628	22.807911747011428	33.78029797421441	49.395014212647745	40.5125657602406	53.94379306501472	22.757396993743797	23.42739181622098	22.508186596264235	31.143549630575343	41.365068990276264	27.577483498447645	5.212644241592243	28.995118242335376	20.33941730555095	30.654420365163546	12.272082386110032	35.4363116605456	20.370675326836878	54.553247462132184	22.854138666818184	33.400163254541106	40.1748533969113	2.639264848577353	39.330891819962574	47.494248128107586	56.25468820063238	3.9203008572076583	12.312188954199666	24.80410197032027	26.91513280258638	19.223155751011436	47.69827990532232	26.482106816886926	17.182269601901748	23.227525169196923	18.47402119983327	9.412958780694943	44.018857795664694	17.209505609950774	13.67457881130003	8.349246951971356	48.687995596286946	20.425471386472605	42.053471222751035
41.56337626092648	46.87638622118692	16.990210801910017	32.47561867179061	45.96720533766168	27.00576920921876	20.088422984350437	29.64013858956526	47.0452634829289	36.491767915207404	51.3540687793867	23.31053043097252	21.37188509669876	17.74583835958533	28.10661910356701	40.624448518632605	23.725666436490027	10.208601764421054	28.00114575736092	16.223148830967517	26.803634378471923	13.977615068061327	31.802438770079682	19.647097489348265	52.441408611803766	23.207983065964626	31.66129479241765	39.33558703855945	6.734579269297624	35.50796358859956	47.156221854306175	53.158634888678684	3.509833792988791	13.690360333714233	21.609690790959977	25.318017946893946	14.39835072355732	46.943849025103866	21.72792739475153	15.237268295554886	18.763614708112627	14.682845243122397	8.882693691127958	40.896110518883624	14.130590190287958	16.959143816802975	4.027108756750023	47.62130130463557	21.83906170989557	40.298835834243825
24.862321034815754	18.00214020725946	38.04085746432645	21.469691457861426	32.35062547897312	11.97329890291287	19.549955129262266	31.095949093542206	27.231869124334455	33.767141583688584	32.391374250046766	8.844690167493509	16.214781890079728	44.58381030594136	21.713680624945415	12.418817151053481	26.449238186597334	30.26238331680704	9.08614673831798	27.090289792340943	27.383951545587852	19.520737281908747	27.682846888923272	13.190732320036155	30.09023529398991	8.8432804340356	13.81262508442094	11.939904012727327	33.97949388131251	31.31067965950423	16.628906527322222	37.68756107264625	29.084542993060918	19.3327405687015	21.873697786074835	12.880293513150855	41.67610028894148	17.988233496039026	33.67344017192462	47.25716880372624	29.889098654429795	45.21404699298018	23.163444168370656	28.63503580949498	45.62263032527426	21.18180009647782	35.54806194367822	20.030596965640814	11.830134883836024	18.231279744295158
12.817716171469883	28.735113555652916	63.982362724495445	18.289908736666185	5.290074002430425	28.4767680725094	30.04162653529153	20.661498832146528	13.400160841749207	14.14262640201169	11.153994821878134	39.612999270725744	30.550224055085696	47.5945470916846	21.638082940049166	28.570146307010724	25.485472886550447	54.996000530192035	30.357214340270325	33.082335497411805	22.477747747410792	46.2074629332047	17.31185599672621	36.174132294360554	16.713501838493787	38.75607620827749	24.31348844477683	27.874459007554936	55.06427214552772	14.066142359087214	32.67963362418291	6.330893227209022	48.63690155843836	45.406837987798	27.762012612877264	29.128763352955215	46.97167313606462	28.906060250188805	30.77227070123722	59.36485654842851	31.517558283961083	53.28642865490427	44.016515068582954	9.317050311352398	55.70175806299395	51.10580579342497	49.86174887107688	26.14725888118119	43.68462028408187	20.291885728461285
35.366736806247665	42.97043272320839	24.707452958975804	26.17237988348222	39.09395450783441	22.73766535829516	14.442990680730691	21.984548733054154	41.05363875631098	28.88655687306474	45.035626355220565	22.439525860729187	16.650942542009577	14.538931858647768	21.616018683292825	36.90649637843673	16.38222431171392	17.067818790631232	24.41495194215275	8.785279329829335	19.41249967291318	16.155020809264226	24.561029319585625	17.22300727751962	46.67893993353255	22.04317158336222	26.810862879196637	35.511967581047436	14.535391961696813	28.060758433048488	43.86229807813234	46.28082516962031	9.216330251356537	15.49366370038019	15.156647401059136	20.994582127715486	11.396534331707462	43.06123011750876	13.918936187291798	18.859253294801594	10.97446455821171	15.067956555525916	9.857487470776855	34.08481030156032	16.128429504302204	20.783205614920615	8.014412285033798	43.29138401150109	22.41422570974943	35.17885160653445
39.62421363880991	40.95394504353721	15.135886230250325	31.33275080659534	45.3895026689626	22.968457972365243	19.434819233219145	32.51200789349157	44.45612984251788	38.742216758963515	49.283858751070184	15.436769278694882	18.96959309907644	28.00241242510031	27.76096833536914	34.71366988069282	25.952976926118374	6.338641685337628	22.8691487753268	19.896030328269497	28.860204717511706	4.659252726331963	32.988101974792585	14.410986508007214	49.22981506570951	15.68015946598639	28.00209676060224	33.63152509141153	9.969904501062807	37.151179147172854	40.44640341341342	52.36062890186125	7.16435237590928	4.982347265237711	22.080807517293668	21.59948306479866	24.62563758185653	40.98796483328495	27.31984964916521	24.94910550747435	23.380728307985287	25.324610200068967	6.0426943256810866	40.374499537984235	24.543417761495533	6.315188549862844	14.675566230995742	42.256041102116306	12.670182063364813	36.46490721736292
46.70797662983798	52.667371750751194	16.648729458299883	37.54239590456905	50.685726216594375	32.69503489295934	25.3601951892993	33.4138130578583	52.29800712481779	40.340459825890846	56.4488186396124	29.10110993249299	26.927825269691603	15.837911184474317	33.054650710379	46.42725584833874	27.993429583543556	12.846739682084031	33.7899116806902	20.399239939774233	31.0102506862854	19.392200555888714	36.17557602926485	25.488267021584168	57.79976091338496	29.02413373818235	37.25205663994326	45.125395683646786	7.488595372219548	39.62292239202159	52.99611794273771	57.87707029685916	8.905668833576453	19.212819610655878	26.543237658862356	30.987945525077183	12.882191017776194	52.737499740058645	24.490027928624688	9.537288125389681	22.28631372501344	10.688539098535589	14.7057892137392	45.65914079260039	9.208395243840627	21.58038337596539	3.623660065407615	53.355405243915854	27.42921527253024	45.8479253607719
13.96311886143971	30.09900803743005	64.2925722186277	18.903187199192196	6.513211245360335	29.229895561543696	30.397955588491875	20.420951802329878	14.797735035575542	13.731158377535245	12.569436173165997	40.378976572541895	31.05345690533034	47.182976053616734	22.03316557196776	29.81042594106795	25.51436549456739	55.32884699445897	31.19658788844775	33.10656424483838	22.471406849654898	46.71747868679649	17.389945268921018	36.774550234840106	18.137975298251458	39.51438720753826	25.194985808440116	29.081709567574986	55.25570537245182	13.906254458770203	34.032212120542624	7.472295430425817	48.8473146943444	45.906591808613555	28.021679181830606	29.812701847236468	46.657901987504516	30.27036018193557	30.463356434966048	59.172288521967744	31.398175708833737	53.000713875653965	44.349270932866276	10.095543089166798	55.466881610053626	51.679309387247635	49.85635957852003	27.530668667519123	44.416481858768364	21.501066225168294
27.505401258245854	35.379974828543325	29.771683983350417	18.32589574782299	31.608637571274546	15.256362892972959	6.55959005244793	16.087409196198234	33.14936412799303	22.6602258390396	37.228742330258136	17.681539896641798	9.153213206694172	20.438305296344886	13.83621486353746	29.448729116284632	9.692883956625014	21.079687387745494	17.28551652263405	3.540183451749302	12.753717701638893	15.533731754743762	17.53734327072396	11.65595137427523	38.74502068972477	17.0518406967878	19.005737634857937	28.020494020130375	20.363449107283273	21.411135446527226	36.539913673867105	38.80249876015356	14.008294746036247	14.671885740072435	7.321567616403111	13.539546936334247	17.84401674647497	35.47957136172243	11.388345256407733	26.80258154322592	7.167930725305653	22.595114616891035	10.592870197383471	26.544762366232916	23.955014813173303	20.95433760105709	15.731253726349332	35.54666578177302	19.056518414280752	27.268983284351656
4.294619870767357	20.350505295485718	51.7868933771182	5.61121176260211	8.598923573762384	15.245393148231093	18.08144821840065	14.45685747781652	10.09809094633664	12.017317636028572	13.501030825424696	26.37091705615849	17.901897114155503	40.36831287688437	9.956773863720416	17.806981296303302	16.059675046596265	42.75945019895697	17.13330053506477	23.071947424968535	13.782157763538013	33.39069659387418	9.206411283674798	23.165062013629242	15.989134590752633	25.516663417031133	11.150049042155068	16.72124295925064	43.48118969295886	9.75953397834974	23.714410258970137	15.494025470608294	37.03220879520762	32.62504808812841	16.471167087968087	15.979794741081182	38.94169821405757	20.51813771671435	23.623179504685893	50.09858930826913	22.702590646151652	44.8485336256148	31.880432692892075	3.972755877680377	46.81728051346979	38.106777309217414	39.49252196920141	18.638654792774418	30.457477042393506	9.841700513570977
50.5865279292602	60.7965003578464	31.663514964491142	41.72413284064586	52.40746830329866	40.755780556883316	31.898041409844456	33.269485009478984	56.436174721769426	39.610206936309574	59.5912568587719	40.93225361100761	34.652195062768094	6.150578354778666	37.182021214173346	54.93714154126747	30.361707883638452	28.56777901283261	42.722061808050164	24.296879877794563	32.66325125198804	33.12090460105958	37.724674283784815	35.83939497928573	62.29907017662048	40.58725819504899	44.258789961113294	53.50151251070928	23.270184203942286	39.88050178511661	62.04049779508653	59.23637039811817	22.994233307748345	32.68038061407858	31.520761362401295	39.03999943317794	7.703723626415335	60.90220655333319	23.14042058681242	10.73752690484642	23.737834130211485	5.096360536924558	27.182175711229316	47.88281720630345	7.452023481282973	36.46196419411677	15.50250774722185	60.78291398172586	40.42836333666773	52.06244874208263
25.873626709799662	34.59288453805057	31.873861008989003	16.6787228580676	29.721496505117358	14.730179423953695	5.7383789149665105	13.986761540120208	31.583073575762104	20.55843523700373	35.5355353094558	18.51939140159356	8.801509252299764	20.859589032105657	12.11558463924045	28.801674572473352	7.593077818562402	23.183117674923416	17.007890571607447	2.394554552966339	10.660333237701598	17.346641056858907	15.502151595667861	12.389123189698365	37.24998398235996	17.823682959019585	18.0567373332073	27.35285151253757	22.420960345365035	19.333050138437734	35.96601885897478	36.916749452781254	16.09105674443489	16.474841497335046	5.684299050668794	13.075276936842668	18.50629627715141	34.70023791715755	9.933915109498512	28.227527805113052	5.7073867468869475	23.639437746381823	12.638541342665583	24.677026526424832	25.204386091453667	22.794514084233228	17.446816661016076	34.59972776079526	20.27549113168604	26.080017807936187
21.174143079365187	8.845490130155474	64.38210295075808	27.842442473788598	25.56639717775074	28.566559721222557	36.87559095699999	39.30278669095234	16.909464470605833	36.827723989926355	18.86182707984957	34.591875325378645	34.55639939739603	62.998960191022555	31.954989820314903	15.075230647883897	39.07714580731059	56.09651652775032	27.490344182023552	44.30852933655225	37.705706829333	45.20564480384753	34.02883497464084	36.05357334669068	13.286520690394791	34.202519448840604	24.42291009302068	16.225853586828304	58.97450920078051	34.7589933452663	10.544476047558954	25.377120609578512	53.190120787946135	44.80265290387062	37.09620029285603	30.298614197067543	60.90555772052334	8.824318769794214	47.38137177366267	69.8624842092669	45.31097815678018	66.01600870200959	47.12022091117797	26.351511538594682	67.31010956370484	47.718313181247126	58.191668101785254	7.892196599534777	38.28670196277019	16.742458994278795
11.37863885179104	28.66003329771331	55.588731312593154	11.630333627330959	8.187941249419266	22.191611213845402	21.8818123520788	11.635268154756869	15.564309513962645	5.535648207151195	16.338181583650798	33.19264617335046	22.939707767677817	38.68283090004564	13.74119722764015	26.520987209422618	16.57266763992611	46.67460872104126	24.57104068723574	24.1598665311697	13.522007732103752	38.501419076039156	8.505188849369642	28.929308365310096	20.866496548971103	32.302611111917386	19.052228305087112	25.448357038949734	46.40352240060729	5.018352821505459	32.208630616961145	14.454009207602676	40.021326420275614	37.66478157690951	19.32335518463134	22.424716892072112	37.96426492250575	28.83150783084842	21.776060127742817	50.314458610396876	22.478420858530416	44.25966097450771	35.71761204859208	5.960350598899278	46.65597310783071	43.63554493427613	40.90482175393062	26.650942048377576	37.02751806369412	18.413479738446217
17.624856794206796	3.4056516783316324	52.199209123224904	20.347218529807673	24.579984824774154	17.580139889967718	26.446493619521785	32.260284298016366	16.82979465133291	31.839252409097845	21.346112870476517	22.416003024517785	23.699104683709677	53.03049086311717	23.451323827148393	3.379578584443006	30.318554311108205	43.97930540015935	15.956946348398063	34.275855889891766	29.70813096842904	33.08264167079084	27.33188130152891	24.276978967539733	17.444580853702497	22.05212578805234	14.480061926709995	4.825496734945632	47.034151652154506	29.42037125496775	3.9723161736331307	27.711182120000977	41.423097717311734	32.70939585002539	27.320910526516812	19.31245295549829	50.634614239401444	3.3959804402269134	38.65867455990366	58.622160280382325	35.90545836236453	55.302265840073474	35.33096109985116	22.917929011602837	56.330780220763955	35.52411968736573	46.84711987999346	5.748990086422458	26.092500140465898	10.219900141499
36.28464386676222	35.658164364849135	19.880411262117416	28.735111839832804	42.638458433143875	19.20154502658893	18.119806149817546	32.16408912930022	40.66573159795253	37.77259735046671	45.67086745327824	9.910709915916645	16.626690867651977	32.590327067171344	25.825141454519414	29.513459785726045	25.645231512909206	11.936491412861166	18.465547975673616	21.02459703094074	28.246059591556566	2.3389907762653404	31.640675614510872	10.874732422358129	45.049844048945936	10.347633227019697	24.151169122124838	28.54512802269062	16.1320735681569	35.88912144431834	34.84824089045756	49.35759655219213	12.690987020447823	3.0113838368478185	21.112382512800682	18.13671117902517	29.25423694089557	35.678027059940746	28.849770771454743	30.953652265618164	24.654434583545196	30.765714862024467	8.633402061326361	37.7829142695497	30.274586875767945	4.084447871749326	20.158634260868716	37.1798617291481	6.604669764734747	32.221381486263844
44.71627509292417	46.34495621750425	9.98427036767288	36.22019070948918	50.24883914546308	28.252021379237206	24.01681379080904	36.305741855899385	49.665103779511455	42.805275886656084	54.43189803613441	20.754144690584646	23.938742064601456	27.458113252486374	32.42877880392995	40.110418198112306	29.85891915842078	0.9640767023925586	28.24662061789945	23.12832336950352	32.872011087729035	9.992699602057343	37.316718839375554	19.73331653937196	54.52498683968037	21.036958440651983	33.27645625288741	39.03312134150533	5.808640880208282	41.3875574582631	45.782094106665646	57.29258816943028	7.225075691551518	10.379458641363618	26.431822391963912	26.830748124462	24.145623438947077	46.377552180761484	29.963909579477217	21.67587480384467	26.355132419451113	23.459138404094997	10.048060324718572	45.19560728480555	22.068228940232075	9.56721100015868	13.331427740384841	47.65855936255275	17.71644004298605	41.791387571863545
22.543752671070326	29.62117948999866	32.875148412009075	13.55786114032599	27.421741247582222	9.55589058122944	1.0857414144596675	14.979246655781676	28.0053855273943	20.59662040576061	32.346978535797504	14.226600132936493	3.566737596552275	26.019461738146607	9.498435288033582	23.715581021942803	8.593554208506122	23.88144726318947	11.772837697846048	7.557211974510628	11.019406155128094	15.838807714874271	14.63394429258926	8.179986344156125	33.45051831561155	13.438716724799288	13.27373483808977	22.28062866848751	24.318025641011968	18.84208428294349	30.837273317837585	34.54652692730427	17.86984969449365	14.97285567367351	3.873782710206447	7.870161251614078	23.541949488592177	29.721475442450867	14.22051667771795	32.377275976049894	10.276549858032178	28.351213046493285	12.90290906078729	22.341617222920302	29.651731243990625	21.188917785064376	21.009123860850988	29.797866049754468	16.7066996696018	21.650546801305893
46.86806077021551	47.716017827633586	7.9353363844055105	38.516751481378066	52.567771103142434	30.19086270986184	26.446407624388794	38.96513594257511	51.697304865286085	45.41590456930078	56.53117559826418	21.98308698778207	26.17462344805037	29.82979118552517	34.83502633096609	41.533299151054955	32.49026415594039	2.1555247797668957	29.98174693091458	25.844329269648174	35.48525414165134	11.458701944233466	39.852468223232066	21.619768713409865	56.432901250980905	22.360503219920577	35.22589840050871	40.515857211867406	7.32385791425896	43.953404823538314	46.94550827089352	59.56793608422426	9.955873836260817	12.0012113909387	28.94654992552545	28.840930465701735	26.55508608756154	47.73990771191204	32.71906843327166	23.03061496107986	29.095471512029224	25.451327777462122	12.554384124759173	47.5345367038517	23.82640495535083	9.644004097317415	15.663564214560097	49.15667119378047	18.592361710886085	43.645439196965775
50.09931801092646	55.076458954541124	13.23674889555909	40.99078400768939	54.36740768252338	35.42037332674021	28.63329155896121	37.439466438632415	55.59461658357721	44.35712337307314	59.883140496468776	30.64736613700402	29.88855891200278	19.482012972251834	36.58210380832163	48.800109568988596	31.84966693800245	11.64828626549233	36.250826104799806	24.25785759454926	34.89681641970276	20.295824770663128	40.007695487843314	27.732062941375016	60.98869075001949	30.6879858505639	40.14668486842605	47.55230509690059	6.200075570508888	43.55701859006603	55.13992957552647	61.56277331343231	10.580142807309375	20.298376410446878	30.069929378882563	33.7556934692305	16.745349729953205	55.136194873667414	28.674641698425503	9.851832619615369	26.33918737769704	13.447784002669366	16.672911585403586	49.312225803219825	11.176615996414364	21.422969857476666	7.709620508108176	55.94181983376534	28.451902161840593	48.798774214660405
11.610551214354496	9.51403670437782	48.537322562520686	12.588198330474704	19.11922320021299	11.276817550410183	19.551525904408177	24.48271544684559	13.228024644476008	24.38390077052363	18.3841594910392	19.306530718406066	17.19845807762972	45.91415310314105	15.71550494122529	4.952267439752222	22.671863186179824	39.859461281531814	10.66845644968059	27.144535375322356	21.943442615006497	29.152557022429413	19.603866903673968	19.273000484297473	16.434779772086955	18.686183260840906	7.1353983132495244	3.7599830038391917	42.20101754625389	21.91985134925793	11.749842052565416	23.82869677556219	36.19198823941582	28.616630380147093	20.014861686598188	12.987968178273047	43.688810770794724	9.638492703829574	31.04016526577667	52.517158115513354	28.483532108701315	48.68083010735067	30.195407605653198	16.36235990486487	49.946964680063516	32.5802070668419	40.88459291365487	9.472411401660423	23.449314108743636	4.283325463484657
18.331553207936658	17.570825803022927	38.81500928017578	13.580984468115119	25.532619462243826	4.193304086970225	12.883404389814686	23.155638573739385	21.882163715840875	25.76710837271436	27.01925434122629	9.814101085181418	9.715874420565415	39.21905032682428	13.71528868576309	11.307818571228179	18.894792628739577	30.18121998802449	1.5059379496275773	20.805106889871023	19.53964216887839	19.430217300170494	19.65692850640048	9.803020205062097	25.91563108992462	9.107763376707993	6.2380091290215605	10.042041286528839	32.751906437531616	23.324202573776898	18.01835152003455	31.52904615394015	26.946356552807313	18.908967756955267	14.665691733315684	5.545797407557811	36.602789706431935	17.634174940767338	26.594029776703685	44.05563999268447	23.125518507480756	40.94307511259388	20.870407325452135	21.358751374925884	41.842175326649105	22.933787110378745	32.27154564053305	18.528139429517793	14.030644263856479	13.122806911330871
38.14705637011752	45.066841038375735	21.991049510624098	28.963371797185697	42.04072185492856	24.865140555145295	16.96479943118664	25.020564235647925	43.78666565872842	31.92444087588785	47.85873984726309	23.32185512815364	18.875759445316003	14.535475759689117	24.44521934464775	38.921757307126285	19.395239964355472	14.808942867522559	26.317217667181154	11.798990842297206	22.435339855194595	15.731429488613962	27.565892394963278	18.60627651252376	49.35561613942263	23.030900553043658	29.16066992179815	37.55780374487055	11.735969640745347	31.093184269490177	45.75558404415279	49.232421641927	7.099895897355598	15.193760673238291	17.946208363579093	23.126320172807663	11.190290621611958	45.150141406295376	16.763174257107547	16.44756523121272	13.986632374725476	13.570705980334413	9.569639231525075	37.01456193913729	14.121145220737514	19.822718583587196	5.094254405537272	45.52722452795425	22.745066833323364	37.64508293959292
17.279596566116684	24.257922384552685	37.51118225357629	8.771332748664713	22.8235818294998	5.090728645394514	4.763931801201011	14.511313500033385	22.5529586177826	18.530971026925783	27.07128107453187	14.10165334995121	3.6059914442154914	31.135223361042087	5.964348972186025	18.56404050684736	9.638954586184624	28.485864049235047	7.909632511759346	12.360531085195925	10.63277329928559	19.220422068066938	12.179134024229697	9.361975679334986	27.887030364074235	13.208157120879424	7.7166566097879645	17.102618867918565	29.504796959055522	16.349347163284282	25.77381609206804	29.790109676917485	23.115266573897596	18.425754553640424	5.519850266371476	3.978390348750969	28.851139579953646	24.367623372105488	17.381796198901615	38.037225597119104	14.138291727308276	33.88859410690775	17.681186800480383	17.84114402136331	35.27289811076201	24.168409604132762	26.655269257470312	24.268963356924974	17.636183830685336	15.988606558191785
50.97535184742424	53.77945116115378	6.6817453801168	42.14587629267166	55.989628055736624	35.08537909970352	29.685113211983868	40.44952983447854	56.174275277430965	47.24094848847974	60.76954874934646	28.35602731519044	30.211878641183503	25.799088718467292	38.02772226092421	47.51574579379101	34.34862950823057	6.949460653095021	35.378943770034276	26.99239711069846	37.43102187104251	17.577242535976588	42.27227350845344	26.758779096541502	61.25987274598474	28.587950901643175	40.04580879206657	46.387938027636494	4.377452189528961	46.12546791892591	53.35772464027625	63.13713620995669	10.78906658014457	17.865004694497618	31.682652421147516	33.5535495135153	22.835105358970697	53.818994192361515	32.65996892858904	16.29996544200165	29.686245769750016	20.139902207242162	16.086741069669333	50.90300943766096	17.923406689306358	17.063559172172184	12.445381859547956	54.97558971978599	25.424738231820527	48.669555388138896
32.06509183957331	44.6364316037881	38.06606011447197	23.802879922883925	33.15798401013998	26.20352919151181	17.570369093531706	13.976980406891334	37.8653717927419	20.2273388870765	40.59790786407513	31.123280349940387	20.898935492137223	13.237526479271853	19.639935674441965	39.440573359169164	12.527578850180852	30.731931238343265	28.831169094144347	10.26288604877851	14.062534755690795	28.33976924565225	18.745889443494217	25.00358469037552	43.75663944607257	30.438803168183703	28.246183981575676	37.97304032053786	27.78482019960007	20.540246396437894	46.66013957998719	39.89169392806218	22.881886501549758	27.535717333748	15.688329508145582	24.752748323200674	12.941244349276857	44.76801975487774	4.204128358448206	26.040704649194137	7.209944741995355	19.348962526227098	22.436266711523775	28.817273537982512	22.0919488604912	33.515818830288055	19.576734304530774	44.049206606477014	32.628285330383875	34.83791510676822
1.3596109440187552	16.660789473986963	53.4653463546818	8.318162295271545	8.838054719054957	15.789196871431754	20.424161493102314	18.48698759021888	6.6242561569790555	15.931645066935006	10.94805776441398	26.543127294740682	19.631570855273292	43.9815886992653	12.932166520711071	14.913695062582871	19.574420432222297	44.4659649057653	17.074607470250545	26.216202722042734	17.539072804328875	34.59343996446109	13.213121989183723	24.219330831702493	12.39129167651433	25.74172767172784	10.99238964767835	14.032207658506639	45.632661340572504	13.762186094458407	20.21869627139933	14.578952639770995	39.23132808380505	33.88291729003973	19.28188100202874	16.894458086671317	42.407479764950786	16.831831977394764	27.41355136720326	53.17078343272363	26.195296018325404	48.17785835496734	33.781561694555776	6.194523654912784	50.01876610785723	38.98267388709354	42.2647931987714	14.753991979227436	30.739018795493934	6.578035844609015
9.567892212102334	19.47760166308075	64.16477711839185	18.655992413578165	7.963989460019731	26.28935297757238	31.039565489058422	26.438862928813627	5.040485272009015	21.523502563373725	0.27395715179995067	36.63620026274203	30.349920500286306	53.24081501710225	23.164239507615715	21.131201644407263	29.177413698388005	55.173373932797716	27.21515523417786	36.308027523707594	26.669431351761194	45.195765848925944	21.618800578621613	34.816191306977586	5.770936772574456	35.886155878149786	21.32434233824201	20.90836821746754	56.33044412335226	20.240038121890603	23.490916517661855	6.61588338589468	49.91652751130865	44.505659319488366	29.65865100414338	27.50784211422903	51.99484114668646	19.636228486272284	36.28845346920709	63.333363814024466	35.792449521075795	57.995323547061176	44.499389349061076	11.511270639102817	60.02280446238419	49.424202881379536	52.69790313839788	16.63144050021048	40.857805604224176	14.064420663361549
25.591867168543484	34.0328793647186	31.72069748702314	16.40050180612151	29.59589261312549	14.108358859431672	5.142292986998589	14.243835960455536	31.271505367698335	20.72474578790321	35.287683577106606	17.830889820333493	8.14311444076637	21.465320932433762	11.873816582178113	28.2110594572169	7.763977454393767	22.97171144569673	16.352855064405862	3.094180113028724	10.798742254223164	16.859452305556207	15.523039486972628	11.697721160498162	36.90822744161104	17.131499307267386	17.52649217831925	26.765663831037937	22.376142729080485	19.42489230732454	35.36390629913671	36.79058318549728	16.003848236319698	15.984493869797015	5.379678754746166	12.441358509083344	19.065455965972745	34.13856411659444	10.580783652458747	28.58000509015328	6.367785690040186	24.11201523201915	12.317959077384595	24.536347279823165	25.6168612112057	22.314363086594764	17.666196029799284	34.07747757352338	19.626416466888294	25.6232266425264
4.53001572663056	21.618598379535413	56.94459359352409	10.74324021282528	3.461642916276232	20.298395371234776	23.14376322634019	17.316733658633517	7.818194880766301	12.815512918260877	9.401258544442433	31.361935546582508	23.08385902954276	44.152224711423194	14.851960264706573	20.511396086360588	20.28347289569412	47.91762795173667	22.00249077829071	27.615288444425303	17.648243478160868	38.58014222537766	12.522817380376768	28.338268413604432	13.276807333266687	30.522187622484495	15.914475929455117	19.684698488182757	48.531338682094216	11.250699210721395	25.380447004606744	10.332539672894733	42.076425235902896	37.81575439223396	21.340545877112778	21.116965285333613	42.98131415059755	21.791943245521495	27.177679205325397	54.572335992700154	26.839394764170834	49.0516132561925	37.014667173913416	2.3839328385453644	51.16619261030783	43.27280751994825	44.2423439531059	19.363555746594255	35.49101926584089	12.152190314857057
11.14837141039403	28.27913394014411	59.5273124079255	14.432616790044918	5.246656978539659	24.922291228689648	25.655822241941006	15.920820406815547	13.802510080346899	9.53608551230694	13.327236664554826	36.058914819729125	26.40801262688114	42.91617341190829	17.321828648507598	27.08203237695932	20.778767801596956	50.57056761178792	27.050872527827824	28.37553365708185	17.753120036580594	42.06213957436659	12.630070344804563	32.21989189171012	18.412215443235397	35.18284695207181	21.186194630624126	26.184889654620193	50.48076099440345	9.314114756885283	32.058264672518455	10.385947036686234	44.07151834598483	41.24333842205363	23.25099378333649	25.38733135768406	42.24347772996861	28.452508250012936	26.048250225647276	54.610584918457015	26.765473662018493	48.54778739504602	39.592775920823755	6.227306025956664	50.95166410739813	47.07961390749106	45.143644891176606	25.965210032176653	40.03121717129635	18.734879762726585
4.3245011819263315	15.070157712189554	57.861990807192385	13.272586483069276	8.675981750456152	19.84633877383961	25.242027098164762	23.001018925580592	1.7368353853729932	19.544014943439546	6.737095697386552	30.075432005317033	24.232099751665935	48.88649642144564	17.886798654182485	15.304617718268705	24.49430488327381	48.90276243697617	20.668170194377065	31.17048794990882	22.364599355428027	38.77554971939219	17.795717619683547	28.408648060100536	7.445271130631284	29.32980214142291	14.841687742089658	14.85777461733838	50.29222632063263	17.6587924533658	18.99692009230586	11.988561712902001	43.92598912981329	38.10444487959332	24.209649253912133	21.138350651574765	47.34839147058209	15.242035296550158	32.22546603433238	58.111902178359024	31.125715172510557	53.13282157770621	38.358836307373174	8.932372040378104	54.972509551039614	42.914955557918304	47.15200280988364	12.574663563876433	34.297023386731965	7.621616473475286
30.634135976719012	31.728036379234304	24.479889383024346	22.837268271246483	36.80335545306825	13.701065684127313	12.250846932281323	26.404604220577184	35.2486484386818	31.857344726372883	40.16479544551076	7.07708017443196	10.659608968098695	30.379284069707786	19.85606496438458	25.45722281914896	19.958432124723075	15.736062269247576	13.464603860270422	16.16527531816655	22.44200207986817	5.2396929085612785	25.692271925324835	5.140906327067611	39.893402547332784	6.983218609404931	18.728568740957435	24.3251029253821	18.521910949618622	29.94200982962643	31.48110122327841	43.60436065871195	13.268801826776775	4.567674124618063	15.287091338651242	12.461681571837921	27.199240734301902	31.770715559417646	23.990098520964537	31.472496939542	19.74853438593756	29.906932255725586	7.360388681228785	31.903305880246407	30.030413473991484	10.041771486944498	19.852263700063848	32.922688604374784	6.648100721095467	27.098854674500465
12.389476295116738	6.518132976916482	58.204667555598206	18.860077654453274	17.82774584823163	20.867069257811583	28.57589922959823	30.27491422273421	9.21749340613665	28.00537105970721	12.961649521552097	28.72903832428817	26.57118136867512	54.29544409551424	23.07436157277963	9.810043523014047	30.18204111100927	49.56793403658794	20.38837143453098	35.73071671835285	28.71383984807867	38.822978955308905	25.003337326415608	28.995039556850028	8.640324583892264	28.1744783687822	16.24878085053207	10.282819389310777	51.90845614731938	25.861072396590938	10.520512174130461	19.559857916009378	45.857134822936416	38.306167383882666	28.497537690658493	22.53297983272243	52.324426491172275	6.672474493077543	38.44064228937145	61.82333963247512	36.51962207222901	57.62961424314536	39.88836017674488	17.737319519295944	59.08327878547547	42.054793409080915	50.30895125590234	3.6541660537624803	32.76857415964863	7.939859625953068
13.70711813617515	28.6171924857296	66.0599085939911	20.105420386978224	6.3099227561403	30.03538065908753	32.10702301242877	23.13638178484964	13.189637761549125	16.65888168953262	10.03961696345128	41.120189491087224	32.45140886244673	50.10351760030655	23.688964115100493	29.00239174297857	27.82669506898067	57.05557048145846	31.762808992953822	35.41697165077645	24.845285197869384	48.073466395622575	19.641476520326258	37.937552173945846	15.650532786028583	40.27765430032802	25.668923717159597	28.4216004473918	57.25727243170618	16.524080811609856	32.61078254927536	4.2105668546696355	50.8173095756301	47.286526971521695	29.924360240591323	30.791832455660924	49.45812833668138	28.78495515833577	33.2613254464207	61.80518715838105	33.934377730338184	55.763269102768895	46.085191729943986	11.032199470364315	58.16011724756589	52.88404704114772	52.204408190786886	25.91584085603336	45.23997060570839	20.884373669734217
15.375162111076001	13.51377831075336	65.9831637033163	23.925480678415237	17.517668185842965	28.18034389746308	35.101363769560784	34.06088328461555	9.769673633914573	30.26197744794536	9.851324357281275	36.713025232527826	33.50869889267884	59.74401151827327	28.4855775431768	17.89517832948204	35.33451525112598	57.24172093106501	28.068025070087696	41.667257250487346	33.34798557660661	46.60467281914861	28.857786194027078	36.567442597849755	4.356382216408792	36.125890771992815	23.284498820683332	18.39205239517846	59.30286313841847	28.55126007774213	17.069495971453378	16.051853675976364	53.11546589939815	46.04904575880297	34.5255027878748	29.75535610847681	58.0706248996599	13.619513894241788	43.221751847090474	68.34803486931405	41.92033328225984	63.696463928863565	47.256395872420306	19.63927293391092	65.38195148504073	50.02313719800243	57.07423871971111	10.752054252707056	40.795882980081586	14.619933971979764
38.04319567140957	49.08613400101346	32.95924366208238	29.292213193163555	39.830999802091085	29.519955438776677	20.515222667404057	20.744376258679576	43.890973105610954	27.256645971868856	46.98906217779217	32.00700012210317	23.604357148792825	6.555900338013575	24.8173008496022	43.470855869846325	17.86055573245156	26.641447458481586	31.8143543275731	12.583415440605414	20.070363054269574	26.790606519360484	25.121479686448122	26.209494835872444	49.76629624456303	31.47134638018072	32.48029432223134	42.01010367359001	22.790478405847992	27.37309986641394	50.67348599998952	46.709486988250816	19.065582865376424	26.104994931486875	19.575144488972274	27.88203094465581	5.756409101501582	49.203191575024654	10.590439502856668	18.914412451499487	11.316168436157199	12.164235670783947	20.504828864714035	35.280056361020634	14.932123088509675	31.426596934731737	13.965028090375231	48.84012747357211	32.598224520661915	39.89709425859502
40.58791405629146	43.503035323095624	14.475922037337963	31.892454813825303	45.85657322708659	24.57393076380162	19.532094502585633	31.501785856118033	45.71123382210523	38.04362107744901	50.36174049407061	18.55108668437376	19.78217795100432	24.099021336565368	27.94584643907019	37.22231489177771	25.083280495805504	5.664913059496142	24.93222659745639	18.296834401193486	28.113071290022926	8.1699090149053	32.64468124519887	16.30048897042038	50.75591998334894	18.64497547800663	29.53408628044879	36.04998611576587	6.706445368307309	36.67548011028463	43.300623150415795	52.95375107424246	3.1112861376434426	8.143046415861823	21.80763522356985	23.04210418520144	20.72660784315763	43.55032545849895	25.189762599936383	20.852225115991523	21.53494604247885	21.15052060746808	5.634218766165084	40.7825387252367	20.35233826777095	10.454550006312575	10.51612840341706	44.5930391471797	16.31854559968787	38.157455968137285
27.706584973890774	32.834135047122714	27.376010832536387	18.909990755126035	32.871810588542296	12.731560731684512	6.584246941231635	19.84874473919998	32.98807709818845	25.86460119053159	37.50739936769768	12.524496618993657	7.077185909600744	24.651409155194543	14.99744684696651	26.65764921372716	13.274801324271717	18.372703484213964	14.036363511928252	8.854646156321682	16.054452247680057	10.796688106937413	20.059650959895343	6.780862166832608	38.243216618206795	11.971581571554182	17.33300362721824	25.30776633707108	19.061021153063333	24.227205864322798	33.47349908250416	39.96577736254643	12.674477403238594	9.9169276630368	9.154470776776732	11.019927967456168	21.731016282256842	32.913117621429095	16.67278194144463	28.647488495557017	12.43122203576077	25.585417862189452	7.401671011357023	27.801726040068523	26.390000705814234	16.248732273364595	16.91474856022023	33.41047486429046	13.675531590614252	25.97712195965575
22.963926185105134	17.413456865245053	38.204184941689014	19.33543288222801	30.415096187468336	9.88158924920155	17.721707930397127	28.990174249343415	25.584383166471657	31.623293712784868	30.76074113755242	8.513669796049648	14.392119668802506	43.15907040274265	19.587507721689278	11.48677163919627	24.44250639830339	30.151925125278485	6.988061354675054	25.38804159920981	25.304306038300602	19.290598432739877	25.541115826577613	11.9578177065982	28.71890075323167	8.295700660941336	11.703201647179881	10.791327459996863	33.58666069257061	29.16761923762135	16.51584186357574	35.89937529079988	28.42209641700444	19.009147959531663	19.937922412288934	10.866688942269317	40.319584544237365	17.419763991584613	31.794930651261822	46.39763708469395	28.08101028892898	44.071982439152826	22.406062402597414	26.605472756478616	44.608440863091374	21.489511108932472	34.629827886637976	19.202165809834675	12.05791710837112	16.560745151519765
20.88810854629047	25.115108093801613	33.82251639950228	12.923784500412308	26.886623639407844	4.936204483348272	5.221034252232742	18.308794015586617	25.802987147898303	22.792937337925636	30.562246632153887	10.005444767504585	1.8943814318427936	31.134657737148974	10.30436500758359	19.0055688996317	12.655220383452793	24.83877868827027	6.593999811820683	12.895459935198096	14.308885275821885	15.094598492389482	16.45954786459118	5.009678262881881	30.812311892469932	9.129714758894972	9.650179285926901	17.6213215016199	26.4003761106125	20.66307175900482	25.973802735927897	33.72863207622626	20.18151051361997	14.336258338723676	7.789501905261416	3.2274817105936404	28.513035089434997	25.200023502629577	19.366240022672418	36.38285962921473	15.55850572123684	32.950907257924825	14.370489011852392	21.983653338201563	33.976870330258244	19.896567411514706	24.693286354847285	25.620872792854	13.33626708381631	18.314672917980996
12.692506125370794	6.514725865321658	50.87361337466055	15.248968973310676	19.932299218061694	14.141618436659183	22.553297380819064	27.180532578500976	12.938537006112252	26.619183204896512	17.898138632928532	21.328121690452907	20.138206527667908	48.93611131968048	18.619129356801224	3.404820381683795	25.62642888779448	42.30471731499791	13.240778676013445	30.16584107323129	24.794896176959718	31.506980601645804	22.18294805207435	21.87093799055077	15.0844175040494	20.783041260454546	10.155399402715114	3.144203688164501	44.8381933873347	24.20131592273261	9.071906270370489	23.843468145106236	38.914206045915485	31.01540345698572	23.035749669116345	15.871802340852025	46.705156137133386	6.644989224503327	34.000263797051794	55.43544740859903	31.492312973270444	51.67066602313787	32.87991503191611	17.858378470642453	52.90714697389015	34.65467197889068	43.769216722801325	6.544834012392784	25.365350067379858	5.1126265283873
21.280386252533326	11.78697069440929	44.173104879981906	20.225240929419176	28.80719383042494	13.202909120404684	22.02971740760332	31.273044624120395	22.56449747453643	32.662699838023634	27.595102849676493	14.578358152416415	18.835912828681796	48.247201153903404	21.790165715149726	6.625256990553448	27.720946856775736	36.2082055853026	10.643179553680584	29.94394253442765	27.973117193635	25.358221884659656	27.0809233034796	17.62915795585259	24.67280493903336	14.36434648348356	12.624361061090587	6.596975413875145	39.64930484747183	30.15696359155899	10.476402866215118	33.37707184541519	34.40869072671922	25.0807399878657	23.731708495278593	14.681337812193734	45.54739131748074	11.76609026134334	35.6356990157614	52.23289926781953	32.252689214531884	49.61569765961056	28.35945317268849	25.80069088817082	50.30191033922019	27.36609549114635	40.43696304849598	13.949475051937128	17.96090223314016	13.919527352381223
36.700739908141614	37.75483378882345	18.228684730204424	28.59135224038992	42.637087159087436	19.90533567124751	17.037579456505107	30.597537081155675	41.434427909526015	36.59448830054646	46.30705320475694	12.292053525357804	16.225683311239614	28.922344640610856	25.213346895938443	31.51317934288385	24.01888890147059	9.53266442376446	19.708575038593303	18.58482682565196	26.81530952911091	1.6420517761329545	30.67436819312926	11.329561754249958	46.13550150519423	12.504384067703866	24.939803963716674	30.43145087564675	12.922470239847048	34.884815379779525	37.27416494398913	49.5449220901785	8.94579683734898	1.7845907026503538	19.84347095044578	18.590669149211998	25.572149755721785	37.78931695325211	26.27837969805907	27.294726898699135	22.177720559865378	26.99090650018728	5.213172384248087	37.66042576441882	26.52216290095598	5.942633666180061	16.387805646280786	39.05721299368255	9.794332711407044	33.348501905602234
5.292306594521171	21.152884589492373	59.14690617330816	12.989496043179662	2.579227267286257	22.095181976494437	25.451251780364938	19.748451087371336	6.312010456637566	14.941572653750413	6.974481356616454	33.037240536930405	25.238148951028954	46.63740230115931	17.230700624115745	20.786867243424997	22.775997630875516	50.12007205285213	23.59856755868978	30.086414079509655	20.14566361721582	40.619347753357985	15.011090131585432	30.313518309174878	11.256127799191054	32.217120836255894	17.490149115117916	20.114146192210672	50.85129334476672	13.553605013126647	25.042861637545055	8.196762362047691	44.39996066927517	39.87135824377511	23.737628090862675	23.03026410114489	45.47794365659399	21.325463736418982	29.654699892165105	57.0575023360343	29.33654761112667	51.54907862583212	39.25532326193661	4.8542252172815115	53.659539165103986	45.20824216867616	46.68360849294423	18.69088300292932	37.20750321332547	12.53810226066603
27.147606659105875	37.96469211593443	34.63610302690884	18.20214770203192	29.76078875202351	18.847154961531707	10.035146419872966	11.753852262447676	32.98999544801051	18.67993926131914	36.40931429993891	23.633956250994718	13.346649494736178	17.69183386951935	13.662209668505229	32.48219799596169	6.964198031340571	26.391666148499063	21.382321583302467	2.951036293863656	9.67534394963479	21.956351294149027	14.93288134143101	17.495723816596808	38.82670363485503	22.9251584828557	21.38206827729187	31.014878544972476	24.657729489943662	18.047402302944825	39.70737170588876	36.862288431158426	18.766050612032753	21.10433085397315	8.500634762606396	17.323848181873917	15.967027169632185	38.08590235734838	4.8987531032210345	27.432385220852098	0.7469035598891122	21.854172453208662	16.626885121000576	24.929744576251075	23.945147682159234	27.338130659268423	18.042536605240027	37.648915361921034	25.383233673464424	28.687495930891554
45.41727782206973	49.72191658723035	12.83440433014366	36.415245841365426	50.065274394366085	30.24765957009949	23.951244634751077	34.008332099111186	50.79569032206713	40.843909620726485	55.22358782830408	25.174648678020702	24.905975968168445	20.423974262625972	32.13839919152898	43.44015889706137	28.028169123778454	7.572506381155745	30.945969901702632	20.571414367272652	31.110489461812122	14.878150568217007	36.05595820641505	22.375486631585876	56.076993922922064	25.217984920252526	35.06133394692	42.21240494640133	2.6139900439822146	39.8167763382948	49.71441267002307	57.24584419803888	5.249985598269283	14.848450669273474	25.686392520890273	28.61549871300797	17.22931529609637	49.77814872427377	26.083671483941448	14.395523803459765	23.155180304497623	15.922000947172101	11.303477605905263	44.98317734306066	14.503253879137016	16.461628752372963	6.359425100981264	50.65423145913177	23.030172731258215	43.72634963549886
43.5118987367669	53.69104255455702	30.187284393565143	34.600121789823106	45.57915918115124	33.72201573297197	24.81166549390527	26.55415314486145	49.3600620126364	33.105149721673264	52.615247220732606	34.60108675718531	27.64128899239752	2.562017570233821	30.04480139195021	47.87503970223445	23.28108362169778	25.209212908726233	35.77118900084646	17.1483855589099	25.67597929523393	27.73627334462798	30.80669530294609	29.22849345810201	55.21111414606245	34.18523389545511	37.13167177661098	46.4327730085525	20.535056724579174	33.18546563486323	55.0069161608232	52.50060808373793	18.42650843416752	27.183574877763515	24.367336142274347	32.01902400062181	0.8189940905849655	53.79881617445273	16.404936928481554	13.419453402596872	16.641226589330053	6.415599725906556	21.528721025098996	40.959693954835004	9.362845917934363	31.712224966997464	11.671544447897018	53.64294534467419	34.511395219735014	44.90561698467099
37.71495149043607	44.79551753890702	22.527903791703125	28.527079610030412	41.558934174274306	24.579574825764855	16.58796393202528	24.484461903240632	43.36771469545187	31.39099491993066	47.4155796423427	23.277823188179045	18.564600558754698	14.345795361181512	23.99760913680612	38.66606747103644	18.88572378793066	15.285960435787615	26.079043878604846	11.288348326128832	21.920598781056373	15.908416626421396	27.06068273802978	18.461089249914313	48.95171376644747	22.966869428179383	28.829715649854396	37.29527238983878	12.278223474722829	30.571665105951872	45.52710919031137	48.74915283239738	7.5367361830421835	15.347517991129763	17.5068956511166	22.83857740611876	11.022463051393922	44.880435525349505	16.21335202836141	16.76336372572325	13.442185169680908	13.666303509306045	9.695825993546615	36.53833792159283	14.333449036535953	20.10001491592339	5.55218671627178	45.225825952579065	22.801194990681505	37.29037668209466
50.30868773521513	53.0799687912479	6.874435895863657	41.49220612657116	55.3491766694517	34.39443182028504	29.03655810274781	39.89420854337521	55.497724025506166	46.672177178493115	60.10089167725988	27.66209824071638	29.53817672695084	25.669349311793027	37.38811963736088	46.81614245448733	33.76657033718689	6.297480851427806	34.68127426456993	26.4366226344143	36.847856078562195	16.88416373687385	41.66961295156252	26.061985098758278	60.57509084975737	27.891599350821867	39.35758085313904	45.688304465867326	3.8074141515960473	45.53769857379616	52.66138128144677	62.49272220726288	10.167073065094833	17.168137860748985	31.056129767019684	32.8655173378636	22.660872661981063	53.11956449508058	32.190932137365714	16.546718596523167	29.169049249665445	20.155817093392546	15.406610067277466	50.262975324716415	18.021921911390308	16.43623783622759	12.148040102496735	54.276190194487185	24.745635981058538	47.97899256613752
6.422764700203112	23.76401099397868	55.89376012996809	9.943042571830112	4.5622269805468	20.165098296175877	21.95231815962949	14.880103980184918	10.481459572750405	10.134855137818324	11.884529827133042	31.313493597650417	22.259009266430393	41.876151995797954	13.541115512583696	22.127674961015366	18.338583078209055	46.881597906914756	22.151915914013042	25.81249918961543	15.558078824032753	37.89595145444037	10.330359768831707	27.821519521014398	15.95448236988873	30.449675578355514	16.197377084235253	21.17838659804117	47.2155850923868	8.641488419642165	27.420326915002715	11.744495356634038	40.763489560800835	37.10354968300675	19.890182386377134	20.777274800619836	40.818415315930864	23.9366927656641	24.870752737427857	52.63606569169886	24.786970337654584	46.95953566047976	35.92056228734024	1.127461092415759	49.15425927902159	42.758638575585714	42.54857926972175	21.64494882946527	35.358482575020126	13.828319936663348
53.27843881079018	58.03640997555227	12.649898871944664	44.17484057527193	57.55120385108666	38.49207243434625	31.807270225131496	40.537439671009125	58.763192725567954	47.460689277113495	63.06468111865743	33.344960368012984	33.017469035247125	21.327138298036246	39.76901499230759	51.75473437427721	35.00577545854908	13.288025673304293	39.25066899831157	27.410347003524965	38.046351098069344	22.80861945197752	43.17082276819626	30.689309141305717	64.14104991272644	33.43195151596111	43.25211008583451	50.52556113748011	8.31855276138253	46.69424311204235	58.0085332431709	64.7466114250236	13.544283404309045	22.88906000597318	33.256971423260815	36.83970350849136	18.872149389387076	58.092720994587594	31.63060520791907	9.572025378569059	29.41961455792243	14.69033960990606	19.616836186821782	52.49738843668736	11.97562246004917	23.381875030551782	10.747930757302145	58.95589027946451	30.93702326383134	51.91048456967495
43.10666458710541	52.66992530546478	28.08534405625048	34.082736571370575	45.527971470688065	32.57324226301468	23.770112043377964	26.694535283013572	48.942283570051345	33.39330506697456	52.36663713238176	32.90197501405986	26.46170692593727	4.733034922550429	29.488618526917193	46.76714984663893	22.930268518369413	23.014384880681217	34.509650043539196	16.351013869453624	25.489412325364174	25.72519116770437	30.694145158809636	27.676964136119146	54.75965929702332	32.5198642853912	36.18246647730507	45.33740213988666	18.363777225415173	33.30892886682106	53.85057151741442	52.53068085087201	16.270143216882424	25.19625708456325	23.578573711584042	30.851519570898127	1.438702402121677	52.7726744346749	16.633652419052762	12.41802497797677	16.305781867549676	5.9429947072044005	19.56548481029737	40.806268330354506	8.47767662490919	29.60252716100168	9.480335972926058	52.730025277319456	32.65181972206877	44.138010275171126
14.675529844764744	17.179252395410153	41.1420646860937	9.684677173877132	21.71312251573904	3.224524627235138	11.76702358569202	19.904031350828742	18.705094321084697	22.005298553003144	23.747075159818277	13.218109859596352	9.173245248154203	38.347776348518614	10.394970276208795	11.30929401216418	16.374884573224026	32.301027005549834	3.7560321424140377	19.60382891258039	16.533386585499677	21.864031842165	16.030109646548432	11.61197100600102	23.21914170318924	12.419746432587258	2.3558567364494327	9.858431300632187	34.32571648405915	19.536165900118096	18.497994132280564	27.901274819654564	28.22041266320838	21.23906832496326	12.778601526099587	4.919262315379296	35.966651087933656	17.277290049460433	24.48388535721339	44.46480133149162	21.406320536300818	40.766050273901016	22.284332424356833	17.433725046665742	41.94803795376752	25.87869901874146	32.816672519658844	17.509109231104908	17.41691600189304	10.449509165943997
21.753735206433714	34.640834537847184	40.72133303541307	13.47667603177556	23.51102528270274	17.666155490415456	10.73638692219039	5.179695671243487	27.579376093920402	12.089187102466893	30.557969333555427	25.325697537123716	13.749251908909017	22.959177544945046	9.538529392802927	29.77737109909318	2.9820630691883183	32.18925215631571	20.519537439193435	8.329148852129123	3.7082878093035405	26.24747801920593	8.705900621384718	19.396025761111208	33.470011647574665	24.49731241917513	18.646133167899972	28.32594111321532	30.945544752867164	11.47570799145425	36.92897342408626	30.519351593257788	24.829746420399864	25.368346974158253	7.811264884358846	16.557700156497134	21.793923374595586	34.77997839383751	6.1688006470716	33.856291342046475	6.021478409203256	27.96153591847176	21.76199046223913	18.861421770079104	30.247618167959516	31.705077180517723	24.638029836175033	33.880803421588006	27.95603718449519	24.599336842977642
6.704483160206761	11.507398134149282	57.03168624120516	14.328986669551083	12.234959753668779	18.952447391915616	25.428549444294486	25.11192138422186	4.165839620379103	22.359824230535043	9.080714272503588	28.461856988544596	23.971921935180248	50.1562032164901	18.83683374112829	12.168583672977727	25.780079785805633	48.16477052501477	19.287803043793062	31.96957115576373	23.970154234087236	37.74806442029738	19.831308010143978	27.493493998594413	7.326538694366897	27.775687383652553	13.941016555199512	11.918264850362908	49.93374394168892	20.297274262849072	15.443958786464545	15.102561714041231	43.667012720341816	37.13092565469928	24.817180594654467	20.42684785882813	48.41401844867456	11.679138553568723	33.825518324617136	58.64662714576888	32.316973821902465	53.99852350851243	37.906213280857955	11.970924650323294	55.67259613172106	41.57574597554314	47.41614979772165	9.031222673441409	32.66008625403632	5.5471434740733665
39.158333013005	39.84634266137096	15.892622629180073	31.062227581781436	45.10854843246579	22.319037956009335	19.448154948247403	32.86553256200048	43.86039563252228	38.94779307110954	48.749459159015316	14.191062911039804	18.69522133016832	29.516442433640865	27.662457378115878	33.63527191709117	26.287915529254246	7.449152801114163	22.02645102106585	20.56607361418418	29.128026111109566	3.501836841451391	33.073718172326785	13.74440664253355	48.51611104249577	14.501130063699069	27.350407686040814	32.592604929140045	11.531995481635143	37.27298555823937	39.21864710026442	52.014951216731234	8.791517873833902	4.059955829793987	22.21236125772725	21.03066524804347	26.1419683379394	39.875020215283605	28.137303084789476	26.62844174405405	24.113253706821048	26.974228155566696	6.78773636585938	40.13059547759284	26.22139744127808	4.752211175734183	16.320191519450045	41.230711451429926	11.19665358512616	35.71314668040626
22.48116654007874	31.72701266152268	34.682517016297425	13.286644848023698	26.40508475379722	12.35530293227809	3.688547954660737	11.725428345200193	28.199785260006017	17.89933034935497	32.14206066591385	18.102138249131354	7.017166457957762	23.664492553097435	8.721590707998374	26.104933100619515	5.150511180432136	25.84134950407071	14.907990283765697	4.917259233531219	7.9933522441700475	18.906539683588036	12.448638305415754	12.041533537536925	33.884066663264896	17.313098008366634	15.122768957521089	24.641838739870813	25.48839231622218	16.450174299909374	33.31780323067064	33.59953918368646	19.081314879287493	18.027358886165796	2.342034142689743	10.83968925186069	21.519295292735748	31.841687588997555	10.460111971649072	31.599293139952742	6.744021788973866	26.867755776035054	14.998252297266129	21.344710304849112	28.52375014305211	24.346298572947436	20.828587681887356	31.584666988851534	20.502741148329353	22.890911354453706
51.10243978809559	53.99080995520876	6.865581778545525	42.25730347715091	56.0861545865235	35.2535161128716	29.791594188002033	40.47459467496295	56.3152849174519	47.27551184343872	60.89908800112728	28.590165460670555	30.34960960059011	25.61381276153979	38.124090045487186	47.72490046828682	34.394246007717534	7.224186384492563	35.56773565324623	27.019192816801247	37.47725058505323	17.81343093098787	42.334093969823584	26.94423213891027	61.41463204903143	28.815817150643632	40.20778950962088	46.592486514465854	4.435975490455394	46.17481690712081	53.58537545699666	63.237671182116124	10.874449339457302	18.0915540937744	31.766581707911403	33.71537526195645	22.667042092221838	54.031062136538736	32.62974286971985	16.013038125274377	29.686258733746534	19.907899994226682	16.23609102663612	50.99925507470469	17.669018360949316	17.35012162260822	12.333577246468028	55.17559105106352	25.680320912689144	48.83641402947815
48.68024151785605	51.78635706366213	8.47487337311023	39.8247138636195	53.65054781466904	32.901888225785406	27.357405586880635	38.11183988278468	53.909002646297814	44.89499021233577	58.47900400111969	26.52634550496892	27.940734387010863	24.294950159659198	35.68847807961565	45.511949062336754	31.996584839984905	5.745120307759778	33.27757874115363	24.654151734345493	35.078639806332546	15.787004508014853	39.916515268439184	24.6468256478028	59.030648472986286	26.712199478742548	37.84060149001536	44.35957724974233	2.0262262758888148	43.77178286502202	51.46584428761052	60.80217544216464	8.44022703648508	16.000107452860107	29.33348610396804	31.349063642839923	21.21782298124613	51.82991424737397	30.417197999092185	16.027794853830056	27.38275337938241	19.0728055125015	13.851061821479282	48.56365492636926	17.12942891021241	15.868033096918355	10.550932822114552	52.92199659865962	23.786626421681902	46.47935274717297
9.09728676795691	26.439632799179567	56.45454969281269	11.241431429563198	5.615755533564409	21.75785061419937	22.53975934685134	13.712585440507562	12.934667307529036	8.111869958058803	13.689128678585973	32.88443068782315	23.222263400775418	40.83843761766732	14.17082002233382	24.69330467776004	18.016514571076506	47.480668076498915	23.934625450094078	25.60150734300176	15.060183728655549	38.88146626081282	9.831402182938273	29.0196717675352	18.18687558793151	32.00617639361604	18.139947122096565	23.704078166537183	47.505061970654175	7.134307700291315	30.08409226744151	12.26941220041464	41.07823666190837	38.065686078052394	20.20923456788167	22.196567792679975	39.97936314528561	26.61224707253279	23.854821707106556	52.11603927364911	24.214672300572346	46.217669419268354	36.50011209483101	3.697404847140417	48.53045567535973	43.884893645142185	42.38974568298214	24.32007352912749	36.84293797140972	16.43615189941216
51.82355361830148	60.0333379607241	24.43963338358189	42.682385664824636	54.65579812926318	39.801479136340774	31.48232172993068	35.995914854649776	57.61636960688467	42.74288209671344	61.266345516235646	37.93691142896477	33.735252965150885	11.111047554616306	38.06851238313138	53.92699075364328	31.858331219086686	22.469384572167385	41.350108957956245	24.784540379938242	34.565699104241574	28.858857747520947	39.81023661203163	33.59575369106735	63.36022980848585	37.74422689596774	43.89390652577098	52.548746944811754	16.95516662191513	42.587593620112955	60.79758339577736	61.716456901978276	18.318902583007173	28.583515444699955	31.840754899182276	38.058130640719064	10.069297300042281	60.12111351673551	25.99196358492883	3.3951161988617944	25.336492535629873	3.797907458636136	23.56325507007013	49.84674794363677	0.9819641056748275	31.35222412951607	11.039251810385116	60.384041920318204	36.71243207221667	52.193805336799244
45.01012359824191	49.20326723434553	12.819308038434217	36.02713605395942	49.710112083262395	29.766784156762117	23.556141105185905	33.77723732652247	50.36998005320896	40.596600941027006	54.8172792365127	24.619385774115756	24.460956840025474	20.698327476078894	31.772046485194085	42.920779037201854	27.752801454439258	7.173173605463856	30.439645833026287	20.328303548309176	30.836155060999545	14.312953173371675	35.75504575833378	21.85998587222495	55.63340465018054	24.666897678163053	34.59430849794881	41.6973653612271	2.536480672191158	39.54105138363777	49.17921672911941	56.88664590159355	4.76589685548633	14.285037277651302	25.334764957941058	28.14106296384285	17.475719835678003	49.25875614691702	25.96885645853883	14.938552487728316	22.97279121953779	16.33889046814883	10.790851279645304	44.62615336905504	14.982492488398387	15.9248219282394	6.572574772882975	50.14883311743935	22.46520703254306	43.259458365384816
13.938551006227447	27.30099848923012	67.58269196664348	21.4012285582452	7.3611300805310105	30.842456647115476	33.69447423211501	25.64213615405555	12.093068886397983	19.378882326488277	8.021316079778956	41.78548160572785	33.762907301176824	52.72065577593104	25.309955266099845	28.332668135871042	29.96433008979066	58.558803324169844	32.33768037905233	37.51326103186807	27.05595898427566	49.265043149984116	21.804381755946466	39.002473779214895	13.481983469181309	40.96777985023866	26.23220866719024	27.899273052404865	59.011875780760214	19.011318893436293	31.31750237056167	1.3917810117528893	52.55774186809159	48.50271058079138	31.695938648153973	31.746388473253077	51.96275133497365	27.463556354849533	35.795361523722974	64.13797087538826	36.23517958351757	58.22482167721051	47.627706140361695	12.43861033115494	60.553706271117065	53.921771834325504	54.2867924266925	24.498407331653457	45.95928083150012	20.527932270114587
32.272650175084415	34.44521287352427	22.449911353053082	24.034206497335774	38.08820967711124	15.717094275893905	12.468081449771889	26.210121982363614	37.136872658577175	32.07874659956107	41.94111507419682	10.10407102818679	11.661775601218226	27.702224748332366	20.616497941709518	28.16244475091244	19.64664912138662	13.504656051651414	15.885315260474725	14.816374661076622	22.366158675030192	4.408222836104179	26.10843716527	7.267276215681462	41.98805281182677	9.999621000123359	20.73671573570493	26.981739011301332	15.76755509687836	30.32905221630951	34.340395053562006	45.03026185616818	10.286833158862896	3.5289573163667196	15.324518969058042	14.290883333221155	24.469558024277934	34.494604639101226	22.649703084041143	28.445051651708926	18.446377827421074	26.959412319505635	4.332802965748268	33.0953778179457	27.02471615529103	9.857222029483314	16.834362715607096	35.52441874482036	9.24676511350045	29.27865537861572
52.910106300114755	60.848588055818006	23.735879546409553	43.752400478457204	55.84373010961424	40.62850756885958	32.41540719890803	37.249461932799704	58.68949871111436	44.01780691698812	62.390509694270484	38.42478334188616	34.58872267429097	12.48653614637673	39.140778364064666	54.714266773306534	33.012795184552274	22.262741849641788	42.1090018324904	25.863228930505265	35.75164943649751	29.12163338827722	41.00225875625516	34.238511069911844	64.4137438612171	38.2617987220427	44.794512059292224	53.34704885161113	16.72102481111596	43.82958670591134	61.53863525907207	62.92026177541203	18.57503372834871	28.885750924664798	32.866218504799384	38.8864681959487	11.426916686990975	60.93358729676521	27.277419979444456	2.0622366374458467	26.525072905816906	5.17994735916486	24.00655736865653	51.01236209865208	2.2191932759618287	31.391260086412885	11.506891945966228	61.25166012368394	37.05924849041515	53.145374963942366
22.11551404321859	30.21753841003213	33.895222699611715	12.985781205185033	26.612615937656766	10.45987781588757	1.514541620404645	13.369964977249206	27.704504628675128	19.15973048208566	31.88280429528028	15.901229585878074	4.842406823350807	25.210388465094443	8.658266803829434	24.44720219765229	6.923574910079361	24.948161888587006	12.888649223829603	6.4890527713636095	9.45149511409398	17.319713348569405	13.34120901246481	9.875643736525905	33.26557748396089	15.104145613402213	13.687412338677877	22.994705687933294	25.060609115937442	17.499646410235446	31.626477954164685	33.77850840249563	18.60637610274261	16.446831988033804	2.427864209507923	8.862807239627601	22.88205604405	30.32520004358388	12.669655937011665	32.29918712023295	8.847970994563218	27.949189835834527	13.983187559199559	21.52580143832799	29.412561275382934	22.710499154836334	21.162224754095497	30.236432220777807	18.40652149458243	21.807093236459504
27.505066032002908	38.64688039206542	35.18233863521823	18.647307924391118	29.890412806180972	19.67122003924303	10.915817735869046	11.571682125034476	33.353452624384175	18.494684272924445	36.67185593807917	24.579067799503044	14.237056238905879	17.188788218893233	14.155637993198622	33.21931940911261	7.274250454159589	27.02907038847723	22.235565944463925	3.8684402728880887	9.806867345561079	22.820327314892516	15.044176074692942	18.440358017561266	39.20790709207725	23.869082506502654	22.088222397990073	31.751030687697657	25.140641012043687	17.987209969167196	40.446912487526674	36.95626378378737	19.347432487309405	21.972236497263005	9.2552664907538	18.168777533528957	15.613591119758388	38.77018695767654	4.006482834793947	27.36220993065947	0.6565789768281014	21.61649739680441	17.413635775226723	25.116573200069944	23.800600069566574	28.18669279540567	18.28281611022484	38.27931870836516	26.32336292668939	29.26206096673476
32.07127812465493	38.506419866578575	24.8680976340623	22.96012739967994	36.474491448296966	18.300890728501034	10.640280472734606	20.92295295159135	37.603320535087924	27.586895299778885	41.8511235418863	17.682608402764505	12.329782319326974	19.2292417687031	18.586404929175654	32.37316671439972	14.634464826201091	16.31265112285952	19.792707961121067	7.6388362403584935	17.708129911581974	12.499008749010217	22.51494566678728	12.406647007448443	43.0745516151806	17.259162593265415	22.638716142904904	31.002994221320716	15.384579436494292	26.382587756386467	39.245340573247994	43.66110471598216	9.041999343672252	11.72598338749276	12.09937849052551	16.562320382824982	16.165799231724254	38.59058269419999	14.837780264475299	23.007127326550503	10.963078784278107	19.786931330284787	6.5719512160851306	31.396837291729383	20.61740565095599	17.621860030249085	11.429829854259173	38.966873956962026	17.924334809288492	31.173781846646985
18.667502321899214	1.4664712986059687	56.45722235654587	23.02945600416916	24.903644883553042	21.54982907798099	30.27338197215324	34.9335810271263	16.485222910430515	33.7654139755618	20.3130694329489	26.682889775818296	27.65656659615391	56.780710514444245	26.56576115194101	7.45721946467323	33.58864513731135	48.25780418246176	20.10209766727543	38.002411834345956	32.70192486554933	37.361127403976134	29.825383278345623	28.50674896109007	15.630885151324463	26.327884117511147	18.01966982810006	8.791200833618884	51.30330043496302	31.442545877414652	3.3491998967354704	26.93120467912743	45.66141037223994	36.989341879140206	30.928408050224714	23.29224017572068	54.47410477768589	1.3224179245726106	41.9629648210217	62.744869336824195	39.42926514402814	59.27859008561712	39.57120456198841	24.103519654338424	60.38262531394795	39.74863081971443	50.98947765800174	3.7316234654374356	30.3186870668708	12.06785122374054
14.67317964883359	14.624236558960483	42.64238016974048	11.38647537792777	22.042588200718708	5.610741293774442	14.446505579687207	22.270900232369165	17.950013778289453	23.851119132288	23.102966235520356	13.773996824245236	11.71875080606078	41.041696279918625	12.809815593530182	8.628905055843072	19.036877936498335	33.92727847285579	4.731535362003005	22.315824652493124	19.046491939746485	23.265873294141944	18.111246164898056	13.32357849234874	21.95699139469134	13.074667670579366	3.648707541639026	7.195578689948994	36.26093837478001	21.352824212328883	15.787157719817973	27.786960396552825	30.287538066562917	22.708980811136126	15.512874491313683	7.3539234631692	38.62641489831798	14.713439391147027	27.192742053887557	46.88531184991965	24.140480274764048	43.34140701944974	24.269573145331176	18.1755150405325	44.45450695666184	26.888876445117607	35.179259368592625	15.169674014103169	17.985464369255155	9.155832616265114
52.29030557608482	59.87731527061439	22.293359697031914	43.11265582414602	55.40442102415351	39.68062837491554	31.598219146908963	36.97164519066607	58.04558522069251	43.78990010200323	61.82890031501136	37.18886243603567	33.675462248490106	13.031866507025887	38.50874256247646	53.71697817105241	32.52808380305177	20.76258150048012	41.0909362155221	25.262038875908726	35.32419060212896	27.761702000380133	40.581484151599454	33.122731380160225	63.73746566017905	37.04647424329448	43.92560967325973	52.361470097810525	15.219435542465051	43.51710608524238	60.494083140773064	62.51075167872616	17.225449748714404	27.546038063918346	32.171696039931874	37.94149335235287	11.592940741313274	59.95941432480641	27.100467581755247	1.7849269461896502	26.118424187296434	5.716682569684311	22.755872807649656	50.53176911492451	2.591492910784092	29.940842335635995	10.320299241528206	60.33652075563028	35.73775031960043	52.33356596471885
43.61576132650186	43.03929879632377	12.633124136147233	35.74712607949363	49.75961920716551	26.603400803532796	24.33694005373879	37.804149958456904	48.12665901145442	43.87738641662638	53.09544141531624	17.344541780826596	23.421063480711553	32.75304563868337	32.481425804114004	36.950310030078825	31.227016850923526	6.437249737771873	25.99020539723446	25.396497178723692	34.06668371528253	7.783750448612076	37.97384640725831	18.113247258733534	52.576441259900186	17.84183153569277	31.595006612980157	36.02057968559815	11.884920470293862	42.182811229408784	42.035800824874585	56.59169867705069	11.799602287589355	8.565855037434014	27.133499917927093	25.43728680950778	29.38923617003069	43.052286938028345	32.86205604476863	27.755505833726676	28.904931138149983	29.288633910902192	11.542198974342886	44.82237402569357	28.053678400685502	4.287653756946933	18.87160150940354	44.64226019289136	13.616973642133292	39.74704711368055
37.63240646734003	43.00595728950947	19.547476073208063	28.575251464095878	42.16905448003943	23.05776759853045	16.14942244807745	26.362807174440174	43.088211154112415	33.12532324188917	47.43045066197218	20.003265022461868	17.392090733444352	18.624447278631212	24.25598822405852	36.77033465629851	20.227031409717025	11.51393193131233	24.129332039216166	12.91260489794133	23.309901671903386	11.705390496912665	28.191250931057624	15.90252102269642	48.46764671199488	19.812476317795326	27.686969595407383	35.46407225882903	9.746392261386562	32.007883400250094	43.38363405543067	49.3523298098718	3.7023848386767724	11.218034074438096	17.789901564261122	21.36173077233153	15.26599385237198	43.076736360260064	19.219871760778396	18.73198402687988	15.824107234383588	17.045775728127293	5.736958749756728	37.08857595035722	17.081423305524815	15.714584776193876	6.958284141202925	43.70028517633309	19.0175646348534	36.32063423443017
39.9173797083237	41.72438737303783	14.76905261335679	31.49318264593372	45.53996901591923	23.42657789405508	19.42111382124521	32.20853622724283	44.84111235374974	38.53954865991696	49.61954735598301	16.346578745552048	19.169878978479527	26.853296909681486	27.801808370826542	35.46706644073006	25.676835714978484	5.790878104707483	23.46802692108055	19.387628940133386	28.627147531863983	5.634793149518247	32.88231511041463	14.921110998174795	49.69929287951625	16.54240613149926	28.449614645918746	34.35654984816386	8.891245659973395	37.0124515211189	41.30812131485441	52.55389926794675	5.951941318730923	5.821648003836277	21.968141405496976	22.003360934407997	23.476390516597988	41.76241465561738	26.68058849836281	23.7191565125709	22.8138551787583	24.090068231091458	5.656305034736659	40.5024318761017	23.297805911092222	7.52850715062185	13.445197628356613	42.96367228209259	13.74721919565131	36.9735300970275
31.483480545058264	43.30733352758317	35.906507546207614	22.90404923869719	33.13573473758393	24.42772057658787	15.619916339182428	14.074273036183632	37.32241271086035	20.690352503004323	40.32394075271518	28.84937380415029	18.919928754962502	13.189413835033795	18.552491903185423	37.944663895048116	11.460356411403716	28.41383120450603	26.97412263539093	8.027118754659627	13.450951778851396	25.87544571979421	18.44154789740806	22.7531059400038	43.208496673365076	28.184328172328534	26.788943971255723	36.47593516121999	25.641383070463306	20.705593734603777	45.17279477459413	40.025655104657304	20.56295648086849	25.072610050103773	14.005752314029666	22.91431188233962	12.265600425586976	43.4334578316115	3.9352448199052277	24.996621215904227	5.378109352419126	18.60660795314014	19.975602541793716	28.59727424919197	21.158675151931003	31.051398387321353	17.675644463193823	42.859461549621585	30.250531394945888	33.75112400843753
34.180266444657704	46.59630236819745	37.49811549212838	25.873075539622732	35.259994324891	27.925580092558867	19.15516821844764	16.081177786436687	39.98375738959062	22.25267832067869	42.71809550065033	32.319656918552845	22.460115697518724	11.2292474858417	21.662426557689678	41.327966735377	14.540429584370283	30.50018323764797	30.49576372416232	11.549012239824663	16.16518025879928	28.87410497788787	20.86841458035097	26.243469493587302	45.87527145611948	31.66836108987714	30.146326268859166	39.85937748102308	27.223403341731988	22.625511918440928	48.553534988944925	41.968539753133584	22.687621521746596	28.09811432972199	17.458867710540563	26.429779320872658	11.200213267147419	46.72584932092633	6.292422991266873	24.413139399208486	8.856667247206264	17.583069274852328	22.8108740447368	30.936511009653444	20.415470887099282	33.92319661880439	18.732497826286913	46.056656601676444	33.6004246969766	36.87169390000337
30.271243530456793	36.532611248144306	26.01775180350155	21.20581135717128	34.85204965027772	16.324609706151996	8.79514976997914	19.927114264277844	35.7589365814784	26.440504465829736	40.06554101064394	16.13855246852888	10.360909602915289	20.82738424271506	16.910235333202923	30.405007673959652	13.479679636808408	17.257029856599974	17.837686201028493	7.108740079877934	16.51192368568142	12.09234504137014	21.139062362216123	10.637996536428302	41.19282637694616	15.659453548870658	20.67700189318806	29.03204036425538	16.849247496084843	25.108214137508053	37.29271951542573	42.02553068554665	10.412679622678333	11.26158936009646	10.490733534010547	14.585948394249032	17.85380720579049	36.617196288904815	14.764379457087758	24.98315720820784	10.668944745405238	21.692555049307483	6.769594118563681	29.766831260963	22.578174817350302	17.420119917436274	13.384152294355617	36.99114019583286	16.727598973275253	29.228805367120692
45.62421781923727	48.14769237204362	9.69015043944775	36.917062251487565	50.86249899680256	29.527150670387552	24.52801290121458	36.098755755902985	50.73506294734344	42.75073410938811	55.39655054426073	22.783039225502506	24.817209353409186	25.258770367957197	32.93177386728543	41.88257170917241	29.785169710396985	2.5888004230450834	29.760669461219955	22.720769463678774	32.844386181895715	12.024083159857815	37.49680860735745	21.149505432628956	55.748875949714844	22.989995687829236	34.5101754798297	40.75376440070191	3.040022317116068	41.47189204833972	47.75651129585655	57.97076248010718	6.239875748639416	12.266503204201232	26.72397109549754	28.02253427764113	22.00004398793941	48.18781486053952	29.120342361727744	18.914940276986737	25.742685650585507	20.91155843153012	10.67070854447662	45.784310337289064	19.401754941682064	12.256168067701749	11.094653559238413	49.342812423929985	20.006111587590254	43.11125443833118
12.131123309550242	12.538388634444951	45.6542067320053	10.679960287287093	19.631699006607235	8.100150497018356	16.401411673229003	22.30262058177831	14.990077031429559	22.977751444384328	20.161204517254443	16.806795626081556	14.00555616255711	42.843977009484995	13.16614394877138	7.164747251563779	19.930350768516245	36.904618969734145	7.7411096830986725	24.065789808191308	19.466384991527846	26.28800235953548	17.695530550162182	16.247827297595098	18.902705740383936	16.119124118614312	4.094164702245924	5.71445903480454	39.11543031532013	20.475762293610124	14.350244220606077	25.060167325243697	33.061602159943526	25.717712964146344	16.9960644436581	9.80178425492809	40.57254088710491	12.65081776577767	28.259659951510415	49.323304125774406	25.53792223534458	45.51385212310201	27.09014535137545	16.153991637286254	46.760824259633516	29.94321883057435	37.69309424037045	12.660685060227246	21.010476467072117	6.1124298253049
13.907439494841642	13.153506388543038	44.10661417528963	11.65057948207461	21.379587162913406	7.091744795674311	15.81929231985454	22.931847190864076	16.80973438182298	24.08534231908166	21.983949228623427	15.057678787345473	13.174627569540947	42.39452895758503	13.575667040196176	7.268424584267419	20.05144920243367	35.41629146976053	6.224981571227774	23.640399124575595	19.867743836532313	24.723904249753335	18.554076126602936	14.838912794535092	20.613995769744328	14.391698902813744	4.23687556545529	5.8111845466154595	37.78490503864685	21.579700080851094	14.478456790997965	26.882181093082377	31.817846785332655	24.179884925125776	16.736084453212623	8.834118565720036	40.018979422361085	13.247279330436669	28.28870570888886	48.388721500153814	25.351550332797704	44.79217728034963	25.79791325660819	17.762194121962704	45.934113093280416	28.253678738863393	36.69244955985348	13.643550967618282	19.248296586822928	7.885479091780008
38.370512360982254	44.165138839378415	19.736460125716977	29.260639436217588	42.714213602904636	24.131270394520154	16.918045449685767	26.472192661480673	43.88616648028872	33.29898232154852	48.15224179158566	21.391426195682076	18.360645347189227	17.3029333146121	24.869101373026183	37.946492284608176	20.49222477678318	12.10494447418891	25.299514527906314	13.027150100073603	23.572942890474614	13.098187708343858	28.552418802508523	17.172375014446647	49.32429195932881	21.18593451707134	28.682056947972224	36.62567012871185	9.666998727672595	32.27909271090636	44.6133586208924	49.906501921557	4.284240996919922	12.626217691590602	18.365628124134552	22.419915221904727	13.934892480931456	44.238897687606276	18.887191216110683	17.447758371004692	15.708618675349697	15.62305238255048	7.160428278881487	37.64500727741093	15.695590820149299	16.98069481476772	5.644691191492051	44.80352710816885	20.44110823886839	37.287637765774676
12.675946488645893	28.35548079505428	49.043941087393584	7.64011523994353	13.22950218654699	17.309512345964205	15.52045525640093	6.178459506301084	18.213912384813916	4.933024729190728	20.559325556034235	27.84585425758001	16.93649519026952	33.0804408543223	7.855457776781897	24.86737104880836	10.03871952809882	40.15539698122691	19.991042396832583	17.636143407885488	7.038191505582532	32.26941343885198	1.9294829942694736	23.073866809269248	24.043104555655916	26.949339870486796	15.342917739089353	23.577329660684878	39.82108549411636	2.5491891386694627	31.41228109616728	20.228399523097337	33.44266789561514	31.41790889704608	12.831232022634046	17.16984608485254	32.0668080708441	28.51657198041629	16.074244927589422	44.09136685424844	16.188330471584845	38.2561539632288	29.221243371757563	8.774216808397162	40.52646068963033	37.505262218376814	34.41327706960215	26.904833260270998	31.454785643065442	17.732507652710762
12.055426198616157	17.072858862781786	43.185366573876315	7.13526266273757	18.97008668415783	5.131359861273592	12.111775226246062	18.07037476805402	16.425074707782493	19.580527642455586	21.361515044545342	15.88341236469537	10.124883422616202	38.345991912556414	8.709155366777086	11.758643870364498	15.331270180378173	34.261983983680565	6.486578874257845	19.583330713419677	15.008837973404217	24.057501742352095	13.815829566836879	13.691505502771633	21.26440678654256	15.062283557086236	0.6526277948928529	10.297041228802636	35.963172622970816	17.08783714066362	18.962178228236468	25.26246501337294	29.722691975722494	23.386762525980764	12.443175497032254	6.470865830521692	36.15047522822591	17.192679861855577	23.647691741225938	45.31946580162056	20.9413737202802	41.24233587049576	23.931560195083847	14.651886274471922	42.61144768765224	28.294404864029634	33.828013604095055	16.933396517115728	20.05429523250512	8.80852213997137
40.375101187096625	50.61926720292675	30.32687813260339	31.45356969945917	42.53004509197211	30.719067868900694	21.77152673542966	23.578520909888788	46.2224322281431	30.215248502987535	49.508016563667596	32.08498937025784	24.665055430638294	4.9052267728717975	26.897556175174387	44.840790478415556	20.146003811603833	24.52194168384983	32.83078739184228	14.040458944758356	22.57523930301915	25.85991395010288	27.73074061355407	26.548377153808428	52.07035911739747	31.625159278262558	34.043012981643635	43.39372103235012	20.303688391991145	30.206005762056456	51.99212022293944	49.485314256770806	17.245323286956108	25.245067665686715	21.246435764877923	29.028340429968825	2.7655591615744495	50.72882472305265	13.462621597564077	15.701834917185778	13.503500254261821	9.084970871561731	19.57265901115608	37.875274504805546	11.748086708297908	30.161605565084244	11.3530863237268	50.537611584390795	32.25436261560259	41.772417463347075
45.484181134631115	51.775460366455924	17.844738955418812	36.30604598806522	49.36419877254455	31.721070847512888	24.204643328169112	31.989787425678887	51.10281412264867	38.91754039818629	55.2058832686669	28.563971980744306	25.88291402240914	14.733871570506263	31.79540007425322	45.55489242257905	26.626103232056934	13.433117612737398	32.908321467657125	19.039232754678586	29.630877866096384	19.153948823599116	34.81125051929046	24.71307008156678	56.63782969147938	28.444927829233116	36.20942693488438	44.23583630647974	8.298859818892776	38.22498550544339	52.19580643609744	56.552147644779694	8.60556254475482	18.910244638086958	25.292924468305582	30.002646543751688	11.676631292588743	51.849116049519296	23.0252753795017	9.985852673111909	20.858100376250057	10.098577449689317	14.12827127956852	44.348843643676844	9.035035038997414	21.69564042699087	2.260804095647236	52.401621403293284	27.087881577293924	44.77528768499434
35.223171325256004	45.53198823245724	31.08594990501403	26.269604159562615	37.58808967741871	25.776354042457037	16.78160516679419	18.870360276692097	41.06714609739783	25.66860149301708	44.428093833538966	28.088805271340323	19.79728001845544	9.850228668401844	21.706894677741747	39.82073766986079	15.009847674661968	24.077805660545184	28.00319799087913	8.928300886379475	17.539838982364298	23.208248318564845	22.74891564309848	22.280890423771623	46.90548064193678	27.547395013190094	28.935481016012968	38.36640701962856	20.80431963447567	25.45187460463966	47.00060468087378	44.61010065409637	16.291783486960423	22.488757668377463	16.090391347469566	24.114220051988983	7.8886508024875654	45.64446399237312	9.026053924676553	19.899060718065517	8.370557000273605	13.88077083426909	16.975014760913105	32.856679533314356	16.185855179322523	28.023747023469692	12.494669523295101	45.39610768141386	28.75651584040563	36.59086346952639
10.222321394501117	26.323009159476772	61.99809390116155	16.042381377242638	2.704952383914036	26.06568239076561	28.047186225309098	19.61632683732405	11.11817321843393	13.512498531796044	9.601068776752303	37.18113714473118	28.380903851180264	46.719419480095596	19.62937905155166	26.003207587648184	23.964596068097872	52.990877984966524	27.877700856941303	31.533771249003696	21.031936854576344	44.008527088949265	15.788857685878028	33.89297734263323	14.970315349678653	36.330821379864894	21.811279548562357	25.292103480130816	53.23842029169645	12.990177311443015	30.24172480345317	6.392560802058982	46.793326227514235	43.21961094759839	25.90032443421852	26.77760905798056	45.926435571746325	26.494857622643046	29.77043939705963	58.09837773745952	30.1968192330412	52.1820369688019	42.02329583809322	6.977263653146715	54.50899588932897	48.83794140792878	48.31872562230415	23.789955204081515	41.277593334658995	17.7093679331924
18.34881861015194	32.00981815426232	43.32614196155548	10.517754849914231	19.94305898912748	16.553380189187017	11.335537090297226	2.8766803432673154	24.144439008609794	9.111478074983282	27.011842090428726	25.473220780673152	13.814705569423145	26.50177825869199	7.2720290340326725	27.49689989558045	3.8807691774334248	34.614030871112874	19.447129885241168	11.226630626386825	1.172403481468127	27.804314835152216	5.137005789499257	19.873373368863078	30.035835397606	24.60440906467077	16.610114934470808	26.074865228254016	33.77038252478976	8.118819339529603	34.534418675194395	26.969666845680457	27.511633722955025	26.92759574565398	8.266886894771615	15.745763694009888	25.366059538278304	32.156092037216744	9.58859511399055	37.36004597307734	9.462336745855643	31.525043841522056	23.89611421139957	15.29555709870038	33.78503100207815	33.21773468802195	27.881106749039354	31.05423377992286	28.51770024713384	21.718133579640803
6.018021672168459	23.360316003558456	55.71074963567749	9.69274105628679	4.632941494238567	19.85330048454873	21.780889933863616	14.992652432280376	10.177066748537735	10.399264217579937	11.734402135360297	30.998822905558978	22.032637975116472	41.94222988549558	13.37930891062017	21.713051245080234	18.31046244536907	46.69500762919415	21.814119709058712	25.757124092853708	15.563534846719568	37.65749139269407	10.35696891906375	27.558043242475293	15.700759931581615	30.137160692074215	15.843374154731345	20.765089137146745	47.07387427079262	8.833467261490537	27.011205373855436	11.828261912313828	40.620048218212126	36.868606472400785	19.761472089215786	20.48839177069602	40.852619016706676	23.532933806407183	24.943046991676976	52.61609444603718	24.788754304151343	46.976162951274084	35.74038315743356	0.7328571028584276	49.15150489000557	42.49949868977464	42.47554625520183	21.251443555401966	35.053741433243836	13.413550699562807
10.787520279503463	28.054011256143053	58.401589794822804	13.447605753242753	5.642973466207076	23.976885145480228	24.544448584936873	14.831602645473387	13.909495263742121	8.559021794595923	13.847531437837212	35.09922739686322	25.33875313663753	41.86472199412572	16.228335635745292	26.614061405981502	19.63868704549822	49.44907915160857	26.156627564583975	27.235678139648353	16.615462541239246	40.98509526001991	11.488578952886881	31.182408578148113	18.763497512033023	34.21995649483198	20.348988753072547	25.67217593074733	49.34260319968249	8.211695220971263	31.779991241273976	11.334192324219211	42.93498363544926	40.163400756946324	22.122376635980036	24.40043595603062	41.160360815376066	28.227262154363032	24.970733541505908	53.49657796207129	25.64128134802622	47.455601533155665	38.47263940983731	5.611115778614135	49.846793055561626	46.0221178999482	44.00548408856681	25.816385181337363	39.04818519327984	18.29742646678506
18.88135128389398	1.806452289994493	54.908368022848556	22.585960806002404	25.414871403963673	20.421009951864885	29.245260817238513	34.51690426082822	17.190712030229626	33.67543795860376	21.27296817874249	25.153372604595464	26.53967748438675	55.80914866544404	25.926315381287647	6.223333147294089	32.87944921009283	46.755667698563215	18.835054337355572	37.04072275702647	32.13051541834315	35.86063952831957	29.482770730139027	27.14755032518771	16.812896986238993	24.819113465969277	17.14339653684897	7.635198820069333	49.87209002305651	31.30798078815023	2.2305860236598654	27.83081157447539	44.28836079083518	35.50434052558297	30.033367432142043	22.157412805961435	53.44445806043046	1.6547881447698818	41.24197244905901	61.500237588768584	38.58719823302826	58.15360559176175	38.195747202395225	24.288167781435543	59.19905664113621	38.171358099009716	49.72626017464384	4.715416350241199	28.745003562284886	11.902684436972311
48.1577088742974	55.4612782209701	20.72991700447258	38.96602506599697	51.516739631702656	35.27579991151016	27.28244308699469	33.40261148629817	53.87995987198357	40.289726359552084	57.76148197729669	32.846964319583016	29.28978476862807	12.091543426429846	34.37852513278197	49.29455929385406	28.62118219695328	17.60365965038202	36.665386636514185	21.212580107230917	31.498807198422025	23.648692425463913	36.750685816637095	28.701806280160397	59.53259050416092	32.68387869483624	39.56191748438069	47.94195382922856	12.197016397408435	39.86221089300975	56.0655717766287	58.660725471948645	13.106818878842768	23.38083616523841	27.978662634090846	33.53837865132562	9.656803514459845	55.54250824600884	23.79643592366683	6.032495590462028	22.37645124847867	6.038664711830927	18.43293894562679	46.58874770247084	4.516318312258089	26.197430339620837	5.929432441518206	55.942573300454775	31.52663988607321	48.00745475655508
15.56235172682793	12.088842631447019	65.14097802614938	23.815243383020018	18.32599739349022	27.50593773119718	34.68485020761415	34.274377050319686	10.200115006306032	30.74788710726243	10.949927938461522	35.739342179123256	32.968066688227644	59.64598144902676	28.326071841037233	16.700000518221092	35.261591850688376	56.44955548597022	27.253787169715896	41.42184466129887	33.38259547930074	45.75599023484732	29.03273315195349	35.80865379910869	5.341900890671292	35.175111624675054	22.682494665587573	17.27563087272859	58.630176668790156	28.94833285145556	15.580766800267648	17.31660085399719	52.49069115070185	45.21970263922488	34.23992226159806	29.11535685506168	57.89687152097918	12.188411160889006	43.253489251798	67.970129793439	41.80721555254258	63.44406998486742	46.58713619433534	20.09970565967573	65.06717715378811	49.06287759987654	56.61635904150673	9.384982013953335	39.787293791810924	14.036367193697659
8.662858151950706	23.452365646520583	48.56083752777157	3.2908862981967664	11.771453832089744	13.832184381099674	14.615371784585049	10.335790281566078	14.487122632672122	9.46599263810634	17.739008625105715	24.859522722136777	15.054906071246586	35.981322874829985	6.205482462819082	19.959420082803593	11.717232169998423	39.55208133505847	16.241624034055366	18.889149889706005	9.392119555971483	30.719155914448688	5.057902719437913	20.830163647663575	20.37696836165034	23.972339261790236	10.957722878154057	18.689273157957007	39.90338997593099	6.967282329912643	26.478043310619686	18.949038025072962	33.44870994801761	29.910674160499486	12.614703959404721	14.106933091073442	34.58408272208574	23.612047899169973	19.24177626711069	45.892039569096745	18.35145466643274	40.5322115355731	28.586511096690383	6.686413454419981	42.55210123120631	35.69553028320519	35.479034892608	22.084291959254333	28.744365912503625	12.841844227699175
7.349576543188471	24.27772351865908	58.631502837457234	12.595273504040598	1.9936605781947956	22.622845196325855	24.69624902441083	17.18839103504587	9.823181270383934	11.774091507983574	10.04540405765337	33.74889790816464	24.948701080339866	44.287859942144664	16.28829897071021	23.32860678543802	20.993687603127842	49.616703481762194	24.47846629023552	28.502815287284022	18.156499019231134	40.563434044025314	12.90282049098236	30.435002328509416	14.729401722457133	32.89524298940965	18.437048138116598	22.507724584496938	49.96584274462469	10.705260096530552	28.087077540616583	9.04941037217393	43.513836382047984	39.77761325572621	22.638931679094814	23.320128768373834	43.32324701961468	24.4510533946535	27.28059667272044	55.26178380740635	27.37999669174441	49.50674320674657	38.66001547421325	3.5218640851002037	51.7454580291092	45.380519749679166	45.25708253382654	21.935056353571685	37.8346491879463	14.970476074255052
9.246073354221535	26.23076943068901	53.29061805097032	8.624066125136249	8.286638060253738	19.200393833867054	19.40767253179743	10.925843586453887	14.158519838139688	6.440560101648989	15.871724286537068	30.2436092824568	20.226475315611594	37.991764017155006	11.090760819713442	23.747292173963487	14.852010953100871	44.327218068487426	21.546913779864262	22.425659157452838	11.931936398840953	35.859014525960525	6.679729486100553	26.12660210395413	19.802403872752233	29.35639876470907	16.012971165562362	22.627293652193135	44.30902397423752	4.682503021815965	29.660272024706828	15.273796826074397	37.88489347896921	35.03429815716515	17.027190921521942	19.488930044071125	37.02066345934357	26.400166421214294	20.98246503537464	49.02920121291727	21.12887756554223	43.215419783209754	33.348216097486876	4.27280342397195	45.47978791189711	40.922461562600155	39.213016075286305	24.38144148242077	34.12020377562082	15.795854610578804
26.37599284289619	37.59805714596614	35.74327000220378	17.520795478060638	28.808067765243187	18.770734493942147	10.13923899805039	10.653062121252121	32.2242189556878	17.580991103016885	35.55427195648132	24.07764458407225	13.473619424075029	18.31339220061379	13.037670463565885	32.212866058271686	6.145658766083332	27.46808676811307	21.38010113158462	3.781521982905811	8.717024618589726	22.817105806331554	13.965058298529103	17.935858448948785	38.07820357043005	23.345290478215176	21.06097264761019	30.7441428030479	25.777357738323442	16.990887151778516	39.441001533996165	35.88790244799423	19.865884386148995	21.958293846826017	8.291612621426912	17.303135025803673	16.739710884942223	37.72270222974742	4.230310081492097	28.413891366993308	0.5122107764791264	22.72365072452731	17.601202655708345	24.01559182353862	24.880650175443144	28.222653182534966	19.14637688238894	37.20151060701599	25.980043879389882	28.16242740827717
47.412193787827036	53.885560475089534	18.09441841781576	38.22421932674026	51.15567420435446	33.81320763117339	26.20689512936693	33.52902449472559	53.05824206028567	40.45412461495851	57.109272727082036	30.651496119107904	27.950040693365068	14.427487329844416	33.689258655833704	47.668621473105866	28.342999892313635	14.692551352993844	35.0216496174288	20.78747869167277	31.314524669753702	21.115863643379548	36.52569857963021	26.834442339655034	58.6217049957919	30.5428742334139	38.27378633257577	46.34683419208583	9.287584036295693	39.848575537016124	54.31637756695436	58.33502634966617	10.582805730339102	20.90467635892368	27.203731526438716	32.09156243549473	11.64232115532412	53.959855485765125	24.308378367423916	7.896573425046831	22.400775953898616	8.905071249233677	16.220094271560587	46.16166957953003	7.3443005820409715	23.421664000779536	4.220427699688296	54.49693451766154	29.104371268876143	46.822402368721505
39.87149796567563	49.08648975802465	27.216634870881922	30.78057161960579	42.60709041704247	28.965258898076733	20.197695501634808	24.07230149591228	45.688505498171246	30.90283125169178	49.24717105828915	29.411363380579054	22.850640665050218	7.6195970754274	26.170874179869852	43.163485580957065	19.81690106549447	21.18040672087352	30.88755623581828	12.932058226372241	22.51564339068407	22.680476505298177	27.763109491462416	24.100048270558734	51.47397081036786	29.005151856881216	32.630539378125256	41.73674894531006	17.091141699684368	30.620884850989224	50.237229400593705	49.67866521094352	13.87790330588029	22.096757913610794	20.126157699440434	27.240740415219168	4.4219397482938305	49.187780657825485	14.283141928840049	14.682398765415822	13.286815307242714	9.098879344400224	16.42595844300504	37.79661597337179	11.081943779878882	26.8640476046056	8.21249976485064	49.18313456541156	29.32514163411522	40.66226726052805
36.369593904412156	34.218688889601125	21.606707066518123	29.372667130634056	43.033225560993344	19.30773028538653	19.688697606199803	33.886346674221485	40.410626818146	39.155995436976355	45.50181773138033	8.826996247424045	17.732437349883664	35.7593164560162	26.882133163502743	28.22044744591921	27.47477861461012	14.380105526322575	18.10462395176011	23.469359692528787	29.902148544098424	5.521987300868265	32.906580112539025	11.619548775592914	44.48769116639378	9.488018010527064	24.06455708692217	27.372848461916355	18.978276665155878	37.14898558403809	33.092727272696926	49.55696339400324	15.881769583475114	6.078092801190617	22.749878028708896	18.49356188225234	32.43229742521433	34.224324662417835	31.31868738826409	34.06295165100637	27.088376033305995	33.98136221641725	11.75217461837337	38.31238275940415	33.46307169125151	4.715943221230265	23.36737895857451	35.93919849416228	4.762797797514467	31.71735750247388
18.118044108435225	7.228171190801933	62.47029968799405	24.845613724655713	22.688498074676843	26.046686828660565	34.167558795524855	36.25485988810883	13.98709547865354	33.773251480196706	16.321075080230433	32.70855686051993	31.95727102372294	60.14487115457807	29.01168031602314	13.096345849492366	36.12933969826419	54.04946395050292	25.16034597959851	41.50060039187112	34.70397263125545	43.186874193426036	30.978334441358328	33.776984735397676	10.870093619419078	32.262405620036574	21.728734424253872	14.091319344062878	56.74138674335424	31.697443518675424	9.975147109613395	22.937373926427288	50.854367043126594	42.74377690368366	34.27474708800965	27.7632011811611	58.10335298729209	7.263703513750383	44.41127609111013	67.27926163001736	42.41336297148553	63.295145805702674	44.81108318934527	23.31943762529219	64.65299130175285	45.952378136663846	55.66061978491535	5.46725187636451	36.53635355489694	13.810836349151637
53.40436541735601	54.05000863495024	1.5456849924655716	44.985860358612406	59.023591051441834	36.74925628901742	32.80249984583652	44.86365894795294	58.25479267731154	51.45517560934896	63.080808502227484	28.30529385310276	32.67308088849759	32.4652763662505	41.21493845800583	47.90912068296224	38.489185656628145	7.848387634033736	36.50885210462431	31.528930644153135	41.52847016406108	17.964573865416874	46.057209020888955	28.177088262938742	62.98616578116987	28.735073681217678	41.784314144850676	46.92731605501722	9.850840774273493	50.09820157466822	53.127595286355906	66.05275139578838	15.071528810034437	18.538698063690617	35.19262111455512	35.39811310909498	29.422942986052934	54.06809363525349	37.92446171843844	22.79906911924363	34.574538495121594	26.91388867393032	18.828989676440198	53.974981981355285	24.661384948992115	15.375825114649917	18.747144736277562	55.566300394562916	24.703568574045665	50.19244693352974
54.340736708008286	63.596059361117206	29.198985811038384	45.325057159963485	56.58195150364689	43.39317160267927	34.7736529735754	37.560523681039086	60.17926492413303	44.06847376059415	63.55188270508832	42.34467012321562	37.278635563454635	10.775358963497297	40.729865829721895	57.589332582598146	34.14180978725402	27.5063285140719	45.134459701353315	27.55586377112927	36.63002601839873	33.619138184437524	41.790928945069965	37.70639461400791	66.00078559888594	42.09792375739093	47.2247012158153	56.181795273076695	21.99180441780004	44.191494090759605	64.5775147690478	63.51051487790566	23.12591228921688	33.29812136782115	34.765540831368995	41.65447926451484	11.296002641328814	63.692286389197776	27.408058457629718	7.086482163993049	27.502896498292483	5.657844733838495	28.104677804400723	51.93495967386262	5.5918958602221	36.303726583564405	15.681390677096699	63.77561999694656	41.34775555942009	55.30442413293736
38.23077626419271	48.382419132474446	30.183277294355303	29.27354280312815	40.53366639218839	28.499069644006727	19.54216448661001	21.702570105924195	44.074961026200846	28.430271242526494	47.42186053418556	30.113341014051958	22.456332595147355	7.08228651332413	24.705702942173836	42.6106174511095	18.014427718239695	23.836006493933276	30.633451774761063	11.803307409702166	20.514842167570063	24.32450983758962	25.705924401464973	24.488595211068784	49.91323459894446	29.627971790285134	31.805222725544574	41.16251597423588	19.993658382438817	28.312184193993424	49.76654082089113	47.530166291329806	16.29369482163046	23.670094076025354	19.012917310448618	26.812857384191318	4.882184626613371	48.49216321341145	11.683751545460753	17.206288664517523	11.372482087546604	10.944024925044717	18.023860762795117	35.82993793368663	13.38148791395838	28.829586758651146	11.213236631406016	48.30077941202136	30.443294009013147	39.54625542277459
26.443387466020887	32.42421208826222	28.931838415686595	17.517802787740898	31.396511937712777	12.198889728293507	5.061204364058113	18.076806510835386	31.829615213267722	24.11841555570894	36.25074585096333	13.52402793183913	6.217925224786956	24.206652622096826	13.461757722691189	26.32663274482631	11.50269227694042	19.95748550547489	13.831397456288236	7.43674460559339	14.290184331619354	12.564124873134524	18.36249945402057	7.506059060104797	37.185996669921714	12.892391283157894	16.54010792749589	24.940842538484524	20.35880152386506	22.510337735240086	33.272376361528615	38.52170287937505	13.918852041221333	11.68443720643816	7.447880741000269	10.457215541225354	21.42237126001722	32.5112309783625	15.163471318962198	29.12261939304332	10.930342385196182	25.650537962290734	8.979571821678661	26.315491936099765	26.6580778605263	18.01306530103027	17.522093552080197	32.851399914840485	15.056151581693992	25.114245799554453
45.28029520637144	44.821410188411036	10.889525757168464	37.3262639362864	51.35731173484018	28.300557756710685	25.762769153887188	39.04819291743695	49.83653062820833	45.21765623428723	54.78991102696219	19.126597869431365	24.97459518796804	32.763704179110974	33.97747823933137	38.733068459857876	32.48139308636361	5.575046078906194	27.73504197262728	26.425901052738908	35.364070418220905	9.412539836829895	39.380686588358934	19.781972211636177	54.3193826300153	19.62028906192761	33.303073308417225	37.80199543492198	11.120205351078042	43.572100936604286	43.806206491831475	58.220490173464455	12.003569615292484	10.15734724595787	28.503293014884626	27.10640513663934	29.42256121739592	44.83418396784196	33.75796662770081	26.98458498017535	29.87955979009125	28.933514224036944	12.59070078790767	46.4000796330203	27.526077580705632	6.021436375863428	18.7152107929529	46.42449658979505	15.392262234640961	41.49032627683857
39.4586698722418	50.05243637038015	31.47563783957062	30.60614852657473	41.451365485096986	30.280220439791815	21.29324046862214	22.43194369628478	45.30825393955361	29.014655153889997	48.51170907011388	32.11912164992656	24.275095445428644	5.331187743677839	26.080624763672414	44.340984287441344	19.232357237538732	25.460061575293757	32.47146935443784	13.449934242545053	21.571629090132404	26.306586851627912	26.686241983720542	26.464828300006676	51.169838909205104	31.626943705623074	33.45366226230051	42.8872798539789	21.387268297700224	29.06314696514524	51.51753331969369	48.373000881488146	18.046314354591203	25.661098059488843	20.593127945841207	28.609566235775706	3.929393645615467	50.16525030062383	12.288488279068945	17.03026159468994	12.61164352076748	10.327212480882531	20.005960888932485	36.8417895500283	13.056416058730814	30.753414809947	12.472735722383602	49.900209194961015	32.4651647683422	41.05464123486415
13.798725725849843	24.14555097177447	68.44624566924567	22.44827930776911	9.447874632642865	30.84684234597321	34.92622570430848	28.61959317339599	10.01077605608498	22.87269678041897	4.905628056004395	41.40120522423191	34.53313806120106	55.72335433982718	26.7603225333276	26.105083541278816	32.20360217094203	59.42884499320439	31.944408704218148	39.5858370729852	29.47184226332332	49.666373629902665	24.249287118468988	39.294688275549184	9.46384913285332	40.63218699939517	25.959417365877886	25.90297052666015	60.32003470390127	22.087503555605025	28.133956646721806	3.5890739903794637	53.875333797983714	48.95085608040977	33.27097125066281	31.969714369510335	54.72927681755773	24.29787718541111	38.71536091479087	66.5106988407736	38.69822419607657	60.878561282910006	48.634131031379404	14.200428400587468	63.060492194094074	54.03622236302558	56.21539147452051	21.251489655018837	45.6194748563874	19.020199587716263
23.29552142621491	30.252720538085104	32.17555927787837	14.301944213762836	28.14694640880003	10.12582359493459	1.8240169713809133	15.392557474066342	28.75711881331101	21.13880153571036	33.09837934766714	14.19826040825895	4.049806565155291	25.487249898447068	10.209335296533268	24.313182107383536	8.927486755294845	23.190441863127496	12.24772099598088	7.192121450918109	11.471117152335088	15.31349157674466	15.238822883769215	8.091044030331705	34.19797877928495	13.434822640564654	13.959951326687257	22.88459886724101	23.576902466086167	19.429263169968742	31.412515370450116	35.27770178315902	17.126920940554136	14.442582656749268	4.38354613847149	8.417721579396092	22.96276336288894	30.351071322237598	14.129334184415253	31.664506266065512	10.09675913767977	27.700002000122925	12.209848868057755	23.064837591570214	28.9662259276728	20.694260784144042	20.272308432277168	30.46606721300026	16.510102584131037	22.369752899096767
29.58087031089767	27.05366752429203	28.52191074557245	23.312993325576606	36.510986530682096	12.824850485405065	15.81505603876629	29.69814697339171	33.34485635859985	34.15315244073915	38.47566450593843	1.68993073015966	13.0309728668982	37.16314157599512	21.559813012231213	20.986072242734608	23.749529426217986	20.570496827520095	11.157938784968099	21.69398415225925	25.67980919696019	9.840099384954241	27.80032883624254	7.1815494409575	37.26877998382479	2.54047340660955	17.246671887403153	20.10551436455327	24.343851207460084	31.948568898253722	26.15771929104402	42.80643889069632	19.76743370883031	9.70865900827538	18.81018922658752	12.396221129452238	34.02385015673215	27.066857363574744	29.25544040373206	38.152911059247366	25.079770951445575	36.79373210592998	14.126317622679975	31.98416603785197	36.85948627078577	11.879119978207376	26.65156956797727	28.695272041536224	2.57633526068372	24.54637623713469
12.536380480269264	6.751699075764432	58.639592847970576	19.162304056162995	17.82151943530397	21.285900462899527	28.964370956333987	30.527552761805556	9.168236513477849	28.172827975386344	12.771784815998343	29.1644963489462	26.976851713908264	54.64402645420214	23.403013740776807	10.220447817195332	30.50522543955379	50.00098354300214	20.81974513648074	36.095571047349786	29.008986333768846	39.2576839346007	25.251720334212827	29.424548665627672	8.331253016169995	28.61024390004004	16.652374971778578	10.709274235806042	52.334554094216465	26.047881804280497	10.73493143337758	19.393195201208027	46.27859537099418	38.740226284152996	28.862674989314588	22.948836153637018	52.685981009794475	6.901460195293078	38.75133557486563	62.219384302339435	36.85947612634634	58.00622076688868	40.31282398511381	17.854538600964382	59.469847763473794	42.49032502584444	50.71307815993212	3.8526270411151717	33.20297823613749	8.301088928781864
29.91629585616948	37.882727237648076	28.33855785146752	20.723941986468446	33.802714313884934	17.71950127056106	9.095817030295072	17.487004396810228	35.594613209073714	24.250719897071246	39.604078908799984	19.29386878644738	11.602022595269577	18.16279790538895	16.1846961596329	31.921730950692517	11.398027780468398	19.898035372724383	19.65724851519171	4.064969700572913	14.479692382002225	15.703852418067656	19.474931290168914	13.460495776885402	41.22017462449695	18.735357399806848	21.538158115866064	30.50004725880069	18.618469985688257	23.18605824812696	38.986266438061676	40.99737219737132	12.444944601063854	14.883265958570329	9.703808322020267	15.991813667065838	15.453244203666625	37.98069282395936	11.271209511406791	24.29081715402794	7.333723622915836	20.073034825443713	10.085901574106225	28.76342490061531	21.418666995169573	20.98133674112053	13.360363831656073	38.07444201287692	20.216731201628264	29.80280003250048
22.345462049954122	8.541386375878986	63.88203150302264	28.59974323794272	27.056686197303694	28.656057519716935	37.14771306264252	40.209495397082804	18.354758681503125	37.99229975163849	20.550483192825507	34.12192389659278	34.70884233981768	63.439929785595	32.587171935169714	14.82271891448057	39.70537390798633	55.707371607483594	27.40531126155054	44.69868827037884	38.457321149839316	44.810749208485305	34.95465577592278	35.8901367215114	15.008097355197146	33.77540379158735	24.72025572470039	16.072934253288217	58.734196302124055	35.86867069658265	9.543392468128719	27.10704723063481	53.0470542609189	44.43960397161617	37.51765511030247	30.397187020154742	61.270604979375165	8.484814416989725	48.04640534825462	69.950170230332	45.83881954333819	66.26829198585995	46.961858406080644	27.60980763804473	67.48356244854958	47.13491655205978	58.232910638897906	8.21651661618799	37.71228189116297	17.41710001822222
27.973593978647184	39.846075946856715	36.72277235277354	19.3581001681215	29.847818513982137	21.263488368649146	12.688535147620183	11.014946080185808	33.81746968895727	17.83729918489594	36.90251095562185	26.564072265220616	16.023373035961722	16.64050187394011	15.014860602847746	34.56260456207489	7.914897294591308	28.727882598234615	23.899930553303196	5.912242223797647	9.975946946459178	24.825709294300143	15.062511874785557	20.42218069226587	39.699405361165816	25.84319066567967	23.380148820766628	33.094096004976265	26.590262225956394	17.60218942870036	41.78773031413032	36.81672450095804	20.97450441519375	23.981578173807783	10.748787194237554	19.819837672610504	15.447583665787523	39.97439872163259	2.020303630148016	27.74367377736421	2.407499789765589	21.66268738518579	19.33644525358439	25.218138844577613	24.039082658600876	30.174872128384507	19.32919756234665	39.352812567591506	28.357917163053465	30.22045008119091
39.17228798241937	46.3054108925338	22.000756848773182	29.980554928102418	42.92913041511063	26.092867296589006	18.09319089547265	25.638414061561534	44.83926111686015	32.55970400068505	48.857380730828986	24.590405464756763	20.081510645696945	13.510992660884336	25.436746092442746	40.17033887227068	20.183032363337244	15.216980962584964	27.57508085619335	12.594179729065786	23.194726662077276	16.832390875846684	28.367495586077382	19.889527653492173	50.436776798128506	24.305683939845892	30.346426051952875	38.802116356916024	11.717235260265332	31.80992586719254	47.01858329568129	50.11467970520811	7.721573029602255	16.322801220158574	18.960025480991035	24.35229180414299	10.143559374275757	46.38982561619412	17.05251352804843	15.246293278174551	14.534720404207166	12.293398804828376	10.738405950332272	37.92233947466374	12.848764725050582	20.767116434947315	4.196409022570725	46.74211964893308	23.959064568806195	38.80245162363947
55.57986641921081	56.28034993571157	0.9600671723214385	47.11746047306466	61.144208210988154	38.96225179502418	34.88506721716726	46.74792995119504	60.45667537629722	53.38839879957568	65.26934977854144	30.537460808124482	34.82620694180892	33.28782184927177	43.30221219814477	50.143400349918174	40.42064268641235	9.944316180393775	38.7407176178453	33.36150270562804	43.4730182232586	20.19843548612236	48.06322756863639	30.393088286719298	65.20711828398754	30.970628647711738	43.997092986099055	49.1638164808354	11.216048564682765	52.07598078267614	55.33929322183258	68.18964757257031	16.859122089983718	20.76668642195214	37.225963809065746	37.60037291724917	30.34833558667622	56.29785703124801	39.57203941879896	22.78590635589488	36.326768258370734	27.40755122414809	20.905737436264534	56.088128409101465	24.978764648847392	17.562886740565958	19.894700787623186	57.80251122239677	26.916220321119315	52.41776449579666
14.973900823810805	31.54880270148195	51.8277127950492	11.548773784950857	13.417491090219027	21.30909282921077	18.89651020079799	6.577457442333798	19.986866483648935	0.9222836091165071	21.419598896027082	31.742105128170486	20.622549018013014	33.40208548052191	11.732239600840845	28.462573785203364	12.373161038624497	43.053814991874134	24.002673853303676	19.766777041059623	9.3100814873896	35.67729263520272	5.48180943593811	26.800044870563188	25.5903219181402	30.846298797671633	19.297560621459517	27.222241563295768	42.32355772205405	1.6000576966411348	34.78813918644396	19.797684713127705	36.04831339987496	34.81345258624931	16.01743454605492	21.122574773408946	32.78566414613563	31.714551351594057	16.586636244191705	45.316807937991875	17.68162062684974	39.120885116199354	32.22804213584602	10.088815038162911	41.59111494837383	40.99175694966826	36.308237386377016	29.880775523186	35.272112456406326	20.955456848834793
33.21578446833969	38.49806718305923	22.754701161649415	24.236238242848405	37.9960444027773	18.490244790712584	11.760585598743042	23.1461828783994	38.60986696119768	29.69566618219385	43.02231722000199	16.31107224968507	12.82634453773952	20.87754851556147	20.03535029181429	32.28148775995605	16.7304155967879	14.019962812270137	19.634386769072858	10.067647365424538	19.77027450972532	10.069818038637942	24.394723618935906	11.616731346415314	43.94313863203421	15.994907039615132	23.11170438269995	30.958775718685708	13.675809336190076	28.3714268097292	38.974286766742274	45.15501079499672	7.220566161112582	9.334010571440674	13.68567976127667	16.789380560241113	17.676338249504997	38.57193660290941	17.399909602406638	23.067210782674593	13.481065592265702	20.618164205118546	4.0088614845292785	32.909012365093425	21.076894863579806	15.094655317167554	11.270505040931965	39.148514300951376	16.058532714636534	31.749411548620277
20.044637650542207	6.058075866858593	50.362773629185945	21.722202848487775	27.20250363948854	17.41253710796628	26.412069894919625	33.501340378023166	19.69854927016229	33.63402689576091	24.312657837828507	20.71220959142884	23.455756700361846	52.97736362330321	24.375518716171126	4.30072620422308	30.99861488650776	42.35186641180758	15.382224198941193	34.337377392782756	30.68067278208124	31.479637124682032	28.76356271840267	23.25861782484438	20.478218854538472	20.448156476425464	15.10995766183992	5.5961117099956095	45.6744211639615	31.17141917408463	4.322055345125481	30.61598844585896	40.27732888885409	31.171984495972715	27.61210169462937	19.088770675829313	50.44625902008972	5.991565357789768	39.242200133464536	57.83803342567968	36.2398415414951	54.85530607661096	34.19560607334737	25.20380549197581	55.72323257152297	33.556510720582715	46.03434260810891	8.695805360290304	24.15271494888852	12.465405286302268
36.43433147178939	41.111475833107946	19.56903944646109	27.492042529375478	41.2770805065741	21.339920199203306	15.014221504774948	26.238053416375845	41.7817606139048	32.86374212075052	46.241676660134175	17.757306203263916	15.889914620145753	20.74038878035358	23.31546159946442	34.85374676014034	19.897232700797844	11.000067694643482	22.242520945789636	12.94716060455783	22.956239516657966	9.517881876307346	27.646101680146945	13.866762202935726	47.05829890292476	17.589821080633417	26.087319861167252	33.572633413193365	10.39652186908259	31.59233453974226	41.375831699265	48.43312195816578	3.9407124142160157	8.988717248770326	16.968182926745673	19.677272399918653	17.402475928406677	41.1774000650511	19.8545337290703	20.874121624201035	16.164949062127658	19.335317580297087	3.448266902747722	36.190072250055174	19.340597792246534	13.805637172558205	9.16722290702059	41.89560992303539	16.728847702728697	34.748094569836674
16.998935932379105	0.5804236901879974	55.921782309242985	21.44393549665614	23.29698161746743	20.405709135906974	29.01541774488092	33.33096675993143	14.94934766626929	32.097957102832055	18.934651936074914	26.13152741744128	26.484787733052343	55.45656103243092	25.0573635553441	6.593600671572115	32.10869741449865	47.612116900052165	19.120487974447215	36.68150980019933	31.157016597043395	36.7223873096965	28.20392910678614	27.627025417039235	14.455721692520957	25.72781465116571	16.672151429651333	7.793578592603854	50.51433266110839	29.780287772418454	4.54492602124038	25.512234799827542	44.78014076734778	36.31759559608839	29.5657003273845	22.148815950707508	53.1976837018575	0.709264628518821	40.48382961275403	61.6800714302858	38.02281360583251	58.08645445331183	38.69942698691052	22.433761315514626	59.24986267698391	39.311127744009376	49.953010607162085	2.354794724029657	29.883160499399626	10.423961542778066
46.817804767370994	51.062700729440444	12.025576294804509	37.811024640799324	51.446118356065476	31.63299864698982	25.349519679149157	35.28612670560184	52.19814711130149	42.13762938035615	56.6238849940626	26.399700195957834	26.30671075850662	20.76732262477969	33.52572844460367	44.77973014940919	29.352108256763035	7.8408790067313605	32.30607676396755	21.867408689561675	32.43271594317523	15.987199799513439	37.40044650686635	23.722417776216727	57.47819204251463	26.465972049251288	36.45494671804157	43.55949636236157	2.350362666720135	41.13874889311086	51.01815629964149	58.62866011636564	6.631555484438717	16.00465426838872	27.066880266760354	30.00503632840964	17.65856013070336	51.11758560552895	27.21595818726693	13.683863756511599	24.38097056063194	15.83161763515799	12.655800853573911	46.365211708577384	14.162554298443728	17.234346650295738	6.981699418945904	52.01538758704724	24.14265051399033	45.12009941524445
5.289576249764287	12.490892957365642	52.58523314917946	10.18036707286174	12.671529267690994	14.481793169372605	20.837556359054766	21.605313728612177	7.260569328822556	19.88037268622507	12.4083350826065	24.42828424846436	19.37205738757563	45.85477242705539	14.52504036952781	10.694670858181585	21.582120274026362	43.68229338091867	15.069741593795255	27.507309968938298	20.013985285378332	33.369376258087385	16.35335116097874	23.053349696031198	11.837595594925844	23.69616367576816	9.447730023361125	9.91874169382611	45.36028465365883	17.585281620624226	15.950022749424907	17.415270309460897	39.07742296452183	32.7279142817304	20.3166050534077	15.900856450569924	44.02027368468051	12.659399655644908	29.779227114188863	54.08382637440603	28.024847418861704	49.52336574346673	33.34372057826205	10.49853851769776	51.14786633672675	37.365097841024	42.81995990917413	10.82724195201313	28.64845020525567	2.341145475090796
14.405955597485107	20.226013886087042	68.54962661924013	23.59311472769516	12.8919134662166	30.479555778671557	35.844715831685534	31.625485411329667	8.97992563637323	26.576319666650196	4.91945732818093	40.350577217236044	34.938612677097275	58.42606876104504	28.15619020771558	23.2633552905614	34.31295089057307	59.60302166110688	31.087607529072528	41.36826221962333	31.84188945325544	49.39823801241634	26.809034132462692	39.05517202250779	5.2592886318544	39.65030983681994	25.449770983040555	23.349547507014375	60.99292053927045	25.382740294113326	24.086781731928838	8.97117492508769	54.614220204309454	48.74473492873206	34.613909454159284	31.819872958573516	57.155608172570204	20.361455401308138	41.47998170263084	68.39253778712057	40.93949934284627	63.12903844408285	49.07113963389335	16.702835827460817	65.12204093675383	53.39352366629833	57.642460359149446	17.309949280848592	44.55628577850622	17.43575390772803
34.59552697195756	45.04713836885449	31.595688943129016	25.665135399438437	36.912749789718674	25.362327295323606	16.359303490358098	18.176135909124447	40.44139723246597	24.971685738282787	43.77640759071973	27.93231044377857	19.418560977315416	10.348883662936235	21.113350745879064	39.36825220534147	14.372909506660653	24.480468194099807	27.628499198663725	8.460178733168611	16.875145394383377	23.31594305715512	22.07675233876235	22.07253946374834	46.28527814517862	27.373608416775763	28.444227874646046	37.91125468692246	21.31202805583581	24.760535554924278	46.557925995395024	43.92851000885423	16.668436378623632	22.581523090560587	15.573437946161448	23.712666474480386	8.511630414994393	45.16106725965866	8.332530504557035	20.595928559002864	7.729473894447672	14.554339534894515	17.118122865948553	32.191699888808685	16.877798167967246	28.19835687696911	13.091488872916639	44.879959394327834	28.70107987030281	36.040656463214425
15.46745094718411	11.156855569894681	44.98072469326164	14.304751024577223	23.012418621398748	9.30365356065735	18.24563258437146	25.703173866414257	17.52411160277264	26.677062727531304	22.686756037091207	15.401301398666769	15.416218916137247	44.84215701516276	16.3601628422423	4.946484005469142	22.79924865586726	36.468429645626735	7.721226127382473	26.139229727036568	22.65184078684073	25.634397127716905	21.26512971136924	16.235481592540427	20.629141964332344	14.85701027884924	7.021304970952555	3.6157420781234424	39.1689567629942	24.172534990795988	11.988004383895177	28.0372627263493	33.379521720283485	25.16591630734193	19.35502916443974	11.026269529783342	42.38887313552192	11.226385978803552	31.002241591066475	50.35907257021263	27.982318982960624	47.00366125035007	27.304221027224138	19.78119671001983	48.034127094004575	28.727558699810032	38.60128968908794	12.134543459795074	19.45515368985885	8.52866751063345
24.084924536682102	16.95869972051918	39.02702654549133	21.006653819534357	31.594374797686832	11.82148234408682	19.71301295590425	30.897825971252665	26.325734475618056	33.36933206859296	31.476109806222997	9.687835108152361	16.381804392803385	45.03498184804596	21.461489657468427	11.384758894614613	26.42320217702669	31.194496427435922	8.928688937336457	27.35663337226336	27.243317612908903	20.417759023451005	27.34723968340826	13.722415481512028	29.104110850026828	9.622666966652654	13.29106349658824	10.931275106184968	34.84390965608991	30.89921165771914	15.625002797118437	36.83718774897406	29.86502834184322	20.205807263583235	21.932951020290965	12.850454628397564	42.164928879422305	16.945420400334893	33.79111981076314	47.97367511050709	30.071077927854688	45.81127611868818	23.90713269031642	27.96826592234793	46.27662877848436	22.1835304242284	36.23854388680511	18.987297615423532	12.808869467260742	17.343819845468076
23.625140670241052	22.912465233274222	32.98976931219529	17.40017543660479	30.51165628847024	6.849949265825805	11.735637822324044	24.71917017392915	27.574311081935125	28.631538819588712	32.66464041835589	4.314576431964161	8.490717670692904	36.26290471248855	16.023729287591323	16.64227808113293	19.268201771340205	24.44634576378298	5.266778670763331	18.91778203432828	20.769652352670082	13.619206100572148	22.288301791906576	4.9744876625366095	31.765699676446943	3.4737220318990634	11.28719402123843	15.5253209264377	27.314168767908686	26.344287923417095	22.769930393278656	36.84543892198209	21.799385078357886	13.14273333519836	14.415006950177858	6.627136694512838	33.378345249791	22.955569979387153	25.844089938461803	39.52862676591219	21.89626755150334	37.086942128960764	15.717812612409348	25.99269432744156	37.65473030862607	17.08248285812463	27.736260338829513	24.14410363778342	8.46425909879204	18.94963352465535
25.181594992830792	25.239643984293295	30.799779370067785	18.346527773908218	31.84709776635379	8.105129686555006	10.936410180916855	24.588695474445814	29.388525889639112	28.987330957299378	34.42543002525761	3.7238974397755995	7.957495309019027	34.38812329362038	16.40252526815193	18.964377502981506	18.7747654778212	22.182730499448894	7.174810422935156	17.555244888963124	20.5800701693154	11.414755847295789	22.63563780002187	2.960517395127578	33.7597915194264	2.8658268041880186	12.918180947178422	17.827368477776133	24.977450991056674	26.793296242732076	25.107963723089064	38.35681626020448	19.465069829041997	10.895292674134193	13.839766632626722	7.392174247957372	31.435510514373288	25.28450762244139	24.79579169929284	37.26283979268148	20.725933792208327	34.96560366973933	13.388521214272293	27.178739192472136	35.45673388980433	15.194561734900988	25.48317368156361	26.429698584817874	7.269076475988575	20.93044792790629
40.56410417325998	46.858759896925875	19.534703746661158	31.401893839520966	44.618196056708555	26.756594406148643	19.226643224014914	27.72681524404735	46.15420287919093	34.62757592167885	50.309237684817354	24.190445442576458	20.891611058046912	15.278893644352891	26.925720147290768	40.65761936767893	22.054924454102913	12.882111561312989	28.012621003457845	14.46615623482661	25.10562398364318	15.611615218284252	30.212371504221036	19.9596214703137	51.66568544035698	23.992565304896733	31.217085952905315	39.324374496291945	9.25103875608798	33.776279798445735	47.366555156783654	51.812864865119955	5.70970430673152	15.203969553074502	20.411098436179646	25.03288482471809	11.90836162569145	46.93525287848832	19.40532886141169	14.675937818555038	16.69481303403171	12.936898536788476	9.885168702588492	39.57662296277347	12.89376086395709	19.102715315764648	2.8813685699034335	47.44196467060544	23.146373688332712	39.779225199531574
8.735277349968872	11.387232531640938	49.3312083242211	10.189844107196793	16.275107078041046	11.3677331708058	18.768599745681545	22.11611409273661	11.068349569812696	21.592312355405966	16.244931340539438	20.719486734213547	16.82627130009861	44.67883188885619	13.809764921196154	7.799412523166239	20.90607270148673	40.510140760485655	11.514208669575698	26.012122927821036	19.86467015534504	30.008934945081542	17.087817524380373	19.81893738833788	15.074125000877844	20.018237965267424	6.51047181853755	6.706983253913609	42.48872748212437	19.153072658416608	14.171170414509358	21.30936698022347	36.3185570871332	29.407680666211238	18.78771120270111	12.946208308952716	42.614853767788205	11.534981126109614	29.269900035854175	52.022858136698254	27.013501630593087	47.84480160099003	30.442228170586482	13.394172022108782	49.276888118775396	33.799855640690424	40.541969545493906	10.625045628101336	24.929063220720057	2.247801574566382
8.793283632410008	13.892137995820828	61.35230242314722	17.63063418273415	11.490647476597445	23.25127530775859	29.32884234654142	27.433848241413152	3.14425248342566	23.68928310081193	5.576507116928109	32.85465205092309	28.077876568629804	53.334219916953124	22.2372335426502	15.957856156754236	28.931178474697997	52.45970851839703	23.669865623457376	35.50574714160097	26.83153029017058	42.09937060377404	22.248998808283382	31.813949383848062	3.1109561916509088	32.16928576035747	18.22131362241043	15.920738534020575	54.11039345230912	21.928995167373543	17.903339402287116	12.184042860152243	47.80094796861831	41.47213082332289	28.46971890751114	24.68113022616973	51.76206214478934	14.049819916365054	36.69425298301659	62.3795036493501	35.55353582133334	57.50250702178687	42.107582102229046	13.044871643729177	59.29505471704263	45.964687048571804	51.30342822121448	11.041172446575208	37.051298823714156	9.940446264096021
10.640101048279925	6.9789364437129375	53.037396242723474	14.801607983914812	17.57987519378991	15.64206942487998	23.53988044372069	26.628494298924693	10.208606094579254	25.375979674259053	15.109166707768814	23.710058210365062	21.411595546491906	49.569284994470685	18.650599125302193	6.105463214054627	25.76379434773032	44.364034583684145	15.17112744829499	30.88437559973284	24.606681244776563	33.65233758014491	21.469149155209006	23.76483713127025	12.330804804922096	23.117271849704938	11.121972697795796	5.951658594186356	46.670527548691716	23.0381972868235	10.402602947285622	21.140670403804076	40.62301412069013	33.120026412928745	23.66731438327049	17.319495416026943	47.48503576429463	7.143963163972792	34.11469377336747	56.71123358245773	31.906900331155523	52.661264512137194	34.65040358764684	15.996512880601635	54.03805885932864	37.01487389205609	45.148892856726505	5.764864692814532	27.81285749856379	3.6688038585287557
44.90667714987781	47.55114684772543	10.429188511852308	36.18699322231129	50.12693250467903	28.850848840931718	23.79159159060901	35.36044478471617	50.03062306194647	42.00845505552366	54.682336459687924	22.25487332114375	24.102831222287957	24.85111793468568	32.19346120667535	41.281509249145515	29.0424872316892	2.873083035194023	29.118286262466906	21.98864697791882	32.10105985853462	11.524231276394758	36.752058136122365	20.499134407291663	55.05973349913028	22.44192101671739	33.826693927339655	40.14284431165707	3.1904018061357626	40.727457784318574	47.19945181127339	57.237750633058425	5.5227310650016115	11.728419384101597	25.980741375641106	27.3369728255458	21.57017257710535	47.59284241726735	28.424115012376365	18.939822383976278	25.024617725128223	20.679604759563237	9.953145874356341	45.04804139396832	19.269608722586227	12.052865879148682	10.687602839646452	48.722602492536645	19.563870626558284	42.435890807154685
19.923398615368487	31.63916624834085	39.31385995683728	11.069814519375429	22.756466838814024	14.143564402654794	7.494884757753157	6.901443051834264	25.76878330177031	13.138506083457672	29.20283773626257	21.977146163737135	10.328401982098008	24.768778980617586	6.675797963036784	26.564293376575456	0.5584306070230025	30.55092282587513	16.989071512190446	7.651522855068188	3.20635095809619	23.71446498235148	8.138232675298909	16.159851016544764	31.615683939429793	21.133213374809507	15.37708918514958	25.102880119404745	29.885121824001317	11.863441897778223	33.75823903323341	29.917964333851874	23.561525973388278	22.836446065736574	4.450099823818291	13.02068473466936	23.18370587954008	31.772274054521635	8.872628866767707	34.485691797591045	6.955992853604624	29.071949852181927	19.78830695218064	17.829314495824118	31.097182471885336	29.14077580852982	24.43848191674302	31.052521270714458	24.782921430847534	21.885750466631805
38.021150900260295	44.93608051429265	22.04114076188391	28.83799906155349	41.92250311538998	24.73402245398642	16.83487229682624	24.922316706650847	43.65942136961539	31.824390647175147	47.73409649250602	23.208286914137112	18.744383763997806	14.608354241996246	24.32131557940755	38.79146115053239	19.284708624160857	14.820567157289547	26.18753851533561	11.689179789217926	22.326584439265986	15.652998458850249	27.453818688159515	18.482301161370486	49.22712542398754	22.914987530155514	29.029373306289436	37.42728083694048	11.792068368746039	30.987024740613403	45.62642999172406	49.114490148637024	7.093074661451741	15.110663151626387	17.82135610017692	22.995160064364917	11.267190062291341	45.019424543341806	16.694099559101552	16.578915634660394	13.895804142195292	13.688396938432208	9.48052978750132	36.89523010160808	14.248809241221899	19.767343204740197	5.2185101118701525	45.39591954011949	22.645353762263188	37.51421695636567
6.525061296034194	17.97467059817719	48.16260509723291	3.7527518962818616	12.932157086035343	10.844061633773777	15.122109560814012	15.509063693709306	11.846341402301391	15.025909497267282	16.29281926129769	21.892103963925596	14.292008291333035	39.4541036925391	8.117668760080187	14.330245295844469	15.139435954571422	39.15395353511012	12.569687008890392	21.268400104289356	13.615687418096408	29.407013196968418	10.400308921881495	19.065886298053496	17.40307437773428	21.051412622099594	6.5478964793291805	13.077112359438688	40.28471416374355	12.549906485194231	20.87970508094102	19.45856775266836	33.88595923526607	28.676262329211657	14.17482095229967	11.763888407717534	37.68710421523775	18.129743791490778	23.33980431716907	48.0801313623873	21.615157928486372	43.29554036280647	28.439391414338967	8.573186717629904	45.023205668496736	33.93880758272802	37.03894008468577	16.8289973066596	26.021566005447497	7.487393994162071
11.23015509643397	28.307618853623257	53.93608196626269	10.294088473147795	9.175429144851504	20.798384387190456	20.245479890233344	10.207139640662186	15.88867683650209	4.695028354309954	17.147932456391416	31.73632958367044	21.354947646616637	37.31864520439206	12.151339215161341	25.832933853926317	14.948131235152	45.02356438548677	23.243967863933722	22.540841598973106	11.90890650672476	36.889166021820785	6.855840521675259	27.375369868123933	21.395376812111074	30.84393249985629	17.865870500411923	24.703794855142597	44.7549502872513	3.5861786992141167	31.751303089879194	15.7710348109386	38.37043158487571	36.04994764295928	17.67297774145751	20.96465070729034	36.523705806390886	28.477373183291707	20.36124565281319	48.79071926981478	20.92390360235176	42.79449137257373	34.06830721729423	6.015380716230857	45.15745101855241	42.04155209426742	39.29890298706254	26.427477785960335	35.53206130268861	17.889192076676828
28.566538800101203	36.021393643050175	28.55022289792305	19.403934507597782	32.773932268785906	15.82292708894146	7.390973095157003	17.29228769144151	34.17731158186133	23.8818765004745	38.311575303913514	17.44351182389181	9.704692558566686	20.13801350779307	14.951825406135992	30.02563758215794	10.915402388057474	19.873338574180426	17.707285864619895	4.449735389119721	13.977895636843586	14.61198180920303	18.754152211584845	11.540768813780069	39.73681270271506	16.859908907631052	19.764708727348292	28.611102634640357	19.145076862234376	22.63536509936133	37.06667731519288	39.96579073887174	12.784288156571401	13.761271648885215	8.437461886020909	14.088270794771532	17.415114103933224	36.11680152740077	12.218698727293841	25.903034370751936	8.055209920105618	21.922039230350283	9.469728649982683	27.70416140837133	23.160022813331455	19.998359160669587	14.687891742999115	36.270773794174346	18.5593790349216	28.124975731714454
4.124308145855348	13.376467352853298	53.402801893206814	10.112520428073145	11.4295262013518	15.324200314973044	21.28220601850996	21.209331302462235	6.250970039553834	19.121795164828264	11.33651945899213	25.475946584334512	19.986573818472902	45.922666054999155	14.594431304580347	11.902095271867262	21.56540807550539	44.471770920460656	16.069490962622492	27.726740904344705	19.839751491967643	34.24753664332082	15.930911725642078	23.899499285576574	11.194451582251858	24.729286647495528	10.297252993605072	11.158266537341298	46.02888730140839	16.886426546860896	16.946293105257276	16.19144543211813	39.71041955366818	33.5900052303827	20.58629772267186	16.678125538488032	44.16778987279584	13.54736983043098	29.667304585795016	54.44511965969458	28.0825728552904	49.756103002569546	34.03949858420784	9.447709839992779	51.44532589330501	38.330778988877235	43.271583657562125	11.52399403124461	29.697569836779138	3.5755071739990023
24.504335411369464	36.24162736676436	37.456691767609755	15.773943062176752	26.780928038935997	17.94770732181474	9.778597214732208	8.659075513130073	30.353813039127015	15.58029628638489	33.595681559511135	24.16834369290727	13.075342146657292	20.105503183121392	11.393599736025918	31.014210496747015	4.3208915428461	29.051002783922247	20.665839505976518	5.109112251162134	6.700008313656826	23.80279917081504	11.93472657798683	18.064416751747757	36.222709432678876	23.394131792429096	19.819679082048538	29.54679606654117	27.581701512320336	14.945868894626575	38.23360620996498	33.849661351383496	21.558553428298865	22.93163246965631	7.4357842132090495	16.58992612027235	18.670537379027927	36.37118001537724	4.497265185562486	30.45871818387135	2.5578672106562688	24.717419373020554	18.895969266460387	22.01431643824961	26.909553062793194	29.247885607635034	21.14292590158112	35.72848827674904	26.36959197706069	26.595314078314747
36.85391191035793	44.46763900295451	24.037257019102277	27.658965474041437	40.50271495824289	24.23369923596495	15.964952253911072	23.17651276954412	42.551148116240824	30.095784625295316	46.50811783322508	23.63363645888864	18.155406527467672	13.539425687465345	23.09274326209146	38.391545715023604	17.725910678500124	16.75765879758163	25.876589612847177	10.145206292989446	20.73101015576212	16.8291786412654	25.911482960127483	18.556126354726675	48.185910046189406	23.270074224041608	28.329204333361957	37.00111278504627	13.782507251812914	29.341438907834586	45.32934927215831	47.68421122460006	8.967805076010904	16.21859303953145	16.649541351733806	22.49028425659371	10.299133350648342	44.55750316801276	14.739490549990412	17.33916816961686	12.085122471474117	13.628789477734195	10.544765852313178	35.50744501787604	14.61960074696616	21.223990165817998	6.660762692737025	44.8033895144557	23.41554844574273	36.700814719179206
10.69786655821178	7.676909898317923	57.511490127176195	17.30398307178356	16.279225855797893	19.882891312811914	27.332985010144156	28.63366264221561	7.780973494709383	26.312176457762313	11.893540365083433	28.22703196949507	25.45001986478483	52.86284207735477	21.584403575621167	9.921830950167433	28.674477044088036	48.803038353876566	19.609598356406764	34.364698806642046	27.140515254261143	38.12835599740662	23.357145965602403	28.15847769232809	8.141827474153658	27.633131909197907	15.128607432561118	10.154178333250032	50.995626619820904	24.171434541979043	11.687921086879845	18.386061712660833	44.881422881359974	37.58331002243575	27.135621558922306	21.512215330955208	50.94116312990923	7.8424964998909426	36.90018274310101	60.61690050893602	35.06017190808643	56.31310727340709	38.95637244444117	16.0551969920335	57.81923394888199	41.53093679963787	49.162774917798956	4.99234700015703	32.326298259099616	6.6017720158025375
24.61477884965211	32.540315289738004	31.867948131177922	15.459183083096082	28.939865341552135	12.540258493719113	3.643814714659738	14.528820099964086	30.225623592485363	20.7551105573223	34.366034053697	16.40681488196056	6.541441456419288	23.030994160525076	11.043719321072391	26.676906498103467	7.95153980176927	23.002252304393195	14.751485249654618	4.672487557676331	10.845615981840588	16.18171358772211	15.24687523591635	10.264458826820446	35.797504697434455	15.683779892421468	16.091701048193098	25.236577468054236	22.793377980576736	19.28764427083892	33.813502006485216	36.122728367529554	16.35777230073894	15.302035727238048	4.560734070969361	10.86031052835427	20.57987040912905	32.643518142058355	11.896258492815983	29.770661164321364	7.75202830110579	25.50313954689941	12.142803357782553	23.85892972488213	26.912033346906743	21.636137800172303	18.639335538425065	32.643252600708735	18.389538358156102	24.30672033461362
13.045813201552408	24.70189017250858	43.117463174013004	3.906921241925671	17.1977808323542	10.080861241147865	9.167513833442609	9.529876652086042	18.826349932148602	12.205772192341486	22.664147785008	20.475535844966398	9.844001807770796	31.969923069951275	0.7698535170625862	20.037280894227262	7.667245745860527	34.112940394154194	12.869731675329557	14.006764884211824	6.575448311891392	25.45733873490784	5.8914654186812445	15.856080692256828	24.598379280681456	19.578996640016886	9.199910588144236	18.611651889764843	34.47689876793236	9.919291175123673	27.10467225808455	24.354141776393227	28.02103875067821	24.63245699854707	7.2836307734987455	9.813716599770562	30.255868331280688	24.84296659290685	15.958012283440171	41.00128662953579	14.129824351115985	35.96711643478256	23.142624341262803	12.11142046777621	37.808702462700545	30.544707631123487	30.300948491677556	23.936816379485506	24.122462852165594	14.690887927694165
54.005145732494725	62.18662652335915	24.975948114754583	44.86747505287153	56.79483005333533	41.95768266912124	33.665131484692324	38.080665601627594	59.800472279022294	44.798718966264225	63.43676874637166	39.90718984463511	35.89936580515717	12.639105719098433	40.25343399110272	56.069555894576595	34.01894580006568	23.744405204303405	43.48005099507917	26.969387260843977	36.70873730633879	30.643230585708096	41.94836866719757	35.66613897177693	65.54719883880334	39.73561215107258	46.07112101489465	54.69549458435209	18.199991956178263	44.683235397793545	62.92087643624018	63.84365321013821	20.0957312727549	30.403227569745887	34.03038386038279	40.214623258311576	11.979312344256401	62.27341971110883	28.039507140166997	2.8138933263448203	27.48045692075572	5.576838240748478	25.497852145607883	51.9994913387489	3.1709926204684513	32.91298916260248	12.984370928876123	62.55375691227477	38.571488001471835	54.38009511302444
45.85483823561377	53.134340358000614	20.714027658635597	36.66111102053215	49.29687666294002	32.940991749413286	24.940209002894566	31.33313767823941	51.566824433773604	38.24053132466255	55.47686951697508	30.7109829404658	26.948142368198862	11.764801384689893	32.08024109814443	46.97522501864701	26.410901205853314	16.584822728804777	34.3524910217717	18.954896134350637	29.318917048816687	21.77164061750289	34.56254159900258	26.444333294023735	57.2088881280089	30.52187611918546	37.217555771445845	45.61866156518215	11.428568029648511	37.745198540393815	53.765762762440396	56.452435355309255	11.30244442060903	21.453358458405923	25.663780261198553	31.202681642165885	8.88294330212394	53.216392551773005	21.88624007913706	8.375377731431012	20.253884438774325	7.004891637332492	16.345177267475478	44.3502915106038	6.391540606832584	24.6330670825701	3.8405011714771504	53.603629869689954	29.53361268639646	45.66350730471013
49.00901412976027	55.57124184567297	18.318979346433746	39.81725925005449	52.667802801569	35.49483543341567	27.84940971875121	34.88790635886944	54.670291595308086	41.80502432033176	58.68989869612696	32.28291985292682	29.622605795359082	14.5529970355633	35.26962798514987	49.354400802000626	29.820429548392134	15.714229974981668	36.70744075407731	22.293616792027816	32.768375608116955	22.639150568246208	37.995003481469396	28.513314025225167	60.24953690935178	32.185685743996935	39.944440668171815	48.03258918533765	10.203721812784265	41.25726307236939	55.99909291146557	59.83996342903056	12.140715116265753	22.45522156663656	28.79678867185854	33.772180697253916	12.032786700453467	55.64558857589485	25.51484807146369	6.296640739850823	23.779362882804204	8.371812824316567	17.860323398726788	47.68866562196678	6.315879757187133	24.752741144002613	5.883883811457019	56.179281793987535	30.668371999320374	48.48459423248939
13.227570809127982	15.2252446686866	65.572136756081	22.165794507824774	14.502601593633688	27.51997467537114	33.84045074265893	31.703679384204428	7.398490456648102	27.547547526137805	6.666612829286631	36.72434668351546	32.51410901956297	57.82047564906428	26.775005234256287	18.723118911885134	33.43117705595258	56.72578770165457	27.73597794837818	40.046892447637255	31.272885668907897	46.254721695160995	26.582001602510886	36.043122086030614	1.5076634123223454	36.07996328274115	22.516478465310698	18.980394258008822	58.50559551055235	25.957009104387428	19.037149629119998	12.875548336449382	52.22557472016681	45.65343362373867	33.011437773107254	29.004087284771668	56.28070825563295	15.354751870879062	41.11687182246886	66.92015648256668	40.06176507137514	62.0388649422686	46.48178863376219	17.013376234118933	63.837608973450926	49.94771509431841	55.82358219768647	12.324701732754399	40.88192001344827	13.998780654223344
40.45885486523957	44.44524560668783	15.599821394160022	31.56419892625107	45.38128955040728	25.011922344383112	19.091736183739364	30.199137463508638	45.7486496501313	36.885373870095556	50.26362019686787	20.095844937372462	19.79510104086492	21.408637220127233	27.41920793787101	38.16411371253646	23.930905698436344	7.4616842719326435	25.669183791623663	16.80230759673416	27.001157180428574	10.258334627193905	31.740191430930597	17.097624393564853	50.955240798010486	20.085905726691298	29.863247811350433	36.934103731554615	6.311155358792228	35.660751417690484	44.46929700275206	52.53219033671498	0.42982135381161923	10.059117291105027	21.081642379057204	23.397241932693866	18.037381755728582	44.50201169441363	23.281434973810345	18.690826058768963	19.83306337194637	18.558847986432045	6.025174266331516	40.29450450992473	17.906800305445877	13.086783081560318	7.903794061539616	45.37813378633022	18.27644530562992	38.526836393168765
10.590299768791036	8.715224290389711	50.28420481883383	12.894522698106519	17.987887112233132	12.828760829924935	20.840792729660283	24.823812456591554	11.63757545359007	24.220800328621884	16.759662795013245	21.09189782570591	18.635051539341116	47.02708822787426	16.405256759474998	5.4147781567301845	23.465910022528416	41.58349512766911	12.387248748232055	28.293520284232837	22.521467823408212	30.901334389664797	19.798153066734393	20.96246359032125	14.659657784314566	20.469216310830536	8.391505347991462	4.600787833040738	43.85650466733986	21.79925111489186	11.470449072810538	22.369444061568906	37.8059995634547	30.356479427004682	21.1049114781972	14.512060316849386	44.87915656110536	8.858782103697472	31.839761777957232	53.95008921606738	29.46011717397639	49.97931907659948	31.834307676632456	15.617478356906732	51.31324641081627	34.36165558559991	42.36444963701905	8.204245665109735	25.23504893115569	2.98375009770185
28.651965861307836	40.73639522927899	37.10559678828691	20.129435290584258	30.328008808697753	22.232319392390952	13.66983071030724	11.340159809804085	34.48835245036227	18.067357631129553	37.484590254705175	27.515350176387436	17.004646292551158	16.028607853345907	15.83940016347793	35.486836707873074	8.720234404996223	29.225918806873434	24.87550859884249	6.794658827994546	10.612650145315708	25.60223192548949	15.606376315932925	21.37452840380222	40.375810790387845	26.79911809341692	24.298149704149253	34.018678391684325	26.926330861850275	17.963152716269512	42.70988484792412	37.24792592708731	21.434404266830498	24.764302849744034	11.712094090547374	20.794898859145594	15.002589054639891	40.86589985627918	1.5304480329730588	27.50812633809384	3.369325695465252	21.28702461237567	20.024890885077248	25.76409028610418	23.744543214298	30.92593403794388	19.45156020060954	40.21121054715956	29.267238658501277	31.05166825913501
44.18301223268831	53.88910820111403	28.60375175560714	35.18839277591323	46.48759737286104	33.807569032463064	24.98694976333683	27.571749259771302	50.023665375581245	34.21342688436005	53.39615882506725	34.14255026409227	27.698460181589024	3.9133828931531607	30.60285024392658	47.998099487818166	23.98000254949026	23.8426584249686	35.75587016027668	17.514605505334274	26.487510158280035	26.869617526645957	31.670005449001824	28.93077050749875	55.85183905643222	33.76473197034049	37.38751163524517	46.566568712337926	19.053327972777257	34.19723232779399	55.08792202625127	53.46166827239207	17.277213515384677	26.35428609799109	24.746814518497956	32.08778079982839	1.3473255101375552	53.99263372006171	17.46127409393511	11.907414337222772	17.34177614083511	5.094721790508084	20.738968713024935	41.80086992904288	7.879718372460847	30.665088476099875	10.283333833048994	53.93102162852887	33.85842069970273	45.308563387897536
19.304231282238188	33.690472118053876	44.74109771846926	12.126817960041457	20.071425317496214	18.751294805043095	13.424584526301734	1.0777385413487748	24.999188352894308	8.003263286960754	27.50405940064481	27.668273684280997	15.998656187044574	26.20733492408445	9.32065286576749	29.3719519591814	5.652308775283111	36.136744271112036	21.643744936591983	12.392670869724244	3.391798925182416	29.70658758409176	5.817933657061761	22.01945162453884	30.86798728080599	26.80244849999018	18.623320337198496	27.966883349709068	35.02170022198796	7.61850987526387	36.33924051478156	26.917644143958658	28.86502841341868	28.827618761869903	10.349699844788818	17.964894061155928	25.3483844758867	33.84071174918556	9.207024592903597	37.71645370606469	10.060478872911485	31.627207871112375	25.55865007174125	15.718945158024397	34.028888168301435	35.14181746023591	28.719793913070287	32.60576959852466	30.663460561974045	23.266562901819796
12.445588286091615	23.976066811078788	43.42788970571761	3.263650660782904	16.824931641587277	9.740285285249987	9.511505579754454	10.139597643222503	18.20072691449371	12.482849470132244	22.111730657195945	20.318100530606618	9.949780724323267	32.67195863512982	1.3545486468873338	19.344498211870278	8.392907422694005	34.41359057815924	12.480827872458333	14.635192507631341	7.285766751053477	25.604314912483744	6.2417624743690725	15.866516467417494	23.951637479652668	19.42208736333655	8.57734122779225	17.923568659970172	34.88055308554949	10.137237582011679	26.397339398938122	23.954909915417915	28.4252368109592	24.78850002560819	7.802699661081853	9.5925668006534	30.93551329511548	24.11756677245303	16.690334121504932	41.60462710968572	14.832538293094425	36.620029597343425	23.45750972703722	11.747280286589412	38.43734440734252	30.638801131614613	30.841077648930163	23.204109032998097	24.03239409169244	13.959001899774153
12.849218979977536	9.478043350350475	61.451089934979585	20.54942776017969	16.907149461581493	23.812358825999855	31.10022580449029	31.41631962307703	8.237450809089658	28.403956346609057	10.723413222480136	32.102527683128706	29.315534689801076	56.320424075670374	24.982904717016552	13.317711569164155	31.998169956208432	52.75050345807671	23.55579157215684	37.96539750950793	30.262208027404142	42.066723132727844	26.13863300324076	32.10679980497967	5.642553647315367	31.52484118035108	19.012528613098418	13.770909349162052	54.933294323130106	26.44268492176682	13.324576596747944	17.394085908694112	48.803663681098875	41.526024242626704	30.75720500748103	25.42916651749203	54.493873901574226	9.609168258863138	40.10401039838099	64.39411057102785	38.484453903663606	59.965351510837564	42.89152655364054	17.821588128172174	61.537096766777125	45.41931840736254	52.99514627882445	6.57584795075541	36.17465959883329	10.392635605480011
11.292273881296971	11.706526727244194	61.95870641021918	19.62393204307247	14.601448022788286	24.01317233368192	30.778081028247303	30.00241308296903	6.099819130315128	26.580739977946045	8.192996838153924	32.93232717740945	29.235628973279674	55.454757855015735	24.16864461378635	14.838429375162923	31.053407971621066	53.161589479822496	24.060363742923702	37.33409656670726	29.13030177656634	42.605023984292906	24.75943951392836	32.47084369397625	3.3373906233630555	32.30521383538567	19.067163729484925	15.081483097970313	55.10467580317723	24.730479882765394	15.641511843490974	14.864656624230916	48.883549323215384	42.02440370179467	30.188474599098424	25.554873904141743	53.75386148595506	11.849518919784325	39.00375943636543	64.01424121794646	37.62270965519778	59.363480054246196	43.061617376877386	15.93730204299439	61.0446158048581	46.19146907852286	52.758165619576545	8.786857847879642	37.07149932045342	10.428177985157625
42.66865682640398	45.41898553081619	12.48046520841788	33.96648503135605	47.92175837888758	26.61983316288277	21.591313281508427	33.377789968075284	47.78767728986426	39.97177253803934	52.4421552391999	20.265071624222692	21.862616060699647	24.441101379446987	30.000901614715918	39.14340281206674	27.00431554383945	3.9432949820695624	26.923082574197036	20.08044735797295	30.049161567150225	9.642948872223577	34.63773888697258	18.296556535834178	52.820065345581554	20.41105176946118	31.590394330445754	37.98960140770333	4.894599017869089	38.64380232495504	45.13540651476235	55.024278985772575	3.9371329823297017	9.753916730519606	23.82846794051856	25.09971419815374	21.09863479724063	45.46321053353881	26.756871668891296	19.903717499583394	23.222901070509828	20.886894965746244	7.71491779833748	42.84566100753855	19.792226565709914	10.974412795097802	10.450537971157082	46.554213127644495	17.774707931673138	40.20487046694028
36.53168763710593	37.983424643520216	18.257494126948696	28.313938639700726	42.3689531879539	19.846544820151443	16.599975944792305	30.023816610970226	41.3389657585998	36.08904561118407	46.17647754546927	12.678140121186152	15.941590968049447	28.071933458846324	24.844028811586504	31.7261483163099	23.44501098094416	9.422251747282996	19.774800137247215	17.870292834225566	26.274152113818225	2.338619539920243	30.2195108586752	11.290697219339068	46.10859459652029	12.836229565190553	24.880266375730844	30.618171317541012	12.479605272992567	34.416078473886955	37.5889002922105	49.311672404306385	8.214058877170492	2.194616195680267	19.35377376496943	18.48232617348897	24.723504857154996	38.02159934520578	25.530344615058294	26.610868382882554	21.450213256542636	26.194898719823144	4.376835733943878	37.371935499155924	25.76880747621005	6.746618987069807	15.61059428474287	39.22895533934219	10.396034596330594	33.34740245253736
20.797756648805894	3.4737912443350663	56.7249474707019	24.892184284664165	27.055647354165906	22.74498642341497	31.59806034422245	36.81787854199969	18.616167625800923	35.815481524329684	22.351205490826935	27.04964263434882	28.863994342063734	58.17130224666254	28.287052008790234	8.542574474734163	35.251810786491	48.68552010993131	21.084956311270016	39.40662662307451	34.47817236340645	37.80267455912702	31.75279167285832	29.304413129327656	17.53271999654069	26.760942052355905	19.521550814582753	9.976062328543328	51.92186978199027	33.47385334990881	2.2034850472798	28.99043829966523	46.41630916424517	37.476287618338986	32.408927244644374	24.4773095203034	55.79235983739933	3.3043788822700195	43.616198222762335	63.741172322024525	40.96542242956116	60.46536358074391	40.32453169159657	26.230675314250117	61.480282781355804	39.916159843049975	51.95608930189514	5.849737090126857	30.51515665072243	14.06874656221023
38.09617923052244	43.586331953391316	19.411536290239713	29.02048911277778	42.56889059140494	23.616975317719955	16.617569665710924	26.598139745156264	43.57138986347297	33.38749112200909	47.88985864728647	20.605313873712134	17.92183406441005	18.1678764635096	24.67588713157842	37.35399555163385	20.519721533890596	11.550220299267165	24.711036969583866	13.140522174926092	23.60326534162867	12.222477170330048	28.52289619105635	16.501306739960928	48.9690851173459	20.416709689742635	28.226281245336704	36.04468280583934	9.488899245797867	32.306983361037	43.97737206205836	49.75594407202411	3.698915821192287	11.753924193541865	18.194173232871865	21.916775380102475	14.802005943065046	43.65773558713181	19.269685157695513	18.129197783254476	15.96279483394201	16.46853794293588	6.315663408946309	37.49168501335316	16.480322630245706	16.127505054192664	6.352984875346212	44.26823778721634	19.59361500505877	36.85311229995767
16.288730264796083	4.296545630392219	59.1870833464569	22.22045156540779	21.718682017866897	22.819768076267827	31.058932616961204	33.85738327033505	13.044365916037167	31.85594978164231	16.332003663158932	29.436825710736723	28.77236417145245	57.192678527028946	26.228649910812187	9.83458431423442	33.35006527281772	50.75491327997383	21.877660950009496	38.49122289874673	32.078185413689134	39.89484335948498	28.613968942474198	30.488942938635464	11.368714591449137	28.981632342784486	18.60635721733886	10.799632416323108	53.45096535887591	29.670572500337208	7.760511391327139	23.00167271698878	47.57821643222736	39.44926926200049	31.282780787885066	24.543996158273835	55.08650991905621	4.3771696783395955	41.68130098591617	64.09070762823593	39.53133225605959	60.19900788546201	41.52944300000175	21.663051227632703	61.50868746165041	42.69811700278611	52.44565778355296	2.1721630297094863	33.290588987512685	11.040851282428614
13.920870036887507	26.790925410679385	67.84676397705297	21.646573150055044	7.682501885869585	30.921064177618565	34.000595070657766	26.2489210392833	11.707948267767234	20.06699768348912	7.404809026193773	41.80805474875145	33.98568346596082	53.35092200601638	25.640578769684854	27.996856178372134	30.446062036490897	58.82028245832377	32.34627381133822	37.974064961790425	27.564872637382848	49.43683728932769	22.307996767827103	39.145311099232956	12.779512465788665	40.99841181505422	26.250101590577035	27.605249621611016	59.35151735922932	19.62321617164173	30.807554232302728	0.7699639918176633	52.89582793030889	48.682417180700064	32.061056644274395	31.866544732761675	52.55288319382093	26.951815133804306	36.40285303490038	64.6651244284673	36.76355896359426	58.798045397148435	47.90718703012872	12.768136279677346	61.10266718891144	54.04465577602958	54.73341952405961	23.96641819827375	45.99380971487419	20.301892920243375
18.92563033612744	6.082277296092553	49.76694743062946	20.428615459171237	26.154609497763833	16.238664984048174	25.227093601275453	32.20362214015975	18.826615123632447	32.367027070832826	23.54605607641169	20.0326837754812	22.30763735826927	51.80891121413393	23.082892511161415	3.046519468996035	29.723199083118143	41.656325975731235	14.292279183962549	33.141494337196335	29.387517138017436	30.76704255108208	27.47044204569815	22.31508356878752	19.92457237615811	19.722810701154685	13.827587804730223	4.303289137890132	44.87014701927978	29.900543204622128	5.197987570420183	29.7621741587436	39.392361927981774	30.430958525235564	26.37710640552646	17.92947997357011	49.3037910981787	6.051449607979657	37.97805846886663	56.84492068730668	35.00366672098026	53.77195413957805	33.30320382486763	24.03477134355597	54.68069967513613	33.020888479994454	45.04571781846901	8.453788660671307	23.595059565603197	11.31933788118873
52.85122234532477	58.7577462124764	16.492814293218878	43.673553009570945	56.68208934088584	38.85436820767172	31.54324518909263	39.034134772485515	58.46352461050808	45.95518886482662	62.57279491832884	34.76183971484856	33.11637475281016	17.94519752432657	39.16020704608144	52.50267826015192	33.8798836690496	16.08374709093057	39.883526965987826	26.319906554317793	36.85153100225937	24.59002463783116	42.06294350111656	31.492230560291556	63.98261879618217	34.753452431886	43.4382873770142	51.21741850165095	10.662822491816017	45.37674090780536	58.989766253157356	63.86406019079694	14.510662104424227	24.541391601831755	32.659787652236716	37.15388443657452	15.773482870789959	58.82462133365672	29.68707830240553	5.755861541879885	27.91454683993132	11.027284868196087	20.54107361585038	51.680690234967095	8.180183371302485	25.881659383793	9.620794489002886	59.49504088470806	32.738692363569186	52.039833146043826
42.958488123245196	44.48007830303235	11.728999129754687	34.527039266466815	48.570207100652645	26.427325647610445	22.408132245545037	34.96870856806175	47.86858521331903	41.38682530580555	52.65668598779893	18.906397386429692	22.210626798537756	27.55848377223531	30.804002688888627	38.244266312910824	28.474896909020057	2.806260438451687	26.39042277108785	21.93914093398055	31.459068360408992	8.13563087442942	35.80624245670094	17.894024073349154	52.69906082281776	19.17951457681899	31.45573479230585	37.16626271761296	7.079350396748582	39.91082554279878	43.93204161574131	55.5911026313282	6.761009256223716	8.512847046713125	24.899689119449885	25.022536280053952	24.207179388681936	44.513009863159574	28.9903198604552	22.739994602719456	25.261706611070853	24.011989294565083	8.509419866267033	43.52812418649705	22.837169367461588	8.16821057335451	13.599777988503671	45.791801913795766	15.936289963157831	39.95382688727629
45.668102020843655	49.04288693188242	10.860468992138605	36.80338245456059	50.63003159080332	29.97826775204399	24.335315657769268	35.218659543854514	50.91389975226969	41.97139507266795	55.46878697674403	24.010800699813604	24.94539435018548	22.994045904192294	32.66794258445159	42.76147087838906	29.049050049345237	4.982834410943608	30.43523238724253	21.767159012244296	32.128454752241126	13.403677365004777	36.93307482851183	21.80517683939722	56.06093746888545	24.13979504197449	34.89494472841711	41.583946986785435	1.1652752153807604	40.812292627292365	48.832101016125755	57.780533036550445	5.428650298800422	13.511085406977317	26.321051978756014	28.407019842280484	19.770084315605363	49.09066431935128	27.766218368950074	16.635385745658212	24.593930408737847	18.52172686659125	10.900144442988088	45.543226849825245	17.016239563592023	14.315887590345849	8.863321500405718	50.11513572482987	21.527102219457632	43.54407628015691
42.689154665927944	50.07752176593687	21.525537404525664	33.49481819646417	46.19281166608232	29.862582425663504	21.782347543679123	28.40095441290439	48.39709763134689	35.323461798826195	52.32089389130303	28.10480112523725	23.840900992381673	11.63250361730582	28.917595428085946	43.94225487408921	23.32555883861116	16.092470232076597	31.343050250559063	15.828441454072559	26.263192933946755	19.71860238817003	31.49431620933178	23.585446771956445	54.03736678481576	27.86311756829044	34.0876416493563	42.57453762986558	11.542409869762073	34.75121857886933	50.78228088503516	53.35768587039251	9.633067426619796	19.30767921511028	22.494043949206144	28.121473756651113	8.34657527123758	50.162076684384296	19.18715038212629	11.513795404335259	17.280845713350864	8.852970698160092	13.930292431324894	41.23062370076245	9.107722818880118	23.10536940230398	2.5829046713881776	50.504487546446775	27.209274513469875	42.511890642155585
11.41287787077379	28.21685959191116	52.60666672376565	9.379741679187163	10.186394542148518	19.77926372275178	18.94893237291126	9.035659248650235	16.388287773578128	4.242850711709156	17.988961575609583	30.640869901319764	20.125600535531536	36.161514605197226	10.925348478412053	25.462408498269937	13.617110729674332	43.69938578911541	22.287692297783806	21.21181897037051	10.58513554149898	35.62211060087987	5.517739008637474	26.178450958877335	22.01931223872395	29.74660077265415	17.06272789053569	24.286811563266735	43.41676965266128	2.5270691581669413	31.56511814939643	16.944669840393896	37.03328416947052	34.779806973579554	16.351527219466867	19.875178407340254	35.31067945587299	28.384765715286573	19.17694832155401	47.51764207227708	19.635328641050652	41.562404143075234	32.74832846284094	6.497246489108562	43.901793055626236	40.79554708186866	37.97581185995031	26.448330789191782	34.39438756956616	17.69289979157988
14.768471138422303	27.022775824649074	42.647278223903434	5.9251992915547556	18.132456451678287	11.737848355788156	8.87337784600009	7.454809107959962	20.607099807904877	11.146892344795221	24.168006522201686	21.555945266450316	10.31955125540476	29.943092100374027	2.088195595406454	22.345670533782155	5.536942820263296	33.69736444642544	14.603588872683032	12.413148751197726	4.2573769556868655	25.59051457870459	4.8646539097552575	16.494878021410088	26.443699071050702	20.66404056201037	11.42148636221639	20.915045506395636	33.695118616972856	9.113382429336257	29.42569592007231	25.327838073041185	27.258259749269723	24.74089964779025	6.378143860753322	11.191690350974499	28.35003182833268	27.164376235598183	13.710168809416757	39.43118521633974	12.13385427470454	34.183838343783165	22.724977118769573	13.085784968871183	36.13300115338123	30.824082869085725	29.010007300458334	26.228073889430494	24.9897044837681	16.953397552558997
13.0319514617944	6.711087843535781	50.36329349861051	15.24892346398959	20.325836574515662	13.76244282643907	22.253197514282498	27.174224261492142	13.440990781649282	26.75674020812565	18.42264137017753	20.793645823805036	19.788502587509488	48.68327102592224	18.511956969228777	2.97469728949941	25.484732040297366	41.81036013334955	12.784889199706427	29.907353653517923	24.718784260214782	31.002286270167346	22.217392160591796	21.409915703096427	15.646849903153043	20.255125600159516	9.900235499976828	2.593836271297929	44.377968775176114	24.32523763766516	9.038218421435056	24.331771976304736	38.47525264083106	30.516817532582355	22.80216188109758	15.498039931894086	46.42596232094994	6.831843846486993	33.854236180070686	55.06531113677831	31.290341190530714	51.35165260948285	32.432963687327856	18.142801377567636	52.56286085054945	34.12025900663346	43.38407386659218	6.948113249782762	24.82179346970521	5.418968291364632
54.4850670187971	54.85040585854239	1.6061307834661631	46.117408758413724	60.162908920832486	37.7664963576364	33.976071251390586	46.11973399404259	59.29186318155475	52.696146697442	64.1409149488972	29.12380305290833	33.78619695608509	33.663584164750574	42.38301746346656	48.73685876978327	39.73245468356349	9.043078486178327	37.46092675720305	32.79877189358613	42.766883750637554	18.91654698529147	47.27046287076913	29.19028611766614	63.976577964880164	29.580298138790255	42.800639223584625	47.777773454339616	11.128657418227263	51.32307017712678	53.85241569358024	67.17637197356242	16.354046348861043	19.520687481515218	36.39467446199503	36.43931053132492	30.643036105506233	54.865262308919455	39.21610063905214	23.723622990597004	35.8569000566041	28.02047859343274	20.014126292045475	55.12124315297164	25.70950500763688	16.049720245159833	20.003373539085665	56.4116179954237	25.439844115450338	51.170087621836444
6.233462642573047	14.304491632688617	59.26538680234608	15.099297577449141	9.81368784922368	21.178379033203893	26.92552813950547	24.904981938058036	1.1314100511901537	21.338477924763605	5.970556975306922	31.125780799877308	25.791367992333463	50.77259321747254	19.710808332753494	15.319052229494234	26.372497865283037	50.33497590522775	21.804793480732435	32.98853385881562	24.266676329842134	40.09183822815878	19.704388449191303	29.75478252199491	5.5945089904311205	30.407288271075792	16.14595564153668	15.051734420049826	51.8504824548621	19.502894808549627	18.299017277861086	11.979186159547794	45.5102516727735	39.44113624097915	25.9847754878339	22.541533379891817	49.21260036474792	14.472476421515276	34.13029332132944	59.89584412781662	32.99823409599385	54.971657888080074	39.87926379473384	10.696020904855347	56.78548742559052	44.105027771447794	48.87493645953378	11.635402656701247	35.34150668257396	8.305234208981261
33.20321121803943	43.395018513616954	31.249827494286123	24.206755649061876	35.749452814190185	23.666283668139396	14.665721515147498	17.25786753579649	39.04135402695371	24.131305606487114	42.475186628988254	26.305190791363856	17.713080419019327	11.987272289577946	19.62925097751083	37.69174458699522	13.031168098224096	23.818312331785542	25.922761211962793	6.792322652233588	15.662748036588836	22.017542447135934	20.90334552884985	20.411414797956766	44.86672629275321	25.73360493150392	26.797849908384723	36.23641554029966	20.986949376335414	23.773098121629545	44.875750779877244	42.81279174021464	15.968550414961834	21.26020723663352	13.955563781244203	22.012439406134906	9.95856469073235	43.50767607856966	7.818733747262843	21.53169714795721	6.436737530457189	15.788378851156983	15.898373285698527	30.96330634183849	17.941862505455205	27.008632781673352	13.174201297983393	43.259931162443806	27.170111324519926	34.46788487155545
15.316756754458194	23.57599360298791	39.60071576584433	6.625924871561033	20.682876100935122	5.970019603450369	6.260834918224485	13.156718007608792	20.722998862375665	16.649290546985554	25.123554151250286	15.99544217338224	5.750582160264545	31.889083471302335	4.036345285664007	18.176977195703536	9.10756186136322	30.57335085031414	8.858562018363061	13.172277994286379	9.483202435711476	21.387751621126352	10.301579510478462	11.494331540298736	26.179517386086694	15.098943538331715	7.006121944148699	16.708493241601023	31.450855707083573	14.39592286697036	25.402445971435043	27.67886087791068	25.03191460414617	20.59117626899862	5.9667916860505334	5.407258360616501	29.773560064077554	23.696819313211833	17.276340807252918	39.46124632299036	14.439046489467257	35.03916507385946	19.71733073726479	15.685278932219635	36.5647600797838	26.332655295091406	28.242053465347425	23.340762666509047	19.652804417329023	14.67988533455604
45.77062991509796	50.938199438671646	14.731005443694775	36.66804776611387	50.08895705058014	31.168057109518006	24.30259573891729	33.40364198427715	51.26392972515781	40.30056244438521	55.55652133527367	26.8937461875178	25.58217712268221	18.0279380117226	32.27249632379844	44.67200595124705	27.67313872235141	10.171894243512549	32.080054056378415	20.102940987790088	30.73590784246692	16.918663211984597	35.80480678093632	23.629480955265805	56.66336532820469	26.868753663937092	35.85851077576671	43.40322261140777	4.964460088824121	39.42139528269499	51.11016493659251	57.28349023325072	6.622711307524452	16.796402679060087	25.76437921613281	29.491255082357856	14.908013315861943	51.00185898261969	24.975558786151485	12.057312847119617	22.370052096767754	13.32358290441943	12.645367496512536	45.026775093730585	11.927700065254216	18.897497283210207	4.308377197598914	51.742316990234414	25.01977471573494	44.503225684418055
11.439715613571794	27.09449975023777	49.198990381473656	6.596121705797695	12.402981591848139	16.587456352289184	15.462342143568868	7.32425416026883	17.026765407661284	5.870800842109959	19.521236201653135	27.29667395551802	16.637499960321026	34.030433752073385	7.447696525870578	23.6724898650708	10.579133451690769	40.26901076827287	19.203224426250397	18.14896939219135	7.695533047883914	32.12122247388567	2.443517752758505	22.713578993735336	22.8750334578276	26.400679549376246	14.350298587463335	22.396615582305802	40.108924911204724	3.3731017264232337	30.173998259760424	19.49352809015098	33.70024073213708	31.279227688093435	12.918767706642303	16.5599592415638	32.92956621337429	27.256051156595316	17.047369470611898	44.80272398480203	16.91944635802987	39.07159566318956	29.304944908014765	7.754800723207138	41.28665764208916	37.29736301392999	34.936328172890875	25.630660148734062	30.990183577143597	16.469817479642618
5.058863359125749	16.162688304808544	59.198884875007764	14.227230271342528	7.797216908850216	21.237934477549135	26.37992403407875	23.410340278790596	1.0170860938035478	19.540292817291682	5.274787651995641	31.54717072755288	25.48599627668021	49.60910055803335	18.82872834791998	16.71665563725785	25.270749753418972	50.225736098657194	22.124865538295772	32.10120051155759	23.019664181722096	40.16024477208361	18.28202481465017	29.785496039655577	6.793436373994747	30.795861617563368	16.25313807860096	16.311848069278923	51.52974952504602	17.794954782673404	20.132115287172258	10.527842944166354	45.14480605080937	39.48031688155761	25.227362434745153	22.494790141636898	48.152314188306576	16.332674968118315	32.84175525771252	59.09093837767688	31.913862816928003	54.00345744472589	39.629565428256505	8.896612180594182	55.89915120545328	44.345868518405695	48.225293334462705	13.558192033464078	35.768709087700614	9.12833432905501
17.383831418095735	30.738505735595876	43.053191199804075	9.299371425751328	19.401676196916473	15.284134945480558	10.484637589330108	3.9274935752277504	23.209345004877676	9.443969403823653	26.2495523737975	24.39996144649023	12.783536422912132	27.297891303421714	5.943758894740938	26.182324206705914	3.6901839353336037	34.26676977837856	18.176095413201754	11.276491181166987	0.6940336391083702	27.124231674481035	4.5738278066535445	18.9013150812691	29.09981308775548	23.524559957640335	15.28203290393198	24.757770022393036	33.63378878947501	8.114308266181345	33.2319957031605	26.501177020332303	27.31229106882844	26.251385000554585	7.457317744814912	14.522181693840439	26.029034658035673	30.88363494452529	10.526777104268257	37.794606763831204	9.921080839277481	32.11033323057412	23.453413475351155	14.622848836822042	34.28893948696402	32.50738613424221	28.0423706216864	29.822449029907766	27.535821023158828	20.494837449756563
10.211660521727895	27.548084886571708	56.28981373823751	11.579523132131786	6.675094261245759	22.151856741106464	22.44888722414081	12.92222929486752	14.143290075232674	7.0342617097373905	14.82052877828404	33.23733487207015	23.302882481805433	40.02476742745411	14.160542691392058	25.661732231665347	17.548620360827183	47.34112205789922	24.41921638575092	25.14596398420888	14.539551363329233	38.93352978869695	9.38456743590673	29.19388089434226	19.380839066125457	32.353244048431606	18.731296441478843	24.6402037165728	47.2262216329763	6.294313048138914	31.16169961631859	13.069689952533828	40.81808557863238	38.107818304579034	20.00894103916005	22.501870191564763	39.241523097511774	27.720382808072422	23.07636694494241	51.49261915876043	23.61256546679629	45.51152370959287	36.36625185218281	4.777325674407753	47.8685721328076	43.9984703282777	41.923256432721	25.46280694038806	37.144848271097686	17.45267825981636
12.051493531793847	13.964538655277012	44.741135862039634	9.562082972759724	19.44307084406969	6.901533071109288	15.005970742933997	21.02549784082329	15.430104987102013	21.96540564936636	20.560054720784187	16.2582222567485	12.68405249989953	41.418331759082236	11.804473372508141	8.572634525528631	18.515773256938264	35.93524850542096	6.936940532500817	22.640979099401424	18.110108342289898	25.41353058078506	16.52200413804576	15.246005208181582	19.66617737159166	15.525986097183651	2.6577086498232028	7.113665317131386	38.01074630335322	19.459683808271425	15.77366058165414	25.166128723096204	31.90278547394153	24.814225391359294	15.561404755199806	8.561269980621184	39.160313542575764	14.078595928993314	26.836253065847785	48.005623453443086	24.101535859736096	44.133357531899705	25.9700116113839	15.682273273542533	45.40812431628786	29.241111969910172	36.405409636643704	14.014798562718594	20.478973721001974	6.843283039664749
13.439773632086746	27.18582829063654	45.19039076385806	5.622058809342731	15.950312683123006	13.701620897347347	11.487505961301999	6.340874016413587	19.273706116410224	8.69010920629988	22.44689646379609	23.930719735471133	12.875291071539724	31.19267411668748	3.9412702925676415	22.97206632167504	7.020906995801402	36.2591094447574	16.493456162010222	14.424064115173762	4.610208021587567	28.20830083019647	2.3360012862365247	19.028499426769464	25.1615924655972	23.03538937556505	12.538789230469998	21.589406660612976	36.13842084618114	6.5442252059539685	29.873667892281365	23.129179808544187	29.718789463087056	27.359264129255617	8.909014279074881	13.37163842932104	29.827174466818853	27.336383549635396	14.47923522161596	41.31414342146976	13.61464182030654	35.82306482487242	25.296154086407352	10.999899591138565	37.904605542240645	33.434000559388686	31.168532276886452	26.118984979979196	27.46100093444401	16.77713150599464
23.269513619928222	25.98022032839196	31.61637545479908	15.58272897529059	29.470791445377728	6.51980172832461	7.065816643677783	20.82226560454922	27.97754262530336	25.493851519848	32.841622560169725	7.565144667623528	4.153529105320267	31.48289653163626	13.040261441291994	19.740164758288675	14.914900794216877	22.70195203397078	7.102913249442227	13.970668027755158	16.801755412740835	12.601544409409698	19.172435240586246	2.30253046853001	32.78807538277615	6.729786304458193	11.536991297398329	18.43851458160863	24.676288561859838	23.386245650620054	26.43167013651599	36.23780627099973	18.659649459904998	11.885371265711747	9.975922064334164	5.124592041869815	28.678293243771854	26.049338847431233	21.013212059455267	35.615442032031915	17.002265108977195	32.68544198708396	12.653305627342789	24.614867227190203	33.46684296439494	17.246258126762832	23.82603244889114	26.766596788412237	10.652028491426163	20.097451056985427
42.429679954669446	53.29392639988669	32.49905252152807	33.66883616682883	44.13867806124188	33.549894206262934	24.560486112408867	25.00302152177379	48.27725854055703	31.392237628116234	51.3529485584493	35.23262629424388	27.54556658174156	2.1691626272644755	29.179583590419927	47.601396141353916	22.244205070559946	27.20056479678346	35.74072338273232	16.700225928021293	24.447874960427207	28.995486453329	29.473379074081976	29.649067176154137	54.152980405075354	34.76234600540652	36.69067339412504	46.14647142761219	22.706445454751968	31.618241234101166	54.78192820953664	50.97214755515175	20.143342292039687	28.391529581863015	23.811311472782776	31.88021020367249	3.019797890727258	53.40783868067739	14.871346973190034	15.797263173077981	15.67918316075591	8.69198427711564	22.717548032160156	39.628805974703496	11.732629916636512	33.218159267019026	13.765204767717915	53.111814564019944	35.42969771216732	44.22110633936755
40.74846966999386	52.18942273531463	34.39639263483996	32.14088897147634	42.16808728183141	32.71535738826671	23.71298277745325	22.992179288802948	46.584861101978994	29.24123878131075	49.51125397633373	35.17817108807594	26.821622027610058	4.2706322468980495	27.729798177728654	46.622379071348654	20.687430765108942	28.677339539397966	35.03071607327319	15.77173772433285	22.707180532225102	29.630911091615044	27.620701665507173	29.415122399516527	52.472488083006816	34.65512631413908	35.590682423268454	45.15934195106726	24.43340163055763	29.574203291426684	53.83291910971887	48.92816800998827	21.34981619960947	28.976186036656358	22.682179308065866	31.086307220454543	5.2678721428364845	52.30871483156688	12.95023866855301	18.26631462200856	14.275168404133625	11.164939685428436	23.33015586066942	37.75090341092929	14.20186514484561	34.1007445191336	15.47196276362689	51.88665030672678	35.6691781159528	42.87787595593569
44.08915821832057	50.503433676510504	18.525433665651715	34.90936850449328	47.96441152045418	30.41403789890421	22.827849652933562	30.633782771187093	49.71307648734254	37.560419158985404	53.80787688029299	27.52396535030168	24.546344812273755	14.360618375044817	30.396046632485504	44.29449649290274	25.23526696085402	13.448633457063098	31.647688563247165	17.645691145284783	28.24471073043502	18.36617855570517	33.419712855116195	23.52037006927046	55.255850914329315	27.375687143604107	34.870427179266414	42.96675769265619	8.630510284782517	36.84847054770401	50.973266108677585	55.15277670216888	7.867870321814053	18.071167060808307	23.894873823794487	28.69098019585772	11.171805474853512	50.57889271530193	21.756429999445466	11.10470906893921	19.506736773986162	10.407165272366129	13.09913791739028	42.94813674290629	9.743680567945972	21.202441031020125	0.8599193118242147	51.09894296378068	26.195360901231968	43.42298579073905
35.0403463249129	44.90733979159243	29.9554045585402	26.00553230630156	37.6624451196347	25.018312793976907	16.058986662913654	19.17051441361804	40.87205958875246	26.034110853886897	44.35228045365451	26.96093310473934	18.984189806971557	10.554360450178415	21.412323684196565	39.12763772765817	14.908131779608693	22.832281274626375	27.170401218868918	8.35703936694721	17.57258763347731	21.909385110166763	22.81731867034044	21.214533324977896	46.68433794685608	26.437767129127312	28.338197090208226	37.67985075492186	19.67198471416331	25.693560735512616	46.28355375635794	44.73105158830878	15.02732859890477	21.194818761667186	15.585065266040768	23.334894534263785	8.24716270055611	45.01641262642213	9.600270756114229	19.60985481366276	8.343517431795375	13.916094445957155	15.668272124762858	32.86454857786775	16.026362338239885	26.71119429919711	11.543903148988615	44.84743389883802	27.540449081069166	36.139760878620756
14.893048139097974	27.084924057953792	42.509390051287674	6.028062412993901	18.273300201178827	11.695579883548358	8.74333332392866	7.475603209892088	20.730240595406265	11.247985295013086	24.300996546922978	21.471492444806536	10.213163799965777	29.830267231178244	2.1016454584940503	22.385418766815572	5.428324531727304	33.56050476503772	14.565355490763563	12.277983104721663	4.217910606692682	25.466528165586425	4.978044711342727	16.391077774407336	26.564356839198762	20.580091001511704	11.440357853766718	20.952733019621753	33.554367571834675	9.227714751938702	29.472970409905468	25.468670080309657	27.117725802787582	24.616305544121875	6.2386941384622405	11.130434941591318	28.229110278615398	27.226054611578192	13.622333730979284	39.29730129811827	12.016668502259526	34.05711801747544	22.588682442695642	13.226060702977165	36.00222605684152	30.704015145090814	28.870554658827068	26.303240569391544	24.893701339413532	17.034932918728565
19.00948700835694	28.811313398028382	37.565564417157155	9.814763220440085	23.08639562235999	10.36472004698374	4.058505841399497	10.257759207633612	24.730305552003994	15.616885957223168	28.681225735605498	18.15508510492293	6.476519008883315	26.753737296618063	5.263790969776239	23.41456005192452	4.476575836560718	28.625809120813017	13.163239862001767	8.22207281813808	6.234778286302154	20.82008160587301	9.680660696026289	12.488480658916439	30.42634533448284	17.2981643096373	12.255195256490225	21.945764697207746	28.636509447278435	13.868089903635479	30.64205906283663	30.2720196075465	22.191922375115524	19.95542471920487	1.298271112973775	9.143784714654556	24.764870257411406	28.933878754028513	12.151505058063998	35.06582834282049	9.19121240160487	30.248639109227675	17.662492837266168	18.007750096530884	31.962008547063135	26.15380385775137	24.27573354272439	28.50056086160629	21.132918842324607	19.630787343861506
21.90270650458141	11.803504092771199	44.41395805438878	20.97682822625887	29.418717587258367	13.934143431833014	22.733300407906253	32.03728654382361	23.052696166488868	33.40910544483503	28.05229911936626	14.924691583741716	19.525283842019714	48.902186441033415	22.554253193357205	6.956976089295533	28.472906509771896	36.5256140478113	11.346074294768927	30.638745658047828	28.735464628812277	25.701199493686797	27.84010806770566	18.175387069992514	25.01215407459622	14.750739697581952	13.385920467354122	7.068581719567906	40.04339971873798	30.903323425946116	10.23649065968217	33.897186910338895	34.8678601543221	25.446077285005885	24.463785267523956	15.396427706947389	46.1849546158579	11.771510267996247	36.37298813699827	52.75511259823055	32.9729911963517	50.20610233899782	28.83372011459672	26.473747723096754	50.86167715275773	27.571718463871033	40.965584757803256	14.078321727430058	18.194780019207798	14.4907454501505
39.284745137674776	42.66208571254753	15.976130522043889	30.522126016237383	44.45207139727486	23.473676225793426	18.116335329269436	29.94382801975617	44.46787141032114	36.50185420786414	49.07275098787118	18.06298464421575	18.50622956531484	23.1154597689327	26.518475559726234	36.37814325199594	23.537863215799494	7.228773628562506	23.971643285452117	16.727340664486498	26.57393599861351	8.132550476212899	31.13915134537759	15.353236994186108	49.57523632021159	18.08468023981221	28.393474274469476	35.174492187543954	7.655362573648854	35.15319717324484	42.58690008087517	51.56596752895383	2.4258068493366727	7.9370018055893965	20.32828659888796	21.904137043374728	19.738488371923435	42.71448749495754	23.642774288928177	20.814165795540312	19.96975433148131	20.583930212523978	4.397968947945656	39.372773531520956	20.00946269161096	11.190736848003048	9.935295908797507	43.67093257483944	16.158052329528616	37.04022531822759
6.839442260153552	23.017923302845727	59.798820138897526	13.605621247729024	0.729677500184916	23.18310331253634	25.948448049769798	19.181214144886443	8.085075040146187	13.899061103042246	7.915752348204695	34.22429421545157	25.96430701135503	46.236168040664865	17.602805900214676	22.57058944441455	22.706827046803898	50.77320841318686	24.83738744830857	30.146003635572725	19.946399644082426	41.47896263655416	14.720221633681055	31.241239017685608	12.694749967163464	33.389197233489696	18.736064440018712	21.861443936198153	51.31127433809203	12.766357068362845	26.90557201239202	7.518513488562567	44.85531792082129	40.712696125416954	24.052016411131895	24.01729934223371	45.2044030758972	23.19051400053004	29.226887692526468	57.01184482630531	29.17463878639476	51.34959859678764	39.85429893363859	4.763881954748306	53.54065355327393	46.175588018752585	46.84803489854263	20.551840666801027	38.36438364885679	14.278678217288682
53.06386241942864	52.91361061876365	3.793302102343422	44.84955320235563	58.90645699835638	36.21301096633881	32.872872598613895	45.40368448582175	57.760651071102	51.8751700117652	62.66113065137243	27.238003526198877	32.48319378614715	34.3948858895262	41.24343237967024	46.84039895398804	38.94290327353726	8.271421044237584	35.776234328932745	32.21651353435114	41.94352685786938	17.28957231489473	46.31028741150203	27.646084690458963	62.34259271122258	27.73204386943053	41.238007130669295	45.914305065035315	11.498942533447604	50.415145276962875	51.825902135624645	65.866691964796	15.994217747085893	17.950234492798312	35.40144919024702	34.94242668137283	31.277639292884416	52.92428871023533	38.911238920084	25.225032757455537	35.39856805128007	29.08914480871114	19.014465736462558	53.891353976361025	26.94121408619182	14.028905815537374	20.46256634723579	54.53521802436126	23.45598856418708	49.519091035289875
8.667047844749442	15.329758733488493	62.04574417804451	17.73875306881701	10.415957299510294	23.95093502136017	29.684137928675515	27.077215637367086	2.818322320577133	23.02744403792603	4.139512006944347	33.78481016341691	28.581390049494615	53.26039386964637	22.352459117049865	17.26714992326361	28.897825681452	53.12077013507138	24.514663231822848	35.6364709292608	26.68442058219364	42.853376503192486	21.959038117392367	32.52682017158123	3.1221445420862772	33.08044498709762	18.91645060929994	17.172084243704884	54.64160032312328	21.373456857102415	19.34161766006399	10.749093006778644	48.29838303614811	42.208392518365144	28.682646645902086	25.326604539760112	51.770672175084094	15.487723439841522	36.51473697457256	62.5848931085375	35.53748474575555	57.584157116520274	42.671805242992725	12.43566803043727	59.43921755771834	46.82080574050085	51.61421705668112	12.480074921791958	37.99362263813094	10.882037987583068
19.900446969494595	9.85164794901101	65.20319274626986	27.11920153533461	23.780001378652358	28.734054811141917	36.76488339234266	38.3252997276255	15.2439239392789	35.492563297918124	16.774440039980988	35.43527265165538	34.611605411330835	62.608791224681745	31.382527662348902	15.82209382410634	38.48295646000881	56.788883528065	27.888208291396896	44.01895232181056	36.947402319239266	45.925134993879176	33.041189367520346	36.50853339767063	11.164784451346765	34.9945518561897	24.348650498844766	16.829935230778887	59.47454251387313	33.50829096120672	12.213733946374346	23.204791427847603	53.575283622993936	45.48319507459365	36.78682854357079	30.444301718081693	60.61856463637882	9.870646734577527	46.71619854503592	69.92788900447182	44.835276752189536	65.87096758884068	47.53683057538998	24.915517294452496	67.26666625064041	48.666868971036806	58.33178090926707	8.206203912944625	39.2462734421543	16.24749472049471
8.174779816915603	9.532011067299777	56.177630409130266	14.82413740240496	14.19693951931636	18.24090778154573	25.261470244370944	26.057037244105057	6.177378947119427	23.745737758691682	10.948877507226955	27.26301120908963	23.563805405146073	50.50622983509618	19.182202179278253	10.254697334656726	26.23987423553562	47.37704083620083	18.29120180569787	32.10747242752714	24.629455342097117	36.83040719304137	20.777721740120217	26.68640125491119	8.422390441727979	26.612791388533903	13.324764830916651	10.111224127508867	49.35125731912503	21.5890852024553	13.439340988604343	17.099922734632802	43.155571497834096	36.24491588384406	24.89606161289765	19.80034964270464	48.64768889612695	9.704663172391358	34.42119400702651	58.55179654490298	32.68011444599224	54.103479756415865	37.30549733629588	13.57724451271503	55.67827408230044	40.478477357057834	47.189566130380086	7.173262038205607	31.430742906256167	4.661926422314489
16.548240072530792	28.925069662427468	70.39317928133246	24.2040359182664	10.176113869075714	33.547122358724515	36.511408946271665	28.28864824056719	14.104541675888822	21.89112298047351	9.45783880318142	44.43690531629295	36.5589893232424	55.31358197864968	28.128151287941026	30.410303712986998	32.73611651642755	61.36849603222857	34.974434249523966	40.29606932274882	29.809155204959037	52.037419969530376	24.56479888750767	41.75656790844042	14.475306879286816	43.627529489609024	28.879001124147734	30.066935718027796	61.82984217887339	21.660087965348115	32.93397909611738	3.3329892674032084	55.37580494587213	51.27944244597392	34.51212720203759	34.484205143778794	54.61863707978511	29.08215702803225	38.43261478186506	66.86591590985596	38.96760709754764	60.90189430256384	50.44115387890721	15.25619113961606	63.25937133974523	56.66256189952986	57.07534698112175	26.061554426142926	48.622969842554014	22.834296206687547
39.21097001108334	37.97497315022215	17.711682961002374	31.726917064389525	45.61454332827332	22.11177624384556	21.05275116089501	35.02723491028715	43.5141198234276	40.716161604280785	48.54510323826652	12.338694225919102	19.620642810316397	33.85026188009399	28.81646396458471	31.911981145355497	28.48416607784548	10.58575462349665	21.249625041983318	23.551232669545794	31.135238219695722	4.5155418892369354	34.60776356215158	13.855917714311857	47.80245226615085	12.886623355790473	27.027082219686353	31.009300227059192	15.449933438645377	38.85450109567843	36.94727637053361	52.309539677031204	13.222423573567252	5.384747909745076	24.021177453741156	21.08979769520065	30.481343432411244	37.985887317011034	31.321034486484457	30.904453333264275	27.170392722123918	31.405001472572458	10.40975588833918	40.77013625324685	30.619119296023758	1.0906918544323598	20.751489600465145	39.61590272546672	8.53057758968871	34.98427495339509
7.477898858644899	22.038082695347068	61.61309443941682	15.456220019137316	2.848336135636206	24.473390151350216	27.913807496080413	21.75321923514801	6.650689773430965	16.500212787027376	5.373370164090176	35.35405104247013	27.701736825916676	48.77034997241331	19.672475314322156	22.29871361889715	25.082980507069237	52.58644395073734	25.895285197169294	32.450354979757975	22.38676687561235	43.0594407680815	17.194256623020163	32.740261614227734	10.453237207475803	34.54316760494828	19.796138689895976	21.745621738490957	53.313063186429126	15.370632608773635	26.007106627549295	5.783599434651112	46.86087097660091	42.315456390610265	26.172131355680058	25.444526494753152	47.68989399943586	22.207925809231984	31.765297803564447	59.3861193334039	31.60366116623619	53.80312748684238	41.72326261741788	7.07998307576146	55.95447904188435	47.617759230685685	49.08681028715849	19.411918872752278	39.53828083449721	14.248934321113337
5.488843815253359	13.557832034091302	50.90396661019156	8.491003098775103	13.033875707247969	12.82106175224819	18.986643061740352	20.12322183360193	8.745370926476996	18.85245757389047	13.791352109001926	23.04185891561861	17.563078725327237	44.05080411921106	12.740560679697598	10.90214462271273	19.825543029814714	41.97811380476639	13.608090484764032	25.666083138743176	18.353479334344122	31.744421728675043	14.918788335089785	21.39662653978847	13.614462377950945	22.283760058427447	7.794231372806561	9.916334292144942	43.57989617291297	16.481373222486624	16.773483173651982	18.363690182835665	37.27984125715823	31.086762912880694	18.46892589497864	14.183962644201042	42.19229488199886	13.720479357693332	28.06564005607876	52.22896982989583	26.230138907649646	47.67743494196702	31.57667955968237	10.150788349268845	49.29474194275878	35.84408293842228	40.97173617681791	12.17968306189979	27.262498951026917	2.933126662412847
6.679903224579793	23.62829125916287	58.26496672594494	12.160055791173598	2.0564415878784006	22.09036176583878	24.350107805002207	17.228137674991128	9.27676631856777	12.017258404353575	9.774952938074394	33.20452584421736	24.528348429872008	44.290560382922	15.957753098466968	22.658514403532777	20.842196257117998	49.24568163618777	23.909361123294772	28.317934032039357	18.047422638336723	40.12082578042656	12.807776468074433	29.9615418245278	14.306177961587625	32.3541909323538	17.853929175768588	21.839185354487515	49.65925140121087	10.820929459700197	27.430206024138762	9.244861140198438	43.20488192399779	39.34007258483641	22.350865622784106	22.81745325852807	43.276560608483585	23.801644139338126	27.280886017753215	55.13573504203367	27.27649423844103	49.435166844641664	38.29922995690526	3.1013385026799654	51.6448880040413	44.90814079439999	45.050407606544304	21.300296255337376	37.30196715183538	14.300495022320634
20.20756163669378	16.922116991339173	38.7454282821609	16.183082757300994	27.575657766656374	6.886918920388595	15.23245306063322	25.91545732826788	23.241052189295132	28.46083515873994	28.419234688939326	9.069072317330246	11.9596421541897	41.24035322471216	16.474963621901694	10.678837746220148	21.567640927424407	30.351959009263357	4.020803062764328	23.072544318295204	22.284931712077434	19.468849132953142	22.3888575589272	10.761339363052034	26.80994589853964	8.55388006262277	8.601863567959029	9.648857249458247	33.33753046577539	26.004987285891815	16.769046280167682	33.28729444758402	27.804736463927522	19.054495378230786	17.21900800069166	8.06562935443018	38.52110063015464	16.959726760641054	29.138600865084623	45.36702236723072	25.562424959039472	42.60551605743301	21.71559976689397	23.61766198816437	43.34238089118306	22.395351930916807	33.562099123844455	18.288981731149352	13.123373743259016	14.264462268648881
44.59177203658971	53.14516456449941	24.789795194544855	35.45558241661008	47.47812575381693	32.92327249866848	24.413654966177212	28.971382821929478	50.38749355520558	35.79150554699166	54.037315822142126	32.080679937264335	26.817310747440565	7.712901350571739	30.841408754047958	47.108758588433375	24.644685991089222	20.19386433110948	34.63079191429603	17.55772024290487	27.386687666580812	24.046328511020793	32.63950580964877	27.253787003552898	56.138758065140166	31.78448560935636	36.85954580174738	45.707775708242465	15.285356115423134	35.5226057130121	54.077927539160214	54.56260365603686	14.014474350904267	23.607486430984157	24.64665227196903	31.182038328121596	4.795913530793311	53.23873089753234	19.124686480565757	9.782004261097343	18.163340235675292	4.866846513021711	18.13559906345322	42.6432655716146	6.252745011444315	27.489080800999005	6.689792577285915	53.391784947760385	31.40437179207018	45.07181984587553
18.68466436615797	5.6098582897463904	61.11193668549585	24.80136543418152	23.766425856488187	25.186867436115	33.53710541517017	36.417975666454595	15.042471167302864	34.30303165211212	17.816085221602403	31.322826334391852	31.187111334951588	59.735654808368	28.80785991653653	11.748986210275909	35.92856690027721	52.77962959144311	24.109727515989114	41.017781064388444	34.66010487318334	41.89488007255628	31.167566130955308	32.680903031056225	12.505240995243794	30.91294728078978	21.087740694564545	12.865028579095496	55.61234102093335	32.14814963147484	8.019811032067388	24.475618475162328	49.812170724464764	41.479781233484275	33.81860287943593	26.92027539264843	57.60612205820427	5.614085272905089	44.26242818711069	66.48625838045682	42.094662959818855	62.67557891308961	43.74485852778898	24.009167959938207	63.94894483943139	44.502313583162284	54.81006175356643	4.535193199961275	35.07324781648701	13.62358543952126
19.113824394431965	22.321259365615767	35.88674883892466	11.952537641399665	25.546248036033834	2.2763304276950396	7.522911805549166	19.193598338374724	23.718933910554263	22.936654614330713	28.61323640713105	9.794553357086397	4.3208112993434415	33.84325340497257	10.33078542142252	16.20176120744217	14.149300585385214	26.975054718654196	3.889876991624172	15.418852045899953	15.315001919879064	16.791193757025816	16.59423068198278	6.411152540182587	28.51780776744906	8.900962546367177	7.26505904322982	14.819910177353147	28.851616145602616	20.654591459100477	23.17811240612283	32.18332578051143	22.73134741006839	16.10354826549303	9.573086373088568	0.9980106997322368	31.26534037386528	22.404701103623946	21.45291752103563	39.16465805953492	17.840140946709212	35.751680426167475	16.806280506293486	20.81416260216663	36.779123918110905	21.213999739434456	27.45395718478066	22.87580916740416	13.65197996742415	15.856266370803803
18.989596340297993	26.411311903648073	36.08597221287262	10.135519541702008	24.137575037541538	6.896221083477362	2.6421807178389627	13.867769431797432	24.403957814654692	18.595988574653553	28.79697650356311	14.443034815454592	2.8673844611974633	28.994629245019965	6.50123194585789	20.67837822566529	8.316188176998917	27.062368224242665	9.550112306868018	10.230224052892185	9.863092371350056	18.279231052508337	12.336686437881951	9.053677203852297	29.833193348555174	13.571553828417366	9.879855482365524	19.220866796343312	27.793314976650823	16.582854303788576	27.875650178364467	31.203321254021652	21.364749081580822	17.44913899058292	3.685869340086196	5.471284883720798	26.691651081919957	26.519886779904944	15.608683539758598	35.93573681832156	12.173809565857022	31.73100203640404	16.143904665080747	19.08670891211165	33.13596847668636	23.422381686563828	24.619553506878223	26.431787366829816	17.631792543431242	18.096811998943664
27.97412994417761	40.88745555099811	39.46301782728554	19.826413409254748	29.099047034443338	23.0578702853057	14.88459855626013	9.927709294242652	33.76663558232879	16.379465595591586	36.49557858078269	29.105049040124566	18.19920505727087	17.201307653326637	15.798486172503534	35.86005690332035	8.777609915884405	31.578764181592227	25.797786615010107	8.74901827755593	10.015994241977067	27.736341511823227	14.638011539560642	22.969541405377292	39.657149024064196	28.356287306167694	24.669388445936622	34.398065648521644	29.27637109758283	16.532600253200126	43.05407057440236	35.88852972558838	23.792664084587134	26.888634639967577	12.571646595259887	21.726027192281066	16.563503783132663	41.02338403826137	0.9146059545382728	29.36808566342138	5.130730231230463	22.936863348622285	22.270221712551557	24.717679434344955	25.52339490492841	33.09708090356675	21.708721014381865	40.19589742322947	31.0694578866013	30.934094592351116
23.872230240539754	33.026975673354606	33.677426165457206	14.679328177957878	27.695349815545395	13.46426330138825	4.5438804244401965	12.381998012605008	29.59922237726333	18.784847787874085	33.51708949590718	18.46460943154139	7.8457478020876845	22.35525102600581	10.101278323036388	27.34892881871491	5.84690870130908	24.904599816172926	15.922368422377547	3.577692718424872	8.852667443588908	18.44925437026149	13.554335997952984	12.338018836156255	35.28895973231112	17.71004103224435	16.43367548918526	25.889554159137987	24.344870242939923	17.458659696131665	34.549587139529436	34.89074693004888	17.97389687298818	17.57008435358401	3.746109140671649	11.888639699777023	20.158392057453188	33.139465247727905	9.848327936087891	30.19734329585337	5.8694255464296505	25.46834645264992	14.178049639770549	22.64788791148673	27.116728687170962	23.906790367092224	19.47687394270769	32.92790288179066	20.6107638080459	24.276140652017506
15.96540966598078	7.3215749810077195	48.3782336281435	16.91153579360041	23.37182889851098	13.223514173435598	22.121477195619192	28.680884731236798	16.657971701915923	28.91822532800427	21.635106592528643	18.61503932386217	19.34130177862938	48.71625123155612	19.5887194318013	1.03778418954467	26.293560521923958	40.00672129590661	11.620487620942535	29.98121007611352	25.889777471949056	29.12494004607259	23.953919339702228	20.032006083777873	18.700705529114973	18.169403428852057	10.387683970163385	0.8284698645478146	42.89023150152738	26.441926336232683	8.12168549375357	27.53983013341877	37.18935469971682	28.70618410053466	23.095107481854093	14.953041087615382	46.29413090798841	7.3757624614213935	34.5843090546329	54.28063635682053	31.706815645696167	50.939394118660324	31.102474010983546	20.88909157544827	51.97078104817537	31.882124965526895	42.51408711214576	8.692302326324837	22.486271166136966	8.369508167214274
26.01109975100945	38.319357058314864	38.257144788100895	17.53608902090596	27.750694979730167	20.238216528961765	12.058506453861135	8.915321239476352	31.84635386048835	15.76442726430738	34.85408643387801	26.362194298034886	15.366502511063837	18.662429440623434	13.316028387304854	33.18354468083962	6.200425528354564	30.076485978761315	22.96632249917703	6.47291920015576	7.969815052817114	25.49356927697398	12.988312816655794	20.238672616363036	37.73427959014647	25.600798570758855	21.985218614013373	31.71816677262075	28.21113442064524	15.493205811840484	40.39318533013079	34.709491181130026	22.415953525137045	24.632133661530283	9.737179643560228	18.892048693668883	17.546730449014568	38.451937422081976	2.2266334131881202	29.838170040042815	2.952748040089935	23.77266929299091	20.294685757022496	23.147195380369368	26.14579383956378	30.90703291589017	21.216724298880095	37.722575860481236	28.444613252578257	28.521151689808846
44.44434298586087	43.99382481367811	11.66995680287191	36.51203768625996	50.53838063473701	27.457724447753254	24.995057698796394	38.34690175172698	48.99193030453559	44.48195959795436	53.94795062670189	18.290103097607616	24.166694215846896	32.585829601323276	33.18807641879848	37.89911219882386	31.775273609450313	5.786329765038881	26.886892818741504	25.80393849006594	34.64272609532415	8.580700988149708	38.621223110060996	18.944100510586054	53.47133023405076	18.778895317638554	32.45857502531624	36.96377698768327	11.303951828918919	42.819030695820935	42.99831294131822	57.39337014677434	11.715808723663482	9.334678749035138	27.75515355873381	26.268929249099315	29.232755403872073	44.00732813085373	33.191790361110556	27.187891927894327	29.280496112979254	28.928697021919113	11.950325227636835	45.58664416494582	27.605863503557146	5.246295089515691	18.607119352396083	45.58807719756528	14.578337369718787	40.64224599380808
28.302433523249075	27.91007380633434	27.833388551992055	21.26974890794831	34.90384713604371	11.205922653469521	12.604749514796563	26.683210707796945	32.52675143661013	31.479230562119078	37.56516474715643	3.09487626091902	10.076913782017664	33.8536807820112	19.004721079910592	21.673142397799534	20.5666927383494	19.357849645864544	10.280931160504027	18.21262593881566	22.658238434945705	8.485098377646809	25.1571019046864	3.941388978865911	36.86352265774454	2.890810422186474	16.05582314495711	20.611173006976458	22.50340114441174	29.366743076135773	27.497756310204927	41.462343665604905	17.36428772885725	8.061583173987778	15.651109914040239	10.363760549502114	30.75942905468201	27.94438962355774	25.81006245894018	35.54211173029392	21.620082463579788	33.78470801465839	11.434870865170431	30.18388965628189	34.01887735334698	12.055209924809247	23.877626919040324	29.247442991047034	4.705650819454425	24.035350569004002
26.712126887308248	38.04261868700426	35.852488310626136	17.894173642926884	29.046381337619213	19.24548027101388	10.613895356158551	10.739879641055053	32.561450519585904	17.665694601091698	35.84975354519977	24.5220308390485	13.947953247735564	17.94071004441083	13.431951955145559	32.671461379253024	6.484102862632684	27.63066367782397	21.856598915097514	4.100237083066396	8.967236246312511	23.13985632301386	14.19991802087001	18.379762903137845	38.421503205777576	23.79331814745662	21.514340167878053	31.202687652343947	25.848700886092583	17.14066840723239	39.89950117000449	36.10899773891344	19.991829573569674	22.284105077420747	8.761481796974435	17.779470709008276	16.423906326219967	38.16780759110426	3.813912730313131	28.211506257094456	0.4974872010667035	22.451105043654696	17.858775400825255	24.280592601172078	24.646563581329595	28.53429309916722	19.089830075373474	37.63153794428154	26.39369625281658	28.57666182778608
2.7766545128250653	16.363667707414052	57.07798925262757	11.935642797020668	7.41547134443803	19.22748817589138	24.120342431708636	21.324125243821815	3.082987025224685	17.809670180374177	7.306847730472998	29.738262398269722	23.29523149063824	47.364830818765	16.536913106854712	16.040264741767064	23.005655688965003	48.09024657293718	20.276628418308754	29.81037302256055	20.796656472166468	38.116076432329464	16.14342476289215	27.735740316049334	8.972572413197677	28.965222723235676	14.299862980612588	15.450463756267558	49.3167010889587	15.926314465704392	20.22387741542362	11.685253416470879	42.920589461450476	37.42167478250124	22.938650112327696	20.42241020650482	45.88301276511317	16.53674814462879	30.639231855798897	56.79908110611093	29.646973242331065	51.720399257696805	37.44518540621658	7.2078899423479035	53.6092348385385	42.39550658545928	45.943122396629214	13.988971105758223	33.95474719642871	7.95204963227608
13.875843734477114	6.561858287561137	49.95300581572023	15.79360312484365	21.19057614927042	13.711191130116207	22.34124701339117	27.69904592044433	14.3047692405489	27.440995056893225	19.270251541033254	20.306623296446404	19.785181291467303	48.840497443835986	18.912898570084334	2.110361498589216	25.828572240883197	41.45101880787827	12.557440183538871	30.062446523737577	25.155455919684893	30.614933116347824	22.79415900111943	21.15342606343409	16.401025493618064	19.794455566224194	10.099862199210017	1.8119740732802798	44.11175166081779	24.997085192137984	8.529987304279425	25.201813055065642	38.26370067637918	30.14857365867781	23.005333369169463	15.453596857264051	46.53793586440948	6.665643109261002	34.18644791769743	55.00211903517996	31.53803090589723	51.38970060059081	32.204333053409975	18.95258324449866	52.55207787663385	33.6272198071021	43.29230676704034	7.168129531112267	24.292674386368194	6.255417438857651
26.923123630170174	28.322719291895133	28.223136721766505	19.32669074127336	33.206740356932684	9.944234376193574	9.785070680327491	23.94731826149449	31.492653686080736	28.968342464953352	36.42011493358778	5.6295003573143365	7.51700250604157	31.412729578147275	16.65643767518956	22.038863663393784	17.737744682905667	19.425909364974103	9.78907811309315	15.32078075859584	19.928069593151115	8.986257719718934	22.69337337689239	1.4436759808380288	36.14018436745902	5.079489171165193	14.969540747981291	20.848453337060995	21.901070027809585	26.93099387807788	28.319774847998875	39.945254460047984	16.251709637688563	8.327208133432382	12.852130531620068	8.745000870276542	28.395552980125295	28.374311200727607	22.888917412849636	33.99260867914316	18.704738025374624	31.76457057403834	10.162317888371545	28.359431664530423	32.20757781407957	13.502936989864093	22.21491396400146	29.39026936444779	7.520805311800893	23.35470690859542
24.647608232651546	17.906718243980475	38.074967356685306	21.239666818384443	32.13328923807019	11.753640559923241	19.362930666495412	30.87497015141884	27.0386455980376	33.537905653342115	32.200133312994005	8.80674916637877	16.027644863406703	44.445479809948615	21.489280971358394	12.285319642382637	26.24159950922441	30.26572098930374	8.865258104514263	26.91881792627554	27.166720651226576	19.507223251168817	27.455178680357687	13.06547662634561	29.922566086226855	8.78250372333632	13.583134966672443	11.785882471402271	33.95325039295183	31.081179210802006	16.581362456008716	37.482714804068195	29.028108869993783	19.30909156069983	21.67444122455839	12.670464026372267	41.54523997887058	17.894832193457976	33.48191796698046	47.18189182329657	29.705675788634448	45.10741464531588	23.09496208419565	28.410512545509178	45.530189528012976	21.22684027127972	35.465026712080885	19.91246046025078	11.85857412797776	18.034619736586706
28.346066177150284	37.53193968477682	31.118488264455763	19.177430647567668	31.76103898881355	17.677850195096326	8.691560252420121	14.8095305671652	34.1145650602503	21.647380545475386	37.9038491889544	20.84057794906637	11.710092916955485	17.906173841177182	14.567766024120983	31.754222396789398	9.001849410915177	22.740301033535687	19.920055473084325	1.4044667779659907	12.042550715826641	18.300138471122228	17.179887916731698	14.788455179141527	39.84319734804937	20.200230448011602	20.976103000111927	30.30472074929111	21.28807897188925	20.717037596550675	38.919411219416	38.93908008809721	15.219821459755305	17.45846215636353	8.367350978900598	16.01467816479018	15.5790585250589	37.640366347981576	8.535003903606281	25.70477091189902	4.491175528600322	20.842047901534503	12.879151985077554	26.779877526474237	22.53591823917877	23.648611791326296	15.386469898849231	37.505563894206254	22.204685312189905	28.90269973036873
38.942746676966316	42.471633615151866	16.396247256905173	30.157352439164576	44.07350454965948	23.204969567528302	17.737346997103288	29.502396003571373	44.14592824415312	36.068718697823385	48.73476881060592	17.995034434319063	18.17911134966283	22.803571934783548	26.133084509787125	36.18811771341006	23.103357108827222	7.675606985108582	23.749016926919744	16.27654664246562	26.14237494257576	8.228417052224366	30.72228816339504	15.142628986197336	49.273916225451075	17.994487151559742	28.109241890687787	34.9748599781774	7.928384458906284	34.72897962943497	42.43620663049268	51.19308528063387	2.3374972344334903	7.985507347375108	19.923402962917926	21.62344215141191	19.427211852928597	42.5256350968418	23.189295779315778	20.774084949603182	19.51564540568188	20.39178291499182	4.123278684826259	38.99261409583049	19.882220575061297	11.476298123946162	9.759132479855886	43.45457800445629	16.19093821065826	36.76170496114184
16.33979504836406	31.455196738128553	47.0705836883287	10.063465691452777	16.79730758925843	18.2601214046103	14.508100100500611	2.434418713818323	21.939676853062604	5.365839775793849	24.281152949873764	28.047336674677993	16.582503566988837	29.482025502477004	8.443942185202832	27.53572182870643	7.606713841977309	38.32377463878552	21.098340001613856	14.999958879558609	4.569073827160871	31.21049103963146	3.0889286732240118	22.756728331664235	27.780525584430503	27.160044056935355	17.269850377533565	26.17948040011808	37.54605659657129	4.43784829820348	34.31821578133351	23.65417203461121	31.275874236510276	30.33925903409104	11.522602198589007	17.763910040598166	28.598057384131216	31.611380508459963	12.47970512149696	40.86880510465192	13.057381683915432	34.85569016011222	27.543431817119906	12.50093335097918	37.21928697541319	36.57970412433956	31.605766937251637	30.178453781786338	31.350995689087927	20.89186604469058
14.10067927729335	29.578935067575692	48.32747374982508	8.524506403205562	14.568938497474408	17.667119789867876	15.105966348180726	4.737899651463148	19.65795106624304	4.685859779886258	21.983626875594506	27.945653244237526	16.782723853784542	31.711823983002226	7.960290251464629	25.92220620982278	9.0546753524336	39.48812803784823	20.42184670889204	16.626280708525712	5.987117576517445	31.891188335771314	1.7049840477682818	22.960785525259976	25.48922830700711	27.050736417544545	16.080354489170613	24.604725035426892	38.98162415997331	2.8020144787576142	32.56407598515589	21.502840542967324	32.63959118624344	31.03076550977482	12.28325835014092	17.38631439236446	30.75251534950447	29.738263729459753	14.702106270960117	42.880414842095895	14.991637289817325	36.97143065787133	28.600447999208377	10.200775794177165	39.28035016629954	37.18531811552792	33.36276196811437	28.19294687014342	31.443409343086095	18.969619470216536
30.65229610262832	35.738872904834366	24.745407679404263	21.765430595753987	35.644897249676056	15.719109116708587	9.312444484515819	21.653607321100665	35.98081240717469	27.976608360825406	40.45849799731736	14.146256607228045	10.10626663662795	22.770677031087597	17.700000833321607	29.530763402727874	15.108447058308805	15.816256523327244	16.885193228735417	9.311411635868932	18.057555831677977	9.757508335889495	22.414361943018214	9.040068428976815	41.26315795113492	13.738758557224088	20.36163964095067	28.20150830623481	16.120660837153086	26.496583489829426	36.259018606870015	42.7733037941128	9.696718148604846	8.914532690159508	11.540513494658535	14.0205598621572	19.689373000728406	35.81388285430511	17.067671983486722	25.788993161458944	12.920109650276752	23.07564102370706	4.920817583157937	30.56243004137885	23.689175419353887	15.133138988398647	14.00874680680538	36.37718337221047	14.452821422298443	29.00861627123832
35.83656469583151	38.73691346287888	18.937893805351667	27.264389798686008	41.28693550513452	19.70120970071424	15.074481835124407	27.855338900020453	40.89481296515736	34.152698999348665	45.58790390670782	14.247190250648492	15.028033157621126	25.0055212245986	23.476854601254615	32.45305286414883	21.309443120690315	9.913008588687227	20.085958442709362	15.22600053800922	24.245778800081403	5.249418053430614	28.494691299395562	11.456246059059298	45.900155126518314	14.221702513206266	24.668141941815488	31.256713490924213	11.511900600765923	32.62130466991975	38.65713424043852	48.338627469098874	6.0278513737048085	4.738656583711694	17.581672477887707	18.177589757214434	21.670638285375638	38.788368399940175	22.72951028621112	24.372939815453535	18.73762692050573	23.42965809460981	1.3737087385965974	36.2326915264647	23.212871042932747	9.816079736467707	12.989047449288563	39.770433066891215	12.705327672909895	33.285535171240156
11.693976223241721	5.905673516088608	53.247225621230115	15.794848003439855	18.5565197600924	16.132582383363555	24.223322901885556	27.650091993035815	10.983449381894788	26.455152824896132	15.76765977624017	23.77501531132937	21.997792608535725	50.370408067075765	19.566974656255848	5.473104936301874	26.66807730412654	44.630276824645804	15.478648974712653	31.653536544541943	25.571818755307614	33.86811453027186	22.506815091232646	24.103634437058012	12.658948210345054	23.213810220496423	11.773947043558074	5.561709525471589	47.05026432697864	24.11354494077802	9.329672601511541	21.919867196851666	41.05616884045619	33.35819980206008	24.45246365830064	17.834512638623696	48.24568290875635	6.0695421064005215	35.02983974738956	57.31825335217529	32.75453082252117	53.36137572054934	35.05378551124961	17.064487731782453	54.69376691812696	37.098779204211205	45.71519450512337	4.869964002457045	27.83232985704836	4.724004842013465
19.710933925960887	4.612134317641083	51.89741850439852	22.06516565906213	26.697074988659324	18.450146136688456	27.419430162549663	33.9324770861764	18.92765353173773	33.74661669889427	23.387526914693215	22.21332959747311	24.53774949337733	54.01278008319457	24.957077503293608	4.644876738828496	31.706562715619174	43.85003913581335	16.56018116396771	35.31637064232928	31.247398540422704	32.969086364123946	29.08593005028178	24.597126988882835	19.336178644274515	21.92917468697779	15.802676531359356	6.086512371280367	47.11719901797531	31.30927426253928	2.9135488299895718	29.790259160262906	41.66506861208991	32.64793678908832	28.488430336425647	20.153049030553852	51.53204835215614	4.52780400315739	40.002134310592496	59.128930588539156	37.10746579322301	56.0355656250682	35.5772840407363	24.97696707368372	56.95767385341683	35.10552424573254	47.330011067159276	7.3752497615264545	25.694907196144147	12.248521683435316
18.76987318666083	11.124433908061118	65.94677706833563	26.487153835354114	22.08300590911652	28.956307318072973	36.679829490714916	37.38986083080526	13.745400486850487	34.211561458205125	14.787681323415574	36.260733757098095	34.69500741560482	62.194414165631834	30.87373647927606	16.720224388427816	37.922753344977906	57.420714481351276	28.333958650974154	43.7372948500715	36.23205250176841	46.60321083271441	32.11472826982872	36.96450050687733	9.18085758815135	35.77363360179875	24.373390497088224	17.583096970675246	59.918816157004514	32.318041143803654	13.940240598969451	21.10749227933289	53.9194724113318	46.12541318342842	36.50981620918013	30.635362738144615	60.306309328414045	11.174264528765416	46.06374055723545	69.94249438342588	44.371317689431855	65.6882173365775	47.92342766186382	23.57671482468458	67.17982536389276	49.55596293309447	58.433356696326975	8.99911835251897	40.16796055599067	15.97098065535176
41.740179601409714	43.389637674076845	12.946314258064865	33.306992754162756	47.35092725406516	25.230264405054953	21.200016239748305	33.837119905013935	46.65879862613172	40.225747478572984	51.441335315421036	17.88599808918455	20.989945085920677	27.192921977180966	29.591906398791128	37.14409181395323	27.328974982361064	3.9840517771887254	25.227670016849977	20.875796803965137	30.30214057566225	7.106798440389745	34.61887278207967	16.70840716660591	51.50310791252088	18.12915290776866	30.256362795613406	36.05237904344015	7.676348151484889	38.732230476736625	42.896135056801576	54.37056514036213	6.23087125037068	7.421317010513263	23.708838440592668	23.816694419774137	23.826219106687375	43.42470022546347	28.017980227639725	23.046229327232282	24.237260383083886	23.951502459711165	7.332373894569708	42.309873230000235	22.929548044106014	7.82036902118014	13.410218063003072	44.67103726127108	15.053968843024586	38.766664067139736
12.756265537907947	28.88085810098045	63.54708760540468	17.950846981166062	5.286617526853351	28.20002295963656	29.616798863639787	20.0974142289095	13.602289157007146	13.555457463071379	11.553023990560131	39.34377028235388	30.17435529673439	47.01165640988621	21.22288455172064	28.585590612605948	24.972616857038012	54.56702660919931	30.12097229112192	32.57003535098184	21.95636192254498	45.836254871171114	16.806834339943887	35.835321625767946	17.083388368757923	38.48330828681982	24.096870804401856	27.86252075004451	54.594981657914396	13.51164379417392	32.81021299147595	6.9058246868863025	48.17223790515138	45.03190759686959	27.30793332190944	28.822268973509946	46.400531784164144	29.05235322499324	30.200502797076	58.81256642035015	30.975927160302188	52.71945909549888	43.58658979041326	9.039483443712935	55.142474437292684	50.75831223415049	49.34476295294696	26.32208836504139	43.40070535101343	20.280906714933305
12.083031695844143	18.151946612192727	42.83765550445036	6.286470350967014	18.748878090105183	5.042535699629067	11.213784576582105	16.963026605947498	16.750218623425567	18.658481219842788	21.585073111530743	16.082647171488457	9.43989658144551	37.309821677881814	7.571222605694432	12.899067661275069	14.189352439390266	33.87901428822195	6.8691095153635	18.5652831873904	13.866777121553985	23.830279201696133	12.795987064567592	13.450414460716583	21.77200855138932	15.237507184352797	1.7676524563920346	11.439150766297661	35.42047450519601	16.177603959172767	20.096157677786227	25.21502715868323	29.13199143974734	23.133218751703648	11.390941235683592	6.13412228155828	35.1516499433353	18.27449779305534	22.513607409015595	44.48225280202458	19.84751194751452	40.305736055000224	23.417257960024656	14.260268306015524	41.721937640354454	28.21367119637657	33.05026485176423	17.932394305820864	20.20390474000965	9.554750922214158
49.06468278571159	54.553031197130395	14.908013337491681	39.92013554461841	53.16240082640862	34.726702354852584	27.649805574686397	35.99622745741477	54.614727251898145	42.92161444056139	58.826697914444374	30.496645236729357	29.06962439591378	17.709557913154402	35.463789597451274	48.29045610020224	30.52661845791885	12.521541094829935	35.687383974141305	22.929337686263715	33.55432760233935	20.388340324164577	38.70317871093952	27.25742009198068	60.06941826323766	30.484913375699925	39.37235834659996	47.01569429807046	6.976530805195109	42.183054314025	54.743402839946	60.356431616610955	10.241692111739953	20.31331127911528	28.947615710859	33.03897539096687	14.952402430022095	54.617833547453046	27.08292035333765	8.93276954444734	24.87265444023725	11.8222930598924	16.279777096918128	48.12379578108792	9.730613476826829	21.960215147160945	6.19997723987957	55.33198606845479	28.52435212590555	48.00109448250462
21.74032870844707	16.06895056943347	39.49864142396809	18.513875920789037	29.223170767588385	9.558487131543501	17.831037279548955	28.536173179238762	24.22919225377014	30.890286603203787	29.401273839490624	9.740456194384784	14.531744310456968	43.626535891998685	19.067617239088644	10.086778246369683	24.24389891532832	31.368741111354392	6.697059709933972	25.61888807174513	24.937154336318464	20.485600486671377	24.895896140970084	12.686282071606527	27.304749881043097	9.44751358231559	10.794058047360155	9.369050674377004	34.691803402819794	28.41641073104457	15.323556853855662	34.60666999810802	29.41068055192375	20.170521845507604	19.879537154994296	10.73134871146545	40.84666294895126	16.08022383094632	31.79162417436207	47.2576883169806	28.179484593898273	44.75513440485943	23.360518073921618	25.518531407267858	45.37607795986971	22.8335026008278	35.46811731653149	17.8069736052985	13.406383351807694	15.20958157756291
7.618098716960568	21.07287249621423	47.895812991697255	1.7003818524642775	12.383092254814509	11.923588071129947	14.173608795556616	12.460672434096935	13.420371505669232	12.032500221363248	17.262580887462885	23.061410226723144	14.046027889627227	37.15967169744659	6.173747813991981	17.412988225912148	12.747759520797779	38.86860505486153	14.133992197141636	19.42893960255808	10.875195729126494	29.61109825844577	7.294561853544897	19.475217548716493	19.23108436170857	22.187059922916163	8.56959653755092	16.131283048174698	39.57202200684548	9.53545999427614	24.004008651653027	19.379077563293208	33.124192118217074	28.83215560049929	12.650441511011502	12.437848608588055	35.56544230636632	21.22948916954547	20.720691609743543	46.43112747084605	19.357339084664158	41.35032466558177	27.97647167191099	7.443347870438969	43.2263398651704	34.41844295160869	35.69008209911427	19.83933651785974	27.056426831611898	10.520762815680074
11.128774444815246	20.82454855708428	65.78098139588613	20.13225890811838	8.577962428358173	27.94744495672521	32.557823979093655	27.470641787259584	6.720453685610164	22.276351859212912	1.5422765589923852	38.321601764604324	31.93668026927792	54.398315368906104	24.597806893163675	22.711910906542375	30.46438235934477	56.78321538290168	28.89671711922057	37.6738736849179	27.88717643293527	46.843847943555446	22.77116225087193	36.46354084671245	6.4868843420772	37.57005762651886	22.99267788329857	22.525138306710115	57.88400128176143	21.144560495307932	24.82564253411217	5.614677054303439	51.46140324235716	46.14925943895776	31.106214928936353	29.149786199103417	53.22311604003216	20.979441807392067	37.413576216486064	64.68800918429865	37.054908366896335	59.26826726726004	46.08174172625242	12.615083792328324	61.3388106622922	51.09431813561852	54.136881718444585	17.946349993783596	42.54316019394122	15.743262281340666
33.17293584481576	44.723663418722786	34.89536985725625	24.521365097713232	34.89927852612254	25.592711094370628	16.677315414762074	15.843042809166626	39.016446611512634	22.44371006316656	42.062446485720514	29.427252317832046	19.927240312674694	11.45445145301632	20.11732263287666	39.27441679571732	13.067899285315727	27.65608611007341	28.064235781359642	8.847475887378861	15.16247628315213	25.798609062404637	20.188194547748125	23.391594134381233	44.898764604596444	28.798063465749443	28.159840511906015	37.80683938666287	24.61239062795754	22.474370888076347	46.50019201456699	41.79420247555656	19.81593573681199	25.02269921849202	15.293762022528291	24.033399434865824	10.502083564533061	44.846885071267195	5.699022140013898	23.303741097796227	6.7272774389010115	16.85515021321031	19.744653781076547	30.3461917087744	19.43859528544623	30.856399879682098	16.397665857712585	44.342625799249106	30.597855984517498	35.2862120310457
18.74059864460478	31.92390209639246	42.26969160804853	10.57090466474057	20.67687377865908	15.908580355289079	10.338536528283013	3.8864699312769613	24.56688617452945	10.16298218333206	27.590643124403744	24.57915672493236	12.904785251447096	25.94587206988855	6.948012987694238	27.25743527581161	2.8132523464079164	33.54876610782026	18.80120678933567	10.232655979430751	0.7091587125364367	26.749991361906623	5.83043000918193	18.91924193826224	30.457271110166342	23.715942191491425	16.256227650548336	25.82211114477368	32.73720654634261	9.08654087952565	34.347199227328446	27.74963600897704	26.465197088491035	25.872784478438184	7.264318408878688	15.02158709311793	24.701677450544885	32.066994389275706	9.174055718724787	36.54844744837288	8.650231623668732	30.806261596125815	22.825321648718813	15.939140468418048	33.013894525897086	32.16799417713676	26.937228721404104	31.062596835954594	27.56351161277449	21.748044620936955
8.659394301246522	12.04798912133163	48.81637011834232	9.554078422084643	16.20357851463008	10.79785196699717	18.090665818098937	21.48521892149163	11.361965494903194	21.09006079834183	16.522268609743605	20.349918381112545	16.184012614878885	43.9790444582604	13.120828900290515	8.251686642928913	20.21280889088258	39.97574731255915	11.067531863254208	25.315422635341147	19.1931258749759	29.515487882053378	16.485816739787325	19.288319496871843	15.555055263626327	19.632639399457897	5.886993153739885	7.088200779569169	41.90166021784827	18.63777272263387	14.763283810241584	21.42743870547292	35.71384272735218	28.903597277859447	18.089958154958328	12.351177578921865	41.91820579817677	12.19390076643137	28.57845581727422	51.354427952246304	26.31343522738195	47.15649065321776	29.855872759824233	13.13158442236037	48.597202864726164	33.371290553623275	39.88751054314814	11.322718163911249	24.56645937114517	2.7885922585855636
13.872256522970421	17.825621474366375	41.4528687612932	8.379757413082608	20.739866272201834	3.3540684622080605	11.088355312426089	18.58841165771796	18.19816374116204	20.665209091861488	23.160626485111948	14.090530167863408	8.768763162578514	37.57801343217695	9.085309065278617	12.149394154342206	15.220410484953375	32.551826062683226	4.762817368960429	18.803358444470632	15.266004056228297	22.28008923908175	14.682228360956952	11.93040204042008	22.939803372608324	13.262604716337098	1.6869832015823183	10.683212643860129	34.367651345714606	18.199563441658523	19.37318984524585	27.0749195590581	28.17719288964135	21.619572012478905	11.833597536350823	4.816536372755506	35.271688273503806	17.93304850193405	23.404420599876765	44.08166817950307	20.443640641650322	40.20192738714307	22.32345207474033	16.339649882307825	41.47114502000271	26.481233771446384	32.50606896404402	17.951786794972772	18.250631390808252	10.323868643758141
20.586163405378795	27.809884337711292	34.6161004668504	11.668628378172317	25.617354080636854	7.957231857688347	1.09387682813016	14.312871954875973	26.018958432035486	19.477119825513494	30.392735402075434	14.180772756896479	2.593365471579038	27.675142631858268	7.806286909485777	21.98606124238696	8.300201880886773	25.600716520365957	10.406249603066795	8.987944566855235	10.289549565954719	17.09800993665221	13.332582043887033	8.434432336491966	31.45165637060381	13.339306655598124	11.362199955171047	20.538454746416363	26.220000063934634	17.578414287296535	29.151306552329327	32.71139273035235	19.783061041787633	16.25106847828148	3.3672194019849235	6.364436531013586	25.293496917664804	27.91433667943702	14.944087236203417	34.35245277961859	11.265798298612019	30.231573788787596	14.64988817562926	20.550438426874347	31.588348600748173	22.33768834856477	23.008167197284738	27.90983095671164	17.07918977845097	19.67318473597317
29.47511794310642	37.095999309274475	28.141526456552917	20.296261338712306	33.54615947329795	16.900751682717377	8.418803204999694	17.647584151637126	35.11413210637587	24.333564436455475	39.19895017112059	18.31915093409136	10.782203018866902	19.098253231173757	15.803070678829783	31.103676790844837	11.401855462449083	19.58010357490718	18.78110958462851	4.4124665396536695	14.482833578495036	14.931761205172595	19.37432841000058	12.487509608811834	40.69977798442984	17.759590083089247	20.820034140845916	29.68864538018746	18.571936680132932	23.176610082302012	38.14492997301118	40.74114522593515	12.290237818153757	14.099276443032544	9.29006991456719	15.166451207872381	16.350390028960746	37.19175918029283	11.935736141703579	24.88491779478733	7.8832502459740414	20.847094749714707	9.482813551174898	28.488149935635985	22.10560803712698	20.25500886864002	13.761495360115244	37.334765871105176	19.274071172363335	29.153969417084554
20.389155835083	34.18826102546437	43.103666533438954	12.698953668921423	21.561666471705017	18.354275106324966	12.335139844135105	2.7877557558812116	26.151467069068214	9.71390953396831	28.85065586936626	26.77817075332755	15.105294523818097	24.72983470513793	9.35619852034438	29.63522915628339	4.389343470839965	34.53853768919043	21.244884085842592	10.725214063514507	3.0537957699046174	28.337519431093032	6.987316810091709	20.9977066742181	32.0376089620843	25.926363190809198	18.686992677400536	28.207440879075758	33.34796470628262	9.251716863819164	36.69199034482958	28.47574485861204	27.217422220960238	27.457776919950906	9.284636506590994	17.42990186539693	23.771411653308387	34.33416210112391	7.725585293082147	36.05305505208913	8.351318502922279	30.019559436803895	24.032279301931815	17.080791470097207	32.38733594526269	33.786377786862026	27.008977027287838	33.23580734312055	29.6231398155835	23.898902829810858
41.04745059106939	52.11097022184399	33.088175381758866	32.32938450975972	42.69053625861709	32.47152847450402	23.46909768178949	23.54604269648586	46.89291616874127	29.92252697458682	49.931329946772074	34.53059028679142	26.511143455142463	3.5868303239708155	27.863050784288955	46.467808272401655	20.889572684053245	27.451718672479487	34.71843264564671	15.56190823803824	23.044357454897987	28.681388539256574	28.045792722865126	28.850078974660754	52.77269637510487	34.03232696657351	35.50439555783069	45.009112918643446	23.150296768319937	30.15793039300122	53.66259183006927	49.513223524246065	20.193840926215117	28.046061810640534	22.60483525306691	30.81840843251836	3.9758305150036852	52.227035594855145	13.423551363421131	17.088878066166057	14.363297325157154	10.039031736000785	22.3831626603433	38.1978930735557	13.02914178273411	33.06181339755754	14.186379495220608	51.88228199814432	34.887931322258325	42.94650158543709
20.066645419972016	33.82631476156677	43.08633934917567	12.340694788310044	21.318315456659388	18.026112138025823	12.108776002542843	2.7284975967278853	25.836400783393337	9.626773906489461	28.56868905708596	26.518295745523197	14.841705612537469	24.989740607125064	8.996762241070991	29.273110110112952	4.190120865384161	34.4948485864126	20.917766756067696	10.733113274061296	2.69726598367115	28.19373121229884	6.690628352074595	20.76150069183863	31.724070314114822	25.663840473930463	18.329112521008067	27.845631271763917	33.3622169361724	9.07649027594624	36.32915889672632	28.254462589817315	27.207743329190148	27.314120900744328	9.04910099572052	17.11583291446934	23.995504700557284	33.972145465626575	7.995808389351375	36.224990369818954	8.464309893764613	30.227834369190102	23.949756166084853	16.805807534042295	32.57557205708717	33.63875066649981	27.099437169456056	32.87723561823881	29.392864724314105	23.540984653541294
[truncated: 250 more columns]
