# Supplementary material for: A New Model for a Carpool Matching Service
Source: PLoS One. 2015 Jun 30;10(6):e0129257. doi: 10.1371/journal.pone.0129257 (PMC4488330; doi:10.1371/journal.pone.0129257)
Supplement: S2 File — The distance matrixes of randomly generated sets of potential passengers ranging from 50 to 700 passengers, incremented by 50 (ZIP) [file pone.0129257.s002.zip › carpool_200.txt]

0.0	20.6150459056058	52.94462122000463	55.148874997977394	18.58578213047352	57.812763808682945	64.35101231263475	28.030387260787275	14.009407004970921	27.004682760889715	20.581063661772568	27.97212923702391	17.622820343254133	38.81484464307302	46.923972172100186	9.563039921763863	13.742308577214937	25.277987693032433	56.223893848269626	16.165140312274612	7.5985989982943085	34.63257089981679	65.85686717321981	46.259637143564426	56.79703689694997	26.03189953425347	16.66973477509507	42.277314751370334	21.989961705154048	27.529380300364	32.12766570278254	5.555040806581588	29.274972664287343	4.45050471278624	54.400012125390056	23.685439873227594	49.09075825730037	59.82011428333523	51.63332561588572	49.62719074565612	50.291348893916236	27.372533921057965	64.49700759057772	31.187619965580357	61.82531257963203	41.18807552337188	39.3459847808063	52.64100913437025	35.89924564477309	44.740755729639275
20.6150459056058	0.0	32.465479231384634	34.62105855306082	12.680636634197478	37.19859235249941	44.43512529074609	12.776415607107701	25.014849821996755	12.22129059921133	16.207701376465053	16.193790751348576	4.076211173568555	19.154717057270464	27.19645357256365	17.73045143320748	15.780557401890123	25.156147203788084	35.90559613360558	4.526293110349463	19.187951230782158	14.95705460656085	45.28123653264035	25.942512174500095	36.182278215131056	6.834323535583509	5.108485297515626	21.691789385881137	26.766211589614414	12.098455006765189	12.122933214635928	20.492891188176326	9.47313103792266	24.147051003974003	34.09239703272401	15.668074770218325	28.486986415728726	39.205407676690136	31.947339902852676	29.369532979058516	31.113015756677882	14.159235507408773	44.418514748311814	11.630612536870164	41.46800636882003	20.573030161537968	22.64425299190731	32.304829244043816	16.97117232643232	26.253159454152076
52.94462122000463	32.465479231384634	0.0	9.054788291406613	38.499856059557374	6.6709595365166425	21.126025266950396	28.23187592756287	53.645068843771156	29.180996157396763	39.832820245115286	31.868556346640997	35.362450986208565	19.618946893557798	8.92088928262009	47.95522284548692	44.25993466139254	46.050652580863584	12.69534125218186	36.80249816260488	50.0068580361841	21.99328081833525	13.111660774235917	12.627209041770188	6.07301878982445	27.120468635131864	37.115310119135486	10.942283735696183	50.902809703168984	28.3406689749759	22.9977074346116	52.861556805341166	25.569943779207918	56.60805504461904	12.209616913982414	36.377385248825455	5.071018372788877	8.69095440966655	16.95949261837899	12.358825735914435	10.709590723776392	30.498513093185462	12.924020101439629	24.559368824533625	15.348611691676156	12.479847592295084	21.28557295411241	11.51696749249279	18.799628442349725	22.435566424551983
55.148874997977394	34.62105855306082	9.054788291406613	0.0	43.02033557553373	5.255096417905028	12.540135527350682	33.57871693628705	57.98397495253924	34.393904098276316	44.95958326586081	37.824682854335364	38.13526849413458	17.547020347659757	17.05984911762964	51.57190852257227	48.38742698128339	52.104408836487636	3.644995646688951	39.143032408044135	53.38835635249389	21.204875498736598	13.059429294193716	9.30076924428813	4.616577435725165	30.646271982652372	38.60414395806537	13.945173686254288	56.43525474826503	33.525516492277326	23.235737503498406	54.152330274841994	26.090985384350216	58.366905341773354	3.565617956725723	41.8411769683147	7.9187705667390915	6.096294996427614	9.328959731727275	6.627358641423901	19.679531390692432	36.10683110371707	18.16534922682553	24.460165007505054	7.447805161761614	14.38784012180542	28.82386692893181	3.9150391452727233	24.56962835662057	16.932711900174063
18.58578213047352	12.680636634197478	38.499856059557374	43.02033557553373	0.0	44.368627433629484	54.20669263910702	10.635262725083495	15.146063140020487	9.59375215655395	3.6724718437621235	9.432182151878743	9.103407595012055	30.22166509078939	31.00046907877648	10.344469792645942	5.984321248113182	12.524518503695365	45.05684690192673	10.61606391490471	12.717160912608646	26.302571103056426	51.5909828789988	35.50282342229779	43.432682663157046	12.677088397846251	14.261554533472195	29.104026545294104	14.393748585585092	10.353225547229485	23.33250428795795	21.77440916319107	21.21515219125032	23.02840322297994	43.33386697805403	5.2488611035248605	35.724884561615426	46.488662717329845	42.39421206135387	38.922090394985446	33.53860387591195	9.1998628554189	48.56984498728854	23.37401434052532	50.343851011736675	28.70111753566352	21.453018744521593	41.53112680126937	19.859768007955317	37.940393140731366
57.812763808682945	37.19859235249941	6.6709595365166425	5.255096417905028	44.368627433629484	0.0	15.086529208753861	34.3587529290595	59.491388149533826	35.265366010204225	45.93696197878314	38.21607182259664	40.43010597667611	21.634126945927147	15.590234259403204	53.47992183938386	49.991517647137	52.46532766695944	8.288402902366235	41.66379909945184	55.43285188996139	24.890153480863592	8.487515377603627	13.480575040531255	1.0318917641461067	32.47799115368966	41.53091964366193	15.61053837649572	57.173190510603774	34.40914311528842	26.538974264560224	57.24719609914518	29.321440369251146	61.25715529836943	8.75564427539548	42.585737836172335	8.773419780734526	2.1284234703556084	14.583013811163859	11.4764990963593	17.009111392028785	36.729221933210546	12.937887582330513	27.927477884345286	9.103178010054334	16.628427152840935	27.938545617336565	9.109925655884508	24.993383423025143	22.009439053558733
64.35101231263475	44.43512529074609	21.126025266950396	12.540135527350682	54.20669263910702	15.086529208753861	0.0	45.38455976795158	68.828996472469	46.121354262599645	56.4707423698399	49.83669175177538	48.269948979824356	25.53713860066581	29.560114579864777	61.991187818375494	59.22520941814423	64.03342173279404	9.46169679515287	48.91346956582993	63.5973891475538	29.734052851600186	17.41158885422924	18.73062692990193	15.28281278603681	41.56662057048916	47.699909221105976	25.73418872380961	68.05599936774716	45.25674460006805	32.37247007339299	62.5394452792888	35.17099767115436	67.09572213034862	11.005423436566192	53.574034747546335	20.389565363539507	13.850065140463704	12.76468437574772	15.291414891808312	31.822740554326238	47.98924449369769	25.91604778332052	33.18161433926483	6.015944472438268	25.68794196832053	41.34245424128476	12.764731082011766	36.72563862992161	20.751509951607115
28.030387260787275	12.776415607107701	28.23187592756287	33.57871693628705	10.635262725083495	34.3587529290595	45.38455976795158	0.0	25.605633916914165	1.0547523738659017	11.601486066703869	4.8636563260679715	12.240500685949753	23.603637684205314	20.423339026020297	20.823357223834357	16.61015692345982	18.66022319998332	36.000892136129636	14.461897854543139	23.124525134085637	20.455465399141875	41.2443826762047	27.073769313277573	33.468127714624714	7.183699504782589	17.27538205963169	19.702225680491427	22.878370538873593	0.6780897830272684	17.7561165225465	30.038545834754192	16.778400660426872	32.33000085575299	34.38175170407226	8.268261963099416	25.938616767422022	36.48717507437158	34.42501404282335	30.334574741394555	22.91586512061448	2.6768282681323763	37.9439906061451	18.527296249382772	41.0119359948747	19.729262987947113	11.325583994352796	32.62220914026887	9.434704699571958	31.658458992269473
14.009407004970921	25.014849821996755	53.645068843771156	57.98397495253924	15.146063140020487	59.491388149533826	68.828996472469	25.605633916914165	0.0	24.596802634660765	14.345869208186823	23.121992216519196	20.95509622389179	44.039395579967994	46.02834205689292	7.662084069305006	9.614524306641087	13.882391736914114	59.851587380570244	20.989536010914595	7.51333994870976	39.895635278545335	66.73213372194806	50.10426309312942	58.54788091801746	27.36496173096449	23.64684647382878	44.130147941953346	8.872108560200887	25.40136285277668	36.98469625849176	19.5200194574872	34.45893336254241	17.2422453871741	58.09314064075306	18.12577968337997	50.81563361228443	61.60800129004112	56.657101712139884	53.55280744302247	48.28409653055523	23.727226789462424	63.48506414683126	36.63165819535137	65.23437698419451	43.60643768243977	35.665248152825455	56.284738690364094	34.962079437625064	51.26655699272365
27.004682760889715	12.22129059921133	29.180996157396763	34.393904098276316	9.59375215655395	35.265366010204225	46.121354262599645	1.0547523738659017	24.596802634660765	0.0	10.672280859358676	4.6309835683711515	11.42315322406505	23.990539464561266	21.439119497351907	19.769108376862096	15.56423541402174	17.979245637198062	36.76132422617789	13.651414898899887	22.069775923376557	20.71804194816404	42.21287319438929	27.726875938370945	34.366574940018516	7.074788157152946	16.57213889197485	20.485834552706784	22.041818603328366	0.8685237863879673	17.956069146857054	29.074050403694702	16.817247735604017	31.314429199876926	35.12502254848095	7.459891065003746	26.800023533114555	37.39358322296875	35.03081772103822	31.018320803129644	23.9663653364853	2.3333075340333775	38.978649932681954	18.641004941902384	41.81753620478164	20.441525760070732	12.342549433746877	33.35662331512711	10.398366422863967	32.036978150049244
20.581063661772568	16.207701376465053	39.832820245115286	44.95958326586081	3.6724718437621235	45.93696197878314	56.4707423698399	11.601486066703869	14.345869208186823	10.672280859358676	0.0	8.788995853591292	12.750947831480815	33.08051528060753	31.88946929322261	11.455665367664306	6.919184247866601	8.950458885811587	47.196268594452924	14.287410858671683	13.848094686770667	29.29029787673574	52.830298206434115	37.86766907695818	45.03577846953429	15.314082277560635	17.931326797958636	31.017689567513912	11.610338136609125	11.527913908383427	26.33350240731268	24.353137060957863	24.385011497886868	25.016245049768127	45.51643100996655	3.7907675269121035	37.442817975058794	48.065079653604215	44.949418837038856	41.24232494886274	33.96618647397607	9.466243318717138	49.215955411105774	26.510431003467733	52.35578555866122	30.810546748346543	21.327758857947664	43.72760170131518	21.03383323341792	40.928869339478936
27.97212923702391	16.193790751348576	31.868556346640997	37.824682854335364	9.432182151878743	38.21607182259664	49.83669175177538	4.8636563260679715	23.121992216519196	4.6309835683711515	8.788995853591292	0.0	14.55021307229625	28.46601429680125	23.5468323400784	19.64562200174209	15.117709823165292	14.291551709615257	40.406267139359876	16.728949166416623	22.047311132446968	25.298291694904268	44.675040948244245	31.72371915469151	37.371087400824074	11.67756376518026	20.023138028942206	24.10251357575218	19.064405260605803	5.292781263517705	22.56592667426549	30.810318983364706	21.444669651447537	32.40066462353547	38.83474789765526	4.9991220803189105	30.044095144010104	40.3375661646134	39.13438219639584	34.92487042954805	25.298264537355777	2.297985152317429	40.611738633751685	23.270947153017286	45.27246677320684	24.29496562063724	12.543259305139326	37.10035523706486	13.288720452347366	36.52110767953253
17.622820343254133	4.076211173568555	35.362450986208565	38.13526849413458	9.103407595012055	40.43010597667611	48.269948979824356	12.240500685949753	20.95509622389179	11.42315322406505	12.750947831480815	14.55021307229625	0.0	23.136620457281523	29.383935640385936	13.754323777797907	11.711942535430202	21.619243593378716	39.59342375248304	2.229488067234314	15.339925569187226	18.96280588730715	48.340342134369955	29.667824276122737	39.427466033429376	8.442002321293563	5.554455605881339	24.82681716242754	22.845537901453497	11.595613073306449	16.083283336525792	18.414188792128915	13.506132697136726	21.500634531403126	37.79187991130193	12.899554742750198	31.665555456379145	42.476888169024384	35.871351852979735	33.11285954157149	32.955571389510794	12.86637259826987	46.8973262098885	15.67674465483475	45.11750319728937	23.88714390742427	23.151625596006735	35.99296758161698	18.551563059095738	30.321406975157192
38.81484464307302	19.154717057270464	19.618946893557798	17.547020347659757	30.22166509078939	21.634126945927147	25.53713860066581	23.603637684205314	44.039395579967994	23.990539464561266	33.08051528060753	28.46601429680125	23.136620457281523	0.0	20.069341951085047	36.877016975209045	34.57259161939152	41.557426351924455	17.768282272801326	23.54124689803942	38.32426583429753	4.2229701980188565	30.11310621115522	8.260566875721134	20.629430265059348	17.788476775139966	22.164295585939687	10.672293847496734	44.5732565061831	23.223434783932007	7.056572850128885	37.17494625436016	9.718688063496545	41.63294408703702	15.961638105174153	30.921162947438557	14.55583662172266	23.24323729651116	12.861363353827262	11.223550480404022	24.79703222410271	26.24545898207557	32.495188628698315	7.659180238971689	23.359408429271202	8.775482892455436	25.410716395087743	14.324310450356187	18.110188073945928	8.055335425430542
46.923972172100186	27.19645357256365	8.92088928262009	17.05984911762964	31.00046907877648	15.590234259403204	29.560114579864777	20.423339026020297	46.02834205689292	21.439119497351907	31.88946929322261	23.5468323400784	29.383935640385936	20.069341951085047	0.0	40.926324232183745	36.924605489033894	37.5233385032618	20.493299227270523	31.140264911445072	43.117521138733935	20.745631446567206	21.173860242632664	16.193770677447446	14.946925494895279	20.94330043807246	32.20519028315506	9.39926825413258	42.59994777525865	20.652519147362476	20.559208712376734	47.60705772696695	22.493103042854273	50.883903407192086	19.507090006335694	28.277513735955417	9.67721969050368	17.604176144605443	22.790746751045464	17.72104500591234	4.759362188245909	22.430151710082647	17.66639038540654	22.232097071761572	24.01320766163873	11.297780158273062	12.387953562369978	18.257953030589942	11.213858975975832	25.619547113536672
9.563039921763863	17.73045143320748	47.95522284548692	51.57190852257227	10.344469792645942	53.47992183938386	61.991187818375494	20.823357223834357	7.662084069305006	19.769108376862096	11.455665367664306	19.64562200174209	13.754323777797907	36.877016975209045	40.926324232183745	0.0	4.569964462784623	15.810345027187312	53.208949486436936	13.507063486235527	2.4091415520339785	32.6866168752433	61.06131702589305	43.334620857618845	52.50447627533611	21.011559066060954	16.005814280502285	37.922731677318325	13.281074708597396	20.460399621127177	29.82984842353592	14.27891831661331	27.20223227195297	13.862782814714642	51.42129574684066	14.92678785488585	44.721625257009514	55.57090969129432	49.62551543067935	46.786087470540544	43.718419529902825	19.543751775687205	58.577577946735474	29.350860562998918	58.68484250232171	37.203292521586455	31.795814450337616	49.616008633424514	29.71317252403996	43.89703421330962
13.742308577214937	15.780557401890123	44.25993466139254	48.38742698128339	5.984321248113182	49.991517647137	59.22520941814423	16.61015692345982	9.614524306641087	15.56423541402174	6.919184247866601	15.117709823165292	11.711942535430202	34.57259161939152	36.924605489033894	4.569964462784623	0.0	12.60201438583801	50.23710551777946	12.205799260774628	6.978104415332544	30.473373882506937	57.36831008822537	40.49737861262888	49.03718049491682	17.75450178681461	15.407644410947492	34.56247753797447	11.747827158877467	16.306032531497898	27.53424845158309	17.879848837093203	25.10162278100613	18.152936305703342	48.4787939786589	10.35850188524937	41.28329532980179	52.10152555225996	47.10681746224399	43.94451055857055	39.52063105670587	15.138524032715356	54.52348828844068	27.285511016941665	55.62432531808856	34.0044177732706	27.383130561763966	46.6704152573391	25.746159160853985	41.96302916687097
25.277987693032433	25.156147203788084	46.050652580863584	52.104408836487636	12.524518503695365	52.46532766695944	64.03342173279404	18.66022319998332	13.882391736914114	17.979245637198062	8.950458885811587	14.291551709615257	21.619243593378716	41.557426351924455	37.5233385032618	15.810345027187312	12.60201438583801	0.0	54.62974398149376	22.996337700179375	17.694173932137346	37.91704984210137	58.696530736627956	45.70606912464396	51.63393963705283	23.798538067740143	26.596682052569136	38.31823539043741	5.993895768553255	18.831898880899608	34.9889978814876	30.069332907098357	33.18477452006263	29.386520406799505	53.02831445888932	10.66029100936158	44.3355671216634	54.581949930695934	52.991794806010255	48.98906378328008	38.6782006978013	16.044303797474047	54.00134315567362	35.27701013328788	59.551410220268295	38.3894703933605	25.64520147302735	51.27514219947897	27.579954565709993	49.508831750693716
56.223893848269626	35.90559613360558	12.69534125218186	3.644995646688951	45.05684690192673	8.288402902366235	9.46169679515287	36.000892136129636	59.851587380570244	36.76132422617789	47.196268594452924	40.406267139359876	39.59342375248304	17.768282272801326	20.493299227270523	53.208949486436936	50.23710551777946	54.62974398149376	0.0	40.42679887284216	54.92448979811763	21.753870444452595	14.881671393475468	9.973422217658797	7.90474834234124	32.49742240883537	39.57298077178311	16.311839938166703	58.75182574898481	35.894426811948414	24.10189609390837	54.87927599406748	26.96245671100739	59.247308558242146	1.8248948222341046	44.22062510227655	11.041890442508473	8.38847024254269	7.058475401163917	6.608635060996821	23.28555230970107	38.58774668802224	21.139144808285042	25.145926393969095	5.612659598082496	16.388328204692733	31.984873147791582	3.6016729161720256	27.26719121879363	15.472919351113706
16.165140312274612	4.526293110349463	36.80249816260488	39.143032408044135	10.61606391490471	41.66379909945184	48.91346956582993	14.461897854543139	20.989536010914595	13.651414898899887	14.287410858671683	16.728949166416623	2.229488067234314	23.54124689803942	31.140264911445072	13.507063486235527	12.205799260774628	22.996337700179375	40.42679887284216	0.0	14.797189627753221	19.32329608466493	49.6921005552454	30.460614093211245	40.65102155559292	10.246177440367912	3.6497247307162626	26.11282322456273	23.725024275701387	13.813745145805433	16.556058867661083	16.495697341214218	13.823204578220048	19.842814668483594	38.612375142244325	14.819543707658104	32.930521229136716	43.682657888164584	36.37524298343	33.883152066127444	34.835484220957994	15.083279309884395	48.55365264449312	15.93155999379106	45.992350116104916	25.05009859056444	25.305560692402366	36.82655733987097	20.47225858485011	30.398098334882132
7.5985989982943085	19.187951230782158	50.0068580361841	53.38835635249389	12.717160912608646	55.43285188996139	63.5973891475538	23.124525134085637	7.51333994870976	22.069775923376557	13.848094686770667	22.047311132446968	15.339925569187226	38.32426583429753	43.117521138733935	2.4091415520339785	6.978104415332544	17.694173932137346	54.92448979811763	14.797189627753221	0.0	34.111542334574146	63.1006415290992	45.00707308262704	54.44890586131347	22.959307090277203	16.89783721580741	39.843051107136226	14.540335261230116	22.742220236547627	31.3088879945985	12.703084320868742	28.61158874815454	11.728539347158366	53.126039421543275	17.335752560406068	46.66345493500833	57.51299850881008	51.13488037967324	48.45268937375462	45.98927005739972	21.909849141752723	60.77977444629098	30.728288857911014	60.43432715661084	39.05447606230915	34.156609785130634	51.32530897722336	31.90520458054643	45.14317769904412
34.63257089981679	14.95705460656085	21.99328081833525	21.204875498736598	26.302571103056426	24.890153480863592	29.734052851600186	20.455465399141875	39.895635278545335	20.71804194816404	29.29029787673574	25.298291694904268	18.96280588730715	4.2229701980188565	20.745631446567206	32.6866168752433	30.473373882506937	37.91704984210137	21.753870444452595	19.32329608466493	34.111542334574146	0.0	33.3650981358507	11.946249660874622	23.86460694435032	14.133020728711715	17.969454909984755	11.755079590183765	40.689880932132446	20.006889774772173	2.9703836095222322	33.12543158089606	5.500378916619373	37.519937573961975	19.93293846942575	27.349247328132424	17.075318956813664	26.640358278566033	17.082162823740124	15.152603372037358	25.49373345377436	23.02704059478035	34.90381625418	3.447631918940863	27.36459056137686	9.871870551369081	23.909049328478027	18.233596960406775	16.385955799806162	11.644269925589795
65.85686717321981	45.28123653264035	13.111660774235917	13.059429294193716	51.5909828789988	8.487515377603627	17.41158885422924	41.2443826762047	66.73213372194806	42.21287319438929	52.830298206434115	44.675040948244245	48.340342134369955	30.11310621115522	21.173860242632664	61.06131702589305	57.36831008822537	58.696530736627956	14.881671393475468	49.6921005552454	63.1006415290992	33.3650981358507	0.0	21.92372475352607	9.505874519501015	40.18028890130012	49.754192691832706	23.589447547203864	63.73936680351229	41.38209203352291	34.94507262826097	65.5022674553399	37.69801787011849	69.41101672754131	16.038138382302016	49.30946251845388	16.83154818379669	6.9825486244556805	21.886488371858185	19.653858333211176	20.787989439624834	43.43172183881494	9.074713782290452	36.36424320442979	12.197767454874837	24.81194978367723	33.324766547001786	16.929093963393672	31.814661490919832	29.95015611481447
46.259637143564426	25.942512174500095	12.627209041770188	9.30076924428813	35.50282342229779	13.480575040531255	18.73062692990193	27.073769313277573	50.10426309312942	27.726875938370945	37.86766907695818	31.72371915469151	29.667824276122737	8.260566875721134	16.193770677447446	43.334620857618845	40.49737861262888	45.70606912464396	9.973422217658797	30.460614093211245	45.00707308262704	11.946249660874622	21.92372475352607	0.0	12.499223267407743	22.844899006111927	29.620213547955018	8.319380201061868	49.47523359137274	26.874977663729435	14.154440928319675	45.018190392602904	17.019176006186804	49.32847939250425	8.154258794400645	35.123982237276714	7.780508372605479	15.009506316470922	7.528424301874995	3.4526166189100955	20.431090925220435	29.73102251124303	25.064124169490952	15.269206739127162	15.566187169288531	7.517004078971454	25.2661609557134	6.381878143897548	19.190268335612366	9.903229179458867
56.79703689694997	36.182278215131056	6.07301878982445	4.616577435725165	43.432682663157046	1.0318917641461067	15.28281278603681	33.468127714624714	58.54788091801746	34.366574940018516	45.03577846953429	37.371087400824074	39.427466033429376	20.629430265059348	14.946925494895279	52.50447627533611	49.03718049491682	51.63393963705283	7.90474834234124	40.65102155559292	54.44890586131347	23.86460694435032	9.505874519501015	12.499223267407743	0.0	31.498121369232965	40.50460059749206	14.615600069377466	56.301779907162064	33.50830463575733	25.507165905875652	56.2186281800103	28.289626338939055	60.2338883393185	8.175278685819665	41.70587524562955	7.785481879077187	3.066852002927983	13.915349830509223	10.59830553792694	16.615683776597013	35.85734036256214	13.567689551539871	26.8967570335507	9.374034903942482	15.610191018862716	27.248173780481576	8.365585156071813	24.125761999817257	21.163064735374565
26.03189953425347	6.834323535583509	27.120468635131864	30.646271982652372	12.677088397846251	32.47799115368966	41.56662057048916	7.183699504782589	27.36496173096449	7.074788157152946	15.314082277560635	11.67756376518026	8.442002321293563	17.788476775139966	20.94330043807246	21.011559066060954	17.75450178681461	23.798538067740143	32.49742240883537	10.246177440367912	22.959307090277203	14.133020728711715	40.18028890130012	22.844899006111927	31.498121369232965	0.0	11.911789076820392	16.911771861436772	26.871873842509814	6.574019049666296	11.236023471678394	26.74171417978538	9.800541779122222	29.942566146127646	30.74988393459481	13.217075844557728	23.713446654488237	34.5638386763434	29.727599271391824	26.275495983547135	24.590145410090653	9.387449299257256	38.466843765324555	11.721356741172553	37.869946229075396	16.258632757806833	15.866017916386363	28.94263702780664	10.258915572125415	25.710693323640683
16.66973477509507	5.108485297515626	37.115310119135486	38.60414395806537	14.261554533472195	41.53091964366193	47.699909221105976	17.27538205963169	23.64684647382878	16.57213889197485	17.931326797958636	20.023138028942206	5.554455605881339	22.164295585939687	32.20519028315506	16.005814280502285	15.407644410947492	26.596682052569136	39.57298077178311	3.6497247307162626	16.89783721580741	17.969454909984755	49.754192691832706	29.620213547955018	40.50460059749206	11.911789076820392	0.0	26.22559307344764	27.08175802235125	16.60460279634649	15.47108951130023	15.756647062886286	12.61208424022201	19.768494226089327	37.748330464859805	18.41343514498093	32.92265258971049	43.48470799794663	35.00740577366055	32.97058723682056	36.188530631349	18.22784949596214	49.28070275564828	14.522560637217133	45.179596481866646	24.944512110073536	27.619824807315936	35.99776859753167	22.079655931110118	28.439460268132052
42.277314751370334	21.691789385881137	10.942283735696183	13.945173686254288	29.104026545294104	15.61053837649572	25.73418872380961	19.702225680491427	44.130147941953346	20.485834552706784	31.017689567513912	24.10251357575218	24.82681716242754	10.672293847496734	9.39926825413258	37.922731677318325	34.56247753797447	38.31823539043741	16.311839938166703	26.11282322456273	39.843051107136226	11.755079590183765	23.589447547203864	8.319380201061868	14.615600069377466	16.911771861436772	26.22559307344764	0.0	42.51610147111232	19.617507280295243	12.242925565594735	41.98183903697477	14.692717197513794	45.826383199679654	14.733774206737358	27.943896210855815	6.839654244280216	17.675355016669364	15.797577060229672	11.079729465272377	14.125793700727298	22.27769900685162	23.569979246921957	13.86662371352324	21.341855956871328	1.9292153877309086	16.950893831289278	13.012235741985648	11.09838295640224	16.64841920992393
21.989961705154048	26.766211589614414	50.902809703168984	56.43525474826503	14.393748585585092	57.173190510603774	68.05599936774716	22.878370538873593	8.872108560200887	22.041818603328366	11.610338136609125	19.064405260605803	22.845537901453497	44.5732565061831	42.59994777525865	13.281074708597396	11.747827158877467	5.993895768553255	58.75182574898481	23.725024275701387	14.540335261230116	40.689880932132446	63.73936680351229	49.47523359137274	56.301779907162064	26.871873842509814	27.08175802235125	42.51610147111232	0.0	22.91006363826083	37.720657813143085	27.24192306060002	35.597599047178505	25.69725532724164	57.086712148554135	14.611531718221116	48.81580951565917	59.29999580327695	56.553460519679604	52.844112765286305	44.08075267519389	20.444619288558805	59.4316748229442	37.76193198171722	63.85514338576977	42.37806092824832	31.06628011287838	55.30313840241886	32.179810594441804	52.330896239525586
27.529380300364	12.098455006765189	28.3406689749759	33.525516492277326	10.353225547229485	34.40914311528842	45.25674460006805	0.6780897830272684	25.40136285277668	0.8685237863879673	11.527913908383427	5.292781263517705	11.595613073306449	23.223434783932007	20.652519147362476	20.460399621127177	16.306032531497898	18.831898880899608	35.894426811948414	13.813745145805433	22.742220236547627	20.006889774772173	41.38209203352291	26.874977663729435	33.50830463575733	6.574019049666296	16.60460279634649	19.617507280295243	22.91006363826083	0.0	17.275945999319326	29.46349986211782	16.228941587495342	31.811306035539356	34.25956173992834	8.327567237548825	25.935249851844233	36.53722294915714	34.190292252021244	30.160834059126373	23.258427906222472	3.0264742406578153	38.21968782358602	18.008829813948022	40.94901366082862	19.579003083279808	11.859909934787806	32.49203858776948	9.571411344450368	31.274661735791245
32.12766570278254	12.122933214635928	22.9977074346116	23.235737503498406	23.33250428795795	26.538974264560224	32.37247007339299	17.7561165225465	36.98469625849176	17.956069146857054	26.33350240731268	22.56592667426549	16.083283336525792	7.056572850128885	20.559208712376734	29.82984842353592	27.53424845158309	34.9889978814876	24.10189609390837	16.556058867661083	31.3088879945985	2.9703836095222322	34.94507262826097	14.154440928319675	25.507165905875652	11.236023471678394	15.47108951130023	12.242925565594735	37.720657813143085	17.275945999319326	0.0	30.916848652738068	2.865310055953573	35.17822317605566	22.27726627151102	24.449096325733247	18.297011303164243	28.39265766990994	19.82657665979622	17.500567266295327	25.225291417903208	20.279927607878875	35.78490073455916	1.6731208002911742	29.708868226887482	10.534463639058353	22.164556456141614	20.528299421177294	14.643408964431135	14.61123796026991
5.555040806581588	20.492891188176326	52.861556805341166	54.152330274841994	21.77440916319107	57.24719609914518	62.5394452792888	30.038545834754192	19.5200194574872	29.074050403694702	24.353137060957863	30.810318983364706	18.414188792128915	37.17494625436016	47.60705772696695	14.27891831661331	17.879848837093203	30.069332907098357	54.87927599406748	16.495697341214218	12.703084320868742	33.12543158089606	65.5022674553399	45.018190392602904	56.2186281800103	26.74171417978538	15.756647062886286	41.98183903697477	27.24192306060002	29.46349986211782	30.916848652738068	0.0	28.062311991473937	4.940236227604289	53.05828109207393	27.019211076916147	48.671500677904504	59.17888777305855	49.77504340447202	48.27683509529365	51.32939246524055	29.846999891739994	64.91120566073494	29.750973938585467	60.48953801073993	40.69032213474042	41.29576706474791	51.35130561644756	36.949387301985084	42.35967840327844
29.274972664287343	9.47313103792266	25.569943779207918	26.090985384350216	21.21515219125032	29.321440369251146	35.17099767115436	16.778400660426872	34.45893336254241	16.817247735604017	24.385011497886868	21.444669651447537	13.506132697136726	9.718688063496545	22.493103042854273	27.20223227195297	25.10162278100613	33.18477452006263	26.96245671100739	13.823204578220048	28.61158874815454	5.500378916619373	37.69801787011849	17.019176006186804	28.289626338939055	9.800541779122222	12.61208424022201	14.692717197513794	35.597599047178505	16.228941587495342	2.865310055953573	28.062311991473937	0.0	32.31298584192587	25.137658105255788	22.807988540108777	20.97528833076893	31.197702380734952	22.565586600354663	20.358761750722966	27.054418649861905	19.14737049814746	38.25927890439516	2.18509433365269	32.57071736861361	13.093686129809047	22.650201400386642	23.39152394036397	15.293269742961	16.864613390246895
4.45050471278624	24.147051003974003	56.60805504461904	58.366905341773354	23.02840322297994	61.25715529836943	67.09572213034862	32.33000085575299	17.2422453871741	31.314429199876926	25.016245049768127	32.40066462353547	21.500634531403126	41.63294408703702	50.883903407192086	13.862782814714642	18.152936305703342	29.386520406799505	59.247308558242146	19.842814668483594	11.728539347158366	37.519937573961975	69.41101672754131	49.32847939250425	60.2338883393185	29.942566146127646	19.768494226089327	45.826383199679654	25.69725532724164	31.811306035539356	35.17822317605566	4.940236227604289	32.31298584192587	0.0	57.42294770166948	28.135851758063637	52.594269272520776	63.229086516598436	54.33540652178368	52.638673563105854	54.37535825361812	31.756088331208634	68.37792014186319	34.105024426004306	64.85972253952248	44.63863432393149	43.655021553779505	55.691862081742386	39.96194551295445	47.07780162868474
54.400012125390056	34.09239703272401	12.209616913982414	3.565617956725723	43.33386697805403	8.75564427539548	11.005423436566192	34.38175170407226	58.09314064075306	35.12502254848095	45.51643100996655	38.83474789765526	37.79187991130193	15.961638105174153	19.507090006335694	51.42129574684066	48.4787939786589	53.02831445888932	1.8248948222341046	38.612375142244325	53.126039421543275	19.93293846942575	16.038138382302016	8.154258794400645	8.175278685819665	30.74988393459481	37.748330464859805	14.733774206737358	57.086712148554135	34.25956173992834	22.27726627151102	53.05828109207393	25.137658105255788	57.42294770166948	0.0	42.58086418522091	9.892803640195918	9.267414508422434	5.904260101268685	4.784447164758397	22.582033220312432	36.98405698910329	21.692309999450778	23.32235863897432	7.436776876804397	14.708725260126167	30.715653546040922	1.8085022403184423	25.761835271576892	14.009407923513477
23.685439873227594	15.668074770218325	36.377385248825455	41.8411769683147	5.2488611035248605	42.585737836172335	53.574034747546335	8.268261963099416	18.12577968337997	7.459891065003746	3.7907675269121035	4.9991220803189105	12.899554742750198	30.921162947438557	28.277513735955417	14.92678785488585	10.35850188524937	10.66029100936158	44.22062510227655	14.819543707658104	17.335752560406068	27.349247328132424	49.30946251845388	35.123982237276714	41.70587524562955	13.217075844557728	18.41343514498093	27.943896210855815	14.611531718221116	8.327567237548825	24.449096325733247	27.019211076916147	22.807988540108777	28.135851758063637	42.58086418522091	0.0	34.20428809127548	44.71363803555453	42.36201220810591	38.44140622771589	30.22958396960269	5.880565893965061	45.509200752734664	24.84234130846745	49.27002624270632	27.888626825290658	17.540847369983076	40.80968206854203	17.601500955833515	38.899123012595766
49.09075825730037	28.486986415728726	5.071018372788877	7.9187705667390915	35.724884561615426	8.773419780734526	20.389565363539507	25.938616767422022	50.81563361228443	26.800023533114555	37.442817975058794	30.044095144010104	31.665555456379145	14.55583662172266	9.67721969050368	44.721625257009514	41.28329532980179	44.3355671216634	11.041890442508473	32.930521229136716	46.66345493500833	17.075318956813664	16.83154818379669	7.780508372605479	7.785481879077187	23.713446654488237	32.92265258971049	6.839654244280216	48.81580951565917	25.935249851844233	18.297011303164243	48.671500677904504	20.97528833076893	52.594269272520776	9.892803640195918	34.20428809127548	0.0	10.850485564266295	13.3063783872782	8.305752858586287	13.236285406429445	28.40543946871146	17.94911908127404	19.80133310051809	15.315063446632532	7.982417897709852	20.95833746590929	8.582166201697085	16.757598316447385	17.681168310653412
59.82011428333523	39.205407676690136	8.69095440966655	6.096294996427614	46.488662717329845	2.1284234703556084	13.850065140463704	36.48717507437158	61.60800129004112	37.39358322296875	48.065079653604215	40.3375661646134	42.476888169024384	23.24323729651116	17.604176144605443	55.57090969129432	52.10152555225996	54.581949930695934	8.38847024254269	43.682657888164584	57.51299850881008	26.640358278566033	6.9825486244556805	15.009506316470922	3.066852002927983	34.5638386763434	43.48470799794663	17.675355016669364	59.29999580327695	36.53722294915714	28.39265766990994	59.17888777305855	31.197702380734952	63.229086516598436	9.267414508422434	44.71363803555453	10.850485564266295	0.0	15.170885161550748	12.671821860381973	18.769979140415725	38.856330524034774	12.890586085672185	29.744391374715992	7.842250790930327	18.63356656818603	29.976479453029313	9.995477698454689	27.120229061598707	23.02375537085465
51.63332561588572	31.947339902852676	16.95949261837899	9.328959731727275	42.39421206135387	14.583013811163859	12.76468437574772	34.42501404282335	56.657101712139884	35.03081772103822	44.949418837038856	39.13438219639584	35.871351852979735	12.861363353827262	22.790746751045464	49.62551543067935	47.10681746224399	52.991794806010255	7.058475401163917	36.37524298343	51.13488037967324	17.082162823740124	21.886488371858185	7.528424301874995	13.915349830509223	29.727599271391824	35.00740577366055	15.797577060229672	56.553460519679604	34.190292252021244	19.82657665979622	49.77504340447202	22.565586600354663	54.33540652178368	5.904260101268685	42.36201220810591	13.3063783872782	15.170885161550748	0.0	5.071159444394048	26.54164457602409	37.0951092385275	27.482605955573835	20.52017726606105	11.807874523055228	15.038002435128828	32.69521767209204	5.630660550418186	26.717846523093687	8.615157940362074
49.62719074565612	29.369532979058516	12.358825735914435	6.627358641423901	38.922090394985446	11.4764990963593	15.291414891808312	30.334574741394555	53.55280744302247	31.018320803129644	41.24232494886274	34.92487042954805	33.11285954157149	11.223550480404022	17.72104500591234	46.786087470540544	43.94451055857055	48.98906378328008	6.608635060996821	33.883152066127444	48.45268937375462	15.152603372037358	19.653858333211176	3.4526166189100955	10.59830553792694	26.275495983547135	32.97058723682056	11.079729465272377	52.844112765286305	30.160834059126373	17.500567266295327	48.27683509529365	20.358761750722966	52.638673563105854	4.784447164758397	38.44140622771589	8.305752858586287	12.671821860381973	5.071159444394048	0.0	21.53201789173977	32.97739423754666	23.888059115788238	18.538054226598177	12.221145279836666	10.630155803648536	27.81340873559082	3.100794296182271	22.154022333358927	10.586182674761746
50.291348893916236	31.113015756677882	10.709590723776392	19.679531390692432	33.53860387591195	17.009111392028785	31.822740554326238	22.91586512061448	48.28409653055523	23.9663653364853	33.96618647397607	25.298264537355777	32.955571389510794	24.79703222410271	4.759362188245909	43.718419529902825	39.52063105670587	38.6782006978013	23.28555230970107	34.835484220957994	45.98927005739972	25.49373345377436	20.787989439624834	20.431090925220435	16.615683776597013	24.590145410090653	36.188530631349	14.125793700727298	44.08075267519389	23.258427906222472	25.225291417903208	51.32939246524055	27.054418649861905	54.37535825361812	22.582033220312432	30.22958396960269	13.236285406429445	18.769979140415725	26.54164457602409	21.53201789173977	0.0	24.562999626451543	15.35136180831928	26.895726993359766	25.984047968450508	16.03654103477003	13.035329162857186	21.576488928918735	14.415389686907453	30.081300774657098
27.372533921057965	14.159235507408773	30.498513093185462	36.10683110371707	9.1998628554189	36.729221933210546	47.98924449369769	2.6768282681323763	23.727226789462424	2.3333075340333775	9.466243318717138	2.297985152317429	12.86637259826987	26.24545898207557	22.430151710082647	19.543751775687205	15.138524032715356	16.044303797474047	38.58774668802224	15.083279309884395	21.909849141752723	23.02704059478035	43.43172183881494	29.73102251124303	35.85734036256214	9.387449299257256	18.22784949596214	22.27769900685162	20.444619288558805	3.0264742406578153	20.279927607878875	29.846999891739994	19.14737049814746	31.756088331208634	36.98405698910329	5.880565893965061	28.40543946871146	38.856330524034774	37.0951092385275	32.97739423754666	24.562999626451543	0.0	39.76743256394969	20.97415740573843	43.548682393334175	22.360856910011282	12.253491645389254	35.23213058110194	11.736450872728932	34.29794240786129
64.49700759057772	44.418514748311814	12.924020101439629	18.16534922682553	48.56984498728854	12.937887582330513	25.91604778332052	37.9439906061451	63.48506414683126	38.978649932681954	49.215955411105774	40.611738633751685	46.8973262098885	32.495188628698315	17.66639038540654	58.577577946735474	54.52348828844068	54.00134315567362	21.139144808285042	48.55365264449312	60.77977444629098	34.90381625418	9.074713782290452	25.064124169490952	13.567689551539871	38.466843765324555	49.28070275564828	23.569979246921957	59.4316748229442	38.21968782358602	35.78490073455916	64.91120566073494	38.25927890439516	68.37792014186319	21.692309999450778	45.509200752734664	17.94911908127404	12.890586085672185	27.482605955573835	23.888059115788238	15.35136180831928	39.76743256394969	0.0	37.37953091508866	20.20106918751047	25.25475219792938	28.375529831234424	21.917959826154647	28.874772021449893	34.44960387629395
31.187619965580357	11.630612536870164	24.559368824533625	24.460165007505054	23.37401434052532	27.927477884345286	33.18161433926483	18.527296249382772	36.63165819535137	18.641004941902384	26.510431003467733	23.270947153017286	15.67674465483475	7.659180238971689	22.232097071761572	29.350860562998918	27.285511016941665	35.27701013328788	25.145926393969095	15.93155999379106	30.728288857911014	3.447631918940863	36.36424320442979	15.269206739127162	26.8967570335507	11.721356741172553	14.522560637217133	13.86662371352324	37.76193198171722	18.008829813948022	1.6731208002911742	29.750973938585467	2.18509433365269	34.105024426004306	23.32235863897432	24.84234130846745	19.80133310051809	29.744391374715992	20.52017726606105	18.538054226598177	26.895726993359766	20.97415740573843	37.37953091508866	0.0	30.75856359027361	12.125346352832764	23.563488497847914	21.603618366218388	16.0744783549251	14.679630592813607
61.82531257963203	41.46800636882003	15.348611691676156	7.447805161761614	50.343851011736675	9.103178010054334	6.015944472438268	41.0119359948747	65.23437698419451	41.81753620478164	52.35578555866122	45.27246677320684	45.11750319728937	23.359408429271202	24.01320766163873	58.68484250232171	55.62432531808856	59.551410220268295	5.612659598082496	45.992350116104916	60.43432715661084	27.36459056137686	12.197767454874837	15.566187169288531	9.374034903942482	37.869946229075396	45.179596481866646	21.341855956871328	63.85514338576977	40.94901366082862	29.708868226887482	60.48953801073993	32.57071736861361	64.85972253952248	7.436776876804397	49.27002624270632	15.315063446632532	7.842250790930327	11.807874523055228	12.221145279836666	25.984047968450508	43.548682393334175	20.20106918751047	30.75856359027361	0.0	21.646647918412533	36.06798362426328	9.184398223776256	32.01512911490797	20.422908035987653
41.18807552337188	20.573030161537968	12.479847592295084	14.38784012180542	28.70111753566352	16.628427152840935	25.68794196832053	19.729262987947113	43.60643768243977	20.441525760070732	30.810546748346543	24.29496562063724	23.88714390742427	8.775482892455436	11.297780158273062	37.203292521586455	34.0044177732706	38.3894703933605	16.388328204692733	25.05009859056444	39.05447606230915	9.871870551369081	24.81194978367723	7.517004078971454	15.610191018862716	16.258632757806833	24.944512110073536	1.9292153877309086	42.37806092824832	19.579003083279808	10.534463639058353	40.69032213474042	13.093686129809047	44.63863432393149	14.708725260126167	27.888626825290658	7.982417897709852	18.63356656818603	15.038002435128828	10.630155803648536	16.03654103477003	22.360856910011282	25.25475219792938	12.125346352832764	21.646647918412533	0.0	18.07374925254215	12.926814196437494	11.685850521954501	15.065176435983213
39.3459847808063	22.64425299190731	21.28557295411241	28.82386692893181	21.453018744521593	27.938545617336565	41.34245424128476	11.325583994352796	35.665248152825455	12.342549433746877	21.327758857947664	12.543259305139326	23.151625596006735	25.410716395087743	12.387953562369978	31.795814450337616	27.383130561763966	25.64520147302735	31.984873147791582	25.305560692402366	34.156609785130634	23.909049328478027	33.324766547001786	25.2661609557134	27.248173780481576	15.866017916386363	27.619824807315936	16.950893831289278	31.06628011287838	11.859909934787806	22.164556456141614	41.29576706474791	22.650201400386642	43.655021553779505	30.715653546040922	17.540847369983076	20.95833746590929	29.976479453029313	32.69521767209204	27.81340873559082	13.035329162857186	12.253491645389254	28.375529831234424	23.563488497847914	36.06798362426328	18.07374925254215	0.0	29.19750179249764	7.537433416436742	32.85826015617294
52.64100913437025	32.304829244043816	11.51696749249279	3.9150391452727233	41.53112680126937	9.109925655884508	12.764731082011766	32.62220914026887	56.284738690364094	33.35662331512711	43.72760170131518	37.10035523706486	35.99296758161698	14.324310450356187	18.257953030589942	49.616008633424514	46.6704152573391	51.27514219947897	3.6016729161720256	36.82655733987097	51.32530897722336	18.233596960406775	16.929093963393672	6.381878143897548	8.365585156071813	28.94263702780664	35.99776859753167	13.012235741985648	55.30313840241886	32.49203858776948	20.528299421177294	51.35130561644756	23.39152394036397	55.691862081742386	1.8085022403184423	40.80968206854203	8.582166201697085	9.995477698454689	5.630660550418186	3.100794296182271	21.576488928918735	35.23213058110194	21.917959826154647	21.603618366218388	9.184398223776256	12.926814196437494	29.19750179249764	0.0	24.074996388521058	13.029075069143994
35.89924564477309	16.97117232643232	18.799628442349725	24.56962835662057	19.859768007955317	24.993383423025143	36.72563862992161	9.434704699571958	34.962079437625064	10.398366422863967	21.03383323341792	13.288720452347366	18.551563059095738	18.110188073945928	11.213858975975832	29.71317252403996	25.746159160853985	27.579954565709993	27.26719121879363	20.47225858485011	31.90520458054643	16.385955799806162	31.814661490919832	19.190268335612366	24.125761999817257	10.258915572125415	22.079655931110118	11.09838295640224	32.179810594441804	9.571411344450368	14.643408964431135	36.949387301985084	15.293269742961	39.96194551295445	25.761835271576892	17.601500955833515	16.757598316447385	27.120229061598707	26.717846523093687	22.154022333358927	14.415389686907453	11.736450872728932	28.874772021449893	16.0744783549251	32.01512911490797	11.685850521954501	7.537433416436742	24.074996388521058	0.0	25.805500418942476
44.740755729639275	26.253159454152076	22.435566424551983	16.932711900174063	37.940393140731366	22.009439053558733	20.751509951607115	31.658458992269473	51.26655699272365	32.036978150049244	40.928869339478936	36.52110767953253	30.321406975157192	8.055335425430542	25.619547113536672	43.89703421330962	41.96302916687097	49.508831750693716	15.472919351113706	30.398098334882132	45.14317769904412	11.644269925589795	29.95015611481447	9.903229179458867	21.163064735374565	25.710693323640683	28.439460268132052	16.64841920992393	52.330896239525586	31.274661735791245	14.61123796026991	42.35967840327844	16.864613390246895	47.07780162868474	14.009407923513477	38.899123012595766	17.681168310653412	23.02375537085465	8.615157940362074	10.586182674761746	30.081300774657098	34.29794240786129	34.44960387629395	14.679630592813607	20.422908035987653	15.065176435983213	32.85826015617294	13.029075069143994	25.805500418942476	0.0
11.229533798075492	9.950899188236866	42.378761132941975	44.06683455124243	14.210585231074518	46.933606077755655	53.12149951099009	20.302094145658238	19.817352949423082	19.42483385297802	17.61575652815699	21.990942428675602	8.165741570526887	27.585615780918975	37.07244785647076	12.244435927058529	13.112716604393214	25.444808893993674	45.041861565715806	6.070770918025323	12.539350978521755	23.407118576479256	55.11209628681788	35.09101818011445	45.909583844772676	16.272040161974868	5.471128579989001	31.542426943175826	24.73365780569729	19.676091503766855	20.94040340318645	10.547921157152402	18.079591706145635	14.32725080099421	43.21711000628498	19.18805487999807	38.28638162304452	48.9022928952908	40.40592154692674	38.438232401382066	40.85360641202921	20.605610113713517	54.36572934790731	19.964154241974693	50.64926942601077	30.32143572674675	31.31536796021495	41.46803658447355	26.521052314539336	33.62765263050523
44.3632582750003	23.878744894751883	8.588814918586428	13.237822173117449	30.394081426252946	13.976449313097046	25.53279985643628	20.51342661667221	45.51500483239454	21.38290394715776	32.03680367787989	24.622795056275095	26.798159308272623	13.362487303767056	6.857820427221999	39.574870184699535	36.02370083680203	38.91321625890162	16.081713006475557	28.21562030809347	41.57510341825644	14.584428668729704	21.559665919893657	9.661477421516729	13.039263700691565	18.629120422753157	28.562063560965193	2.8295288633111486	43.388540202449946	20.519604363693883	14.996539016116236	44.29568256786481	17.36243678314145	48.01956680465166	14.69717887038537	28.777122105991417	5.430718958847917	16.09477937279516	16.785315859780358	11.793707793885886	11.491598411451369	22.974731830609073	20.9245561277076	16.63605943064408	20.677933231522623	4.738558375046108	16.0949415652574	13.123927353577809	11.343395225087969	18.797311011959742
18.905630584531306	25.95869228816098	52.009705399530134	57.09214007296382	14.259924804624445	58.13202580446777	68.43886765485075	23.787795284726705	5.452059113164564	22.867093564449654	12.195065074966502	20.469695205445042	21.922537194728786	44.37709586181606	43.94743708757461	10.751595757493117	10.294476027808287	8.923925223423959	59.24028038236246	22.50013669809408	11.64978163020312	40.37271384712443	64.9757957358362	49.751365721997466	57.23020226149569	26.936978764284202	25.64601583163632	43.147335599510654	3.4316158999165167	23.72293101224571	37.40761316259229	24.271949134026126	35.11406773881843	22.459230690655428	57.5343719339023	15.674209957712566	49.624736312399264	60.26013679745258	56.64906333238741	53.16311680402009	45.74085700915959	21.54560766834228	61.072815078628366	37.296987175841714	64.46444831733287	42.85732536056781	32.82444361299705	55.735998250945464	33.211171228007615	51.96119038780408
42.90570464834088	24.683441511471315	16.236083453916173	24.14892115071069	25.67500288878638	22.906279282210097	36.68801846276393	15.118384520663216	40.30210398020128	16.173103910801192	25.970264319214984	17.282710014854242	25.95017192899309	23.306268089059788	7.316416783685607	35.9353217742348	31.658033725594997	30.771358924507346	27.454464398102886	27.97258996026835	38.24275657437196	22.647473549147687	28.128046875081196	21.675518652585616	22.259286068806077	17.89199957960726	29.786560507089604	13.588219926856635	36.09929111607608	15.520536630539151	21.488960417214948	44.350520526605315	22.615678930780867	47.09874887307738	26.31027364062218	22.223016141917437	16.429867911951074	24.91311646477993	28.87097073559135	23.857945979467733	8.016570043131164	16.60639687132068	23.35276049766921	23.05996546014534	31.25200824428721	15.077003188099848	5.197226514839005	24.90084399372143	7.783364279412159	30.142130212023364
63.68474978198906	43.57746097412325	19.115238741287744	10.754965759088464	53.01850804581361	12.96047774973552	2.1948058324893673	43.987139948502204	67.75648750682258	44.75194577015253	55.185502383088846	48.36701477143848	47.34818114318626	24.90942809859328	27.6624491852576	61.02542395032779	58.14336150363178	62.60613768992336	7.992402224736868	48.08030407652668	62.6879814908412	29.057884553842342	15.312161884321352	17.69080336898502	13.20118278157326	40.426809128530465	47.015744089012195	24.28990809464468	66.74393950727755	43.88482634937362	31.598146170779582	62.050244663124914	34.429293748751505	66.54094528599295	9.684702574483918	52.21153991946596	18.665775267900493	11.67167310025178	12.410010575579946	14.239705329605544	29.78773507547759	46.56748801850556	23.740768404841013	32.499146969188395	3.8604648496299117	24.375325193166365	39.57263878924964	11.48806969003801	35.18315331214251	20.7599001836987
28.269425196437222	14.228179189319187	29.31941108400977	34.983049322912436	10.265868724174352	35.56232053463913	46.90700831003024	1.867701268531516	24.89281472322149	2.0171236868046267	10.648275865005836	3.052442860622513	13.269476412941613	25.42980231480825	21.245244065000485	20.598100342687264	16.229248910733315	17.137748270777237	37.49425056668308	15.498120981951734	22.95152789679151	22.316045015550266	42.2470828480801	28.712151557366255	34.69386645955465	8.979434800483082	18.510282399808506	21.182419967285814	21.611117717033416	2.410691850407107	19.623238017644713	30.59695453769728	18.63191394213941	32.631203602131535	35.90172874773872	7.063413425580183	27.26181998302991	37.68897207558053	36.10501129144274	31.93553380348787	23.40760479162747	1.1859288223787046	38.595985401671655	20.392366954954987	42.42745872453207	21.310051090643388	11.208889944399566	34.15617765121256	10.569088501792658	33.48511195330517
44.21451616504591	24.71491562854885	18.285061748792245	13.805991608749611	35.66333531639113	18.582153359329595	20.190917404607816	28.518470157515647	49.59374949701212	28.997766498995045	38.42978723967267	33.34936879784565	28.69866586349271	5.562283666358363	21.198407255477253	42.43901473443629	40.11107222800296	46.77334165750861	13.167275922205723	29.087786739144494	43.877181207574814	9.76564413907893	26.83299497839031	5.658507514117841	17.66204364528901	23.115854397575962	27.607424969183732	12.308852965597202	49.972992396849584	28.195606217120538	12.616890301807487	42.3557120534557	15.265839601222272	46.90562278890188	11.462185698882642	36.11441981879541	13.4103501117826	19.850447076753145	7.4306837538386254	7.182335819847488	25.65945510544039	31.189240692638315	30.614976331257903	13.170937648445541	18.59717670408974	10.815524558384286	28.79696714069033	10.089843931615878	21.95638620738608	4.423853085140716
49.32561649534413	28.907389431275096	3.7079965459601167	10.971073127978567	34.79658624876847	9.977228722925979	23.47998737377515	24.56102776372615	49.94236085911195	25.501552777331476	36.16223559515831	28.28037314532191	31.724392553036065	17.363250415319403	6.0888224467351595	44.25218452970287	40.55209090476104	42.50601551636225	14.421285619524419	33.20413527196682	46.31026018598816	19.22827515002491	16.819249515657514	11.50594521771582	9.199214494769555	23.446027098642922	33.628507300740914	7.689527150930563	47.2852614146342	24.657705795162602	19.923792027189997	49.35161422649649	22.37585924687704	53.03115813654847	13.503541599581213	32.7333777167995	3.9652695189397154	12.08282935740676	17.261990620115856	12.271021772154159	9.281885765355888	26.859088621640012	15.883422969063695	21.535429138757138	17.99852593354731	9.4237661472888	18.11690925120234	12.365304558887845	15.13767494057772	21.377378261043983
52.902463380896904	32.376323988426925	8.589262084251988	2.246448149480717	40.869094390520594	6.608996518988173	14.174600396943513	31.534473835418137	55.80316140669654	32.3308559313814	42.86072356887471	35.847133940413656	35.89949706981745	15.427868368221974	15.801595155454477	49.35579219650572	46.20113043770627	50.10863795645528	4.77037786833475	36.89880185556412	51.16192066685312	19.011925195268162	14.873577560848739	7.1673554194594695	5.73559048501678	28.452357541086666	36.36064698904823	11.84880859368468	54.364643332116806	31.462369730036492	21.00409056739133	51.91894337428586	23.85667540282674	56.12463045011485	3.7399837955106547	39.786483931276834	6.273395300875099	7.903864267266906	8.570232304238658	4.868314354548756	18.847890002975095	34.08648885160907	19.150078266877358	22.24412318087217	9.495066891773613	12.19690548449499	27.215792134037763	2.9685333334367154	22.636867109651423	15.428360621239491
47.41910614746819	26.817079238105137	8.038116562371803	8.081720116749041	34.93991105502827	10.545985298238344	19.891356307212657	25.608487095477138	49.906706270543474	26.394915315372202	36.9151648905635	29.971318011906565	30.207648219148094	11.69255838049724	11.71366508447738	43.54548975194732	40.31421615551152	44.21013201469341	10.43982715090374	31.317600586139807	45.396659837429254	14.49853708013101	18.94565722504588	4.837123743284539	9.514362730702606	22.584138078625507	31.03122360355478	5.909080776112432	48.423675538211874	25.52658579419261	16.003195846783083	46.72284089008859	18.776220238611174	50.783423899941795	8.932883304873897	33.852858125106245	3.0111436904829874	12.456634814776535	11.115568615428788	6.051307254138388	15.728023269663133	28.17532397554465	20.82048654416993	17.42112956850268	15.440683065142952	6.343302778074852	21.959777732441513	7.292782841403687	16.836906094288363	14.732562719913918
33.413755624272994	15.92266229847623	27.164907941544445	25.02693335696286	28.37825139471795	29.27733931995475	31.677095284313545	24.412977592703914	40.643485547620664	24.473429868443244	31.70951843702228	29.102212853798914	19.95540169614458	7.670137860301151	26.529808039946378	33.11428110985819	31.65424964699638	40.59720340033517	24.841498992963583	19.654536009327064	34.1824002546786	5.814380027744902	37.744617958739006	15.830645973484216	28.278706235370386	17.456942014727648	17.317946559965222	17.404972288801172	42.64690000165463	23.874402706816337	7.153353191112851	31.02925617899705	7.659243865166658	35.72737769431319	23.090720902911706	30.360194845868627	22.129954874299976	30.83992622738927	18.977574591714962	18.514502076278617	31.28391217431996	26.804572626668694	40.07744634828902	5.959481157617707	30.32065137770018	15.487519334188255	29.29628703643286	21.581302401741254	21.76392362322968	11.354266249563857
37.014077156644426	17.483695898096663	20.983687859505054	19.31138469173414	28.79461266713421	23.295086817419104	27.337604338872755	22.61917428464501	42.43124379336822	22.94124531868882	31.740369844474213	27.479382660486856	21.49611208038844	1.8285331028581735	20.782756383770884	35.2141373451804	33.00698892989924	40.31393137014576	19.592441978382222	21.829700097807056	36.623564002022796	2.535777158167583	31.781496011668672	10.01190061255938	22.282723786903766	16.515393889105535	20.37451185321515	11.466047585152683	43.17424284637084	22.202359990524137	5.483780111254233	35.3473084542934	8.015759165999427	39.81125631056975	17.783831375356282	29.71310733721507	15.951648122686414	24.946302882136912	14.634078039342926	13.037217527761287	25.53803887525073	25.228722612968294	33.897399951096915	5.906163963904466	25.185944383991764	9.537174853609052	25.21892989189012	16.137256812495707	17.78564358646232	9.196924118980867
9.008232040819678	21.027211278657568	52.96156529215168	53.67106447522784	24.09446927890072	57.02288270368101	61.50085197396356	31.594411131935303	22.942738906468833	30.67805342288334	26.923024024506418	32.81601577323714	19.56761218021284	36.404983851491096	48.21115326682764	17.410459492342707	20.7158459709762	33.107392158510805	54.17246635050937	17.47421830358745	15.993170640678285	32.49117595825658	65.37609146459387	44.437221450933755	55.99118475061977	27.60592955705236	16.01535276690508	42.02549415929155	30.52280881779829	30.985935045234978	30.50879260912848	3.4550071309239416	27.702984650021044	7.710572766487746	52.36261881841314	29.33336304948924	48.586788307632816	58.8981729384886	48.764258909927634	47.60343239632899	52.12633607099693	31.664987210294587	65.26482716588325	29.21418644819254	59.763274233709005	40.61877442505241	42.701510520562806	50.69830314040808	37.86472777493154	41.053317043776495
52.60136669719245	33.12637359270345	9.100523026466465	18.151704132734604	36.09404548106745	14.96114138020054	29.966871976506713	25.459728565562003	50.91132349426451	26.50530380999593	36.612257036606266	27.978099443738685	35.159383059792106	25.300609010587884	6.0212378701515465	46.22043472651028	42.06944292930793	41.41797469230121	21.7944513996525	36.97962089299543	48.470406939513346	26.42587271016242	18.153205647553875	20.114511175766847	14.684681335290923	26.74317714394037	38.1626307738149	14.757086735550185	46.80380536517415	25.776323775198023	26.446916605127736	53.47020634030065	28.46691099734104	56.633250678131795	21.273654367490977	32.89005664495261	12.527191011823408	16.58789389417283	25.671952926633182	20.781374645251912	2.7462818039572046	27.184096845064865	12.639137823820676	28.11897475967325	24.03967394754829	16.685084710299886	15.773097693799846	20.446817333912094	16.707331631541617	29.9517491790646
12.113820163445203	14.419557868715646	45.80583985783805	46.37728509646646	20.449513208978395	49.75876386631344	54.31047812592972	26.090891117396716	24.03078774704493	25.27716150144917	23.805493321802132	28.11923334454718	13.855071653003892	29.126388226531382	41.380723301247414	16.971216724328432	18.814774530335278	31.35624023283554	46.890853046183146	11.629555934496414	16.518453208758007	25.19755774559231	58.13107455558037	37.14335896087945	48.72689607119702	21.209930652493238	9.311324925151983	34.86356786239962	30.080145930886893	25.440946406922507	23.23027997457603	8.436369490527142	20.43833057371176	13.311174222210228	45.07910908981712	25.438602582112143	41.365750101143306	51.62287825685646	41.557735425639464	40.316228632228565	45.44855698396668	26.625322562453583	58.222690777807834	21.92217010159861	52.48576549219957	33.413350363729414	36.79995749222261	43.40973002213082	31.390420336126	33.990172594480875
57.65250835305091	37.20741178039399	4.764288272026895	10.219279697362003	42.893122491198476	5.524833343563188	20.47838144417534	32.48409657507816	58.020443303926996	33.462640225984785	44.05653429578512	35.87186679031214	40.05235413055516	23.96940076910285	12.382460906272401	52.495106604821295	48.7144315289315	49.904197531898745	13.62144955659745	41.52475872144933	54.58027047098381	26.583725527047235	8.803489470376645	16.44383492232146	5.719585001651344	31.761106020773827	41.87572877947441	15.703974617461062	54.93609663636766	32.638958518365115	27.702188187603557	57.619057610191724	30.304291744425225	61.34350432321914	13.775406842176716	40.51807055580705	9.511331080630994	6.684502073244849	19.318067639797583	15.384878462515976	12.512575716941813	34.64284667769397	8.62029187186642	29.244419722125034	14.463075751353774	17.21069596151268	24.623414605795833	13.688507814215086	23.06759706604585	25.894939745965782
2.6510211417750145	18.525369197222332	50.6783134548428	53.139969410469135	15.936035353061765	55.668191090434895	62.60899777681855	25.429776865024067	12.667748348933083	24.399540203005024	17.982742867306253	25.321319768756982	15.31593253248642	37.085024838955476	44.494388664722884	7.210341040240168	11.192192030093928	23.0181914934994	54.32853575377923	14.017827115571258	5.562569321151899	32.87662960398635	63.642421439300925	44.35528832322409	54.65791105141481	23.662914571944903	14.938902876893382	40.092121754742585	20.10229863540653	24.938154093686222	30.280583249359033	7.147793747377262	27.451061430415905	7.094033046289067	52.507791560645	21.0459520116537	46.921975226695025	57.694053692287504	49.93825121254975	47.75034166213347	47.79192895099809	24.733981348617487	62.10077905052296	29.42988307219287	59.915815580498375	39.06415715700296	36.73669189291218	50.73509013415915	33.421509788097076	43.28556395542911
64.13457783744326	43.533161788976685	13.187042319365661	9.340834534962912	51.051449462415405	6.718339115324938	11.935537784740028	41.076149989013985	66.16130588453434	41.980482456072146	52.65133261551748	44.9229053861347	46.88274040290537	26.88742660441124	22.051578973739275	60.06577958287345	56.63984442127528	59.16061401906157	10.13131148285561	48.030678268411094	61.9836319377844	30.51483103897049	5.551450997090467	18.640004211830735	7.6218422294149555	39.05422096099556	47.7016764687271	22.14444362128148	63.890296419922755	41.12342898743212	32.449667622026865	63.33598856429652	35.28743863631385	67.46744541392619	11.59044213031806	49.3040460894378	15.358704151087236	4.590505517523923	17.174856232390518	15.844310432765091	22.838567705461706	43.446769518069786	14.061897115303381	33.72755469654735	6.671193225021261	22.998658956796973	34.439285970768104	12.8439412470677	31.71059333619451	25.578094063742938
11.291424187792623	9.430012772893793	41.89078466947815	43.860221754520076	12.805336781664964	46.591393647617	53.16357091443773	19.148912905858325	18.853962685841953	18.248290234822147	16.20645927561269	20.686450016686276	7.162541532633456	27.635646982374375	36.35517826570124	11.220409076107236	11.804692575675578	24.07097201628738	44.94540736167177	5.217531280320026	11.727647768590378	23.429707421074628	54.70608978803129	34.97705880593634	45.57158072261088	15.460031926072899	5.4965240383800005	31.117490065898014	23.47694612832755	18.534458042372083	20.862646153107438	11.283965298198195	18.02097330887781	14.717886424764123	43.12231413565012	17.801611225902892	37.90084009101138	48.582482642379155	40.48782706517658	38.354261168260706	40.045678304120464	19.354249018510785	53.74225227839133	19.982372813870406	50.54322975798309	29.963479454906647	30.248280487942804	41.35892235010997	25.667848878296127	33.91539355288078
18.113286599943653	8.864890246753715	38.468851864671805	38.82618742812839	19.102618435647198	42.256088997494906	46.88420329295812	21.605815353432565	27.309427689033292	20.995199204367598	22.76643188020057	24.693497605582174	10.385050916668492	21.59385775445698	34.54089062761613	19.670099007728027	19.773429921859893	31.350923779314325	39.35056148678393	8.512095533901542	20.12297321747445	17.644301767033625	50.65400389482424	29.589899828792166	41.2242777257901	15.503326706633976	4.869771951721764	27.53973255631276	31.51894056953143	20.928013978966103	15.717115315872325	15.657172548859716	12.96311551889933	20.30137598805512	37.5366843950053	23.273033622650225	33.9349134482029	44.1025597441141	34.12048138152205	32.76970924166595	38.80457817820396	22.799905734891603	51.02783757321155	14.377305267815942	44.949862108581534	26.02031924367117	31.366488796412646	35.86141253605043	25.208539331721166	26.782674309740337
49.625007956347844	31.13554294284612	22.875379541746128	15.732014262449873	42.6752632369787	20.987055691939766	16.69725822383247	35.9650437716589	56.15009207181023	36.40992502069616	45.586849901986305	40.81039201213667	35.197537611731605	12.515800237556931	27.609377689905163	48.80219373905647	46.811418415004454	54.06835174912583	13.341276143692177	35.308263525461705	50.06115807933552	16.387935773209275	28.22193961216161	11.423566406445536	20.297048509781977	30.303765554635927	33.35877124222556	19.364743652631866	57.0507225461991	35.62122509491982	19.356185812697436	47.14933761294201	21.71195244007872	51.899268340859834	12.312265746083922	43.42501405291462	18.678027822403422	21.572525883044875	6.41348856077748	10.522847184992386	31.75137689799741	38.62853115885219	33.86183553411027	19.53038511312547	17.460145606079465	18.078672639954497	36.14954057121331	11.949393027691825	29.442761305064842	4.921435936617921
21.457294050186583	22.441675765210693	45.859634923339186	51.36768015927245	9.801704545724565	52.111349277710886	63.01858279729311	17.80747210028489	10.787331753905255	16.9737772428167	6.6687088872145495	14.064606440821173	18.68822856832119	39.745603094397815	37.61131108082763	11.966808306156768	8.85127333731074	3.848176186045484	53.70022768059981	19.856896901461745	13.889058407195481	35.93400870162631	58.727204472144805	44.468900022981146	51.23712012160663	21.9827672108669	23.385034801446874	37.452964557178426	5.070900858994281	17.842181250206664	32.97223190901421	26.221302534093088	30.960227298107704	25.604291449282616	52.04160583431812	9.540850919652122	43.74502946964409	54.23857941436028	51.59332741284198	47.825433537375325	39.22269517458887	15.382374043946594	54.57027734160721	33.10300246693951	58.78989037000279	37.33438293365587	26.2536052207109	50.261050108385064	27.118815514657925	47.57665703783189
62.522677687023844	42.3190947407912	17.44058166995291	9.115674116954667	51.58123755645063	11.326700731789815	3.7612217260789462	42.459120053715665	66.37082589557093	43.235539508447964	53.70223140567642	46.80803327759839	46.05117227850056	23.822383041064953	25.98917160784853	59.69720113669423	56.75631818080355	61.06047542707877	6.5252423649708176	46.831920263791616	61.38921074138178	27.92839565916899	14.194044112978302	16.385131822874744	11.541905984672555	39.020572615978956	45.854348565112446	22.756904766172074	65.24567899440633	42.36772648370119	30.403947705232987	60.99564409415306	33.24933183218144	65.44387217390101	8.281110049590996	50.69529061266133	17.03327791847182	10.112757349138688	11.608550125701747	12.949590225055081	28.117444161191635	45.02831538718479	22.400018980645285	31.35820641621926	2.271090296166963	22.902902499744954	37.91986334769912	10.08930415808984	33.60137879922345	20.124296441845868
52.2792736571233	31.703504154705225	7.280371990762604	3.1634594920811394	39.88659357420761	6.317391748312244	15.503895817980903	30.41527492325935	54.87394135294271	31.231354784577867	41.802478425930666	34.66816048792626	35.148648059171	15.342606096782658	14.371261720850729	48.51790669668226	45.284887519890944	48.94521149443145	6.162448212840044	36.21603765450901	50.36117899213107	18.7279311116717	14.774726526057393	7.16319541210829	5.340586205627639	27.558707309598056	35.80677924476443	10.794513206985517	53.272938324833184	30.36300609109609	20.56096977936832	51.43476724294738	23.39162527334255	55.574621100110946	5.17060011199756	38.67794086698443	4.891959541355023	7.921993254851367	9.718355658899243	5.510643660715503	17.429664443914685	32.944218605902215	18.383431548041308	21.87053140698995	10.606426103504369	11.314632736966114	25.850023354770872	4.242672523002329	21.422335916242734	16.069440906409568
16.65587768401046	5.3211567057151745	37.23630281465859	38.66223867631344	14.526606799353155	41.61856238084287	47.7015134087708	17.54335334289719	23.798590856371938	16.84381417640474	18.19547352332331	20.303356571271955	5.8357060594626935	22.164440564391295	32.37783177605815	16.151180912546735	15.615539420025891	26.849401510000533	39.60608798691507	3.919131688712544	17.009153873679264	17.976880874621415	49.85395616086182	29.658881543686867	40.591566924806045	12.137279148231775	0.2815562909253861	26.338171440663118	27.3009215659211	16.872075741213962	15.505904346419486	15.649831209299755	12.643672629482172	19.705147513597282	37.78126936827452	18.69192213642669	33.02266404736964	43.56698390071367	34.999971398386336	33.00166954023623	36.37750853545437	18.505251843699828	49.42673060720276	14.53175144984602	45.214301938145255	25.042460809803867	27.863695887578892	36.034198160498065	22.28965722684999	28.382833556205608
34.96949411536297	14.358875926082197	18.27444917404982	20.530653910925043	22.88747353894557	22.84480570465551	31.321542204469484	14.863753516517875	37.599845097901664	15.39128684943354	25.276209415842782	19.678405741532057	17.65336143662705	9.115786475096721	14.63380665814023	31.04769146237522	27.98539630156113	33.304784506938795	22.25176684359443	18.81981860457067	32.859623628147254	7.263015845635324	30.94112506997279	12.619974508243768	21.831282487435637	10.254970785865996	18.855936436394483	7.370981636516867	36.88652423459309	14.569980278881062	6.093677878956691	34.61157718778936	7.864887418964954	38.470198943003574	20.497585277623244	22.66122458069451	14.129885657631952	24.864139075940372	19.707590442648733	16.034639053534303	19.229988548592893	17.53939306947059	30.681829640279968	7.736415626305069	27.661695868924213	6.238476681351259	16.676721873752648	18.689796638496283	9.188188482229847	17.0734327360195
16.792374040388893	13.645067774174592	43.10644333122969	42.95422026312419	22.430387695791225	46.618958249634176	50.29876641353104	26.230501227944117	28.125319071537877	25.552139888986556	26.001681714442604	28.983147243058294	14.441090327827643	25.48606298838151	39.44892007628428	20.769288204805626	21.909349599468985	34.14852526791412	43.21811744420016	12.31163148515825	20.641297703072503	21.777174007219344	55.0664465368733	33.660693654631366	45.58936711546673	20.393169142272875	8.992955932762753	32.217674747984624	33.517773686793696	25.55627075930136	20.168213381359045	13.01687560934141	17.536763960644468	17.93844842786807	41.425071622330435	27.03722864938741	38.464479881201854	48.40581226966065	37.59564647390181	36.70831386063173	43.747824540570775	27.218452051594408	55.76550127738666	18.7044356677407	48.775314954210536	30.62838219303909	36.25672713580994	39.809030622184636	30.176696877049288	29.775159984093435
17.380535367355343	20.325942906894703	46.408912058491765	51.29680861948977	8.394566321235574	52.447282938163	62.58538559145661	18.18806576508089	7.890029556048355	17.228000531160394	6.636852634185205	15.316030865925722	16.35115182367692	38.54146123853823	38.523464865136894	7.893210621779714	5.256145399723348	7.91766395436883	53.404776205113166	17.16343973098116	9.824126132015225	34.561362392910404	59.432408598868996	43.89103160940329	51.53276229320793	21.07165301334014	20.51460429530445	37.35671938830673	6.568487482046467	18.069626654264827	31.593098661987398	22.16149204315312	29.34824279560889	21.549288650970997	51.692413014030016	10.347744729712801	43.88669704843978	54.57376098855183	50.784520293039755	47.30576956787209	40.57641339956293	16.103095895201502	55.844018568658775	31.52690763518756	58.6527545941044	37.028791883403464	27.846054028774436	49.89228571668463	27.620665334418145	46.170484174523
63.64426701253207	43.03105677379284	12.194574336968717	9.252528463435185	50.29733780067245	5.936905882388181	13.116088721207987	40.240268156785085	65.42406035208309	41.15768651299636	51.82980801996211	44.017692513948404	46.31767627013248	26.749425724328315	20.998930838038063	59.41150307500624	55.9280115892301	58.23041317694361	10.507309719326745	47.513492247880876	61.35641463888927	30.275085246310983	4.596581746641376	18.488873164833183	6.907835569477356	38.40589224341449	47.27773867691773	21.519384134603023	63.01667907154294	40.304379247340755	32.11649230530298	62.95254369452776	34.9374041198488	67.03160639156539	11.83011748795608	48.447837299888306	14.693208513061132	3.8440357102712603	17.562927251217868	15.855471761762892	21.64413701822587	42.580681708556035	12.82210643012639	33.435087159165334	7.64349480074534	22.463427482149395	33.38378256974476	12.939154969222479	30.846558802777928	25.837177570382615
62.55837331091531	41.9468976229491	10.528733986885117	9.036550560952763	48.86504142993529	4.769040623636634	14.7474237784797	38.709924695403515	64.00586200712672	39.643353390476705	50.309672438677	42.397080743002974	45.142459884139384	26.231444723838468	19.22243687686484	58.105376322539335	54.54761247928769	56.57293338402349	10.945557754032635	46.40312170281465	60.08540762111969	29.59365635677011	4.028387395008671	18.0035366126573	5.798704370730492	37.12627777045704	46.29801052601097	20.315769751378784	61.42653400932038	38.7956515129668	31.293433865476196	62.01612655084642	34.08299342541804	66.01930735024044	12.032491529994426	46.885715189134224	13.47890237031128	2.996267087647315	17.903160038706687	15.64361984273053	19.71475729979408	41.009962462741	11.195497957836256	32.66758180311447	9.016784918158969	21.38399737412079	31.59109642160425	12.900739412752348	29.290706206321868	25.922422823826903
17.938473673147442	13.742117734615068	42.540623394775565	42.190667345874516	23.071430105285582	45.930020461418266	49.365027780691186	26.43674619932715	29.170998274731552	25.79397171243248	26.673002092791705	29.347932444304416	14.85118789011651	24.68558178931404	39.09258021148699	21.771753495675014	22.777764259983076	34.925575042290006	42.384397686972214	12.77985102020295	21.700573812996517	21.053930297821797	54.391185379890544	32.89120688066355	44.902018762766254	20.400156011899565	9.325706603953897	31.685335575217877	34.42958437298015	25.76001453123627	19.559632276499755	14.137810050831812	16.992687477385804	19.06513149281851	40.598089527180214	27.575385869008326	37.85033750222978	47.694248226157214	36.68334361156566	35.899080775064974	43.44421042995905	27.52743268632998	55.251011369565894	18.056983298829756	47.92726688824427	30.061499244464706	36.26137719130415	38.9986097056017	30.0305851439499	28.793546489301953
7.732330335560599	15.157590112522564	47.483758658034375	48.821368708373974	18.078361552944877	51.87408133315593	57.40469830726461	25.32088669283017	19.68282703680225	24.40233141317389	21.113042660162165	26.596888630400517	13.354366345669463	31.957729071770995	42.32399412518405	12.916075889012365	15.3873535342163	27.98205766334543	49.611758778689975	11.319908777030498	12.198304404348569	27.865596967743024	60.121808532448455	39.72042603357171	50.846008418865146	21.538728287978728	10.37492190809061	36.60039752969802	26.175448927648347	24.71467380671262	25.59274367767456	5.381901393684048	22.732253156589444	9.69233734104554	47.7886266503632	23.279230921082064	43.29072728530415	53.81138172451644	44.64362385307346	43.00456687420453	46.12070461431882	25.402835094873563	59.56927939786402	24.46688025418	55.224189126382406	35.30998639545713	36.45232481899537	46.06921789808536	31.785033931003785	37.42656942562944
38.80533384012145	19.06057580660354	15.019031223897459	20.67278191884498	23.493928129058954	21.111077409774925	32.891294725383155	13.255226913764199	38.63486560786271	14.181353139030675	24.849934003818337	17.204818943671107	21.23359729788725	15.921713852360739	8.165038313417579	33.121087588558254	29.29965214723825	31.495964453406003	23.42959862365015	22.975400321293424	35.247875417352155	15.056441407920943	28.097471790208385	15.740327360710673	20.232086372602847	12.7917314167731	24.099960480032916	7.464643911573694	36.07017826407469	13.333959039142378	13.97206262013804	39.443941139243435	15.328856737702187	42.733775506265935	21.961471086590084	21.475175654329494	12.843368200815357	23.23919593170493	23.248595549680942	18.53425622843372	12.148772673817096	15.626541925664126	25.699406734928463	15.576981487627533	28.11489221983717	8.387194206536694	9.717139725722237	20.30472981004201	3.9161088872040155	23.170093782155785
53.31106634493527	34.1294485664537	20.39183961326878	12.229702717802844	45.05912389510863	17.38825249125073	12.000116467332504	37.49465567941059	59.0389928476901	38.05255458105782	47.75055384604077	42.25836806470247	38.13076971693995	15.000159183860937	26.419009753883778	51.859532881522505	49.55803016250369	55.957284925471896	9.268731053657342	38.463632931685446	53.2606808271406	19.173022767744374	24.027032801790828	10.964504257424913	16.83928259592672	32.453989125302265	36.81832285396968	19.28161850012869	59.32576591030597	37.22543116366192	22.056436634201926	51.12117215540456	24.661771960919367	55.79293068406089	8.66492775991191	45.3026205588516	16.911465693749637	17.65609774436769	3.6288033278053997	8.699955827107518	30.140187090758236	40.17099564521024	30.320506321859284	22.532531879831122	12.810462250399215	18.399924304006145	36.21837179979936	8.89598953999445	30.080229162200943	8.862888568057723
63.065146589693754	43.654825375373	23.711980582793068	14.70684848241026	54.12318847176268	18.26870966786829	4.483162925706018	45.871411695582154	68.41635194957935	46.5315964427768	56.61386031645386	50.48611850219752	47.60478316142482	24.509616408223454	31.631680886579545	61.35807767373176	58.86806543388799	64.51064433971554	11.15020041886186	48.05020013198651	62.83297031949693	28.727201468634693	21.64919617360003	18.804921566542355	18.264222496262768	41.448182691742225	46.527574434304384	26.566072091085886	68.22395633615166	45.67907774770091	31.533824834626575	60.90298619499574	34.227002557579375	65.57462626150236	12.205973009707911	53.92508888704918	22.086168116122067	17.372712180877784	11.761254636741983	15.564250631086267	34.381984956614524	48.52288935454526	29.88695983538065	32.137255109509866	9.687575386897976	26.19339614759621	42.90104122230185	13.711620202932794	37.664429806534784	18.59165171616584
17.969809838628663	2.6460818197696363	35.09299496056107	37.24314250379208	11.7628827914627	39.8444926367169	46.93870955927334	14.037796596467963	22.90959039444416	13.33015392355708	15.416320535027191	16.836321849455892	2.6686991018586603	21.554562847009823	29.682289085681994	15.467953468907695	13.967305956854847	24.268561614266265	38.48295215273337	1.9873589905155817	16.78371149964842	17.336195947215465	47.92406797738872	28.512962319993775	38.82800407074592	8.98458805423828	3.2419854756803046	24.334788144936937	25.3318034717764	13.368236374351952	14.575159098006258	17.939101746735204	11.836252616136974	21.51517440181554	36.66655862168755	15.503939584220852	31.132592930373395	41.850321997903244	34.390902509676145	31.929688911061678	33.50561972420491	15.003309877863337	46.98517347789259	13.944652992461064	44.05561349483831	23.21847663462105	24.49953157979896	34.88405705302788	19.238209415023306	28.42958554741953
15.146347012759735	13.552292232400694	43.852522149649886	43.98816467149309	21.480058706610137	47.541120461086855	51.5817421169928	25.89967933411851	26.590036993878137	25.172165950568182	24.9978154602182	28.415623385429313	13.879029055344015	26.593822553749703	39.8971508103058	19.298194639805196	20.62851257854241	32.98084021573816	44.35504691001059	11.686674372422996	19.091911555342726	22.78428944449249	55.96346373425449	34.7118474209828	46.50995338246096	20.374263691972487	8.638218915777083	32.92973850601765	32.161618861341154	25.23130352906661	21.02032364939383	11.453637946603669	18.31175628510041	16.357888259252217	42.553236651233846	26.22382686544729	39.285329612885505	49.35987871351441	38.85246854244871	37.8141611462009	44.11489384173566	26.736225827293993	56.42737955003084	19.61681646482677	49.93046257733545	31.392779016567644	36.1918017669751	40.914032604643005	30.340665322461952	31.140523274518568
56.18836589752255	36.3502333171189	17.146449215746816	8.253609614120105	46.44727919889878	13.03812464556878	8.166359911764095	38.04413237331523	60.90190382245641	38.71517874184853	48.863377660003295	42.646669990873264	40.22523896412278	17.3781099360585	24.34776282187416	53.96835713222448	51.31874285293949	56.6918489912878	4.757382433028722	40.81033276889425	55.53122638048323	21.58287681926502	19.085939106620824	11.003048742323102	12.658820977951608	33.77247155956542	39.54240478077071	18.74175324101838	60.47256784937951	37.8603033045625	24.256278135232854	54.38709264669049	27.03671579698079	58.93230101292406	4.9528630254119665	46.12319976686671	14.679288594692034	12.984117514496976	4.62510975159019	7.722573084157599	27.526228560692072	40.69164217693603	25.83052137505572	25.029472698840777	7.766903129262867	18.352509287433048	35.23273841100694	6.106205757232633	29.83773703850464	12.988868244372851
47.03480252925785	26.930004553023217	14.116054836524548	9.443381485849578	36.921834002599155	14.11943477538839	17.51832972725211	28.770240445944307	51.36814042311656	29.38821312092093	39.39221394171586	33.46972623504844	30.751621337350507	8.430083686816799	18.19574313311494	44.47640322507735	41.78069349217802	47.35895429367848	9.338307365212115	31.421933871633705	46.080674257713234	12.452979184133618	22.41128268282784	2.0512257623332526	13.194860578312555	24.24484369848713	30.365799945665067	10.333395027834586	51.00205319707864	28.544289072559085	14.927470237546205	45.56582706132438	17.764760215190726	49.97232004686438	7.532757228239339	36.74270768191565	9.482364634476543	15.432101564914095	5.6671080357640164	2.85627537059514	22.36760451975536	31.438117262221812	26.211408262916287	15.873138144362112	14.934417884784683	9.41682427541641	27.284248258142284	5.933967316495837	21.101850977945713	8.330894824411022
62.014255363701984	41.77588798547564	16.75840745022673	8.43586618640087	50.968704520459546	10.675877186163373	4.413531770155371	41.81408181271109	65.77662769569002	42.59461435991691	53.0726807797511	46.151899539180434	45.49238736471685	23.354773845749953	25.30085123707371	59.125065800923586	56.16217402308753	60.40849159535275	5.9252635181750675	46.291855471690056	60.82816439249204	27.440869994287738	13.812334314688133	15.834573817187483	10.873377794113289	38.42092260324495	45.34845298912166	22.1123130867992	64.61026420600405	41.72660898297839	29.889285318168998	60.52944610213189	32.73928423051783	64.96051735816717	7.704028522351661	50.05401066185635	16.354384000354173	9.509290797499443	11.285689408062966	12.410618089317637	27.439170677600853	44.379175522352355	21.898969366029696	30.86445697672613	1.7016718600452632	22.281276694230662	37.23462509767914	9.509208198092217	32.93805486382818	19.847739800317065
17.950633564022123	17.40357108745856	43.039828714638325	47.889453140132474	5.064417616166649	49.05359494371696	59.1987502507986	14.842243852565957	10.891258041886562	13.86636883277981	3.4742118173317964	12.262501827658564	13.552792541299766	35.28259649080824	35.226047309002595	8.501402249557641	4.2979143993561735	8.663936222108315	50.00567000086391	14.643661483899333	10.817691771015175	31.347472508436404	56.079235618096256	40.5146681417773	48.136317469477234	17.71961143988614	18.160056413411468	33.94913837273556	9.39818478327986	14.700309983583544	28.377093715535057	22.177749297570678	26.210134390582876	22.32288967714718	48.29657814907445	7.264929247257124	40.48324307950871	51.17950137142819	47.44557467277195	43.9241156154443	37.39651797307152	12.85133753995975	52.618731706758226	28.378871048659693	55.24709874945591	33.626668875655106	24.79848053679864	46.49750653348323	24.26463378398705	42.97869473853718
17.087823548182378	7.380292572772203	38.15427115977437	38.97561835433485	17.122971977463756	42.206619265757624	47.46260191662988	19.97445056747105	25.58610084735227	19.318657473047292	20.785166610486606	22.892594975059755	8.47728343974647	22.005527675131436	33.80846067024374	17.92836178126328	17.853689115107464	29.368580397669476	39.68048882803696	6.547119332558848	18.51178419650266	17.927280730472038	50.544065723493866	29.818426578398153	41.17536198495285	14.171443222211126	2.9270979651410647	27.21270056893661	29.592016749303063	19.29878199403871	15.746740466966294	15.201764419174086	12.909642601556854	19.636257247775575	37.85879334530149	21.339040539009194	33.75123143195619	44.09979676540994	34.705650204841405	33.07648008695731	37.96046544101209	21.05093358804028	50.566535133750435	14.549859586187868	45.29170370810744	25.78505092217578	30.01790888711067	36.149649946028916	24.116523431964993	27.65322307538374
14.717961936441604	11.483245663819837	40.497291713076834	44.29586246900109	4.074066234386476	46.07228001577	54.988550487015495	13.600669446840952	13.850543408345567	12.549778961814022	7.145393346222581	13.275028233212343	7.433904042049361	30.249181939030287	33.49138965077949	7.46570637733695	4.330477727581343	15.148629096319818	46.059645492447515	8.18103899575437	9.628438972451988	26.144137565657843	53.60581918402444	36.270701915114785	45.1035617865491	13.657692676524956	11.621605661561157	30.553648375535793	15.547725700448948	13.178901715980329	23.207290581363495	17.70834079543524	20.772253485996888	19.133225804984516	44.29023928317406	9.322742535091148	37.32725292932794	48.17039935457942	42.813463145389775	39.72148207349541	36.38730505057012	12.684688200050072	51.15213561098368	22.956437157718156	51.482688875775814	29.90886961086935	24.804791497462418	42.48187881001513	22.27817167584088	37.6348290562167
23.501467343110615	3.3362203528467758	30.017624851195066	31.64761309478432	15.652234890379809	34.448702969213706	41.20997588576514	13.771402108212708	28.34975720409499	13.447196829427504	19.054607708846813	17.820524265750212	7.4009027784778265	15.850030102101897	25.413623273325097	21.057001255721847	19.079466988216172	27.989022543876217	32.79354337538018	7.707978023200831	22.474540188177574	11.641341559126873	42.65003991451884	22.82021725127808	33.42430619316267	6.806413966909711	7.108372588416935	19.118314030656066	29.903593537857304	13.11719602010819	8.84816353319038	22.864932979610693	6.146828185083331	26.812009184700443	30.97412806242902	18.07516691944674	25.81901130854974	36.41708737103603	28.67043131818512	26.22541194591604	29.586510857166534	15.623317663589376	42.267205793204425	8.296373146163829	38.37778636988592	17.844667315732842	22.396736916866185	29.198283940785057	15.96443040359376	22.920795194199354
47.62735052108169	27.853285651476128	8.313665042922832	16.613958783135757	31.738271004651317	14.983893559334277	29.084016017034745	21.16245315453401	46.76752246346618	22.177982554473243	32.62780374897352	24.277904396015963	30.076628269603255	20.305121983472677	0.7392438983269124	41.6579459124581	37.66103006143652	38.2397547972978	20.085526963056697	31.820597892272936	43.84642786835128	21.11755041687799	20.456858730136997	16.13655448822594	14.364541476612182	21.634874540909852	32.84991090799556	9.637670131495023	43.32848709746346	21.39086576625419	21.018007544332615	48.27941122907251	23.005412180121645	51.57724513208088	19.148827844980545	29.013938409459094	9.385181777935651	16.979851610010734	22.590934230614316	17.528785636022228	4.497665457122939	23.16794333731892	16.941694790865334	22.691042079142935	23.490240158992886	11.554831633839976	13.045471742451376	17.94653284360279	11.944830215064224	25.6664002081445
20.881321335222097	9.810547875232224	34.523275437660736	38.90990376325012	4.1172817519436435	40.317628054363375	50.09812856449901	7.21727051437782	19.173829098457347	6.170277131078246	6.847858963791923	7.784197492478933	7.125185105024563	26.288844747506904	27.23365364315892	13.717251761969766	9.744571144619472	15.673835483209222	40.93999747668041	9.176826560133104	15.97029177071899	22.455639954164766	47.62893813222647	31.402503166767477	39.37439011779811	8.610701079290447	12.678371974240628	25.002157938318096	18.290028959928282	6.788817107853861	19.494658534491336	23.234455564838672	17.544309616903618	25.22646557438256	39.21829568555884	5.880557838700565	31.648943506941496	42.4342030905443	38.33771648053108	34.81690321476369	30.019062166656422	6.612741883309313	44.87061372938172	19.664208907159317	46.22805538887974	24.58437060538418	18.480397164046288	37.41601583624475	16.030910604901006	34.098312198441015
22.94880738224437	29.36245132309388	53.70133637392663	59.26840914085892	17.127634157427483	59.98769126375995	70.88740904321465	25.707652580675834	9.126184652969684	24.874644109238726	14.431814794798084	21.84550410195897	25.394896785807884	47.33805027244134	45.362069854107055	14.886794981903135	14.023179882603586	8.288122915281832	61.58566664886843	26.160582761173288	15.785143047676007	43.42964088575719	66.51383629151574	52.29939399695515	59.11934921299508	29.66564360178069	29.429764953351125	45.35024221072795	2.8343406724157023	25.742967144834548	40.45940547953304	28.362228425648272	38.296374617070796	26.35655698860634	59.919659858109355	17.439765939942262	51.64344953025897	62.113993712789615	59.36299875112447	55.671407407819366	46.764174952025556	23.262544446766604	62.11071470074228	40.466930277203055	66.68899840086445	45.21094897714686	33.735622287582494	58.1355888428238	34.99491390502871	55.06498788134946
19.533776038283605	3.626192283673859	33.51683855871174	36.51117216844885	9.074835891811626	38.679076833322426	46.8626609579705	10.488603419680544	22.090360354105403	9.733733426160407	12.582292041427602	13.195495194563385	1.9771478752604486	21.961857267456658	27.43086396845196	15.14182345551817	12.621405517997088	21.53158142340641	38.07367410557439	4.057158745204816	16.879197858506426	17.851992757976898	46.52712163789366	28.193015598010206	37.6824902105551	6.500285293440525	6.872844611138042	23.068544194103627	23.27074421602463	9.828712019974118	14.915954441919345	20.390369764529378	12.501799573511681	23.454279659434665	36.282896685736034	12.152731646980332	29.907215685900802	40.738710454394884	34.57881591991857	31.644709564065593	30.981027385929806	11.35678317515294	44.9669773264401	14.686848228378556	43.56546801230795	22.199089578452032	21.248411191041306	34.47854264315554	16.575198152746047	29.365443331833376
16.73185899160957	12.238527730922888	39.60667982223786	43.81673731081624	1.873568833434718	45.353671800429815	54.79313674304326	12.092243137265589	14.172784976338157	11.038749115653886	5.011486225053878	11.253682098118105	8.381100590026396	30.437942755243135	32.30990069290352	8.73507027521355	4.653322919372187	13.422750254351875	45.7344560250252	9.58293264843757	11.062744606884355	26.423640413894123	52.71498843653937	36.064108969021085	44.40268863880173	13.239445723219783	13.173931966199481	29.957901410380725	14.530119845283256	11.744886520587166	23.458725383770698	19.908975633992487	21.18665548159693	21.17065799135477	43.989162182942806	7.1102361052788785	36.656794355731094	47.46586246191385	42.80771144468507	39.502296094368134	35.00002616505531	10.877716583682144	49.93107318027854	23.36625772556281	51.08607848180295	29.446618444754286	23.10539147389748	42.182018618101594	21.116670813206408	38.018219397055965
13.956172873133907	20.301072064004686	48.40618823687881	52.78945189245222	9.90659398734313	54.25616676760504	63.732193126514005	20.40285772911422	5.2397408907103316	19.386287361420546	9.363208604102315	18.1406974444375	16.225813074467275	39.13193632858064	40.82478293480953	4.806133231886062	4.559560487158686	11.372883285150168	54.70306240880138	16.563999752772666	6.357794017960553	35.03206677729367	61.49506001199277	45.00168957739257	53.31442626445718	22.205646922955037	19.570768050778348	38.91659377720274	8.482986223625655	20.183083389329973	32.09373665857819	18.965558614960376	29.653361715171478	18.014170618323902	52.953521429013726	13.149913649610133	45.587632398676284	56.37364397770807	51.652479256845716	48.445218077972235	43.16093197221584	18.59995159157779	58.319058036255704	31.83644783543361	60.06124556766893	38.4218370464122	30.66112915798013	51.1457927853869	29.735551955423926	46.51139024761751
18.28439768346848	27.249386282926256	54.04499957431778	58.97234644769566	16.00039381664261	60.11642002273994	70.20280429440164	25.813151256108977	4.3019327337529205	24.871197861515075	14.213586028991289	22.63006631955302	23.181419381143215	45.91274394332158	46.056246131138984	11.02559173256753	11.469520209029646	11.10895249470517	61.05427228824179	23.57315525853591	11.45546300976078	41.85875271731857	67.04135470621246	51.489898822183285	59.2052736591863	28.646738055873612	26.554181084181046	45.03444813926696	5.328627293789382	25.719672306195655	38.90406589221869	23.770846201188277	36.53226745648578	21.535953074409626	59.33380679672551	17.781218703854	51.5663418059721	62.2435062209398	58.30055280198997	54.915027660735696	47.92018575066042	23.632073982337403	63.24172581310497	38.717349280603855	66.3209238388872	44.688070647259906	35.03081763138519	57.53135130433644	35.24690396649411	53.39667707434911
44.76181786072881	24.714113213488286	15.179667782371737	11.527936886372714	34.91916174192697	15.962704385200585	19.721185983089562	27.05993421597824	49.25503225135628	27.63177055875509	37.474535033154105	31.817638145631093	28.566880142351135	6.1541576118830905	18.139901483598425	42.30671332177186	39.683770699756046	45.56638713020644	11.620528611330352	29.194269082719067	43.882996714757155	10.166340778930595	24.35894689171917	2.5925370707759523	14.998776568975375	22.249682187618927	28.092123324713352	9.528799588770529	49.0766586152583	26.799782646524488	12.672055306886003	43.27737461376633	15.499165560504423	47.68623772710483	9.809817252758215	34.923096481816586	10.258591558335725	17.40552876777915	7.479087742501633	5.074747333965026	22.544032209918548	29.735590631114388	27.65663559748671	13.590666006127488	17.2207843068583	8.261943662591253	26.33242611161809	8.174749249594312	19.805984233420748	7.554777773537392
35.38066388272965	15.166411940176076	17.64274762097432	21.667928903584777	21.39133357193551	23.088621046504418	33.26490068713183	12.137740623117072	36.45327253131164	12.856471509163102	23.308843991479186	16.740415959233665	17.762926193577325	12.9961982218816	12.157635651600255	30.41273163753107	26.915892563487006	30.797861518944607	23.916968546451088	19.31764902864644	32.411612752992646	11.313778449759425	30.70229133543664	14.983611041021527	22.12647666533211	9.479956639194208	20.101034236170342	7.724978649264954	34.83854762919099	11.992190854406411	9.831290224470433	35.65479612111936	10.987747924089085	39.15972028341668	22.270143029801375	20.310739188137322	14.367622680903159	25.192443535245143	22.41952222908718	18.20379399632673	16.415254073002263	14.773932064252335	29.260380721988742	11.378023847626151	29.048501466638392	7.591711150304449	12.611077688522974	20.500174277895827	5.141612943279298	20.788963575612485
46.4956098486413	26.762887426717246	16.640888562006598	11.4338268864128	37.3467049649947	16.345330761090555	17.857171372963542	29.721093281486578	51.50762546030244	30.26894031156856	39.98714830435455	34.500186242482066	30.694321166421535	7.690382694070873	20.50965253444688	44.448588551007646	41.97352868154291	48.16896981279353	10.657795517187223	31.18948282224491	45.94997543508079	11.90538841950445	24.4900101264065	4.343302902396157	15.459746570000648	24.708811811731543	29.852521682547994	12.199294326080867	51.573858723505175	29.444254048777207	14.641235660907007	44.744914448099195	17.382253256813254	49.259355320520406	8.963479730337578	37.51480216560123	11.996410783280998	17.513677251438	5.185873099576577	4.86955912322001	24.77429652007906	32.39788602465054	28.63981347328462	15.34814991552931	16.08991931027881	11.004895413144808	29.064272848086702	7.644001791012117	22.564280436689614	5.830265659218816
30.551702701332744	11.908730514314941	26.45670278006518	25.793395885133155	24.180615935946847	29.509999351750782	33.86158891338694	20.187459159314646	36.85188450559465	20.214105510900023	27.464499835078477	24.838049225789245	15.98097776164986	8.445937510790555	24.449664126294536	29.423531778588984	27.68928032661635	36.33074281700058	26.20444886657179	15.916984972894534	30.64724328759239	4.621710803585666	37.98233383852265	16.50920683238322	28.48386128665142	13.174842901033692	14.020053301757992	15.916479435087194	38.50302112728427	19.634669283692507	3.918464323589237	28.73993942946895	3.4110205667437032	33.23869373034903	24.392570851375826	26.06088338102068	21.605428558600224	31.26155827857618	21.109517033777866	19.632829634218126	29.130225913184347	22.541901812636794	39.330774732702146	2.2769769599817122	31.801693168576413	14.117775191601499	25.74474696584194	22.729077672876173	18.283935614850503	14.495940786058734
19.962233414589555	20.215268290186273	44.460647699072915	49.71479027792848	7.621363810400245	50.62412289392463	61.23982857889033	16.26537147324798	10.67141129302944	15.372386885595551	4.769703706695878	12.920669806367139	16.43687062375659	37.71576027947634	36.37336904941294	10.400083559586268	6.835035101532566	5.7859220164466025	51.96514666383918	17.59504946863597	12.507868722367597	33.85849734304425	57.40910893124824	42.62871226425548	49.73211714250208	19.999788344606714	21.126398449958007	35.77610364699414	6.872555920778333	16.23538862146102	30.891732441784324	24.515863886390846	28.826310004839982	24.22101855317751	50.28609771255099	8.101512876504367	42.16947446224459	52.75254537960395	49.684990394902414	46.007605601183684	38.21474448601432	13.977427147663256	53.53238188798993	30.979001431243724	57.116546016650325	35.57995998435035	25.358143285629165	48.4972982641276	25.66850162727363	45.50257989396127
48.635818004278086	28.407566758364798	12.773597576317853	7.578083912275224	38.072079764914506	12.316240357091267	16.172981387852417	29.603931306857362	52.65652348767473	30.26895363055851	40.43448333026904	34.229358500170996	32.16951172492688	10.205188471360188	17.644007687369303	45.857392027097774	43.05222838935113	48.24672912465953	7.615114350636039	32.91735005290075	47.50914631544322	14.140546545141023	20.56501975879076	2.570011255274034	11.411045549026946	25.412072716380205	31.975744385869525	10.552777092736514	52.041219459638256	29.41485056301649	16.50815236604715	47.265705055612365	19.363689442131847	51.63426893111736	5.792714719664354	37.675812019573456	8.4485387541188	13.583351379746636	5.301812125832672	1.0184259663550514	21.598432819773382	32.255776042820564	24.574262954266935	17.531242574099544	13.227541169606498	9.958520654805573	27.405051636975593	4.119122104927303	21.56946974599256	9.87683185421883
40.90602558997229	20.790660326366417	12.427875962080895	17.907637961055062	26.086546374309204	18.38741461837472	30.167434173249333	15.973334890138402	41.2324087607078	16.878519422317673	27.550639810383327	19.977400503398922	23.285019790103135	14.718932034659177	6.673332475002609	35.55538430344633	31.832061170627938	34.268817174464026	20.707720872649	24.90428510651769	37.636729117856646	14.589289982096378	25.53755048111468	13.395140759016458	17.495013685176417	14.894644212914912	25.722207016215552	5.086686846596633	38.817783634569345	16.02355538763048	14.053399993222188	41.275296034712035	15.855294863468439	44.73707751008228	19.270980090282848	24.214493060158485	10.069528925840201	20.515762575281602	20.835697475269843	16.01032444600463	11.205795716891167	18.3791329473475	23.651308977769673	15.718319212636409	25.346893455773948	6.40373288483016	11.871501685749818	17.642047093971883	6.688983566308691	21.461147317491704
17.47243114344204	6.21485918818186	35.95613238943667	39.250033046619706	6.6778458898725574	41.27762718938511	49.722123071813385	11.085327622247831	19.191016802094957	10.157799510440931	10.325397481383009	12.725938680249238	2.426174263263898	24.865662224451274	29.504020784240897	12.331065944855725	9.721945675865493	19.196832095624004	40.88440061828224	4.200633294710019	14.166708318792184	20.753225061997455	49.018475326473954	31.03223038680722	40.290295883104704	8.838356935145098	7.8020103360254245	25.679758159841956	20.554382723454726	10.491531906677771	17.819384546340263	18.988650943085872	15.38541439360487	21.592016344074192	39.100454913253614	10.621078216564028	32.50560901173368	43.35302005787542	37.4707859399826	34.48482338054244	32.81973430856869	11.266319729459354	47.13118068220129	17.570210728459188	46.35410230200428	24.8958751018345	22.30717329197838	37.29408084118698	18.42905205482816	32.24975579442783
37.23363322992698	18.514215259532524	18.166410559462605	24.42615388149907	20.836799045132725	24.517612360894454	36.72815541445624	10.261956098637556	35.86700453587082	11.27312940659492	21.786468013028703	13.710129059388347	19.984374758672278	19.13983037224924	10.166922847112474	30.830376946550967	26.77236616759377	27.948560825505925	27.26919147324562	21.940478013422478	33.05653006044006	17.65507976135744	31.064198514058372	19.61174459037989	23.686636820837762	11.764166229222539	23.621845056316587	11.361654276794498	32.737125064093284	10.486186457942937	16.042850378849774	38.395865005217914	16.803881632674337	41.334663968977154	25.828335295936117	18.246031483866574	16.536748341875043	26.635973577878186	27.12993278553225	22.435316260230675	13.05908136493155	12.367529536141337	27.758736314201805	17.511274408333545	31.84926311485412	12.188251912695891	6.290226305040088	24.186379806335474	1.5898390046562418	26.685693771093757
22.335721442907154	17.75944632912434	39.828638208382145	45.29297641899627	5.504557992161645	46.04929627534035	56.98364669732763	11.72934903030389	15.120371523972054	10.900483495307043	1.955797942487985	8.19994408130304	14.463541163258597	34.03863083954789	31.674493954839114	13.051071908406676	8.602260054270534	7.585465993425194	47.64692832150578	16.092906301938115	15.410138013298994	30.352271595399777	52.74068929534815	38.4834300216461	45.1704774038379	16.255508871437478	19.74235466926062	31.38491846334798	11.149083793035935	11.769006893827203	27.416801940628318	26.230263704314893	25.60013639758378	26.754006080153808	45.9975568916121	3.4651823464418396	37.66741812470299	48.17707804187339	45.67112678693136	41.82027686040636	33.49589615478948	9.331124047030821	48.8115472864234	27.69168731257925	52.71798920650145	31.295730642756265	20.664345241273846	44.221552863761794	21.062057536894162	41.96087831911117
33.31304416189701	13.196779640438308	19.73220254026255	23.613675330395903	19.408552931340306	25.152885762655632	35.043747094062205	10.525194245364911	34.43143653890538	11.155294583610944	21.442563381122458	15.267011782711624	15.691453171097779	13.63723720919913	14.017289371582292	28.335503363386188	24.875571326738875	29.13453722103926	25.754476359524414	17.2798659653049	30.32612338913024	11.329868073635062	32.791879662438774	16.571733281928275	24.18541390897735	7.389832026329846	18.187912514919816	9.702023872711136	33.01357914077254	10.30496065641038	9.366291837081853	33.66294848024175	9.99187744147708	37.116093707321134	24.075553176489247	18.56474890676206	16.41489908312019	27.252127454418517	23.8998327009266	19.87666982313241	18.108809880696725	13.19602971944213	31.276249979841275	10.758974615028293	30.959879163928026	9.368052432994487	12.807739268143868	22.28982296789596	5.32630525084821	21.614374852392224
53.34470517039612	33.544712098214745	16.515337584342962	8.28524747979924	43.78354100001059	13.47768838000371	11.012107366969316	35.57862755393813	58.15914267924313	36.21865170285792	46.26347368562439	40.23701465856235	37.437330943355285	14.537796660067517	22.953317694604962	51.18648921018474	48.58806449211354	54.196359938708206	5.550182188223845	37.99519606269305	52.730311801505025	18.746785976375783	20.431135125015576	8.513315614702186	12.900236046674673	31.106777357391387	36.70151377563771	16.56983057767635	57.87346105472455	35.37004504521377	21.439166747137854	51.5462807554268	24.20893992923255	56.08733702072258	4.727504725137813	43.59412307404873	13.319348678328282	13.86402995575824	1.8401565450845068	5.513439175490603	26.475040373868378	38.239118523812834	26.415574243606756	22.192308366518137	10.011791462077674	15.995749280962015	33.32286268581019	4.998594071932921	27.611527441832113	10.422354192244923
21.680239880381684	13.214670887179018	39.40119402679356	38.5529188407929	24.2461320115552	42.46315145139541	45.393560190141606	25.92361025888021	32.08949241782647	25.419332388637383	27.915169203797277	29.37422496746171	15.388104160004001	21.006695661124407	36.57386915593536	24.5159360245721	24.892205715196447	36.5294294299292	38.59490469171963	13.633024743227436	24.74372155883569	17.593269222756764	50.94580982900895	29.2580453781337	41.44082533045825	19.299243644390796	9.984779180433419	28.682812216086962	36.639570499431194	25.248483934991246	16.44294841974941	18.155932965705837	14.122255845228029	23.06422212134761	36.824400255281006	28.28121605217936	34.59424945959373	44.169821585967256	32.75227211581277	32.169812984597385	41.068288518064364	27.371515774820992	52.22423113284529	14.846964645849594	44.10448190684449	26.96958170954369	34.93295395736803	35.26189530728352	28.24894987376431	24.766167651948162
23.134568446341614	13.45522504016073	34.90801832848926	40.06158735277954	4.609763079491548	41.00180286550729	51.65955141312523	6.678162752374877	19.018187637024624	5.737380389892222	4.935172787136604	4.839034286501642	10.890996810543623	28.722857519742075	27.043001921036502	14.908287873620596	10.440392545623661	12.83482058917735	42.34847219747755	12.908202910091438	17.29682607897504	25.10524050384433	47.9214169260406	33.12539607447274	40.101094076599566	10.974174149696683	16.440731500652358	26.127542371781942	16.403392087605038	6.592883203780571	22.19364178420683	26.069358331833197	20.519865674610067	27.56554748013363	40.68472632263559	2.2964099625318997	32.516296064888756	43.12993148048406	40.30131059213218	36.47202986201271	29.29610453183623	4.745590166311824	44.467238908778114	22.562378703039638	47.46939217196007	25.97659662650818	16.95050313610828	38.902874603718615	16.11271845748949	36.67868533278216
49.356638405386725	29.066968367770208	4.295831954701101	12.3260710820614	34.41899747906034	10.894473507784989	24.787830778154	24.053182331143027	49.55224119981194	25.019459904524957	35.64499680143748	27.601632331948302	31.734999367953098	18.446686779561848	4.797595658202102	44.02568666123245	40.23410740688521	41.76389419256914	15.82510064882503	33.290168630484594	46.12386354998279	20.07713412811875	17.193502897707152	12.91246642245058	10.199331603877052	23.378140749270283	33.8754982848154	8.368835547729722	46.64939636537653	24.18877697816978	20.583589066819332	49.55090221274558	22.93577478309253	53.13280516821966	14.956685979510848	32.152860978486984	5.461422602083357	12.95561237449522	18.76221245649598	13.76602148397199	7.78095244687624	26.272297478736252	15.432553714296626	22.220587454200537	19.2157441280716	10.208639430692063	17.05107566792952	13.849616692589816	14.621462906484346	22.750714082225777
21.12980535148039	7.5662508439015115	35.19064902259386	35.42832248274296	19.42222904518911	38.88348107579773	43.562392776781856	20.17052814575992	29.285421618997873	19.696379147206237	23.078986948999727	23.757987666818277	10.330657018364986	18.212961228831542	31.557276313572974	21.628788704139385	21.06966895141576	31.91270041912703	35.96151780194886	9.000428401405967	22.37867271293118	14.246285314325949	47.29377261634619	26.191523508882227	37.85186230156729	13.517837161471064	5.688440080492984	24.282784569992426	32.69656309208335	19.497400230050275	12.34888075788153	18.98631314125186	9.633764120308856	23.5537085850884	34.1463377168867	23.027356711783987	30.605758557088567	40.72026068191456	30.797974044146173	29.37679990816987	35.919004825783226	21.701429264871486	47.81821811871233	10.984651453385354	41.56329071985107	22.72189582316657	29.21087699458841	32.46710796070966	22.682022502331286	23.61988547193022
38.339655556375256	17.72513316442066	15.098486384790554	17.184580153115323	26.027618565797663	19.473476159415302	28.220883606431457	17.41331289884347	40.857724589856346	18.056284006982438	28.25584036107111	22.10416888236992	21.03578774764413	8.34429525313545	12.578101852486112	34.38806673715564	31.247714161830984	36.035527190629786	19.03113586623138	22.19744315707358	36.22180787150284	8.179340121304751	27.615897142121707	9.670973475071223	18.457404933352436	13.493235473194815	22.14195172209887	4.1619169642354255	39.85251223715352	17.205353147152763	8.19767422304129	37.89587799338035	10.550531474603385	41.80927953916359	17.30732215110841	25.456782174241134	10.787274479009657	21.48526643185303	17.03021334020525	12.995513038437375	17.318982747514532	20.077096986267204	27.710516347955377	9.852602155273729	24.37675484541904	2.8544933800885643	17.19891065485193	15.506420723631281	10.17846753123375	15.681970696492366
9.421169774491245	21.567213544644797	53.44535303391517	54.08747277680538	24.695328642516856	57.469859617433855	61.837114984249254	32.18700546684251	23.391611868978575	31.272427739562445	27.516734975569516	33.41853464051743	20.147894255891714	36.79057433646258	48.743056972202936	17.94913742054869	21.291363947729163	33.6647500994556	54.55884942553634	18.04741309257569	16.497424518281093	32.897945806616605	65.83269239632696	44.84399405916208	56.43804520944348	28.164441741429407	16.540945542874002	42.50678811842803	31.0336426886314	31.57744816328614	30.945799861052887	3.8729993496971726	28.148419428594877	7.860546959764227	52.75109135412837	29.934786915025335	49.05197431070105	59.33803128964202	49.108714409965785	47.99660353773029	52.67267032389797	32.26485644028268	65.77144623715499	29.636407946158744	60.1454443605682	41.088340393198834	43.286290900611306	51.093114897929105	38.422645674226295	41.354707285392756
11.255248889045536	13.68334268656463	43.94814906685745	47.45214493329286	7.334507731748062	49.40721826974367	57.868664454130815	17.26884108150302	11.385935907286061	16.21775459830316	9.56953098340688	16.747898329601593	9.665688755235905	32.80216785170073	37.086273481342275	4.129696912855268	3.5467665718699686	16.127031946551746	49.079295118714214	9.607675446492292	6.061653633420296	28.624085625529137	57.044735304234976	39.206332971942594	48.42742412897038	16.929409123118837	12.4461103602298	33.83282638681853	15.11193899735615	16.845569063198575	25.74890718209187	14.78567956978702	23.153634251546883	15.701833933099714	47.291614633607956	12.44957858386136	40.64249917567563	51.49297544091422	45.525075929301636	42.65802028008176	40.03798164843392	16.297010990152067	54.7520002740482	25.3139511399	54.55669332281458	33.089782148431475	28.458091855050505	45.48631232663174	25.87937489302528	39.911092031859745
58.85507284841554	38.24195550432184	8.161889578437426	5.112842497644047	45.64702616242736	1.4966965749183119	13.738591405608778	35.703786540627846	60.75528692218848	36.600106522893846	47.26821501418319	39.608948625974456	41.53806647550467	22.206807683624163	17.078096362321514	54.67340923666059	51.2345139771853	53.87008445050692	7.61951638774156	42.725341748214596	56.60252325587072	25.611639864766413	8.003879456644508	13.972973278162478	2.2387021484668663	33.66265970567871	42.49721450075884	16.75948549021866	58.54001070471631	35.74125130884534	27.379326915799556	58.18270639934052	30.188854551103283	62.247301403985276	8.378544798301387	43.94328601517821	9.956465180861853	1.036659171616507	14.280085938254976	11.657545178565107	18.48686618661561	38.09566150562298	13.5378717718905	28.72408263012374	7.729432881290921	17.67558294490669	29.416808185987957	9.024327539007341	26.364406227857614	22.045345144595796
19.11531587678533	26.44940410377432	52.496075357338	57.59314142781578	14.766189705770893	58.624560861351576	68.94424503804449	24.277228043913144	5.48942733846382	23.35924883401578	12.687981781137815	20.93244502526276	22.410227665363756	44.88106916711514	44.421160028860676	11.108970116178519	10.768389251785441	9.183598156942233	59.74431542733708	22.97254641320893	11.929377706927903	40.8749245752148	65.45716015330112	50.25727656691698	57.723734632747465	27.443239998899344	26.10305621967386	43.64820290081083	3.5071646768179887	24.215812068571516	37.91011213425682	24.510700052630565	35.613114047382176	22.606680163266837	58.03890181511064	16.151756251604308	50.12155165636775	60.75273951611417	57.15524144720543	53.66880564744683	46.19484394815948	22.025820817647205	61.5298801488707	37.79625380042459	64.96663456716207	43.3609576270639	33.26811552340195	56.24066663038775	33.69832057871956	52.461651575709816
53.265986811964545	32.83037598934414	10.256325053865101	2.5101665811087375	41.71224078477624	7.647942968219372	12.892328393034582	32.578562035506934	56.56199830282828	33.346032843463874	43.806303830710675	36.972449172317866	36.445327792957	15.262581480893672	17.398804039646347	49.997826379938516	46.94973098981417	51.200641654658476	3.4353865757616324	37.356603894977255	51.753883252799774	19.048299003085212	15.568442834310927	7.103167163638155	6.89394236522989	29.197395322931047	36.658701461812626	12.882614769524945	55.34982044603543	32.47861827681019	21.21733527977281	52.1107670913791	24.08205532983242	56.39411046395405	2.1086820946752094	40.8058927159811	7.789109618334178	8.605895761212995	7.0812343571157825	4.165669238523913	20.515869984534866	35.160198134249626	20.44604711950335	22.367325742056526	8.687466242705137	13.01632479975259	28.65100856795539	1.4722665063856208	23.83369478992949	14.430529342067752
23.956898487503516	20.367124089690876	41.22436714994522	47.032260829809225	8.081833384641884	47.55789754665204	58.880655379366324	13.497017782130623	15.231486558328108	12.778522492788246	4.431262280775256	9.355828948059106	17.082801081464357	36.33408240788517	32.858280857015785	14.464923631913399	10.286232664356826	5.235836325065148	49.49654327763443	18.691676123679343	16.723768868875396	32.723803900741686	54.010648785710885	40.49946301836248	46.70490009312148	18.594366511320846	22.339704492852725	33.19241346707138	9.752025796171814	13.63715895885905	29.80687380732882	28.144709952174587	28.06962574208759	28.31605623743429	47.878515372002525	5.424684652365367	39.31397231406974	49.681198844429	47.766748390579046	43.79683580016098	34.35431173342319	10.925731504064267	49.7052094462874	30.13942498506526	54.474409753518785	33.21345179067656	21.364152985824948	46.11737034835301	22.58950336100303	44.29830846267329
12.689216545196249	11.712211409015572	43.336703800902264	44.1879258621963	18.204406619487802	47.436959995379624	52.47621094647281	23.411136555032407	23.28833203269283	22.612073362970683	21.665331411276902	25.56127425253607	11.190991003457054	27.112912270638176	38.743953162174954	15.901526370385847	17.15684070497119	29.537455548685696	44.83618780749492	8.961620615447401	15.827331497522149	23.08751364399319	55.769500606112146	35.0073400822681	46.40575374101903	18.490898907496312	6.60473274489409	32.39978723691353	28.694799340927577	22.75753681588522	20.96875816354356	10.068745691506908	18.137612902728755	14.686790377667535	43.017191918242624	23.073203674098767	38.969266546380915	49.33030085004405	39.711526693775276	38.2393106275497	42.77587095726478	24.0111358786174	55.675528844303116	19.740800437319056	50.44375914929175	30.99733168562008	34.080160731239715	41.320802970482944	28.682706675424363	32.39273186029071
10.294783015993987	19.701861018688277	51.34164416831317	51.85114099377346	23.818985598980245	55.28221501380226	59.533455103515735	30.74680824979296	23.97138741996962	29.86463862242423	26.829238016877532	32.255290945847996	18.580994490697655	34.52080304441795	46.80944456215445	17.964065648403352	20.914625238700562	33.447746902388516	52.28804596538637	16.42096827645438	16.78123269241142	30.65250842842167	63.66285836414368	42.59628008553383	54.2503238748025	26.39445204150115	14.621809016970142	40.399532964317714	31.20826992628773	30.121100118349123	28.746542367423	4.943083667135417	25.966170047056245	9.607647123551025	50.48241985476377	29.016819226124806	46.903290282598526	57.13731836369286	46.80883878527446	45.73306945385361	50.80879455472052	30.982846625664568	63.73419583087013	27.41350888160529	57.87045660473505	38.95204052658539	41.72507033531622	48.83101801509978	36.63615391437165	39.043768752728624
61.90647582750843	41.63240170832116	9.579757564884474	14.59434023251584	46.481260216133755	9.401806679577414	23.037979658979303	35.91409809118458	61.5188881394003	36.92907460833847	47.35508350924708	38.90200943791666	44.28381789993331	29.019965456460486	15.490759245687887	56.32829871905592	52.389423424065384	52.612853788136675	17.6612402733653	45.858534205485476	58.48089498663751	31.55782633108628	7.3824526126931165	21.485305651422905	9.983446549401997	35.89635649658192	46.41039433451368	20.42844944264401	57.88348292806512	36.13906011546046	32.5665377613719	62.10915430081116	35.108384895441425	65.70134886662225	18.137954598051657	43.71016943309557	14.517391172708749	9.569907368790949	23.895518669665094	20.2662950211448	14.065368516801014	37.8893602242566	3.6219877207455142	34.13568920918078	17.166577227225485	22.036797947612694	26.9975600574294	18.315305022215796	26.64509615946093	30.8301516626175
31.938451075460645	11.34587932496076	21.555643442025712	23.287256656816993	21.00972752581743	25.91849598784805	33.51314290341468	14.305706879952949	35.3296620582915	14.62029202668858	23.72278222943739	19.162426370884372	14.892077459231906	9.434351983988078	17.822065630568673	28.51622990234065	25.74162005150377	32.12870993876342	24.709352225415284	15.860679355690399	30.215578623747124	6.189932848003462	34.111705961685615	14.81985978735523	24.895989361930926	8.408964758983627	15.642576789672283	10.620585313715623	35.274491933163006	13.88167554378707	3.8429841698379272	31.39440452178188	4.748558414280825	35.33901450689246	22.913526145285953	21.48755020031974	17.28023003984663	27.90005472854548	21.410325144841515	18.272144432979786	22.33801519997438	16.90783992450024	34.00824355363998	5.212715015226662	30.225489863356668	9.305125909281326	18.358641006737592	21.111118296382408	10.861847175103089	17.44386586520295
3.270685129631773	21.617271485412587	54.08274702986497	55.775946609934046	21.223174552865657	58.689237383073475	64.50186577466779	30.177747235787784	17.201019450520146	29.17694463545416	23.468117259285865	30.499703325187966	19.08521483938776	39.034506627271334	48.46119946699114	12.723450304661895	16.732809694572442	28.49666423485421	56.64829593052514	17.362221312907845	10.847672510502358	34.92044426490757	66.85951491607342	46.730994385191515	57.66509506755366	27.51922307660073	17.183603097643427	43.2803155255236	25.259877417159583	29.639269800285344	32.58177126760068	2.8290015513583517	29.71663612925787	2.5995115117481733	54.82397605501911	26.409158732023474	50.03755772785451	60.65604100223065	51.742621698049675	50.03966470154551	52.01599377537269	29.735134158754562	65.9153040779847	31.505643565235673	62.26075285091422	42.07601195774469	41.498262321189095	53.093510644407424	37.601002601210574	44.51431401589211
33.47735713768655	16.468648097750883	28.034977439602873	25.6607986793483	29.00930255119691	29.998794988475936	31.957791611455534	25.303811512758013	41.03475543890915	25.340457983186212	32.38092090382191	29.965096603426606	20.466888046054322	8.464767194385464	27.538912784232586	33.470644386397694	32.13810598325803	41.289565990419725	25.349555445916852	20.063136203377994	34.47496499059102	6.844756311358863	38.45063270260712	16.526926589837544	29.00718699957804	18.301131655597896	17.581131741801588	18.382665805424416	43.22796105270534	24.756142187956172	8.170269549375032	30.931510848390634	8.527204009968752	35.675132209263055	23.61925778282704	31.117709848769223	22.987243716492195	31.52422569621955	19.32056067188224	19.10570729819109	32.294826828791216	27.668768896017617	40.93601954771802	6.924735702337338	30.785095268889364	16.461013994570347	30.324493706811648	22.150120739380053	22.794140945341425	11.43822552639265
40.020077597963926	19.5571081352434	12.926659413617402	16.84060169556206	26.29685914530438	18.177660973044414	28.691349392342882	16.760911411195885	41.371876008619694	17.558100692713257	28.12503794817314	21.14535205863031	22.454949661933835	11.697676509834851	9.109460279393396	35.30650583693373	31.836179945933686	35.36488422949267	19.266881018090896	23.875983049239213	37.28073177388569	11.715270303595853	25.89396449906044	11.030616717660074	17.21073462444169	14.322546157661645	24.291994848843707	2.957161772730235	39.59693688583657	16.689577485178933	11.466123515926364	40.003036730279106	13.539273228649087	43.68915298609332	17.690538647495806	25.01200867839818	9.447174984287173	20.277309851782803	18.556118133382423	13.958047802113832	13.820892735555022	19.32681053446875	25.043185648043142	13.13900179793035	24.259440059501838	3.627291373961583	14.451076341405289	15.96534791934077	8.197151088616414	18.55555338624468
43.48230577770014	23.803007486374117	17.619588216676295	13.739090696074989	34.590167073774175	18.333451411643566	20.870511480917596	27.329008703007624	48.6157963141074	27.819582508189704	37.318665755178586	32.153922020333745	27.758069515173553	4.684248484135997	20.151848892234746	41.50912477874323	39.108095280454364	45.623924029618614	13.428216364028229	28.211146457308278	42.984512498776155	8.90530196025033	26.680749414477965	5.05243693020679	17.384168635908477	22.008538810298617	26.841020382608924	11.160143440692408	48.87669201643406	27.013301952128163	11.681751494496536	41.7499934110509	14.39359521685633	46.252573319313306	11.667892490962245	34.963774425808545	12.663381812947945	19.707895666559004	8.177192557871692	7.138894220858958	24.66072436670329	30.001603664567053	30.116065960970523	12.343341169100594	18.949811912001294	9.625208316502558	27.578180102162396	10.171421280045593	20.724964138653494	5.496575378850902
6.759816816342568	13.858924105517234	46.237718423897576	48.39711856823082	13.979644524114143	51.057501194303335	57.72536983285614	22.1900831168889	15.766014537326095	21.20910222535048	16.81341534894983	22.89522649795772	11.024487078538934	32.19353269610699	40.40723710046962	8.59783022803458	10.900519860002868	23.490186377019644	49.50907899948404	9.435772446801842	8.275297939842954	27.99141428719742	59.12017302501771	39.53929197681991	50.04098356213737	19.466479790817598	10.033741578482674	35.534712198257346	21.775187114652347	21.631730112181156	25.429961199796374	7.923514850642683	22.588478799478406	10.476675925863137	47.68632459900262	19.2257873436091	42.34165923296563	53.062220276253484	45.04062943328762	42.91977397783315	43.92225549648049	21.928041457106406	57.91265158834442	24.543801000233287	55.10514957199326	34.431265655217445	33.4874087534225	45.92113409745395	29.50686613994133	38.37184554683437
27.02151575774187	17.911465136097785	35.05762692554861	41.101067104732415	8.595079398369162	41.442361173864974	53.11556194930753	7.967318077275681	20.714995060266812	7.518315353399354	6.7399803539987975	3.280390787271007	15.607905464620828	31.507823439620847	26.636163431825228	18.14289648437318	13.576805132475561	11.032106763601597	43.68634744168702	17.654039820836434	20.54664137177332	28.208335480497755	47.79729780193759	34.97004845435039	40.606020764541285	14.29277224379858	21.162312286001278	27.381538181326743	15.983132504919434	8.29153760910949	25.40871617591761	30.36936039498512	24.088333020166264	31.47191993776477	42.11298637535667	3.35561547615668	33.31108516278364	43.56110225019135	42.36076836216971	38.18626027056887	28.151376744212595	5.291764851985471	43.498733657788726	26.004091655388063	48.54886519440625	27.557847930101175	15.202763903184035	40.37679244555346	16.553523313913434	39.55520699412657
45.73734019815927	25.56254384144463	7.8678084358373415	14.758720673493201	30.70547984478084	14.23172815025539	27.29037733578851	20.3719186037365	45.84185809865994	21.328870690299286	31.970880828414767	24.02615310794255	28.11558886475074	16.807058298630093	3.367069308585373	40.31302347930777	36.51617447952857	38.24640779552481	17.995712884830933	29.719191549279923	42.41806329911372	17.745790296647446	20.893733742149987	12.894458498484513	13.434358310891664	19.726073813397182	30.444106809858603	6.149184555120109	43.043667000403914	20.493514454912255	17.831606468888253	46.05515873357665	19.9758155772952	49.55748390503257	16.83882083878236	28.50977915370886	6.9598921150788176	16.341059806946383	19.686566567454058	14.620991801621303	8.001262566635765	22.63129877027595	18.85605047197511	19.499097336001977	22.008802465730987	8.073672312154075	14.071326448716054	15.451024415113466	10.93735246815352	22.254191514745525
12.666320448859203	18.181064952841503	46.97451839162829	51.09401202375091	8.606564560336386	52.71226406740416	61.881604127059084	19.239546682757943	6.949468854967904	18.19984168903908	8.896254697782975	17.46587599432268	14.106247405292233	37.12204968682108	39.597262216579615	3.1188056188788793	2.720759244960702	12.699510479992897	52.921228977194794	14.349004650474777	5.239021553430762	32.99489604306501	60.08171741471514	43.158715951596925	51.75778151388651	20.45352810144776	17.31072171370134	37.27865817243739	10.54556433710707	18.95797285019749	30.07164237335073	17.3737335531407	27.583063753664987	16.923017223522933	51.15857727741946	12.56855455093849	44.003147929131465	54.822188573413285	49.71347153927576	46.6080675046085	42.127871354245926	17.656474399176606	57.17626846783418	29.7621503797249	58.3201079335137	36.70878198029357	29.862742258653423	49.350078867271776	28.432985045823866	44.42375003929801
22.899405472998627	25.62811294464449	48.70619613331582	54.40591129734495	13.023572113267141	55.02409829407447	66.13563515316702	20.827353261265596	10.591508916431565	20.033804513942687	9.899321656842051	16.838657708059614	21.825153306966616	42.979829309613535	40.33260271317232	13.736992481891514	11.392905089916486	3.5827118245802088	56.79271877467419	22.904122023578815	15.320734907053877	39.17574383560109	61.4909788582152	47.626918259020066	54.16473167990206	25.20908098938259	26.379889787065736	40.517534950007175	2.4526470441253876	20.901621864641793	36.214453825522845	27.960621439066852	34.200477827723226	26.81725699609579	55.147701390810134	12.574092126610683	46.73301285524266	57.14873675170867	54.78320977792094	50.970043282174025	41.726041743432425	18.32835656965763	57.07395598267344	36.34464936636121	61.83889218611486	40.44770408000703	28.70010759246949	53.372962753605336	30.040500625340247	50.81793576545071
52.34584454306694	31.813661438269435	1.210542506246298	8.158579299527737	38.19760703371986	6.4572878743307545	20.432773070053518	28.036219259905117	53.3419014556623	28.965327100665615	39.63376599183673	31.799784157611178	34.79859683211677	18.51796669770485	9.281722176241509	47.536239940171605	43.90936623897783	46.03057766542945	11.774034037861806	36.187724262715896	49.55805301795116	20.994011974790002	13.555069329002986	11.428897473546963	5.711712446115137	26.626567211496823	36.40005090666616	10.177287523660432	50.79331050123594	28.116606019324948	22.092476846642086	52.15514709699275	24.706995666926876	55.9604384240804	11.183863119709477	36.229215303630426	3.9652969137046687	8.558134871180226	15.802768594121584	11.161615167628847	11.521212804360136	30.359290678289135	13.983867389167477	23.632846394056692	14.7624848287762	11.617535064139023	21.539286587741454	10.408485054107386	18.62802125546932	21.226891574132708
37.709707287435364	17.956580849457087	19.894145526709938	18.34035292894439	28.99333920059488	22.25517335868162	26.656937065381552	22.453928109855113	42.82084742411689	22.823405589833744	31.859253990236343	27.31750540650975	21.927575703063237	1.2293282405240862	19.791983307831284	35.672582754974016	33.3481551791123	40.35088342347142	18.733207128493046	22.359211928825896	37.134230736916244	3.077884793030771	30.74262462923371	9.041512651312809	21.240035002170732	16.573257882638707	21.047316711976514	10.444189426354502	43.346984495844794	22.063432136170082	5.844336039550925	36.157265099018915	8.543934161326806	40.57837046767721	16.91692664660728	29.719929056101098	14.863283732356717	23.92639271974341	14.02166646731769	12.148614937820994	24.542407546540904	25.087811430985983	32.808331990752215	6.525347798273104	24.338414411009275	8.51814234316296	24.58211142915736	15.242524999842987	17.20995683870772	9.213894060439134
52.390435969668076	32.09828733245067	12.002716915249835	4.469668114197415	41.45356404539556	9.673361691151676	12.782477457895768	32.63469175532051	56.1667530826581	33.35604031774119	43.68866834227397	37.14300539243524	35.813064476488535	13.971293337257581	18.59061978454258	49.459224116888244	46.55365995581349	51.29304605253612	3.8366510604457114	36.616386620719915	51.15023666263937	17.924646488550493	17.463198410749136	6.1558330092123335	8.930266638186845	28.84260901663846	35.73741428272204	13.083994401501588	55.27374426199891	32.49300004824574	20.26645104530026	51.04948571100203	23.12641625211639	55.411264867098055	2.0118322194439116	40.80334027744867	8.915098134529128	10.540425049953724	5.082686868194357	2.7733170749427014	21.98107011778423	35.2541511156322	22.481692975815726	21.311328943712965	9.448480229201934	12.914967600040368	29.403839273847574	0.564721744721434	24.169243163224923	12.488896786112209
28.195031142335207	19.20801702510381	35.19710692978059	41.47359735821571	9.870403813564403	41.64620663380752	53.58267928065831	8.770588061064762	21.390601027469273	8.44777117582441	7.746492115025072	3.915299531979213	16.960677358829063	32.37360074456108	26.653193311947756	19.199985303900586	14.649978299324326	10.871422000529586	44.13602006122027	19.01308809152334	21.594421037969063	29.16405828825386	47.82692508086619	35.57864163424418	40.830077621495704	15.370095514281514	22.515084318958174	27.859837036980046	16.142821370545228	9.166904015041991	26.400807703688173	31.633252736239314	25.16997918844475	32.64353129256565	42.590803976967166	4.622726590059172	33.638145563325054	43.757473829877846	43.010394463635855	38.7511752850979	27.942386995532424	6.1408546193223	43.29184679855632	27.049711120403256	48.9179169287239	28.123094336869876	14.923483459915545	40.870954316967776	16.904672490430862	40.42801804102481
45.555139389585015	26.708875269618513	21.002101043268915	15.376255773061903	38.14701464911158	20.45896908770087	19.51796832050656	31.486077089849843	51.71278357135633	31.912145792863214	41.049534090698174	36.339156340738676	30.75817691150328	7.980175039346314	24.48827061345182	44.41192523831017	42.33590537217094	49.53644533432459	13.947686613185544	30.942302801786408	45.72446995445692	11.878300231042303	28.394264224586248	8.56153501975516	19.617187491236052	25.766923009308265	29.133875786228803	15.692394185308348	52.51834870779478	31.130320298686417	14.8416007335897	43.32086731880206	17.254674211820767	47.9969443768162	12.464692425620669	38.89662746199025	16.312658690614615	21.467094466214544	7.163865844196891	9.052336674681698	28.883864498149116	34.14361269613765	32.9305260062965	15.08153060481156	18.962434607434655	14.205031132244585	32.160042944085525	11.472424073323388	25.247316652768298	1.5566679646484345
16.114504733225896	7.967986396614254	37.67755006460869	41.10545529419784	5.550337768091661	43.07147788791426	51.6186473513993	12.017877863166762	17.292231461335	11.025140836683452	9.210177370815437	12.963768395061729	3.9550450243517146	26.757691868239473	31.051117146725634	10.466463099523335	7.853154107749083	17.899482070283447	42.7666768191916	5.101164146447877	12.362231065001714	22.636540823154547	50.75852300604566	32.924159897797324	42.08873173569519	10.597369870078502	8.729761241140432	27.48759402860821	18.89631362795487	11.477998063511986	19.708291163508974	18.084727005353464	17.24940523486831	20.34708366791354	40.985162364798434	10.145010461929418	34.303270924105554	45.15342219116926	39.37127541769185	36.37677140999453	34.23732414417229	11.7920113550516	48.70464982072576	19.432911412779312	48.22802277320927	26.73924150370419	23.336489419844803	39.178268406382614	19.90468421932862	34.109909474632424
64.29709936799507	44.047168979084205	18.247079609680622	10.39026885596092	53.15645639462502	11.856907553895592	3.8833665058042115	43.913876796369664	67.9958675927948	44.7087044460212	55.21954215947716	48.20422098385652	47.753017103500994	25.634886043631	26.962553569622614	61.37279737098457	58.382098017019295	62.4767126894845	8.163993266403963	48.564650470711186	63.086283287156334	29.72441629767293	13.528257270596916	18.104660212632684	12.220175116723688	40.63409917898581	47.631718346306414	24.223649545019995	66.73857896988645	43.84027243120725	32.1714354297957	62.80982730612407	35.02214667089467	67.24389382652248	9.961304608228104	52.16526310605607	18.2792380106458	10.369837650750565	13.463628683845782	14.687382014769861	28.831051871414296	46.46250441473339	22.085925441904486	33.148332794130454	2.973483140320961	24.457246954916897	39.039468776207194	11.761041062639212	34.9583920140872	21.970361560353385
60.90118623223343	40.43301155075125	13.25928363341403	5.922928666847711	48.93968899811656	6.930043692101074	8.192787308925217	39.43241399667721	63.90664197159168	40.262850638705785	50.85201617125592	43.60957456445246	43.99836482712092	22.774216492615636	22.002797119056456	57.47492901772723	54.309196243125434	57.89966973204391	5.183998549063987	44.958786551808934	59.27497887910287	26.653919769308484	10.621702471883856	14.726851250784426	7.238537784276511	36.565457599201814	44.301304451188756	19.851278900006562	62.30344824383017	39.39499921363602	28.860084994951812	59.74490859832355	31.72501289744325	64.03746790068193	6.883470965777122	47.6996874488022	13.572894414078696	5.68884773415536	12.061243370721941	11.550712118333427	23.853979932168155	41.93691398885808	18.237540752686108	29.995804186000083	2.180142521949159	20.30694652122934	34.14509301917518	8.449921353965978	30.327340666215083	20.599826956694354
56.28194873719764	36.34896195298008	16.43969745028417	7.504757841332843	46.29709579390214	12.251700054663067	8.09088501800132	37.776789415463014	60.81674168931587	38.463599063519766	48.667999498342525	42.34961657965653	40.19698436575822	17.468935414100816	23.755297966964594	53.928710548330415	51.223615987996105	56.43308780346903	3.9767932312188106	40.82395337789425	55.51789027672016	21.654378517690937	18.32696087194322	10.80379265605973	11.881104360793966	33.629462853442924	39.62347286088998	18.37383798797321	60.273729374499645	37.60587744910644	24.281589791959295	54.5548959098798	27.082042163650776	59.07319924636771	4.285839563815093	45.886113918891766	14.102554413721853	12.19502160000092	4.901914753798853	7.445404547066056	26.866572285915197	40.41634040311058	25.039791738369548	25.101860918423736	7.155558610999789	18.058688165884003	34.75640289908092	5.569746865046258	29.471764737425005	13.41650372766794
50.18784150118018	31.089847782991985	11.126713299812026	20.091466584637978	33.35843909306031	17.42777936523918	32.24121192512439	22.743813754513454	48.071376750640745	23.795723714251928	33.746071294699775	25.061273225068447	32.884896507170225	25.036592309656744	4.973101201257894	43.55616238189911	39.34186961213512	38.38800588525311	23.695403306694946	34.779345428419845	45.83390321715963	25.673373019414093	21.163707353525943	20.764761661049572	17.035032941917386	24.53690627600421	36.17220266527851	14.364393685602415	43.81006404374614	23.096112101301692	25.35975749935883	51.27006887844071	27.15476069915265	54.28553959558289	22.984351057630576	30.00260477587068	13.610279177925378	19.18614622597645	26.91661881073973	21.900822048182118	0.41934935371842447	24.357318919744074	15.623709348394973	27.028557357846804	26.40335255025162	16.268547249433293	12.752299676309777	21.969930110024933	14.335727441361207	30.390439166407695
19.589206871448354	8.214392871561666	34.88461724871059	38.85753598537269	4.72375987023785	40.5059145296499	49.79260963213201	8.4664086896439	19.129917886404936	7.463638192442289	8.045729196076753	9.618021021680743	5.255065332593738	25.545995962613237	27.911054684784357	13.084426086854055	9.53103724271159	16.989841695980523	40.74146279758782	7.2802504784984565	15.216487342896611	21.595175578875843	47.99470258093102	31.063757295855705	39.54393227730106	8.24404328791585	10.800441609877716	25.037675518081635	19.114910969179395	7.944603185593671	18.62480478729586	21.648799545901927	16.49191546639143	23.867574874757963	38.99312692779672	7.661843475523297	31.777931260326913	42.610068602351504	37.831840542908985	34.50174897330725	30.921212009396157	8.2762682247103	45.576927763293355	18.650266756776897	46.10643564396431	24.476910037432074	19.791464625178815	37.18564672341552	16.705731784096745	33.2273900654795
3.603429695609134	17.24672852951119	49.677111750455346	51.67282368386688	16.852138375966078	54.42656159847574	60.772704463240956	25.55873273481002	15.581501090383	24.56284856463436	19.3535123878386	26.01317854841656	14.514483647947825	35.23961772827681	43.89806186901057	9.500155810679738	12.889483881995268	25.190417725477896	52.69366215784686	12.881838314562268	8.266942431640393	31.065827657442952	62.52768542986694	42.73697024360826	53.407066154591256	22.956369157948433	13.121662111122344	38.93829379772394	22.69554231564818	25.01533369049226	28.591981867991677	5.006922963945992	25.73374228120826	6.986222121123541	50.86912678278729	22.08418506604721	45.730493092352475	56.41845534905136	48.04766148332386	46.09207134322163	47.40943897084823	25.172389498458802	61.39569270241988	27.62365331267773	58.299170289351316	37.79833260554919	36.87518481226933	49.11626622805545	32.99419222944115	41.13759749807829
6.768391631237104	14.168382172170341	46.63049209306949	48.50772908133282	15.361882389465837	51.30577759451272	57.58833105705374	23.219423566510656	17.067842950944318	22.259464078808087	18.27723624292351	24.13809687145111	11.690541447541024	32.054141826768905	41.02847347426532	10.054216576637295	12.435435765030073	25.02696162785334	49.51028446735231	9.903840280526602	9.554774417341806	27.878946570282093	59.438142560096416	39.55586490538639	50.28440200836344	20.097201338242346	9.937328364809611	35.851112018416146	23.273858273071546	22.64206862020098	25.408388628698898	6.822522307873266	22.54910674258052	9.97867757752004	47.6856472013312	20.597063186185046	42.62710166287972	53.288833436827176	44.86647239055604	42.90780188947383	44.64605126239986	23.08481784044022	58.45688805425019	24.436592381385022	55.116620049191695	34.680621536792486	34.47347605166408	45.93432958678702	30.240757041130777	38.00300903988306
19.72515810135911	19.06203182577458	43.39768506339421	48.57776809107936	6.438836684176106	49.532382950250856	60.07333034177564	15.179227432710082	11.300472702009516	14.268864576251667	3.61819907665083	11.9995445841857	15.316830363064609	36.518525642080235	35.36843803890963	10.184656827170512	6.2609789530513575	6.611802623043275	50.80850597055887	16.530906050953543	12.402980361142442	32.66159710492818	56.36891104934166	41.452121212666704	48.63533693259241	18.80610617561124	20.08881047418962	34.635845148763174	8.065831081352725	15.128513851813718	29.69501424405837	24.105604446816248	27.635197546617682	24.04738822378014	49.12521773581225	7.09627908356286	41.05433741184505	51.66072665286645	48.49746448836152	44.834734016081484	37.29410868248722	12.946194300041386	52.59244362371954	29.786396291453308	55.973597675088754	34.4214287379248	24.49797506493842	47.33486486713385	24.599365561253766	44.305737669372185
7.046060911002948	23.89175704590522	56.23160244180207	57.39601379090587	24.775221586013483	60.558947891929044	65.57893450132524	33.33749221611757	20.776959339998402	32.36138596161379	27.157012284693664	33.94383601576775	21.80625427049595	40.310607119244075	51.0144472681485	16.527552061277067	20.48418965579266	32.30223385199634	58.04978596701679	19.901126279971216	14.642183078700542	36.30537827022806	68.83700603044959	48.226285893633445	59.52933711701407	30.14666633417958	19.1170308079192	45.33956564509259	28.995041968911295	32.77220623285414	34.16477350042215	3.407527610933524	31.31988129225781	3.860968886563896	56.23192141704336	29.99628168766079	52.00936925434494	62.47809817806077	52.82137635292627	51.455818546090605	54.73281615311196	33.062038048871386	68.31002567703683	32.95856350250976	63.655309816988385	44.02698053473341	44.61911426836203	54.538969956093695	40.34840691083158	45.25676123043403
28.858773209734906	12.060970857770211	29.800307477715968	28.708010556802623	24.72273236535609	32.62716909094872	36.05173969155519	22.145994365800338	36.35981802251693	22.02954946674653	28.191395298999446	26.584637597768534	15.963564686851523	11.169219130833827	27.86835726861539	28.77685577984645	27.56300518557536	37.137114180422664	28.85269649524352	15.421549192971218	29.758863005325594	7.827131936840683	41.11313231947862	19.40971262442645	31.60727185041081	14.971884226946024	12.863247343154589	19.335858136826122	38.7986685567327	21.545020032344	7.31204962133921	26.53881844587155	6.0048333109880945	31.203855710437406	27.064618490339672	27.224195061578072	24.90141430236609	34.31988370756576	23.303341540740725	22.368889115774532	32.53714207891745	24.316098916489214	42.69587371400047	5.641653958442793	34.40439721195855	17.521586161988136	28.65168726044104	25.46742147635636	21.29259040096589	15.898847713454057
56.2016487729674	36.19056922362989	6.5338515693193555	14.835460446962209	40.36696549931989	10.728365387353332	25.78933090433104	29.762928748237815	55.35121019987521	30.788499922190983	41.141992582200466	32.64372344575597	38.608860830740646	25.60678432283847	9.390671305154395	50.31699549037631	46.303162460435374	46.32704122742707	18.419053797873648	40.285055947777195	52.50602204484055	27.50501698716676	12.969891987956945	19.08049040065217	10.708269117213076	30.174237781367985	41.09633354672112	15.848066231065411	51.605874800562944	30.01408300605832	28.071943502028425	56.676510489326446	30.41021927224867	60.097434912756185	18.26685850291485	37.4761912143971	11.346991932411438	12.040330533879974	23.368426910507658	18.878002909250807	7.861124743205766	31.676668754723224	8.30015989776345	29.707760380250566	19.780733069535305	17.65999942035771	20.717080277759884	17.819410030737902	20.604301647643844	28.937536834149167
52.084500476597725	32.957666965403455	20.358343548417036	12.525379430513794	43.97046179864722	17.748277762176	13.194029865890748	36.53515295852554	57.888703523487955	37.07429884432628	46.69575444422179	41.317812917800474	36.96796496110787	13.852033204411583	26.029248829468187	50.688012070744364	48.4225897372758	54.94994500167309	9.809737874275449	37.277383085749165	52.07446456321358	18.00560673861764	24.66709137280502	10.285460508347358	17.140138620607242	31.38911701544992	35.604530861399574	18.59453326316484	58.25905295326521	36.25282965666124	20.904109494292882	49.88166101498231	23.48637157169239	54.5561053670022	8.993061526692346	44.29137842979147	16.64006563927237	18.15414120321288	3.3991499955104993	8.344799149080243	29.87364549615403	39.211978368111474	30.68308964980341	21.349155745009703	13.723238011311135	17.621104848758826	35.54541865850345	8.975227378287123	29.276515564945125	7.62630303322349
46.87822844375593	27.58728775571315	18.94932838527283	13.079497198568719	38.626749358882776	18.178129198410755	17.746003305058274	31.43436151655976	52.5085438140563	31.929273446649983	41.396686733976324	36.25442162253437	31.591404700108374	8.47193721449765	22.956609640034227	45.3175048024562	43.04376223065788	49.729296865830634	11.694997206355113	31.92497296588138	46.72150912845077	12.631335460342902	26.09483432329689	6.794978007855121	17.346870886001557	26.082836150116293	30.330329557255972	14.52819581007832	52.93979957491121	31.121952230780003	15.523862657090953	44.8488149449363	18.11961225384317	49.4615414088616	10.180480906227384	39.06952494850324	14.39774087567081	19.168832769448642	5.100428702228841	6.822146459101935	27.22604104042524	34.107850827648434	30.70948698583282	15.993415636429052	16.812039427938608	13.229041112533011	31.301135145474174	9.173686058449663	24.641743171059858	3.8557808189032396
49.48879018754273	28.89237309120844	7.148715446121021	6.040355617483223	36.98771837826905	8.592744666819769	18.105970162862587	27.563069846857985	51.973294341537844	28.36774035647377	38.92123564271328	31.863369515139123	32.29470606503284	13.242029517994887	12.4970297931242	45.63075225379713	42.38503862080793	46.12657460907322	8.649750972229617	33.396269107967264	47.48458621941477	16.315602369306323	17.051684622706563	5.556983834319986	7.5626882379779445	24.662537175751186	33.07393240605237	7.905008372877384	50.40666663714704	27.4992246059033	17.95824199435677	48.74705728248336	20.756779182761274	52.833308372661705	7.2960683519754435	35.81997501614513	2.869871394959739	10.441726262636381	10.441026098747178	5.472704597743994	16.100826634501225	30.10810291758334	19.525472003726193	19.335258729269444	13.45008520104002	8.43050555037307	23.41984411051957	5.832541839880677	18.65756749500738	15.288318602652465
37.211217528334764	16.68527243992812	15.781256340368698	18.950637850079186	24.078348139367755	20.757686555191636	30.342460851611946	15.118095935085933	39.0416653292798	15.805063850528535	26.15173688101573	19.752988755232426	19.703772911989155	10.493227926750523	11.783494275693672	32.773738981917845	29.456322067055154	33.77146888339787	21.045336983494092	21.050119994806114	34.68932893215946	9.58128733699116	28.650744253111302	11.971693317944204	19.766259050819993	11.76592833173744	21.372117929587613	5.1537403258303645	37.71925342591941	14.94562517686658	8.849881521702756	37.09808066676607	10.717267023283188	40.830794599926904	19.367856184160072	23.242540365340428	11.984282454936372	22.8276144476996	19.401270541741564	15.217698379607725	16.39731959111883	17.766774284232596	27.9837288706779	10.513666421874582	26.268463424300226	4.659318010960018	14.921992102092197	17.584302082324786	7.765954271599841	18.047778145079302
55.69275862585952	35.72523081696113	6.58756538847119	15.093651858132002	39.79559241425503	11.125466634405374	26.2051159703188	29.18608257316846	54.768611673320805	30.213576550525943	40.55082682267488	32.041634602434385	38.108633823574706	25.418641927008757	8.839679218973663	49.762270630122615	45.73615622549321	45.71120851077382	18.69768216301465	39.79903267954521	51.95695312079229	27.23377009224871	13.581915948230565	19.03538327644057	11.058244195131719	29.67066549015863	40.646410677364834	15.540601146663246	50.99661812334965	29.4423715476917	27.74300050691109	56.2054486058695	30.05128502865388	59.60218328557667	18.489402263860807	36.88037116083436	11.272715518584574	12.501662537103288	23.503403310108414	18.946092745740902	7.239271445027159	31.086378534164275	8.829415323447625	29.38503563534817	20.20375321687929	17.373425161493994	20.097756003736244	17.98500595778457	20.052289492891394	28.914280685341748
17.570644832942033	4.913360246052233	36.476315590197395	37.79559693948115	15.000545195778441	40.79481709063904	46.78241165420924	17.4329167103735	24.657426742858792	16.77716470118889	18.672981966662636	20.38761062769347	6.098825781615321	21.24537324291757	31.753940803912243	17.019572848590222	16.356035694598503	27.401176516121016	38.71151750101699	4.404923257377962	17.915004587339048	17.062903036492433	49.05057751967409	28.770544260132944	39.7668007333846	11.743508932398935	1.0180101124843266	25.562935253422424	28.002720711571307	16.757440666353162	14.616108339384802	16.45496252425505	11.751753057971921	20.573345761229515	36.886627021104694	18.99835774813128	32.221574838539254	42.73439555716486	34.07630646284968	32.10553701479532	35.80709003423917	18.52288977065133	48.724021307452006	13.619653562268445	44.32104761939634	24.239337403789964	27.551911837638777	35.14308798256922	21.807924113099162	27.45005516713157
44.60444306027523	25.456915532249663	19.801353576024777	14.772729192734	36.70741600501822	19.71513245803101	20.059246329249646	29.870118191434816	50.42577317060752	30.313607839132928	39.559066507224614	34.717471880464025	29.483826936606885	6.486644006338096	22.92621195442672	43.183418974722365	41.001494055447	47.99513559304885	13.736414565968541	29.754122671068487	44.55025681616254	10.53223642319853	27.832133730111092	7.217676645101439	18.829724770619247	24.25651263400451	28.085299293780437	14.038404404650647	51.05951254395535	29.52483474948279	13.469020727939554	42.54074971657421	15.984110447113867	47.16142854498412	12.129049174722	37.34586202685811	14.99787333370226	20.862342220586328	7.380041447286767	8.238755203056517	27.37160169802929	32.53271330586556	31.967626986643236	13.83377317982307	18.98758644277382	12.522591052328245	30.459799519626884	10.935108269821667	23.54836735439283	2.7150882351192656
43.43915418900808	24.175121890536243	12.743563341997598	20.28015292767087	27.11421429601646	19.365097489451134	32.817719900287095	16.49858764491269	42.08520534064426	17.527547134398617	27.900215193309094	19.515738199345332	26.034808588485163	20.00716048499564	4.034969968141538	37.140899547659714	33.06467933860195	33.49664890347984	23.532672913986957	27.89709697020445	39.366705911141665	19.84611674799024	25.20449198425126	17.7778028096334	18.65281500859224	17.650929654013062	29.257510533424288	9.850392254415	38.56579849030618	16.762073738888617	19.09552847356596	44.3924417898205	20.62434116850571	47.48588766850082	22.357398120911313	24.267255265881975	12.493912614052775	21.424528055709022	24.913703482663323	19.890576497226316	6.944880338525342	18.434965011183753	21.458832187292575	20.735658049453665	27.471708548664378	11.479415297643207	8.611131407853417	20.931678198335046	7.54241001618437	26.493468465294082
44.72813842067126	24.160614123380203	10.661871692508548	10.483015903389195	32.79095382509386	13.40473614901013	21.547287962444734	23.860884814777464	47.63513869061601	24.580216860609063	34.94313123862246	28.39623061391725	27.6522825573678	8.957232323428322	12.610976599362735	41.119578317715515	38.02409778872504	42.52049653969964	12.26941029310438	28.677508121760983	42.914836129949585	11.607913010520303	21.829744748765137	3.8281544144767228	12.372996990704825	20.270189726704114	28.266286620206238	4.550788388380578	46.51587009977	23.71707158640329	13.13446117137712	43.92311621909311	15.9267854391374	48.03169859703955	10.573301989314212	32.02886639454112	5.603794983945479	15.272286015032085	11.250402208032545	6.573005310701169	17.035885725159748	26.485410381054994	23.552398504977685	14.534515933807318	17.60073405279655	4.140687795051787	21.462547010518858	8.787386855126945	15.584522884731243	13.045920655620357
19.136622741988067	3.1111214808127174	34.57343285477285	36.07422043290618	14.5045574589234	38.97647442871927	45.297244827960945	15.847693861173596	25.304744165861973	15.254890672862992	18.150697342437546	19.076992459515548	5.401342910512746	19.780151685413944	29.786403414864814	17.750618079895425	16.5821357734849	27.016420506376793	37.08736271377837	4.38105261495093	18.863979971514375	15.566837193165224	47.1991556516923	27.12495151275394	37.95036423772233	9.875057034733524	2.555495712435775	23.67613722445771	28.039640339451182	15.169693465263558	12.99330834675938	18.308657826723426	10.14784532985753	22.310990256882715	35.26341888259259	18.099986989345062	30.367608001350572	40.93229345947233	32.63944730351487	30.490957606415247	33.840791726060665	17.11571726690083	46.779829766276634	12.121684398996479	42.689699312291744	22.38912988584356	25.72477969735574	33.50567724145861	19.870031447288746	26.292549751517388
15.636478733747913	21.90032868191305	49.193665241888745	53.845371382942645	10.82614171123217	55.15098532465678	64.952584829113	21.029617966113378	4.8055474809039405	20.04335001031485	9.605159306203817	18.351871942918972	17.83791652605797	40.56041286545985	41.424754941941096	6.73780981875179	6.133017078990904	9.968983222544086	55.85171128645462	18.307986685312894	8.07973029432472	36.499139018400705	62.24981306272892	46.227804709393425	54.2234001914158	23.38614714525903	21.40302414783479	39.92982308169072	6.547806965070422	20.86862581336252	33.546131031741155	20.768065233858202	31.169701965831617	19.560629611138932	54.11819533020414	13.364491365953663	46.53475899151455	57.27420911788013	52.984039853218604	49.661267227730306	43.571139027846066	19.044845374850343	58.81084404886266	33.35478818574653	61.16092894447457	39.514962252670315	30.891957923112102	52.31289751082159	30.43940624468283	48.0340764551026
63.82744161943762	43.41483381348395	16.138507639774012	9.039906422890251	52.05932718396503	9.583280929519518	6.457867003181507	42.572980970257696	67.00857085372176	43.40250163280997	53.98799183126229	46.746805928332854	47.02103189067318	25.46476393835567	24.974168205741027	60.53726109450793	57.40666702322532	61.03740971899586	7.696484659064478	47.94100887935102	62.31742246333825	29.436444688469994	10.989424364139005	17.5789606916853	10.066078406170073	39.65693455361218	47.197981119706185	22.981272325493435	65.44341812751169	42.534582459765026	31.733299632621346	62.55980905820304	34.59780198313889	66.903181702067	9.5083328921	50.840142888371496	16.7061943574541	7.93340884318258	13.988284123480089	14.283860014670159	26.591105076322176	45.07744486437497	19.476724506792113	32.81508397933642	2.1838469397846123	23.40248958918729	37.18702511805301	11.212381736654471	33.46289608680114	22.602707622895515
21.160805765092437	0.6062111804457587	31.88867787901336	34.11324197548686	12.707782060660046	36.652417421617365	44.00293259029987	12.331213294027142	25.321339790739998	11.807650654463727	16.18845066865068	15.859469701966905	4.367642987610699	18.78205824514338	26.59163453734007	18.095433717135347	16.01796520641302	25.138561864422666	35.43233792935412	5.0322029591262	19.600314091469663	14.599490670950479	44.71932320839273	25.47579031117654	35.63742706176695	6.2566507063659484	5.70872090555203	21.13048176591216	26.882488895422295	11.65408504577956	11.735191027307929	21.088975728405597	9.138546220140604	24.72030713168291	33.621504892251764	15.507688385222808	27.932884466906007	38.66419639219295	31.547097902417228	28.90844558567344	30.507013021860164	13.79077253090689	43.82227248115897	11.31049373674956	40.98717451968786	20.030654402234322	22.087523910454443	31.830892580845713	16.371802229267235	25.96551788140999
65.9623693042904	45.554530519347544	13.121798576548024	15.770503460755423	50.84128141932491	10.62185255512112	21.70302876793851	40.309132582423736	65.91247084970384	41.31573140378864	51.79002570419164	43.37819181936599	48.34870183261883	31.813636644474286	19.901624754890925	60.60641358868921	56.724906474210584	57.12588162069492	18.20124166142399	49.85328760708421	62.73107257897215	34.69892061385131	4.382740621481809	23.877527449575968	11.500154990705605	40.01399548924313	50.234595252518076	24.053483712833906	62.378258349954585	40.515684356491036	35.962013028554956	65.97665888909901	38.604118575390025	69.68223631757454	19.09046284437001	48.16363685634266	17.6742378285869	9.837350054563638	24.9939136693816	22.091764657658178	18.5795347374218	42.32800596913415	4.874236721392414	37.47535171294884	16.27755734721052	25.520468075291006	31.516384362637808	19.678534306861835	30.984012298231697	32.63014864115816
61.0631788945389	41.778955624497584	23.261400650554073	14.20697359452113	52.42111650777363	18.24389652179008	5.99181142838906	44.367715809217046	66.60811615191453	45.0000405959892	54.977852469244866	49.030363713445986	45.75179184106683	22.624251316862146	30.84687372622031	59.498827297878044	57.08267720147483	62.974477486598026	10.567401269326766	46.148595164717335	60.94096792631923	26.830033551101945	22.424577139247166	17.306645409549212	18.118176334096848	39.7576911268629	44.55977739003554	25.271281488049574	66.58327907490613	44.15351258781597	29.669430504421435	58.84312498673745	32.32946384995675	63.53085254451528	11.341210194381214	52.36021619681791	21.207977552297542	17.585761130101183	10.031429973918708	14.197508913981316	33.83452931654695	47.02991138903183	30.33215966217754	30.221136961707774	10.248202651816845	24.776844406551582	41.8268739597819	12.674529402405922	36.3514949202264	16.503437009454284
32.25015674467987	20.982957264846014	32.042089083225214	38.8882800001583	13.699359792034489	38.61408665089073	51.21898594763456	8.722913236229225	25.806702677062816	8.933788706856246	12.05710401686134	4.916663534708813	19.46636104530732	31.54580079416823	23.279368300160794	23.460544578715176	18.89244061516957	14.607529850322688	41.759660160118564	21.645262963228937	25.86558998794515	28.763661853825276	44.37398509691401	33.76205532315485	37.85226175964505	15.904276453367578	24.92948413149325	25.706352376941386	20.21728927375167	9.3335671046785	26.209428461502316	35.40009974782897	25.438657854569705	36.69930845849784	40.30704527286017	8.58125160327286	30.977968742424473	40.6979227142797	41.279366228686584	36.76506822677906	24.1048577967951	6.825990773877553	39.40514041357595	27.104111425145987	46.28912098283912	26.245087698335485	11.102321129497872	38.64715946667519	14.61169935617907	39.55557515366389
48.75786406058775	28.376961084127977	11.19266384695781	6.750982750772743	37.63265862660784	11.13675876555053	16.59034400123072	28.883832004234417	52.351257210355236	29.588022077222593	39.88315685520142	33.436908503100454	32.05027813444636	10.796088335215078	16.13950926247416	45.66998905021108	42.73753799814461	47.54384336012289	7.543606932166621	32.90080174489754	47.38088946244458	14.509812995709817	19.512456968159572	2.564834981862119	10.188732374479818	25.021611129893987	32.134400714901844	9.499380883264712	51.47402751681408	28.727196693380023	16.68111907724379	47.566750703025505	19.54637395760656	51.859342184135414	5.751857119590821	37.02660160890316	6.851708118758494	12.559168117914465	6.676592076740418	1.6338886881753218	20.02916283957688	31.515691041566857	23.148104876413157	17.822456882266696	13.091970929906633	9.155144077441998	26.18549851370269	3.9460890930987973	20.590632770467778	11.349159080552763
24.721067534770512	4.5072872902490335	28.224849990429792	30.96188744937671	13.497956553726542	33.212844143667304	41.365435302745084	9.8404609496876	27.491448718448964	9.598939259185622	16.551812915223433	14.098559274512889	7.218895647902768	16.760840534555612	22.70579641481315	20.68062277454347	17.92269487591663	25.322724463902354	32.52838267917474	8.587854466611518	22.432291330261474	12.804619249837403	41.154939395879175	22.668829181601662	32.20933709980875	2.8041187509139833	9.593266460122518	17.613906756232886	27.886731864590992	9.20046127844717	9.834634916699995	24.928481922734946	7.863109929281478	28.427338630809217	30.74113945400873	14.978088644934683	24.450953185117843	35.25810986200024	29.184630393986914	26.12144076219141	26.606282303114906	11.847095418913579	40.003143447262	9.96303427276423	38.01330651203656	16.67454815112832	18.55480857247023	28.93555179501164	12.520595484360836	24.444165638351176
58.99955117296089	38.39013976196123	7.238706038592549	6.494539010794355	45.35345681817163	1.3628216175215775	15.39705229607357	35.25718245403028	60.4889015557866	36.17897926508766	46.850285241515635	39.02717417851286	41.577015725617684	22.987814811346244	16.114996531765996	54.55208380762064	51.01493411582406	53.245249960812856	9.300451342138395	42.84223047798975	56.52602459386007	26.217322990455372	7.14870619782629	14.842315565143156	2.3600548256328175	33.56672284522718	42.76407518375224	16.75046487849093	58.025551412404276	35.327271469892636	27.831110881910647	58.4922616702458	30.602464754353452	62.47385387467255	9.923815846648354	43.459141255578466	9.914651213077358	1.6195568828993996	15.795044982126804	12.818580623070256	17.16559746524103	37.59068268955135	11.839413745312601	29.233255303303938	9.381302830995253	17.835305810690674	28.500241154243422	10.387401281993638	25.8576424030144	23.331867335495883
46.01329268719616	25.43862225424768	7.253731193885837	10.935258642575823	32.484762476067594	11.97082849161191	23.21946174380104	22.73406845221782	47.57690541921573	23.584528989942147	34.21726118580501	26.901296080262625	28.529510681900604	13.041841449612743	8.19504812082173	41.50914222848598	38.04864634134583	41.18813377284098	13.771489452734397	29.848169067355812	43.46620032150963	14.915340459375834	19.845296403139525	8.000916101004156	10.99847083020762	20.50870199555684	29.977078474370035	3.753437024237742	45.6122472289101	22.718579511481746	15.760957426395267	45.73361091005672	18.316318544742867	49.577092454908765	12.408190093537756	31.00208333801937	3.2401285547675234	14.06530129846398	14.785108853313607	9.735233942883973	12.499084819130465	25.222444096382286	20.045721543363005	17.34011231080788	18.38008317572795	5.2302071643012304	18.33143147332246	10.866073034183739	13.635045957118823	17.588460724635837
54.76040955465283	35.27797635493713	19.076906407305266	10.532873809016571	45.86771769634437	15.563638803699202	10.016810544159744	37.92497234578154	60.06563769941585	38.533592852808155	48.44364429444478	42.62742039888554	39.23258569423945	16.132761658180865	25.654987581055487	52.98473190341975	50.532433774750736	56.49539636807622	7.315852149162665	39.67383743050913	54.455650263370515	20.351523035777742	21.91262568950236	10.963049384597989	15.089359045504274	33.20792006311272	38.186276425589526	19.151251223858438	60.04554748316	37.6925394997285	23.157866341768838	52.72925016503446	25.85078433752543	57.35204301783847	7.000163784906669	45.86538882092622	16.014344525821517	15.680229948054448	3.5036335140053034	8.160180245568107	29.146018102644017	40.59418084235562	28.452334871603668	23.766260097170186	10.57306304318906	18.47965644525622	35.96851890382243	7.599158526160883	30.141382745288453	10.73507760791172
3.957749677983246	17.195193010957627	49.30231692119155	51.815634942710844	14.70374993861389	54.31286417371146	61.35807370191424	24.076445426662243	12.719723116452057	23.04926586433939	16.888437863771927	24.055208198890725	13.940308064290544	35.846869224594506	43.10566343408727	6.5431771579254	10.202276644278	22.304356231554944	53.03406692061873	12.678809744295046	5.307294289398305	31.63279763581783	62.27372293664141	43.06074394348416	53.30377767108539	22.277279366377154	13.736006292541786	38.73067137077512	19.70704003359591	23.579164105578936	29.009726338914	7.767772510721368	26.18992332331836	8.347869152369599	51.21458229414533	19.855908905265945	45.562774158389935	56.34231624228483	48.70549904887432	46.4626580132765	46.40736248579545	23.4212930059403	60.71252464483579	28.188353276580937	58.616436864760274	37.71543485638645	35.389761178187555	49.43844178005792	32.034439185077225	42.13859057565393
43.30363672817341	24.92593731131689	15.618493991404828	23.569237398824225	26.165712089542115	22.28913602266079	36.106662234269734	15.585185263984242	40.835369852220495	16.639759935771565	26.51047838304156	17.842251357605466	26.27712009193262	23.05073382553037	6.700764443393973	36.40798934084971	32.14987431328083	31.37535353385644	26.88986858644953	28.280469268499505	38.707586476796166	22.50013179426197	27.505563057487176	21.233248706110214	21.646282624566688	18.157648294000282	30.03286546909619	13.20299519204409	36.68783867878926	15.972266095727738	21.418645973980414	44.6863507396896	22.619633609542685	47.48026064914439	25.760967477746004	22.770820599604495	15.874478944290615	24.29313122189353	28.389967536863743	23.36593027140441	7.458948413310345	17.12583572097398	22.77848379429476	23.00515375802374	30.654702588619944	14.73500532628695	5.819204017821329	24.365605632435916	7.975629810819603	29.79647757920401
27.16290967019063	6.654097242838028	26.321079595924463	27.999882611616183	17.652952368876164	30.73423470690115	37.82821091347689	13.315622850135888	31.27432242130345	13.27765333131577	20.757592793909062	17.888314594661338	10.451457202066944	12.774976927960383	22.006082084735592	24.200921304797422	21.798597363515217	29.52964464085874	29.2517181236544	11.177899566312755	25.769196331463696	8.699627088376193	38.93033696432393	19.2906205157548	29.710658903592833	6.2111963865052715	10.825828129554154	15.408054992589388	32.04655708346639	12.736297175246168	5.74159106528866	26.581064823864143	3.6685492275085574	30.523275953632176	27.439022535650764	19.139582738236708	22.099236026214037	32.70844722775812	25.428811797369622	22.72145275549072	26.315994201071597	15.596613484122603	38.64600060660494	5.753764610795979	34.81448872658941	14.125352665096122	20.26697974905323	25.650834875084378	13.2885690483346	20.303260586634483
25.50945831040386	21.622618634535723	41.2366926334706	47.29235015785725	9.55098710819184	47.64183366030195	59.25773857574591	13.925812529990662	16.343167054809317	13.300304389188087	5.948528454150165	9.470837416723356	18.456205357232452	37.10747760011742	32.743651893449346	15.993468062602975	11.869133719990677	4.825684354456737	49.842666783072744	20.127732442695613	18.224228668161867	33.586543863190116	53.916988034563936	40.99878665510834	46.80902157620395	19.460421834347912	23.77743938774485	33.53131363087498	10.114093269533937	14.138736022284371	30.69601234382041	29.736984946705054	29.06103946686816	29.85381339269725	48.25244303830217	6.256498436613759	39.514147867629944	49.75912924224994	48.3290099386765	44.25704894693826	34.02388679515116	11.281354894160597	49.368190055510254	31.09880036682856	54.73992796820651	33.64221145809819	20.992675041135595	46.505824346319656	22.75732390983149	45.10854652173117
35.81063353877413	15.430395258491725	18.99488598534223	19.37240546293121	25.564252953092076	22.52528746278887	29.089464476664965	18.467804513345342	39.816424508194565	18.886092066106897	28.25471586057133	23.326252417013656	19.18880732464272	5.16628410020874	17.173053319790693	32.9018745539641	30.246792966196402	36.58678811658412	20.479493891411956	19.948564030287546	34.526388113828624	3.6069176771992244	30.915121267846317	10.512281379758079	21.49341818444197	12.948007574658575	19.232002554037074	8.37937489079236	39.8195621735943	18.10488391305172	4.040237519028842	34.82097626893381	6.79768089887835	38.99508333470812	18.66400376940085	25.930069163330632	14.25925436195585	24.400953259980472	16.87075049132685	13.94158226661363	21.912813933147813	21.120429527149465	31.825744843871526	5.564523212844329	26.05463920305413	6.582690213457869	20.66618276937573	16.880451309770454	13.21681024120812	13.210792268910433
35.08254998248664	18.102985276695776	22.468339354588373	28.99073140665416	17.623929237318297	28.930124730514734	41.303986856508295	7.109874681935306	32.31990677890481	8.16106537978165	18.027843684006214	9.526429774332357	18.629735695112853	22.785794435062215	14.023348643733852	27.89623025898908	23.60681526165378	23.585305808362026	31.844792615434862	20.770359391943014	30.21443998741433	20.70714863115041	35.17189925024473	24.033224784268302	28.126990015082466	11.353382468572143	23.066402555253823	15.86067303323924	28.57721499138949	7.562963244219512	18.635290003790722	36.85275504561365	18.755259450993446	39.344661887632995	30.39853726810487	14.333570373620365	21.09075954884527	31.03718565979806	31.561506495112617	26.93959749709207	15.971568622567222	8.593366837975893	31.188144343871553	19.8998675968089	36.40581435812174	16.542905126173714	4.55482671126422	28.748567054748776	4.8720210343806265	30.587050326644253
19.135774336271556	3.429550015835237	33.87420268697412	36.76884244101992	9.255806000199247	38.990745817232835	47.04044469486048	10.999554027955615	21.984038290566357	10.240019424984883	12.807454296851107	13.661427770810656	1.5253963173049485	22.055393012595538	27.85862964716143	14.950967764442188	12.570191500824926	21.74921154625457	38.29119273185597	3.5500899508194794	16.638674540567155	17.922082042586787	46.868484339340476	28.39217688668754	37.991362252317806	6.917225101308532	6.384237670461376	23.381828605897045	23.363154800107516	10.340325801924177	15.001420555071672	19.9184952546716	12.531437719290402	23.02571798822818	36.49616639728645	12.50514581660025	30.221474264804417	41.04475063354469	34.715471475310316	31.84217985142655	31.436724457833975	11.843772983508359	45.37614089852012	14.715461372618293	43.795734181198036	22.480921493150074	21.75653921328777	34.693577513191826	17.036894216813298	29.393893660232276
5.4467055166859435	16.136532317615657	48.5990838931006	50.30731262401489	17.24290229626014	53.19353376852529	59.1865210749559	25.312248504042124	17.42190657070022	24.347775354959076	20.017893879588268	26.147379006253725	13.779308157377498	33.67658901816041	43.089194992929976	10.946104526819722	13.87837145244551	26.379708138549702	51.228424468870145	11.950511634499273	9.994045143391897	29.53254295613347	61.363461210423274	41.29394057774509	52.16966996308647	22.169393046706883	11.704024268946284	37.786200289063856	24.223403847992998	24.73808693736971	27.139694778630922	4.726433187669737	24.274769089557143	8.068055220673932	49.4035853373042	22.49045221760279	44.54080769737619	55.16253315763148	46.44122803661431	44.620761897407895	46.73195149440685	25.139539157093555	60.48831445219959	26.10333823572061	56.839383243460105	36.579208586073484	36.57409438060587	47.66427120503166	32.33086361249469	39.39748955154497
16.381268401230873	4.245919233049004	36.699552915727025	38.80333809900586	11.65668585116072	41.438551706511575	48.39944806822489	15.12026638764395	21.821957079004072	14.348310774458245	15.328579545471541	17.578481277873998	3.0293870041540427	22.9594831044029	31.25269489018068	14.281282475363737	13.167088599578857	24.040724715581096	40.002930895696956	1.0447758573030368	15.463722313471388	18.73663408835922	49.52705544574353	30.030085902233747	40.421175224219596	10.47519570661752	2.621187903412742	25.937613279519226	24.729878235699434	14.461911274084287	16.027022349240948	16.357234254241945	13.247635289921735	19.908646240928036	38.18430295600957	15.806785921274251	32.731842037595584	43.440698525546615	35.812939888903145	33.43759438155381	35.03991827179785	15.870279992212287	48.580057392770456	15.318407392366407	45.58329755962272	24.81103036878905	25.807333109439366	36.40633468359387	20.733546416738562	29.68233875433243
22.111330459041703	7.661897530317484	32.12132051611426	36.19547687790765	6.959816688186972	37.768570877538615	47.26285719327737	6.26482664566956	21.79585782493939	5.378665779230808	9.741846198040536	8.647423980792066	6.084139386769045	23.36827131730408	25.172596048258708	15.850513886172344	12.231406946936946	18.479726576559685	38.14860193574341	8.31219158166124	17.973327553794473	19.548687095700497	45.23201618426508	28.550093684919545	36.81062439357994	5.717373545542886	11.419541413178706	22.33688228770003	21.210986834471413	5.657504477611592	16.591815490596233	23.827100352083153	14.705050069775048	26.318805411859337	36.4141603476857	8.262969245112163	29.052565517089718	39.875880956106805	35.44030346225061	31.974328615229048	28.25703714591527	6.8130372994547965	42.838858543086445	16.803639985597673	43.47656253234024	21.831992675853748	17.46930873905361	34.6090121577247	13.979127426549367	31.18870062640687
21.402474883615536	12.353545836025171	35.75920208554674	40.58347110006888	3.0242431640498317	41.73421201994823	51.99248648996822	7.690545364138515	17.937092450629	6.6670212294099045	4.537293922450167	6.5791968561875045	9.460175394388873	28.561226815978877	28.10610757342731	13.365840608753695	8.992964778367146	13.183939545429176	42.75033717363395	11.383967876381353	15.73238227317663	24.807457564532683	48.823611188837354	33.360232825671545	40.814149693777914	10.782872967917145	14.972255253032957	26.639369617155307	16.136473098478127	7.464366355309409	21.86001946734099	24.287018630039423	20.001341841018952	25.82581087623051	41.056738292783294	3.4415438563396257	33.15762499148547	43.85941577386778	40.41741112836826	36.7455313828466	30.55403275485031	6.17823871189656	45.631920086850876	22.099768137406123	47.95557047760723	26.36244973834694	18.43012083673023	39.263077220674845	17.02829661108731	36.43601002007173
64.17389591245603	44.113924390381	19.859327054529928	11.476207380090479	53.636302285288	13.696773257040872	1.5457504320226818	44.64890606490859	68.34880872976686	45.40807052674341	55.82492448802641	49.043480865349345	47.901580739706006	25.377604893729515	28.400934385608817	61.59145602489188	58.73709585425055	63.275348768689355	8.648017660020352	48.61129925623928	63.24018236386904	29.541782757502656	15.871124536397575	18.261443648975476	13.943471813769511	41.031755685145285	47.50734213786838	24.95718355852575	67.38988494538357	44.54136571811593	32.109504092712875	62.490581975114424	34.93304941970571	67.00002427433145	10.31058124519056	52.86698879672295	19.381595582502634	12.38709821313119	12.781154778962891	14.808827032592932	30.531697404823145	47.23442136937416	24.374347491934834	32.98628867966771	4.594132336460189	25.014824135971534	40.29785107321631	12.10756777513679	35.87181393878291	21.036388493927692
50.04678427455735	29.4379509955645	4.664543270195558	7.015458375296774	36.731521603895615	7.790320343247737	19.528652600527135	26.937807263911818	51.82144854091174	27.801733675065677	38.44665840761321	31.027722305150398	32.64067471180626	15.125570855120946	10.31386294263654	45.71869321302634	42.287599847854864	45.319231074690485	10.245375802594387	33.89004913051818	47.65574375726033	17.803669308351676	15.919400361544003	7.969392824268087	6.795074981117176	24.70907326400909	33.84321062027138	7.8210438360183225	49.814045488798925	26.93726202311769	19.1203687160928	49.586167713066814	21.8260460240655	53.53196976580658	9.193327596664222	35.20254190728609	1.006710424565611	9.857353011462758	12.964410370722636	8.06360645458066	13.628001396152504	29.39926910098317	17.381283263954657	20.601562732226114	14.373115571345721	8.89915135220396	21.81553987305934	7.995969621029361	17.739514523049323	17.81613047824128
44.88250679220052	27.16869585044822	17.26556621382141	25.660324164018853	27.2391389834585	23.889907689244083	38.147906181503906	16.890104670066307	41.53277347870752	17.934306531249142	27.19467642549406	18.41078846057813	28.2108399081136	26.018943536145862	8.601608125054408	37.56910825652851	33.19270733526494	31.26862037577733	29.088622601088776	30.28510426916343	39.91416835819919	25.454454191972143	28.365364372216813	23.968603042730887	23.338474309347394	20.343035415635406	32.25476106840763	16.06799694564487	36.80374657721326	17.36164454474942	24.31279224358574	46.553599319801386	25.41921266900761	49.136107097508415	28.064028308830146	23.408254814776036	18.1846410574047	25.807324539096722	30.99917897315069	25.945339362079903	7.621512367788128	18.054449306678595	22.76831335645767	25.882442300496862	32.54186587934	17.651152642189697	5.86753064275254	26.752266897994442	10.434735319084256	32.69777575251098
65.9008500166221	45.31790526925885	13.20942211621763	12.927618332605029	51.701138214396565	8.436657812716525	17.099979323241694	41.371299829834534	66.84412954195972	42.33668975478718	52.96090189512799	44.8260555856774	48.39586320104019	30.045267802829255	21.339793168096755	61.14782267044921	57.46934722438097	58.863043597435656	14.683936926199413	49.73571856833394	63.18048074502018	33.32495936208477	0.3320965857377632	21.84288658691784	9.46044071787302	40.25202195906848	49.77355419423202	23.627262786595736	63.89039397747883	41.5040644825291	34.92924595032098	65.51834494846841	37.68934222070636	69.44188741986734	15.865548757193158	49.44847112737686	16.85280361512985	6.869775856264022	21.70108099453464	19.533529542013696	21.01407800618694	43.56966805767456	9.405553287986926	36.340112229631984	11.916997411498613	24.82924702271993	33.515372643409236	16.784353314539214	31.939319904891928	29.798224941532318
39.853354595936814	22.05588763212474	25.019329074937428	20.9231299830448	34.211218654749786	25.720165426422678	25.84148387652957	29.006367804475396	46.960976183790756	29.24132833579949	37.390581356764024	33.83867831353523	26.126966451631006	6.644059721761004	26.54285466004184	39.48019022096305	37.83642600119847	46.160577967457236	19.995715747605402	25.98449199891921	40.60330879363848	8.564410910527997	33.966204340550945	12.53306597595662	24.793739853628928	22.506499165297868	23.766417490367854	17.161021153132843	48.57840738537588	28.545905154322018	11.29715217180982	37.32381645110674	13.008461207385098	42.075437884614125	18.385254457418565	35.693424761421184	19.9993164802133	26.984251131733522	13.458470343800437	14.312431503107947	31.227055452362386	31.559527378102462	37.59638218807341	10.885526613612	25.198546163686995	15.311406144029586	31.905451352197257	17.142710301064334	24.49715366977818	5.1185532149414374
28.291768829394954	20.82896636142795	37.16692972052823	43.55139066595066	10.492581329138698	43.64856115352616	55.68806933767206	10.879944737326598	20.460755757631187	10.51260231573072	7.720656711139434	6.03895938399767	18.31314135325444	34.47546587957552	28.553757763870486	19.03688710995806	14.578092552648931	9.02269026818849	46.2378383920507	20.278375775078686	21.390328262031083	31.226901183355295	49.717988812013	37.70982884731706	42.84333332106409	17.345610797603506	23.85078696223274	29.97225561372465	14.556432757188501	11.255076330520556	28.442155395444864	32.029573818914436	27.142424530798774	32.719953922102356	44.700161672405955	5.481050004109632	35.70131004817635	45.75493641168827	45.14353930636264	40.87750336745498	29.659682754044724	8.230380513377266	44.99060806999465	29.053209901147035	50.99286605136478	30.250574759849872	16.62497239066086	42.98435170583592	18.98917531759097	42.52827558202343
46.00685358463204	26.9749108012608	20.19047905399946	14.49882739488019	38.26257641198117	19.583074679301454	18.862738480339342	31.39387882783809	51.955826393102136	31.84641898024699	41.114821599009915	36.23706325176418	31.008875704823012	8.04252242819951	23.851319016472775	44.69656198385014	42.54205925634332	49.5448783440502	13.098054925736733	31.252542269917207	46.04568497067722	12.069189790577967	27.518645579186753	7.823631429105164	18.743340930658253	25.811341406636895	29.529071449219614	15.173490573982013	52.615588756006886	31.054387236715744	15.013218792508939	43.85545394671128	17.50459763018538	48.50646659769041	11.599843818098767	38.89398577855347	15.542289492700034	20.589956169010396	6.380972193325195	8.186118484153193	28.20550494149638	34.05902286296021	32.069655369009354	15.34611837620418	18.157395254263246	13.748969576798919	31.767265722435305	10.595559805003747	24.942730780743158	2.4339064947337206
16.4034340248114	16.76052307634506	43.497621880295014	48.08803002553213	5.06824042320265	49.41377123484958	59.234017130607484	15.42695517839373	10.180817275326081	14.416100609525005	4.60067730861696	13.257746987388385	12.801906706407568	35.02579532559773	35.85029419749925	7.000918752382673	2.736095347557042	10.036172447785775	50.108946387232294	13.701020493403762	9.350509402559418	31.02381267830379	56.57256668311856	40.5173336657543	48.482178893536904	17.673105309469573	17.13204306734399	34.17205859625682	10.052280197210997	15.221303385733934	28.057662430900766	20.615482129223892	25.7890036264049	20.786486530285927	48.380417357652895	8.310366524828204	40.784303532489595	51.53557138811354	47.33901269412719	43.94460817407494	38.18048352953381	13.62374592480549	53.33460851017024	27.969235289686324	55.407505059227944	33.76273324570487	25.735049846955153	46.57624862235868	24.785616098470257	42.621867075189
50.62561143467226	31.346115945946703	10.156245964297558	19.148865342273428	33.96679595402789	16.41988485702224	31.25748105991574	23.33725997802082	48.747204896189736	24.385801788078574	34.43859751180214	25.789830139176384	33.250677699677475	24.6347593517369	4.690541323209071	44.1246237803973	39.946420309841194	39.22050943648631	22.762272544764556	35.11132776142046	46.387139317310336	25.43094330351517	20.1835787287	20.09576189500909	16.036787086021057	24.86531964140945	36.41115585977726	13.97363078903427	44.604289320212764	23.66851370566526	25.233810795908855	51.60699565222984	27.11390363072402	54.69199085391793	22.08367814402808	30.709824363142747	12.81672729164112	18.171085726657353	26.114406239182216	21.12042339414155	0.6109504079066577	25.021456697975317	14.835234837873765	26.906008821836647	25.4078796383882	15.89342050203394	13.575321358058575	21.103787656405505	14.73152094527903	29.79116305533457
51.74105008260853	31.802095521430793	15.16798793198191	7.596927712487318	41.88803585127086	12.849926827266868	12.643443295549028	33.61376544154241	56.325340610139484	34.25977006510955	44.33669436857618	38.26493773422369	35.66175040024226	12.936439301410473	21.197428331867425	49.40057034747187	46.74249516374487	52.238615075776885	5.678421670006054	36.27351849473261	50.976104616129135	17.109526482676408	20.330944733004763	6.542244136397467	12.155262349646351	29.211412496712505	35.07885808021271	14.603764764518921	55.94702626899204	33.409764184360384	19.729091504814168	50.0690850889285	22.52999596538807	54.561573006949295	4.292813289383779	41.64370489340364	11.633714640679017	13.530607627250092	1.8080981078296294	3.5838165019892	24.853631329325196	36.272415046423255	25.72159251087551	20.55633881554655	10.846908511641047	14.018047501711367	31.39223783907207	3.8320261556664543	25.63636240199257	9.794759677857769
38.98001923698427	18.653005041785573	16.77871917783509	16.287879780348437	28.649468597510484	19.711034185147316	25.86732669549235	21.069099822671227	43.00871808479196	21.57528781575203	31.24184614912354	25.88891772535301	22.416970046049936	3.7471198401393533	16.407502477395237	36.12447629250812	33.42671038733435	39.43292392112916	17.269688779428975	23.167640284349407	37.75505053672999	5.254127090754064	28.167106194653453	7.296786089448315	18.681710373656763	15.985874999764054	22.36268165045573	7.047271584131243	42.834902966703474	20.762654023138882	6.947965250814532	37.86447880573968	9.804409782879755	42.104403185473956	15.451044683447584	28.77509412205143	11.828323826300126	21.51296977665975	13.744751252265042	10.716531825101091	21.153679460029057	23.743309351588174	29.700626760911497	8.232549800980275	22.85583765555469	5.1223362284048015	21.868386180758986	13.67448727747435	14.721714808186997	11.086334573574772
44.81948464550403	26.36446817276108	14.84307894217989	23.08958554482413	27.663650241368412	21.50142254924952	35.59864314199875	17.094051228131118	42.29552426536431	18.148763149790003	27.96191945967895	19.264270821692868	27.770640623078084	23.708976223432668	6.039829692628822	37.91532194055154	33.64725011413444	32.66657148883139	26.492062921401885	29.76355363296968	40.21793580982686	23.394546549420056	26.38827644827294	21.367314321689303	20.908805464131376	19.616983186483388	31.472807933161484	13.56130079184637	38.03769215299596	17.48573409411526	22.458514335062137	46.18254751079454	23.778626764029834	48.99284469990011	25.445834118013874	24.21159643788057	15.560283755954492	23.462012607442254	28.36636751602549	23.310418990019883	6.0481572215191735	18.60127850735614	21.397650484873232	24.068761846639077	30.042951184345306	15.205939902626586	7.028386034358907	24.121823041628918	9.395300934718449	30.209189843724
52.106874944931505	32.456516147718524	7.934881034603906	16.989062955332034	35.84298980990297	13.968806205107319	28.909523876902927	25.211787560165103	50.745321186886436	26.24953000345049	36.485958495136366	27.92314549631198	34.603588810461915	24.134207507161832	5.260468955545194	45.900977170708856	41.80497920510856	41.533793735665505	20.627447212124864	36.38254668672677	48.12797400567727	25.351367788106216	17.641234764600686	18.859018587716808	13.641002375690794	26.16870221874488	37.4647214022108	13.642357063679853	46.84226610901234	25.4989868296114	25.455106473711098	52.85765377950381	27.535693545512242	56.09790287003926	20.070805862327415	32.79223524047281	11.265704315628993	15.667035084096073	24.421294149111	19.523101966435032	3.181730462090729	27.03149427693046	12.740258282988849	27.124725100086575	23.01227966951293	15.566243946837522	15.91334546235749	19.2176446399993	16.265772260176714	28.703371436436242
20.274251983177237	4.752681442122127	34.31996915787203	35.279424439751374	16.680099429626495	38.42148572520699	44.08074607822965	17.462098817024064	27.247786404044273	16.947244090479224	20.321634293451073	20.942854825375623	7.576980271135433	18.549830741834146	30.054940805857505	19.64191921627264	18.680568106540946	29.194935890426837	36.09833112604277	6.4813665219251355	20.62070936474314	14.391423733156161	46.738593746579475	26.18477553490815	37.390919295414875	11.03182244932988	3.7543010168520294	23.378869694533783	30.19018683399643	16.78584896272935	12.048724301519332	18.876667604537403	9.188733236634254	23.149197634390237	34.27388602321256	20.188551065416657	29.9343537813218	40.33005833046896	31.359184260246472	29.489713067542745	34.26810081999099	18.910696480871266	46.73853858918977	10.961844773186112	41.71064263473511	21.96242710323217	26.862568675877544	32.54352962634132	20.62561927108664	24.690214139562574
39.724105543585345	21.831707693825102	24.773599033788408	20.767695694797577	33.95749277495322	25.538521758229297	25.842539562594514	28.704068650468752	46.7538838450806	28.94351712114467	37.12661722406744	33.53853012151804	25.90461531429966	6.323424279390811	26.239338872697065	39.28307966111019	37.6119158953806	45.8885390100166	19.892000155568425	25.783349467331675	40.42028298134776	8.257194267480575	33.803041742993784	12.31267418633265	24.607295846965915	22.22106764464005	23.596722744415054	16.854557851915008	48.3289429013296	28.245763317331296	11.004864040733489	37.234023911071	12.748769980348237	41.97485915862364	18.267992428438035	35.41287693215095	19.74704041039071	26.820541663554238	13.407414198412466	14.150146105347815	30.927100502782036	31.260550180957015	37.37224538740766	10.617716141499454	25.123756071542235	15.001394455658682	31.57981831712405	17.003391383143814	24.172211738860998	5.158561572244791
51.579442671896544	31.030608503952987	1.990097897359966	8.031406823429597	37.568598655736494	6.913156560023912	20.450294270548955	27.469575674027812	52.70851759949541	28.386958999283706	39.05892919240576	31.30314034319887	34.04911778850823	17.662022530167313	9.132723957720586	46.847522889556814	43.25430192782178	45.55620691463543	11.592506297768857	35.417615940448435	48.85524366012995	20.129287146969823	14.291477006092732	10.650622614075363	6.086972143788084	25.91037411022196	35.593935919131965	9.368388780502718	50.26510327144569	27.53426820104643	21.23871451773405	51.350227558745196	23.86142774713422	55.175453025971876	10.877753142660522	35.68412524314513	3.1064846358029685	9.036927490591381	15.276636702059756	10.5395889275471	11.715247661238188	29.82269672802835	14.844808357362144	22.775346293120833	14.886483797149378	10.77677554623537	21.261410197470028	9.983816329492623	18.086250874478733	20.484035875033594
29.529359562130498	18.49999484404395	32.54143400724933	38.90056666298278	10.952200692744123	39.00406359387035	51.06382437211109	6.859335113120702	23.661746228223013	6.804934659826788	9.58325313928252	2.308051291586932	16.77693932910444	30.327191754228966	23.986964911992967	20.86891619503037	16.300405545360906	13.537227635936741	41.609020890140364	18.93586835846171	23.277865494307257	27.29009760492425	45.16069198504648	33.190915792933964	38.19396426258284	13.879697844706797	22.276237948084333	25.367302739244263	18.765284502857412	7.375395170370814	24.612752406132127	32.613113086897606	23.600821700549165	33.975460471469816	40.08444300269578	5.942130466667628	31.045432077309776	41.11298113590773	40.65752795439131	36.31863702019583	25.31677347305349	4.511154201614522	40.66811293660055	25.380657922520054	46.340362017143235	25.704325810901924	12.320711225706772	38.377864700336836	14.347405500435325	38.37800926086143
15.569224122518493	6.7514837612980525	38.62369872442763	39.921656055447315	15.131837661471891	42.945298136261705	48.794407410970045	18.80037064177374	23.458899517331712	18.068877411171222	18.776227245703808	21.386127361028525	6.838768846713657	23.265905120802437	33.816994026614246	15.797211874228505	15.67516447999556	27.276419141087008	40.79819643642768	4.722916394655032	16.463715829045615	19.106796209642592	51.20396751968839	30.870107275115945	41.91703456483896	13.552028903726702	1.6432250981171428	27.713796210515255	27.416377835319825	18.133396438234858	16.71879466961468	14.302839936690436	13.853559982469607	18.459429319354854	38.97342281491153	19.52256826531363	34.37506538226765	44.88208149556752	36.06698072340378	34.19016944612621	37.81959517507157	19.655346623778012	50.84583651097215	15.673505403668408	46.4096248741014	26.39281336199107	29.23584878069489	37.236772157812126	23.72258101432408	29.271280835388172
22.1075550296198	2.137623168429217	31.327401659716664	33.04134479181511	14.757239064900611	35.816921331596824	42.59197443643038	13.840864981078996	27.095988179437295	13.415514539204358	18.24305528627706	17.633638780240283	6.1964081029517155	17.201300441863502	26.546333443756854	19.750207505031884	17.90778674150268	27.193112309204686	34.19019272544338	6.340662874607565	21.127378885661525	12.98502187494654	43.999888200799234	24.216807623439504	34.79356830736875	7.190629749688392	5.789687373733082	20.44801695206614	28.894379274771353	13.171710776142335	10.222760819181662	21.53707472611649	7.484669087386718	25.44032085499373	32.370567944791894	17.509760701949666	27.171188389869556	37.791281739521175	30.035539560907168	27.620552975363744	30.646417635974252	15.500343391122795	43.51161721675891	9.60843462435129	39.7749773167685	19.203290653508848	23.002119100610777	30.59521433897094	16.823806924208466	24.174070544155565
36.59373680183739	16.127412412607065	17.967647800897648	18.55759442245375	25.910477195372064	21.59253896409186	28.534441409039793	18.446691669615316	40.30918675176197	18.918526302149804	28.50640113977989	23.287624980331152	19.808738601664626	5.44314961609747	16.17793872018413	33.47810037682161	30.718281534471643	36.73015474662148	19.79282637059657	20.65308779978665	35.14697564905269	4.569474606637411	29.95886731449562	9.861086893121874	20.561069470464314	13.245543265201682	20.06361484941644	7.333750735554952	40.09687931252303	18.11712242131972	5.039997182884863	35.70084504433869	7.739197986192507	39.83210385867149	17.98652259843823	26.070178398961236	13.261841895885258	23.489371369619267	16.48398464487047	13.310034828594981	20.924561891968626	21.114614921487895	30.787693518924137	6.594872254894854	25.342562209467726	5.5395697767100645	20.071937063412328	16.19119799814537	12.6961765932331	13.377242551394431
5.655487777809774	16.081864027881938	47.95345361773373	50.67619935042188	12.968628390546176	53.06180887745183	60.41789555985924	22.423624983708763	12.082157253969475	21.391201122095556	15.175716431111216	22.32794604795242	12.633484891441837	34.95612266039535	41.617455604769745	5.238771367110959	8.553950541958875	20.82022606086082	51.983406238470714	11.55728241188508	4.574992000822146	30.734009177837006	60.96112379818555	42.01566467548189	52.057876167001986	20.868732393847083	13.008888409272345	37.460227242819386	18.517488764678053	21.93747520006343	28.045655423654114	9.332820363056893	25.25721449189145	10.072723479369957	50.16834226941167	18.120472531189098	44.298735302624856	55.1049644015002	47.81595142972008	45.43446008277396	44.85346331811987	21.719048312098803	59.247677175088576	27.301480338961795	57.549535945828595	36.498354868081776	33.72554630499726	48.38343230947642	30.5071872808535	41.44465667726838
63.99026556477974	44.064141345718106	13.200014201443997	19.15133515161554	47.80062006748609	13.988388925412337	27.388723305739965	37.16560428311167	62.63965790030901	38.20752771147278	48.33667506609854	39.679247755054185	46.424860632310384	32.81785152806219	17.071808592749534	57.87931985208598	53.76951389156442	52.91735834628979	22.256813409106808	48.13132961297101	60.106155795081555	35.052112837647456	10.722388337128569	25.603255303751798	14.534827903808065	37.983677053320996	48.97888984408993	23.554743145757477	58.40572110560204	37.465783459570204	35.79711189510886	64.54431996228404	38.20303546958586	67.92326357401227	22.70538912254939	44.60739207993069	18.26923430464052	14.135831298720298	28.423114145586883	24.633653853247555	14.381051918270838	38.91243915672418	1.6873059116665077	37.413395592271684	21.607768447300625	25.300431246728305	27.340300182470887	22.81876684653036	28.227687466798194	35.142716939720046
64.2089271230067	44.223786336509995	13.104970111560785	18.796140068436014	48.11514464850341	13.604500120898514	26.84812119222413	37.481980590016306	62.98352913413598	38.521398970141014	48.691876181475436	40.053008155131266	46.628970950095294	32.72013134553204	17.310823534929366	58.16855874882358	54.07900475057398	53.34793989351779	21.853076361203193	48.31696502455013	60.386450285284134	35.02090952507425	10.108007944774887	25.420893078644138	14.182815338750055	38.19033107302726	49.11959572451712	23.580526686932807	58.815496220695685	37.7731340890095	35.81741148709525	64.71091415738454	38.2496908565033	68.12281804139542	22.341767901256212	44.970485087934144	18.164539469424614	13.678885319183696	28.08925415528116	24.372600058488686	14.75928651232329	39.25748058409234	1.0528449651887626	37.425942180009486	21.092279869077476	25.304243642822737	27.749555155362316	22.49792298185543	28.492912013509603	34.90503688106869
34.98852021491017	17.9595812755309	22.43583246970573	28.920310852533984	17.566881354891905	28.88724728438021	41.22361473784956	7.032599485609946	32.28644632386399	8.085234715726408	18.002892206330973	9.52962791980729	18.50635138751246	22.641400108897326	14.01724303178135	27.83068873083419	23.550577663155213	23.61528563940831	31.76364823263669	20.64367440592033	30.14553698719702	20.552429330276148	35.15769873374521	23.9229309777979	28.080585650772104	11.204799940059207	22.927678144061677	15.76037158805	28.586563039590178	7.475950010151347	18.47628678551044	36.7404394744006	18.5934105942532	39.24610951835604	30.31243937521131	14.317301964288191	21.023717068616357	30.995850512813913	31.451342572212315	26.838265599140286	16.012047963669904	8.559262715548046	31.21383384629172	19.739362863260418	36.33846813610651	16.429020116750753	4.692194969460024	28.659072695550307	4.751633804032468	30.44862735716454
28.288217944257354	7.703007312668986	24.77210626758645	27.154486805219438	17.0762168652648	29.53636480212604	37.52860508436978	11.4183808654742	31.311818886766428	11.51812377631062	19.91374968535602	16.147820941022957	10.981926103913485	13.173162642856354	19.92681895321291	24.525115479175472	21.725495917020382	28.48370047649354	28.684590554871612	12.128731027859395	26.260747198007742	9.436126619468292	37.58201684849169	18.825020290498273	28.524822352217434	4.700030641219357	12.42649474423765	13.993608459071066	31.403380674518417	10.889569236016326	6.537988462153643	28.117099814110414	5.393524624692641	31.849084269133552	26.896216615642544	17.916762791610452	20.802812721813755	31.56056104707874	25.40585424305806	22.277616721883902	24.127561122290405	13.851168997825356	36.85467656511257	7.123148834687713	34.176009800158894	12.934926110576896	17.834092743501824	25.090912313004615	10.865634889378676	21.03663515212338
17.119034226271424	14.526395860373118	43.73140086487827	43.42871977304844	23.30390618114901	47.15598677366395	50.59337104250245	27.130368749727804	28.734759564952977	26.455199193896743	26.865885388380452	29.890607591626214	15.34804202379846	25.926308288677838	40.190399588672214	21.437628125557872	22.688078162675012	34.971746544423155	43.62601667930813	13.216003514550003	21.23517572698464	22.28501725087862	55.614372685238706	34.12966534510314	46.127609497246254	21.258286388825688	9.89911150283344	32.86289180260897	34.262287207380965	26.455818886449894	20.761718183781372	13.108605125231799	18.171492200125137	18.046890303956882	41.839754031425635	27.930902491475482	39.05656596133668	48.92475832441574	37.91717243076953	37.14040297710916	44.513610374436134	28.125315219922488	56.42325159118751	19.270155958844416	49.168447859616585	31.25156025726724	37.12382140486633	40.23999566291496	31.000909610004047	30.00629854353336
17.925177014720475	9.789581291493917	39.262036174953764	39.48307791152251	19.79619728281949	42.974514296594734	47.374854911606775	22.51720052279004	27.55820888981584	21.897308825922153	23.450817566158978	25.558361340687107	11.18660317551592	22.176364970241867	35.42326382805978	19.94732528855097	20.247268667850005	31.96966203040275	39.94350732010056	9.250670684105547	20.292143226640547	18.282895845339645	51.387378427022604	30.226949967431487	41.94299241904532	16.43986778892844	5.639357147908848	28.342132940262598	31.994222441641604	21.839630669477174	16.442327005290466	15.209587426126427	13.721327157431423	19.92899352978766	38.13368909889053	24.05093356792267	34.69604170206363	44.80595894999698	34.61673501366956	33.375991967806485	39.70337879614082	23.683103019150806	51.85252323254192	15.063465229397602	45.53532208283321	26.801048352546797	32.30332712844171	36.4719275950279	26.137117443449657	27.158788733232388
58.02215431374961	37.961636392111195	16.12664777153801	7.074145698258975	47.63814931030355	11.25403410141466	6.568747116283701	38.87782008045336	62.272154662901904	39.59947291261623	49.915215799599196	43.37481467417443	41.763004821357434	19.24198558457095	23.932579919923445	55.46699462464345	52.665752939775224	57.535517194425125	3.4610828859071936	42.45597864070978	57.09905182890078	23.392599589256605	16.662830733053525	12.168385368733576	11.039580719902183	34.998533719348714	41.35408037689329	19.290703399895545	61.506064235544116	38.73655271957993	25.950537033667114	56.388977325397015	28.775058496825945	60.87393630810486	4.60718778611437	47.04581003029605	14.414359857123047	10.889456960414812	6.903126784925953	8.724514310531347	26.742034205443854	41.4953523944063	23.779270959488557	26.835141503933016	5.142638531035774	19.158100867998545	35.303999801324714	6.27846880672016	30.347372800592673	15.45726016142434
19.250561443971264	1.5225879070237547	33.741337164347215	36.06634155440197	11.505529070457708	38.57235539632971	45.94575997347266	12.777663573587962	23.51078389616488	12.117428248895846	15.09797073635395	15.810915481978311	2.6187952480916126	20.677295698271827	28.243328357773272	16.20909485523799	14.326342050228606	24.024093246326753	37.389672559796075	3.09202302358433	17.66891925970552	16.479256077634677	46.61040171917919	27.431904300851176	37.55931820942986	7.5286769473837145	4.544604336947645	23.027096489636275	25.432172796668087	12.103168024195018	13.644304871793299	19.36800497279336	10.993407707436903	22.87521205822193	35.57849273030518	14.843946328009093	29.841402075446602	40.590648139191245	33.467541425486196	30.863251552148796	32.05149340268388	13.892336740643179	45.574790268822056	13.147460976691656	42.94509335441232	21.95809178439352	23.096251543930173	33.788286069699296	17.78103829686809	27.75586454295461
47.082565022267126	28.03405502543266	11.901641577103037	20.433137220718972	30.333375373494206	18.51795330839159	32.86645619328966	19.70511232870736	45.12130564794894	20.7542902893111	30.82084684821687	22.19834633556844	29.784109979207777	23.06671893161261	3.5591678092778234	40.499647255538854	36.3135101523931	35.75995334756385	23.924693673949665	31.687325950856636	42.76764965326371	23.31863568088201	23.23351510064	19.689810029362413	17.97311489533806	21.448737682488293	33.12494300368215	12.499626728657807	41.076809774829634	20.040899570436263	22.777193790125285	48.17486073548413	24.424407354751054	51.17929999972769	22.997420731760872	27.100942399924158	13.213384428439442	20.438266554767488	26.34935114490063	21.27927307016902	3.223931009027175	21.394278391673534	18.41373513353244	24.43371413662125	27.20766851167515	14.322793095891036	10.15285772242208	21.78592544774485	11.233083987950918	28.980449909111876
18.284565191110197	3.259819592408979	35.2530840595413	36.89151224709412	13.82205626923488	39.73582698954171	46.19013487735575	15.753081017885844	24.384259851611564	15.10918470219254	17.483023583840346	18.78580187570757	4.750569220137436	20.682532883416723	30.301058236935617	16.82219678247829	15.713262238052875	26.309381576959716	37.94369280256512	3.5087855108771886	17.929953165988866	16.46568939683096	47.93045244692237	27.976455353056707	38.711341504554795	10.092887580158594	1.9042500670067524	24.379826773436612	27.217137313143066	15.076967608775275	13.862496381807476	17.608668640735683	11.027388843328131	21.526949906798766	36.12044272627298	17.585517359535103	31.100776917943694	41.70263647748066	33.543407029582426	31.352009253062697	34.29190209881382	16.886845110375425	47.386947806364326	13.023362092384307	43.542593782671204	23.129621841351856	25.87580641826144	34.35819943469389	20.213571984002662	27.22505326075127
66.51290137494372	45.92462955629866	13.857989743418896	13.333045300084859	52.35331121937046	8.966109940881116	16.991842647111294	42.029589973447735	67.49692892433761	42.99399583712493	53.62017878396182	45.48971333194255	49.0169958339859	30.53993711502647	22.004750026406242	61.78846739318159	58.11744988975917	59.52798457986632	14.957295086149696	50.34785827252145	63.81728931425831	33.85466543351448	0.8827168244975354	22.321671010919477	9.994532027437169	40.88434859853022	50.365137575899304	24.236525934329748	64.55400615295414	42.160772449252846	35.48666329606681	66.10643394666963	38.25413633772073	70.04311417884213	16.191572750472876	50.10990512282496	17.449698229837853	7.3196704337860625	21.996002800930057	19.952749442288322	21.664124512732784	44.23089419902225	9.809196154398457	36.88819631439056	11.956631999971572	25.420878926822198	34.17845397617703	17.16307204738307	32.59704876832868	30.157601271745158
23.777779304965566	28.290914345832423	51.58388435281559	57.33380518335055	15.785006791380729	57.92216269195813	69.06924594189523	23.756190227463893	10.443968041368366	22.966554007221266	12.783037073339518	19.717191603547292	24.41644178798796	45.852316607349415	43.166424539876246	15.11807432917356	13.495484625839714	5.856957230329756	59.72612612901238	25.370664275331894	16.35714534693471	42.02029120625295	64.3342968289257	50.55560512769314	57.06732111156262	28.096768610914825	28.768239497070223	43.44929145582874	1.8370776217157632	23.834240519948562	39.05519942891342	29.05488736882778	36.99654244857388	27.433033477514808	58.08142920693185	15.506683916248441	49.65194120858996	60.04571959973701	57.70125255704217	53.90121915251797	44.46179848741376	21.24657245581158	59.79924604342658	39.15013617968235	64.76812621490375	43.381306198944095	31.426906929752683	56.306652654226404	32.94694694078191	53.66449445807031
49.98482069446199	29.370468224622773	5.218219688768751	6.6276403592476	36.861214626987774	7.828166848037444	19.095758660609672	27.149052847644686	51.931175567748774	27.999643924316217	38.62878579755572	31.29107450128421	32.62372109461726	14.712380139202988	10.867631511914805	45.76946848398043	42.381670225602534	45.581460500771755	9.76022945680249	33.83791446759522	47.687051005674086	17.492684645773114	16.080473469497072	7.410494061098875	6.813112441068399	24.758182017020495	33.72371579777974	7.846922870484326	50.0273519281488	27.133551067518482	18.891497147304054	49.45496064286744	21.62350706958145	53.43628760239782	8.651595214039991	35.41690047162103	1.2946930815603317	9.853442726748503	12.337395928289872	7.433582097457952	14.243346184485176	29.63194175805324	17.832134796941684	20.349071978521852	14.0356769465028	8.801133961715195	22.250188750307007	7.409523735653269	18.009581887480785	17.23077680729363
36.219525487208124	17.35192018627762	23.176608841026216	21.037832325237652	29.18714951919856	25.226752605526084	28.293481243240063	23.752848263301335	42.36527841131028	23.986968712829693	32.286288933518776	28.58373923279559	21.421119092917507	3.6140115534065465	23.059485490272436	35.00836128304379	33.075169820745	41.0009615131931	21.020572450786027	21.519751876232625	36.29071793626022	3.3411867839468012	33.69883198183243	11.799591518404773	24.22603555988076	17.284672569929967	19.713858072398853	13.756193310846122	43.57820105898832	23.290975128424343	6.054388908140521	34.246137269384846	8.001709496042796	38.81992368340401	19.241920696489206	30.490329345146055	18.125273712794545	26.806834074190817	15.528927048248581	14.587971433176413	27.816570826775894	26.304630372604297	36.07344994946657	5.8223363170205005	26.559908589950012	11.827103162690134	27.10294402623544	17.676523762466463	19.607353190428338	8.901342214953928
38.48615680370213	18.293538416847493	17.753403919717158	16.937908692925447	28.626537625925586	20.51904537114133	26.14784617670153	21.364578741226833	42.83729447973541	21.826970240012766	31.307686359531235	26.20761735375456	22.12922406069926	2.826721340709065	17.431745396039727	35.86830038286247	33.28027174624804	39.6012354169598	17.738466534517247	22.787843069958935	37.45001950871733	4.374313578946568	28.99166810814597	7.789518295809229	19.49271477326166	16.006283354684832	21.835900284859378	8.082570435479212	42.87812516473341	21.02973316812746	6.366083888894871	37.24572378473598	9.230103814276124	41.53933197953816	15.91422136681322	28.94136645476441	12.77494330160518	22.28353783562787	13.82695724303721	11.142444272548799	22.180871390075247	24.030914323137065	30.677388223223208	7.522281899408797	23.34373672925708	6.155826404284719	22.623824203085324	14.162312928533108	15.383911697160588	10.502860603642945
45.76427958538091	26.196164756937154	17.653785885070615	12.561940545055357	37.00437859628044	17.473405485550327	18.629634483486253	29.6305928308241	51.03151441739316	30.144179693705837	39.715915624833926	34.43855603385572	30.162694602236105	7.047093391682869	21.219073982131594	43.91081585808967	41.527476744467684	47.9869312307161	11.710288801250234	30.588250702111644	45.37061552498977	11.26677340494559	25.61912776713201	5.185170272650739	16.58485390395559	24.410356628160397	29.14816003846905	12.660766840992054	51.28133464151082	29.330358882800226	14.08096986608075	43.91848832329622	16.765347200265218	48.46628405404216	10.041876777561505	37.326948120039354	12.933641307077965	18.64348520618204	5.87276585638516	5.998768977044733	25.55897662169231	32.30611683969918	29.73523654815155	14.68820760614689	17.090382507812063	11.33518996768541	29.40536905704289	8.75969991158098	22.7483148806438	4.7824404392610145
17.69151919242296	15.665296260609393	41.61973262624725	46.31350251577575	3.3545469703041477	47.569276894600556	57.55076618417205	13.511802549363932	12.094132573363732	12.506268389616281	2.916498151215615	11.37494442013097	11.845138109474686	33.54848877807013	33.93421115057855	8.54630784798349	4.002692511014042	10.076159718424863	48.38496035662829	13.012463245610608	10.944286132547159	29.602747731639237	54.685848703219776	38.852103086141895	46.64300095016344	16.03135529721754	16.569113826188715	32.38319052398291	11.15240157585148	13.317949324445001	26.632464596227447	21.59248295501384	24.456688269473705	22.119627073584276	46.66727063120248	6.471815111448085	38.96197795961199	49.69284541756725	45.74816744421746	42.26874313565666	36.25302313634271	11.697297055752799	51.409418098373145	26.62613634252706	53.65316952497908	32.017788192675205	23.825138849794307	44.86580648823986	22.887209866585703	41.2311999300724
48.37877390315091	29.867487933814694	13.92178790456166	22.733836713779922	31.11560914780376	20.37059785023667	35.03666741486342	20.592160934274713	45.621417317630915	21.64651839537937	31.275741057882055	22.521082391881087	31.331581056088233	25.866687281149872	6.285811247471644	41.3980050569324	37.094220774066386	35.56289916478299	26.289292566669126	33.315896443880746	43.713098707731575	26.00414561801989	24.259998928822867	22.474774489805178	19.924774481052054	23.148000443610577	34.975439156815426	15.32586856389923	41.06973079804416	21.002448153471935	25.336118026354843	49.74471542837855	26.85474671129883	52.55758188115839	25.45816918063419	27.50296325752066	15.79739379913707	22.181174157530794	29.026216925538986	23.96336567926859	3.4896752973278664	21.99605187212652	18.463732367388612	26.978991485001778	29.264072518121683	17.13824823984439	10.032999867086305	24.32422764812165	12.900572702194454	31.809194897373622
44.655716419027414	24.468406756389385	14.29595275239383	11.1739652176367	34.4163998677548	15.399545528897795	20.00773754749399	26.359539197536577	48.86040476455804	26.956990167270675	36.90504262957331	31.08900032249801	28.267540691593567	6.373239959871543	17.09479052884422	41.983451066905666	39.27147190879429	44.91599787428618	11.592100802611734	28.969867482686343	43.60178077541169	10.180249472067107	23.84407194443373	1.920417504513514	14.416008407177625	21.73932603705542	27.994298673336765	8.52097681201375	48.513706896625635	26.11798546554607	12.528425282931053	43.29882011037687	15.382377534517923	47.65521092097967	9.76785483343303	34.287561524919944	9.32671089254259	16.926583345230057	8.075798498918122	4.983470609873242	21.506463044157062	29.03198052255603	26.87227336973706	13.555439249912599	17.20460293625931	7.319122699604354	25.370774135164442	8.053726897809838	18.928802948478722	8.582048688635714
31.80523819445808	19.356897955315294	30.352099188174467	37.0090153480043	13.232169002059631	36.88000256735679	49.29204164067726	6.82649308164657	26.278917735753566	7.167275171830515	12.145933072600336	3.8660461536206605	18.13012452355561	29.454669528891312	21.68138807014896	23.32567232836252	18.767210259482162	15.904902080942241	39.83044008433635	20.340298320236798	25.733957555476227	26.68902290445332	42.83628536843997	31.728164226007014	36.09705136521189	13.999019816237352	23.50460063132804	23.715277721387018	21.283909105111885	7.466660230335613	24.153626306528604	34.675416436745174	23.438524193933404	36.23989459576425	38.3565518774077	8.43375954484312	29.11180683814411	38.97604537023284	39.23948801111219	34.75755555511064	22.81216934809301	5.276985450680543	38.15814755800116	25.07250694034357	44.42679721462696	24.21188623390535	9.78421015443663	36.68321988906175	12.617319414638372	37.464197155306714
8.6274571309176	18.78306482993078	49.273373007674486	52.799405405527935	11.733361958997692	54.76214319588508	63.12907976313507	22.20925164025911	7.15787787116398	21.154848130475035	12.763018183796186	21.02036479541556	14.861363429891586	37.937502467602776	42.288623573489936	1.3900687789871307	5.920494333964688	16.650548375504332	54.39390439013938	14.469815108887447	1.1072268178574456	33.73503391974917	62.37591683280147	44.49929534357344	53.78335263122581	22.285290395176045	16.771377486502974	39.190467943567	13.674679154865357	21.842909839443056	30.90243346965966	13.614550222130902	28.240473554973487	12.809404792769122	52.60135429335529	16.277214249727198	45.99873020359853	56.84912749722513	50.71788407224669	47.94879676552624	45.09998357513464	20.932953617636866	59.94355491569427	30.37509538925179	59.88493261024492	38.4430050292276	33.185321415315016	50.797799911555586	31.07482984743517	44.863488655062014
29.384879812745996	8.87325822677361	24.24043541785468	25.77414595335447	19.431231053233663	28.543503103376644	35.659466248641586	14.020460156919047	33.336269519152516	14.142918106483545	22.387662062286612	18.770970216288273	12.611152650352865	10.809816491933102	20.31441858852723	26.340299632770837	23.81200678285542	31.03298407485103	27.037748499611258	13.398950268146494	27.94622275977566	6.902749909664813	36.769487879130295	17.083009394362	27.518263168877564	7.300690667561159	12.990999541348701	13.304179846328777	33.806806965417344	13.503409715457963	3.9561729862900337	28.73278473147571	2.9801243085494127	32.72115144305407	25.226996034354038	20.502307705936012	19.939102776863848	30.508038001805424	23.3251645233995	20.51943306271149	24.746719380528898	16.47535241423985	36.67534856093544	4.506849450000774	32.59541666219119	11.957538663424438	19.707869130560578	23.436342386236745	12.415961048737685	18.543195473196555
26.860169212352154	10.293470648581856	30.830597176134262	30.214217056685243	22.973692641165684	33.96710230921527	37.89896365970708	21.04307235603731	34.364872242924164	20.845118564763066	26.490102933485492	25.33177112072172	14.103174443173138	12.756575771455866	28.34015444354095	26.769811338498396	25.63524978340887	35.44052334011112	30.515273943090698	13.461417967884039	27.732541419856744	9.07784258542819	42.43919129396264	20.91850034661197	32.940988265653175	13.866702270885561	10.835205090599553	20.158388054967496	36.94846300650806	20.418937401994665	7.922541751317117	24.647048427250628	5.919498855192246	29.270448491681783	28.71374085423835	25.691225036516744	26.02247405766411	35.71502128462634	25.1372672631565	23.97953068212684	32.93846335771841	23.09186049888468	43.668831826594435	6.293839664855624	36.09283231626225	18.416916584340907	28.23299830899717	27.0800990097936	21.03154299744449	17.882207805832213
62.3044842627437	42.335337841536344	19.341184112589136	10.580630666287991	52.06441414160894	13.544247525022811	2.143451927666974	43.249692613827555	66.6959621459063	43.98354892473759	54.32772890851034	47.71172172037602	46.15785990356862	23.491258904885605	27.63761659321694	59.87266788203102	57.09075200776497	61.90093106445588	7.374253460965957	46.81988752619002	61.48921844308712	27.67608411368368	16.808820303366442	16.59410238962663	13.638644424256794	39.42632098091499	45.64543077754277	23.61021575874006	65.91369064453123	43.11923546023307	30.28894926328116	60.55385779961154	33.096944889502794	65.08652702456274	8.877003161018225	51.435196622797406	18.364173111784023	12.516075746120606	10.797603390577853	13.152114366669808	30.0507673680056	45.85713943224576	24.971392772134177	31.123409598111575	4.772551806719249	23.54791949131081	39.32244045108927	10.627770874308755	34.61861667325574	18.985406269568607
8.157715926381638	22.202165222656156	52.875040777884564	56.366652445661614	15.141268814897787	58.35958927666294	66.61005089108376	25.704812729595893	5.851817946963824	24.65214191765357	15.754087133511742	24.270301673647552	18.348228620038984	41.33633308286051	45.85794318956215	4.935298732727848	9.189649601440637	18.186842583871805	57.92510047938162	17.804567432488675	3.0143253450690226	37.12263302542876	65.97802586404934	48.01307472606987	57.37965393737831	25.881749638140096	19.82365559905882	42.78289969745868	14.135012925712465	25.358610974870484	34.32275685340203	13.674037763037893	31.62243408352579	11.569394225496291	56.12822739121577	19.412425874898396	49.594622504613945	60.44510806820657	54.148909863718394	51.45964686349105	48.61510512853326	24.324012840049008	63.505788367003525	33.7361160971186	63.4291642068852	42.0203387237032	36.571981875248056	54.32666347799499	34.645532231726015	48.12851095132849
31.299894434576053	21.190318339058827	33.74225018993783	40.50006824336146	12.882301855654495	40.30035820755396	52.7935042363459	9.45608925037968	24.32392552479583	9.48086270802497	10.872375603810276	5.012901307580023	19.353358639327332	32.70954464421745	25.000519722609294	22.32676827186403	17.776859218592563	12.874504050556244	43.33199662635072	21.484252762765696	24.72046640425486	29.789446147936065	46.1080913191069	35.20018305379045	39.53029525988045	16.5506572363009	24.878790362059267	27.212749538762605	18.52422237500182	10.007794641548488	27.16058388772245	34.65564498421921	26.232315347562828	35.749636913201726	41.8590692674143	7.649387484586264	32.59792059133185	42.38879917160147	42.704171549433404	38.247408377477974	25.849753038205552	7.210904505576413	41.14693799341994	27.97632357964568	47.91271548300165	27.686395776322136	12.846990956728462	40.18503156191147	16.116148131337564	40.7448670533811
38.97671691391819	18.77510374964413	17.380855054454802	16.45457011703653	29.053300130841098	20.0640725711118	25.67036923927046	21.69646897103286	43.29512565755219	22.174242274775853	31.71266742700064	26.53208245900403	22.603132961814342	2.8506588877317705	17.26577378731863	36.339002004783055	33.73314101140061	39.977720063465505	17.247720977501796	23.27169586440898	37.92702092099168	4.826228459155006	28.540367778407244	7.298733111417258	19.038793164107396	16.419840634689884	22.326842709627424	7.8860595729496685	43.289903278113115	21.371528368308375	6.85707514214546	37.734251475438874	9.721053246052461	42.02995991926578	15.423524657445746	29.317429771101246	12.383466942311328	21.818848458595298	13.37782365845977	10.652385429526515	22.006248036097976	24.36620953657873	30.304028702038334	8.006040184950859	22.852817758325198	5.9697274808785545	22.734168643780112	13.671325026341249	15.549294175558632	10.280923198425805
21.842178946187598	21.15505162080913	44.02750657740872	49.56975939777093	8.475220271955969	50.28567922411338	61.25650153606268	15.998965845981957	12.142579016498807	15.178893514206802	5.0883466225589915	12.231785342407942	17.519398504429148	38.1350390125512	35.77813001754096	12.279830606777422	8.620303108772488	4.196366886950089	51.92458873547578	18.83352537609133	14.382179966761166	34.369748419391435	56.89290148153077	42.735577088390556	49.41348294311132	20.351591819138136	22.420588215615748	35.66383909828513	6.888412712323141	16.047399747307733	31.41566665754718	26.37532567842637	29.47157869365089	26.098938998649388	50.27296684100883	7.730813551511099	41.9324119212686	52.41265653375683	49.89265116157552	46.081383941164624	37.41021950295339	13.556606751230582	52.75545883119619	31.598599794925338	56.99605430893709	35.569098259257885	24.455395772480507	48.49559801482365	25.29244808642502	46.00463024666112
53.95212512737368	33.44036298794741	1.1687819304247133	8.348992697517437	39.625259931692604	5.548822081861023	20.18883761399648	29.379748905644316	54.771215466755706	30.325237770784106	40.98117374003702	33.033212338342615	36.38725480129818	20.10919068524702	10.062716182031334	49.044630065171305	45.37205790257413	47.21854592308655	11.99097690495851	37.79985796232771	51.08503024043498	22.64946859870902	12.017034502556728	12.826084922118536	5.011772349333686	28.17723963116279	38.04879969049679	11.833501654670536	52.064408601529195	29.483124343309207	23.766314260928038	53.80206141684415	26.38109484230519	57.58717353547908	11.649099918238983	37.53361830085528	5.5886772647103	7.541551067226932	16.653442695682916	12.23782556664883	11.63898619813262	31.655518907397987	12.38835199804904	25.30476964645564	14.352673382473126	13.290753276514698	22.437682825293102	11.112211199935894	19.949837295825745	22.51759275633541
34.431232306553525	13.82076890216653	19.030156812301495	20.879205051006046	22.873888988851704	23.39984404611365	31.39831067325959	15.258420392996857	37.44558633502765	15.724839720213156	25.38405235095441	20.104518390607215	17.25615462486241	8.457531892367603	15.657809485364302	30.774328866827503	27.835036073163984	33.55074415354284	22.443819398921253	18.31853738434459	32.53404246218079	6.28692391405379	31.575911042315177	12.667724124384529	22.379297556876175	10.19804069460817	18.179296858346362	8.089994674674676	36.986526021088665	14.924246740350998	5.024442733096384	33.93228800118157	6.869999772997458	37.8626767664466	20.667035839611177	22.89222711521324	14.744937015281609	25.391961047335474	19.56700270196118	16.1110223931307	20.27294428166618	17.924229446992538	31.53757313453366	6.669829353733957	27.911741403949755	6.775998129104965	17.622742287676907	18.859127953864462	10.105459101553679	16.484249663294285
12.695017658972967	16.096193433438376	45.09484294995449	49.08695331651057	6.984808050924531	50.77243561335103	59.819686825923206	17.579020196184246	9.02528198142274	16.52935646422156	8.010785686328141	16.19185527217341	12.020465467874457	35.031902833772854	37.8420700221168	3.4756214312366063	1.0964811451364276	13.34317681272312	50.8815462724729	12.318631715903797	5.8845204906133555	30.903493398472712	58.20603784704881	41.101138788784944	49.81213533253532	18.44069362038841	15.370657635378716	35.3014264832715	12.03277736786413	17.256056151069178	27.980908698541576	16.94032714323028	25.492170327108592	17.092978601762226	49.11476344846622	11.451232582479307	42.04733779459794	52.87801197766649	47.63202025034918	44.551658167501	40.49482730053601	16.16882903880718	55.459422530695306	27.671583896913695	56.29401868913869	34.6993100304817	28.419733118974484	47.30630510391095	26.64834930321559	42.3348652931417
49.73369482439466	30.831672940829538	21.0216059612279	13.89572216341171	42.09372796986782	19.149257843116555	15.71079913733791	35.02733005318044	55.816360806693986	35.51532659745842	44.91304116340567	39.85036129208628	34.868319126401694	11.874834311108907	25.916212239478075	48.54980622612485	46.40173488475728	53.289522072697	11.6147889655444	35.09607337217508	49.88516536608636	15.92959980997779	26.478448932397058	9.775596227669414	18.447598842345432	29.601030255065375	33.317297717761804	17.874200371108397	56.43365467582936	34.710732680285524	18.870577056444887	47.450323121856066	21.363117040815386	52.14636948650557	10.510451372941587	42.631611438508905	16.878086737916068	19.777685410455096	4.607220660343341	8.678393126863037	29.99827969576624	37.69997812565117	32.008896906416446	19.201533981323674	15.970547712172973	16.685837747714555	34.750220330780195	10.092205530234413	28.19058124842216	5.127427748566506
2.9658080081463125	19.562880752384064	52.02790091032694	53.780104719138514	19.449725896515382	56.65860424711515	62.60836540864246	28.202832169484996	16.758033149154347	27.20934090768884	21.849836587704345	28.650127278671217	17.027036906980534	37.114057971553486	46.39991125998711	11.504974958924231	15.244613422748984	27.311215870596484	54.69007803568113	15.298817799482585	9.88788157530137	32.981477321974396	64.81650480882459	44.76033090100837	55.63529878485559	25.458713027498376	15.177139808021428	41.23396878119647	24.42613818387938	27.65613358065518	30.606783161021642	2.8158939388607833	27.741584162571012	4.598604365709915	52.86534282273611	24.66832183465475	47.99779691399374	58.63065053069337	49.85590698768071	48.081871633398144	49.96511496731331	27.8230147507339	63.851796750041665	29.55724942565503	60.30165749341668	40.040654242570234	39.51593117829245	51.12865360579464	35.55090572011107	42.72163809625373
2.293440227455211	18.791210422153664	51.2221418385432	53.19977325277378	18.034769921166582	55.96794229259724	62.245846288191984	26.96925096443134	15.462994544526637	25.9650358107834	20.37598160087885	27.284781967493114	16.0423489897472	36.71839241620541	45.4233613478654	10.008247272852255	13.744361556220303	25.810474864838728	54.20158123200523	14.425594696339516	8.448151794192183	32.55318748285617	64.07234384436363	44.24905068361195	54.94812269275577	24.484149469940217	14.629177800602	40.48291603180695	22.987177849188768	26.435683039857672	30.09990766718021	4.278342384516391	27.2394107845441	5.463932968135329	52.376850482902285	23.23869806689547	47.27399544965002	57.958229869858215	49.51249287729203	47.59805953330261	48.9138424364755	26.51166586227181	62.93069125791442	29.11401101093596	59.80867499305281	39.33994882347101	38.29249877732496	50.6269395363184	34.49969979043957	42.537604751609756
51.38902291012187	30.970592310830853	1.7969964112946557	10.279493138250276	36.764231103548035	8.412951248611304	22.587779198444203	26.46315460361453	51.906972955674036	27.41769995676377	38.06248950996365	30.07548227297201	33.78581801271659	18.94489392983456	7.193580420226711	46.27363229614862	42.54393600105231	44.25396271838116	13.873457165179415	35.26878209351712	48.342273869756184	21.03771543577143	14.827817782479132	12.491265958778602	7.753426670656625	25.497360925364287	35.683108635022876	9.6589853916006	49.11348741252669	26.58022526455105	21.854535360497163	51.410483635895126	24.350338541181944	55.09569985928477	13.19685356156928	34.59575824957012	4.711389608761518	10.460806036813855	17.53627124639965	12.71635174253908	9.413647596208849	28.716028676164335	13.930716835972232	23.449578294491353	16.905084249472043	11.324346812381911	19.52575663082694	12.297732307185964	17.02880983765455	22.389583978993098
61.570538155648826	41.056416483544155	8.64147313967836	11.010186371415195	47.00731221880561	5.769075187895996	18.817622156636503	36.61638770659578	62.14009948760351	37.59235585850698	48.19206876267551	40.004529632738894	43.999151993639636	26.843329725836718	16.4943668009679	56.56200573015241	52.813835918666186	54.01666460885559	13.775002061021569	45.41913749529588	58.62946144507688	29.790411690007264	4.67996188665251	18.89389472327066	6.578321048384108	35.76036687746529	45.639990376021395	19.41439743682721	59.06822596814114	36.766603817509164	31.14009283014381	61.39616708897971	33.82280914522296	65.20346734287249	14.454627533725224	44.6553674350156	12.848365776792235	5.470031162428	20.323908774261213	17.17318436070162	16.245342182177282	38.780100897847085	7.421039165030081	32.62725854765896	12.945469631411893	20.782573377351493	28.66149761863077	14.878994006945229	27.19538400279726	27.741350192137894
59.65927799531849	39.623086918313284	17.193442485971833	8.219128866303622	49.29980133199729	11.876730127178023	4.908227197957914	40.50250060125639	63.94071242473621	41.23116588141079	51.56493694764488	44.980753589533656	43.42910070722905	20.86408078938682	25.235826967056386	57.134969260220686	54.334007245030456	59.15710928008213	4.776256638220068	44.11516435641746	58.76438524743183	25.027044728176694	16.46635732804497	13.83665651327872	11.797366729006209	36.66345290497262	42.993059874002775	20.884690998949825	63.152508820974056	40.367409588086225	27.60201273898229	57.98959130868772	30.422036698038927	62.48995271020491	6.157004695105301	48.68078442934008	15.818081900345714	11.219945615382269	8.361495958360479	10.391352717422123	27.87385037331582	43.11453033609563	24.02959708217651	28.47171125236375	4.413284547986633	20.79226717233393	36.75615415821954	7.882734965845766	31.918534802659998	16.80413031608396
44.48628744351759	24.86743647550486	10.868613434846738	18.3817424545862	28.54397018650584	17.47015416609288	30.921269398328167	17.982096215529396	43.58732697824353	18.992642104822103	29.479226174353414	21.209748984607383	26.969242965783828	19.085233636263606	2.4690295178753168	38.45758627202956	34.46236954818801	35.274232349028885	21.659394314133415	28.752267773553882	40.648596275235256	19.3059417061556	23.466342602551524	16.234734856134132	16.748144529939708	18.534131348249794	29.90421332852851	8.613970716443582	40.27358366535254	18.200357487975776	18.837884244507187	45.233654125532304	20.59333758263263	48.46496318718054	20.513364046185313	25.89138716950812	10.631233113560254	19.537673870513043	23.238771957520846	18.19069351482321	6.47535765964138	20.030088178333376	20.134120648608885	20.50216434278453	25.55873299742173	10.380224263312499	10.525514143211746	19.11861131791475	8.74487438887309	25.223319381605197
13.810147643672634	20.915423740144437	49.12529652941893	53.49628142716772	10.625568188488378	54.97245935174928	64.42099591082507	21.119995736406857	4.52135963885522	20.10416407355322	10.04418749106143	18.827937897193117	16.839215922581815	39.78644818718677	41.542338372122344	4.938159029091043	5.21919900143596	11.644094441627646	55.401020936369754	17.12238773929919	6.237870620775019	35.67838533439351	62.2144193730437	45.69089199324634	54.030171361046	22.90410453724064	20.073163458382115	39.62729759488137	8.381372926073759	20.901675283489638	32.74418810739968	18.92023545900437	30.288386906874475	17.78373468935162	53.64978438776697	13.833638365766431	46.30185062677408	57.08966775851113	52.32478516973332	49.135477510960555	43.86990068371885	19.3077768144511	59.03306534771905	32.47031890065991	60.76394994382308	39.12638193438954	31.354328963181988	51.841883255395146	30.45479167956399	47.14139663137748
18.035974732821042	2.5795125991355126	35.02495911531439	37.17919764180853	11.763849826797484	39.77806407315457	46.88061384927556	13.987684439045315	22.950963970931205	13.282808678993716	15.415338636904178	16.79990102690191	2.6653323936607562	21.499908507578798	29.614023478592166	15.514449380048044	13.9971906287113	24.272211142555708	38.421511697958444	2.0413558406746306	16.836129777984024	17.281977315063838	47.85674373428009	28.45176888978478	38.76165321936836	8.918918517437614	3.289765294747852	24.26749988093528	25.35151800421211	13.317762596075232	14.518181411170136	18.007609640227134	11.78185484849378	21.58317703901297	36.605262216103654	15.486300056593187	31.06569239239727	41.78420034556415	34.33503690008223	31.869011698313134	33.43821481265212	14.961970995788567	46.91659874358859	13.892165958746855	43.993684601939535	23.15221235774886	24.439881999665484	34.822500628319624	19.172054121584434	28.38271139469701
22.183302254276775	5.318631863247226	31.177935025364643	34.7010132432103	9.06479846204422	36.57167653730081	45.47067928271185	7.648498289068732	23.37529539587944	6.987166592725956	12.131534865625545	10.879983514315986	4.915969220541606	21.162623862545118	24.746186931426518	16.91998169637997	13.762122323316653	20.95992376055961	36.4809503273649	7.036608482249846	18.868483109344297	17.24243759645171	44.25255403505638	26.740530645560156	35.59195370802326	4.093834378487252	9.629671688931792	21.002821595131348	23.447447007693942	6.976111108960718	14.273401899205291	23.29971742062021	12.253593429200786	26.213369831030196	34.71889046682825	10.822115298955184	27.807234501012207	38.65764947668967	33.45169407376971	30.185592732370463	28.163838956169073	8.846016308289814	42.35454689061482	14.382066190374495	41.88972957748919	20.315398974994654	18.269543462135015	32.91041649926184	13.749023895315764	28.88430035751106
3.9518785351704326	16.676248870479498	48.99333603077749	51.242291909722084	15.42697402747026	53.8700625373615	60.57369560859567	24.376594468663534	14.30542670762596	23.367334397885028	17.848908433757483	24.65947260564344	13.684196629952595	35.03964765858645	43.01977685644769	7.98072362764675	11.342235855698185	23.64042189195391	52.364080336519265	12.215285435434472	6.882598031353522	30.84042182367213	61.9059979099463	42.393990105803496	52.85525549438472	22.106625205550415	12.87594231600777	38.32808466964758	21.213864935592373	23.850378973892145	28.28506974950542	6.541157958652035	25.44276102319078	7.972103077591699	50.5414003595611	20.64273374323287	45.143827868369186	55.88104301882045	47.88260653073108	45.77508548424733	46.4409508828834	23.889518305781237	60.57334923277218	27.392812244182387	57.95969893420457	37.24784391369607	35.701940315050464	48.775795961487916	32.03472138312402	41.156471347268536
19.385772775695795	27.93413654000735	54.24420243478333	59.31422126074403	16.434169638689905	60.36680518560129	70.63258473478292	26.02303354951485	5.404474167505149	25.10208442550713	14.429920502176996	22.67696194964785	23.87724117252255	46.48198708639944	46.17059823559142	12.004758568369663	12.1789507278638	10.602393596007408	61.44753952410672	24.344827651457592	12.516575255146238	42.454019222250146	67.20712889587489	51.93598174134191	59.464501512671596	29.107889184084645	27.387196166426648	45.3700511301092	4.667640653799272	25.95766521902565	39.493124248182156	24.868674946481452	37.16093167870435	22.634513793284565	59.73768868173263	17.901910685105133	51.855992150868545	62.494886789582615	58.80357767319772	55.35226486614758	47.931433482926614	23.775899656523542	63.26905833239707	39.34556569057646	66.68198078100325	45.06773888714064	34.994358727683945	57.93809519989057	35.445935328666685	54.02013261899561
38.00180764269924	17.697056067730788	17.60273342191029	17.27085292676283	27.826855227863458	20.662584520096168	26.791138775484157	20.453054484912094	42.11805480455043	20.925744072119137	30.469398475378693	25.292042198116818	21.481733885420667	3.6836061183668787	16.844208451368296	35.2014025336299	32.54568803828874	38.72633653910618	18.239962195616634	22.207838421588807	36.81647889556639	4.390768600380643	29.11010429748895	8.266608319259625	19.63241561336976	15.183128212701574	21.380808390747493	7.5786122645891	42.05033324653101	20.12456506107631	5.9654904198691705	36.88148352384333	8.820905194814046	41.121044635788174	16.419916179096823	28.066050745486947	12.693431639285642	22.476462614336658	14.582784020761673	11.675888690833107	21.6017261750332	23.12155338381814	30.51535048828651	7.268535921824087	23.829962093871337	5.653532970069799	21.73094435520564	14.64704061633496	14.465322083191875	11.438019395267533
29.066523408951404	9.744813757797626	24.25516473347519	28.241927801889364	14.783068947063185	29.79156794899141	39.51922407015671	6.849557475410947	29.77825652139035	7.195916516523995	16.968364408680706	11.706832414203653	11.506741927059007	16.795003330160686	17.878552633017083	23.72481070176328	20.221463329366035	24.98141683188715	30.299458747842017	13.320792842766478	25.752535721282058	13.612578452817619	37.3490396089089	20.90081731641556	28.8288940763954	3.0764255962287397	14.852373467312633	14.352277467881457	28.574503100302906	6.434014846484778	10.963303461671352	29.816476835225526	10.302715258233944	33.00550417312055	28.593792531706754	14.327416329108944	21.06473524099513	31.895058822698264	28.05129448732454	24.275012183996424	21.518910812564673	9.459980414433671	35.432849777667634	11.857695647033967	35.5615869220551	13.923902506910345	13.340078645397147	26.796992880635084	7.233184744908288	24.84335975653977
21.166846163111025	29.263942354492656	54.84088389591545	60.124502999836565	17.461066385691215	61.03776217901559	71.56868494788327	26.68145120861068	7.172360703458032	25.795188605677463	15.165225978019771	23.098936421574173	25.228722644364353	47.63331305012079	46.64340571742922	13.70986333051044	13.590128835755607	10.221978762129313	62.33350928228359	25.793159896239036	14.289146556005706	43.64514818775247	67.74378119955374	52.90572498115486	60.14952621517547	30.12680066782261	28.908633121718665	46.18170021489899	4.26848892983584	26.658530938861954	40.678163792737195	26.653540473575838	38.40332360319888	24.37947643113997	60.64035887527193	18.4652191149157	52.59267128846422	63.16610175219845	59.85240290361852	56.30679204013197	48.23995094934177	24.342438750586954	63.59047081132863	40.585281570716226	67.5172216750624	45.945254432587234	35.24624119177149	58.846028060793586	36.064813669883236	55.243552982536684
59.76540323188129	39.21791303443495	6.956271110483596	9.184965600278636	45.44888900790017	3.937376758700702	17.996752447117544	35.13834681945571	60.59265899064353	36.098441071108276	46.73358222657506	38.65896271902851	42.222020959282204	24.81739433709486	15.277766053458565	54.90446284647046	51.21588963594217	52.75838276809318	12.157844965229408	43.604783083253	56.94645738024879	27.785069803284383	6.157108267443631	16.871330322543958	4.645787259647555	34.03450804099465	43.75783373948242	17.54160957371947	57.71833352897455	35.263179808445656	29.169411984047464	59.5141198111647	31.867987839828047	63.36153277853765	12.692564959784846	43.241355382408294	10.896298359586476	4.197396705242431	18.51369022382406	15.20678325614991	15.563624298612748	37.3609333515362	9.00502769499095	30.64522240756585	12.009904327699676	18.858482486162586	27.591009106968343	13.00252588170587	25.70403018131643	25.78701656859471
20.86216200947904	27.472083885707953	52.64774385826614	57.97751305860481	15.449128666329031	58.85584313416613	69.46726139185677	24.504062016723324	7.207580278058857	23.626137781374293	13.022202553515005	20.895843086292224	23.470488479935266	45.66269078517756	44.44076209863015	12.71054902292434	11.974431856951313	8.228525941233753	60.21277919763338	24.156744953925898	13.633886404001624	41.70722275271457	65.54401479414972	50.823723088472306	57.9704117314029	28.083867561843427	27.376775878343064	44.03787119093088	2.242965937463586	24.490850449393275	38.73758620183171	26.245483031714137	36.5128049823072	24.35835542691442	58.526587020438285	16.275767087838915	50.42606212488268	60.9840610330362	57.81042053516511	54.216617105642236	46.042215973953724	22.150268212840405	61.392219420843986	38.69040062436894	65.37735122238533	43.82503265909724	33.053488713380084	56.73476977341565	33.8770994324754	53.32566174732529
21.055711211807942	9.930053396893655	34.42529041524575	38.849141918665985	4.171470667747323	40.23438208843525	50.06081029712461	7.0579456736186765	19.257637093503977	6.009104885517981	6.812807138116169	7.595089727391451	7.289765150710858	26.300047834141196	27.10991035460004	13.852229854629881	9.851507836602163	15.610999503937686	40.893032660014065	9.350462321776016	16.112621997233852	22.48073729171916	47.529260780403376	31.370782048907046	39.292951501829634	8.59834321386388	12.843848063870581	24.93576281284172	18.28661697280757	6.6378432775081615	19.521996406635505	23.421298864856574	17.592837955746823	25.40381983762621	39.17413347547868	5.7478899518509285	31.572321880436903	42.351866396028825	38.32180048864155	34.78222976559116	29.876985341245625	6.426325176793344	44.74257255512008	19.707384659434638	46.17313070117633	24.531698229521197	18.310889020165177	37.372597934588896	15.910929598145623	34.12182820530708
52.76179569875399	32.43588319004936	2.188555022671885	11.240226634410039	37.77604946759348	8.494125610956667	23.222446373290353	27.354897216836086	52.89808556236821	28.334335182066965	38.92788802376201	30.770014228559585	35.141655817767706	20.799486499682512	7.383987080995629	47.42621760628068	43.61106853091698	44.847765237374844	14.882195148129858	36.682196647211576	49.531094091143736	22.84659487964182	13.914845290225072	14.284024279823056	8.02994984775083	26.791527471672204	37.20973061949064	11.363040056533208	49.833752046166396	27.511799944835715	23.594631339455393	52.90857397827673	26.04811593101091	56.52324819246206	14.389134194776808	35.39536155880278	6.520108725424651	10.387708145409349	19.034778568739366	14.3264766926147	8.603126806236045	29.518528115987095	12.211942056354374	25.202658599488807	17.386141353109608	13.083058367570402	19.749941156483544	13.652835479317297	17.940822368669615	24.169263375438536
27.29756603549952	14.724601850262133	31.175721941753956	36.871502150638946	8.94690826298086	37.43862227689091	48.78218133628418	3.509104566912946	23.23652424206492	3.139886773840704	8.92027779360872	1.5314276455579603	13.23977658466846	27.079340540228497	23.032065489677425	19.278834060042467	14.82242987231991	15.255662914865262	39.37419822484676	15.440964197012105	21.66068178012836	23.850816029350067	44.07779419417735	30.548122927191514	36.573360284565595	10.15543634206885	18.663624903776753	23.062586575000218	19.738329561907324	3.85784446238116	21.095632253368272	29.916303083409765	19.932728878532807	31.70111070649096	37.77675865396782	5.245478441898951	29.150272976404743	39.564721805298404	37.91930521838743	33.7874615146769	25.05111242970485	0.835213815939666	40.29671415705857	21.77469902505705	44.31557482978488	23.16712245136747	12.574000827638775	36.02805067483855	12.447603320446504	35.131459421540384
51.29990279451639	32.098060461791825	19.780246409289724	12.186238941565056	43.06828506745253	17.43411256652983	13.738134357286766	35.61557017122087	57.01402193161753	36.15506831996948	45.78515317255161	40.39841253481131	36.10146777998448	12.974650623589213	25.26146547329983	49.82832315071631	47.539379103477486	54.03266097650255	9.676186924250791	36.43096219240329	51.228007601929114	17.142154363863504	24.557836725602755	9.423775009283512	16.785393794670828	30.480307960097484	34.793996970028665	17.72125458300884	57.351183578683454	35.33342780935408	20.02998084883364	49.14945951841534	22.629705562667727	53.806830445868904	8.70616978855453	43.37436688132776	15.938951057695597	17.94276960509033	2.8855973433388584	7.633206257674011	29.16059783586683	38.2923958564998	30.349522144257644	20.499866096793845	13.896033527938341	16.724636122725943	34.67123840411743	8.515979385887936	28.372553603438384	7.014292897272842
37.972445768739526	20.9150846820474	27.126288471308314	23.346716273458096	33.330890013758264	28.086034335620013	28.236925726470385	28.86085106412195	45.60371744297115	29.00743573294178	36.62488591513535	33.634383347336446	24.949187281923525	8.038714738846869	28.10692493509479	38.051451219683784	36.64642600046837	45.483334760817755	22.472868905450646	24.620933309966027	39.06534852000303	8.78613343509897	36.37397177445351	14.782259805857882	27.146837793319012	22.095115187641856	22.171361616030342	18.710928777221408	47.62462871107028	28.359205673423435	11.142120500530464	35.24863426271248	12.348453282480293	40.04594720020137	20.854957641361466	35.155348631981575	22.073535568209177	29.39154500396266	15.926575774765002	16.724945718787882	32.83567951730422	31.33953190887774	39.80810314156264	10.378218098495697	27.67715275317799	16.81044672847351	32.632228174031596	19.590748322489276	25.133253721863582	7.485425534974058
31.358169629205204	15.249579997356848	30.048457874500347	27.981761908063323	27.91464966024265	32.24231818974146	34.34682644871781	25.080895306575172	39.38586290352649	25.017599379832063	31.38201163253714	29.603784608045217	19.130466462691864	10.626099589848035	29.053948426691928	31.772212035055137	30.68917693245346	40.326706357427035	27.733184460318338	18.5134896373832	32.6667066488717	8.342785311050894	40.710295010039054	18.795829631587228	31.243007309620914	17.943256541417732	15.786314219274772	20.0865420509347	41.97295719159688	24.49742507454047	8.930516736707157	28.66087200463858	8.489846112436577	33.438633080878404	25.995689321799443	30.37744725405782	25.03039116663355	33.804835978977806	21.72133645505725	21.452347717795774	33.789853139438	27.32261097540486	42.969198280707175	7.412142104057969	33.18013656725385	18.18877487299294	30.956605940494665	24.50910886259532	23.482895158649466	13.768038896501109
48.90788757413472	28.94862550388393	6.6299499537703594	15.127100011267093	33.26429722405313	13.292642258049712	27.53662191949962	22.725158741778536	48.3274801891943	23.73071584700908	34.231596207790595	25.93597734548294	31.316652390614745	20.216098787875175	2.4155165405330687	43.11274590735363	39.16545911660893	39.93544331744174	18.652091851391337	33.00526980963978	45.27882082746157	21.369645561188996	18.764060683027278	15.3989554227773	12.69693500671613	22.880780643064266	33.89368335395686	9.669415030486519	44.99479459847535	22.931609761907456	21.505593422211817	49.42033640830842	23.638789136994568	52.80836905301504	17.801181047243958	30.640352635816992	8.227265756921884	15.273611911775163	21.528349068637638	16.50030508294293	5.05219467891057	24.781676921224328	15.590909824310199	23.17265084508326	21.884066871822018	11.596072018575807	14.770153359314746	16.686541610305813	13.420302995146335	25.11354708889641
56.674893832989326	36.09952284602806	8.490859856640594	2.0082380517797773	44.121937817243	3.4493229271984576	12.639953694645639	34.46842014831961	59.15435580737106	35.31732265304067	45.939412835432854	38.5885509458937	39.53312858539255	19.40628961020439	17.027792705382673	52.86516146148694	49.580034695722524	52.880098745732596	4.868911720009058	40.61132526454595	54.72606253802494	22.97105967339176	11.053606819222523	11.145743839984783	3.049888661310682	31.88183789332741	40.19127407683124	15.025357328876964	57.346695411189806	34.45089665347463	24.90208108556024	55.79969612907491	27.743846827425223	59.95975080505523	5.33862774877203	42.73627094176578	8.546100305186238	4.088317784629018	11.215411168540845	8.613988108152391	19.19767737025072	36.94797966991409	16.37734606738921	26.175369386847247	6.991193333386703	15.671600125043051	29.093864163669537	5.912314348658131	25.300604345417064	18.937543782182175
55.737035215606205	35.896252498428346	7.556327050939652	16.14529406092496	39.62702906126682	12.179050781279166	27.254492974654124	28.999778043645776	54.54518426963299	30.035044092757886	40.28879071626003	31.72050118097784	38.18438240866023	26.106751674763352	8.814245292687545	49.656523817852865	45.583586072358706	45.276864242674584	19.75322438275617	39.913565803000374	51.87140579856701	27.798418176108754	14.341423109395556	19.895412371331243	12.119038916678663	29.742381310818086	40.85306302098194	16.063769047772244	50.61882588470599	29.278384674270413	28.20956838598897	56.35403553742289	30.460172955742117	59.68488650992068	19.5296991527785	36.59442557845234	12.117494612938108	13.528961821993326	24.50141835859739	19.902576555853532	6.6490349712229015	30.833716978704544	8.94451474169649	29.861310302514198	21.250297756149887	17.926816591747507	19.63570757871548	19.001424685049546	19.977839955904173	29.788829951528278
18.580449604518854	21.34825573879018	46.72268719486416	51.80389509239874	9.139212022180542	52.83189391611698	63.204346309046684	18.494387023154353	8.273835402452173	17.568026371583596	6.89587250383884	15.324768956193276	17.415970670756664	39.35839674401254	38.7135867852437	9.146814954832472	6.54288712944136	6.69796323855524	53.97929110038429	18.313180276452535	10.997085748772397	35.418770445384496	59.70524612334148	44.54003710780812	51.929177104295455	21.77579467152969	21.707869009277463	37.8587245462338	5.4304096579288474	18.422814295822715	32.44847754841701	23.42497605646658	30.261130886305956	22.700791632209054	52.28149094966791	10.441396349791223	44.32415260967344	54.959922331864504	51.50333034028082	47.940895713745384	40.62299010059606	16.28919799662133	55.929037358241104	32.43357351188203	59.18371388601548	37.592188639234564	27.792450143142137	50.48585493280681	27.923065749722447	47.04662662338408
51.76254332661572	31.99569769509253	7.142192369860498	16.18734079260658	35.67885463225462	13.308501208379594	28.184938531430436	25.060690701993725	50.63366067245087	26.091417130840117	36.40953090355653	27.904951969287417	34.2232753635554	23.315657084326567	4.840120073120776	45.682865400712565	41.62770922662822	41.62424986089119	19.820526993029787	35.97159673016652	47.89270641182273	24.60002417577643	17.340534808490982	17.976555713745874	12.939818428167124	25.78214192581863	36.98093435211946	12.868845407639713	46.87593448341024	25.32655274825146	24.764568413715708	52.42934008862729	26.888381174517605	55.723526228309595	19.23516495573218	32.738802923556975	10.380212749612696	15.060004296255507	23.545769168039158	18.64096798653447	3.7100110653096503	26.945529091180877	12.89817825245682	26.431497987590934	22.313620633382406	14.78754215061853	16.057032601993324	18.360549077859034	15.994817421735457	27.82548138386763
20.74220399100512	18.201093585771286	41.68239275980426	46.96112001347302	5.53711165177213	47.8461273624348	58.53165879985976	13.487510169824883	13.036767469849844	12.600075796442981	2.126604329311891	10.22337902951812	14.626836934773268	35.20686043638928	33.61540358200404	11.30886917687698	7.032581397883041	6.992411774103394	49.23778399955652	16.034181505305742	13.61913277702019	31.415007017325117	54.63627700927714	39.95143010391081	46.95515006516242	17.437817192335377	19.653374948316255	33.02717501765852	9.526456536090842	13.464383052058638	28.45724420133943	24.877035450138692	26.49331606184144	25.123727730410717	47.56680301642137	5.337901815774349	39.39962971933422	49.97454371921772	47.054805855413655	43.31789620302407	35.51899368163807	11.205319386316667	50.82011866882807	28.623590316295108	54.368985707181906	32.85825178467805	22.723275839357175	45.781361178754715	22.88944554493453	43.05435920162395
59.90628139014595	40.32607031643828	20.750543012604	11.69577096202164	50.66912445517153	15.771019985882434	5.185753750877294	42.37511028935713	65.01971147971182	43.03701593739414	53.13665608670384	46.98972776027946	44.2512877429276	21.21534141593445	28.39977222294873	58.00530039037043	55.45759856937945	61.015822319819094	8.059057786722468	44.74724179602754	59.51295128342813	25.43829307831771	20.302726391463338	15.311202591630336	15.622486131947847	37.99228726662755	43.31739387969391	23.087817256676626	64.74699365775493	42.184055285993985	28.20406591105574	57.883218427169055	30.93059642424663	62.508161161143654	8.89724610920077	50.43377320512801	18.786172565990775	15.186517769351562	8.380323874315136	12.069672501671233	31.33613088222585	45.02621048508472	27.99758254050539	28.866751116391256	8.11315334501429	22.697762707291396	39.50462123942263	10.309790798597412	34.18510786186317	15.76987127655611
52.096779513527274	32.94991136266332	20.253864375137162	12.417091140597554	43.94498682796042	17.640154485679876	13.139235896107254	36.490269134528056	57.87582107600829	37.03185594392033	46.66459121341641	41.27068182764293	36.9579321619489	13.837608422375462	25.937912767406257	50.68035683884745	48.40631508146647	54.91175205065757	9.704546576478323	37.27377865327515	52.07095447055209	17.99628468492075	24.563445732960908	10.21017990663059	17.031835834212114	31.35930688351859	35.61057666837556	18.52148600857109	58.22994979771688	36.209624115620755	20.8911349634795	49.90463448810601	23.479411806366574	54.575815859843	8.884985761432718	44.25360239050481	16.54277917430655	18.04749334010283	3.295137374333027	8.249342878505427	29.776907360220825	39.16709564979622	30.574897172128153	21.344418347333313	13.633234145228226	17.555743441198494	35.472236639777954	8.867936804620081	29.214320525866125	7.665646585225329
39.543609100881554	22.316048945345063	26.57123017163757	22.344369640173685	34.651211831293125	27.191381071909753	26.793436340684593	29.86274991890953	47.08070025926754	30.05172347913714	37.90352287048863	34.6682388831386	26.365860935202353	8.068850766755004	28.04905977153434	39.54505279229472	38.07316203613745	46.73058110242206	21.29226669525633	26.092034416252698	40.58450837290793	9.538930317881064	35.39891724652936	14.0656382490209	26.273789038595435	23.212985795133047	23.696913402005077	18.658233779730562	48.97682109034532	29.380470111163785	12.106662183995969	36.82233081218379	13.549157695711298	41.62143643723228	19.719243853739556	36.34059741218658	21.554259312199292	28.42007429883827	14.616132665773012	15.75342863189545	32.743504158295565	32.379189435189595	39.129564910831945	11.502381767353812	26.4067725500946	16.794731536766275	33.159273748961425	18.531452919510325	25.70888170509835	6.067248533961906
22.182077552982065	24.868742528050266	48.29329973072439	53.8996211699949	12.292635091054557	54.581632958756735	65.58238466403122	20.325334952723885	10.121403473802458	19.5102059952776	9.24679270268167	16.442137834726356	21.04827513383369	42.317127509487676	39.971096910958366	12.967964725839346	10.574573843939131	3.8114033046694433	56.254884718293155	22.10736543064068	14.593536913562188	38.49230833394746	61.115249807667965	47.04435335717085	53.715123372831194	24.56033023115392	25.57525470590809	39.99538597724777	2.63474999522489	20.378693268457837	35.52844063121441	27.20965993391136	33.48966678605535	26.13602880587034	54.60126654393199	12.058718597410321	46.25286350524087	56.70767514743655	54.17436932687	50.39745959785327	41.448199270288406	17.860581802906978	56.799340779898905	35.638636975305886	61.32693070093653	39.8959470430434	28.436627039923145	52.82272385341226	29.58976489538707	50.13613888337493
39.66122088827452	22.785492974981583	20.80042357373699	28.367683554489954	21.82994080583775	27.455331324579845	40.890234470034734	11.631884155728658	36.09463255437992	12.657301152666115	21.753344689894615	12.973995404573706	23.373554276389896	25.163358114720452	11.899546018195572	32.16969382465428	27.769876324008496	26.129417839741137	31.54085883523919	25.516619120703737	34.525655378237204	23.73369826258068	32.83073064695199	24.8937587828793	26.76804071938547	15.987505197629003	27.78189044849446	16.583732024411606	31.53968442474636	12.151929765007626	22.038866818133453	41.55948546944976	22.585620201347048	43.95977990364595	30.281193432220704	17.968914470130237	20.50989053856586	29.491162899878727	32.30885063358099	27.413577453110275	12.554213267552042	12.633656051483692	27.89778598859029	23.456821041603806	35.602115904734035	17.737755975049797	0.4940496969696211	28.771105513800848	7.396209799368064	32.56598871436183
53.94699322486013	34.350296393134506	8.586825267746395	17.55311863126866	37.546440522636864	14.036143859876919	29.10756940788907	26.91117793583078	52.38883611931694	27.954470353392676	38.0975429561796	29.474884030309337	36.46597096089132	25.81465218552163	7.158747581803952	47.64962694544561	43.51810654443054	42.9262316867649	21.195807677365853	38.25854853537298	49.89059872366461	27.15207478147324	16.766831794569026	20.22186081673102	13.845202113043767	28.036161459656782	39.36376601187185	15.414477160508627	48.31078597409644	27.218002164191464	27.31474176517976	54.739138267985346	29.42042793736578	57.954507922854354	20.79193381625394	34.38045385221511	12.505364621048336	15.555207703015498	25.430114560812694	20.637061447634252	4.25145132064493	28.66233967185984	11.13796498572744	28.98247896721395	23.138982514447992	17.32969821906523	17.281452395716325	20.079834460774993	18.074642087482957	30.110416672473214
12.594122522088806	11.468876487097928	43.17764719895062	44.09233784881265	17.871178555802427	47.31287477971573	52.44440129483645	23.108761149038106	23.040904519312832	22.305625106220493	21.333207652443026	25.238684642881584	10.883140607733681	27.056007860398193	38.533224560735206	15.632168276425723	16.844925379063657	29.214815129457914	44.766627789131704	8.654257358172655	15.591084154137175	23.01425300296002	55.63560704568026	34.92424020733158	46.28193933542116	18.233670378094978	6.3658895981134	32.24375994902787	28.395996279209896	22.456287688549832	20.86525785724128	10.118953297729737	18.027324555553765	14.687383034602194	42.946593346305754	22.740817022661457	38.82903268389584	49.21242704818275	39.680041577216635	38.166853236784235	42.5493987335692	23.69510090828512	55.49380545581519	19.65534649754488	50.37570682174369	30.85384292199368	33.79927885900055	41.24541533638768	28.43617824916735	32.403783886210924
58.284614699804585	37.908176104962216	5.641071490905037	11.498836264562367	43.25958365351666	6.69991790503895	21.509198977009767	32.78352175092642	58.36348048569698	33.77631277341949	44.3222399068239	36.03917632446901	40.66834024775835	25.085445177426912	12.493284859034054	52.95746638577377	49.116160136780465	49.982569665030304	14.871748443861343	42.18608555792337	55.06914501829334	27.60497758174802	8.76655059624727	17.65587189770406	6.967332171993343	32.33048677271383	42.63059071583182	16.544459969157217	55.09308494382918	32.96363125324229	28.638554628843156	58.35646381137273	31.202130075267135	62.021432050888414	15.058493322182983	40.74456262797396	10.566270900510975	7.662937135891702	20.613132715535784	16.66350339178257	12.128433719799656	34.881211513069644	7.429166762236705	30.19990233492323	15.495890619170012	18.11701164797145	24.55985857936085	14.98370300321045	23.40352185962278	27.157537911163796
42.53019825393011	24.782401241166365	24.979630651983896	19.95094664768597	36.874422594999785	24.96178567515401	23.70620711551973	31.379951872927478	49.70254906428651	31.66008362842493	40.0169148956774	36.23111522358899	28.855654378291124	8.258681660944157	27.411670307293914	42.22479064472951	40.56232336365905	48.74948005847057	18.592501884764765	28.728250304358937	43.34578285401763	10.944250408149447	32.99524097158702	12.352661626982066	24.088840609962052	25.02796607107905	26.501583922855087	18.162976397898834	51.25323603587384	30.942534185614267	13.792040753356034	39.90549049140741	15.65941137367059	44.685427979133664	17.10645731158206	38.23832487689127	20.08516294313735	26.04721127322469	11.73928248683907	13.490696016104865	32.001550584207045	33.96529200965579	37.24030389296511	13.510219216020442	23.545522046356698	16.417416840738756	33.657278006391834	16.066259329862035	26.367088723159966	3.1285282047504146
57.87070829789356	37.35199074331	10.488750661104094	2.7351765844455556	45.70973651174429	4.916693952313584	10.637737615902596	36.18702203621411	60.69286239103772	37.01716112988849	47.60812867833613	40.37331019640689	40.87044373782061	20.083232235891447	19.022194162814355	54.30155556018271	51.100454635179155	54.662226477142035	3.684005563903107	41.87468580940549	56.12193032519161	23.829782031830767	11.270247114258435	11.8890014497555	4.812407913574763	33.3654258380244	41.31236028564797	16.61367967821916	59.0577473135251	36.14932015927727	25.919710866462967	56.8349191948987	28.779165864476017	61.07057822512009	4.791333838123175	44.45416912806323	10.348834973463608	4.715369792302456	10.61699542869535	8.955214627830463	21.19074976430784	38.69355829140751	17.54386476420043	27.1171254238375	5.022127473152831	17.109330556694264	31.045868612305892	5.939712371391355	27.09469793687642	18.789733949923423
59.74548495839034	39.497841361965406	15.24292941524133	6.51441750551087	48.727795795195725	9.629519670225559	6.0260837383589925	39.63945590982684	63.515995588000976	40.40849083530999	50.85987152692391	44.01432182567887	43.21496764302231	21.117594204403417	23.551771890451253	56.851272424811384	53.901475190928885	58.25456838598747	3.6709504318065656	44.014071902415225	58.55120601425852	25.18643385174614	14.19269940382074	13.556351955367521	9.628518313530336	36.16516804781793	43.08133555768732	19.93992535686653	62.409681076027695	39.54106107798347	27.618903427262538	58.28813851834055	30.470801163337054	62.70605883527721	5.430436560807755	47.86835409337537	14.37759437914011	8.879048367681698	9.293678389489946	10.134033969763651	25.95202576525043	42.216927878544055	21.67489921549083	28.605282123832577	2.537016362017885	20.055335189114697	35.32229967727975	7.237571622209256	30.834572835870485	17.90535225996739
61.15941130919203	42.16571693391228	24.971995621323256	15.931446915438356	53.07303204919687	20.10627356066994	7.6915238395174015	45.27821253980839	67.08757165584761	45.87791727677386	55.71659198617372	49.9877104843194	46.17420955109338	23.048261903522565	32.37200365902806	59.89606741155128	57.60596847539442	63.82954811843107	12.28677825513703	46.48029686976905	61.27669037512539	27.21276995478009	24.35803713045624	18.314631195505882	19.949149450717655	40.44278519070453	44.754193944435656	26.436591972592794	67.30701656626383	45.0394569758374	30.10398377688447	58.77591515753688	32.69432881836116	63.51071221923576	12.914909493227272	53.19026212554097	22.70369003622846	19.495102857609364	10.854411494559402	15.36877335056765	35.482232898282156	47.94893253147865	32.26145544919181	30.555075389335258	12.18583564666971	25.827227714703763	43.13900502100186	14.12623593938775	37.47039542671009	16.437301974900247
42.96921555001259	23.61709790544761	19.236212107365045	15.107064851388436	34.763429666293476	19.81410627914496	21.488783870707493	27.906967878363034	48.552733047862354	28.345775456997107	37.59857833440523	32.75661405186306	27.626352573464857	4.545726222743998	21.656156441946976	41.34754027476675	39.10467937126439	46.02526682407444	14.532370890564598	27.95286568425475	42.749222187951744	8.663741442522792	28.10963732800504	6.648986217771845	18.879308593382262	22.29265758922025	26.38958689150891	12.548637067882268	49.10745414577718	27.558545877758995	11.572620213044894	41.05068865152218	14.147882002854196	45.61949656263189	12.821685757315986	35.37539068749566	14.282964152118954	21.128501864012634	8.724438721655048	8.479854782575648	26.2002310801641	30.568012706591617	31.702894890643588	12.021392360761839	19.963965367109083	10.923189236650261	28.70980570518045	11.427322195277492	21.70788117180068	4.158842444517953
11.190289920986304	16.526751036851287	48.00687770387567	48.53385737325001	21.75915275650666	51.94410341133154	56.344308684056806	27.954358813567108	23.95103873958892	27.111314307349744	24.985142560541657	29.772290912721324	15.719732626961076	31.239808049194945	43.55233787582385	17.25575327743206	19.578709712585567	32.179327554406115	49.00789269656266	13.513503050753782	16.49820714077128	27.342302936360284	60.32232754150967	39.28826337375261	50.912212938735166	23.28374670012895	11.42234648312072	37.06459878460554	30.508141643506804	27.313467246076794	25.410469894188083	6.797168174750731	22.626367081602993	11.737239086315975	47.1990734415791	26.85466574900879	43.562315914870375	53.80253245629472	43.6028394493487	42.442643415043335	47.59663596383555	28.366913974225774	60.42007272675175	24.087026918372175	54.59700225605443	35.612154493548914	38.78060827881651	45.538672037215626	33.49355587376496	35.93926739158435
11.633600227561459	9.118013103717985	41.58244739443444	43.52134879095429	12.848769241181682	46.26544256269917	52.810190569391104	18.99818603799004	19.161899783266467	18.1073149919437	16.282676678740582	20.61434801231379	6.950325196048009	27.281404395836095	36.084243136134944	11.520544502390974	12.007881178983219	24.21916472554847	44.5986967321164	4.958568571730361	12.060618743981342	23.076202848697104	54.38772038091024	34.63107731556062	45.245135558561394	15.204737492094624	5.1396524139258934	30.80009925760337	23.701148384822005	18.378889252573014	20.51347379871465	11.537441125650478	17.670442732012344	15.029541212410502	42.775448562858834	17.805715089141646	37.57928171599678	48.254245046848595	40.132939903878125	38.00658777435473	39.793896307063214	19.24988649822799	53.45526469886171	19.628770307068443	50.19726088369729	29.638173708644818	30.066897451555278	41.012891290450916	25.424926688157658	33.55841723999128
37.440704659089604	18.66803992233886	22.936340023575124	20.308605444753823	30.49272841581066	24.65218164202207	27.168352153122008	24.92298987078035	43.68046073510096	25.181545230481273	33.577693548827526	29.765281337699374	22.73804067400187	3.3643852642470873	23.327704754226275	36.3166418248213	34.39350316447983	42.275471506182846	20.109385155504853	22.823833526156402	37.58777563966168	4.467538477597681	33.096272464270676	11.174212726152417	23.6649037312479	18.534008363358375	20.974797267113466	13.95185756631508	44.88497624485597	24.473514223451016	7.298287531748794	35.38292114008267	9.317366964127714	39.98826224435209	18.35286581340664	31.747207190638807	17.866852411933024	26.16573660974713	14.413189522540183	13.776202179983603	28.071193224593664	27.49272478772972	35.782622905501036	7.136126941914025	25.607818569926106	12.034897572826406	27.92026556554383	16.839969810067124	20.466088442202967	7.586385168853751
48.957698472298674	29.02643525293497	15.113214417420801	8.955508406479415	39.23020737599281	14.0277550217888	15.428357335560937	31.159313252197293	53.597644553871454	31.771982820199074	41.738719412957764	35.86294407105121	32.89810477031724	10.161356207329266	20.06233354358185	46.64237875418074	44.024714325755646	49.73893162949731	7.9619980130498895	33.493150528112125	48.20503668611296	14.325339308522748	22.000890403026514	4.302421273838805	13.197612410544414	26.554821766473317	32.29418492855846	12.616325867716082	53.34680917646325	30.929529196698276	16.945298236949103	47.31559787388404	19.74381820051306	51.7929886049332	6.285773451567767	39.11649707801313	10.894019073377862	15.051427243029984	3.2731753183785326	2.7700781558854626	24.047544914641943	33.82817831373897	26.596184800424066	17.771639399881725	13.401386384980604	11.784350416121638	29.554384926140578	5.075760532894758	23.469456823169654	7.988186168053904
17.84008328992618	12.646097299818607	41.624230581628794	41.42527867254767	22.137928112413316	45.100288698618265	48.7954574819625	25.348640464042987	28.672360660001427	24.711219402574837	25.755863674589346	28.2914625491712	13.817137590273406	23.956325323075518	38.07273201034715	21.20206930617454	22.029437073623736	34.08181764895997	41.69011719636245	11.77174900301247	21.239568502296052	20.25135930245431	53.55096925340327	32.131292942927395	44.070989429717415	19.30320258881707	8.276800206107783	30.748028394164745	33.720645573683626	24.671676895259356	18.66802451260765	14.326725316370204	16.058940861603524	19.21997795975384	39.896498264351116	26.583664617859366	36.964993994895046	46.883015026560074	36.08487595627994	35.17873183133619	42.40609083769808	26.457379465946246	54.30535898309082	17.19275860528425	47.248871038181655	29.144634547777006	35.165133531430826	38.27946654954053	28.951361585825694	28.30073300341073
13.126586612052039	7.868564414565397	39.84652094070687	42.43495671045374	9.510579590787762	44.85111932738404	52.28790814613474	15.896447317186814	17.819489271673607	14.962974900074695	13.023334568617047	17.255752179617	4.496303769816682	26.91994745243871	33.84860316300701	10.242352161364105	9.536271723329005	21.242152935258193	43.77046325286018	3.3797939461000075	11.432484501340758	22.701136749311875	52.805294973220114	33.80998985299378	43.84385356740687	12.919832237692987	5.923339422681504	29.26283258162442	21.265462075778142	15.302626774547742	19.935076693144577	14.200826342368362	17.2014826761305	17.043202073660975	41.95846379634623	14.405117063225493	36.096695704706214	46.886129215941565	39.75503365198274	37.238053262714224	37.34883568263445	15.968905589023182	51.384984193909844	19.304109636431455	49.32718844594169	28.268075762898285	27.105223993420683	40.16924322588847	22.933521144523908	33.725726258734106
25.89344260333654	14.548565138467183	32.78640110313722	38.346693476286795	7.407831529025352	39.012108701680546	50.17429928230543	4.78982376294406	21.550843660549464	4.1244980844221235	7.234867979835437	2.115578205309648	12.622933113561974	28.05109629542898	24.695147497437695	17.699088219784354	13.210964553354254	13.877723991085587	40.789522176779286	14.770973170950695	20.090929031444897	24.67740640880439	45.71541055591471	31.83489586858849	38.137755953410085	10.708993222626784	18.141132674268444	24.487541351397635	18.164588811402144	4.963234120061278	21.85574063355493	28.695069557897835	20.501411464493255	30.315880109088656	39.17157541139098	3.5942656486421347	30.66823915762052	41.13948864218185	39.1527527109294	35.11143001748467	26.737626423090678	2.2878975767061442	41.9812441352623	22.42567397982369	45.78456301656019	24.514364460261245	14.224757135530751	37.41169911278694	14.020925821058324	36.08528919096593
41.32520897879071	20.826590830738606	11.639166483180617	15.526422819388221	27.650630794723035	16.81884646105785	27.464965050570925	18.055578373606128	42.73001125969139	18.8677824648144	29.45495250302162	22.385842151950175	23.777499573422364	11.722673260923246	8.542826333841782	36.663548555312566	33.19598848977439	36.62991063340162	18.02256356352185	25.17201065909404	38.633419063367974	12.215225880001988	24.56382770256892	10.11884562708562	15.850982063998044	15.674274087006422	25.51358647171294	1.8174093086183067	40.90949581089335	17.99946481006739	12.263358928813002	41.24379495258172	14.48930169071047	44.969094918952415	16.477050200238978	26.315328207142368	8.08757161356902	18.917624717953352	17.609843785248902	12.894212380422099	13.300326020729315	20.602568183940885	23.902801922275128	13.927385760943137	22.956360392884694	3.1047357236967206	15.171465574961374	14.774486309317586	9.306811020797669	18.16365958301429
36.89319727518663	20.320331956085862	22.383395859599567	29.431197735089665	19.08446954376287	28.966312785682984	41.869543428023604	8.866945999716593	33.46601328442769	9.888527842119315	19.120548234185115	10.381733067635754	20.7164251989473	24.464989489842218	13.641746970114887	29.418682482615246	25.036608347358452	23.939049623668403	32.44006199605889	22.8800348126634	31.769547714228523	22.610781348984347	34.78688514356725	25.110809769974242	28.21672186240795	13.59400694136136	25.2566570409364	16.82352053257759	29.191711064451546	9.397300180064242	20.655667000366368	38.83487607430044	20.898527342958705	41.19691279819359	31.073706961139457	15.351104568035408	21.51397059443104	31.044837815414954	32.61701826864698	27.863548356352304	14.936425612549883	9.898701645813045	30.27591002056402	21.969849403959557	36.78203138131835	17.714567035471106	2.463058069147213	29.480895241551117	6.35530976765948	32.13756141152777
24.733230973745428	30.466727522366558	53.885764406701924	59.675077414905175	18.040425786249425	60.23939326537382	71.41643806213945	26.098857275358124	10.932913460652802	25.312432576571094	15.10753180359334	22.02644533702558	26.551506287223674	48.16056429154531	45.43652015322276	16.53755074575381	15.38946641342089	7.982904831917152	62.07258916305123	27.422676862564646	17.520932774125388	44.31019826265946	66.60863139360299	52.90044545078689	59.388139816112755	30.417354502635103	30.760533968027126	45.79408443117073	3.7063054638030986	26.17998922671705	41.3431252179949	30.130825394881906	39.25506605353591	28.161445045720246	60.42846236134123	17.852550657836034	51.98594704657379	62.36200698794879	60.03937462183722	56.24743752488605	46.65914377699595	23.581770488070216	61.984192563345225	41.41431731470726	67.1105170136387	45.728499370939154	33.624955130685805	58.653809923091934	35.27228550754053	55.954164131958635
5.580788116946581	18.19833318888513	49.700622999239656	52.69538931691649	13.469011078011867	54.94605176969476	62.61384203304674	23.491614947728923	9.837131483838231	22.442848928329163	15.134674617393973	22.90009854749175	14.56368877645328	37.203620895546145	43.113085789253816	3.990904123975167	8.235092155252698	19.77486935113836	54.090337741298406	13.700784799413109	2.3995369873921613	32.98086701393324	62.75356895556683	44.13517305623615	53.94966686614769	22.580263275931657	15.3878363670673	39.335527054248146	16.883112710265983	23.053820570071927	30.249759329839886	10.399602903270873	27.489314085763052	9.934680415483939	52.28048980695207	18.400112193693793	46.173774383233145	57.00556535941999	50.054658918727306	47.56617191720856	46.18474849304207	22.529220514456643	60.773849986361036	29.56112640710673	59.63806998176252	38.443499293954176	34.6984236306516	50.48871940916469	31.936246697888212	43.798648681622346
41.539300383257135	22.148575431811082	19.491062511896594	15.998444372920595	33.328253163646174	20.532374325671487	22.87469980390332	26.606528370041183	47.08660905715589	27.022184569709637	36.186841915577915	31.463452347548625	26.15836597058855	3.108340807244039	21.287231668546795	39.87901582332753	37.64335826867	44.646609364312944	15.672557637684106	26.48651381480257	41.28247923096519	7.195598532112137	28.910548120101435	7.12298813392284	19.571003286261114	20.890052721804963	24.944661639149388	12.013675682183026	47.681556906205564	26.24385190031635	10.109593816930541	39.67444428860341	12.679600353463432	44.221708134414975	13.923266745305853	34.00375376684017	14.462078370241354	21.944905291250667	10.114315249897649	9.407295995747113	25.908570862627567	29.259967956927806	32.132832932497564	10.555473632298046	21.16823160928167	10.277251957712659	27.788539805778683	12.440624347922046	20.669016017543	5.155125274326395
50.222660379157546	30.95806403610403	19.257802612607136	12.040530985161887	41.90504672975732	17.29368110234127	14.618113542971265	34.468599146020885	55.86306174435163	35.00342498505627	44.621959084724146	39.25632562182938	34.95633623560197	11.824337049394568	24.433263302483436	48.68753943822139	46.38359009015804	52.87473737784311	9.8274477597414	35.30078517003534	50.09709839022593	16.00104865464643	24.66573106727851	8.449050058869673	16.59218765262383	29.316752004264263	33.69457903163281	16.707304823596893	56.187549725199226	34.1831678474094	18.88072612249981	48.12336962797583	21.49285391877493	52.76326762903936	8.670376701510023	42.215984578977654	15.235289077724419	17.93716007921392	2.7792427124427985	6.962809900629072	28.417911370336565	37.14536571475708	30.154498286556517	19.369283583416983	14.380286255667297	15.659642085537875	33.64863455932231	8.239406412668053	27.285427759046478	6.18781593928988
58.40656773298337	37.91700895359648	11.328205163410592	3.3818636202004386	46.40203575601405	5.621947065392236	9.79785152184271	36.93089229732608	61.3636845469243	37.75383698776963	48.33109786799168	41.14106670290561	41.46706565726082	20.442815919033446	19.864314245357424	54.93336892136026	51.76567796023916	55.427533547002284	3.446908495231228	42.44198211946405	56.737474178642515	24.253229165677546	11.441594137533507	12.3079356107636	5.595020300328084	34.02156622148402	41.823807326174105	17.321615486165154	59.7956180132544	36.885665511193665	26.40225588994838	57.30670078958365	29.26540477783155	61.5717274315516	4.823661298950208	45.19628896654453	11.137216349650327	5.17306951341016	10.495031637242812	9.249354492008928	22.027283565093317	39.44699502185612	18.059749541493897	27.568528887498687	4.1976961120288365	17.76308491406589	31.874418871326508	6.1735378150299445	27.868492426657316	18.816131178493002
53.269259484168956	32.65422361089974	4.822047039542075	4.334937583112084	40.10899647455739	4.566017914319277	16.761915826147145	30.29341228274713	55.19649651717014	31.16459030494005	41.81539545021674	34.33689794952692	35.926006687933324	17.332983068927607	12.799238996292354	49.06740517000263	45.65821762147841	48.62561701317887	7.933678525581626	37.12880634419867	50.98979664837252	20.42340804669491	12.959444985579426	9.400353661444305	3.5384202462678727	28.05585441394456	36.966185218416506	11.147400728704575	53.165086853118545	30.301065943983684	21.99665871048005	52.681179573564776	24.768010429556888	56.69681592241682	7.388649173809831	38.55453696396989	4.384360236440391	6.554500769521947	12.363153280576169	8.16080352939791	15.353604242719232	32.73885526429706	15.795065372653776	23.40542221840788	11.296648307981206	12.081263301395893	24.771970794556147	6.7967627030497475	21.050329127931864	18.666706878607048
2.6481617803071518	22.10101699264734	54.157484579614156	56.72084994326138	18.490287305222502	59.20920361104697	66.20224759334525	28.435938525411068	11.80983863286477	27.391610168910642	20.050446560569007	27.920983492494628	18.808594940882678	40.67538943551907	47.82673195504765	8.640715657794486	13.131320351798642	23.881014769428596	57.923467417822756	17.58494214024795	6.348174224238016	36.468936512398116	67.14891481550808	47.95011078619888	58.20128862020959	27.086438626937063	18.520998208080236	43.62050664095373	20.147255763735167	27.979729212896967	33.87728074863571	8.07005017705152	31.047035145540068	5.558170260875942	56.10297417879711	23.39239295849268	50.45513509193919	61.24178671936441	53.52604922751851	51.34640373792353	51.016700086763564	27.5359240273948	65.46322546082314	33.02180849898862	63.509541758468764	42.61747352786349	39.67935410508698	54.32947997867482	36.69819510357205	46.82193785469679
23.22940351490092	29.774925602570136	54.065991646862244	59.65458943558893	17.53906103628543	60.35964485133608	71.28319406443356	26.089835043267954	9.35976834450101	25.260701258637194	14.832380577807504	22.205500899637737	25.806344592270175	47.748191306473565	45.71364121631901	15.24020517677302	14.424834869688992	8.564890293899817	61.97823685156723	26.567691411460583	16.103977117480547	43.841272433399965	66.86900350313559	52.69939794941764	59.492968330536485	30.07254691894054	29.832092562483954	45.738867113001966	3.2272215246785807	26.129117503163297	40.87106272107753	28.65686598421834	38.70922335664922	26.599929637188346	60.31377714000911	17.821592468550747	52.02372564273294	62.48565866801948	59.76737036627083	56.0699523554759	47.092704621170384	23.637477186502593	62.43728607514706	40.87967331788663	67.0766202652907	45.605156230706804	34.06175626545971	58.53032482761764	35.36773319086794	55.476925583085944
34.762781607069364	20.775060854707064	27.522042424435586	34.57383647881092	16.287914183202187	34.121394063867804	46.98431203760757	8.023888200426885	29.67119791987484	8.733971138435395	15.479485986753588	6.872607431544065	20.143670277488184	28.48416695470633	18.719675710547687	26.516162180888717	21.980523915360177	19.131200933941763	37.54124743465159	22.373139658499305	28.918932759497867	26.1206076958981	39.79194546006239	29.921232668978604	33.378523186059546	14.70935899780549	25.288794054327738	21.71544201570575	24.622166763301813	8.699865153021523	23.815163725435998	37.36865652234048	23.50440086145274	39.17414357593054	36.14314340188704	11.72385308258493	26.655072599296656	36.19427372565998	37.44859808702357	32.79340105344136	19.54851512719094	7.5267073902054635	34.87207078272849	24.918735664106208	41.93830787351394	22.437611318913003	6.524586536429703	34.52330432896344	10.766456401192126	36.369183318382504
52.895031960458994	33.093039306992246	6.9476373630452635	15.986182114268399	36.821854739691695	12.786246657050416	27.77775391227374	26.202056630034278	51.77072790364852	27.233554981187073	37.53976626742702	29.02009987325751	35.348170220653984	24.01659127768725	5.971189314144493	46.82823679570934	42.771769722881956	42.70105839344901	19.630641554776766	37.087234507475614	49.037846507813676	25.439906461011937	16.382649515576887	18.37983647174666	12.496408724023718	26.90638478177739	38.066984900099804	13.687276350578477	47.97555279638755	26.469900435381177	25.690311226163036	53.53769018318726	27.860381859083436	56.84879119858138	19.147235515847406	33.86368597841867	10.674503987559408	14.446614459261191	23.66861080873968	18.84036575248702	4.4523248625552085	28.077089863364392	11.753245757616066	27.352936822142254	21.85585155581972	15.59140521580027	17.104919263421227	18.37071882475883	17.139105735858923	28.266636058661504
4.5666258676491625	22.12254669559092	54.56788430039305	56.061018800460424	22.30688385904114	59.069085757870596	64.59274189639656	31.072441726845742	18.475958882793208	30.08242665205116	24.632422829007005	31.530378481050292	19.77254502439179	39.182236885725494	49.104671554723886	13.986734034969556	17.939762146095113	29.772764316845336	56.853198927751485	17.96695831016876	12.1369874948244	35.10375170276291	67.28286573212443	46.96511069815031	58.04249386591043	28.179522256249626	17.53849546729328	43.725407715694416	26.555828646256607	30.521412688989024	32.835861134182444	2.191590902872867	29.974381876321107	2.7532989985378906	55.0304079183324	27.51395438134974	50.45266099758726	61.018588005542924	51.8283554232697	50.24663953079492	52.72776997540608	30.70793248619824	66.50043668334105	31.709765500555037	62.465383264853685	42.47855770172011	42.380110055779035	53.3128534058532	38.319612171210416	44.47615660463432
38.007185752400154	18.67555340950717	16.45112194974045	22.407247503667545	22.197591839456678	22.679451645003386	34.665589537083584	11.787104037950977	37.30875481450291	12.751625514626243	23.384688175317354	15.55375458448142	20.54241369632552	17.351759045871507	8.963511543493688	31.997937656278143	28.068680039463796	29.834432613441873	25.204456438829233	22.38650684584853	34.170770006918566	16.164386580855215	29.461313863149485	17.520109771567725	21.822920309918214	12.140835985192673	23.767027159833862	9.260056864021896	34.50011502202956	11.923446710916584	14.80658258161584	38.88220400816959	15.875587581499918	42.017048075976255	23.748327231267872	19.936682888408072	14.544644779714742	24.804587683404	25.03459700715612	20.33300911133072	12.45920288476087	14.06408315495957	26.62744535210212	16.352267172417093	29.842138375354505	10.123244979593254	8.099044998845462	22.09783573384738	2.353376819800598	24.762333092515302
40.82856811204301	20.68433139325421	12.449234577338624	17.82782194730288	26.080142052651293	18.366499384029193	30.06565417761427	16.001316002734818	41.225193419148496	16.8995450202036	27.57059537441583	20.03686932464855	23.2063137546296	14.508948700035104	6.8341634619183536	35.5201259690295	31.813308677376618	34.32834067515975	20.604770526247805	24.813260680504648	37.59457786513822	14.384765524105086	25.56068422435659	13.227653181879768	17.468119380872025	14.826291825862882	25.605431859022794	4.913701078055322	38.85535373403468	16.042705327944965	13.863215605335267	41.172196730459156	15.680649863263952	44.64933112896674	19.157898400884864	24.249082185419024	10.00722912702359	20.49453041689596	20.677132154465394	15.864338700150842	11.386464717430151	18.421129143415897	23.74716682207855	15.529120892836795	25.270038557817713	6.206255884905651	12.038702344354682	17.52156339396601	6.752011098077368	21.26058621156283
49.00060804369131	30.58584382368393	23.07682770635167	16.1123798331663	42.18620900838026	21.36430782393898	17.35603506992228	35.58427002829012	55.600456253005376	36.01456256736736	45.12167820590605	40.43523518180823	34.651566846998556	12.074444501526246	27.610178281170583	48.23718344980257	46.27986428591752	53.63146991868623	13.819258139178377	34.738591707503545	49.48150029317863	15.887323059916866	28.691393872071	11.416741940330827	20.65386476267883	29.852860129882465	32.75944030506678	19.23843210696222	56.56786249011339	35.2314771017127	18.85747784701489	46.50296479918739	21.178242015735407	51.25806222721925	12.73354376960796	42.995110546907675	18.792147880442155	22.000672200263487	6.82990155735502	10.718514617423356	31.804159905729808	38.24349904453446	34.20941086061162	18.994634790560116	18.0372259100016	17.902726815293796	35.959615624189695	12.29183103469198	29.187173371718902	4.3404936470279205
11.51178220121666	11.942423685085341	43.90405314584307	44.96767782453779	17.502233374395576	48.12647206686447	53.42624675181946	23.22518173349257	22.08272946658658	22.39047451343457	20.895651412894857	25.15652545064121	10.986792679486388	28.00419245445666	39.099402198463814	14.736929254980005	16.15226892020651	28.608193170376175	45.69036348413397	8.777281907240521	14.60973728750294	23.936861268011604	56.424790870238645	35.82533702181457	47.0963323163279	18.625781903523727	6.895816718198421	32.98176006938752	27.61601279819471	22.582155673470258	21.732394819224858	9.192909762829158	18.882862910603503	13.679126712747223	43.8687624658744	22.466889724040332	39.6056708958714	50.03985242226294	40.66343987295817	39.08651319973505	43.055349726693485	23.69003686355617	56.15202005596769	20.558150945662113	51.301426506148175	31.624979277342835	34.050611986289944	42.15937914746503	28.865511932188117	33.43791135442436
14.116214115360965	8.236878222670356	40.23103642089639	41.50772381405861	15.456708805056232	44.55101553771277	50.295190911932565	19.93484465468208	22.68284347345567	19.15815730595464	19.04319691126569	22.265062981221696	7.768419159684696	24.780921766222946	35.37394957345016	15.048657377735154	15.375423693047779	27.32476258231169	42.35479773757194	5.5499398463394565	15.51148962948598	20.640278759564076	52.812910389221614	32.4374400473465	43.522528874841456	14.977401579970126	3.169562525974552	29.322782063469074	27.112231980653497	19.276370942960806	18.292185047880924	12.696238039154961	15.428024616604699	16.89305110979273	40.530328183312015	20.08548987928267	35.98429619218632	46.48527098026375	37.555376944946715	35.746188416067966	39.34355662001614	20.632444135609905	52.438158351655794	17.216410206767424	47.96707105047887	28.001990144380176	30.550665198964886	38.79893914006312	25.19136105955517	30.645224080769133
51.13902197858394	30.529353160336488	4.167738229211795	6.258116683834204	37.79279356879528	6.6970110573174875	18.7980544288373	27.956496515320055	52.88985049025309	28.82875270601988	39.48143923836101	32.00618452089015	33.73445818931765	15.99009950142997	10.846504121759903	46.80446020557676	43.36189021850085	46.296048892919515	9.648069465049685	34.98295933871964	48.7450376905248	18.77977196950538	14.846618226647317	8.558095724671578	5.7041449836559215	25.796054149654584	34.92511591901267	8.913701484222743	50.82797922525041	27.965486236486633	20.15577055610394	50.66524598169979	22.87596914209553	54.61950966057648	8.753196518870784	36.217433711412085	2.082855211334022	8.768204064764474	12.955821582177926	8.220961323350517	13.858993993889715	30.402364523883787	16.58604047158676	21.622462177321758	13.506717919864188	9.9832473473136	22.591280377503214	7.731680209011829	18.71835939336672	18.292147431612854
54.670697153415226	35.33378535101995	10.435939266012936	19.358915573157795	37.9373943917413	15.677434312552538	30.763920945295432	27.319669740896998	52.641831273870984	28.37093481163559	38.3109496767214	29.607061003373694	37.287569008524486	27.509265903103326	8.31079793546652	48.12656547795242	43.92052768513337	42.7853855620116	22.99713246216613	39.137028444676105	50.39865415302904	28.710027784918722	17.749509388232614	22.065780181994896	15.54517475181351	28.892522042147625	40.38441414714797	17.016067488179292	48.27376076983134	27.66625239020311	28.753347568129087	55.63231747179407	30.77337376581891	58.735400712631254	22.629677158136985	34.560562861855566	14.367060345235926	17.098913967581368	27.303032815912772	22.511678385997993	4.409521589272684	28.933491876840556	11.253430720113043	30.425219674288858	24.773401592377965	18.941323740104178	17.21155299141491	21.941031919885866	18.77612447626423	31.945719759769418
48.24596401335831	27.633566308318866	6.123690637936903	8.176607285078022	35.118842038410016	9.570077562971969	20.499497908263674	25.462208519602534	50.18033374159117	26.301205264926573	36.91606583477472	29.65600379651385	30.868184055060702	13.499405864176204	10.055534935167291	44.007427657664245	40.6265266355559	43.94095266313975	11.07214082741688	32.094244794931775	45.92481272230131	16.035965878739734	17.748539997372667	6.862858967592734	8.561110258763955	22.996277441089067	32.01911172359179	6.08473507881078	48.337445196426486	25.434106233785737	17.3008333076638	47.75969144739873	19.998836934610832	51.71586597134122	9.785531820397326	33.7302718093339	1.0572137341607302	11.609181368209473	12.759532658552638	7.70459581648239	13.856990657480369	27.964262012549913	19.006258094965798	18.79171184133253	15.6218332981079	7.078023654083058	20.93643210186368	8.341270416728104	16.39341148701317	16.76323501605294
18.78825125087065	21.061509827661656	46.25755369096785	51.36421102731698	8.768863513521158	52.37452718380782	62.7847843899374	18.03164654660244	8.728986784630676	17.109458208360795	6.437646132797864	14.842659437887882	17.15234779481323	38.99030554514316	38.23829665580708	9.306724173645758	6.474822553020566	6.504170903834971	53.551406509635385	18.097571986863908	11.222714814641371	35.06395490905396	59.235779851327315	44.12801783623165	51.47333318236075	21.381108468099875	21.52111667077268	37.41922806151338	5.705138069682264	17.965553052046356	32.09357674522686	23.573401995682964	29.926465370396027	22.9425552592055	51.856498490045716	9.96408162658139	43.87424101516474	54.50266608066614	51.10709406500403	47.52559032587598	40.14092130365962	15.815966442633755	55.44797227107194	32.09615551824882	58.74770403409985	37.16350715454815	27.309139427333697	50.06185333957107	27.458118290993347	46.696454543894404
12.285149978161522	13.601711006309772	43.358372556907554	47.03299021375056	6.327181536248288	48.89131838471172	57.581302493093474	16.42649677396114	11.417669577376737	15.372763312727413	8.510441638195239	15.755250445298776	9.537714372096369	32.63831655867143	36.37868277744642	4.597399368115028	2.7753896659544854	15.232484224972902	48.72684573513031	9.725092503935443	6.743536019997247	28.483788607818344	56.464062606432506	38.88902646373646	47.91788142506761	16.434281169415264	12.76645023242833	33.345471515753566	14.502923296540143	16.024519522011772	25.581851269406105	15.843282445991688	23.041434906060065	16.73437853616724	46.94720785268775	11.405869052656424	40.13665868317862	50.98456788573896	45.30562698262389	42.34163837663131	39.255995701678486	15.366819171481906	54.03896578082459	25.214023741940316	54.17956155854039	32.653902140444615	27.562395346851247	45.13999667369492	25.16533130236685	39.85484512396117
30.583063627858685	10.058874748797015	23.0946443041627	24.578370162722315	20.36347369368925	27.350662763121335	34.52498254114297	14.431098383239263	34.4132009985382	14.634448557372595	23.235860057763205	19.241364007781293	13.757122900525701	9.862092764970225	19.376655799243338	27.46662082679877	24.865538265305997	31.799848225912783	25.863482283804647	14.585165062798339	29.096628223315925	6.137979745604989	35.58687574832448	15.917097984281881	26.32493807887455	8.003484479027028	14.181114687827773	12.153339766164285	34.711465734990455	13.950820982883524	3.3254568289690107	29.916684250335024	3.3397643279319533	33.91737143314938	24.05500092924444	21.21527923308733	18.75848668100727	29.312315425432626	22.245084481734494	19.358397784757262	23.867842398781924	16.95655455741574	35.57873382823066	4.29255913834611	31.414937223907696	10.776071313818536	19.40112442792478	22.261819757265826	11.98825752942015	17.714319634454544
63.82535424777099	43.742792226148396	12.281127857688205	17.697322713312992	47.92123595187503	12.490421452171372	25.71143040321725	37.29752633256341	62.84615806162635	38.33112082568257	48.583285858664475	39.98933626908969	46.22452392052598	31.866576318143363	17.004413737659885	57.92031913856373	53.87263457831406	53.41050302446021	20.725777236114403	47.87913739285877	60.12000030273353	34.25275883045468	9.079071397929356	24.472772189698453	13.088873616213665	37.79476972916275	48.60479870373324	22.903015898139685	58.826572897744946	37.57006822380928	35.121265237195736	64.23551149655293	37.591091786407695	67.70412738349071	21.236335936890082	44.88068894928482	17.315834596023773	12.533921726938916	27.002187619949627	23.346027114523544	14.746521654913261	39.13181329114511	0.6759309127440999	36.717742539625824	19.946216818177934	24.59255897347201	27.777312782936427	21.422032072432575	28.214795740781167	33.89647728100829
34.48430686148119	17.697544392983016	28.227891632642883	25.45265814546236	30.246884285777462	29.918220005435888	31.302786372512696	26.480746261633065	42.215141588786665	26.5321400199594	33.6197103144579	31.159327397657638	21.68796110928268	8.60969333404668	28.10701711929022	34.63865055073625	33.35007795954563	42.52795273070132	24.96948935740623	21.2555900982445	35.61437789752418	7.578643549595101	38.336150990511015	16.440256863290976	28.93946617799046	19.50370171888873	18.716585561129964	18.85712565979954	44.45968846826837	25.939025910699677	9.186774193954534	31.818971580274088	9.71489613116044	36.595792725244124	23.269507179873386	32.34863184112312	23.162660558388826	31.38277019040444	18.75680478607994	18.85365393307181	32.86637373450932	28.862162897235336	41.09271628503753	8.032927449436526	30.341282969305595	16.9284463531338	31.28718632447853	21.85794859274461	23.750500017277243	10.64658815507023
21.062431388060023	28.41900312515667	53.76963261215885	59.08509074876476	16.49609123008177	59.97512944719698	70.55706069636672	25.62176986461648	7.17926342221006	24.74109365005697	14.12660846594248	22.01694886858866	24.400050785800204	46.69510068417056	45.56231897552415	13.248309767943473	12.82434694481526	9.198665327943385	61.31026053677717	25.027518741910388	13.99836248742159	42.72451889866352	66.66642531670279	51.9051663673947	59.08889722975611	29.147316369844997	28.19781218149632	45.144110655298256	3.216772815954542	25.605360052948786	39.7558577578605	26.503901540410183	37.50776215467019	24.418634999285	59.62126562258038	17.396721423303894	51.54055721671221	62.103386361156176	58.874913692967	55.30155523688421	47.154020029226636	23.27189237423361	62.50454080757164	39.68761423093827	66.48231675537498	44.92205508515256	34.160700152420205	57.828409879008724	34.99780597849927	54.334502720257504
20.93003385011772	3.26860858688124	33.04542857956206	34.33736393900892	15.676972582808261	37.32125374119572	43.4752864038236	15.836056461407193	27.026042836146747	15.349842086036483	19.272587621232912	19.427224330307745	6.659839799646507	17.952735066175947	28.54707028738212	19.50788820845588	18.160630303161145	28.19790930028848	35.30147110621572	6.040124555778767	20.66802840158418	13.742280538639063	45.583674812418906	25.34651287713069	36.293092038222376	9.343083518506715	4.27428531697062	22.119761521316796	29.486271851192143	15.161495693486795	11.200101966567981	19.926938598061163	8.344942397902368	24.02993569809007	33.47696534845767	18.90529152726817	28.756871864568982	39.260193498457554	30.810635680903502	28.700630059815644	32.70914272570099	17.356857260547585	45.36441229280881	10.295729982222273	40.90714582621358	20.77449152313398	25.17375661178302	31.724710116027676	18.97669041788071	24.478064962546977
34.98178191925811	16.533303077120316	24.676661792252503	22.605064070665243	28.635127424445127	26.797420435920568	29.67707636540666	23.749837804818288	41.50194590323775	23.915693794892448	31.826909514981274	28.537912716791958	20.609188723992094	5.173924660542413	24.280229527538285	34.07663835334843	32.30788238263273	40.61942178972449	22.544131061751642	20.569781249742025	35.28632906704525	3.8530261684662395	35.270603375795865	13.37202414945873	25.795853586399776	17.058613602308295	18.581238561707615	15.057074572755873	43.002227524880794	23.25581029512501	6.016790564577017	32.87757788420189	7.44208231243447	37.492423864193924	20.773090681783852	30.196477333547012	19.63603623563259	28.37947791313538	16.921902544347194	16.139398080708908	29.039466621380864	26.245697223950938	37.58480077299839	5.35415129480957	28.067086314688098	13.130718689401325	27.745637469712513	19.223107673589492	20.2153841941741	9.866272525127403
36.95453016178657	16.343314765747625	16.621962509521577	18.395060491916595	25.080572657136333	20.879134987155034	29.12709781663134	16.883837060843305	39.789909941952196	17.456237631936485	27.444063593936626	21.658003346634207	19.74776639628188	7.740336657976678	13.949293406970519	33.20663496146863	30.175387936947633	35.40684008558804	20.062333557407683	20.837957208113696	34.996665828385055	6.929652043088641	29.074697044109925	10.433652180375347	19.85784387979151	12.450207535095322	20.680824956280215	5.693632365067231	39.05392716444535	16.62237788928849	6.698507001220698	36.42779609286755	9.014561595111443	40.38014894700007	18.30477819361034	24.778415019517645	12.243724711850106	22.86881404509448	17.58542560184972	13.84194073280192	18.665612390987693	19.560109861389133	29.24696536851482	8.36254530728946	25.486644556595962	4.263731674555516	17.67524284836064	16.49672381880895	10.392450563174352	15.452182502204439
15.032404438061235	11.621958566959318	42.29296924300148	42.70900083205395	19.724327630768034	46.13786810078128	50.638699843970464	23.943625322104612	25.659347831656493	23.218555854750548	23.28189274433542	26.49184136923744	11.946411232913244	25.4380298681005	38.138904465344815	18.210366583687044	19.1994271238635	31.412789581390374	43.203222066287694	9.766787368096827	18.2220285268256	21.519664435420943	54.529448033064675	33.46590389534961	45.10600973236574	18.451269769212956	6.682236242351304	31.355040857387117	30.838854961161115	23.275048562799206	19.599529190017638	11.984674781172648	16.83252720235011	16.762299348724596	41.39198097342743	24.38927028432786	37.794081826367254	47.98780567578256	37.8822653495339	36.63057891723069	42.312317661772546	24.7948169526783	54.79549869509738	18.263566337271186	48.79743806377497	29.863462144874404	34.25287619007709	39.72491146842519	28.462222020758457	30.37630425805675
66.17914307692527	45.56577663972937	14.507667116658478	11.653853254016468	52.76365391435134	8.43997054899941	13.504367676009688	42.65704610974306	67.89712015449068	43.583638828039696	54.253552785908354	46.37346496878744	48.846915737959684	29.191973408757754	23.195466578776596	61.919365276795126	58.41423821076637	60.55551160549446	12.530185010037057	50.04746919956108	63.87211644888762	32.76267589134294	4.095997062791548	20.93438185877655	9.425908915342706	40.91792664191803	49.809993153558246	24.041427860099503	65.39628859502082	42.73328177315929	34.63261129265998	65.48029145640562	37.45763378922916	69.56517128474025	13.991359408256498	50.8458580696788	17.20965591727171	6.3700276988891416	19.567662177335208	18.20445024298558	23.524281257603803	44.972558826493504	13.129413115762057	35.94062383471417	8.75412042578723	24.997373586432406	35.55386490145959	15.224639329937245	33.24647727009672	27.980571331571465
12.629461886773248	15.686110850204663	46.77786668671537	47.126208466547716	21.87196319029614	50.60585511768592	54.80813257219663	27.486707265883464	25.029638345407605	26.68126174490853	25.21134642588418	29.551440436595414	15.258135694163764	29.77663589434633	42.5239839630553	18.114568335522286	20.123370704625817	32.689540394760186	47.54327020976289	13.030101862563493	17.532930555995197	25.923131745137884	59.00585282828905	37.86347380861601	49.5741047485563	22.50003007578469	10.588302296842912	35.838909566314996	31.290846805165668	26.834288981677847	24.06730963395725	8.411561556083736	21.312590920322567	13.349967374233279	45.73825479065131	26.871638610229525	42.27876087321349	52.44597635126661	42.07597173907135	40.99090477039636	46.63821224219669	28.047587620604876	59.26280780835362	22.707096299925453	53.124869927000674	34.34995855193438	38.14557016996236	44.08939578119171	32.645381245922394	34.36463674786057
53.42944900947318	34.64766364065159	22.5190591946592	14.382213787650938	45.89550809854828	19.526399285707356	13.011552156938738	38.68079097271297	59.63645432993308	39.19569029236623	48.689457933529056	43.48325786481743	38.68706957001728	15.685140384514545	28.368022902358753	52.36165743287517	50.22284944916134	57.02143954753931	11.361176155325465	38.89940189369192	53.68346990025573	19.750953459574298	26.02681902354273	12.634695610876364	18.98881997595613	33.37538385224454	37.07325631751375	20.935900841150854	60.22421072440048	38.382165404491154	22.69088712933178	51.030521015394	25.181233361539718	55.76335896363995	10.816724942906534	46.36125294501294	18.93546395086496	19.74764386435088	5.6335482920939555	10.661945101074311	32.171704245947105	41.35666900860043	32.45269981497141	23.017058627798868	14.557111577220482	19.929479634155648	37.88601010906089	11.03997833248477	31.56330727011334	8.693452315435977
40.106799195588806	19.638555096560715	12.841289303139067	16.737496032575624	26.398282743721325	18.079916804859078	28.58940700236062	16.8639898148866	41.4723600053059	17.66126333222316	28.227969649041665	21.24732443730545	22.54425152874224	11.665359272260337	9.087943171961227	35.40338799826878	31.93581944218723	35.46753283404631	19.164439830766643	23.961213548487404	37.376195937870925	11.719838806801922	25.802877366917688	10.940508475784654	17.112338363673533	14.417656440685647	24.367549221142188	2.855245343052651	39.700090188664944	16.792740126176916	11.496637685707656	40.081193584331736	13.584915751113709	43.77235288267831	17.588833855011014	25.11516047502916	9.347476425533651	20.178978087323024	18.465236009037735	13.861494676211866	13.80528113898829	19.429620654448346	24.974789001158612	13.169233607860651	24.15627743918072	3.5498665813077546	14.52538989130729	15.864257228105657	8.293044946663311	18.49659341650597
10.277940778318252	12.62051216337009	44.788092127849914	46.005606806775035	17.212154260582196	49.10018653197257	54.57002619139893	23.473846321259753	21.038086295092665	22.60620016677256	20.510967313318346	25.176769159086994	11.286543564683525	29.119300068612315	39.816183828293326	13.788861726496162	15.467397756934105	28.00309102930671	46.77715641556516	9.128226167090729	13.541591675066934	25.029086913851415	57.371294916710916	36.891576360710886	48.07112313746153	19.187433640851815	7.6848195578343095	33.883128225911335	26.797275951353956	22.84299405352043	22.772388216050025	8.153818154009391	19.914632829243978	12.525696142720975	44.954287721286995	22.272077795133765	40.54371585165484	51.02746159728487	41.809974202134526	40.17047200336807	43.7051430447406	23.80135875539928	56.960055322654675	21.63366794916152	52.389418569334296	32.56130848964923	34.43015910507191	43.2369851161862	29.44526789453496	34.63307842800098
9.600645847337262	11.515323895917954	43.96926148397259	45.70870997315867	14.596579812494124	48.55956764754713	54.75344950125248	21.398524440407776	18.82140274531772	20.48728546905221	17.845513745563206	22.802362281253224	9.438720139068312	29.219138682903033	38.56477637884056	11.383632286038232	12.800045600762433	25.315236782057674	46.685697996833646	7.455840488534363	11.414267057614643	25.044652064539566	56.72560370592313	36.73526434432769	47.53621219382427	17.700999031666996	7.115405485224957	33.14909017947402	24.220812542413576	20.78907596554048	22.584411330561277	9.04552021742547	19.72331529521161	12.697692522178333	44.8609274069537	19.709003875814574	39.90317394911156	50.53207413613482	42.032793470325274	40.081810137799586	42.29095445553533	21.537473878027704	55.90645318360262	21.602891406695054	52.29327561197135	31.942831346292284	32.52052994678486	43.11217796932892	27.924770041838016	35.20507956459415
45.86000263361691	25.351335844351254	7.119970222609768	11.909049188606271	31.91258745238871	12.456047057811864	24.30711215072427	21.986922007982113	47.037219682161805	22.867023355543935	33.52825731925101	26.039920937038044	28.306953677292004	13.97327366905022	6.874963346791796	41.10442307341585	37.55051112345583	40.331250881689286	14.888119127846071	29.706174024102804	43.103185507388986	15.557233656090686	20.0410411656367	9.319864215541447	11.525575339030825	20.154858896459128	29.998138091747748	3.938391211948409	44.85449659163525	22.005458259373928	16.176029593101415	45.742207188197966	18.62702413052357	49.49692320805679	13.587596215813623	30.244828891640406	4.015957581567154	14.576811561004803	16.11547905708621	11.059799445601161	11.252777844258866	24.42681475734325	19.63292777822685	17.792442835658104	19.32540078695453	5.703896881422885	17.128064367645273	12.092555823052319	12.751297314216517	18.83112640630199
20.464248309359306	2.6886500178130297	33.279225958794	34.73916584696709	14.97802637708303	37.649225334593574	43.9954681692613	15.388557912869782	26.34868681822348	14.869764140075599	18.580030877308708	18.881897101464535	5.949761983733888	18.491078856509358	28.60786516292445	18.846691056184042	17.456189729825432	27.50068531178861	35.75999009897306	5.359169424130402	20.038541848644034	14.272891275237033	45.880680681799056	25.79564746120632	36.622709929410476	9.060021980920068	3.882467297171664	22.37171620881417	28.77465712280549	14.711939239295933	11.671489033109282	19.622572187046682	8.833122068342309	23.645034319368907	33.93630184149193	18.259546030460548	29.049428488923073	39.6022423108917	31.352352715920755	29.165509633424712	32.71514844130857	16.838268220705668	45.52751552970417	10.832265992928766	41.36109399547367	21.069176204355667	24.921726088735692	32.1768364501272	18.86323943325317	25.104915555068242
34.76199668492797	16.831218861454953	25.865421990711976	23.536590392596803	29.12579550746097	27.831681332385845	30.185398143412872	24.632006758356024	41.698074277161496	24.756565999321612	32.38542823984154	29.386121544598904	20.894343892534256	6.282464339200565	25.568441917450823	34.212931852032334	32.606282443446005	41.226618736129424	23.32325214466767	20.71820386400965	35.34467548594277	5.088213657416442	36.28993286177084	14.36772944409145	26.83760485836067	17.822445964641723	18.53263819147827	16.33535224034725	43.454885632827114	24.119963027029446	7.006942109902001	32.468858995196435	8.071643889026713	37.14304755375326	21.574444905832582	30.87948501812132	20.813530005855807	29.37273918379895	17.472862655351417	17.009520970106394	30.327735523669837	27.0896143555591	38.761210621018456	6.115987557078691	28.80073677514743	14.407898974318943	28.92710342615912	20.071543114564516	21.391517562260105	9.978763919156453
14.387450479200563	12.713130484983527	41.51765322597283	45.429496326511675	4.198922458414851	47.14655448758154	56.175875957027884	14.331247306944961	12.654123168273935	13.276563697294655	6.732311525565256	13.614692545208788	8.658167148386271	31.47401724627538	34.39980163143879	6.530810793916523	3.099994511820541	14.27888724113637	47.22438019648235	9.32797931546517	8.794670798055375	27.373389191288126	54.628975846508474	37.45331683058598	46.182563167413704	14.783396605424462	12.70185544955215	31.65554321856016	14.402886968185499	13.948326532785858	24.434524757402	17.725632337515545	22.005231730283462	18.831430556298276	45.45895797637869	9.353095090471637	38.41243075162609	49.24903407940605	44.02350395352352	40.90291901008274	37.200484853012256	13.220473480026065	52.047996638095036	24.189530985586135	52.634767370053176	31.041695682273545	25.42732299101966	43.6504669604787	23.18803929682435	38.86814743856781
52.45004768158108	32.060561519838075	10.814489364651001	3.542084987592203	41.13291737692206	8.631594948289015	13.254203997309524	32.13569186303797	55.92869015649506	32.88230358065337	43.28881746626734	36.58518834111669	35.71389584487393	14.30636743395274	17.558031856009187	49.30588617541789	46.314322816173	50.780381285277016	3.9255153241127996	36.585406620020585	51.03701737484753	18.14110780302758	16.601397733661553	6.21635346452202	7.8453229514699645	28.57262059609152	35.82391493077568	12.484374854274163	54.85327186211651	32.01647859978806	20.3653136886133	51.23329445394682	23.23056909506555	55.542374578144525	2.249559745333991	40.33924994294847	7.885299834169099	9.63567104085128	6.266206808905763	3.150344135075752	20.860401968625027	34.7360789964001	21.365842395812496	21.482928937278476	9.408512967285109	12.478293834021967	28.558689722399603	0.7166917528804708	23.51920885865626	13.41191986202418
12.391617113286673	12.119168992240317	43.766828656242154	44.609742109965104	18.403448987763714	47.864627560226836	52.873694692720086	23.755736368491995	23.19112789507823	22.948927556969036	21.839871263936658	25.854872970823738	11.525805396401145	27.522229336365264	39.16600577609623	15.851016427980543	17.22030012137637	29.642731191619287	45.24989624060944	9.297819580543313	15.712619133958768	23.503038018807374	56.19839657482096	35.42571035085173	46.83338492272139	18.88866650966507	7.013807000811204	32.82992689575035	28.713503974689406	23.104164819520204	21.39288004968822	9.666991492609462	18.563248138877757	14.311227683744324	43.431295692903404	23.30682606665292	39.398778233650354	49.75696013259412	40.10909873899418	38.654140588658805	43.19197682777316	24.325547929733446	56.1040664439112	20.160323208902824	50.85685584969058	31.427086965879685	34.45569286573431	41.73658881435262	29.088011622421778	32.766606046495184
13.92256342286775	25.35786196256338	54.099053412683894	58.40800197431377	15.599200244861027	59.93447072266574	69.22686314809313	26.07384906814949	0.48801266499362655	25.063326851339806	14.829095586102044	23.606769680406046	21.30401949148496	44.40388746745743	46.497032453534	7.911306917709665	10.027371474818635	14.312131500338376	60.26221591226316	21.300580851913313	7.620856060212433	40.25391104865846	67.1884153713768	50.50458177194525	58.98951550859079	27.781578035390734	23.913641698571237	44.56168691202083	9.218929602063646	25.865976931788573	37.3481110746904	19.45130083676803	34.80991998427526	17.061223047460555	58.50159829232361	18.61009914681241	51.25381991037106	62.050314988920206	57.03702232744245	53.95397450787273	48.76296256984109	24.204622266935687	63.95992118890336	36.98033354447464	65.6515155790771	44.02800475936229	36.15001988129666	56.69312728092584	35.424265488158504	51.605656762819436
32.94216556225391	17.3005945712362	25.481136642205662	31.870634688047772	15.035290856551878	31.92370409043638	44.11239319713076	5.018374093302192	29.49151451040896	5.983836497667558	15.158495411305944	6.537821768745158	17.186637558616273	24.6164609383646	17.034037197425015	25.371078311395443	20.988310720483668	20.569746874038895	34.650901485534234	19.39361158713507	27.724779106776655	22.13719231963619	38.189774798478	26.548459889986713	31.11131419058163	10.925514474598659	22.03877544129512	18.515229228030343	25.566779264005003	5.620769796490728	19.798486783037472	35.05249682428924	19.49012277105493	37.27343746299709	33.16570432833301	11.420044579063001	23.99325136471378	34.03430425505907	34.06662607075577	29.560451535408912	18.81094253450202	5.852324237768038	34.094964250599055	20.89447409819493	39.3013814643472	19.031527293447322	6.442345130391841	31.487324246290992	7.417443599659251	32.5610341289049
51.38822709667833	31.81820289881653	8.443670255972293	17.476308176289997	35.04446398975724	14.630083352629011	29.505852660565516	24.410841626075392	49.928817176973936	25.450734092657203	35.66101660848678	27.086170473594173	33.909383470640414	23.956709963373136	4.658451816964116	45.12170591431102	41.010400857605354	40.682079190814406	21.104026651213328	35.70765395433238	47.355659041496146	25.0389067353315	18.4767732797869	18.939828918047453	14.263585521030405	25.481542195238013	36.84249422630507	13.386380323115128	45.99594406768361	24.705531460260627	25.051437241695012	52.1915514408614	27.075971355086097	55.396471144216434	20.486262050511666	31.962139769117115	11.456602682220636	16.370749880986168	24.694494542549773	19.75089374847667	2.406770409694078	26.210252851984936	13.557251116658907	26.72348361045117	23.637316356419507	15.315286643940055	15.059918589972208	19.572493473564023	15.520090000308107	28.73819175465423
23.481032132538157	12.276279277587086	33.55746979412501	38.579215071176	5.334082480678869	39.59622058040406	50.13230477321542	5.396077146290598	20.209733089335177	4.393132766057246	6.380720101740515	4.753052263323697	10.04854934274602	27.16476604961041	25.819392128268788	15.657074805852664	11.312682585024874	14.392865479351682	40.834776248839596	12.163286249271271	18.01072501099583	23.56348882806468	46.600568654318224	31.57963394143455	38.68710038195753	9.430470041338728	15.59286170482284	24.6382459933871	17.923902854080964	5.218713706378362	20.659318109993333	26.113508580505354	19.029591721570675	27.878978136681198	39.164157621245735	3.791137433332726	31.072094382399314	41.723472446813986	38.74370155093931	34.9325024560741	28.232365601739932	3.922661490906369	43.323117816525006	21.055034056908074	45.977866665355776	24.455475587660406	16.146754118027054	37.37954534676557	14.788008563214104	35.1268480583352
58.203852238909235	37.78806861179614	12.357852493172146	3.7729604530543885	46.574309304143895	6.928943241819256	8.848513523183003	37.26385719302537	61.4714578435726	38.063023988968226	48.59106421888971	41.55306113603846	41.404701814097265	19.95799038321962	20.712740836734447	54.945381706610746	51.86267666981585	55.82395181435506	2.392372684333795	42.31414954888994	56.710026404457565	23.868336250575172	12.666768075702905	11.969860606856964	6.821274602182512	34.10820652971738	41.580935554536076	17.581538725874857	60.09740545152847	37.19452083160744	26.1220248914091	56.97836273282356	28.987210262553525	61.298168777565884	4.047363674572212	45.51795771461618	11.691697101257816	6.531237407379277	9.41291188334327	8.73686560707123	23.06692439015233	39.809827133765594	19.41977768908655	27.227627786914457	3.7697492234914534	17.878263089780454	32.57879248393437	5.639314353404226	28.314834610557565	17.86441571532465
17.37248261812472	12.813651693735421	39.54386855765059	43.91452559104551	1.248854061467312	45.356797281880645	54.99146330234528	11.810288523958762	14.134634494110008	10.762899559429787	4.174416135613737	10.674365133553204	9.033997741670179	30.789301842813412	32.12971064914501	9.10592112225967	4.803052213767382	12.669409374665571	45.889291493352424	10.327189361405857	11.47320824094001	26.81101140279527	52.64454361685704	36.27004096991852	44.41347108801523	13.425418570773036	13.937091975234999	30.023683349998972	14.002052939688989	11.503108103645458	23.84205193432255	20.661466333374992	21.62788793600489	21.818593465686405	44.154066816836924	6.372275435086236	36.68555565319839	47.47338824137055	43.08055043176958	39.70064411811845	34.72443894393203	10.438556224702213	49.721487305436014	23.80145127067607	51.21120857312177	29.564769453272348	22.689912180099576	42.34858791082027	20.963546887986144	38.42737023774248
32.33984145220992	14.63920139589439	23.067370754634965	28.66331660891504	15.696844815098174	29.24377106610954	40.67083105205523	5.173926865974086	30.751214526227216	6.157429370765372	16.767613404190737	9.173813415080472	15.43912147037037	20.388060590908854	15.303676450234535	25.70800252155362	21.63036945890913	23.441156027828136	31.234944185443155	17.522035119002187	27.950455820685224	17.894644050402512	36.07061698784464	22.709413761855732	28.367165900264816	7.846428762701036	19.650844973004336	14.938802894679675	27.9352826742579	5.352549050162235	15.60238037976569	33.79944776518087	15.460386836136948	36.515962216406315	29.672507524638608	13.34238587721513	20.922534306973716	31.37153839480166	30.18752777148849	25.838602922694847	18.06377304976761	7.493262452483478	32.89735442069476	16.7543565434237	36.110255249251026	15.220379790490973	8.019635034617247	27.946610268494503	4.268164843546199	28.358117198847477
62.45806683694797	41.852326712878096	11.565952878575061	7.838741751336916	49.3419562248926	5.027143860232501	12.262040895601599	39.37735055672388	64.45101010031017	40.27915646884736	50.94927398923192	43.24238472869652	45.18753681539647	25.366735621424738	20.460972582844963	58.35816939707632	54.92934893397817	57.48805566200542	9.052470643285979	46.34624618878438	60.278937391178836	28.936862794877985	5.934173973770823	17.107933873737743	5.915329788657626	37.34666660275239	46.045277374183854	20.438011737961286	62.199017886022254	39.421508391132605	30.82712408231965	61.69553753275646	33.65815144209816	65.80801320716864	10.365679071204049	47.60912780568829	13.648564472917215	2.906170626099499	16.105166374079147	14.42168307575302	21.420030006899125	41.754702262976465	13.686624762103937	32.12383460174492	6.539917769670803	21.307023139579503	32.84349904775607	11.486923124956556	30.01937424479582	24.373048072857518
57.43597727979671	37.92473598781511	19.96336975411998	11.022653467579746	48.409987313944754	15.637353171891228	7.523434345069174	40.29855597118524	62.676368843637626	40.933320204809675	50.93660765565246	44.96059107124621	41.86816251541104	18.789826716776158	27.139689101240503	55.62203779440747	53.130159961382915	58.90910111572865	7.443375934675561	42.3303133102192	57.10696781006528	23.011019383874682	21.107168667327127	13.236933000217295	15.328519777559722	35.739037936330305	40.86005570359118	21.239386938861852	62.544469917583186	40.086092622919935	25.802212277436176	55.39274841886598	28.508481370251484	60.02209380389916	7.779458066299445	48.29906663953994	17.46432572277711	15.388612384719586	6.024862399643368	10.159661520578826	30.352188281548386	42.96030051517189	28.27872204191083	26.430975355542156	9.177004380735228	20.71315608303237	37.8832036560257	8.882163456022438	32.306500526878565	13.293653093512695
4.755710804362029	20.79205987676215	52.360261287895014	55.32897106699552	15.820837036862304	57.60218508243055	65.17539869743086	26.022377875589505	9.28016403439447	24.970396248006782	17.160461174019467	25.220413777731416	17.205981837049297	39.72838029498694	45.744436250552546	5.7066904725255085	10.2566640367982	20.87129928782099	56.69574192344547	16.278891079952285	3.3511492570786228	35.50576589528515	65.41381524826045	46.73454473568607	56.60506166364384	25.240050096716143	17.773295323912397	41.99167109051432	17.289750410843396	25.60155882517167	32.80360427547103	10.239876482422313	30.024269102010123	8.523420524535982	54.8836533320923	20.58822569013916	48.83033594349547	59.660186272961965	52.58678388799641	50.1605598995184	48.776693952426065	24.962918448558174	63.407973350211016	32.075706612727785	62.25085610269067	41.0909680365263	37.174933209448426	53.09450300767778	34.55830820187221	46.21264288221647
58.050524388935635	38.25318286241939	18.27005826138977	9.231865616094943	48.35761680360028	13.60157789196563	6.34247838271717	39.91245327014114	62.81678267412221	40.59177082164708	50.76295736810343	44.49728453978742	42.13409848399635	19.251381524232418	25.806558611469903	55.8788250620372	53.23379086120414	58.56536640792504	5.589023093403978	42.708633232085525	57.43629361287409	23.46277066217208	18.893659593272968	12.896773704740651	13.357388937729882	35.68363180656446	41.413151931249665	20.535798805872368	62.3713058897277	39.73542921975161	26.153051755226695	56.199449337034345	28.925781847529183	60.76422415392972	6.299546819470014	48.00691917848483	16.181925716367743	13.247869493226135	6.428842602421855	9.57824333317779	28.802748312322848	42.55559373179882	26.135920784128295	26.90767110821746	7.0036441507601	20.203271768101832	36.89995767561249	7.703008160537607	31.63395619046553	14.53452563437083
37.59723605792822	18.142718990494707	20.910618877013444	18.948607997897327	29.484512133771258	23.030756189841753	26.762449932814025	23.28278494764689	43.10208730718472	23.61257512745193	32.431169408766756	28.144233694313954	22.16206961982708	1.4041554414928397	21.00256192073376	35.87270919297698	33.685373120358584	41.002105373248234	19.125486411622706	22.473868684740403	37.26988968384567	3.212061892092629	31.511590457213465	9.66448207857649	22.024437610474447	17.203620386826	20.972011304359466	11.641354242702016	43.86469519144462	22.87032252624187	6.169126607301262	35.870693382582104	8.670737758038934	40.3587881823459	17.324339000707646	30.39897665021065	15.85855476012346	24.646067192790042	14.037912319490115	12.601714248961564	25.750347742841836	25.896794441889817	33.806750651960634	6.543055695580171	24.706902680240958	9.718644585011607	25.727850971653815	15.702136297921765	18.32248967453451	8.507667221654758
42.04305501951287	21.44551833762021	12.26696203284972	13.27156951734405	29.969748370112864	15.873827054313985	24.321402576405855	21.150761067846798	44.807542000962414	21.84398253949742	32.15133438593175	25.747137113757585	24.87820360283008	8.024075748571653	12.16156797279997	38.30760938023603	35.19676416907564	39.80785493312393	15.087198723072659	25.951238191096103	40.116810408601715	9.747681088733327	24.18925746938704	6.024323615033458	14.84529084976695	17.442641703659252	25.664911701557983	2.8655365567156403	43.73472871632042	20.984327555330157	10.825479721623841	41.37339558472706	13.522641415891897	45.41040490839182	13.375199791150902	29.279582513441785	7.471713383961596	17.82046163639841	13.541086573306421	9.185235671470844	16.841605772852102	23.792168429457874	25.16148299108483	12.33619565166804	20.4276739290785	1.4991340355312854	19.52366219830062	11.579796570518472	13.184932144949046	13.791611072165187
51.97658360925408	31.410968759886668	2.1235812136939654	7.4833184978001315	38.06880589967715	6.366942484527934	19.877882775606878	27.998860112845918	53.20539766137918	28.91147035549678	39.58375110009152	31.85502696180626	34.46520119866063	17.73273347405257	9.714255553767925	47.31144836326975	43.739752172734356	46.11314188533438	11.06233198432912	35.81228203035671	49.309016268307566	20.302687482615493	13.88108482159373	10.540979801334872	5.522655731429169	26.356877600175476	35.942342763996116	9.72643407471121	50.80630293118621	28.057279012742168	21.484268707623894	51.698847025263426	24.133070613486467	55.5508957597919	10.39215232125506	36.22043159804634	3.2278489667487964	8.493847759626506	14.912674680691087	10.249356564713777	12.22824373771831	30.362494594460532	14.763811054650365	23.004412594341503	14.30250319164724	11.070411885234646	21.84659396721057	9.555066310542482	18.626493789398705	20.321508799089973
32.25686408615157	11.866992135827777	21.968629664618575	22.90244979052884	22.37437310210125	25.894142867901557	32.60873869836816	16.182603605914856	36.39142932415519	16.448076484002613	25.231326528913822	21.024989745520816	15.662043067851778	7.8552282294235125	18.989410885594324	29.39834623312328	26.856516569736257	33.76255684280818	24.04751428804996	16.382260528440124	30.990335900157202	4.273388496021832	34.217521684905904	14.078619670052575	24.86388594904437	9.965809622293603	15.714193677367227	11.071326604171276	36.71838766670369	15.733840436824693	1.8862061535427441	31.367115961416687	3.6272746234942725	35.48268256953136	22.231469708525065	23.156949218783783	17.438372331663963	27.81253474762049	20.266998545495884	17.502567427484195	23.607541345720797	18.75473135523772	34.634122084833166	3.4117366200667227	29.62273407310567	9.506908862217273	20.278848124481197	20.448728472193913	12.757235710687816	15.746603604405125
22.043920732648864	14.121241910242636	36.58943837648404	41.70257731941109	3.4833472172453814	42.67600855526307	53.25321708541484	8.360128050712031	17.368513960528798	7.415060561560041	3.264832008148983	6.121085023950825	11.165066144643983	30.10469317510814	28.715272256017318	13.526660019159165	8.997638361298414	11.519209268496153	43.960653248099334	13.030310317185815	15.930284326154998	26.409466532684966	49.60326072948624	34.683229953532866	41.7732187416941	12.317861058202146	16.64445571530635	27.763056869604092	14.803377712431168	8.267383741394783	23.474641264062175	25.244084763767887	21.68079647019302	26.490575086195395	42.28827259559652	1.8630747094582933	34.17804973333932	44.803987868678036	41.81627047293196	38.04408060835155	30.924633767863348	6.36171324219503	46.11853462835761	23.762380278694007	49.10344436635068	27.579834665695753	18.480936683132317	40.50264894782029	17.794629284999207	38.01937681581573
32.600323284967295	17.22855210751028	26.00030059686657	32.372939256990335	14.616396817008631	32.440867021614174	44.60375332141702	4.774972700186857	29.015309943211157	5.7015034295751175	14.67710442162956	6.030345356780034	16.995513521918944	24.966846014986903	17.550794313351485	24.957665548075436	20.558127796594633	20.050491643613125	35.142613944336134	19.210132443915818	27.31741211720072	22.428635431841958	38.70800659436576	26.99978643708872	31.627397290395404	10.951010743500575	21.9151029343041	18.9896516041584	25.050921709911552	5.402818480446847	20.052022963036364	34.773677566032404	19.675903334912924	36.94293545026252	33.651998427760844	10.930090490881122	24.499255206336155	34.5518513640349	34.514299341715585	30.02622857390493	19.29957477934851	5.420147115498592	34.592437015287736	21.119242890225046	39.80545991128345	19.482964514793412	6.839201719941783	31.96976431134717	7.895522213522035	32.92827539329904
15.870051696780667	6.837223512637036	38.52199410763361	39.72113345702349	15.548187536419826	42.788460153828716	48.51517951748292	19.037742025821757	23.90283454732095	18.322236962367782	19.19728085163388	21.697635443032972	7.1632391612537285	22.99544633009783	33.81026453609231	16.241714721667186	16.132542619244123	27.71616473340928	40.56225939538327	5.086333312587142	16.888223898647126	18.850072305225073	51.064892218040825	30.645416445288785	41.759371759735494	13.661971820878687	1.7787109801220302	27.60163993443049	27.87327629183666	18.368335443443645	16.501610233688837	14.462565107735601	13.637951983777752	18.68559224627184	38.73778229799554	19.901407047215876	34.24001813657411	44.71651984030517	35.779837930814196	33.953654688550415	37.84549271634651	19.94172770165847	50.78626345595602	15.424609103883594	46.174521723579836	26.257862810714357	29.394559696680144	37.00646285788888	23.795841211484074	28.930111698940625
46.081978043610945	27.690072802409006	14.732531641544297	23.225850450801925	28.82204862658554	21.342154008979573	35.68103819136247	18.288801320840005	43.37047088381687	19.343274525260306	29.027158090584596	20.29118537989309	29.074657842689298	24.71530252521135	6.2157467225499445	39.098083304698164	34.80239325046222	33.50186608614637	26.692868753101727	31.0751574142944	41.41101645863075	24.536345853633385	25.846752361758604	22.021660338477	20.80344521404268	20.93823129472634	32.79831385456448	14.411208413481095	38.945457919138	18.697612833685707	23.67336897976067	47.48410894297905	25.04348282798696	50.267859049394616	25.722763834065077	25.261870166569125	15.88216709088693	23.250709296553783	28.880172661021078	23.811331879276107	5.195869725744989	19.71701964763697	20.502198256982687	25.29319523030235	30.036362095648652	16.119701095629797	7.879230150047817	24.464278318950544	10.721835055198456	31.04524720041023
60.98507411493388	40.492023290634634	8.040762912279392	11.025240959254955	46.332797189962704	5.771419456971038	19.303387667090263	35.924261328667185	61.46127191920989	36.903575716180825	47.49406878210095	39.28703787072299	43.40212608253283	26.51719653542911	15.76613496837368	55.91583949763706	52.14951868990175	53.28562571726348	13.92951377394191	44.84049382461564	57.99191682625697	29.39192402192243	5.416014183388418	18.641853674985366	6.495862977442288	35.14274442153412	45.102488214414144	18.881174187263582	58.34967915537678	36.08017076859569	30.686581520738276	60.856629845803745	33.3501254213826	64.6379410807361	14.518649251780126	43.949044788102555	12.389965628416796	5.749712727565909	20.353997549026534	17.04495058095013	15.488365631981727	38.075572502369376	7.209632205958574	32.18828308604789	13.38601956664657	20.286899494351445	27.914753952155856	14.851804107475465	26.508831707803264	27.62808340957573
48.310960021489336	29.15202109865517	11.085331858945239	19.80915987146225	31.618311755499793	17.629295903359974	32.160142501686096	20.988035857510035	46.41292175979551	22.036382425529048	32.11251860691483	23.486330945043726	30.973755918789088	23.46881470610077	3.4903446986379434	41.77548863219831	37.59748828067191	37.01623003374093	23.350809117148337	32.85720351317995	44.03933274301821	23.933691274880008	22.074330843475117	19.647479646641475	17.13245291642066	22.612631657988125	34.232818008352176	12.821370062697717	42.35117800423159	21.318939549530764	23.529579060862464	49.35028769910295	25.274293692956185	52.392804076425705	22.504439608331417	28.391789904677104	12.848359822410021	19.50318763406703	26.098056787887653	21.04096551514315	1.982758805966935	22.685830053777597	17.125417638146626	25.194786572867006	26.431844087779215	14.694711934859033	11.388990564770566	21.36797882814618	12.432630891342413	29.109720775328203
30.394788175700388	11.458242417075205	26.097006763625796	25.670547312370555	23.6251545367258	29.290913820418403	33.97159202445762	19.484323274396854	36.44483293050204	19.5211454579106	26.879759166328416	24.14734528998675	15.534443729238157	8.47309244720441	23.8982920490993	29.052809725519907	27.230492209771267	35.72897535088102	26.18193466184262	15.555432167885861	30.320343148002085	4.4666918671058555	37.75098128243272	16.411270918364234	28.262469689761303	12.492635167019843	13.79997368029532	15.474258670120378	37.968342024170475	18.935172920753082	3.3392363313974043	28.710998137946248	2.7062809927825104	33.16079142282586	24.364569423007534	25.4247220793218	21.287287938009946	31.069747260344343	21.239163705310972	19.59137215211224	28.563124007148947	21.850444651637027	38.94667307992602	1.667397235456497	31.78784446467339	13.704533600191937	25.035414795999316	22.680056802093706	17.583049723655197	14.84428227536471
33.90741877891791	13.71860563249358	19.107219028235374	22.950059079236738	20.072594893216344	24.497928979372567	34.39603120986076	11.131107415924648	35.09477146392302	11.779964940776356	22.097172726674884	15.846795924148061	16.28985464671261	13.218418608259084	13.540977170978788	28.986702373407006	25.537274938538033	29.757958305124227	25.099120818708073	17.848470164132195	30.970624983527056	11.078252069775678	32.15670441244602	15.949421571003608	23.528907785670697	8.02390224532792	18.678167807568222	9.037990908382803	33.66365523651738	10.926121542940228	9.257894645265111	34.20078577999359	10.073998881975124	37.68972555710321	23.4236415255356	19.200942290525504	15.756187733910627	26.595713225145236	23.299657621781144	19.24211395097881	17.70744105819478	13.797131342557009	30.720638790093258	10.708675155544757	30.29823699146114	8.715059475967177	12.91707353944032	21.639586602644485	5.386469267488568	21.159056280073052
36.89322347310765	19.916045958676854	27.438353612822898	23.975287884417504	32.37542543561438	28.632329227753313	29.18179846080418	28.110907584546077	44.55793816844589	28.22952278392441	35.69378501090195	32.859804321777766	23.93915188716482	8.074270781169535	28.075455532153164	36.99786172483836	35.62815917440301	44.569175001007025	23.22792011153136	23.580413727063714	37.99988081163193	8.288867763052863	36.96892638092459	15.242082773500032	27.679320904119916	21.27616758824427	21.104062135251393	18.701558836674923	46.64736961035493	27.596989099945016	10.464209682728459	34.184200302453945	11.494713082152103	38.976214731450035	21.580911471752373	34.282877539263836	22.371985526319726	29.990221938204495	16.78391274205156	17.347954755753044	32.82037753496549	30.5627725724678	40.1911582778296	9.589179080829389	28.49147359085645	16.784405949168296	32.195564272986395	20.266051837390467	24.674775683543672	8.441551090178944
45.15851506868472	25.142099962118717	15.24401746297215	11.306160329031234	35.37981167037458	15.828736781589155	19.295864933104074	27.524570528612387	49.70416131177956	28.09734874907304	37.939115034356064	32.28074165076013	29.00343104953339	6.4883584323476775	18.42058701101103	42.74599964264825	40.13539316322708	46.03244628375237	11.281002513221317	29.617627198601102	44.31532974585563	10.54638359228862	24.1949525109651	2.617029693994649	14.875924435352793	22.711419534528844	28.488961331565495	9.904627558461858	49.5408298864838	27.265143631270913	13.085162850017655	43.64161518881294	15.904616083675014	48.06416783846642	9.478137521696707	35.389183779845936	10.370935301936429	17.229606588500427	7.016438274609251	4.7834740409789465	22.789858726892472	30.2001209593926	27.641297949253897	13.978716926732224	16.871462312926205	8.677412998713352	26.740995244574975	7.874375843952723	20.245835642752343	7.356238739408792
44.025583976799325	23.508562549392572	8.964375439355711	13.19196452199712	30.241485872504416	14.157938790110327	25.40044140959558	20.457172963701357	45.34693104634789	21.30921476153464	31.946061455379766	24.634711563892047	26.483391252758764	12.761045408610862	7.436513592876961	39.34247999208643	35.83476374993576	38.918940495361504	15.940336036838252	27.868968307003694	41.32423029361178	14.003671587116614	21.857644789518986	9.206612772281378	13.203278930881362	18.36730647065126	28.155004138245108	2.251290127467735	43.335423914275204	20.443551305122128	14.459445758799989	43.898139065166994	16.85527064953762	47.65472863216176	14.511780152876474	28.725133321936067	5.498210169742974	16.266837257432048	16.410658443284632	11.453243177593635	12.085382014670138	22.94665870171951	21.411866774800632	16.093024323525697	20.639459501704998	4.147121816010814	16.378287360888727	12.903216842714789	11.381770575389382	18.246649287182862
3.8751847492179965	18.711674504849285	51.17337902912863	52.82905180693861	19.187345909347478	55.74983613010729	61.59283650524854	27.674342676360624	17.364529079710948	26.693482316081774	21.726847523477105	28.28831791892209	16.307111848107155	36.11020379482805	45.64588694931337	11.735646464651321	15.253716694266677	27.493333860267953	53.708859183162105	14.513015931316218	10.293985528282994	31.987541921817936	63.93002695879309	43.78781656505262	54.72523806518577	24.71667977551696	14.237681431770818	40.35588260809796	24.818878945990086	27.11451307953194	29.637299355065984	2.631387207635252	26.772059518111853	5.540926681910106	51.884376106052095	24.42686293997172	47.10522475923177	57.713967383001545	48.83725411451467	47.10025374454462	49.26230616388812	27.385824648348503	63.05860846690313	28.56887148765481	59.321107335481976	39.14025731138162	38.968179237335214	50.15198353401948	34.85437549581977	41.67416826838536
22.80604427336929	6.132847002986001	30.745066830133602	34.4706272037224	8.953820908792578	36.22780140681683	45.375599648130276	6.7831026779292865	23.53418732098859	6.130670971944627	11.846814863702633	10.097696515824456	5.710312815406988	21.29511748291151	24.15877600428025	17.255345201505243	13.924120010696413	20.589075221203675	36.32570609485238	7.8617218438337195	19.26359034190635	17.44822167159201	43.837081086761664	26.647863227210404	35.25550055483485	3.8307744099899876	10.495290443042272	20.69877176187892	23.278263068413555	6.110505087045551	14.488138933096774	24.045718544073214	12.596627625812769	26.879607323971232	34.57555218816959	10.299257682467895	27.47609890324454	38.3223000410119	33.45489880493662	30.08441794672639	27.499753467564588	8.027744180416052	41.79242127537743	14.691840671956655	41.70060443228719	20.084192646354442	17.44717732816844	32.76791351350509	13.0947523086251	29.090776169294106
17.25742589215159	15.762551010933509	42.01686168929454	46.65740938956431	3.6510598092371587	47.94725740594036	57.85657503979191	13.937422748619431	11.670228318603797	12.926597679479462	3.379166306841709	11.850328487972838	11.895382625345325	33.77666951050924	34.36075805936133	8.077502174858548	3.5457200034811898	10.204692051901363	48.70705067665224	12.988580353311171	10.473050003282763	29.810977007030232	55.088798887275345	39.14990086052901	47.018146926470855	16.31585315099874	16.5166597975383	32.7330750683019	11.013279883803039	13.732596229101167	26.841416388163196	21.20847928751887	24.63403245989208	21.680788433207578	46.9847932256904	6.951125975120913	39.328296223394716	50.069917327248106	46.01810749137539	42.5709663669989	36.70230317835358	12.151875495505422	51.848456094876525	26.8076846122162	53.988353626911795	32.34792481480609	24.292711969259294	45.18213573441369	23.298148341117553	41.43102686328157
20.801714972746062	17.250604782261597	40.66282482632867	45.893082924724396	4.649551067983679	46.80644219259438	57.4497993680827	12.449405633056527	13.80466785600502	11.548705619534275	1.0669179063942107	9.343657100078367	13.7511447647372	34.13169378060878	32.64045390443528	11.501520612805368	7.0623722524653605	7.905995046620851	48.159802654021995	15.237262417795785	13.861458640658059	30.350428995981257	53.63326041095144	38.866088946347986	45.91205482189662	16.35822071289911	18.873380934753307	31.95655792291998	10.61055241325488	12.4109712202723	27.394808293141256	24.754461211423845	25.451687855047293	25.21529860320777	46.486905555414374	4.386126344202962	38.344308491133845	48.93484933610614	45.96874786035723	42.233561135377506	34.61293734784218	10.213853551560803	49.89531973762787	27.57645780260345	53.29797404591181	31.77863957033411	21.877628335085255	44.70075895960897	21.865180903014675	41.98762080608098
32.75854921076975	12.198283370420077	20.27446131751952	22.93805888102656	20.44556988294783	25.106039637754137	33.76754655960776	12.709787249600371	35.153281906587374	13.164321916444452	22.8758287702387	17.562546643626447	15.328545270853628	10.933221413898364	15.779923682290773	28.633891652461905	25.539059856430622	30.995263860245476	24.69899938830795	16.593422540334764	30.47035265905808	8.279880878968303	33.09983869353399	15.057474878064124	24.101019904670956	7.8054449788613685	16.885118963516145	9.521486818901849	34.48417661753881	12.36671383320048	6.256065853576795	32.60353601244259	7.121518111731741	36.34532051083546	22.9466045893482	20.338487170291913	16.35043774626899	27.148637965491655	22.07829217439952	18.478608898921504	20.18075742641782	15.371420352988329	32.42584579664422	7.684408320653247	30.098558034037016	8.584966288677341	15.909209244886764	21.138940841385423	8.396220190558097	18.98295463367623
41.264335776777656	23.33589360614202	24.492685889990383	19.97049218611232	35.39797864437481	24.865102669526575	24.49317217310066	29.923129025806467	48.27785206622593	30.195006521699458	38.535698366929566	34.771329677452776	27.410778674063618	6.975340587318224	26.489993846457413	40.81659967466331	39.11352189857079	47.26720304747286	18.873744914349373	27.314161799819	41.96276569592513	9.477019949614283	33.02932016048879	11.901027522928475	23.960523172306456	23.548633342837213	25.143880926333548	17.166935132848874	49.77890122243728	29.481276519089977	12.313132125703063	38.74232129200382	14.182869245674153	43.49414149429087	17.306410312128904	36.75778077943243	19.524759323317586	26.05512798503415	12.213426037791308	13.40303467026619	31.127007339739777	32.50278314703362	36.9323693738244	12.03059824087222	23.994900328755026	15.37228007303311	32.38262624491463	16.139245132265415	25.047556692911915	3.7439218575631505
30.83890277396413	12.892739126543942	27.38268557008209	26.237640573180887	25.34768083682877	30.146398498288466	33.78823098972893	21.694571497200723	37.67740056679192	21.696011946968213	28.69296091261912	26.312618006072874	16.93388772424448	8.710867498703829	25.746023728739498	30.178411185264814	28.639267289352425	37.591981379271964	26.43495075977772	16.690909938193457	31.304566737207434	5.389703369071231	38.63265312484467	16.937648940560084	29.126848036067294	14.63719903360544	14.507613604398951	17.02720365361364	39.61105500736822	21.13286429736068	5.347833779574039	28.752338060937184	4.945910319338429	33.349172666261275	24.63982316061201	27.40663494121966	22.459469245602467	31.83864727390852	21.024894966604684	19.92614984665171	30.451877975770632	24.019150299258854	40.290970024280085	3.777228397860199	32.00166890199585	15.182123711193682	27.3092063104995	23.026404398013106	19.83780139716079	13.945750304496102
21.01744861390128	8.041302765908052	33.43207463461752	37.511089851389	5.718708708485508	39.0901979502446	48.546656472474744	7.109048836244158	20.4769528704912	6.138934990433657	8.691163052760416	8.78624948286064	5.768166160600823	24.526306355064083	26.426168565934194	14.554409232711118	10.909150470527317	17.539895461157542	39.44900226512129	7.943788388887979	16.698372185238203	20.652426488377117	46.54334790897177	29.827412368774997	38.1326189867395	6.98291888325618	11.280849840328308	23.65776718780396	20.050268269533312	6.556010486401468	17.68666694729925	22.935661086073196	15.693848672391502	25.270304259657696	37.710865428206525	7.63204273732711	30.37488678250356	41.197795068276264	36.679474925802126	33.256220565741586	29.443131353808155	7.2056311913403395	44.091876588445416	17.821793180325898	44.78594578636144	23.14340414298354	18.415918616452085	35.90496955559798	15.220279420412608	32.29668015842672
28.44046087898036	14.929900221114023	29.81945130256997	35.61871319819113	10.2305027451052	36.109112443915976	47.59197994856423	2.71424299414953	24.63179357048893	2.7848276920874273	10.32070246931816	2.271844239623192	13.811898844424215	26.254786774246995	21.640399817667525	20.57449329739914	16.148267961519494	16.485858936457713	38.16841134894769	16.03558462891185	22.94619636782002	23.15776963466356	42.70141438701842	29.453058620193893	35.25091042571302	9.807403062117425	19.120195123352747	21.859503382015845	21.08433687934764	3.249021213887564	20.46893451584118	30.90576609076184	19.475438990258766	32.82463292165088	36.58816908285888	6.639987580870219	27.866323109346837	38.23391247416567	36.86258954896682	32.658971195584904	23.653650529396497	1.0685961971605238	38.89589703823971	21.23891450686874	43.065584837850615	22.029699879074112	11.234868474521173	34.84935483881105	11.131858048058247	34.3097959783706
57.73158564807846	37.46165080885987	13.923226685854468	4.924774794283144	46.69394639921447	8.921726204171671	7.83534545815067	37.65098843842749	61.472636128815836	38.41142851362879	48.84323167232393	42.05316603556791	41.17237054805479	19.160276205182146	21.952308780658644	54.805956339499936	51.858143751086374	56.278960300345176	1.6501800015699664	41.97933361665162	56.507866643377156	23.200107095806953	14.6722460599698	11.519139087674551	8.711640032480659	34.12406780985252	41.071096599697455	17.96081953600593	60.400580861049534	37.544552084210984	25.603929885990915	56.316013786844124	28.459171337965948	60.71494741916514	3.3848545371842977	45.87068827524425	12.59644999132565	8.626377339144334	7.755205263739547	8.107600925059655	24.589335978794864	40.23727205701891	21.512284035149914	26.610286748894094	4.229531640749541	18.033956021487473	33.5534806908022	5.192025528747013	28.905369985135508	16.34123476864973
61.636010806915216	41.87810074663987	20.521588255918925	11.553943077201032	51.94911743795001	15.047752226310553	3.0212544417247154	43.3982648982255	66.43679341437677	44.09601632459581	54.32171967361546	47.94220422116158	45.760878581307544	22.855227066132137	28.553110773833257	59.5055070486762	56.85068881214323	62.05785531328845	8.064922657614488	46.33066498554656	61.0620662803359	27.071265056251683	18.784785553985476	16.458945688093504	15.038845138931396	39.279117092188486	45.00980568255866	23.897383921808178	65.92658229663111	43.23663534636763	29.774646333812118	59.72239412870492	32.5413704968769	64.31209605192971	9.28483052025171	51.525836819443526	19.08523193135425	14.195618979977661	10.003360545295626	13.087303714224438	31.207471825649407	46.030600531463534	26.814536340314252	30.51391773661441	6.64399332980876	23.670169043775058	39.98768979426018	10.907633246947526	34.977530744391295	17.780028291394743
28.02434104781776	7.574836657625807	25.62760938945864	27.126060953102325	18.57942120722838	29.932631727980002	36.883189869139045	13.917235387574024	32.235878874045476	13.935554415098956	21.65325081231778	18.560839473182618	11.40504563324462	11.814333727327547	21.568166924846196	25.156723382989643	22.758627758774345	30.397313286980463	28.33558905314955	12.091593529586692	26.714948934275924	7.7497391122950665	38.16349704905435	18.36919371551417	28.90689569040078	6.9121414606332365	11.599476609508342	14.694079050479747	32.97289778203251	13.358415352415584	4.786860765335532	27.338842137960125	2.8885269778695637	31.33730995524979	26.520807918483044	19.96424921516846	21.33332448496377	31.893340545864817	24.47090591878532	21.794710125644816	25.94906378822411	16.264142337838184	38.03647362898487	4.88293271909911	33.905285328929345	13.351568831774959	20.38246987044417	24.735742495708944	13.249407932932353	19.36607915881406
35.04513998777512	17.08555473359472	20.92241650629425	27.056790264137305	18.236356222271578	27.260259904123565	39.28084576137481	7.610995557038314	33.20113365651995	8.643913640278367	19.06500852455427	10.958829378643228	18.092716943807336	20.50560164604414	12.83574445662069	28.336704125048158	24.199030578245154	25.212856850485824	29.819424386975026	20.148050352792005	30.597442425836775	18.50868737379336	33.809581435079295	21.816093568295646	26.422021497963236	10.251557917093564	22.147880353129604	13.707831419800241	29.98107457272856	7.894559555903412	16.528514394589347	36.47643107316133	16.822489361002077	39.22001973753161	28.335545008199944	15.500434043701482	19.197053682932594	29.38053222865604	29.343544374762075	24.77279267836215	15.39429458558548	9.626035092845829	30.33475376252083	17.84962283996498	34.49370810921948	14.310280442749567	5.893701469801135	26.661163386460515	2.625898770985382	28.294085692834702
23.827414927018836	26.718041828612062	49.401021459552624	55.21344187480289	14.09199545176045	55.753817271217095	66.99759552703999	21.645963079993823	11.196060067831368	20.878202130273323	10.898946818084424	17.540454097187524	22.930165564996564	43.969900979070175	40.96662216548023	14.75356320305619	12.507224278316412	3.696511442831398	57.63758456651304	24.02311561276289	16.270437624761886	40.18871629076059	62.13633999876202	48.525871250234644	54.903414564422015	26.18858331850668	27.502951090258666	41.347392645276614	2.50374197091431	21.74421915593604	37.23062541953196	28.94016032993331	35.24270238469645	27.687354245611846	56.00303328800558	13.423841601080097	47.51073202372556	57.87628345969677	55.71135649759923	51.856802202680896	42.25360398603376	19.11090243042396	57.59174793574495	37.381658103988514	62.65203534214289	41.312448424886334	29.218851059849342	54.23308350523095	30.789994670384594	51.827811730029474
33.30623075469327	16.849897526739646	24.15162608045326	30.416800328620248	15.742049187408682	30.55205142371334	42.635070329548746	5.284779614933335	30.436579228133986	6.327228777240683	16.15551237095458	7.738875053889491	17.087033373592845	23.206919541273965	15.823439555698341	26.02605985935741	21.723716909539686	21.91501138092026	33.174211127749075	19.26062560121363	28.350813811622775	20.82167170706435	36.93654474140023	25.04950867498463	29.72760141467372	10.254594876097412	21.71780223577031	17.02058183547751	26.803195548691768	5.780095505534668	18.55503736799499	35.191977614956684	18.385872043686618	37.591359572885345	31.681501771876345	12.479029904673663	22.551956956980973	32.66747638752347	32.568250755170205	28.06228841369456	17.859179157324206	6.709373207272422	33.06248479904517	19.70610895039296	37.85257898046791	17.53263875835395	6.1038537975689335	29.99895620862752	5.924992325527338	31.127385200570103
17.011791507084265	4.8921274207423595	36.80885646379911	38.26994659700086	14.389655630810903	41.20723823665268	47.35685523063613	17.180265621250935	23.941811299129842	16.492616376544046	18.061496159711666	20.000625094681705	5.589558344560755	21.821175462048743	31.939207932200368	16.30601570176759	15.648548680679214	26.75775462440009	39.23310969033792	3.774867891180614	17.21764733082804	17.62659390026277	49.436116619735756	29.281309462113278	40.180625335456284	11.714276654950199	0.3431776185105013	25.914113617374483	27.305642949397395	16.507676855472212	15.131293796832455	16.070415236723964	12.271673918074733	20.100514946586372	37.40842397200006	18.475572526983107	32.6046098078855	43.15881043065469	34.66423531562129	32.63035268720955	35.93983188381708	18.179969107826807	48.991541173371864	14.17977051385927	44.8400219487642	24.6253796567366	27.456378006877866	35.65847479678985	21.857718325464585	28.102104710139983
12.615321943903705	8.836783643262928	40.499086006117	43.28758165281495	8.714472101405837	45.605684795510776	53.270314275515	15.878903240056964	16.624293082682858	14.909447052266698	12.127155001400913	16.89249927883087	5.176308057770178	27.95938107650314	34.309751250183574	9.07707038344631	8.334624576423279	20.17906669396057	44.688446362714856	4.447937221985157	10.365003966662302	23.74665957196917	53.49878513724904	34.74051550573761	44.60345996367239	13.451146253540244	7.145766054648758	30.000815245608646	20.07397273627727	15.312550061460898	20.949151325771425	14.165040201113232	18.246899627802204	16.68389036808541	42.88078339639695	13.755176949085287	36.84001196855922	47.6531639686492	40.77567936314999	38.1767640693545	37.704286383314376	15.746220865569637	51.89704789858589	20.367985280282145	50.23059621330226	29.060640016734045	27.163725388086245	41.08679179493253	23.298465105411132	34.84405853289082
19.431279166531453	4.903555034645748	33.84935502972311	37.13053893584141	7.831047526099708	39.150740563774384	47.659744042040636	9.75796443411464	21.199930365128793	8.929524647934336	11.311283298547359	12.13429999366855	2.4955686571359577	22.930187662539844	27.497097121063096	14.443425918193238	11.65421688420871	20.261623525046403	38.788219827375855	4.725055570742964	16.294642839080982	18.862634366177012	46.90390871400166	28.955430292928995	38.162926537519276	6.729067286215836	7.889945663752733	23.551867632974197	22.091021916051492	9.118841866614694	15.908482243267075	20.63742724334585	13.579896368611895	23.470945553841116	37.00808989804229	10.893453108919797	30.378439858441535	41.22544569542407	35.461960328820304	32.40783952397344	30.904423035195638	10.391774203975531	45.09946223809095	15.761569046108107	44.24780381483331	22.77142220331777	20.758509437339594	35.20090117809436	16.491966142043495	30.426223524472668
4.750218036649986	19.302268229849698	51.72655969598536	53.18561383694068	20.32404632581214	56.19961705890222	61.75756138287152	28.63285910497256	18.49811843973891	27.66328161450311	22.916022257680723	29.36524498308602	17.09156790047915	36.326638095689155	46.3536524360291	12.971824065796984	16.478105935111873	28.731624011556445	53.9859473117283	15.217948013961069	11.501116853476134	32.23921567794755	64.42156505958364	44.09319940905753	55.172692087881686	25.456323696478883	14.671039842156597	40.87203105682115	26.03460050299274	28.06240181695933	29.961462096698902	1.450641511941183	27.099615576973548	5.3754399576295295	52.16282229392451	25.56914690754759	47.59051178118253	58.14668190249054	48.994392790758646	47.37876027434274	50.03358025096426	28.41448356981322	63.70591275452197	28.841035185435686	59.598368242247474	39.614381482085996	39.90315687687303	50.4431403262357	35.640141493610315	41.70310835941805
49.658259514071204	30.850661629339402	12.550754696048552	21.481029236725714	32.58369274111391	18.884356190807917	33.67357419679763	22.010850128768613	47.180973694564855	23.065428222739218	32.839448217561426	24.108238672151046	32.48001228612306	25.738712106797674	5.7408101381487135	42.83349995893272	38.5671164926078	37.25499591673418	25.07278957192461	34.422092036215105	45.13288823427037	26.157490186228546	22.556833310379993	21.82419004839022	18.483396214171332	24.205429944978082	35.950554692396736	15.092662545616934	42.73598761491709	22.39527615553731	25.683128097922435	50.88986745061947	27.353767234665817	53.800341386386414	24.32443163206748	29.07678173723984	14.838077844833748	20.64714097919658	28.13484034016616	23.097069085874438	1.8773941790812891	23.50875254039591	16.754847968883027	27.34297928378503	27.84823917739902	16.9652214522246	11.675700548690749	23.26990428083064	13.951073530103013	31.345666799651607
36.39906419306877	17.738379942802766	23.621017700139284	21.250824955092224	29.673630290903084	25.523930722597836	28.22255850789691	24.369864550634958	42.74093486101807	24.591667347653118	32.801327071915196	29.194428719909705	21.812722782487267	4.005815861427089	23.662321611910887	35.35317869932659	33.48793800264083	41.53900909482102	21.120042358253748	21.85264830156656	36.601698714561536	3.9957858667245234	33.983521107535914	12.062784081253854	24.529638627337413	17.853616268271878	19.953980319450693	14.336390152390877	44.059778722523546	23.902138861664646	6.641424202379971	34.3284421558867	8.463604748002302	38.935656354040134	19.355875320850732	31.048761899666868	18.560172113761762	27.070027608584432	15.466451371854934	14.74917084678478	28.417295499636577	26.912341843441663	36.50098292852684	6.300259786831466	26.631545512789817	12.408560497609757	27.778894791946986	17.823929937773215	20.282989894057003	8.54562611483325
17.37175594738922	4.428024873135544	36.36355107979726	37.87207038106453	14.218103079831534	40.784474672802254	47.017227498061295	16.774243601975968	24.063996008138314	16.098387565325247	17.89043721756917	19.653939934679798	5.318836645536043	21.48564301748186	31.472803339839754	16.44456480945845	15.656679572301718	26.627813060030064	38.859412044356056	3.6328458042252674	17.413830918977844	17.283514777040168	49.004379853516674	28.90251386261607	39.75839665243208	11.254071517839257	0.751791509004676	25.474046123232732	27.277748651492647	16.100513722573336	14.758525010107581	16.508019773154217	11.903409233690335	20.506173840462736	37.03498157562737	18.21806442734661	32.17287799620579	42.740201367740625	34.33606454990108	32.25909196590698	35.47132226387929	17.811075056815515	48.533630933241774	13.83588564000426	44.46448480252382	24.19529619015605	27.008530278314115	35.281557550919096	21.391044789074517	27.83957832763497
15.925522072267494	5.207474563730785	37.03319324294799	39.657973069897174	9.330615227146742	42.03890995804342	49.62923884033439	13.763022678787191	19.94211094619191	12.901839170182692	13.00000175765499	15.745619434712763	1.7310855574595145	24.35744427797202	31.11152841748416	12.552938649090821	11.003957304323237	21.696341405240837	41.040908000978455	1.3002796804936403	13.981158061857338	20.153542135804706	49.98843581080126	31.09214742663809	41.03253892358087	10.168426465109503	4.931331706375061	26.447618322622507	22.462563481386532	13.132860583935425	17.330247714022725	16.69648088815936	14.659855002468417	19.774945994261994	39.2328439598239	13.6274577246226	33.28243159616887	44.07645789333579	37.154745985637085	34.52847398938097	34.68560603826505	14.19662990295836	48.61477638696604	16.800743309918683	46.58525522418963	25.463933431472757	24.785957160633767	37.439238070821965	20.27990154722253	31.357452166280634
62.247470920237845	42.46217469943042	20.7023746391964	11.790956734689118	52.48026829317392	15.094793401547214	2.3841978942706294	43.87670987261065	66.9935875712923	44.58212909145528	54.83286844232415	48.40373309413911	46.33693577368362	23.457992847894364	28.82773326544672	60.07846496225892	57.40368493715187	62.53693304532761	8.371119966468534	46.919581199977834	61.64373423448457	27.67161558582113	18.539773021580082	16.980970716281462	15.129770912517243	39.814059703824256	45.616581701249274	24.33858532942061	66.435136815636	43.72157285324568	30.36422439684344	60.34916132816766	33.136896131930115	64.93411096944651	9.672225951296655	52.01753840867925	19.41125672591411	14.157450202381407	10.61438300880581	13.591024179794285	31.402404098300476	46.50421465948291	26.68314312845873	31.11564895330157	6.4826513424803895	24.147510200364305	40.33982213326295	11.332047370301982	35.406864082639935	18.423994331266087
43.808889733632626	24.571890534879863	12.617246707625679	20.276195471476253	27.430573458038637	19.25677506450121	32.816199102762866	16.807970744627433	42.38340669299538	17.840292995879036	28.181383574504572	19.763372195340516	26.416723298250066	20.32039267694803	3.8201660126776216	37.47599041045865	33.38606862412957	33.704675721731	23.558554673313832	28.28452772826122	39.7070724292685	20.205676377413493	24.991867902060346	17.95946753548936	18.5600481906786	18.038565164407423	29.655634475269945	10.099106229525765	38.803467922504254	17.080870955683487	19.478071822871055	44.77943680702776	21.019683871056433	47.86188977058816	22.407906134530133	24.53642837804564	12.528999577606282	21.305576847242627	25.05218690610304	20.01790094335292	6.553295535297171	18.715154985819524	21.139303773802247	21.120246551997106	27.43359773450032	11.756858617606486	8.688240278588603	21.00293075858089	7.909786430298412	26.747232368846657
22.36299046756504	1.8869044120566965	30.872527521906427	32.81559529291912	14.186770088297909	35.47965190617157	42.555757137520054	12.950001238861127	26.86971020881904	12.533618583068431	17.621671951085723	16.77818850004482	5.914942304430535	17.269198871961976	25.90698727047167	19.61210634840227	17.578361889081425	26.565428263220177	34.05453526877626	6.3747884301371105	21.07429407298828	13.07452499220802	43.614161675957334	24.08673335876368	34.45971425097639	6.311106084589811	6.319526005502341	20.03500488241417	28.411085773550493	12.281649164319445	10.236035163465345	21.9986273902903	7.597846040215606	25.79761645077411	32.23925274986698	16.766714210320846	26.797443880651638	37.47158065014762	30.060735264317938	27.50836647987269	29.954852674091835	14.632292643898431	42.96700725688547	9.763395160862657	39.624294467112286	18.852132805740197	22.142637697667283	30.454891397304518	16.04310193114205	24.409372996485704
8.995382054533264	13.496716033868701	44.8805687573866	47.89366152399162	9.762336819501211	50.11610878815366	57.930574427312564	19.07067973228247	12.486818616432416	18.037333121950258	12.274211974405365	19.043480248562783	9.759418711694076	32.605062141014116	38.38324549281567	4.829256808680863	6.206279844543527	18.80600154664233	49.33380063202489	9.066412059099463	5.7397402409161575	28.38865009462729	57.92727386421683	39.391836630231786	49.12020858980501	17.760906781744936	11.249308416451221	34.505650859702996	17.39700234142425	18.587866978921276	25.604245107071613	12.094231976547613	22.888296649318068	13.381886628798094	47.528147009870125	14.977582018537724	41.34362240296693	52.17667489881241	45.429938493545954	42.83033944572957	41.55547945531924	18.37990311610363	56.03193511939247	24.99716407198728	54.86834102849464	33.6229701311735	30.370972111362732	45.73236260671127	27.239324299933212	39.405511238851396
6.077150789099871	22.579157726428168	54.947989004451706	56.198348839859484	23.47489958139008	59.31852682015657	64.49435644865754	31.984040463550006	20.00174560054411	31.009068621649423	25.906611974092606	32.61692640232424	20.45650559928781	39.17256307361941	49.683287482408524	15.418806376073169	19.28181003737378	31.221227996594664	56.89431951579053	18.561141483367926	13.619925851588254	35.14257102475923	67.58079233280405	47.04891724189268	58.289592907244355	28.805332960513493	17.84029231380048	44.065877599387164	28.06605023237539	31.41789143360831	32.96292574159615	2.087762529929111	30.111952260678546	3.747913083099879	55.074593756809016	28.70342406989996	50.75066370424716	61.24601584080469	51.732101870726225	50.29517256390196	53.389090771705305	31.719879647489535	66.99706376730265	31.779786576445872	62.5027972692817	42.7689627176464	43.263947138906424	53.373655226286665	39.00134056731569	44.24146064348786
18.780948563647627	2.6583118264707855	34.67102953162721	36.376806110031474	13.665699595858099	39.18536059751096	45.754598417641205	15.237798706513212	24.58586016071696	14.613385163760778	17.312826511718786	18.357512064652607	4.562735131459896	20.267477773431107	29.688772198311813	17.061614358040096	15.792204278687647	26.177210349870798	37.46285572789852	3.613466408649584	18.236214668880272	16.046291864239905	47.36653195407501	27.49216517515911	38.16177607448579	9.492528968578132	2.5167925132307203	23.80705685718324	27.220396376364555	14.560704781948335	13.402832349572117	18.191253636966188	10.583696596248357	22.072282335205035	35.64051570927574	17.2913973821725	30.538841294830654	41.15777191500631	33.1283573323957	30.876949875267986	33.67656542159238	16.427751740741407	46.7864065758343	12.611680191399495	43.057796773438994	22.57214514739826	25.29145885927904	33.87393348739251	19.60112976600801	26.906989596425365
28.35250821574234	7.875689495606223	24.61790357835863	27.311646515343934	16.542048964221493	29.539417582834293	37.878131449759	10.528446430584221	30.95247682975986	10.657545774068028	19.284430087796036	15.282816856022558	10.894879054602972	13.804324024628443	19.4785853709007	24.28258264964893	21.347123272686325	27.78009453479421	28.947795779487	12.191832350267763	26.076874220723084	10.179157039020144	37.5066072952075	19.151793752798948	28.5349178452598	3.9858789371216745	12.755439745331747	13.946484275058033	30.81690220125554	10.011104776036689	7.328239931315411	28.361298922872937	6.31433393731634	31.993650119506228	27.171899078531837	17.179689492028547	20.78069024844128	31.582686992807123	25.867155792736593	22.60082357368572	23.59518318122299	12.98864585831738	36.5577973926807	7.999386402053284	34.40391665192976	13.00156515762341	16.977486529384784	25.36398430414242	10.109106594933438	21.72902992013534
15.192939611998353	18.275416332589987	45.683023769029745	50.182163826703224	7.202034180354572	51.57064773510319	61.23869662882926	17.639732276564942	7.974200271863191	16.62646753007554	6.667309028803062	15.412721182578013	14.235291281812456	36.843550486373125	38.0628667038922	5.629927842048737	2.726960125714017	10.325372190567185	52.155224030985615	14.863971827840952	7.7987057030807945	32.792736545200974	58.76431297208982	42.511632574792685	50.634529788294934	19.674900859115752	18.117665913552504	36.2832737696957	9.022238173648349	17.42807206955577	29.836342836633722	19.776931993482883	27.483816474249082	19.474339132287888	50.41692486142652	10.435969280298089	42.92311357345711	53.69068392068456	49.257718988814815	45.947311493299864	40.39223658845693	15.832511280043542	55.55004584442811	29.668655187714553	57.48124647481617	35.83481591763378	27.91631432755384	48.61079243896858	26.987915957507244	44.345079900513134
39.40737996878024	21.431759316283898	18.39904887639435	25.59463071560285	22.21757862542123	24.99280330398342	38.081389579874774	11.631077375966502	36.94144803445089	12.685671839523067	22.63954041815779	14.05326705575029	22.527452767833417	22.18892735169793	9.667128689001055	32.453894023464194	28.20189776988518	27.869760945023568	28.687372315876917	24.579169795825255	34.753982096314814	20.937903632903872	30.830743989162713	21.837661178050734	24.2535711990113	14.604871873656613	26.516551061343158	13.522616043848387	33.03079611164505	12.021917917598044	19.40953665887736	40.9077040776964	20.189601745671723	43.609677174260554	27.380361257905644	18.926461941057735	17.694113918309096	27.06632594462518	29.27052812625007	24.400790077669885	11.34888437246226	13.21599096992465	26.582848159028106	20.89131324136116	32.902672209908715	14.666382790982682	3.428509804798238	25.837063573621393	4.913827582429177	29.520948365911696
45.242929912587925	24.95798168627864	7.9803951548290115	14.249680322128205	30.520628877004516	14.104458530560485	26.744420185330398	20.30621414155436	45.6663241357239	21.23862977288968	31.904909949595098	24.11441942279006	27.62246744120675	15.722866222154366	4.44976811209605	40.00733935339846	36.28236261633578	38.37659302468323	17.383126855031442	29.173214408837648	42.08200002761003	16.7270989606809	21.085961231269213	11.88674196757779	13.258062381144015	19.28022537675544	29.788285617154543	5.076693801204136	43.075742380248016	20.392011536670108	16.895417461697065	45.44612159246594	19.10138975555828	49.01590581439543	16.155148745332276	28.50201851155477	6.355331895007604	16.22872193043208	18.78482079487399	13.731907216738474	9.092331031743587	22.635709853473525	19.494213949338707	18.557901286233076	21.583219159546964	7.004618000410778	14.604555957327802	14.708444346135053	10.900691446923	21.182037018088447
15.180864953208005	19.559635695531135	46.966256178627084	51.512515711473036	8.513282850829755	52.876408809752675	62.58108087262686	18.874648696277003	6.736007155150781	17.87035914673873	7.690154303851625	16.477300893223017	15.507426574316819	38.17633363886137	39.295533843496614	5.714695406503586	3.8574432117979507	10.108625741314892	53.49415530829355	16.062346499069648	7.626977125541265	34.11923035942569	60.04021146893577	43.85429684748487	51.942899529831685	21.0166159632692	19.24869845707153	37.60849773928436	8.069542276668155	18.681033653396582	31.164739575179826	19.992875602948743	28.79916696778862	19.3543365960541	51.75691265304226	11.480685180209473	44.2381596875004	54.99751503968003	50.59935279289863	47.28967615284537	41.562385532164654	17.00042010382746	56.75083615368081	30.98422177235363	58.81610146914522	37.16947011358193	29.009501849892636	49.95094928195518	28.248703551619947	45.66247522532787
62.79599688017561	42.973554543982964	20.78120011469631	11.93982927532569	52.92491777648881	15.048915289207073	1.7564604452610595	44.26067887261202	67.46893341277384	44.97476223225531	55.253626310362	48.768065051894105	46.837642575613124	23.996364086490345	28.996527529495072	60.57454456677156	57.874683836438386	62.92005876936095	8.601253028362544	47.43712240575281	62.151091461310116	28.206091500984463	18.213068081898417	17.422102678060778	15.126697669088484	40.264324682294074	46.15878567872036	24.68551070344438	66.85220755931815	44.112960733645856	30.883901898895164	60.921602099434146	33.6642397858193	65.49872485659455	9.97929283686278	52.41588235551571	19.638938407737196	14.030916240766308	11.168139906660963	14.014288513819476	31.489076893428553	46.88239922747787	26.455791021516948	31.65165833085031	6.269010172865347	24.534493485248717	40.58612293673434	11.673293346319719	35.73739479615118	19.033873873806414
24.123980784815004	12.198714955359005	36.138148579545884	35.15469926441126	24.22044315853247	39.09227026625031	42.07264628302764	24.476199377990692	33.533727804900394	24.090823117971947	27.878813454705902	28.304201256699802	15.131156045468773	17.607833435316625	33.62338513219178	25.8791671041477	25.6711070188038	36.70252165802185	35.198526629901906	13.745924849607242	26.393013312656954	14.249312687384215	47.57745052088821	25.861711466140388	38.07161990128825	17.53012125328232	10.279036104242003	25.500468555516182	37.36062472253511	23.81409780332144	13.266436068015647	21.041907065029445	11.134066653264016	25.885131193396493	33.42599756255558	27.785483695923027	31.292011783972576	40.78651840587775	29.401607358323425	28.768438363355422	38.186362007362774	26.184916335517865	48.99518807793326	11.63403030051839	40.71429899510943	23.74993190962758	32.76723696532656	31.86083176675833	25.8177722689274	21.514938887271803
4.080845644790365	18.679655816356917	50.50050812804084	53.27338476113465	14.79504352454047	55.64250338031985	62.99985861949857	24.646253653673135	10.862365800530577	23.60290553100244	16.58094012398306	24.22465019798803	15.21246550840236	37.52460696581984	44.071555540998375	5.489545396282757	9.700386041303664	21.25695911781496	54.57984539803345	14.15463814080131	3.7050471274406007	33.30373608679812	63.52188111337987	44.6113959287502	54.63989444215733	23.396117658015623	15.508689331253315	40.03766410120689	18.24510546608526	24.18773834805526	30.629147390635577	8.998177142997937	27.83364129485049	8.453825926464528	52.76442266153732	19.79180610591522	46.876935769965726	57.688726973037085	50.38571863955403	48.028813920193144	47.2321530620649	23.77932655490341	61.71785027471862	29.867275695566946	60.1469863362153	39.087676288142305	35.899527042512965	50.980076641042025	32.92748303290392	43.94591426069938
5.9082557629585795	17.17626042512424	48.734064737988064	51.68518980729817	12.811386755801358	53.955320799930135	61.58941729241839	22.680471152860044	10.496594966289013	21.63524261221451	14.674255900309971	22.23922252400951	13.557974999343125	36.17871212082883	42.19987750369405	3.9662236873893395	7.844015807599449	19.74997085377284	53.07110929923266	12.676694170386627	2.984030652513922	31.9559822004545	61.77938541190245	43.114681683292304	52.95765088838536	21.614368482320927	14.380756281908662	38.34493381653444	17.1538521132862	22.228846681881397	29.22486616004187	10.32150959105192	26.46428128172465	10.343343469733114	51.260789807259435	17.831165923899327	45.18391859348734	56.0123108510899	49.029604949737674	46.54488669903515	45.31270845843294	21.792584083274242	59.85586138596617	28.536625135484428	58.620598069489304	37.442160912306804	33.92198856836055	49.469540998337536	31.035860495350196	42.782728684614874
25.610863138779102	9.94355579169694	29.2864964481032	33.952642397569306	9.219512856872885	35.16083796130021	45.41364563377751	2.9030832798523165	24.36450237603077	2.284111983907178	11.058599071304714	6.674790572169214	9.369742394763158	22.542394411883024	21.973337704497364	18.955359868587962	15.01051355838923	19.065623380760403	36.1410070969986	11.58331639530326	21.16982040916767	19.071737760891818	42.384572369270465	26.839043158240273	34.23072915985704	5.076732696457966	14.373968413866168	20.008494806928667	22.647524056297918	2.2384668746431693	16.228161077488668	27.360812608137767	14.876805801779666	29.842512164403697	34.45810508937332	8.405553947551203	26.547749740093405	37.282978540548925	34.00307969686348	30.198026464274385	24.868684087622334	4.428240501849608	39.622374223621925	16.78661749276783	41.327652668986794	19.753598444372777	13.935552291229065	32.669002801947336	10.763864063383364	30.547382952918298
59.71268631197255	39.18552250396291	6.820946368727935	9.616247250433256	45.27381235041101	4.39089357437295	18.54953717104464	34.93021977873979	60.414190140570184	35.89652732014836	46.51971430803084	38.404654449034346	42.15206257734922	25.008230997278364	14.972963189655095	54.77353187110705	51.057958968747855	52.478161294662435	12.647144167242816	43.557131463225666	56.82775799928567	27.914974558112043	6.318503850505639	17.120212723638392	5.03787392417136	33.935718897271585	43.756287549907725	17.53129615083451	57.46756021605916	35.06480180589499	29.2490527474186	59.51280446428117	31.929893231401493	63.332169927665724	13.141665567997256	43.01106289276836	10.95585344938898	4.746592046516991	18.940003014003768	15.543926607961177	15.131497126826064	37.13161968871957	8.551322224736776	30.73899109153755	12.562563681094291	18.890390053079088	27.25320609271691	13.403438557110075	25.49875083380038	26.129385160818646
64.59113587396989	44.51338941540184	13.015225125535748	18.233621841939645	48.660439292373766	13.003856546922288	25.94805067338544	38.034285646991	63.57420271285225	39.06910014176378	49.304196831368444	40.69850523271342	46.991650055952825	32.58440468033589	17.75905773453528	58.669460375012804	54.61441057478027	54.08349830757428	21.199924283386945	48.648277943204036	60.8720378305002	34.99590601166002	9.08021724117694	25.148533283029106	13.637728814666765	38.5610475302917	49.37567216184646	23.664047356423648	59.51587847215874	38.31044944613352	35.87855613636537	65.00607266977136	38.35347868924084	68.47241316805128	21.758800146287754	45.596842293311035	18.03904318716005	12.944469897757415	27.552202623260172	23.96597639297908	15.435895078653656	39.85612854214115	0.09497754127462658	37.472958794300595	20.24033737961612	25.34824635554241	28.458888501937512	21.989792270457677	28.96710064202176	34.52884326539001
33.24489343995638	14.074785242786117	23.987535496316696	23.012504678828872	25.916165391032223	26.806419936424422	31.122538331702234	20.853309829861068	39.08955380404527	21.018143226821028	29.048668200032598	25.640026686331975	18.139174680793303	5.649563215298693	22.610531908529335	31.75895387419084	29.783406413888827	37.80258910136323	23.401415511453617	18.290262628205937	33.07930193425443	1.995444915848994	35.288388624531116	13.720305393998288	25.78360755076931	14.178489505649507	16.640435353332677	13.7148702403547	40.30330518934735	20.358039545296535	3.1493176242676353	31.526193109519	4.711734563151332	35.99925577398426	21.58913832752167	27.34190703743877	19.061855605729797	28.52892462515169	18.38881636602052	16.82944384506791	27.346524760915454	23.347943939319048	36.89905528348232	2.542460264145628	28.999813794363828	11.84453062779245	25.160560776265445	19.926084188614865	17.623943689906586	12.18402716411434
28.05315604258231	12.747628014995183	28.17186884441896	33.51164875643643	10.681321365672835	34.295814265710064	45.31551463126154	0.07055156693833173	25.658601935363453	1.093760419742758	11.661995753632345	4.9323994267868505	12.233779536091134	23.534543971334045	20.370962682700032	20.86259407850683	16.65480355188654	18.72981545325304	35.93231423388473	14.454144551894426	23.161829183457556	20.388768498233066	41.186184933753474	27.003532015910643	33.40470651476976	7.131520621324345	17.257395754085664	19.634080598394945	22.944114143280068	0.6535949219779911	17.691061676762995	30.049078179792133	16.718397602162504	32.35019480724956	34.31279677164106	8.334400590455854	25.873264316618613	36.42423768703413	34.354522199690564	30.264656156092713	22.8732322310615	2.747343448227866	37.895604796491185	18.464696079028172	40.94459676363627	19.659656726214394	11.30644933421714	32.55307330199136	9.375451605500768	31.589412100292105
6.46088402581279	16.60988556242026	48.98542468691508	50.37644340014551	18.757099607068852	53.411114448078244	58.962707551680744	26.439661529539205	19.113201530103048	25.4994996621163	21.633490775791508	27.50403080680756	14.625451752350626	33.51956296797832	43.73831371988158	12.722435018616688	15.603985209244746	28.13190136261165	51.17357147808226	12.65606267296275	11.727194142779176	29.427827729757812	61.64784514237176	41.28052086734012	52.38353015551529	22.899115576159044	11.893991086334214	38.11352631046199	25.99841807571926	25.846863364772354	27.150159580305417	3.8836401332924857	24.28884985423003	8.138071512736138	49.35037449565529	23.9937274462653	44.81630480810232	55.35278656968103	46.20095857367167	44.56626047595938	47.48920288743658	26.40301990661692	61.02838598452143	26.028429869376147	56.786037040816616	36.83720935962289	37.63582110424744	47.63036960537138	33.12617777802448	38.960055171278036
[truncated: 350 more columns]
