# Supplementary material for: A New Model for a Carpool Matching Service
Source: PLoS One. 2015 Jun 30;10(6):e0129257. doi: 10.1371/journal.pone.0129257 (PMC4488330; doi:10.1371/journal.pone.0129257)
Supplement: S2 File — The distance matrixes of randomly generated sets of potential passengers ranging from 50 to 700 passengers, incremented by 50 (ZIP) [file pone.0129257.s002.zip › carpool_250.txt]

0.0	39.02118474350131	20.332521219622436	27.48572870662848	24.662433185299705	30.881177680466113	27.46388535895735	13.373132392583667	14.55373122030719	14.80315053557344	25.471827762651976	5.738307247982331	22.36925705443659	37.56691314740538	1.7573691494882744	32.82991688138437	18.159742814751727	26.771909497373098	28.55438634768366	35.73474538385089	32.241155332478094	23.740769065844916	30.242857721675136	21.867864675262826	14.431251861394555	25.43993233903514	11.132908066652993	35.572661294714585	30.191810846137013	24.703741023553587	26.114830317912293	14.307217329969532	21.272939462382656	31.116936388811492	27.509515391576002	22.409666428005348	4.458008608444654	19.59635842834047	14.246184224873215	22.24190775521393	37.456351975826095	33.60870985035218	22.110759383663833	35.67121822878267	28.766335159040054	10.82203317715803	29.451318734410616	32.567485776471145	10.068500216287426	35.23139414474903
39.02118474350131	0.0	55.978262405426925	18.864245883025824	18.31143830295653	55.89638076903023	49.060747722033476	31.28692427064632	50.69512432614353	45.23731511445122	18.04437379217785	33.47498445234571	18.73491309921492	59.916561752256	38.41540795238196	52.13522931540292	52.70480304964529	54.52814977704773	15.51016253475004	50.974273876997465	65.72663053941686	50.59577154923949	27.285462251798076	34.99512632001615	26.978616207985084	15.04498499960697	48.87534202772319	68.02837111853307	26.946705022600646	15.54420089681993	26.328353007516306	50.17859524643378	55.75027450991658	33.3501306814432	13.788232591401522	43.47490124130804	36.958731807198575	21.700811097906357	26.96127349809393	33.73453911067935	60.16491841862112	66.6679439319193	55.95446731341563	62.42823354767939	27.699998260352867	42.76137630934104	11.612271187588268	37.532078530747086	29.087062951624407	48.67049488538465
20.332521219622436	55.978262405426925	0.0	39.991514213552946	38.61033363642044	17.84995535370357	19.62476482180969	24.87895692640748	5.799622616635001	11.4793226445268	39.18946383509771	24.10434794559219	41.74787018315007	24.28578813669918	21.904827384981814	23.873694620899656	3.5114926810904925	13.144121318179678	48.07192968380698	28.610653455001145	12.090761829877307	13.35687849347768	37.833822085199664	26.023505744819634	34.51372502684083	41.06245916673004	9.543557742912645	15.63976242012608	50.51244323618812	43.53481025940506	34.9618730864049	6.13738268063002	2.3597721144375567	35.218651612047154	42.695314673241775	19.299561915968045	20.00591131690157	34.37875569634118	29.018016400491117	27.24411610927855	23.929820393879996	13.545049666548195	3.6279615937259755	19.454232607387958	36.318934012191626	13.223614461685246	48.15950819971628	34.13775148611439	29.299522626136174	29.660921537510443
27.48572870662848	18.864245883025824	39.991514213552946	0.0	3.6921663501563415	37.31766538708245	30.381917458070024	15.581425660694064	35.41439967199002	28.610145072932074	2.912321073682688	21.921396360229746	18.90291811198123	41.08102555698242	27.69323763992832	33.278659852494734	36.5213704685996	36.386621756310916	21.958972360057935	32.185759783233586	48.39198465184019	32.52927453103711	9.351520619865909	16.38950822685546	22.150869247448288	7.003916553176827	34.73774446735509	50.322092032811256	33.1088668508833	16.995098275874607	7.48469963639909	34.82359387395646	39.29073511814115	15.118455315154856	6.246470106019718	25.05036285400043	23.878298230619002	8.27854159197839	13.239888196832002	15.076228290709402	41.34020503591042	49.17152484045091	39.2479973885122	43.86948784707571	9.28348036971841	27.099942514344246	18.386632540727444	19.237989931418372	20.00727121187015	29.946173520584715
24.662433185299705	18.31143830295653	38.61033363642044	3.6921663501563415	0.0	37.625685091217804	30.858377761596582	13.769814831718366	33.728029460555085	27.44713877219987	0.8624974424389495	18.985682171423786	15.394413890794953	41.904328284727875	24.716633043085853	34.247045364205476	35.20387707625502	36.22809480322549	18.927158028768307	33.66684224323639	47.69101461214651	32.302454380440345	12.26438812934849	16.817931239941053	18.48329316056383	4.141524587187745	32.66486276985006	49.852168977502934	29.69987937203248	13.729154864767569	9.373111692679428	33.15993581714566	38.11223424799113	17.566600399614952	4.547380071426524	25.181077489484696	21.34865396881524	5.079387936838964	10.54188432463206	15.615067383152308	42.12158133057381	48.56735843301517	38.18665037859229	44.14418072877253	11.836192203892068	25.481089828045857	15.713981459660744	21.524019819670833	16.61438145702553	31.578856499748063
30.881177680466113	55.89638076903023	17.84995535370357	37.31766538708245	37.625685091217804	0.0	7.03539917249496	26.688584703861068	20.029559559685314	16.07844662544844	37.853235270053474	31.5919072423886	46.82378358760157	6.871384899353069	32.630093360000835	7.450898117595258	16.37914166994491	4.8053077994941065	52.81304152907231	12.378577558859176	15.708456003577371	7.150117507367365	31.222642955777633	20.940776631049697	42.02098194044929	41.29385374608515	23.986283320163558	15.581961332872742	58.87176662076489	47.45049072727969	30.25178124288983	19.724387793225254	15.493185062731337	26.29628256738652	42.1729313376509	12.465964910749598	27.975021925723073	35.237199265192054	31.570934296895327	22.24228852420315	6.667439012426439	15.559663869167306	14.257925248952864	6.552205252769855	30.075031812919775	20.077429555517245	51.37414955494442	23.371658869827648	36.12161898499584	14.314714905682573
27.46388535895735	49.060747722033476	19.62476482180969	30.381917458070024	30.858377761596582	7.03539917249496	0.0	20.855136328918725	19.74558025392716	13.323188545668662	31.04081000667154	27.037335388902584	40.97149027104438	11.405675458243202	29.14118320485621	5.384356936643252	17.04173362437723	8.086209940835102	46.7767142832128	9.258726801173555	21.305627754131685	6.2681544772524	24.201611634684912	14.066070326662958	36.94799398895399	34.63241942100097	23.004282355093082	21.92159743705069	53.656294448704806	41.32893134022475	23.24452431353666	19.267738840556934	17.48881895703466	19.415433049780006	35.40112784771166	6.100977856043261	23.89732395953026	28.80087703739231	25.62462869153214	15.33364769882202	11.521443374891776	21.494232283967143	16.515386241490816	13.554290681922465	23.04179132775702	16.881793726434918	45.05288597232853	16.781765196110364	31.08771132972075	10.040646846032278
13.373132392583667	31.28692427064632	24.87895692640748	15.581425660694064	13.769814831718366	26.688584703861068	20.855136328918725	0.0	19.96657330920905	13.953341251778223	14.394073247653846	9.068315505320879	20.163846802583542	32.23671845140048	14.200188392962064	25.527772143869008	21.511938381346063	24.20757227565062	26.127547997278025	26.837327589928805	34.50035725095389	20.296043419533564	16.884406574516575	9.850072075895064	16.604999173208412	16.264322950350163	19.16272054523296	36.969241180573576	32.96102575473534	20.804348246293866	12.809953299778607	19.394330140751155	24.497232803740303	18.0447430045246	17.824023384128264	14.760509461457854	9.093221279809674	9.586390260554735	4.898588277829388	9.73697517884685	32.31691623074383	35.49922479639653	24.669844339274352	32.87371623889762	15.397127283617863	11.712679078198049	24.91668579011047	20.08495007971681	11.086889727805112	25.563579563650226
14.55373122030719	50.69512432614353	5.799622616635001	35.41439967199002	33.728029460555085	20.029559559685314	19.74558025392716	19.96657330920905	0.0	8.112970032974987	34.36060852311464	18.36322801271689	36.02438052498907	26.85432028988629	16.151862341065943	24.71262756463166	4.062351509131022	15.262905526901095	42.341823056696775	29.00430532209389	17.724814731274964	13.890169839471183	34.283400863201805	22.78121084067062	28.717097364343996	35.91271453411074	4.24290174212947	21.146964362853765	44.744333754270656	37.887982047942145	31.033432536529585	0.6264942305396428	6.8494206125858925	32.45405679553768	37.64341609649153	17.619435984643	14.296728416126605	29.268612413413415	23.776776040801234	23.86765591600959	26.588053420681018	19.12551766109104	7.860875002773675	23.151309577876635	32.73195224220109	8.31601659739743	42.545004935071645	32.02010675686045	23.548598620558025	29.56362819618526
14.80315053557344	45.23731511445122	11.4793226445268	28.610145072932074	27.44713877219987	16.07844662544844	13.323188545668662	13.953341251778223	8.112970032974987	0.0	27.97464854105	16.01995222568906	32.71769096869299	22.784434114142687	16.551649561753734	18.670434079506226	7.971159518434051	12.108256358886242	38.984406177776705	22.324093602621915	20.59091771920066	8.938980929113084	26.480743316443956	14.791827109358074	26.74221363123932	30.203647357172333	10.175711540471704	23.23193621701074	43.53713786440525	33.99231358217485	23.49483092198624	7.496716278498691	10.688954142879608	24.36703021906815	31.68830114894353	9.834893658726731	12.123250324556269	23.536990443885294	18.52558186005958	15.941696556676467	22.662167335952848	21.648255715522556	10.746147286432262	21.11500914585117	24.947811658609538	4.015505123042955	38.39956069290684	23.926583676875964	20.946192108405288	22.454171659744844
25.471827762651976	18.04437379217785	39.18946383509771	2.912321073682688	0.8624974424389495	37.853235270053474	31.04081000667154	14.394073247653846	34.36060852311464	27.97464854105	0.0	19.806257217475764	16.0415151588617	42.0166783505423	25.544884768281847	34.31874523605991	35.76871117699905	36.557230790580576	19.371142081292746	33.61313945909907	48.14132795852096	32.642469258528884	11.784525182475997	16.97859226364021	19.3176446834947	4.435767755409677	33.36452405932801	50.25586153443614	30.303506885982852	14.259463623663187	9.131657801741001	33.78799493058295	38.652269845136246	17.234410661998076	4.415699613842181	25.432654380621265	22.113866922049414	5.910124399863162	11.315452470308957	15.744814783764536	42.2439180568225	48.99826608535007	38.70384635352553	44.3838692724378	11.451848072047751	26.093798762686077	16.024622604715287	21.244972337570356	17.475465679886817	31.48491303170007
5.738307247982331	33.47498445234571	24.10434794559219	21.921396360229746	18.985682171423786	31.5919072423886	27.037335388902584	9.068315505320879	18.36322801271689	16.01995222568906	19.806257217475764	0.0	17.663724298696565	37.92199053954219	5.773815262584558	32.21967220731294	21.386503907368258	28.038396278766317	23.97867424242738	34.40879478879664	35.505156432210676	24.528060538572923	25.461442604348317	18.631965612739968	10.761078727225307	19.70592783781268	15.719670744711706	38.581163075493116	27.517197086873228	19.649660173760243	21.24237696458116	17.97214783142233	24.594564674640246	27.09987435572017	21.771425167706077	21.329398791714382	4.135739814177404	13.90860152281687	8.72649031037648	18.701071763533832	37.89265251747513	36.76416589392142	25.21554377101771	37.060584115571906	24.056184858440012	12.175604649653431	24.365440820540545	29.1037039024449	5.199277273431444	33.50627996290602
22.36925705443659	18.73491309921492	41.74787018315007	18.90291811198123	15.394413890794953	46.82378358760157	40.97149027104438	20.163846802583542	36.02438052498907	32.71769096869299	16.0415151588617	17.663724298696565	0.0	52.37215146154073	21.33005746763753	45.43803419935609	38.92502893128892	44.07388276576069	6.328348392023274	46.101151032084125	52.93161423886057	40.24051285905769	27.507550293454415	28.33585019517677	8.57289914245614	12.139374890292615	33.26080670509177	55.84449657387739	14.373315435600679	3.2524727425033633	24.03822278000575	35.624358039735625	42.13036663516327	32.267185934274025	13.83562731356992	34.87079862983479	21.741995741050143	13.525091634509888	15.346896531886552	27.549075031977818	52.46451792661345	54.126501764131376	42.66510659810657	52.908678831138445	26.85521992404248	29.271560050325327	7.509165630786642	35.88282446514569	12.50632857697184	44.420581020066194
37.56691314740538	59.916561752256	24.28578813669918	41.08102555698242	41.904328284727875	6.871384899353069	11.405675458243202	32.23671845140048	26.85432028988629	22.784434114142687	42.0166783505423	37.92199053954219	52.37215146154073	0.0	39.30605955413825	7.885771237311289	23.118793337935614	11.59141672655936	58.179742156149615	11.02819875480754	19.565086371353196	13.860850272425749	33.8719832915667	25.110919839346707	48.12679670036605	45.78701520620838	30.846335841186928	18.15344305700086	64.91348722608156	52.72553501562462	33.70492387538592	26.566328174118965	21.93218079016396	28.297153191723694	46.418455192505505	17.503069904992046	34.46603261839631	40.1283241142818	37.02613178762747	26.289398045650955	0.5396030747994832	18.917523460801252	20.65804386376646	6.8964451363497465	32.95388346528537	26.744880581093362	56.40016095044228	24.699663100185298	42.23597433851613	13.581989260220421
1.7573691494882744	38.41540795238196	21.904827384981814	27.69323763992832	24.716633043085853	32.630093360000835	29.14118320485621	14.200188392962064	16.151862341065943	16.551649561753734	25.544884768281847	5.773815262584558	21.33005746763753	39.30605955413825	0.0	34.498664852977306	19.826077479223933	28.5291120752077	27.4305381569248	37.328364849572345	33.8665066499807	25.48739753702751	30.966145266640012	23.071373318407062	13.168265828867685	25.2068642356678	12.57606732665653	37.22762222048999	28.609855328649857	23.80389453850897	26.787942887376865	15.932113115748821	22.915495673824406	32.13339696949898	27.318030502609734	24.004053995830915	5.712681773780266	19.63738524364072	14.496053999942477	23.369148418467617	39.19880994956714	35.24722505754196	23.778680478242308	37.42762341196197	29.518943594720962	12.562921956402722	28.545213054966087	33.748597175197226	9.330542374566155	36.76906897377863
32.82991688138437	52.13522931540292	23.873694620899656	33.278659852494734	34.247045364205476	7.450898117595258	5.384356936643252	25.527772143869008	24.71262756463166	18.670434079506226	34.31874523605991	32.21967220731294	45.43803419935609	7.885771237311289	34.498664852977306	0.0	21.67205020438949	11.050216741571683	51.05765729084364	4.979527139200146	23.158632030695493	10.849148026576337	25.99051489409869	17.566952895914827	41.89561592225164	38.19764100074435	28.1684559389456	22.909440146070466	58.47596175938268	45.55766916889867	25.867273634437883	24.274432795314645	21.601638058594215	20.473067125273996	38.73155504097753	10.941226588810684	29.198539550057163	32.779809820423914	30.144672375404145	18.672344541477297	8.213652217738558	22.99412919513703	20.487229508898206	12.615841820090488	25.068521941053582	22.265688437328283	49.044137709805796	17.014843051085847	36.08387117508632	6.8881732715166475
18.159742814751727	52.70480304964529	3.5114926810904925	36.5213704685996	35.20387707625502	16.37914166994491	17.04173362437723	21.511938381346063	4.062351509131022	7.971159518434051	35.76871117699905	21.386503907368258	38.92502893128892	23.118793337935614	19.826077479223933	21.67205020438949	0.0	11.57434482639656	45.25296511898368	26.219125846031623	14.16108670924285	10.867158038097156	34.33720931724117	22.541097246304894	31.98999033159937	37.7427047976078	8.305250663154554	17.416038352536173	48.295498902430054	40.57834621359309	31.450385589166622	4.038700343017904	3.2088641633522146	31.816793940110852	39.33585546727582	16.071569750145848	17.2522915474101	31.054367822979394	25.767833614027136	23.75185275340388	22.823487027926223	15.481987819183649	3.952608946875655	19.136527868117565	32.819091341081474	9.968140073156409	45.154003008982734	30.868630907785327	26.579646222600893	27.054830114285775
26.771909497373098	54.52814977704773	13.144121318179678	36.386621756310916	36.22809480322549	4.8053077994941065	8.086209940835102	24.20757227565062	15.262905526901095	12.108256358886242	36.557230790580576	28.038396278766317	44.07388276576069	11.59141672655936	28.5291120752077	11.050216741571683	11.57434482639656	0.0	50.21124748231996	15.982359321396741	13.271103903338606	3.948586890464677	31.34989570961169	20.14152361092983	38.67459918659858	39.644451246839566	19.278470641104324	14.257108912341197	55.52061871144352	44.97887022694918	29.744768720700694	14.979562031276886	10.801878307935304	27.075640714113142	40.73992212023683	11.45941896896736	24.219876585490702	33.29211679873105	29.09516363712283	21.49415644167534	11.33046618905937	13.57323499381798	9.605261467609484	9.022783820598313	30.050851085664252	16.110755634916295	49.11965416855139	24.751226714362012	32.8107512278543	17.473481871870845
28.55438634768366	15.51016253475004	48.07192968380698	21.958972360057935	18.927158028768307	52.81304152907231	46.7767142832128	26.127547997278025	42.341823056696775	38.984406177776705	19.371142081292746	23.97867424242738	6.328348392023274	58.179742156149615	27.4305381569248	51.05765729084364	45.25296511898368	50.21124748231996	0.0	51.39399579665399	59.25036825261556	46.34663625366257	31.15566725876593	33.685082137046	14.35790842869744	14.975799160071643	39.52395489846276	62.14392751698159	12.216224258541441	5.525648790532331	28.183517918254722	41.94593527219686	48.4580089828742	36.445273974912496	15.976017151449051	40.69123833651218	28.06626764242099	18.459178219260146	21.242466319642457	32.777878536346144	58.29593086762416	60.438391700504006	48.988197237030796	58.98205159022345	30.760782515793103	35.58070094738975	4.445189829933342	40.30086055563721	18.80435289971503	49.569636874873616
35.73474538385089	50.974273876997465	28.610653455001145	32.185759783233586	33.66684224323639	12.378577558859176	9.258726801173555	26.837327589928805	29.00430532209389	22.324093602621915	33.61313945909907	34.40879478879664	46.101151032084125	11.02819875480754	37.328364849572345	4.979527139200146	26.219125846031623	15.982359321396741	51.39399579665399	0.0	28.07549372112202	15.356206809307677	24.030290588278174	17.765902690479297	43.436590790573334	37.75089899316214	32.20868673375785	27.65871934742747	59.6501925951486	45.86845738899947	24.704153469995255	28.525018351829036	26.37997618683766	18.114440274322323	38.006584880669735	13.32580578794993	31.802007827856038	32.93813989953131	31.107204768020573	18.616801729042322	11.4976910048359	27.855022302714907	25.304358339991843	16.949036048465775	23.360933434524693	25.58608962376507	48.997253756712325	14.18705204026398	37.78635913052508	2.602094339818949
32.241155332478094	65.72663053941686	12.090761829877307	48.39198465184019	47.69101461214651	15.708456003577371	21.305627754131685	34.50035725095389	17.724814731274964	20.59091771920066	48.14132795852096	35.505156432210676	52.93161423886057	19.565086371353196	33.8665066499807	23.158632030695493	14.16108670924285	13.271103903338606	59.25036825261556	28.07549372112202	0.0	16.45541202043194	44.25969244531252	32.668251192604714	46.14676186257239	50.68197119167458	21.633043627831906	3.7223574274458597	62.422038769690154	54.42992291788596	42.257325054027326	17.936182249638986	10.983939003269265	40.27065443762287	52.06020437901902	24.26203524297755	31.36996779764103	44.05478842491727	39.11628438133264	34.014968757433444	19.05462548878266	1.5337174662608188	10.289878761981022	12.823146378527959	42.88941272332229	23.68510291565883	58.91546783498306	38.022272247355176	40.68443980293937	30.00324353727002
23.740769065844916	50.59577154923949	13.35687849347768	32.52927453103711	32.302454380440345	7.150117507367365	6.2681544772524	20.296043419533564	13.890169839471183	8.938980929113084	32.642469258528884	24.528060538572923	40.24051285905769	13.860850272425749	25.48739753702751	10.849148026576337	10.867158038097156	3.948586890464677	46.34663625366257	15.356206809307677	16.45541202043194	0.0	27.823156739823954	16.38806200742298	35.05907004277759	35.6993793152056	17.505781476111405	17.88926813419236	51.9183443819719	41.08622465159644	26.010106599994685	13.474409430707528	11.231230064370168	23.884049754082184	36.80788849975904	7.8199272139256	20.848004553853308	29.344223361934993	25.18986890010467	17.742871894676036	13.72696909742226	16.97214912264055	10.29387599560971	12.688233545285474	26.474611719333268	12.929630803979455	45.19776207258396	21.93680501376985	29.171216808523514	16.304997539750815
30.242857721675136	27.285462251798076	37.833822085199664	9.351520619865909	12.26438812934849	31.222642955777633	24.201611634684912	16.884406574516575	34.283400863201805	26.480743316443956	11.784525182475997	25.461442604348317	27.507550293454415	33.8719832915667	30.966145266640012	25.99051489409869	34.33720931724117	31.34989570961169	31.15566725876593	24.030290588278174	44.25969244531252	27.823156739823954	0.0	11.853176305931374	29.015901593043065	16.197616026166482	34.744669836592344	45.60558309470679	41.87262095103905	25.992477086103364	4.248026770553246	33.658425064152276	36.62611035401574	6.068059084723229	15.596314665989459	20.00382077825862	25.970105302080036	14.698208686798216	17.278947805713475	10.594584721085859	34.20341340837514	44.79174039581965	36.28303708787591	37.67055344278373	1.5620354779256675	26.3071965434242	27.71539565768276	10.247641844229356	25.36144214202882	21.602902691673318
21.867864675262826	34.99512632001615	26.023505744819634	16.38950822685546	16.817931239941053	20.940776631049697	14.066070326662958	9.850072075895064	22.78121084067062	14.791827109358074	16.97859226364021	18.631965612739968	28.33585019517677	25.110919839346707	23.071373318407062	17.566952895914827	22.541097246304894	20.14152361092983	33.685082137046	17.765902690479297	32.668251192604714	16.38806200742298	11.853176305931374	0.0	26.19939903976903	20.676766852719872	23.788439934044746	34.2771690789149	42.005443517707164	28.162061905486823	9.622290146550126	22.155077962232724	24.775190161047604	9.86448647860704	21.35220291032063	8.704811800118039	17.419983248640538	15.275568588360505	13.518724833783624	1.3548533542832182	25.316277505189298	33.299949467030714	24.432724520203752	27.48997334541855	10.377498452739363	15.250349849324502	31.500757086661405	10.701890763357548	20.890317158182985	16.146760791181777
14.431251861394555	26.978616207985084	34.51372502684083	22.150869247448288	18.48329316056383	42.02098194044929	36.94799398895399	16.604999173208412	28.717097364343996	26.74221363123932	19.3176446834947	10.761078727225307	8.57289914245614	48.12679670036605	13.168265828867685	41.89561592225164	31.98999033159937	38.67459918659858	14.35790842869744	43.436590790573334	46.14676186257239	35.05907004277759	29.015901593043065	26.19939903976903	0.0	16.83853364249053	25.546666993071817	49.2880237948341	16.859396260143594	11.518211176099182	24.946505528293105	28.389396306049658	35.18593237178863	32.536414816675276	18.97169163025006	30.97271942264486	14.845452199754838	14.421097464917002	12.823068062807009	25.787948240137208	48.139780151726804	47.436654056975534	35.87062733906358	47.68293174839872	27.96669932070425	22.934637533742055	16.067951156310315	35.51133962593029	5.900341698862685	42.15432737028011
25.43993233903514	15.04498499960697	41.06245916673004	7.003916553176827	4.141524587187745	41.29385374608515	34.63241942100097	16.264322950350163	35.91271453411074	30.203647357172333	4.435767755409677	19.70592783781268	12.139374890292615	45.78701520620838	25.2068642356678	38.19764100074435	37.7427047976078	39.644451246839566	14.975799160071643	37.75089899316214	50.68197119167458	35.6993793152056	16.197616026166482	20.676766852719872	16.83853364249053	0.0	34.41833658757426	53.007071342537095	26.17072238305305	10.01418961949366	13.5062513066273	35.37436700001358	40.75595151881965	21.661818212937444	2.1837799906820363	28.827896092485844	22.6811048056305	6.6884565225935235	12.152635223162797	19.52712532573161	45.98769014547552	51.62858704823173	40.932561153621684	47.7749141801584	15.887353389130775	27.840532664000154	11.595788834000103	25.649317195814522	16.333522638696422	35.689911442409226
11.132908066652993	48.87534202772319	9.543557742912645	34.73774446735509	32.66486276985006	23.986283320163558	23.004282355093082	19.16272054523296	4.24290174212947	10.175711540471704	33.36452405932801	15.719670744711706	33.26080670509177	30.846335841186928	12.57606732665653	28.1684559389456	8.305250663154554	19.278470641104324	39.52395489846276	32.20868673375785	21.633043627831906	17.505781476111405	34.744669836592344	23.788439934044746	25.546666993071817	34.41833658757426	0.0	25.151557032942048	41.14015262667854	35.36446757741655	31.16916602826587	4.360401833420352	10.971359475886608	33.64083920494521	36.285810990245665	20.00891975710749	11.932700156358434	27.92386830568115	22.312134661085064	24.7180208848485	30.603382272937186	23.07854906932264	12.051291732524309	27.360307187463363	33.18269301709547	8.54127491709461	40.08478425212641	33.71293272667404	20.767854729853145	32.5253926150267
35.572661294714585	68.02837111853307	15.63976242012608	50.322092032811256	49.852168977502934	15.581961332872742	21.92159743705069	36.969241180573576	21.146964362853765	23.23193621701074	50.25586153443614	38.581163075493116	55.84449657387739	18.15344305700086	37.22762222048999	22.909440146070466	17.416038352536173	14.257108912341197	62.14392751698159	27.65871934742747	3.7223574274458597	17.88926813419236	45.60558309470679	34.2771690789149	49.2880237948341	53.007071342537095	25.151557032942048	0.0	65.7034209219911	57.21595581685699	43.899332964958624	21.311742000096626	14.318431446907395	41.252720944036255	54.28814374679476	25.66345526407382	34.45742002793861	46.44532065679421	41.69130881525422	35.63193568398994	17.61948676698279	2.188704483431407	13.471970090603316	11.257792709863377	44.29804154563701	26.57982202844725	61.63003837069561	38.690380607378415	43.728570593599926	29.794681859572506
30.191810846137013	26.946705022600646	50.51244323618812	33.1088668508833	29.69987937203248	58.87176662076489	53.656294448704806	32.96102575473534	44.744333754270656	43.53713786440525	30.303506885982852	27.517197086873228	14.373315435600679	64.91348722608156	28.609855328649857	58.47596175938268	48.295498902430054	55.52061871144352	12.216224258541441	59.6501925951486	62.422038769690154	51.9183443819719	41.87262095103905	42.005443517707164	16.859396260143594	26.17072238305305	41.14015262667854	65.7034209219911	0.0	16.175750515494858	38.39863022328024	44.49617885482416	51.44238297799423	46.6048997931583	27.562997873697785	47.61823356192547	31.49842112422853	27.767858668509774	28.543825485310393	41.36052308587205	64.94077622378965	63.77327729776389	52.23217110682316	64.53432460293305	41.228025968677514	39.66472743473463	16.65711755627449	50.146180991080655	22.753194445640872	58.15009656222739
24.703741023553587	15.54420089681993	43.53481025940506	16.995098275874607	13.729154864767569	47.45049072727969	41.32893134022475	20.804348246293866	37.887982047942145	33.99231358217485	14.259463623663187	19.649660173760243	3.2524727425033633	52.72553501562462	23.80389453850897	45.55766916889867	40.57834621359309	44.97887022694918	5.525648790532331	45.86845738899947	54.42992291788596	41.08622465159644	25.992477086103364	28.162061905486823	11.518211176099182	10.01418961949366	35.36446757741655	57.21595581685699	16.175750515494858	0.0	22.83615890577859	37.45390356557376	43.76607904356396	31.110262107919713	11.407919122592721	35.25533666014199	23.60728091925627	12.93529479118253	15.905796649662712	27.25224414830972	52.85037085904451	55.571720690988165	44.2227627212779	53.67711649295911	25.50047358030137	30.752868200097073	4.7476429659874215	34.903394374049384	14.660213684849872	44.04966534478925
26.114830317912293	26.328353007516306	34.9618730864049	7.48469963639909	9.373111692679428	30.25178124288983	23.24452431353666	12.809953299778607	31.033432536529585	23.49483092198624	9.131657801741001	21.24237696458116	24.03822278000575	33.70492387538592	26.787942887376865	25.867273634437883	31.450385589166622	29.744768720700694	28.183517918254722	24.704153469995255	42.257325054027326	26.010106599994685	4.248026770553246	9.622290146550126	24.946505528293105	13.5062513066273	31.16916602826587	43.899332964958624	38.39863022328024	22.83615890577859	0.0	30.41439607547469	33.940692467312	8.274283332106512	13.417289982122826	18.28792998362963	21.900570993200752	10.811773001955583	13.034997823265622	8.267673717004016	33.98062573535381	42.912078368740204	33.717177344659184	36.79371418585218	3.0227261158405097	22.87373917249519	25.08645418634452	12.154319019329911	21.138011731571957	22.484432322943167
14.307217329969532	50.17859524643378	6.13738268063002	34.82359387395646	33.15993581714566	19.724387793225254	19.267738840556934	19.394330140751155	0.6264942305396428	7.496716278498691	33.78799493058295	17.97214783142233	35.624358039735625	26.566328174118965	15.932113115748821	24.274432795314645	4.038700343017904	14.979562031276886	41.94593527219686	28.525018351829036	17.936182249638986	13.474409430707528	33.658425064152276	22.155077962232724	28.389396306049658	35.37436700001358	4.360401833420352	21.311742000096626	44.49617885482416	37.45390356557376	30.41439607547469	0.0	6.993420576844701	31.83105885842381	37.09367527245593	17.040465619370174	13.884836759947113	28.72306528007438	23.24639557022355	23.241162165056004	26.309988973999342	19.31614323439555	7.934741094922913	23.001779077527953	32.10722579113897	7.723684534385192	42.100310744110885	31.410994910574853	23.165121049260023	29.050851775987358
21.272939462382656	55.75027450991658	2.3597721144375567	39.29073511814115	38.11223424799113	15.493185062731337	17.48881895703466	24.497232803740303	6.8494206125858925	10.688954142879608	38.652269845136246	24.594564674640246	42.13036663516327	21.93218079016396	22.915495673824406	21.601638058594215	3.2088641633522146	10.801878307935304	48.4580089828742	26.37997618683766	10.983939003269265	11.231230064370168	36.62611035401574	24.775190161047604	35.18593237178863	40.75595151881965	10.971359475886608	14.318431446907395	51.44238297799423	43.76607904356396	33.940692467312	6.993420576844701	0.0	33.71972121787168	42.30511542271626	17.606584043922826	20.460710246850795	34.06955771197024	28.849908419040432	26.037670212929136	21.579614256992475	12.335822464029375	1.2889649138750177	17.210534283009864	35.13481902851599	13.091020055206945	48.32972524074932	32.43380296797918	29.788253063959157	27.50310514519735
31.116936388811492	33.3501306814432	35.218651612047154	15.118455315154856	17.566600399614952	26.29628256738652	19.415433049780006	18.0447430045246	32.45405679553768	24.36703021906815	17.234410661998076	27.09987435572017	32.267185934274025	28.297153191723694	32.13339696949898	20.473067125273996	31.816793940110852	27.075640714113142	36.445273974912496	18.114440274322323	40.27065443762287	23.884049754082184	6.068059084723229	9.86448647860704	32.536414816675276	21.661818212937444	33.64083920494521	41.252720944036255	46.6048997931583	31.110262107919713	8.274283332106512	31.83105885842381	33.71972121787168	0.0	21.328157172489224	16.271401137773854	26.67218714089903	18.879824766139247	19.958534994094176	9.07767967991662	28.660825712707318	40.64730228348307	33.19340857732188	32.5808609096857	5.8358954043287365	25.10832217419758	33.25715129286834	4.182667736913893	28.105710447993957	15.6333852027281
27.509515391576002	13.788232591401522	42.695314673241775	6.246470106019718	4.547380071426524	42.1729313376509	35.40112784771166	17.824023384128264	37.64341609649153	31.68830114894353	4.415699613842181	21.771425167706077	13.83562731356992	46.418455192505505	27.318030502609734	38.73155504097753	39.33585546727582	40.73992212023683	15.976017151449051	38.006584880669735	52.06020437901902	36.80788849975904	15.596314665989459	21.35220291032063	18.97169163025006	2.1837799906820363	36.285810990245665	54.28814374679476	27.562997873697785	11.407919122592721	13.417289982122826	37.09367527245593	42.30511542271626	21.328157172489224	0.0	29.726507722198622	24.634868459416406	8.385079857118356	13.974814261444484	20.13535751801882	46.641544289168976	52.96649382918789	42.433641996843065	48.69033261183275	15.494531696226847	29.493563910412245	12.203157663057443	25.415213612686276	18.501744521538225	35.8554345294261
22.409666428005348	43.47490124130804	19.299561915968045	25.05036285400043	25.181077489484696	12.465964910749598	6.100977856043261	14.760509461457854	17.619435984643	9.834893658726731	25.432654380621265	21.329398791714382	34.87079862983479	17.503069904992046	24.004053995830915	10.941226588810684	16.071569750145848	11.45941896896736	40.69123833651218	13.32580578794993	24.26203524297755	7.8199272139256	20.00382077825862	8.704811800118039	30.97271942264486	28.827896092485844	20.00891975710749	25.66345526407382	47.61823356192547	35.25533666014199	18.28792998362963	17.040465619370174	17.606584043922826	16.271401137773854	29.726507722198622	0.0	18.509624441465306	22.8258463252603	19.524046973955105	10.052103595708719	17.60682395947916	24.791426447321978	16.990161064132003	18.96471234921729	18.656607915696707	12.502128199704414	39.03726135554886	14.841749866893084	25.147005014765377	12.959343069033608
4.458008608444654	36.958731807198575	20.00591131690157	23.878298230619002	21.34865396881524	27.975021925723073	23.89732395953026	9.093221279809674	14.296728416126605	12.123250324556269	22.113866922049414	4.135739814177404	21.741995741050143	34.46603261839631	5.712681773780266	29.198539550057163	17.2522915474101	24.219876585490702	28.06626764242099	31.802007827856038	31.36996779764103	20.848004553853308	25.970105302080036	17.419983248640538	14.845452199754838	22.6811048056305	11.932700156358434	34.45742002793861	31.49842112422853	23.60728091925627	21.900570993200752	13.884836759947113	20.460710246850795	26.67218714089903	24.634868459416406	18.509624441465306	0.0	16.394578312226304	10.80850381797091	17.78390255843494	34.40327301898077	32.63207735632742	21.080589352771096	33.23516618208339	24.472026028479313	8.179280565586804	28.28747094712513	28.116431532858286	9.327906818429877	31.150716075863365
19.59635842834047	21.700811097906357	34.37875569634118	8.27854159197839	5.079387936838964	35.237199265192054	28.80087703739231	9.586390260554735	29.268612413413415	23.536990443885294	5.910124399863162	13.90860152281687	13.525091634509888	40.1283241142818	19.63738524364072	32.779809820423914	31.054367822979394	33.29211679873105	18.459178219260146	32.93813989953131	44.05478842491727	29.344223361934993	14.698208686798216	15.275568588360505	14.421097464917002	6.6884565225935235	27.92386830568115	46.44532065679421	27.767858668509774	12.93529479118253	10.811773001955583	28.72306528007438	34.06955771197024	18.879824766139247	8.385079857118356	22.8258463252603	16.394578312226304	0.0	5.621527141896591	14.326388072931406	40.28716476090253	45.02613650757037	34.255742933234735	41.63966273468075	13.77863514017285	21.159381278661318	16.277160639477366	22.38190507792853	11.735143233997649	31.117302399024194
14.246184224873215	26.96127349809393	29.018016400491117	13.239888196832002	10.54188432463206	31.570934296895327	25.62462869153214	4.898588277829388	23.776776040801234	18.52558186005958	11.315452470308957	8.72649031037648	15.346896531886552	37.02613178762747	14.496053999942477	30.144672375404145	25.767833614027136	29.09516363712283	21.242466319642457	31.107204768020573	39.11628438133264	25.18986890010467	17.278947805713475	13.518724833783624	12.823068062807009	12.152635223162797	22.312134661085064	41.69130881525422	28.543825485310393	15.905796649662712	13.034997823265622	23.24639557022355	28.849908419040432	19.958534994094176	13.974814261444484	19.524046973955105	10.80850381797091	5.621527141896591	0.0	13.006456350227337	37.12159051729611	40.163283322038076	29.124434562212247	37.77178692809806	15.998073595989002	15.808207711645013	20.049065282072636	22.732343174539263	8.180128147333464	29.632454858935745
22.24190775521393	33.73453911067935	27.24411610927855	15.076228290709402	15.615067383152308	22.24228852420315	15.33364769882202	9.73697517884685	23.86765591600959	15.941696556676467	15.744814783764536	18.701071763533832	27.549075031977818	26.289398045650955	23.369148418467617	18.672344541477297	23.75185275340388	21.49415644167534	32.777878536346144	18.616801729042322	34.014968757433444	17.742871894676036	10.594584721085859	1.3548533542832182	25.787948240137208	19.52712532573161	24.7180208848485	35.63193568398994	41.36052308587205	27.25224414830972	8.267673717004016	23.241162165056004	26.037670212929136	9.07767967991662	20.13535751801882	10.052103595708719	17.78390255843494	14.326388072931406	13.006456350227337	0.0	26.50739714769222	34.65165849021905	25.717933878161553	28.793738016304378	9.097230327021837	16.179048628703057	30.47987636964904	10.415668465387384	20.632770928321396	16.871511143165286
37.456351975826095	60.16491841862112	23.929820393879996	41.34020503591042	42.12158133057381	6.667439012426439	11.521443374891776	32.31691623074383	26.588053420681018	22.662167335952848	42.2439180568225	37.89265251747513	52.46451792661345	0.5396030747994832	39.19880994956714	8.213652217738558	22.823487027926223	11.33046618905937	58.29593086762416	11.4976910048359	19.05462548878266	13.72696909742226	34.20341340837514	25.316277505189298	48.139780151726804	45.98769014547552	30.603382272937186	17.61948676698279	64.94077622378965	52.85037085904451	33.98062573535381	26.309988973999342	21.579614256992475	28.660825712707318	46.641544289168976	17.60682395947916	34.40327301898077	40.28716476090253	37.12159051729611	26.50739714769222	0.0	18.39564533391978	20.301955569586585	6.3638195033875125	33.2691292848802	26.635888655234737	56.5535335332928	25.09444442360409	42.2453710330321	14.039817591064498
33.60870985035218	66.6679439319193	13.545049666548195	49.17152484045091	48.56735843301517	15.559663869167306	21.494232283967143	35.49922479639653	19.12551766109104	21.648255715522556	48.99826608535007	36.76416589392142	54.126501764131376	18.917523460801252	35.24722505754196	22.99412919513703	15.481987819183649	13.57323499381798	60.438391700504006	27.855022302714907	1.5337174662608188	16.97214912264055	44.79174039581965	33.299949467030714	47.436654056975534	51.62858704823173	23.07854906932264	2.188704483431407	63.77327729776389	55.571720690988165	42.912078368740204	19.31614323439555	12.335822464029375	40.64730228348307	52.96649382918789	24.791426447321978	32.63207735632742	45.02613650757037	40.163283322038076	34.65165849021905	18.39564533391978	0.0	11.567628722385463	12.073865093715925	43.446713159794434	24.857942203015284	60.028239960927294	38.26573750253735	41.9316655547637	29.872099550156655
22.110759383663833	55.95446731341563	3.6279615937259755	39.2479973885122	38.18665037859229	14.257925248952864	16.515386241490816	24.669844339274352	7.860875002773675	10.746147286432262	38.70384635352553	25.21554377101771	42.66510659810657	20.65804386376646	23.778680478242308	20.487229508898206	3.952608946875655	9.605261467609484	48.988197237030796	25.304358339991843	10.289878761981022	10.29387599560971	36.28303708787591	24.432724520203752	35.87062733906358	40.932561153621684	12.051291732524309	13.471970090603316	52.23217110682316	44.2227627212779	33.717177344659184	7.934741094922913	1.2889649138750177	33.19340857732188	42.433641996843065	16.990161064132003	21.080589352771096	34.255742933234735	29.124434562212247	25.717933878161553	20.301955569586585	11.567628722385463	0.0	15.930317797291591	34.80885287186639	13.476511734299189	48.750512904101285	31.76950954875601	30.394802800891714	26.494304923865908
35.67121822878267	62.42823354767939	19.454232607387958	43.86948784707571	44.14418072877253	6.552205252769855	13.554290681922465	32.87371623889762	23.151309577876635	21.11500914585117	44.3838692724378	37.060584115571906	52.908678831138445	6.8964451363497465	37.42762341196197	12.615841820090488	19.136527868117565	9.022783820598313	58.98205159022345	16.949036048465775	12.823146378527959	12.688233545285474	37.67055344278373	27.48997334541855	47.68293174839872	47.7749141801584	27.360307187463363	11.257792709863377	64.53432460293305	53.67711649295911	36.79371418585218	23.001779077527953	17.210534283009864	32.5808609096857	48.69033261183275	18.96471234921729	33.23516618208339	41.63966273468075	37.77178692809806	28.793738016304378	6.3638195033875125	12.073865093715925	15.930317797291591	0.0	36.55685522555409	25.10353409803041	57.69432744556699	29.430507231977682	41.81018064751011	19.30102719993513
28.766335159040054	27.699998260352867	36.318934012191626	9.28348036971841	11.836192203892068	30.075031812919775	23.04179132775702	15.397127283617863	32.73195224220109	24.947811658609538	11.451848072047751	24.056184858440012	26.85521992404248	32.95388346528537	29.518943594720962	25.068521941053582	32.819091341081474	30.050851085664252	30.760782515793103	23.360933434524693	42.88941272332229	26.474611719333268	1.5620354779256675	10.377498452739363	27.96669932070425	15.887353389130775	33.18269301709547	44.29804154563701	41.228025968677514	25.50047358030137	3.0227261158405097	32.10722579113897	35.13481902851599	5.8358954043287365	15.494531696226847	18.656607915696707	24.472026028479313	13.77863514017285	15.998073595989002	9.097230327021837	33.2691292848802	43.446713159794434	34.80885287186639	36.55685522555409	0.0	24.74620412821434	27.472438490744548	9.964694712186718	24.12973509340274	20.99791616382553
10.82203317715803	42.76137630934104	13.223614461685246	27.099942514344246	25.481089828045857	20.077429555517245	16.881793726434918	11.712679078198049	8.31601659739743	4.015505123042955	26.093798762686077	12.175604649653431	29.271560050325327	26.744880581093362	12.562921956402722	22.265688437328283	9.968140073156409	16.110755634916295	35.58070094738975	25.58608962376507	23.68510291565883	12.929630803979455	26.3071965434242	15.250349849324502	22.934637533742055	27.840532664000154	8.54127491709461	26.57982202844725	39.66472743473463	30.752868200097073	22.87373917249519	7.723684534385192	13.091020055206945	25.10832217419758	29.493563910412245	12.502128199704414	8.179280565586804	21.159381278661318	15.808207711645013	16.179048628703057	26.635888655234737	24.857942203015284	13.476511734299189	25.10353409803041	24.74620412821434	0.0	35.27420058526493	25.323544712010587	17.22114332269259	25.442265531014936
29.451318734410616	11.612271187588268	48.15950819971628	18.386632540727444	15.713981459660744	51.37414955494442	45.05288597232853	24.91668579011047	42.545004935071645	38.39956069290684	16.024622604715287	24.365440820540545	7.509165630786642	56.40016095044228	28.545213054966087	49.044137709805796	45.154003008982734	49.11965416855139	4.445189829933342	48.997253756712325	58.91546783498306	45.19776207258396	27.71539565768276	31.500757086661405	16.067951156310315	11.595788834000103	40.08478425212641	61.63003837069561	16.65711755627449	4.7476429659874215	25.08645418634452	42.100310744110885	48.32972524074932	33.25715129286834	12.203157663057443	39.03726135554886	28.28747094712513	16.277160639477366	20.049065282072636	30.47987636964904	56.5535335332928	60.028239960927294	48.750512904101285	57.69432744556699	27.472438490744548	35.27420058526493	0.0	37.2378629946251	19.40454646918209	47.03869658273725
32.567485776471145	37.532078530747086	34.13775148611439	19.237989931418372	21.524019819670833	23.371658869827648	16.781765196110364	20.08495007971681	32.02010675686045	23.926583676875964	21.244972337570356	29.1037039024449	35.88282446514569	24.699663100185298	33.748597175197226	17.014843051085847	30.868630907785327	24.751226714362012	40.30086055563721	14.18705204026398	38.022272247355176	21.93680501376985	10.247641844229356	10.701890763357548	35.51133962593029	25.649317195814522	33.71293272667404	38.690380607378415	50.146180991080655	34.903394374049384	12.154319019329911	31.410994910574853	32.43380296797918	4.182667736913893	25.415213612686276	14.841749866893084	28.116431532858286	22.38190507792853	22.732343174539263	10.415668465387384	25.09444442360409	38.26573750253735	31.76950954875601	29.430507231977682	9.964694712186718	25.323544712010587	37.2378629946251	0.0	30.719307241901294	11.64456328625784
10.068500216287426	29.087062951624407	29.299522626136174	20.00727121187015	16.61438145702553	36.12161898499584	31.08771132972075	11.086889727805112	23.548598620558025	20.946192108405288	17.475465679886817	5.199277273431444	12.50632857697184	42.23597433851613	9.330542374566155	36.08387117508632	26.579646222600893	32.8107512278543	18.80435289971503	37.78635913052508	40.68443980293937	29.171216808523514	25.36144214202882	20.890317158182985	5.900341698862685	16.333522638696422	20.767854729853145	43.728570593599926	22.753194445640872	14.660213684849872	21.138011731571957	23.165121049260023	29.788253063959157	28.105710447993957	18.501744521538225	25.147005014765377	9.327906818429877	11.735143233997649	8.180128147333464	20.632770928321396	42.2453710330321	41.9316655547637	30.394802800891714	41.81018064751011	24.12973509340274	17.22114332269259	19.40454646918209	30.719307241901294	0.0	36.611107947157265
35.23139414474903	48.67049488538465	29.660921537510443	29.946173520584715	31.578856499748063	14.314714905682573	10.040646846032278	25.563579563650226	29.56362819618526	22.454171659744844	31.48491303170007	33.50627996290602	44.420581020066194	13.581989260220421	36.76906897377863	6.8881732715166475	27.054830114285775	17.473481871870845	49.569636874873616	2.602094339818949	30.00324353727002	16.304997539750815	21.602902691673318	16.146760791181777	42.15432737028011	35.689911442409226	32.5253926150267	29.794681859572506	58.15009656222739	44.04966534478925	22.484432322943167	29.050851775987358	27.50310514519735	15.6333852027281	35.8554345294261	12.959343069033608	31.150716075863365	31.117302399024194	29.632454858935745	16.871511143165286	14.039817591064498	29.872099550156655	26.494304923865908	19.30102719993513	20.99791616382553	25.442265531014936	47.03869658273725	11.64456328625784	36.611107947157265	0.0
21.17031567512966	44.21275728126882	17.40968601875265	26.02067842973325	25.90210413077736	12.080799857062145	6.518606569831908	14.652005914677352	15.716402904326326	8.022388378804825	26.209890746862396	20.52048266690682	34.81441591484632	17.683907800222897	22.80989494508746	11.751525338492373	14.159781868092958	10.370026831326456	40.75394492449368	14.665489143175138	22.809277255668377	6.523353564091501	21.484903785406093	9.8861908508905	30.479420968914777	29.410910796435857	18.193394264768884	24.401195772229322	47.2360968724491	35.375182210864274	19.505896151438304	15.141593212440213	15.758219277483029	18.01728487858903	30.429543322496972	1.9212944656570874	17.449798615105983	23.2125457349129	19.514214951510667	11.23956115940117	17.729609116111032	23.416463993927458	15.182924973052751	18.42760595652675	20.09096697617754	10.940527554157041	39.29959029359541	16.728751331959835	24.604183058406598	14.532001901055494
39.472769735071765	8.686451689193493	54.05479551975678	14.318580222224863	15.5022068345768	51.33713629299804	44.33141005421588	29.26551817240733	49.228972448153904	42.781046527377235	14.877057964319876	33.7356002661171	22.80237227701615	54.606137302066486	39.24573041033207	46.72497704068991	50.621608039929995	50.64003713124669	21.699310229536422	44.92599914178443	62.70782941751874	46.809266208447795	20.897102924295083	30.537688289383773	29.83755762116352	14.041623281740167	48.10532069772228	64.63071982316924	33.833300373071964	19.62236103659193	21.087138647901856	48.65926901510029	53.469356716249806	26.861496852713067	11.968422680550313	39.24022970260922	36.56635503434469	20.203074301646684	25.824461567940137	29.196605606654344	54.9102053652198	63.48997589744577	53.47717614129907	57.8806155103115	21.673735472429037	40.97030857027476	17.27865221059852	30.96231815326996	30.269884664653645	42.4827873633574
17.151251874589835	26.29911729486568	30.036094529748667	10.619313891100745	8.599973190406937	30.571993113109244	24.231108835279628	5.170624231462915	25.130040064528245	18.98809536348156	9.236101564271125	11.875859751879736	17.212239449706942	35.60282738226295	17.583666761147487	28.39195489465295	26.651313670681535	28.571961461187815	22.66685887371487	28.888958520583138	39.42764124170798	24.624290770249615	13.848600439444146	11.12371659197842	15.929293775885972	11.255312533839367	24.182705759062976	41.76586199022824	31.000407460278	17.16666182285976	9.602611505488998	24.560620135808843	29.60350191602359	16.64621629946162	12.703788363151935	18.205327720823448	13.3202678050847	4.720737387092732	3.4355850803104944	10.37659502894938	35.74370224757992	40.37429991566048	29.731837518235466	36.94911563802317	12.562529815137449	16.883207352246732	20.831971860046316	19.601208909205763	11.592621630244201	27.233176284555736
21.803226964867722	54.60400100319587	5.227751682140214	37.65177500227273	36.70852458422509	12.701245897031844	14.56650538694662	23.329443160796288	8.156859022185207	9.381907971925095	37.20127727485006	24.50083245748747	41.768986681201056	19.28452113312417	23.51270203102602	18.660617298060966	4.105687384974025	7.946250053036501	48.07713239882275	23.432750573728566	11.23722132550546	8.325624969229304	34.45028512816704	22.6115050405638	35.229577324265506	39.56356981321969	12.396127498069056	14.094485457381493	51.75554345146757	43.209393725955074	31.971176618782813	8.07600156054332	2.947230036619397	31.263629845053227	41.008936253844524	15.035288302309421	20.386367410369996	32.90755956320865	27.89477442438961	23.91046951107964	18.959154882514767	12.365816027354747	1.9894098373166824	15.041523482608872	32.98823853374021	12.49742813337924	47.681334870498695	29.794577370081434	29.637407668581705	24.567940600057455
16.60593965664285	47.7732656128699	9.374275257132355	30.9974855725147	29.92757442819305	14.492151018802062	12.835635146880572	16.496283617455678	7.1461683581787145	2.5578542617653843	30.439518290596446	18.324776477154032	35.213183267082016	21.32363984146181	18.363237200136545	18.012319279861998	5.892984854865373	10.178250011911793	41.491958507879666	22.05864204739328	18.033380868599956	7.547966973210692	28.461178259534506	16.65108608734859	29.07896537079319	32.73487424676831	10.17112170376291	20.689985460280692	45.81997463052694	36.52690767815242	25.654439382695884	6.598785482863048	8.317607025650473	25.958582595531645	34.1979218990084	10.534454585764818	14.32975673386713	26.07532435289714	21.083362395627894	17.870112696942915	21.152160955217084	19.092482622611406	8.266170329550958	19.07455222147597	26.949080256681853	6.155257741668972	40.94747649949537	25.163783555469358	23.33118918949512	22.484760044638524
32.01537783734914	67.09224205783109	11.733383033052919	50.26761713452239	49.302085811293686	19.38198995070234	24.52871310827358	35.809189403460984	17.529099848564766	21.88029489694679	49.80615348855143	35.81305246686441	53.43009660371698	23.536006605617978	33.54794424474193	26.80190428131467	14.563758376945895	16.443741625169146	59.75769003913461	31.756534183171446	3.997787165043807	19.20003903512452	46.738147444866215	34.98335122524533	46.24604951089887	52.072281565570044	21.018031790496554	6.840424939235945	62.14856131697966	55.135626983456355	44.468189340356766	17.866934836034883	11.403522349590334	43.07338430677265	53.56808358462863	26.867360347795344	31.69905531038225	45.394705861202496	40.234032219953576	36.30998854504562	23.029336703613346	5.024810004128224	11.139768404808164	16.81900234989853	45.31845237402837	24.4944754390105	59.71761337345562	41.06672744672796	41.011601190551715	33.586891823277305
31.186901136432283	15.577111521829773	50.86196842279799	24.378217238145467	21.50446100019664	55.75159592273382	49.705112889481384	29.066368297234934	45.114791799398944	41.88527280696261	21.894388441485805	26.75779399362905	9.180239071809979	61.10684373267932	30.001235370927265	53.96370564753836	48.081015117345146	53.144344621291374	2.938834192151028	54.24581432519814	62.107101162690185	49.282352621877465	33.658426278038135	36.56070873932394	16.84939727586622	17.46438201728034	42.217096923997374	65.0244973644041	11.377841385174877	8.407093802835963	30.82814448319439	44.72968706131654	51.288205034285255	39.06574393621142	18.25990899350716	43.621963163925244	30.86439297274557	21.30869437789816	24.18085040724129	35.63484763540276	61.22523359208081	63.30562109158191	51.836113104976974	61.919983941766496	33.33344511717389	38.45161855680936	6.123052259707069	42.971634584057924	21.56627169884899	52.39445480413687
5.008447930750108	34.48884785988191	22.933275568044653	22.484453953926227	19.659796488006673	30.59138014495519	26.16941420416734	8.95894384381962	17.19590519548719	14.928376029538178	20.466398527417688	1.1730414864671292	18.828921614190065	36.97125685242265	5.370864743179937	31.39041049943847	20.214528243460983	26.976933311562444	25.146185568502055	33.69884437574913	34.33611214981553	23.505150818526666	25.615461714461077	18.274634673702774	11.900823773874533	20.562397376792823	14.59990823740959	37.419596303451264	28.618132866450093	20.786073431642073	21.426232379342313	16.802061142031466	23.422427258611926	26.991593727921224	22.598959573620533	20.54074922545452	2.9662459457880948	14.599902763930823	9.245069101339066	18.42615714146402	36.932130741737204	35.59785406490823	24.04680641751707	35.99963458307776	24.179748796389575	11.052348109230108	25.493941765005985	28.84182234404609	6.372241330008187	32.86632231471117
37.39787209250718	65.26303408452807	19.97731251062361	46.77428993454898	46.961539917794184	9.505137797679597	16.53751178172759	35.405322849455835	24.248334975252856	23.123746620868967	47.22233424422764	39.14112394306808	55.327608996921185	9.368156395085698	39.146328025014846	15.643610539121791	20.186822499812145	11.254918957814521	61.45507922932457	19.86935621528016	11.503349182845296	15.11417699363613	40.69494377869588	30.385304174767615	49.83775308360844	50.53820165537445	28.49071707258113	9.211779051926877	66.6564336805565	56.20012765506061	39.75121565161512	24.17289151437043	17.880395503757626	35.63476844870766	51.50361085131901	21.790046774361773	35.223944149812525	44.325180365509375	40.30130839545761	31.70048232415125	8.82996398558287	10.46828938001464	16.6464085124945	3.059519358304219	39.56701068019755	27.04821848952498	60.29007580220595	32.48912373702241	43.998381185799296	22.266702078783133
25.104866754247627	18.0149404827311	44.758625001146626	21.253208317961928	17.90784314394106	50.0967670212474	44.24043573312512	23.438012309587442	39.00753042001947	35.91553476114049	18.477594211542087	20.654536477037077	3.274324641886584	55.64226650129201	23.954087865857755	48.6868653270393	41.99740921822621	47.327585192581864	3.503919491472349	49.28982759791988	56.04787154776242	43.50149749032355	30.146469920705115	31.525088929772462	10.85719520173091	14.296804741754094	36.11417497595808	58.999341131410695	11.876246152010289	4.304871205333229	26.848964073299538	38.62495967599556	45.205629848503804	35.11359311392914	15.710783752050471	38.14008781804244	24.76728728653722	16.554880085153606	18.616158145140467	30.70865847319348	55.73610755943458	57.259649320614294	45.76913720457093	56.17352241718768	29.58870455851249	32.419554470158694	6.405295185271055	38.81696976975266	15.46000724792448	47.57509366302502
32.166258499480946	66.2891009373895	11.866130142667918	49.14060090372774	48.3380435943805	17.12278075292705	22.54955067539793	35.01861886725572	17.612960790638354	21.069861868103082	48.80921341935236	35.63999549858008	53.156633234013434	21.089038933618898	33.75897783101344	24.566585850557967	14.253740668292082	14.478242629134263	59.48247683181138	29.499560615968573	1.5286518767703545	17.498499704073424	45.23601866765629	33.57273218024348	46.2138965739243	51.24653194290925	21.380842763529078	4.715899551646384	62.357294394497	54.73511776858866	43.130139702901815	17.874108144195677	11.045431068638418	41.36836563625276	52.67052203201559	25.267942496981345	31.50601984442784	44.5952440780775	39.56671224613039	34.913132908339826	20.57957237206814	2.674433749496916	10.512448798954594	14.351726594570652	43.846075279697374	23.987604021340815	59.260025130944165	39.21076512310565	40.83334627196646	31.391765603904222
29.108861891812676	10.464700586639477	45.52364064407953	10.26333267184535	8.4458310667456	45.93351994980271	39.235750712941204	20.830943632513744	40.27744153489653	34.7840176250826	8.441826052390509	23.440685661699703	11.992281981926997	50.3354482260792	28.684037127237982	42.692119071067786	42.24181192298533	44.314313459076565	12.713227020841588	42.05493417437482	55.300153088013644	40.369362653637566	19.581898770724536	25.23188686524461	18.68192242390356	4.670021694519364	38.58355989471853	57.655757037268486	24.726158290106042	9.025795728679547	17.49250233176325	39.753528055529316	45.2856131501304	25.376173390270225	4.075632281555604	33.468648264245516	26.718821444363357	11.249275187087376	16.514549125103862	24.048218666188255	50.54685332054919	56.261202728322715	45.493871370533114	52.424241783915875	19.54032211669344	32.3033142145024	8.581649257270366	29.476970626529276	19.478698429753713	39.91872395248058
35.35777708024446	67.06480021677116	15.778553437679996	49.20494182077372	48.83845292044258	13.962735692590472	20.43612856024919	36.13448843218985	21.084907828607438	22.55184225183274	49.22001302331097	38.13439026024472	55.2503470694874	16.39600024764116	37.039254060062625	21.239791976838223	17.222501615178906	12.947506984137746	61.530264126478365	25.9575982924096	4.550001194947737	16.6922451911932	44.27543015097874	33.06099564545593	48.87535772898154	52.06906135752644	25.184661311783366	1.757461868981584	65.3997822124705	56.53530077726358	42.67623883374367	21.199083265537357	14.237308872239634	39.81675986608012	53.3007358698732	24.401308138798278	34.02997684595264	45.54988043196367	40.90504788953365	34.415403944431326	15.862100135376568	3.1819792435899377	13.274652511734638	9.500339584333563	42.990754726128316	26.041009655221647	60.900074635720976	37.17487085118878	43.246966496592876	28.11917419729415
7.108520180107012	32.68096437176916	27.221052846217386	23.639684573314728	20.325513831845363	35.86784153078922	31.42434470400471	12.892637836644617	21.42146135112833	20.10276559525779	21.18332314122348	4.3950379327016105	15.35465270766269	42.25910283883259	5.97561019203386	36.614235204598735	24.792007520329637	32.192113169927076	21.477332553909815	38.776374350050126	38.95112347813725	28.768441563102844	28.429560627900596	22.68148498410281	7.337455612147344	20.14702820442162	18.20994644390835	42.162721650637934	23.59056844861488	17.85823326625576	24.182014890313656	21.112638720829345	27.971152324597732	30.67027988078823	22.31461578046889	25.72333738038329	7.980692214984283	15.36459029216991	11.163474763973808	22.629327295552844	42.219800945124696	40.269196689580724	28.70530409375306	41.21067915883669	27.117802359698672	16.154153545572882	22.592166552650536	32.95571018985809	3.8135592403761147	37.830855287219755
37.01844879227862	8.334593500708614	55.70575837376518	23.123389961019633	21.28258932291681	58.23252764288193	51.71832828137653	32.10002834522596	50.113429086178435	45.778929383344106	21.3514722047111	31.95824536608221	14.821611202081716	62.95795678725567	36.07565659270341	55.417997666064046	52.66560124976712	56.21731979088148	9.478694272289504	54.94789975587432	66.34152406850805	52.27643727496759	32.3377499948135	37.86927442612434	23.361577227666277	17.235324087294245	47.677681663265616	68.98596438190164	19.295344289472144	12.326759502090749	30.421747149548764	49.66257756354471	55.830032913846466	38.23292747793529	17.004468187930645	45.8009198537357	35.870769545535666	22.999326167369578	27.30298217491511	36.746094967534866	63.143939123597704	67.42637033569636	56.221019447874355	64.63785115968697	32.40271462004486	42.75278774290466	7.592936839891929	42.361364413238874	26.986017007510963	52.83625242613594
39.63401739012136	55.127300163716555	30.79584998576028	36.403270036512524	37.98769907383097	13.369582123049641	12.441307463923922	31.177276177167442	31.878968656010947	25.762868039318818	37.911802170971356	38.573860525155204	50.507962814856484	9.590480435243668	41.26434578149641	7.179660186369952	28.758861750603728	17.723152240013036	55.79617450698628	4.407588577423379	28.521679093850313	17.996786328691215	28.01600454290136	22.173183682245373	47.76275216502732	42.08593462037737	35.34645051032896	27.528834995085994	64.03244020391557	50.27083532791935	28.937017553208612	31.44690997613683	28.481805749194173	22.005276520677764	42.291976602097606	17.31544319167714	35.82090260268607	37.33869921641079	35.49308018160265	23.0208169492806	10.126443961332873	28.06746258342241	27.31465298785377	16.336567889928382	27.44561911608517	29.246152069360416	53.3726465204496	17.930689783050536	42.07691379418769	6.459438469956284
23.61090972781793	41.99005426092437	21.7934914327154	23.355075636230584	23.784007070735512	13.963064026141973	7.075647169289728	14.568725924337164	19.9412042199237	12.003036890099818	23.96567404053672	21.947743259682507	34.39487274890207	18.27059111820084	25.129330613064944	11.043163225119326	18.540224461214372	13.586346935473575	40.040623050656365	12.471074078814551	26.58628829140084	10.135260269100282	17.763943232672823	6.995950506769307	31.09027081504582	27.577834498762293	22.123252326148336	27.841652644641407	47.525701997357906	34.55219566137098	16.34674188585238	19.350548680963087	20.11373005549546	13.80707429417768	28.325965279576614	2.507685536594235	19.50096630659338	21.86417811385865	19.111646517674927	8.281961809093172	18.443369066105074	27.05877886347663	19.495799231655013	20.515208992972774	16.470794120985396	14.267248733203111	38.14043206669522	12.344260527603394	25.37132990672584	11.649896590999848
20.74155465488499	31.504999702045833	27.85211962490074	13.121769911848155	13.253005693953718	24.391609287285718	17.607467730492438	7.678120086665404	24.005715400643407	16.387597993086732	13.461686592642799	16.74619966917269	24.86193159840713	28.7340397113603	21.729767894226224	21.211236821410395	24.340641153376957	23.266196058717206	30.104843860051897	21.295108411465232	35.406965945459994	19.409387331815125	10.356356814380346	3.6443405842033587	23.26625328301415	17.056608758059216	24.391026690280373	37.231133442869975	38.69964223926055	24.57935305200582	7.1098260787304	23.383353593296494	26.845846719721898	10.40589835794928	17.798323179604925	11.99017137238588	16.31347367147608	11.664345219832033	10.448442959897298	2.687663004726357	28.931481774219517	36.13271230895641	26.648168641424714	30.92446471681247	8.794426853049437	15.956063403071932	27.863472899255626	12.48913954545333	18.262536280479306	19.558725559097624
31.266974449254185	63.86468871345632	11.58284238690335	46.34355085744367	45.749154454914795	13.300307250604101	18.89885186889717	32.723866948893544	16.918146039666333	18.91819547541861	46.176691563878094	34.21989870966558	51.491346768659184	17.399390182052187	32.934276805934175	20.74784201665627	13.10861999220637	10.889584012898698	57.793912943910485	25.67446927710375	2.426534339214508	14.184082277889438	42.007142706508965	30.48574939319396	44.930439324051974	48.82843861785255	20.996769128541516	4.362144273804269	61.3701356785636	52.88437421617252	40.094457457497555	17.050799305268427	10.069063107053973	37.9323321941172	50.15449045884098	22.003445807337823	30.097170939252457	42.23606865171532	37.411966556746755	31.836629777043413	16.900497454360597	2.82803529925533	9.15643392661937	10.800591885547052	40.653488908828535	22.223005262592416	57.315985408596866	35.634020554875164	39.366429148247555	27.5848406648037
27.596112767306522	11.93306228605088	45.764151969539434	15.350395888172512	12.582248470889612	48.405597455687136	42.022311361843705	22.0903614653693	40.224796766006776	35.74273578838304	12.916673343708624	22.28041028692846	6.982382330166075	53.348671106896184	26.8328527994135	45.95456502529807	42.681637587322214	46.254592559185106	6.777387578202988	45.86055710362232	56.310023031741466	42.32127443760379	24.64855532060229	28.39925777259077	15.045561636573495	8.481398197044767	37.96015935748854	58.94944897658551	18.74719666993389	3.7299464053434686	21.9513635465684	39.75798232580509	45.8348805575266	30.13918512393594	9.246659846200938	36.03078511151305	26.066317903551237	13.222768762388881	17.272102220361003	27.363320364134545	53.50950832494437	57.39061026779825	46.20662378947524	54.76028456006098	24.36851977070599	32.74831817840738	3.149595703726052	34.104938060143645	17.53787568541956	43.89364477339931
8.198706920417685	30.97532061301332	27.676157431183622	21.424332639788066	18.129720992436436	35.19265179065053	30.419655343677768	11.115629087602779	21.90125272435435	19.735645818231173	18.985905698362853	3.731569895856946	14.262690446312112	41.437715712418736	7.440677004967403	35.5166520815982	25.043217963969873	31.721379314712216	20.525788975283174	37.451060964481876	39.18358775457646	28.165966427242104	26.279063115269146	20.962172829455778	7.029664590171725	18.07444562469855	19.001278761546143	42.28787422362575	23.807594163995415	16.50834040752162	22.03399919786029	21.538933230150246	28.24760164756869	28.6703988884769	20.230081220977834	24.58111374097116	7.830831035508291	13.151998116541485	9.000489486106911	20.82602589856257	41.425068795854116	40.45596743628935	28.897362543790315	40.740259042666864	24.986387086744926	15.906638235767181	21.255434562332855	31.076896158247916	1.890920352711704	36.39446662567368
16.457351875748202	52.12254878159749	3.9946036696691434	36.469068884476805	34.931899538628784	18.63936851347892	18.932232003222413	21.16558466316377	1.9408748235526976	8.41980138610211	35.537917283710975	20.111168599470876	37.753277515104756	25.405247853859315	18.070268811467137	23.71881755735505	2.3138274529665965	13.839394556845466	44.077345204210204	28.165538726742714	15.797615545010576	12.872326848384372	34.87783164209342	23.211019563163866	30.551069840943477	37.25982228415206	6.1106122471912405	19.20750835413098	46.64875340954933	39.54977796001424	31.78388022273014	2.163185971638967	4.9095927343787045	32.72550086300255	38.9386954460259	17.39710439594168	16.011309434518385	30.588988277842216	25.16602751395442	24.35874704846431	25.116218831220646	17.19123817654622	5.944011345316405	21.438539611314773	33.33860693871377	9.453724521246262	44.182309357022184	32.04326073419125	25.307310934577288	28.88070395157116
26.214933116372496	50.374213334542596	16.77416451073208	31.91030403044873	32.078523470628014	5.640168340131662	2.9623518352915252	21.082018438717622	17.28929071517596	11.600995148873222	32.33187295138039	26.38936513093585	41.23556240313694	11.532764509978753	27.935307777498533	7.423911574727028	14.338626521400958	5.268175209318827	47.196372964852515	11.886581624552303	18.539257096850534	3.4715384146816723	26.33090064287173	15.525712955925957	36.647546360826404	35.69983468898238	20.779156102995298	19.39042702036975	53.46858569265803	41.82172038415938	25.004139083448234	16.850852719747806	14.597423309163732	21.866169079608415	36.62310567443211	6.899324881696579	22.963152042947414	29.60369785751063	25.954557801901696	16.854991387812333	11.509993588335954	18.816102198854438	13.59368838882842	12.075684408696224	25.086102542555018	15.431227997361024	45.73407857059741	19.483051729555864	30.749728587519833	12.906484705662484
32.36953394889061	66.19925212581396	12.120311923512741	48.9561622112629	48.2048331032908	16.55416194224739	22.091205798736294	34.94694604523887	17.825260364084492	21.01220937059286	48.66560343441021	35.74954924894615	53.227214783762435	20.42008498638496	33.97711920715899	24.003165530079077	14.370344112637966	14.03879007218816	59.55032992581389	28.924753510908968	0.8617108447227242	17.152224535243636	44.93183743903343	33.30546751108912	46.356178044262855	51.15452491740555	21.657385936836736	4.099411997695911	62.56038887985489	54.76832292624132	42.88083912229141	18.064538902904996	11.170257338214192	40.99701850297751	52.55602166069069	24.944747995145097	31.613953467906192	44.514327226141475	39.528780663967375	34.649421721768746	19.908647169168695	1.9966406785186486	10.562155579626825	13.66550704545934	43.55235652521289	24.015466350978453	59.27501336993404	38.787217295903645	40.937476002983104	30.842309287663713
31.725268062803536	59.586024566342225	15.72260877122944	41.25078639885142	41.27458626340049	4.856352606865065	11.517198563590801	29.495247456904977	19.1899303492929	17.26594394777704	41.56798317636144	33.26424347249649	49.39022382522815	9.022923782441042	33.48038048794507	12.217381895770552	15.19564749834599	5.316552106768922	55.52351254086497	17.054636777945813	11.09358078778067	9.199635046917944	35.64718404621644	24.886669315871423	43.937204052879196	44.77721168631428	23.38767467933736	10.727990094095338	60.77001598212347	50.28036050810074	34.39208350895607	19.027598032197616	13.426222558899243	30.927745443560497	45.80558184032261	16.200423898772772	29.38654460451188	38.49496570253542	34.38798672105009	26.223789533685608	8.578651048491906	10.80068367021328	12.137829897951283	3.9928496366446242	34.43492854278481	21.227492795713967	54.396313050123936	28.13829120896062	38.08648683360171	19.10474573931954
17.689873134959665	46.88938482121266	11.323432219832092	29.684800844608276	28.845360505679	13.192096630064821	10.768085442906257	15.765393798960579	9.41396427857074	2.8867483141615127	29.309688122726392	18.739717788105974	35.10233610572031	19.904298127487408	19.438087949858424	16.039221382048417	7.9306504480032975	9.303917648374572	41.32306400762806	19.93189743825683	18.85312635700675	6.052885201856938	26.64536114727238	14.794784878650848	29.407034816140918	31.848704194726203	12.281578565102594	21.20595108983975	46.23858071916495	36.225298283883056	24.023019800891817	8.859920392466439	9.980758664391804	23.89877609797273	33.20724912765945	8.277712580967117	14.924448487044614	25.252352058409514	20.524097143669856	16.05824915784902	19.778083222991256	19.780058892927066	9.69428004677376	18.326238325307934	25.15545205525468	6.89086370747089	40.5374754493809	22.973089618659078	23.565901320284315	20.276796623065184
8.489431011720056	44.342602201269436	12.322518727941631	29.84274234329435	27.83025545653481	22.989463889556628	20.61792582233369	14.262874742360031	6.584356371736586	7.300869193768068	28.516262265807864	11.78579275526258	29.442543787750317	29.809113175700137	10.210944774006308	25.970986981620886	9.777087230555349	18.625036403059205	35.762111110935145	29.538991351809365	23.933365846449274	15.976642962596799	29.949336220721875	19.26641876465419	22.247781392588095	29.720202173441297	4.909017248690911	27.17585322827811	38.52757415631752	31.31248417060705	26.30944715498757	6.1870620068362445	12.95325959506043	29.127893745798307	31.540035771945792	16.63169158889848	7.712956419889449	23.15944980506855	17.574436315159062	20.11151172447928	29.64561964380329	25.25865285952898	13.705152384191516	27.37792900931815	28.388687786159302	4.227413958811267	35.97980414778701	29.496120294506774	16.978059429602787	29.519254249779152
9.213458066392457	30.304737640978335	26.44191103226452	18.472209751941655	15.494912735818431	32.0758125834648	26.91624646189547	7.0339251354818995	20.831744638072422	17.259807079178184	16.31798926627106	3.4936498140107637	15.514185598446122	38.107362374722385	9.23382186856102	31.88924082587761	23.489964434027303	28.912916556790382	21.824043719526188	33.600130384132335	37.42897815486494	25.200317319223025	22.486778369148727	16.883839721140138	10.032266288564134	16.276684921869943	18.611030560973447	40.331424974966524	26.818139939616657	17.098166861005684	18.241120803131352	20.380781473128824	26.684568836940052	24.62722533832312	18.31863806403195	20.955538165491134	6.679083882905385	10.416685525810049	5.37814292436111	16.726958864651856	38.127527205950585	38.61459661919368	27.17786592545342	37.87575538260546	21.141251854978865	13.75775140210974	21.72110289291131	26.979503551481244	4.20040944821935	32.4570386308956
28.63302982414336	19.472909673736847	48.68391867480481	25.876946971128106	22.657546857386606	54.81572043564401	49.06785157130518	28.225896397472976	42.89451182174015	40.32229986365262	23.17760732219693	24.69042894726451	8.147649722943807	60.460093140276165	27.31212190771833	53.575909814659894	46.06913885902143	51.915833309279066	4.379036225253743	54.23844902530491	60.19552518305348	48.13035134590737	34.921303058112876	36.47258714827955	14.211459529838816	18.874678243548974	39.75638833545291	63.24492561256952	7.838218296152303	8.92892629076311	31.725364297428666	42.550302223284106	49.275130958094806	39.99782703385785	20.068387328717293	42.96732814745955	28.825893301735793	21.514033135229806	23.45546403775985	35.666410057124544	60.54278892082383	61.44916333730725	49.90579428732686	60.8169037396013	34.42042580285363	36.70339472414729	8.81901716099562	43.73830012833613	19.518412672156288	52.53478699311123
24.40634542070706	52.14180624160464	12.449511858936358	34.13367544997505	33.8603244936782	6.609946992961549	7.375998442416314	21.67966165209826	13.640164181304044	9.657615129244022	34.21193762379785	25.51881582926594	41.51699610486043	13.471171300458279	26.161461309496676	11.44881705315357	10.28764184097198	2.5593696524655285	47.65957125036971	16.16368948691785	14.83066243557436	1.638152389062416	29.458425891623616	18.020811718487394	36.13451339384398	37.21859604800918	17.468982326807186	16.256747675707164	52.98501084639746	42.43678484779073	27.64309684740968	13.28333739789499	10.221836346851918	25.478096014169793	38.35616174584316	9.456343628681617	21.73529692673293	30.823206977764436	26.5617313373278	19.375502358922773	13.277361475631968	15.335110396322978	9.183486192766503	11.549331362687163	28.11197357841224	13.67226026073569	46.59577684921719	23.452973197796144	30.265334260126437	17.31187433728481
5.146314908957902	33.93820444628199	24.002361628222395	22.645806608414457	19.67509874528626	31.93811245338913	27.505714902799422	9.826294830771792	18.23491090471895	16.245871038470405	20.500389363668656	0.7800966663258592	17.84276187165165	38.3196324960152	5.05035707177923	32.71703088528701	21.362351277661	28.30814557791383	24.138261878174898	34.9813527637845	35.50635849818176	24.84861998315308	26.241413535010793	19.34368042856515	10.66405394207322	20.305006919699228	15.445933397626868	38.62583102299752	27.320161554325512	19.929545506467942	22.021886066450897	17.865024652027177	24.566114329927395	27.86414143594368	22.38646709950978	21.852953596454352	4.189623651990191	14.595874280854762	9.472869180094783	19.433680859016505	38.280769491838335	36.78398131069611	25.22217137916463	37.330371710475895	24.836248619566383	12.344843830238943	24.660846552179926	29.84141596050136	5.3364830757717145	34.11521122854172
32.367510578065634	20.817699089028356	52.55353201615667	29.585526799045255	26.504555222537082	59.01548505076628	53.286675441259504	32.44236285144361	46.755550317031854	44.423706727124326	26.973561285831085	28.6775099054454	12.358726515788693	64.6777736732002	30.97048625891344	57.793455977086445	50.015688734687146	56.07730445405343	7.630230394118553	58.42727964738832	64.16356517030698	52.3062302807365	38.75475291329301	40.66287433277494	18.042184453394672	22.59510894778952	43.49939233058535	67.2582014214957	6.535393126663595	12.858054245525365	35.68986736037799	46.43129071749941	53.21610121325177	43.962885310729824	23.59700051602971	47.1863021335207	32.805751615927505	25.636178577284728	27.675320794024643	39.840831588061796	64.75916127048069	65.4367097171688	53.87848545986262	64.99426830001741	38.32261485039689	40.75971504309595	11.67125904344923	47.7597626923176	23.54296219433351	56.70296636157629
26.263242649748168	14.79201772080651	45.2752392749802	18.31972700048798	15.194059836244875	49.30030664745493	43.16896387455972	22.654816129012335	39.60819837203719	35.81206143638599	15.668782435267538	21.319978397768462	4.1337841520696195	54.56347475788634	25.3012473624184	47.37747950459114	42.345124895714605	46.82660185095751	3.788360225015276	47.64204721749697	56.22655837557446	42.93533291269065	27.44615752517541	29.95656960721149	12.700764745037386	11.316505187246431	37.01599486288141	59.030152518369555	15.146545222171815	1.8506972956976941	24.412544609427282	39.18207089349565	45.53725080363062	32.6794795208579	12.488989678526073	37.09816188067653	25.315833329137302	14.704137635604733	17.75629764790001	29.02989074834895	54.69034255852889	57.37615785603756	46.00768145714457	55.52774197326354	27.0163810882061	32.54419322472427	3.3770111369616176	36.52029472260058	16.26570297151172	45.800475609230915
22.244903588301153	43.17629696520255	19.425070784896327	24.758602014712654	24.8816706632297	12.766735788627457	6.387395035966095	14.480735618266822	17.65829728943237	9.82362874238126	25.134381836657422	21.105574329680802	34.584223620180175	17.79149948417793	23.83123294596496	11.189429502322998	16.175725540066416	11.73450073694839	40.39921469359424	13.497566005747185	24.505375334563652	8.072587412410883	19.756028458905888	8.420389828672237	30.715216234446896	28.52711864641628	19.991348259959228	25.928742951131714	47.350367159241536	34.96151808034937	18.010631888159807	17.075292446784996	17.756040671490396	16.07782869977339	29.42695667649821	0.30087537123083163	18.319290542964772	22.526197780995407	19.23733225488553	9.76915720541569	17.89768538737919	25.044668699143696	17.156370246674047	19.264616556022954	18.402046238171792	12.409540714720567	38.73929796612368	14.71272863271717	24.89498667680811	13.07998708295232
6.2944659978626145	36.1577002725911	26.397472330958387	27.666903028603766	24.35452750008539	36.9811176025592	33.162944181078885	16.180759438244657	20.675075703416688	20.926505556556123	25.21273802531176	7.128176727823566	18.189035494279302	43.58709367323322	4.5730941757479755	38.473362088703176	24.38993202200494	32.977780820597815	23.99179671425542	41.02815065069711	38.399180355429245	29.831000395599993	32.239155355452844	25.73791924065895	9.659310874611485	24.085027335773134	16.96963398149312	41.781694349587674	24.174098012673227	20.976485281296437	27.993271631279107	20.474820915197313	27.46502419996693	34.178324368211854	26.260830920705242	27.766514714892807	9.276387654005315	19.393561518175623	15.045140621161462	25.828179052593285	43.50013700865647	39.79002171000028	28.34232329669431	41.914443900105155	30.889596528776593	16.913093064017698	25.63270546608683	36.23186948568428	7.7878126511300065	40.2866612020336
21.988857469703465	17.267773262391874	40.316267427406885	14.58904317630935	11.069193992272702	43.90225836203065	37.782707815908935	17.26793888085865	34.72677267742625	30.567117240293445	11.71940135019435	16.681459570267034	4.325260728807686	49.18110495666536	21.25047986654682	42.036244940964565	37.29479147175441	41.457172279184476	9.021471805572538	42.420527605769955	51.060874726551724	37.557943791469896	23.206417904243423	24.685445573888877	10.061095901570466	7.926612516200311	32.37881320304711	53.79883965601004	18.666562182284334	3.5502757499988125	19.810042696658215	34.27311872402788	40.4686836949637	28.065831028846276	9.76971952589346	31.706904044117323	20.511389173820227	9.54169538352506	12.369942327365578	23.806554004172984	49.304031058520046	52.181544516456	40.88902133703216	50.136980353550605	22.58720689020211	27.4125765456182	7.862022625704829	31.75569170569459	11.938284831135656	40.641824349507395
30.199864980892215	64.92688469949448	9.867405122509831	48.05189986682445	47.10503363564067	17.603369015554748	22.486574864962144	33.6404209069592	15.658731593635231	19.699486009063776	47.60447397063118	33.843718077485626	51.426066440836316	22.158712002290617	31.766375728453077	24.97002451639786	12.50954441808578	14.417211220592806	57.75440359807215	29.942011710311952	3.299099036575852	17.04655642325886	44.52786681276373	32.76581220636719	44.34525401781268	49.90018686076447	19.31232366003134	6.898644152526935	60.37594968249074	53.08411667070117	42.24633243584248	15.95884861943641	9.318589436602446	40.9024611048177	51.382487349152484	24.678713247109062	29.718515882757913	43.226805749388475	38.09593271588302	34.09132559049786	21.66794006798039	4.75661688109617	8.97590007116968	15.618258816223895	43.10504156779775	22.39246000956188	57.64725435886481	38.947341554050794	39.0426880863056	31.69935435378049
37.56415264301937	1.7732825608518796	54.31763934875321	17.10272678083892	16.545583805211546	54.124053444115674	47.28746540114914	29.586702417135694	49.06504066343532	43.53196290869785	16.272817274223446	31.979246095727117	17.7527058258912	58.1470239113658	37.003855633724015	50.3688762821811	51.03006970516958	52.76713327575436	15.070818089522172	49.230956589213804	64.00333146615036	48.83627325345834	25.590806165277968	33.22185346047202	25.82757451947138	13.329466166251935	47.3050862224284	66.28820404424641	26.835326598101524	14.518781403946308	24.57226378508521	48.543614537228045	54.06463169286736	31.650975435332878	12.02873477561073	41.70427803503248	35.403323963265244	20.001053556583027	25.308751145492728	31.961374540670356	58.39450535798582	64.9371750218027	54.256527110153	60.6564874479993	25.978469474325017	41.09643331103921	10.931640796012063	35.83361262484752	27.687295721801824	46.93579666896896
23.655148914746515	39.48423753926723	23.947000846203522	20.769156630445753	21.36238446217909	16.585634364502386	9.613516198108984	13.284191512449274	21.625067206274405	13.534433484431817	21.500652413952114	21.351746274392998	32.62629679709137	20.55125495759961	25.066118062446602	13.024653487611662	20.5982179641444	16.283423346226034	38.107991303862065	13.597338593729047	29.23091903248162	12.776190562059503	15.07263443271385	4.562053540778913	29.88696020253866	25.238188228124763	23.41875565388208	30.53557740157876	46.0568685317557	32.5937434353489	13.676357766960205	21.01594839088262	22.388062320764043	11.346642817398422	25.888427050748376	4.988970220417311	19.360452729440663	19.76461660280673	17.518300121804987	5.756051071976401	20.760920366399166	29.729106412758433	21.847152714321506	23.13441675780681	13.768927882482325	15.18334761961905	36.02109441614059	10.395084378943938	24.320395381932315	12.290714277493294
30.75374045570219	49.29637186138453	23.53374926897768	30.445464410430596	31.388490295582567	8.852790881968497	3.97313469471413	22.85010299289377	23.702711387341168	17.046667382611343	31.463055938393516	29.822790266350705	42.669355767068744	10.656299980547432	32.386605449747506	2.859462625380384	21.00762268533927	11.411463706608941	48.249434982084885	5.3186463425744375	24.26306781115252	10.190308689409155	23.3030250603122	14.714375226392828	39.30676177434856	35.33834066866035	26.891145703931702	24.413571327261117	55.811125442510956	42.743837560747394	23.0516058699301	23.217501435980168	21.3599440902123	17.925751371583182	35.8751916325395	8.497190848916578	26.96693767528288	29.943298183776868	27.40733674178958	15.813574494518148	10.947550843101508	24.266879569876387	20.34391490301146	14.751023847467133	22.33429268226589	20.41000884625475	46.20140397812353	14.679767402577548	33.53220153932435	6.15140151656441
12.663528812169432	26.365929740843782	30.857614192847258	16.82553034446606	13.396143340007129	36.081451211033475	30.59719565864597	9.876079994053821	25.214947408583544	21.623413537459065	14.258016816634306	7.152419588508052	11.099600572405667	41.91553023836946	12.184665173784445	35.37868619823718	27.927925784720408	33.110705537879674	17.39526572927133	36.67752059924745	41.8655242341329	29.33203235074184	22.583675079015556	19.29061767772021	6.94134222368741	13.160595112708787	22.819135884296017	44.74975102792615	23.09728139900307	12.678030948986033	18.40851230708159	24.77701324557709	31.12396483852745	25.731877713555967	15.317708888799032	24.536248461858627	10.957594791066786	8.577127341523187	5.885980235078945	18.85191336738487	41.966110472384045	43.04515401101392	31.617974550965528	42.02016374844366	21.425667159695074	18.187302569273168	17.334135890821994	28.604919159371335	3.231325295147811	35.31606719350734
13.6781579673322	35.341433496459096	21.271403399124168	18.72791593229212	17.450081189019837	22.467899044027398	16.868625020720575	4.300530320846556	16.793811038913226	9.997110223355842	17.98131578576161	10.980082390530876	24.356118325919972	28.179608011103	14.933140949938652	21.757731943586393	17.817133413171252	19.90761433489992	30.383639326302493	23.53904664485531	30.38534646037128	15.999692763426248	18.04307660210604	8.201940000412574	20.138002778786007	20.296637692556008	16.748163845089707	32.76374231457328	36.7891400166478	25.089912840023754	14.42563763636921	16.188197012695635	20.67107774607619	17.738170978821653	21.715921965012516	10.841276719872951	9.24458888835858	13.68624665684572	9.190196680671532	8.690903304224019	28.235140331022954	31.34195731882459	20.738234446595875	28.59983585198072	16.483948546289774	8.512702431232048	29.21692548790867	18.903073980427582	14.341793235346888	22.542938802669784
29.842774638273173	52.346270496520695	19.67516269060626	33.638978667264645	34.15735951130431	4.120597906256082	3.304005021181107	24.016447251287705	20.73951780776121	15.270772053017621	34.333965265246725	29.826891337901177	44.16469952773057	8.229953508734107	31.555524698176146	4.211742319935901	17.556347394673836	6.876556953421977	50.0113829478341	9.106863960176979	19.446569744188213	6.858343509230877	27.230777885392342	17.356007002499442	39.929042139275396	37.93637286142888	24.348397593248645	19.60245645541274	56.6965645501306	44.57710189051869	26.449249781053986	20.330927455152462	17.39492102802864	22.205181037394098	38.69890043618288	9.321855454014369	26.503356226651327	32.09068331431672	28.823306177172565	18.612848562721155	8.300693046034068	19.435520950274793	16.275938368842482	10.439834492475173	26.12467609537124	19.081347599346763	48.333621126546035	19.25134842851613	34.045559235019404	10.670823219438892
7.003375141940766	36.15819081710692	20.070506597710175	22.093952258513394	19.813253018400026	26.349051741806754	21.874653160023673	6.846443498191221	14.577399227467664	10.933822598296738	20.536553955882656	5.244755954860917	21.98126137602434	32.68567271191983	8.237714767723634	27.11044711602392	17.04398639083627	22.850824338143322	28.295640757754807	29.522450225981594	30.955875684293538	19.29711545199028	23.63015361210124	14.869941042076539	15.833990002551023	21.53673499756494	12.901258951916313	33.875007102741705	32.67021219493827	23.536115567853606	19.62335819830966	14.0880836392584	20.229980104048668	24.157806318342676	23.38590519942551	16.29753655585228	2.5500424288783523	15.023363061137603	9.411315034012889	15.242126417861522	32.652395935380675	32.1452528889045	20.70665244833396	31.86742361012655	22.115052662750603	7.29518529221731	28.114778716266486	25.566739402940723	10.012776161076886	28.784430847168736
8.23868830687731	36.31152026887831	19.724876520140352	21.66872691299004	19.573733819344465	25.20576623333035	20.60260855409295	6.173253843915777	14.391843670884052	10.051105385105599	20.264697234349466	6.44931276116334	22.692266774959307	31.481542134166755	9.535780990830293	25.817482480078077	16.58155943927397	21.81570720590611	28.981235327699903	28.191022082642494	30.330821065096927	18.196923678773867	22.73004945288896	13.637438240532086	16.86781639888958	21.537268761324512	13.103416951945672	33.16446066842021	33.72492255855648	24.099406798988056	18.796320350289747	13.868300854189213	19.734077915032884	23.033494392867556	23.313859340289216	14.981416877693677	3.82471141993789	14.928794185139646	9.389126440649623	14.061382704869493	31.45826276669342	31.482963285420134	20.13709907049942	30.8171682493158	21.199723434731517	6.6606137385035336	28.61362266142711	24.339286299816006	10.995051965406745	27.445987476160315
31.99155825971111	13.129490832353381	45.888059059456204	6.21851262609883	7.480084352631829	43.501643699011794	36.543255731564734	21.158228020176715	41.122055999903196	34.59547750216704	6.779513136308699	26.273038639129428	18.657125926390165	47.11649105269821	31.937928580684016	39.27509791445137	42.446998832654046	42.604602660607874	19.880384614142475	37.90382678708128	54.54936791938495	38.74388185667456	14.164869232956987	22.591938690525616	24.08334395366923	7.255679934959629	40.13906993452098	56.520836043470915	31.875956208059613	15.955282667171609	13.41156774816706	40.54597258379971	45.284216444718	20.22488357442516	5.113505913037523	31.264615649619195	28.80130636351176	12.428876529182492	17.994315333922508	21.270171481353643	47.39124416739661	55.34901045940841	45.289337791313514	50.053790694957634	14.580473847317158	32.84073423096998	15.67733707210924	24.4074704710817	23.377204279887575	35.57068746675507
24.396935147766026	18.346260726773316	38.459884419737676	4.01048078586324	0.3216796297897245	37.62114372890095	30.872294427592216	13.604348164657122	33.55359382975827	27.321051988856922	1.1775787106006534	18.71349238909492	15.113390130025588	41.94313420084411	24.43882795236329	34.30194266588517	35.060158542258954	36.18365178035949	18.70726621227909	33.767172346012764	47.59569273848832	32.25422346801649	12.509328268231997	16.845192770952593	18.161711478866476	4.000406257463038	32.45832286427443	49.77609163092383	29.429281631397288	13.483783199638436	9.549414505225668	32.98766462128133	37.979192863813466	17.76456056033554	4.562037847518622	25.16959411374836	21.1092434301099	4.804893729626221	10.30080699438612	15.654858528461137	42.15662569770364	48.48009329044305	38.063576937490765	44.134197994129195	12.053638266335376	25.31702464503083	15.539881103480363	21.70358458060612	16.306987746820745	31.693689393223195
11.202920223384162	45.153692919052915	10.857507158044326	29.716902627248476	28.03718775178786	19.9953687986383	17.708952652112572	14.270450578094904	5.7022492883653735	4.397643779394907	28.663951398889957	13.67164849925951	31.133857459764464	26.808610959511977	12.954124158076082	23.04038012822304	7.801659269146892	15.673382170202297	37.460700885233415	26.718632905153658	21.8423004135822	12.97336137220667	28.894306777273403	17.6896627976734	24.371985785988404	30.29564749945659	6.182042144597381	24.918122868103	40.90300180405847	32.77949560370404	25.50008477039134	5.124075876933533	11.000233179461826	27.517101089968847	31.991560181350852	14.040654468470152	9.541509393920693	23.630799733435094	18.19612440061441	18.671839684395618	26.64797623878352	23.092681544261815	11.553717856259908	24.494056151236308	27.334731204069463	2.640410645158003	37.36593679154642	27.53089058675626	18.842883850762355	26.80640181178882
10.927887600286875	33.4152497236347	31.130508087980587	27.44361271030104	23.889251105550244	41.193530361667904	36.98668292492248	18.429985031024557	25.399031078627118	25.23727984202286	24.74805608885502	10.037581842705158	14.851544083857908	47.68834497722409	9.25797614457924	42.21441985144536	29.07990352332996	37.340075878571476	20.169030123586	44.4431976761734	43.12004574970584	34.05684253346593	33.23743337961035	28.265330978374436	6.451962172380067	22.819696232935488	21.7039363253682	46.485218886723935	19.447857939888724	17.911708810505843	29.019879808537983	25.18839833814848	32.17340714381839	35.92678250309335	24.992350309835157	31.352301908815456	13.226635619890573	19.284392544449016	16.0564067805781	28.1512500849205	47.628902571089476	44.50430793524127	33.03219803808211	46.32399835069093	32.01469499433119	21.229355066402274	22.355022473483785	38.39949147057351	7.886023996425856	43.50487296064088
34.3537312996753	16.516539798386106	54.188397706575735	27.492145066308517	24.767174796763047	59.282062051200924	53.23477655831664	32.59572889791498	48.423913076849004	45.35284027851004	25.10986796293064	30.092616577515336	12.635485442770149	64.63574204927122	33.10392793712777	57.47868881368506	51.45494684838613	56.65821108802986	6.469299176341884	57.71601836844424	65.51315068739893	52.801422140505096	36.82082748404875	40.05393207918316	19.9385078683399	20.674862248751396	45.435314237649116	68.46128809654606	11.183238633063054	11.922389628118129	34.12615915165801	48.05185908184917	54.66358036872028	42.330445080737384	21.295213023240144	47.15272018634955	34.2147277591368	24.788562133280518	27.71169484405005	39.113327304886916	64.75524999049819	66.72507258120525	55.233381975954025	65.44423960575143	36.5616528892717	41.88209170470754	9.106147151362462	46.27994899856411	24.89354159706811	55.841048115541646
31.28306320720573	34.00054529179962	34.992970636086504	15.751141928379882	18.165139766368476	25.799625358749996	18.94876534424401	18.288413816907124	32.323433816727004	24.223787861703734	17.843838927121173	27.353449674129564	32.80541361256335	27.71353915287793	32.32758638932632	19.90250378787923	31.607686776240357	26.661851600165296	37.02838044595697	17.487442658790776	39.87733664544162	23.518922739554384	6.718646149879064	9.855377587953386	32.96095597934109	22.267712803307383	33.58951401927203	40.81503130728336	47.13281905085573	31.680839262957385	8.847238263059745	31.701872479596926	33.4622139731434	0.6505984764969786	21.954528957268224	15.960188398588294	26.831880062030713	19.38994493053309	20.335826693578706	9.14600515014573	28.081316721681027	40.23508659002788	32.91505115289865	32.0578000762	6.467674647964253	25.067768645670018	33.863501493076264	3.532804320741706	28.46446125698351	14.998951458649335
39.10742920313942	65.58829817331588	22.34786411600157	46.94000750572504	47.33689575342927	9.72924692827821	16.558109749116603	36.280420651480235	26.359689108287988	24.588390064472062	47.55089358943005	40.54080010433596	56.34626234168499	7.664877313976649	40.862799980915455	14.790574349185366	22.314481248507732	12.502587510644934	62.400796988919524	18.592779342577288	14.191089744327268	16.151249438371014	40.43394404983826	30.60162686808895	51.162287169332544	51.02159840773228	30.590019848293462	11.783492797249789	68.0143462933472	57.0776362839451	39.76940534342651	26.2426904852201	20.18363336817054	35.15088592480071	51.88420339935725	22.194070831331736	36.710242311843324	44.95496868666938	41.17617654600875	31.883896397223648	7.154076894788022	13.133004123948538	18.924684001654963	3.4805304147792113	39.380917192216565	28.571862843649438	61.05834095251343	31.80030115539657	45.28818168565341	21.092154175924566
22.50880710881149	38.565500959166535	23.70517109154277	19.94175889497364	20.371425835315883	17.377739375340553	10.496928899518139	11.98706791968607	21.095270789596754	12.982370188667042	20.54441224329708	20.094012370030047	31.382236344640233	21.60603403933836	23.89373280326509	14.179242231496248	20.301212540229177	16.752823918918356	36.90214716302296	14.885749669707609	29.515743767568868	13.105097124036385	14.749445797122902	3.570863265288051	28.59008859696513	24.193176137097247	22.690340197702675	30.963905127257494	44.77454775994314	31.39340685018412	13.017582513567085	20.47888571161798	22.247168114772187	11.516190010004431	24.910565604199682	5.300612750286078	18.182686673755303	18.602986773547844	16.240979824435318	4.865564473016793	21.797542077765936	30.07505208435824	21.775713745706074	23.92875761329258	13.375413006128174	14.341167787875355	34.873888827951525	11.023412867450086	23.025092794153146	13.586243513725048
33.41249423692621	56.95749801929315	20.608771265386316	38.22254655693283	38.78298673534372	2.8113098719822482	7.933121727595188	28.489024565424867	22.833553983509244	18.623500425516998	38.954129572317406	33.86941471050881	48.6525221242763	4.165329644893041	35.15376812381972	6.2533184441972836	19.189902165698218	7.615613052324574	54.54849382193834	10.799165878882155	17.52514376660698	9.695951166866084	31.583265129529966	21.97558445855874	44.16481966513082	42.56554097252354	26.770457879275718	16.871260253371773	60.98512590764528	49.13267825203411	30.98366723553346	22.522250528411803	18.249470076369146	26.33514742028462	43.32329372760903	13.894403452725877	30.359147973041996	36.70038174876362	33.32946448762703	23.22324179519821	4.048665813710182	17.17179053285995	17.00174937864078	6.3745594742418366	30.535757030554667	22.59107906593522	52.92984108425878	23.090264545621274	38.266662801852455	13.032442407017005
11.608491222798941	28.493196924498672	27.739139304228647	15.963056439088072	13.053956648344581	31.944015042060755	26.39352781104988	5.703037163027196	22.27959566291796	17.872991350604636	13.86515132809146	5.961358852764566	14.983323602878745	37.722484521977314	11.73048473193691	31.174469939810994	24.63359668890363	29.091762017970783	21.169628135391903	32.538488241390944	38.341014401634254	25.270009990663336	20.092295706889114	15.333101896045152	10.918472929630564	14.106291859646168	20.40911822973069	41.096719291239026	27.302179908990414	16.119922406708806	15.844437821587187	21.788285484667277	27.78901504864934	22.509811784204487	16.08292816838363	20.32934379775622	8.578091341066118	7.991314133074914	2.8688205653441914	15.01511637287508	37.778127116669765	39.46448939180116	28.181045557091792	37.949663457114184	18.78089658827578	14.709095599996962	20.57617067114939	25.070108372954667	5.649726595328555	31.235854461412043
13.04703268448545	29.53810570470058	26.45828494752856	14.809530749590394	12.548897029690647	28.961069060261238	23.147708833642614	2.29329375949077	21.324765818466005	15.834118121565186	13.253104349883857	8.05561546897936	17.876860295370314	34.5300072435232	13.606530021575134	27.79974688266143	23.166713128818163	26.405542305280328	23.867193320413023	29.01896314556957	36.42410140186847	22.50997091058322	17.40967658739705	11.760737720808223	14.480976798817082	14.611620036418735	20.11604689951161	38.98097336207614	30.709618988744154	18.57630247275464	13.200996196954176	20.777869307709352	26.222303529148864	19.26542265192807	16.319589372253578	17.05202877331497	9.119228272359075	7.945417384138574	2.715599653742488	11.473545239340135	34.60983612880378	37.461802060257334	26.46825515533919	35.11830728226907	16.000593550889537	13.2346835464279	22.759220409500173	21.634282564770146	9.159334211697763	27.679445953237273
30.04318250056677	9.178565831635474	47.76202083158279	14.872942668522183	12.659159591643927	49.538114552451326	42.99524927610358	23.62705756987607	42.304838359019875	37.46601850975561	12.809940071521604	24.610673796995467	9.803576538262535	54.22889479985872	29.355897423499382	46.69694710628269	44.60678248669167	47.617531599976836	8.561622574537562	46.305245538278484	58.056927325509804	43.67105583400293	24.217504961040547	29.142923418040183	17.8270413325182	8.55443546709955	40.205215479538055	60.59273020992414	20.772146532004232	6.55220529704074	21.939244971115322	41.818910943031526	47.72919326048148	29.946296707609044	8.62848131531603	37.09412293653201	28.27693069937284	14.335828463464779	18.941551644445024	28.027212095881012	54.41518568757896	59.09442970244308	48.04468811562867	55.96399967768563	24.116339609876267	34.64288493751948	4.161403138360724	34.01388409801597	20.02962829488952	44.23628906866038
14.644483471064568	25.342417681895416	34.21216333908453	19.526456469140676	15.866319452021555	40.63222876086704	35.29533249949924	14.64764879842679	28.45143602755398	25.75009401911299	16.704929721193228	10.121506265249474	7.724785060712822	46.5744938207747	13.63184246977979	40.12539577046069	31.503561433998062	37.491696574539276	13.95318912939184	41.4545739761762	45.60407382545714	33.78138048296353	26.410632428771095	24.024935452390604	2.6389560740067934	14.372981864421343	25.57076616223229	48.63245457652095	18.36307001890638	10.222293590134477	22.36504741386212	28.075881547753234	34.712200351460936	30.037169696313228	16.529821722096557	29.25553720589254	14.251891356850305	11.789480065337898	10.533043134004958	23.539498464155862	46.61186805267633	46.8460146209054	35.31496073825371	46.457865710626805	25.381880101694218	22.09192140225341	14.941915660837928	33.09676234611287	4.923995125819947	40.08183042750917
4.419320079281097	36.52027959374254	24.67486240721094	27.00569243286385	23.820103458818657	35.02833029343579	31.23669187039411	14.72591811353596	18.91966097469455	18.975368718022036	24.66922434373919	5.681809517075283	18.978269198644803	41.635747836725756	2.7700624915403025	36.555682770451554	22.572131527221106	31.032359763669913	24.96771705191797	39.16250974548695	36.630399105366145	27.878215237814626	31.091644546103115	24.1192912214511	10.626440456021948	23.880893156497883	15.330693749471989	39.98080307353839	25.840105281283478	21.600812041876104	26.859159419578685	18.694563274779252	25.673223747542746	32.768913681130016	26.03571733356478	25.881058455594644	7.373281938475869	18.783083398229763	14.078617062827792	24.270922486339114	41.54798087195148	38.007176367256214	26.524126770854046	39.97586081889401	29.704047425390932	14.961442907919361	26.315286035994582	34.686244955545234	7.595282068270535	38.46102042802718
23.410710575251077	51.12018559936646	12.315993716099676	33.17611339918837	32.84999058212722	7.51171661555286	7.316405334846982	20.597152648602126	13.047804195127297	8.631722151073566	33.21184693290486	24.444512254128664	40.42135280381637	14.333581254442901	25.163887058133607	11.775127400079114	9.900730418393007	3.6556239220480515	46.56589530480059	16.351679560458145	15.588450084980847	1.065936512470592	28.671249142682143	17.141509337348168	35.04900120525725	36.1810319553775	16.763344025171975	17.165567954687063	51.90141072553146	41.347106234911635	26.759808108422476	12.656185611510024	10.174443796514057	24.832997984087978	37.33753645571727	8.679097592447178	20.679945188269095	29.76692104949309	25.47629731871989	18.494577751387947	14.164095699171428	16.163067685812905	9.22901091919964	12.633974253879643	27.304279923877786	12.646797277215011	45.51382180149997	22.95073472602712	29.177206180060516	17.345790013092685
29.08386362730831	36.1302052418327	31.491841513766285	17.418407811232928	19.25680595514322	22.297383463302825	15.384838443870846	16.62977783727928	29.029539115527324	20.916572771352595	19.088813583062212	25.629416167330355	33.06156043913975	24.58617828496839	30.25898038094951	16.71237047167698	28.139349460105652	23.035332182061502	37.74585241720529	14.861844013518526	36.24203794893912	19.88197083351129	9.29796514457756	7.2263046275682425	32.26788194776262	23.396389092788265	30.520124874883372	37.20863474636755	47.222361600865966	32.28314098839408	9.99379334262829	28.412797861991997	29.91222924036789	4.044141784741023	23.40887116203142	12.359064816597288	24.631151918208932	19.53824616140229	19.453285287663906	6.931860388537156	24.925515297031755	36.607991797189165	29.338066728203682	28.62962853611448	8.509223430667465	22.063157675370608	34.903292605222056	3.490351988810675	27.35650467973085	12.54408267516977
39.570421606527894	55.435826904985085	30.48768214903725	36.691766567069784	38.23794205622013	12.993207266910265	12.298525757176982	31.26328726479033	31.648583294081984	25.620826487068733	38.171881957051106	38.58310282486983	50.663269095163535	9.096632825807493	41.20876466383312	6.98557708814882	28.49092610428776	17.393749222384926	55.9823351045565	4.594192121577396	28.080676425955073	17.76000275459625	28.356000430170187	22.334903297109665	47.83699309196754	42.32937080146834	35.149164829342304	27.05984694541211	64.14565116920365	50.45669465316996	29.219413298875	31.223054151950457	28.167608258819648	22.358146354210533	42.55780263244716	17.294768791355736	35.78847685036326	37.52839806332373	35.612999668129056	23.204463964076968	9.63325955675776	27.614242379088793	26.99283615109892	15.857893047714498	27.765750934600625	29.139250755356034	53.59043567135783	18.30080045553392	42.133914855851565	6.768018556759986
35.15797567897514	61.6957522834603	19.249945680513633	43.12918491128809	43.4146952031595	5.811551607133604	12.808512352969899	32.19372227271264	22.798387155780173	20.553106088900712	43.651508898044234	36.46990720634735	52.246020144593004	6.491991198167083	36.915054797388244	11.920399068067976	18.805336866880978	8.446329724165832	58.308610808055555	16.309013476181963	13.102023055600666	12.047822132635922	36.92462249807069	26.751469447406723	47.07332989867712	47.05305501242262	26.991939512198957	11.717810350941596	63.92828506414409	52.995101318752994	36.04886232427611	22.63156078872372	16.979280025881792	31.841433575816353	47.961187030252994	18.2372742279062	32.6660694142322	40.930669121541385	37.090975461396326	28.05383101516797	5.970427425815749	12.425653189159336	15.693789793474597	0.7466407551377019	35.810285558006626	24.550831293832964	56.99907623682161	28.70340955116083	41.19535841256479	18.637706911161587
29.048830938092067	9.972574075411485	46.370632359562485	13.026780499839338	10.788514143428797	47.7845036770217	41.207312632865815	22.04162769945853	40.972836746006976	35.93574839892195	10.936179742148921	23.517743118996407	9.937620371204012	52.41850447409906	28.451989733816557	44.86598397643359	43.174773767063975	45.93259101781304	9.83229888265196	44.4417566877165	56.52052323953146	41.98441432144615	22.3764403198628	27.32100189099984	17.453511954007162	6.694359545494505	38.99951360847581	59.00766898740411	21.94199158355866	6.753174324814019	20.06593734040087	40.47462078782645	46.27661344193789	28.083566952405256	6.780395747294274	35.33058349282316	27.06836065030578	12.64135429223354	17.43671361690003	26.19392639170942	52.6094559944423	57.53718114387483	46.56114662913102	54.2266876712515	22.255991382345627	33.20665544101132	5.6321454250457395	32.1455886769352	19.12846863905832	42.36696264634395
22.2717557430019	43.325967392372085	19.309233967201752	24.912470354480437	25.030287908389603	12.6221178972813	6.2699009199125	14.591367426875928	17.57846358345152	9.766658742148627	25.284449248009512	21.17098995920051	34.701984247559295	17.671685734978315	23.863070698665997	11.105671108697564	16.06811875156468	11.578763122192083	40.523487672747805	13.465546748088753	24.353447623752313	7.918866691104351	19.908585314595353	8.57579926001684	30.80604861341107	28.67190239423513	19.938026402279778	25.773559937470782	47.4499557171609	35.0882132437645	18.16637395169709	16.99725351880384	17.631324733418428	16.21648384551016	29.57532831368151	0.16914260841707793	18.362124378396743	22.663369760064082	19.355261494767895	9.924693515150235	17.77496335940783	24.89100655846191	17.025813083407286	19.11705610601018	18.555752961851532	12.394536647259706	38.87265748589673	14.828858516683985	24.98140097327101	13.077936944425637
12.032413110447012	48.46226685099569	8.328019002979065	33.58797045182234	31.741467674005694	21.46524955687074	20.392517739183262	18.039257943691997	2.5291266037369744	7.69665734416916	32.40139140210241	15.887800725623991	33.551351065213616	28.333520857241798	13.643974181364642	25.554175376536055	6.303399031720182	16.7969068211282	39.86313263002325	29.603362327227277	20.222683601031488	14.90837407885733	32.99905013650777	21.771326457555123	26.1936537096299	33.772161853206306	2.614637538956775	23.60916098856628	42.224221964690685	35.46104995028144	29.574349551821147	2.2981617992603636	9.291157533693115	31.576700184288764	35.55325196016586	17.5215762478906	11.854133660237508	27.168294748346863	21.619675996594943	22.77066251448711	28.10280541110959	21.60911992301081	10.224675427694358	25.061355381435447	31.438984744151387	6.703806743668042	40.13476291824759	31.46019157469032	21.061985479148408	29.94738898032535
35.85206234105692	51.077209951633904	28.687097536224222	32.29139910894815	33.778290911860246	12.412372982792027	9.35293642046783	26.959842050091147	29.0983293086463	22.43074596364671	33.72324875488177	34.53025327909275	46.22130368320359	10.991387131639103	37.44637570736673	5.027001200283448	26.30421816294763	16.04159600164706	51.512120748334915	0.12256770056139037	28.105153764420834	15.440064733687946	24.124360256579127	17.88590753540309	43.55914132425704	37.86330526549126	32.30944941657269	27.672377126902838	59.77205309253445	45.986607050341284	24.8102808504498	28.620135913526518	26.45372362134627	18.203287865317588	38.11601467191619	13.443439595086321	31.9213048954078	33.055988732743536	31.22899847378624	18.73516490963301	11.46362968293389	27.878191557393922	25.375398631734395	16.943233016089334	23.459509035527883	25.69812209292735	49.112616378880396	14.268054740751918	37.90888805164872	2.6656153185512963
22.261847024897612	23.313270636543738	42.460743222608386	24.643080847493692	21.055650337561634	49.630634725017124	44.25026085903987	23.486413401508752	36.66154291781928	34.61719097358603	21.749967178368436	18.707014945863527	5.906055499439546	55.55542058212385	20.879359864390583	49.013219476405915	39.96547303263564	46.451516695599636	8.256598196746488	50.14021771739971	54.12327595215104	42.76484561349478	32.962478326866936	32.50104557721096	7.9771709697321	17.999713328398503	33.39435879136443	57.26250714383571	9.510520376107015	8.783971625988217	29.2913555466289	36.34475379767293	43.159862604676825	37.4053289728514	19.737384245262522	38.189355154486336	22.811535895730184	18.526151420651676	19.033436186396397	31.87232971281922	55.59828876539054	55.413774771666525	43.847796058480334	55.43285796409511	32.198307488525906	30.861055991012705	11.704482525347284	40.831311702898795	13.67162036029028	48.643503180445215
19.315928026604652	39.302514310561	20.576037886418927	21.18274122235636	20.992188991847286	16.852658290152313	10.604469415653478	10.301824569487936	17.631146580491013	9.533649667126575	21.3052484404613	17.454557736897623	30.370371525138307	22.009756816410782	20.782442096996682	15.24344050888366	17.111786909126618	15.255708009783083	36.1810870408141	16.96575379699647	27.36007519968423	11.359573508610504	17.343970399126995	5.490956382659996	26.68853094934157	24.513707718158578	19.10944602387562	29.150895840001844	43.232972331474144	30.74756994450114	14.922454344265853	17.01001243394687	19.288079751749937	14.833921589000491	25.51915053601112	4.510202817208907	15.109992845502195	18.384683608812082	15.024009258236246	6.780289830845014	22.116668984546006	28.061487083457234	18.94285118064859	23.280108850743318	15.86601225764899	10.755844028965612	34.55679929251362	14.60445872681372	20.927450801058466	16.090869407600756
5.806872953624657	33.80484755996111	25.944044434615943	24.207565883942394	20.981920047578527	34.879386751589955	30.590295013296533	12.657651319864819	20.14458751089647	19.026412359742274	21.8337066390418	3.7467580006644203	16.627827289822953	41.32664383702115	4.7170070924461145	35.821294557328535	23.547033223886178	31.130571216555584	22.768781422470035	38.112144227873515	37.70216625060393	27.75999827378814	28.60899090514042	22.3370354915954	8.637025059788433	21.01493946441025	16.90966348099873	40.93233938618019	24.790408544185283	19.088561623993865	24.363414580249078	19.842977444310034	26.71957174784193	30.59940370995125	23.16833075427822	24.973201745839958	6.916896784691657	15.961813523582943	11.43457687663023	22.36107010604795	41.275719620860144	39.02783286780781	27.468291707423543	40.141420911118125	27.25930142848191	15.051310879425046	23.828796768434817	32.74004883865745	4.766129483971867	37.23983894124036
10.51112334850932	31.90184751627513	30.84348604058015	25.43690914836237	21.893178532612282	40.10656202261244	35.66609309668693	16.65579099431973	25.063406055048496	24.282866707998306	22.752942815665374	8.628757745672344	13.54911788266594	46.511000627618074	8.984548339102878	40.84005374813051	28.608491649202353	36.38608470887709	19.180564570573345	42.92088838499001	42.73003986836111	32.997803900739505	31.24047360553082	26.505353950012196	4.982389163758573	20.909088163233836	21.560611013115007	46.02149569405473	19.69200525935425	16.49045790473153	27.02838064938575	24.806806457226156	31.750737315144942	34.00291582864241	23.087169890717217	29.93336461162195	12.16821098234097	17.26816340696708	14.093886957336306	26.34466803779799	46.47034512586854	44.082944264520854	32.54957326514777	45.397859695888584	30.02773193069179	20.30680929720247	21.049301513052406	36.540261725906205	5.913840702885536	41.91093526343669
16.71477282485854	23.962070439050148	36.41701886581643	19.936884521152628	16.244843283421083	42.77931653515667	37.35642416343876	16.606562058890688	30.64886906782193	27.973483326270497	17.04900972458476	12.341323547788257	5.745836702648143	48.66680926440799	15.615451108676657	42.12819565020334	33.72704160514125	39.68579633144686	11.839614273953876	43.33026576074552	47.83316415424884	35.958983022854724	27.374565650878033	25.776923520349875	3.023315258609169	14.200268997220885	27.711103418179793	50.86535124561672	16.355358434285478	8.543611363616506	23.445515190437455	30.279823055746924	36.935387315083034	31.319372999459983	16.284833645556553	31.295796975303357	16.474757880085324	12.677052501643878	12.260967636392902	25.218938187795366	48.71286637254632	49.07726398113058	37.54368903115601	48.64104801296045	26.43738673221445	24.32428598398977	13.163849960376707	34.531183968881834	7.149227210205129	41.89127910665267
32.5289149113366	14.24598331486931	45.854109302549546	5.892743487821825	7.872170762357192	42.896298240627864	35.90672510826501	21.280724992219568	41.20320736833956	34.49283837843911	7.086618941166056	26.838961247028926	19.987471759908548	46.339854299433995	32.549461249191616	38.47732729820632	42.39155089480876	42.15189987010074	21.343890883290634	36.95721063423093	54.26364753850277	38.3224647325563	13.068645282670564	22.056783333582835	25.153666269402553	8.327092632327329	40.36982700253689	56.152275686632535	33.31466302326411	17.344935376027916	12.679260980159391	40.61861133699652	45.17667529037027	19.13644010982302	6.269648789973174	30.75674076927903	29.19937030488599	12.933489521754561	18.401889885018317	20.71879832087604	46.62700129492488	55.0284727153149	45.13984252985299	49.44487579756824	13.597021960139115	32.89810854066779	17.15242185890178	23.313408219041914	24.172186471695127	34.58958056978228
31.582071614208477	29.416039546154348	37.90847372456529	11.720642314294505	14.636166879842603	30.180964912653774	23.218226850530012	18.218503351313853	34.666369413499986	26.7142624135038	14.164460632103891	27.021380885320383	29.838171478456086	32.42247597669074	32.402968575680376	24.575149726779834	34.440746681453945	30.652741489580432	33.53542723285714	22.28444045913094	43.729012173798615	27.27649096724378	2.3814223222228033	11.9241818845468	31.11003813932352	18.578996877659716	35.408217119550415	44.89435251616542	44.2085239428006	28.36119798467327	6.167135576097629	34.03987539023109	36.57362321018065	4.171338834004769	17.961387878915954	19.505507766994743	27.23121510339567	16.890328777795816	19.09546068828961	10.798720093492985	32.77762719422946	44.18516572093345	36.1501175078942	36.54304348072558	3.144488654118444	26.894819605453808	30.0932480244027	8.235602702589064	27.245318891233346	19.79553520562447
36.52052416687107	48.24208226507599	31.587233428575036	29.661353997911213	31.505336330159786	16.286689941319885	11.963063950391671	26.3535684072002	31.355456651857548	24.103218011755093	31.357283993278156	34.543359639908694	44.77971521153513	15.203645793774045	38.02104522967225	8.844341353410055	28.933140833388023	19.467583432779833	49.769678790037496	4.208048798137407	31.98425247411051	18.231166475552037	21.01661587168592	16.71317219745081	42.880404606449986	35.63894252973594	34.22360108643305	31.730777009446413	58.661636371801166	44.26529211141352	22.266491468164965	30.832260783765488	29.445766977004638	14.965786100504014	35.682680473797625	14.454541258658558	32.36137206867381	31.36607795447455	30.23010581186906	17.30115904947904	15.682545906350185	31.838124981037144	28.449593602088495	21.13557000398794	20.54605144936634	26.95544799436294	47.090263900050196	10.839179261061117	37.436894250170965	1.9972678438043499
18.602186631524877	24.70675589778131	38.753089999688534	23.100135237466016	19.4213256292297	46.03735991621119	40.77689925185027	20.133759179715938	32.95493004745658	30.91968694559469	20.189787480530075	14.984448874619558	6.017999431177396	52.037068286272344	17.265679727478783	45.61843475432541	36.2409700781381	42.792292358023	10.75903333494454	46.91776509979374	50.39775647940514	39.13180923220691	30.85990392391621	29.40988996457652	4.251027004984543	16.93198001122637	29.733007146216924	53.534918396208276	12.88016051358289	9.269167828600684	26.992882510958868	32.63243701025685	39.43660894396282	34.928813747917474	18.89448576138605	34.744409329428336	19.085002309587573	16.18956724869905	15.891174805935766	28.86670761462581	52.067787682572416	51.68675283865631	40.121095614621126	51.78569013772085	29.968151814283196	27.14591191452217	13.269299313506112	38.174527189127126	9.985573594675339	45.508987894554124
18.274021039371743	21.30034223534077	34.80387089976841	11.121539956031938	7.524398304147688	37.291052487011186	31.111098812544306	10.791512850805592	29.42530933128734	24.48545264864767	8.382116899213154	12.550281036345275	10.312163671292435	42.50589834329779	18.020916234071418	35.36015691851052	31.61626241432948	34.98569198118146	15.699495411256011	35.83158174213448	45.07299504920954	31.062551728559303	18.171624827571698	18.070524176671896	11.102058332804205	7.186088778309342	27.599775589125585	47.66310604713859	24.39966624750491	10.220096819109191	14.299458931961471	28.92051521704092	34.72966716681257	22.33128394975263	9.306839999911055	25.043260620276897	15.723148412578794	3.488962844812699	5.97208369456734	17.247946038627855	42.63243395009049	46.12918487070214	35.04089612161316	43.57514757232172	17.26722900284029	21.6488488809485	14.135236857786104	25.76046216352353	9.2858879267973	34.11722630359674
12.776933726276928	26.247140956053205	31.21943821708092	17.17067248930925	13.696599478187913	36.63792656943836	31.181867161893358	10.479288882072801	25.553804792594946	22.101574324314893	14.559096920511147	7.373662586555847	10.647291599693647	42.492754406336914	12.216401456246762	35.97475685160525	28.321541410922414	33.63685633034928	16.959685428581807	37.28573430133451	42.290892335448056	29.869279466984615	23.08853664041008	19.90022485257337	6.340007222807316	13.284790812883557	23.081568958436815	45.198034501320954	22.50172169404278	12.337003970391045	18.926553992609158	25.124941846952687	31.52167680255812	26.29773666825855	15.454240573117666	25.125258703585974	11.270606397125777	8.957312221323106	6.483453601541078	19.4581263008686	42.54076194814661	43.480406559389635	32.03281061926978	42.55740229181951	21.946250109292603	18.624385057775388	17.02287510328108	29.19257752737723	3.0491646548414595	35.92630082342099
19.85619309509122	27.845574527190067	29.97160535613071	10.079089275479989	9.534406984580974	28.14364892433973	21.472460500213984	6.56464987922691	25.583601505961663	18.550151158994392	9.86081223033727	15.083649483098506	20.99058815147122	32.682694827248476	20.55634345551804	25.20739781654793	26.486481302608016	26.70115252163407	26.123763633342364	25.270750556845808	38.38187566102932	22.782599707200358	10.409824424622746	7.647481677721404	20.06903291663217	13.16469612607468	25.317889567203398	40.421537558633155	34.98674470255214	20.598493019932494	6.260877513645646	24.979067577397373	29.220897019406397	12.561090225181813	14.066776168314746	15.680998781680794	15.645848677336915	7.668234110762285	7.39752047322754	6.658553455525836	32.868113174594235	39.20136192524904	29.169024395348185	34.643354310268265	8.976543782207719	17.287542781578242	23.8541635149086	15.458604243164615	15.557044159460569	23.474744595109662
12.307320626299566	47.61447958078114	8.56633435826365	32.32764364883037	30.61683806264776	20.07451998702747	18.697839372662767	16.858015707137916	3.112529011004053	5.898677702584877	31.25156807894842	15.579079530688146	33.19613653507253	26.94484857326632	13.999311987722212	23.902982662723275	5.8927122775228895	15.48992320062055	39.522677318132565	27.883732429140018	20.049525535234068	13.35823348817655	31.4271539584676	20.09290809798036	26.117562134464233	32.80931170998196	4.337803018337021	23.298047205875427	42.406693162629324	34.96920505437998	28.081481208327986	2.5660072932613542	9.071881947648011	29.869752166790636	34.53320715746036	15.725181568918574	11.460950860540846	26.16034673304984	20.680389093793057	21.12077563695598	26.734794324001932	21.37458562744798	9.826084278518087	23.979469195324473	29.869879424190295	5.251894146825629	39.59960508687989	29.692241759519167	20.778356177829316	28.18775774705527
33.50794841256104	46.67109925570691	28.987773494678475	27.91122151361237	29.49418029417096	14.650899044680507	9.457034000230824	23.54814395816787	28.508620240553643	21.145117671132603	29.410303287679746	31.608033253337474	42.31665827398085	14.848051750254267	35.015745877469925	7.496232489165002	26.222260667725692	17.30162110853537	47.459278489611876	4.331385894662268	30.181146863084255	15.674464179293155	19.69940671098228	14.062291552651352	40.12297342455615	33.60024090504466	31.288621240861907	30.231129445633414	56.06769195000795	41.93931324013839	20.438556823838283	27.974094181210557	26.903440873046375	13.800586908482897	33.78834457670498	11.447866762751408	29.3647438513197	29.00706715296624	27.562709036249945	14.768271897239709	15.269039296975555	30.15691550071566	25.95857621688833	20.111128870424846	19.035120554641672	23.944395515520544	44.935024692439335	9.94338584548197	34.61360794256014	2.1103634949773387
22.48413046214112	16.790146852290498	40.796873648799355	14.575030145868723	11.101314724429335	44.292421815067655	38.14573584309034	17.67752995711543	35.21199974419202	31.01996707061493	11.726285757947513	17.17618921360417	4.3351422621028854	49.54058634331677	21.742757322042742	42.37003846193186	37.76932524854185	41.87506104891629	8.698599150732617	42.70914367387683	51.5230762881494	37.971686183371325	23.286872965516597	24.988192892078246	10.473994950455365	7.8204318333082945	32.87203416446994	54.25189832576324	18.60182249765657	3.1884397421498414	19.94874143886622	34.75704320628799	40.94142329618087	28.21396242333493	9.597015329991601	32.07553786253798	21.001662135737835	9.796808379292596	12.781819562546643	24.092554150512314	49.66711934490579	52.64002102539955	41.35709665538591	50.53974682692731	22.698207019425634	27.88101461683595	7.3939237018639705	31.934172215381547	12.432411680274333	40.91185406676972
10.376426468404015	30.030307450732465	26.204015835011997	17.109820840697143	14.348326377639887	30.77015075263827	25.389088955515625	5.11829684506307	20.736781193532867	16.43985337497824	15.140247985036483	4.917212185002444	16.32029020935702	36.66152344039733	10.659672658033886	30.272095838606557	23.111966997318667	27.799541886877225	22.554201815381564	31.83538907159475	36.85940851619432	24.01244489831412	20.64835063549136	14.956353650556153	11.638244855391015	15.58261528960077	18.886821690423176	39.64564715860393	28.268158332912645	17.576688760347473	16.41085327274472	20.246331027601755	26.27349173833167	22.670955581659797	17.52922588305061	19.368365839195096	7.105718078248687	9.330000406105405	3.8699374154255177	14.772380697528584	36.701091017789196	37.99516291297564	26.680146304190878	36.700359604858306	19.27802658561562	13.204079358303948	22.07040148611167	25.011501573027225	5.980126707966119	30.633827276406638
38.512038119726526	59.017963812665705	26.351615049157314	40.153846698303965	41.19995134328096	8.564120747836231	11.505284908779627	32.27219905491419	28.53639238116994	23.846930160695212	41.25889718972162	38.47858643127746	52.29447978363861	2.6894508638331707	40.23117099021246	6.969320775580037	24.93881075438117	13.368261988267287	57.97274628882682	9.014782524777495	22.200907005135793	15.07151247303309	32.56448764152147	24.535894362332993	48.45307869932774	45.162023832925385	32.41390828134251	20.841822331836596	65.14600636701856	52.48201888064515	32.708162992228516	28.206533425742027	23.99184342442592	26.82359482606811	45.6736741065229	17.5323188113539	35.1940351271928	39.73506858338953	36.96708848294487	25.63923799675463	3.226217327279216	21.583599663260742	22.73650080898351	9.584172881409032	31.740343504307187	27.722682789351907	56.00461442444129	23.057058748453798	42.59223133694255	11.615614158716056
30.836816534899263	55.43285028003519	18.216604700952953	36.824577760193456	37.17492665963402	0.6379185854505796	6.49300112530179	26.374106781438766	20.234821659508807	16.036950295420517	37.39256116801115	31.43243253242101	46.52383433140543	6.787845649680234	32.58192736839711	6.831266518113835	16.644287146053912	5.100596330737066	52.489768223736995	11.77151217229784	16.327829858060436	7.098478524752392	30.65634984607332	20.45904830960009	41.81542786761844	40.86551203673733	24.147504050723448	16.21985944140501	58.65842954274632	47.11296401581617	29.730552649994582	19.91317323358718	15.864644671200033	25.697965187310388	41.72227516492695	12.043662667092883	27.858455658206292	34.84590471852309	31.2479334380484	21.753016258179038	6.631836942460965	16.190805079201372	14.642670948473135	7.0632865335028665	29.519391522289073	20.020523886247926	51.00749603700286	22.75089745499305	35.91510730622205	13.686825340171756
27.287598930052575	20.761116144609378	38.875968610598264	1.9618905041767956	4.966652999304304	35.59354106690502	28.627790971727183	14.866673643857784	34.46340014977207	27.43596886134862	4.367669381368088	21.853070303149867	20.361058702215804	39.23538288894708	27.618605573991438	31.413993945893143	35.38605784394915	34.799977307092774	23.70443779947899	30.249968217296814	46.97231925736418	30.9744978856652	7.483473764607483	14.712928128999746	23.00962949506988	8.730496784115946	34.00158257066781	48.81619155070365	34.656887723279425	18.626867579284255	5.567245311435212	33.86301007246606	38.08455029838067	13.172170813323563	8.163003127244616	23.408301019464755	23.491272127937588	8.736323610874265	13.127419442458427	13.380170340340884	39.502469618957456	47.71488847389806	37.9909568580532	42.14520654016009	7.336342680690273	26.15305871573884	20.233054717895186	17.282290979821383	20.396235284941028	27.99828834996088
23.11316328371076	59.083042439921854	3.105325536527	43.04341917913175	41.699637409880104	18.669471715376574	21.411663514293533	27.97703875421973	8.725225758686367	14.47269420698171	42.273377013626344	27.087645966381505	44.74680434953238	24.69290907116417	24.632125289344035	25.236983447787964	6.522055406851374	14.227157972284846	51.06577886532359	30.10642294000378	9.952864102059953	15.203304927167386	40.68035189511236	28.839812332395997	37.400930534613	44.16709995059454	12.09836718500603	13.647083157153462	53.22861777335924	46.57746940755102	37.90246661743179	9.127969746232443	4.1489123435719515	37.85851355106986	45.79603480825824	21.754895567520055	23.01118801901456	37.482925401367936	32.122458532478696	30.08601519767352	24.288474596274877	11.474096564788729	4.910846710183602	19.21020945060673	39.1783712746656	16.328846481313967	51.21513642835258	36.578756918256886	32.27381465519807	31.364067896521405
38.61910162428311	4.903521759265329	56.6575369167463	21.860774347924586	20.56361423698877	58.052287630435224	51.3751552738184	32.471599074181626	51.17895600476962	46.34910069572057	20.484850065426336	33.32389308180978	16.961989620173064	62.46749200408583	37.809424197006216	54.79950513831073	53.50946291865092	56.32077392241864	12.40155628678044	54.006368055314155	66.93830270509692	52.37223837334972	30.79794032814331	37.37003763707599	25.517584727991455	16.758700128854905	48.99262428258051	69.43900063368064	22.892807072862265	14.07885852406406	29.315479001125304	50.69889736894365	56.632332296347776	36.80512791251365	16.069639680208365	45.5863863337218	37.083825260895615	23.049280101944788	27.8310928266249	36.17810472491003	62.68247634531589	67.96310211175087	56.94445395723816	64.52862378279396	31.028341436356815	43.54601776831413	9.453067911215351	40.975878664506844	28.55214118107695	51.79881331574379
10.102043755336624	29.228607834791223	27.58887345512018	17.8571174444408	14.762352146760918	33.04534709367501	27.77688591384704	7.528002869075024	21.975434675879928	18.35651523116182	15.598816816594516	4.368165318472696	14.389280808323333	39.014704540293685	9.975723782983863	32.693338741449516	24.635141305505268	29.947815884293636	20.69306012822777	34.28030238568008	38.564598975487215	26.21048730626818	22.31573154149943	17.329356899137974	9.204636962125472	15.338459244320788	19.720878250702455	41.45544387629101	25.898990915441182	15.95119016941863	18.068813695984073	21.526052723313516	27.828864542681767	24.73044549912813	17.410084193254978	21.77732612806298	7.795400982825806	9.68942116396786	5.048480092008282	17.0878552846513	39.044588986706266	39.74575794206407	28.31760253534487	38.89380258251052	21.013563232633732	14.887833948635855	20.57500411916009	27.231961908335464	3.5624308647101253	33.07130384380971
31.380552524613023	7.75288294654199	48.260203666041996	12.910341646971524	11.360735082677495	48.878520170947006	42.176880563624344	23.666806319397036	42.95074095485027	37.61676079798642	11.30843859695903	25.785095903848354	12.513580956594463	53.26293530196041	30.846482599845565	45.60445331932936	45.008245590068825	47.24611644545929	11.71640776953975	44.899560770753496	58.159295640464684	43.30014931683983	22.120720951742715	28.164946074255308	20.059365955705257	7.604954362024208	41.12775858140168	60.54636961435481	23.93027229453641	9.295738261701898	20.267847106250755	42.437230650996355	48.07339404972506	28.012055684601485	6.897093134304238	36.41365309634425	29.217380042168408	14.108273019900441	19.244683043865198	26.973724029200678	53.47727220847892	59.134409471329874	48.3064019166068	55.36890450485266	22.183908394759065	35.05265078080103	7.293772693763746	32.14553855806232	21.54652573713045	42.73528610143686
24.375430971804388	50.020381486882926	14.805739270760418	31.787798372325426	31.710087137237995	6.770585511920591	4.821157726429345	20.09370851974743	15.153415524281998	9.64659945435306	32.01715731189542	24.840022055994417	40.16339141090446	13.207929791713108	26.10937291062164	9.560876941579913	12.257081337941585	4.6253140373019725	46.209986424932985	13.965355545591127	17.606382194269226	1.458641829088675	26.773009475000148	15.517391607062564	35.25058912534173	35.19938109767223	18.6523461959898	18.842747723237213	52.10238529301329	40.89620625477524	25.11951986561194	14.713661967714337	12.688923653976124	22.669194917370028	36.23617615618252	6.8359001499264735	21.28362731555829	28.940081269655852	24.99130765216224	16.869607826574033	13.12570699692165	18.043403242190152	11.751282418740036	12.78121316014114	25.45591667623425	13.5578921878812	44.92589482367112	20.605720331069854	29.35142292925705	14.861609731626949
21.724182817270307	22.849052652997948	34.30899199715609	5.937676551518273	4.548955235332572	33.14296469837526	26.433928466087426	9.67361456869012	29.588206387571457	23.04072894155169	4.960777983130977	16.28393372781713	17.387675093138345	37.57629073197453	22.047511506873267	30.00650818266568	30.870219365631197	31.682443642886557	21.927968901242714	29.73347363255213	43.18154044242549	27.754926104851208	10.687027238915926	12.467389911906347	18.34394947318842	8.21132278286916	28.811983411649354	45.313223300141836	31.708571971573402	16.459461920027262	6.76971987727319	29.005360262000696	33.725504300989435	14.897399708201595	9.064119243324612	20.68374113324937	17.9920625641579	4.044391872973241	7.561144416646209	11.335371689102876	37.77636736459462	44.04310438966786	33.75953685385527	39.64765618703704	9.735444730408908	21.28801234014859	19.269925204225135	18.51134472214099	15.086807465673703	27.772956821915937
11.329961423670078	32.64806075489542	31.599120115133474	26.864746069240656	23.291329374795833	41.37454215217195	37.05860671711635	18.228868293347386	25.84960955442468	25.468035022139432	24.148337856771253	10.043768510963561	14.07919894031855	47.83025827581204	9.697871424460342	42.26024673406669	29.489228526542945	37.576063068525855	19.41233646071465	44.40928160070148	43.56050059484625	34.248020269905666	32.799162562322856	28.076600393158127	5.6931875491098705	22.146347648809943	22.209032887641854	46.902615545214154	18.931524860390102	17.141247804874478	28.59305406310792	25.62441725203048	32.60002514151575	35.593824335557485	24.315220103598868	31.37272739319844	13.400406747806965	18.74041976656985	15.677760145585927	27.92681460020626	47.77934450344673	44.93505068591011	33.43960286077911	46.57330192268618	31.595937316699995	21.469909025096538	21.582770179808506	38.130937434524526	7.498211419437909	43.42855450156702
13.509540217861673	40.633813861080434	16.03757187059328	23.973281840641185	22.786414762603716	18.576093048616464	14.119956392685628	9.389096458644556	11.963772041147035	4.662966990273798	23.31171851037272	13.073814541974286	28.753370560388028	24.848431631886243	15.128298721850761	19.42847537632125	12.552598300007844	15.359225833679162	34.94173733598345	22.229962225391414	25.114424756597238	11.628247328019443	22.32525246237054	11.019225158155058	23.452966092101015	25.591297975355452	12.784873320406307	27.5997779622512	40.310324011915036	29.80841191935825	19.10368014611047	11.340180001210953	15.347780928781658	20.8587447269166	27.044556880136234	8.911481998794374	9.777492677544918	18.944417726964303	14.099756860605904	12.006037583981776	24.819673876463153	26.110915958185057	15.401212527513733	24.30281755792623	20.771699553545293	4.28309175202713	34.10751777637544	21.047368615189484	17.55727053836336	21.816126199284554
27.141808818154054	52.748484447334185	15.577663403918026	34.361199746516945	34.440467851384305	3.7969248128737547	5.157442808163758	23.066704408349946	16.923129961215245	12.343539787356894	34.71604170492109	27.795779925623346	43.15747918624302	10.452843511627904	28.88657935895065	8.316386482025578	13.564498025354734	2.9708973132429493	49.190637351780396	13.167357411187327	16.148671442338053	3.4086914173315472	28.86999141162561	17.993301260189952	38.24172036892335	38.00277174053248	20.704882056112602	16.875210030356726	55.09629454678504	43.86261285095083	27.509164738035214	16.556030091134264	13.290717541089721	24.377834159651098	38.97922236833499	9.312484920559209	24.183209866881395	31.815350739179088	27.961615179847087	19.330616742382254	10.319229850666375	16.360188158446704	12.170881787707755	9.835329159288582	27.62234336749183	16.32500855977589	47.860055735913754	21.906015288984097	32.34373897731917	14.552026463123045
26.35588740658843	44.6041925964835	22.33223792364414	25.832797377509806	26.519938200691236	11.770840063467178	4.743977316821259	17.718283802942143	21.27124404092331	13.72922697958299	26.64750630328158	24.97202244840394	37.50863962128149	15.389547342728745	27.923306750763118	7.947630635015414	19.314629466337205	12.374055725150104	43.11003262208196	9.45386655136926	25.63371442486359	9.554313457881568	19.457708524319347	9.722459078319888	34.22962142774537	30.399223700348553	23.893125132012965	26.49625887674315	50.675065021267805	37.61051058296209	18.596316965071097	20.715600495086512	20.426848072285747	14.758824260970934	31.041471132553415	4.030862112115473	22.362289020284948	24.852311930726408	22.24684714822443	10.906285146320386	15.60164447252551	25.938437390970304	19.638731669197302	18.261243063253634	18.305078783245364	16.53079218262318	41.12540187626856	12.426891479116344	28.494894482356507	8.933094500069695
16.93656669241266	24.496832492012878	36.8531651774827	21.109662185833592	17.41762864959848	43.639344919293315	38.30689159934237	17.623369856014715	31.06793219552357	28.672571506756693	18.215835986568486	12.87059650029701	5.941609731235415	49.58914908806294	15.738945710009386	43.12289422513937	34.23600237756144	40.46767190535747	11.721383904320321	44.396134680130444	48.37069796699089	36.773150382372066	28.587437546756544	26.887997219795544	2.657779466116313	15.272819615053882	28.011529402070586	51.44899631359714	15.356281207578347	8.972700494904691	24.65775509776222	30.717865707746622	37.44101836280188	32.52202799779054	17.331496204485504	32.26267754754899	17.00272166493361	13.890104145705912	13.36955344111673	26.351926874369166	49.62652392496216	49.63442033664317	38.08224370537736	49.44383311018029	27.650260566476202	24.961855987753296	13.449126814714717	35.71715632157555	7.7408582894848985	42.98502323094465
19.756048725746822	29.65258692582999	40.01601700214443	29.169930491242752	25.48397156332819	49.355124252333916	44.63608665371713	24.63214176643131	34.27447097123533	33.63716786796859	26.263089154151682	17.763608093839554	11.601326026472947	55.65684080608068	18.123019553959438	49.69396181899796	37.913217429750674	45.727556022601924	14.522858458136396	51.41854715168245	51.98804133820287	42.27976259262175	36.717760592760186	34.29273668245445	8.105534820227401	23.0265972440732	30.591593338816605	55.3280288971487	10.599971790659565	14.767971433179035	32.754216918195766	34.0520957577476	41.02763663157978	40.516401551355	24.96898701529793	38.752747478790816	21.513935895176225	22.020006140280856	20.923787179346398	33.89295291930441	55.638139941316076	53.36283474263483	41.86244369897853	54.74644258872226	35.75719461917226	29.67715993970537	18.0405792791233	43.576714307761605	13.64265297655335	50.19568521602375
19.357022867762023	48.10302736929615	11.307811362404834	30.646122282313087	29.96723063375769	11.525458074511699	9.541273137305936	17.12618132115325	10.264029930044735	4.558802062088822	30.39994667292542	20.40559007800235	36.64865579686544	18.267302167688413	21.107310825470435	14.696606678802235	8.12713543352499	7.632820738066714	42.84763344043678	18.784467137900187	17.75641168264542	4.4064634291460045	27.140568724455722	15.308023386305809	31.054291244390374	33.07954379888122	13.481004099157563	19.927563562052615	47.89379526532769	37.70983490981779	24.728562948512728	9.760192802290256	9.674418086288638	24.047571910490277	34.37616401708471	7.991760521664127	16.606635025807133	26.53106283514311	21.938119494870648	16.61471786389528	18.130693619148445	18.60033607531705	9.179532119012151	16.655328786724038	25.68227337150069	8.570631874678746	41.978511556990966	22.831119260955187	25.20207299673106	19.30076062040903
27.58851792850195	54.031349397371045	14.8768266257176	35.70387927878928	35.72005642735645	3.3884157040588727	6.5633383828197625	24.126977596641716	16.698107191152275	12.802574317408752	36.010724501245555	28.512657936658385	44.153677269362134	10.25860752959503	29.34142985472977	9.245416164918431	13.140036573648919	1.8054094483638128	50.227376497563455	14.182720850109101	14.751480025018257	3.989318355056743	30.299281827636293	19.355680835024447	39.04743833883583	39.2412834125353	20.616627294364385	15.432392631273984	55.906804126520136	44.93129833496334	28.896954941622226	16.375921456554085	12.547175592295703	25.8208692205769	40.25301856949748	10.657016276662919	24.806410760075547	32.99912049948302	29.025563113077038	20.697875367887278	10.053929691233902	14.934365254055718	11.369769020775149	8.75615827427061	29.044447083439884	16.815502492352284	48.97987150966939	23.332266673995345	33.15838202311406	15.709371448632169
25.432309246194627	29.164889363136318	32.73745959197367	10.301827235209872	11.824293475656525	27.395938624091524	20.380611973954355	12.079507916502294	29.081439237557678	21.332848601595252	11.697049668381965	20.964544463257486	25.836514955119608	30.82938276843823	26.27624231654169	22.999024597454937	29.2320804176354	26.992653421568725	30.339166523382048	21.950744899168825	39.63230971864218	23.305048899671263	5.218973700579766	6.96931743028385	25.88629001641429	15.958821751830804	29.532743137984287	41.18720644142101	40.114214529580984	24.903270189544543	2.8812072051003073	28.457113887344526	31.605255770076937	6.654687763579145	16.06700808178406	15.535037592064645	21.07595384608017	12.346438506104917	13.389117979105263	5.634508500472253	31.10278910268495	40.2483712378702	31.318158770161737	33.93326862858186	3.6586716764675034	21.088274868412068	27.453336718313086	10.046598459569848	21.564847035551605	19.790294737137653
11.731688252621188	47.72387226075163	8.782905101797732	32.73178086144042	30.918089704866176	21.082918211312325	19.761078584548557	17.197146894010967	3.0408297091273293	6.8975776224268035	31.5715853654904	15.333297256171907	32.99070520082288	27.954264143052452	13.387031978176818	24.96579134455184	6.441432265133849	16.469402871378065	39.31024183751736	28.94428591587657	20.519858821061277	14.405546071612632	32.09655312311496	20.87317995621158	25.74748548557555	32.99509350153835	3.2920968054782356	23.84306443521795	41.90219804263125	34.847222503992064	28.67774454706462	2.645882957263379	9.542874714449523	30.683215563510615	34.759589829710514	16.732260660646773	11.257737227575863	26.376105048794308	20.845491057309694	21.86930729549355	27.7379680446319	21.878425684915708	10.393528072073277	24.88027381964187	30.536578434173023	5.805012755939418	39.505600988427354	30.592517181631376	20.523722352579014	29.236712180073162
15.287189128663277	50.44533430364839	5.564676487191773	34.740435954366376	33.2110392576768	18.357942705693475	18.034017446804018	19.447102549581253	1.7246138687631372	6.803873243468097	33.814401582769726	18.65355754565269	36.25648191628518	25.197462943035738	16.94940579303226	22.988525400912135	2.8778143359602253	13.609855359318228	42.58410818198631	27.292408237855355	16.992563843679736	12.165859450255155	33.21059240352945	21.58552871925245	29.192962036187872	35.56293994940637	5.716916721898425	20.285558021647585	45.43881029773202	37.99456695340781	30.082594721565965	1.3703075705329681	6.008758034317804	31.161673704706267	37.230589723957294	16.06431897028243	14.530660129766094	28.887725712821673	23.48475165337632	22.715276073504825	24.940197673309694	18.334534629998377	6.8299374247555935	21.658988729395496	31.66790803827942	7.738740044015154	42.607756585559976	30.58894249545475	23.852669256213115	27.877212815466148
20.955994457457322	42.76875199751707	18.639792823928953	24.522479152815322	24.457549621180082	13.361246466153919	7.343168720291628	13.543999594739624	16.599028031544808	8.663416834579216	24.750957187069876	19.904262710934173	33.695370726334055	18.694454375965595	22.548276155962768	12.332576071133985	15.318639190480596	11.864163029451381	39.57421854019506	14.780789006107549	24.321821931050984	8.038534470961114	19.991864597556265	8.366215323280661	29.628763301556862	28.00915704883035	18.8056012046871	25.92025919994458	46.31513268223757	34.16533105908519	17.985730514514884	16.006454699715853	17.071650662149924	16.65185652229073	28.991804773928006	1.4563204742648597	17.055105976000632	21.877978274897792	18.359783587278567	9.71945884114544	18.77313639866667	24.935341455823647	16.548232947814476	19.77972493231282	18.588890894743155	11.12875238661538	38.024856737629406	15.56173091919049	23.785661898901367	14.377624341947213
26.855729207235086	50.76649628140119	17.208874274671803	32.253745347758105	32.48168452532336	5.166913632331822	2.756067686652301	21.621838447161245	17.85510133314549	12.240142114487943	32.72217791599769	27.00884621491051	41.7814534394042	10.914073868685392	28.575654019294234	6.862742939241476	14.844117719321412	5.333142179359122	47.725317121365606	11.412223193860244	18.575063536570568	3.98992801229263	26.525639085583755	15.864237761771648	37.246243508698306	36.13136901353628	21.37806078229429	19.30317812761588	54.0609647472864	42.34021626235758	25.292212904812228	17.424332498616643	15.005358834813165	21.95561412453602	37.028097005502985	7.305977663651809	23.595465944542145	30.074138382059612	26.48631524799156	17.18398799527908	10.90017264697087	18.79996015680746	13.97359776332102	11.662845489765212	25.303400441834942	16.07272578446753	46.22835736111149	19.4670849664791	31.349725393424	12.52497945053904
20.21384231283567	33.46629175838763	26.04763243644684	15.134840726815215	15.184246172339835	22.441539831179686	15.71707834521602	7.770481400161241	22.386962483934873	14.621583643762548	15.422869552155321	16.684438782165063	26.202104301035742	26.928616770160907	21.333250027060537	19.510314128138962	22.538746762810902	21.254724329621553	31.617444164692895	19.904455464987308	33.41468138556595	17.39569967253235	11.898137781619434	2.1857620176147403	24.02457701539755	18.915342854329456	23.012861934156177	35.22034028286885	39.82728136028092	26.100136558298498	8.973834431996016	21.761696251661256	24.975521159773077	11.01910024180018	19.731576971157423	10.010264218253798	15.75600840278679	13.269805175129575	11.333001797282229	2.0368702048810703	27.110210710257174	34.13052696711262	24.743343077477512	28.96415737149459	10.350680948499722	14.500686451250969	29.536368181706212	12.448272979162441	18.75606499713304	18.32285834676169
30.43236439068231	62.05837582088684	11.522803991341625	44.35886937716515	43.875204543924745	10.96813448832534	16.551970789671422	31.04510193904194	16.39825373852652	17.423451400256926	44.27876915786402	33.051790142333694	50.124371057309325	15.38739237868988	32.13446668988175	18.40808297411534	12.415001555047755	8.58113406891734	56.40256524197014	23.34665610840707	4.791763271818409	12.009420653183897	39.813867799923244	28.375603418772563	43.80273451312389	47.04239001014042	20.59064830574	5.977230369544539	60.38094247490919	51.40853176958855	37.9957188978598	16.445617809927413	9.649080952516213	35.65190645450349	48.31356116247145	19.821824853809662	28.959395075927805	40.49412596253022	35.79801622065084	29.729319761168043	14.906055937035802	4.996765005710383	8.541048788723355	9.054415426122864	38.478146602027735	20.93283180552104	55.78042910906733	33.30314859385557	38.14830683138056	25.233332276840695
34.53576370233675	63.3879807521396	16.947391395701107	45.087500646438826	45.07762656240136	8.401531113516855	15.287961247704375	33.12410302413649	21.236622711766874	20.447550645725663	45.380766274692114	36.45933756623737	52.888912844838735	10.456961091682947	36.27873650276926	15.398948459593994	17.174277371283456	8.934170289160273	59.06418370437115	20.014647008524758	9.239297870829505	12.879063729961462	39.46003743547433	28.728312594566564	47.189751514881216	48.54778962916332	25.479524453636834	7.7646014888900465	63.97259873385099	53.86873922317653	38.23513818215827	21.172901665559667	14.84415213079636	34.66650497500773	49.60337675761984	20.037966776249544	32.49398777944436	42.22213284780519	38.004126220657675	30.066270628452013	9.930709527016308	8.475892032268304	13.610853560637755	3.599904551554062	38.25944182455965	24.315695752619384	58.04038159606687	31.771761115850232	41.38174367388793	22.24168781613064
34.9695464593722	53.84412594296493	25.383366748031136	34.979964063869275	36.07689268283947	8.177497389893668	7.506882955493487	27.64773483938167	26.535161425257563	20.725265259409195	36.1195796047577	34.388138614018644	47.5049847574968	6.658242726668061	36.64355075973289	2.168515770578011	23.356081312422972	12.339745321374497	53.08155101129544	4.605533415833015	23.724023310458872	12.645332941118339	27.409889479433925	19.501883872360917	44.04530273235521	40.0636591424147	30.086838798352222	23.135396038299533	60.60403634646553	47.57374761780961	27.52879998079278	26.117847566159465	23.07364594673521	21.725114621978534	40.535245786844605	13.10313470675395	31.359741704735143	34.755854422546264	32.23442156198015	20.563742131131217	7.080380137654688	23.422332286973788	21.914306905527	12.343991323933167	26.56665092380777	24.36993728944628	51.001808338130814	18.05794859615164	38.24023741465588	7.031629178244384
37.607258651309564	7.764484860628441	52.53500506272945	13.115815192188313	13.925582055006434	50.3639314424711	43.38805867182833	27.68787175467749	47.62704291256909	41.330560131249214	13.358361405756181	31.87443946237896	20.764577658140595	53.8441647127502	37.343990884999286	45.97891339236564	49.122826393849095	49.50210711142634	19.805166106288066	44.379715458096825	61.40213126150013	45.64006109500599	20.384936599466105	29.47558786511731	27.8015411322897	12.168828924322726	46.40071801281878	63.405728902770605	31.977590513010938	17.592463806045952	20.180030201089565	47.06446181867709	52.01028809252921	26.422567402870975	10.151795304113095	38.15657547687878	34.78628889848316	18.476930358623225	24.093292929087543	28.148420394490962	54.13250175744941	62.21760703593595	52.053609044683064	56.91504610566	21.03153628987446	39.400527532773026	15.369067939491671	30.57094652083367	28.31779078515781	41.979818848949265
26.687296312701083	61.78973593839766	6.357740924605131	45.20971926942414	44.111805974980264	17.243835884189743	21.168519125471843	30.529529995864632	12.155320770489258	16.665565752779276	44.639528260658196	30.39723471516567	48.00903515835615	22.639370167110858	28.249729521128852	24.31939214709253	9.159547743794432	13.343954222909126	54.336766984217384	29.285649603425085	6.149171966646082	15.283055902007586	42.141469641742184	30.30623705881451	40.85976904028569	46.791181469655264	15.798350756853962	9.862813943712032	56.85953046414852	49.71835719650431	39.652677257596544	12.470667211179116	6.0403816498211125	38.8425991474914	48.32802331723807	22.573261041492458	26.280398947732994	40.105875944811956	34.888497801326736	31.605931632689828	22.189793276712138	7.678993966939537	5.96436789203515	16.600920645521942	40.68238126646677	19.11428997890242	54.30659788789623	37.17281708421849	35.596274698776845	30.815616797337626
27.63618702882161	11.539322276343158	45.454467156023924	14.094167870519744	11.423338640472426	47.64232296486563	41.19129801230489	21.4985475126575	39.9693650324552	35.26293390150899	11.718712603668747	22.21305871363136	7.844425612806601	52.48610095594025	26.950262257827355	45.03905758905855	42.324512785295795	45.593425176792	8.095729871770844	44.846687374381766	55.849609842934896	41.652433420211636	23.412751482842122	27.47297136538243	15.556671400621482	7.294485321556103	37.82603480710742	58.43240006590489	20.04390528852621	4.644800002909251	20.795951272576673	39.489249504808654	45.459343708733606	28.952624763351768	7.953914287531657	35.23293366082717	25.902391267180434	12.408080244906694	16.74432320818532	26.408179454921676	52.65664450435334	56.90627066331723	45.797041058128684	54.02952179781135	23.164932925459308	32.368615776651545	4.307809881802336	32.94299550221271	17.62308464852303	42.84846631829862
31.326764186935357	8.558601468077349	49.397277787911435	16.860661722741106	14.69448026612837	51.495674092358115	44.98080204186064	25.458174015315695	43.88866392697583	39.23539527348775	14.839516120543951	26.004132181850558	10.197718590748432	56.23045577990841	30.554407780208052	48.713415392493594	46.28189626097699	49.5179506154121	7.605698217534419	48.33971269378258	59.82206237506427	45.57396866358556	26.194383809805036	31.154692720641396	18.573282426267077	10.588832070112137	41.67193978641862	62.40161633840206	19.74972799696331	7.0607865823464975	23.96642261148629	43.414680420958376	49.42139589249936	31.952320856399048	10.62515017511952	39.061732516327886	29.766666796377493	16.267736557297653	20.71578420000551	30.0464096692466	56.413267438171744	60.87836158881028	49.76526297087937	57.907284276270005	26.11949374345504	36.33037753425363	3.2418949511400057	36.02908393921799	21.266720803633802	46.271822921495094
29.16669389693261	28.171090743945893	36.40102755061962	9.83494419441503	12.42918029265635	29.855898482004225	22.82799092753506	15.793624414740593	32.89220034247845	25.06300592286678	12.03736435097725	24.509303586403675	27.45586479058017	32.62789867324889	29.942868607790178	24.742347167678393	32.90662064535669	29.923922647807444	31.355042578968092	22.943430142708568	42.8162663041877	26.383599615265982	1.4505342900488487	10.408333445052634	28.534683601897587	16.473129206531933	33.415324847405714	44.17783999151373	41.82861356334273	26.098972597707423	3.5886806985681026	32.266734982302935	35.18298117487652	5.287206621760286	16.057114834894396	18.563754889392523	24.852564459746976	14.367511849181582	16.512164670802875	9.157743166880577	32.94984352633828	43.353798216687636	34.83569193239132	36.32068868416444	0.600816450985537	24.954515389179697	28.054643829959996	9.437595667542457	24.65630728678274	20.559898689272664
26.53274690015515	17.996316588145188	46.31272302139226	22.66514779293314	19.396248199754208	51.81882693467503	45.970975462039725	25.165387504593575	40.548951451665474	37.58134582961248	19.93421519598712	22.218314516850835	5.00200928616828	57.372575397229	25.32944870997532	50.415991406753704	43.58742409103406	49.030464689958144	2.6256668848440468	51.00275896196139	57.660168907855386	45.2106140151875	31.65556846665735	33.2395705586589	12.171420299743412	15.67382862033942	37.587517732985354	60.63475735951562	10.628102507744329	5.675205159495675	28.430397192139136	40.17620070064778	46.7962539187261	36.701836895658374	16.96473636423685	39.870555752620405	26.342644202603463	18.226962462885165	20.34655008586059	32.4141529081266	57.465927238340505	58.88196477027785	47.37630096753677	57.88582094879834	31.136652120104973	34.05655287223883	6.574891131446887	40.43804773607159	17.019055774433507	49.27683496425003
23.374704668602746	17.214064567649345	38.85496174011931	6.951412119018235	3.378578841966367	39.35975707753409	32.771053966100105	14.0759179336643	33.70177935024314	28.023600122572777	4.049176591516259	17.63640824027152	12.016399488621191	43.99616226785568	23.20372190441828	36.48130918229263	35.54003246178757	37.60105107288028	15.722490687641415	36.23585820117663	48.524845192305854	33.65319164346293	15.59295972914344	18.918648916901404	15.592675834497834	2.2111514728606925	32.22607846597131	50.88114825427146	26.325894398807318	10.419826423578089	12.461086676258388	33.16324004229919	38.559743143008205	20.72489968896901	4.1376561537823795	26.9006817220173	20.520478097687622	4.490780052759039	9.945750002199789	17.8232533912418	44.18242533738944	49.48374391247572	38.745727012396365	45.81568510265329	15.081400138432143	25.63234456376945	12.795489663722842	24.589920340504392	14.508495376695521	34.24965380670639
30.250712296301717	21.976488990715374	40.55408191632326	4.782684010430102	8.334244401554365	35.7175777000768	28.685700610771356	17.39986699929837	36.45276603151053	29.075215380609915	7.636017378318584	24.950926311991836	23.67240704568215	38.79951886089457	30.685748672472638	30.91698546022612	37.04417660214487	35.39230006400624	26.671127471640137	29.21960570279664	47.96231683443601	31.688256910820073	5.309016368384504	15.309648438575604	26.49751689319518	11.76400241381321	36.31982834128952	49.5757803475372	37.89151243879926	21.770154981220635	5.707910720118495	35.8397697581155	39.58947537454883	11.374744289782736	10.77154619212737	23.933549532712124	26.293055491135785	12.186551022257794	16.266815812842214	13.95722670099114	39.107001668883775	48.60880410408205	39.39104632159737	42.235196695981244	5.8760173908444955	28.205485031797853	22.974114114335478	15.555944035311063	23.77192563157838	26.83202250342632
20.27106110906763	20.619078569398635	39.755604197510486	19.060307860377442	15.436553032148476	45.266658985363804	39.555002714671595	18.70131496727318	34.015642926434836	30.910185402939586	16.154347579050715	15.653607291350438	2.1209789268380117	50.937259476960115	19.21564760279205	44.133430739456706	36.974808809620725	42.3969886871551	8.33472244837279	44.9862737151074	51.019838294348965	38.59583410561206	27.287518637932145	27.251515220017847	6.491149951758166	12.608573835977916	31.196452385155915	53.97387256705227	14.908231580250163	5.079879272979137	23.62882755979681	33.62532471863858	40.18261253348421	31.7698192424103	14.496368405440334	33.45733158872882	19.755157305344778	12.894306251414559	13.989114982482793	26.540711084532997	51.01359796254505	52.23165304195282	40.74178150718586	51.279619676710254	26.52685784704352	27.394128918895394	9.578063656714866	35.25148071588959	10.47129777638395	43.38835792054344
11.274315129093674	29.31455699374435	31.36059569336065	22.460551392121506	18.901745713790838	39.28889084238253	34.44829109967426	14.627917238695739	25.56256266786953	23.806749543785422	19.760601259319472	7.786980512022188	11.393011485069907	45.51231847410676	10.050421822739828	39.50083778009945	28.86727111773739	35.81399962170681	17.392780526638788	41.29062474263257	43.027583308826436	32.265078575366076	28.480522677634355	24.4288999483881	3.1645834978717415	17.926557399439233	22.383597194329578	46.19460266287817	19.7307450904698	14.107164330345574	24.296720918653104	25.24049766490111	32.05834299129187	31.484684943754374	20.107069011314906	28.55962019082366	11.79842595212854	14.329845719316623	11.526747898261416	24.156646824086238	45.50491928037817	44.32770019948005	32.760091241003344	44.834254229459475	27.31029328921354	19.942736038225547	18.783243162168702	34.190134850198426	3.5415096694360773	40.13973300350165
40.65565468928086	57.47342911189549	30.5326293105927	38.703114050769216	40.18481971683127	12.7603333816473	13.209473244139907	32.83401856765764	32.07341890886059	26.440875885304372	40.13634609431477	39.915861155215	52.401221551038205	7.868330780197856	42.32044068699445	7.828487187031496	28.746873797595278	17.388633027660497	57.791765837259824	6.524859229575038	27.285005082378984	18.218472866772665	30.434200382023178	24.111270683105314	49.359512555519615	44.26233680268775	35.71399130262464	26.01566748886999	65.77025556953176	52.26705731017242	31.223793289739092	31.678803796062773	28.187538174732573	24.448988682864858	44.53102920984327	18.586464030531157	36.98760561292694	39.35289443269373	37.270150446725474	25.02846720413011	8.405634202897373	26.716630877074383	26.975595686766788	14.758352393044278	29.82239382183561	30.084641322375496	55.46956273877824	20.404159598986897	43.61011509618975	8.832265805953117
26.020086586763824	13.654551081194478	42.32481864900206	8.873797297199319	6.149539006186255	43.09124918641884	36.48053497149476	17.678586574151012	37.06984636576468	31.62986465749821	6.422664297457218	20.325281502087087	10.760430551573357	47.67616459539594	25.65560435209922	40.119280336339784	39.051651368758016	41.333985816969765	13.091595684868738	39.73108693163714	52.170389970937045	37.38578082684575	18.144847555930998	22.575319153889915	16.33437819171934	2.008147248162855	35.38775991929252	54.56700417391319	24.511978725447626	8.341264283730254	15.513069891343617	36.54651697604243	42.104396049381435	23.65659949612094	3.0865135883062673	30.62957977674877	23.53841462334378	8.122738153507122	13.310890355765482	21.447352978314868	47.86942386014706	53.147636304277874	42.3260037703905	49.55151828253792	17.870920575159936	29.106885576151996	9.602223502222166	27.653275200979667	16.544734177792023	37.682465310655616
35.02796967374832	4.4297909315325565	51.62771466947584	14.659216126148978	13.902197750488414	51.51273566660019	44.701454113323464	26.887709136022885	46.38941380691547	40.83269867735297	13.66331160550253	29.410358517859333	15.86793515062323	55.61806570358801	34.513339410159	47.86523401894442	48.335545274140784	50.10569758194621	14.038684387684272	46.840720799127986	61.30651675412425	46.1716605081593	23.399212265198976	30.63642258528201	23.66113331493243	10.630394301112878	44.66801938762238	63.59953665616435	26.13110866943044	12.616170202568536	22.14387845907699	45.86546389247752	51.3673991492957	29.431945051053052	9.368110017303552	39.07898982320236	32.78084775376669	17.302318045616534	22.624803609303648	29.38901137070114	55.85766475706861	62.24307525161564	51.55755267471341	58.03860683608907	23.693633507157074	38.40545903264395	9.660050295107036	33.61068918530476	25.220149987049503	44.58006437282586
28.259107485993788	37.56708185423794	29.715232813627445	18.753566462812508	20.323589689342104	20.361274024046374	13.430294083223997	16.27054955517037	27.43167600090227	19.328500231555818	20.225829001636445	25.126311256736738	33.62238033113037	22.82246461916646	29.512290626041896	14.937180140794188	26.39571127458829	21.074664830194273	38.52061148566426	13.434007955489779	34.28812761034455	17.94692056301202	11.063429483578448	6.496528131212685	32.32606494644411	24.44154302123332	29.091654443643716	35.24524103934615	47.64938786629486	33.02241736820516	11.270501275843285	26.81996754413503	28.090027684158382	6.007533859317377	24.600932895281368	10.497941072611514	23.831363921399007	20.15091261727748	19.514254609275653	6.5765726617238185	23.146693479931617	34.64770279933302	27.48809927236829	26.719819387092254	10.143277045148293	20.713214783850496	35.84556014701178	4.621442466232741	27.20931604542916	11.259356005494288
40.90109422641508	60.8946495938647	28.418738260970294	42.03680424345279	43.20062787850922	10.767518142988	13.853269342649012	34.55874225857546	30.79097355385749	26.22673297258866	43.232475627818445	40.853021063750994	54.53452051041165	4.181699908547039	42.62077553335457	9.110143530198886	27.1362192288909	15.564928263359045	60.1678001230726	10.296972286286197	23.53586986435173	17.42549793005318	34.21809483408207	26.633085014693197	50.79231072944088	47.19604382353981	34.70749444942317	21.85693436975113	67.46222880593425	54.66731470619971	34.56654202787541	30.475191402280604	26.061509677522928	28.372154810562858	47.64795794311804	19.844237220386965	37.58138848652228	41.875571682505694	39.22351794758149	27.69979454257307	4.614822766327406	22.795077522519346	24.793227011040386	10.725870882468865	33.46306798095919	30.10928096572891	58.129922832993756	24.48287941076654	44.9386818268209	12.867525891683535
31.200936152608406	30.92961282822018	36.705806681755156	12.941267325342217	15.640230923763038	28.57912090280928	21.636734717630237	17.903147097579545	33.63134616860586	25.617768533034287	15.233338118640019	26.843960718408297	30.65206970555982	30.76105946122638	32.10028600111008	22.917399871511012	33.257988485990694	29.14445366517575	34.567257025972005	20.629232210717937	42.265185662900045	25.82465139274057	3.66871277270468	10.850666808667881	31.495197956172593	19.668010668609337	34.5374366422607	43.37093298085348	45.02272904245055	29.315083721145164	6.664701648317119	33.00529777482706	35.312125542085084	2.5154391720095326	19.18454758577694	18.09239634119065	26.802922247406492	17.473820232271276	19.206701030410063	9.824727569927063	31.117648930558502	42.695262267842466	34.85252965479611	34.92071990150743	3.814758898902433	26.00121347543811	31.237261434159972	6.634522776100224	27.386087202271067	18.148280481725724
24.409690405821685	39.991186725121786	24.223709379722408	21.228240722968483	21.92653917946322	16.213571546485067	9.199521312824292	14.079948507814937	22.068640181837626	14.006673107159871	22.041968046263747	22.148501497938955	33.36535162979481	19.978528006206073	25.831431958542137	12.379575709646996	20.91202278421819	16.134478179793778	38.816219825336816	12.820484453943562	29.17983445785178	12.733045585250656	15.22992701620987	5.189269142396012	30.681064390993914	25.835596768379588	23.96788521662649	30.390993781767783	46.830026163855216	33.298501384442275	14.045017837533681	21.464347233539094	22.607573771110516	11.217310875517189	26.44060680495179	5.056457074558311	20.129042828962145	20.444991185841744	18.288116928572624	6.313662693341594	20.201984113039092	29.638482380974466	22.026084561725664	22.750277726791328	13.9744649691347	15.800814308656756	36.68609874084942	9.98216887355242	25.12054277488841	11.49072938079474
28.015992072493958	46.13674984985132	22.88431132027435	27.31743963138882	28.136243785572706	10.752896171224675	3.991767950350443	19.55582890348085	22.254532168096457	14.983944575557688	28.235703609302742	26.7604890271351	39.32157184058607	13.785327863900486	29.604584519760706	6.179844508305878	20.023689696431887	12.04084861645588	44.89645953290134	7.724868791563759	25.28728187823909	9.727657750245987	20.57063742856923	11.398027214904639	36.06503750888772	32.05545216963067	25.084774497037305	25.898927635370036	52.5117258847555	39.39148232226888	19.993939034698855	21.721133750526064	20.87142215660209	15.544833604728018	32.64110881346164	5.6076126366732515	24.080872456846738	26.60032760301926	24.073873790993726	12.530774018009081	14.028199863478086	25.48593046143387	19.996056957809554	17.11300521100644	19.498651090336793	18.00128881671436	42.86443633644145	12.79423347278085	30.32458820570265	7.475694121782077
26.435482375653606	45.31560812401794	21.801890365280396	26.561405845780907	27.20324239300118	10.994566671845535	3.9646036314571766	18.148066133535313	20.910168828063	13.502598537390002	27.342446450448747	25.217490791966082	38.024932978588964	14.727358604926442	28.024951347837302	7.4138227129729675	18.83778371397911	11.627567470892858	43.66704656285252	9.30364527805994	24.89356203536397	8.895327310311805	20.237128536922135	10.390775284331086	34.60600011684469	31.062169948048325	23.637582707572005	25.72831965298113	51.10859264539429	38.175215760296055	19.346773024280765	20.364501746680656	19.86044901941585	15.530598609592122	31.730624616055266	4.027221734915252	22.506828675410766	25.45467133596445	22.73319540079948	11.59763545297154	14.926175863077823	25.184801519391264	19.04556940611207	17.491754429554746	19.080496939996674	16.447426004057633	41.73143018291463	13.145139359649743	28.84207404752017	9.001416847731582
17.299307255950005	21.82644920773602	34.69724515152536	13.068121918617496	9.430431883792009	38.14208980854699	32.142695237990615	11.464268516319075	29.19337795494939	24.74776110181156	10.279332955932208	11.667112896258145	8.89629614298685	43.54832248826215	16.879279631696768	36.55032373676162	31.604580768394836	35.62455715835692	14.672574462134897	37.230682431668754	45.27625124382794	31.73327458580531	20.152540578152667	19.47361308397124	9.10872247546164	8.543444540742144	27.1054824993314	47.97842077444056	22.69748996623029	9.354314008997976	16.238682861467883	28.71522605683283	34.759296867319144	24.200121979374018	10.720819381641542	26.04746607744008	15.17282496570194	5.454639991973183	6.57146473822764	18.73492966141443	43.65380579050125	46.3799326103352	35.14183052316011	44.33607376979398	19.221899506424478	21.675699534633814	13.651805173100527	27.548318211030175	7.80535314266738	35.59438992755288
19.727174119763703	54.50035385954211	2.0355287336007746	38.25296487843703	36.973517956575	16.2903206337235	17.686820594122363	23.296292333184624	5.302086045999016	9.659543589462173	37.53228227930424	23.11330278053744	40.681309809614	22.877592812661607	21.36614487017832	22.05625437531315	1.798572442512354	11.517517196796156	47.00964021761753	26.738193155082897	12.520004474043906	11.426844687092562	35.893694841939585	24.066112566409245	33.67610442394659	39.533646350037586	9.450587275615424	15.870519114958102	49.90233111584348	42.35712959024191	33.08435730956562	5.441222942976804	1.552471112105726	33.20704480835662	41.119216861407494	17.264475509677574	18.98313300225923	32.84519504742681	27.56575195599171	25.29972428239927	22.548016253260013	13.882310404801196	2.6210639333932524	18.439563064321515	34.38564655273227	11.7666972638939	46.93968841226257	32.10335753490279	28.310468815654914	27.72743160406472
32.928556321615545	58.90301792145888	18.19087245789311	40.34314898830547	40.62243980680898	3.0297773510072745	10.055313692422505	29.48275986712605	21.162290358707324	18.201821163096668	40.858768178126404	33.99792797158872	49.570995508878944	6.190530468512932	34.685133041071666	9.710051275422064	17.282298429219253	6.176365362452128	55.60750336452899	14.39464125331349	13.956235985905256	9.481716269876344	34.22023084656444	23.962429213848907	44.539755251462424	44.265987586335534	25.277477219599024	13.264382214273045	61.3991442528775	50.27559279625438	33.28110624293014	20.934534107689238	15.850675826743135	29.22267432876288	45.169039714622926	15.446361402575198	30.263725176456692	38.16064268066524	34.376741057969795	25.267118035502236	5.784555083640891	13.562681024395939	14.56680766961566	3.527790333269811	33.08559557090025	22.216299670181172	54.252204726312456	26.191790465290065	38.65000241537337	16.56862161222992
29.230683739659227	35.101254072032404	32.303815551633726	16.44378382908164	18.397815240487002	23.405004217743755	16.476001593898363	16.543298478770936	29.696814867029136	21.588918376965864	18.197831393800026	25.59033952003452	32.42464687863496	25.710047270444857	30.355694274017463	17.837974616470543	28.9249295868429	24.076533066770768	36.99922573682898	15.923289514688543	37.26131588590578	20.870998124345284	8.183578001248154	7.486675038258384	31.89639668461324	22.5392964570848	31.060971499727724	38.26961928495335	46.64089959326962	31.558766987483153	9.073191218833625	29.07692662329055	30.76745099128598	3.013052505553045	22.486017365907813	13.273797990187306	24.772786720943085	18.90251049459863	19.113709226322417	6.990135900303201	26.05076262042355	37.64586288745018	30.221033360199495	29.74857526869598	7.437796574183903	22.56449409335317	34.08038457299769	3.6187074114285864	27.108238713146573	13.571215671539944
26.208992930812695	24.110437777028125	36.29562617529825	5.255836338056862	7.302943547927504	32.302769042103535	25.31835051673189	13.16306805513693	32.1356304339835	24.817580341632695	6.988217582818841	21.0712508537355	22.300982018277903	35.88011156517321	26.74290884410673	28.056669113455268	32.78872711683683	31.63618311754123	26.207723130810695	26.93610195693816	43.982187869366086	27.850286884860843	5.277531835476139	11.500027489294398	23.812789262222708	11.402942259776456	32.00123395210835	45.72607539030549	36.67408532492201	20.9285804100442	2.2321042424561304	31.523757218461174	35.381523835973844	10.264413829750913	11.215315975648105	20.204191972326385	22.147507253562452	9.44006018219142	12.540774606722708	10.152458190548213	36.14893632275457	44.68094796661565	35.21989253950075	38.851900967935975	4.574097892124957	23.881205324005215	22.9984162562225	14.256965131294004	20.42591758472598	24.71445473520995
27.36843273805177	16.923806509567314	47.036869046424016	22.307863713146237	19.132053868391992	52.208724422454786	46.27724277335668	25.526751782532916	41.28668939798896	38.145415778654744	19.63178120917488	22.932582722277903	5.434642851775567	57.68272459885579	26.200833407771363	50.652741130943724	44.269441099510175	49.500889202263714	1.5059103951713197	51.13180924208164	58.31178717780121	45.66034242350601	31.39497924528027	33.383444797384094	13.072033159179176	15.303983110632233	38.38858231997773	61.251259235832016	11.275701481944632	5.437746894547086	28.273747808982073	40.90354290873252	47.477368658789736	36.547752362851064	16.478998754309895	40.18080729117812	27.04347232355438	18.25842840091104	20.672027182152764	32.522143335075434	57.78598182421416	59.518935118303354	48.03552640031877	58.32149719583444	30.92796558082879	34.67261343283277	5.6031823050005185	40.33679892536673	17.738835717839788	49.36305103326447
3.0935890678563074	42.07570992721547	17.76963413822314	30.048981587134445	27.371163376831674	29.702911574649452	26.940031337362022	15.332946205689508	12.083431633651808	13.796688072039201	28.162172444198823	8.66765361723784	25.44116136581709	36.50031408740192	4.270121868008567	32.323312099310314	15.90547817901955	25.36534148562189	31.603168587279942	35.58094867710612	29.801354402974162	22.644968895078243	32.173383364844675	22.99240564358806	17.405457068755428	28.34518790325613	8.341539981759906	33.22649262847604	32.80019807227455	27.796092466694432	28.14107333912401	11.923221457387209	18.91266571497698	32.551115459044645	30.385614099131377	22.35089992960668	6.272412830204771	22.338131390278065	16.8597178853526	23.526981536239315	36.348740781623896	31.208588871954056	19.844278370774013	34.09509500407472	30.660882665769602	10.059299129315972	32.54372389332915	33.65520844271675	13.161394371713165	35.30199391504507
12.347454537800516	38.73518976817688	17.62347032594946	22.392515408330997	21.023772599933938	20.516888340014976	15.761787052410172	7.450586911106069	13.144630309961979	6.5028286242469004	21.581683597846467	11.28368272682325	26.70425169693436	26.686468090864725	13.871618633245017	20.989392992883513	14.18754994340972	17.394175781009785	32.89011295449605	23.50120267327282	27.065861685040122	13.632806119189729	21.40476203698019	10.63797387675154	21.50700503479049	23.70439813459538	13.357488949454421	29.604987702683395	38.35490168488792	27.76033543798785	17.952348955993592	12.535094556257636	17.09795308217769	20.482415020006655	25.21239326827857	10.212994628277471	8.301731244871721	17.034538473356086	12.086371283364066	11.445389519053702	26.676402567781416	28.08803079476127	17.230566785980706	26.317591905687735	19.842960215990722	4.922672410921705	32.07162049545407	21.079026410748178	15.606781460744733	22.897740355395086
37.2623826638664	58.5367203214145	24.915238194604573	39.68193539744873	40.61053129538947	7.134407568626639	10.493614021183939	31.33556484559801	27.125831144018765	22.555490953543053	40.697104469876464	37.35021256296802	51.41569700325376	1.8032704757952815	38.987943903173054	6.404060801611975	23.51234751912004	11.939579373893615	57.151899470773984	9.240573423245229	20.9406485387066	13.730993155798027	32.30916501775441	23.867368672918257	47.4113329267398	44.53414599540076	31.021219736707977	19.713822770645873	64.14437747924045	51.675867149935854	32.27045419133947	26.801481610465476	22.555466080312126	26.66981478838114	45.10704561598265	16.575364823482666	34.007592085720596	38.99222118395316	36.07338473459013	25.00992534473248	2.3087333049064984	20.37195786030036	21.300451082501834	8.477482957584645	31.427457254763137	26.457348688343664	55.26923359474157	23.014520298330016	41.53698385644484	11.805705909131966
23.676293691194353	50.59641676402387	13.273461395122395	32.541578584634784	32.304896056312046	7.211346197485879	6.351362954569736	20.275742293614034	13.803909406137294	8.873820369542239	32.64703356953873	24.479082184232656	40.211455749191614	13.930440287769617	25.423381379522176	10.936148441209687	10.780388045111062	3.9571526613564223	46.32074971041184	15.442657477364447	16.416134280836342	0.08708176407514114	27.857972533310637	16.410968283544122	35.015632198779244	35.6957344101474	17.42209625383382	17.866258837072937	51.87476673211992	41.063590362127584	26.033212835484623	13.388610135216268	11.150210024011129	23.93254768637029	36.80875989031814	7.8542036090494705	20.793203522312528	29.33500620490119	25.168725290682897	17.765708303718796	13.794531846087464	16.93972905825216	10.215772029731012	12.722855252324763	26.50710216248904	12.866868557880117	45.17978578104111	21.996323085886623	29.128704809002585	16.388845908211774
14.678650807577633	25.796869255996448	34.469727436014	20.48355687425497	16.816252835500077	41.278956165118586	36.028811908927	15.467003202976843	28.691104055250886	26.25009660322301	17.65109592294776	10.450970203857617	7.7860808533665535	47.27788233216323	13.567399344440432	40.89881955872795	31.826732521228056	38.06647770640875	13.878746337729046	42.29542183451801	45.95514867029346	34.38723078046932	27.405538331204387	24.9198012702463	1.6673231434107532	15.221320808110152	25.699802074914952	49.02519461467335	17.63598917336872	10.496241411251427	23.358794406224735	28.33278239077181	35.03300693897938	31.018341951837748	17.36550789743936	30.00781252842909	14.585294499533257	12.780757500821641	11.45318557435891	24.455901947790043	47.307137370544	47.21482955187412	35.665880870497546	47.05034590716205	26.375966175788214	22.534114837112295	15.162081121067462	34.059297312771	5.313285151644271	40.95009918118382
17.40997570108513	22.1513963418206	33.98876846780407	11.703152910574309	8.168019553042077	36.72241743610687	30.61210628478616	10.13638511460358	28.59132833843049	23.73703850815969	9.030000546821766	11.683718836198382	10.585541756883778	42.014538895593866	17.171468506401055	34.934119565116696	30.81588996311948	34.34386496566807	16.165284157767804	35.51561612458129	44.3177567454728	30.429499880033923	18.420686566500123	17.75038690995748	10.67980020299273	8.039906126740437	26.73959780131157	46.9341786417257	24.501514497822978	10.734104409418363	14.46272640659859	28.08984613274642	33.93746193552783	22.389524622911495	10.148169402119484	24.52999586476994	14.856891605744305	3.7459872896604773	5.266961348340575	16.979070093758093	42.1321872625046	45.38477086132876	34.26228065595281	42.9757735437563	17.45712077537106	20.850986743707818	14.784548025964177	25.729575875680286	8.518664849738222	33.84782630886168
38.62944221081158	4.427527064925233	56.57174984643644	21.53807046248854	20.30272636208146	57.8268909663609	51.133087237218554	32.32438664238166	51.10998593548117	46.218007325702345	20.20744107513973	33.30536111697818	17.07899622156466	62.20616540780697	37.839233946777696	54.525938627845456	53.410584682932225	56.129022987711274	12.652255577063775	53.69868471678155	66.8043297975557	52.18077680468818	30.43906078613006	37.11640916799127	25.620397250739703	16.535070718893785	48.958130199966924	69.28659415378628	23.271036613330843	14.151878498759805	29.001454042568596	50.626225532553256	56.52710454588594	36.45409736323419	15.7946695525812	45.36108024526897	37.04166326954936	22.87433873160276	27.708293511583264	35.917505348236446	62.424306836785135	67.82139002644062	56.82900884076879	64.30992507442379	30.68561438768647	43.44465141270546	9.572810952598138	40.62733746038074	28.566037674641557	51.481799158074786
28.672552229493906	24.699270040947688	48.999008550259035	30.404566582514697	27.004497083467125	56.7659510630707	51.41468493385267	30.64069727334549	43.20862752080105	41.61759306960755	27.6033216209114	25.624936406210214	11.707999485742732	62.71695857068068	27.155946659571104	56.16845076642984	46.66097719093629	53.52478371674998	9.65747942570728	57.23220508787723	60.81579145765615	49.869375304844496	39.19037180754212	39.54283873389369	14.875484328100919	23.46381990583572	39.73021966340112	64.03534412026265	2.707082333697287	13.469268972830973	35.745076918863205	42.931677480006506	49.832524908153644	43.965243621680024	24.85993185754303	45.35287726805388	29.673976170909288	25.155660397487758	26.133458212686236	38.86608269838662	62.75767684212699	62.14094025926462	50.578483664938005	62.52166831260882	38.56044533359274	37.800232354815186	14.10129563441481	47.53751786748576	20.71405134108008	55.68917808434589
35.527720965485294	63.94935023705349	18.060759562450837	45.56796757225472	45.63836707271403	8.564414875456395	15.556933814974427	33.84765751814286	22.315239279140794	21.34403423635291	45.924248285322626	37.36344299248563	53.68580237390954	9.838091417324947	37.27368730980007	15.278506530249503	18.253413802243553	9.64138110764166	59.84104717103103	19.767474010956164	10.113733047395836	13.560595112811242	39.75814251988617	29.18734057136081	48.079696228054644	49.153457982566515	26.557840912566153	8.318446445833874	64.88046341718496	54.619217370434214	38.643912031067174	22.242975113006278	15.951207180486099	34.85760379629851	50.17214644150513	20.52543219268789	33.42020769981788	42.87299179066528	38.73636598090364	30.517177499677842	9.302988700887116	9.244861294980792	14.714233623368974	2.9512840055344327	38.58541721994042	25.24108453019353	58.75657296116205	31.864070653218445	42.25648455787842	22.061629933679693
25.157605212864446	56.37821152356364	8.434730015455536	38.86167918313537	38.2474629503717	9.563898440561813	12.891344645505658	25.299956444655052	11.860317234805407	11.682022292721076	38.67449673598731	27.448172082671256	44.397625809185975	15.853992524972954	26.889903291551118	16.209752176552694	7.819416589193048	5.159570211285205	50.66639694814524	21.1375984712922	9.550836054393788	7.191986033602353	34.80038642959247	23.139788251527882	38.20912418314892	41.34796842634736	16.09275870534233	11.672366180858104	54.876014561021464	45.65439435470203	32.7145279599396	11.752885778132095	6.088207501172105	31.0509451121764	42.65763962807497	14.860001694753455	23.390815277595046	34.774947130153315	30.04101893177377	24.482880309509635	15.495221648284703	10.324653067700403	4.807168895574648	11.328712901309254	33.406882898208714	15.28410963727747	50.020724573373386	29.116780746504862	32.50200326417898	22.572254567088958
27.199361725826343	62.60128945970426	6.9312529269363905	46.10780629945583	44.97338304340457	18.141555304880153	22.154044551812248	31.36033837017201	12.719135934296395	17.535529272325796	45.508613971447836	31.03177218932239	48.66682184501929	23.42403410173668	28.735979886433768	25.25880367775262	9.917123203477503	14.30553870056333	54.992590705872075	30.229090637597842	6.19731559461049	16.279515864818837	43.1079081768381	31.268405185162884	41.43562791680829	47.61598399979383	16.22198251245581	9.91316984721975	57.340300962017636	50.41704917332538	40.59543849337476	13.068627502051843	6.865392106512438	39.83202496717238	49.1704134178095	23.563830725007026	26.92696452363243	40.92859315423265	35.67943533499532	32.564796820480865	22.966507186749823	7.7269185722811	6.884531703896329	17.274905142534525	41.645496360421234	19.885144924032648	55.021275606163066	38.16958736563281	36.22826242286966	31.778988609473856
10.175467027723359	28.865877623640525	29.04229584084491	19.284953141454427	15.937785415436814	35.478176661469426	30.362070713182803	10.239452934737944	23.31884071424633	20.43818498696266	16.796683312585536	4.969937508256469	12.706937823130026	41.544765243359016	9.581635374945638	35.32830451635208	26.256728339348204	32.23328904308942	19.029634623884615	36.97786205414101	40.325606884335386	28.561750825742624	24.507186461236994	20.026989856031904	6.5871094401549275	15.82397458553296	20.666754182653353	43.32837032596086	23.39714231163929	14.699254246861898	20.27944141765582	22.91744318190055	29.46513918806416	27.22176350180639	17.979348014415454	24.397634308116913	9.036888722562976	11.006531314186597	7.3035592280134	19.75840944435719	41.56134638893957	41.5551070920608	30.04036562508177	41.219490532725395	23.266973771767045	16.775719010903543	19.427779987833077	29.835025011854814	0.8855304337740995	35.78147739908969
32.14018377255478	17.205460520713782	52.03090079059726	26.505060800917594	23.595433011383232	57.42418674842979	51.46573482414736	30.739349222259957	46.258730961921735	43.32003358673774	24.00016565231829	27.94981193907376	10.642033675047315	62.87129523141777	30.875823302361997	55.79638649735145	49.32756116229153	54.71537521632413	4.781423354327745	56.17141025706138	63.407677878748586	50.877761320397504	35.77251432354828	38.454100464881435	17.71586749044768	19.575240444499283	43.233696291073954	66.38460852316072	9.838490058601874	10.304021851841272	32.89888005091089	45.89355581837672	52.536416205261965	41.1472202996535	20.398978343352493	45.372539398461676	32.078533382603005	23.239152433597113	25.876923574836034	37.554751520734285	62.97926040029329	64.63136999554159	53.12268041351354	63.53999819276664	35.42965140283389	39.806085040332064	8.26548233355424	45.03309142505087	22.75136771096885	54.35098037764532
20.588550929017046	35.173043480287525	24.967438731985954	16.760312939924777	16.902987078576224	20.726481196234342	13.986398752125279	8.825817344843614	21.589262712758067	13.65337875594176	17.12870919841979	17.467371441283323	27.79197627392554	25.20361697607146	21.812626863056003	17.816282483443036	21.472074898907646	19.634043266327982	33.272320242441054	18.36157429508656	31.946320531316793	15.806845327445252	12.866434026785779	1.3177575494095177	25.31690398717544	20.646120159522482	22.514265684128645	33.66950815872386	41.30295271391743	27.760914045518323	10.321434465490182	20.962789950618582	23.786664244965994	11.160893578167272	21.45026420177819	8.317897745437845	16.146552483190597	14.968231393718959	12.762937426409385	2.2883178646928624	25.38271364629504	32.62550321940931	23.490631328094825	27.255204297061386	11.356730399300748	13.973361612487597	31.241860501677355	11.993924226884971	19.907773598058753	16.880024996101756
22.816242849132276	16.76339870496696	41.40367431131117	15.605504580302558	12.1614827598349	45.210020447545936	39.10911041648796	18.558513778795213	35.78286814060967	31.771904423507536	12.772338645207164	17.626925952320995	3.363567906621342	50.508917259913154	22.000602110608234	43.37170697384941	38.41696371066785	42.73266730695984	7.686007569399333	43.753641509828846	52.23285041865783	38.83967017928494	24.363676025195645	26.02101490991314	10.268706965905654	8.784202233999476	33.345071865552256	54.999888294141584	17.538466679207914	2.2465589768382377	21.037985532339924	35.339362078167746	41.59895703076872	29.303691479430586	10.476775410409205	33.030625769883635	21.527081936692255	10.860969232295712	13.66005703841995	25.138726716571078	50.63015042797616	53.36609639927767	42.03982161585901	51.43171756739835	23.78335882400944	28.565204024560572	6.762456869873709	33.02315869279653	12.74781929796512	41.96920328312898
34.970146550874695	60.80436088554376	19.688758181886538	42.183944584430684	42.54471845546971	4.931117049051985	11.814165279936313	31.544468295592452	22.96513346704236	20.269078929751046	42.76404529818975	36.088766372660764	51.646570491308196	5.392245267717995	36.727274522756865	10.686223637686062	19.024036380952282	8.198673707619244	57.67156634861535	15.047550006709193	14.175650843555614	11.57624086761843	35.84733332466252	25.827221413083013	46.634616145227476	46.22351814678742	27.1208712656996	12.929398235865154	63.493998634137306	52.32941190057178	35.05482793874741	22.76536726499908	17.381123387197512	30.705562566438886	47.09209801184078	17.395833493347254	32.344592090340676	40.16318172182239	36.43567173782493	27.11710450215048	4.889500849698112	13.562724884803599	16.09215909469233	1.9296713607898135	34.753788102377335	24.28153526718449	56.2833038823663	27.521609326890424	40.74494319231678	17.381976279834106
24.47681965721645	20.306664408372814	37.326060142850366	3.0098135610886074	2.32254409571731	35.59048380652124	28.76478009173812	12.70839311978469	32.62711319214216	26.02405220613396	2.284335614490531	18.922813481361672	17.362694783009164	39.7323602024273	24.69601644062722	32.037330353668516	33.879178612124285	34.353350429415464	21.163364503314135	31.374804720045564	46.05756620753436	30.44881228642802	10.15240782466028	14.700313755172997	19.690421444167715	6.463767680490347	31.83109629513295	48.11644694639031	31.721993303801288	15.889410376884992	7.064927007308408	32.04372851854155	36.71262191375909	15.290373208560839	6.694299498230344	23.183470950618812	20.879263282250594	5.451656784062829	10.231636845430968	13.461980466362261	39.95965617331409	46.89004185008698	36.72407980458568	42.12526545715152	9.612548677647764	24.325239485626966	18.024004830184403	19.21920634599524	17.16723095541356	29.27117527212008
23.615236092632333	56.930987615189686	5.024031263761395	39.98000686913914	39.045354004023984	13.158451140107998	16.02263209304434	25.651385557431574	9.45237520842823	11.698905862268294	39.53801180766007	26.578302267998513	43.94706797184875	19.38262098446771	25.295411046767036	19.686434024847113	5.490987685443947	8.667316687527164	50.26337189304588	24.573464383639514	8.992273598634528	9.938407171755756	36.66654017709915	24.84568384396967	37.269673912914115	41.89228889512554	13.652536198323688	12.022402212043236	53.695899505421195	45.43903050610991	34.25101182693939	9.507007388514841	2.8149446717473317	33.34284462608684	43.34354364036498	17.076242299598235	22.448828790481024	35.232586573229234	30.193520085841214	26.15472988860001	19.00728591163135	10.191669148217	1.6052786314764154	14.433438322159153	35.216232976408534	14.692922218775005	49.93322557592291	31.72658603280617	31.741330909111873	25.893649725946084
28.92597598974854	54.99360612221079	15.84686777143847	36.57247292057751	36.68781488576429	2.111923235921375	6.8576936867646605	25.29587817436244	17.91801573087768	14.13848054050438	36.95751405002696	29.820224286371765	45.362389422709846	8.97223459858821	30.678791213705466	8.702274978926763	14.283609274923064	2.7243383024294676	51.413413484403435	13.680796140439481	14.73217919625402	5.2925387618182524	30.916393897188545	20.191589532966308	40.33355996274311	40.259539012131725	21.877486926274855	15.087465989301371	57.192666111496386	46.09691034863592	29.66809007895614	17.61257353810516	13.497526940674407	26.264236882741915	41.228140570132034	11.536481419701703	26.130099322084547	34.07376719281151	30.192916179856685	21.522532040064817	8.750163856775483	14.777122222348892	12.283092290355105	7.58560999276657	29.699030048575672	18.15066789218412	50.109198147254304	23.603823043153145	34.44109075015	15.383671179574549
29.88728517718507	62.83837055365193	10.142436572318436	45.46033851283047	44.778017784197836	13.437083896248119	18.62578418458964	31.63933119648927	15.502748603336922	17.76761863922342	45.22309212804167	32.919514979221056	50.24917225206053	18.016802327431883	31.547335849037122	20.837719376429604	11.728256710079318	10.545650425238502	56.55893742262932	25.799780705942624	2.934322466853262	13.57745463125836	41.35615865207333	29.742981008423662	43.612512388655034	47.795278924584046	19.5667600746642	5.690512409605761	60.012910275396166	51.685625734889335	39.32750739370181	15.646486295660013	8.65693180235268	37.43341117038231	49.15724633067166	21.36783314703311	28.791170060370526	41.179559348313084	36.28759484101295	31.088625740023648	17.53456013076535	3.886439802415758	7.7818108616311115	11.62114654784113	39.97884439936761	20.97835510493944	56.14229904793439	35.268079506660975	38.078214487139576	27.612036906795804
38.094814971442574	63.76461289328293	22.132550446816342	45.07377297928497	45.54105905406257	8.044569073027988	14.705344643265724	34.71922345932922	25.783560416354526	23.435676499453617	45.73808097297991	39.28769153437559	54.83571288688841	5.710315977110752	39.852176623162315	12.761205611157253	21.782299205600108	11.336222075376385	60.84649466297632	16.57309043161383	15.020910689167343	14.782947276958426	38.463579113955085	28.76952670530876	49.8419172939485	49.263915688444165	29.981115074963714	13.003712793198183	66.7012438278721	55.492002635946285	37.865373094434354	25.62085921104599	19.888330879579307	33.14566630338111	50.086979885343595	20.45573990860383	35.52765605988175	43.26362602768507	39.606359799195346	30.03864229480036	5.186447633812232	14.114923905478344	18.607496184331286	2.6785587722234165	37.42672478646002	27.44363145398354	59.41665994059078	29.773941221917834	43.952847259777634	19.063920165859788
26.929473416505044	45.315367583326214	22.352095615120554	26.52997370183805	27.249553857145656	11.1854882684726	4.199752775032321	18.451390108298266	21.485822096912592	14.071345957148393	27.370801020059385	25.636755670671448	38.25924736731857	14.655731431094386	28.510574655507657	7.1942507036533625	19.401342341330817	12.022542523738284	43.86340686463279	8.827964729896415	25.293562922509135	9.390676819420298	20.039481739788535	10.461389172151339	34.94807065800727	31.137330258416945	24.21010375047602	26.06531022469813	51.41059969588834	38.363962582738345	19.267201098834025	20.940385896287744	20.39878417913084	15.22250339205343	31.767748266959817	4.5357630861815545	22.974043110461388	25.604045776155647	22.992789726952488	11.634535458245702	14.873812011663162	25.559324862709303	19.572891741640266	17.644267930489022	18.912616606045614	16.990484401967983	41.876490387613906	12.729593775013871	29.20285701539535	8.452508599179357
44.23922811641358	63.968797829684036	31.114823604816642	45.13221906001001	46.40026291668593	13.802107416388864	17.26808298434721	37.96086012225105	33.80081765998445	29.52313610082052	46.40851265005361	44.258041310579635	57.910959463221054	6.946561468251874	45.96459611016187	12.47300303031456	30.052678034998646	18.537918143649783	63.51469751821255	13.077033561373986	25.188824956019136	20.66263986120923	37.107287761760794	29.925561630520033	54.20761681331683	50.42149152101239	37.78712477791905	23.0858871080901	70.87322648099827	58.00839033220338	37.64993037082006	33.51218380748774	28.77191008142175	31.176966307207124	50.821230303948006	23.256302421286836	40.963544292348026	45.18829048463551	42.61110506196875	30.963884494199913	7.22985703972492	24.284174723786258	27.48955195816236	12.476293136606929	36.421589563523185	33.43309790961411	61.42571554247656	27.18592920675789	48.35406191833214	15.55029865363787
33.46730868897533	10.951971234069223	47.89839225477531	8.466022327268977	9.320329773348538	45.771552510257756	38.81847744674585	23.08716021232443	43.04822937901739	36.661114912379034	8.709200463669621	27.73068605653777	18.622246406817773	49.39801116183897	33.31810660875221	41.55524987723656	44.47477631606004	44.83643469245969	19.106980000672205	40.15609334614729	56.70896931235398	40.96610562536498	16.34196235995263	24.853032318448026	24.720835536584776	8.192764682525446	41.934851345765246	58.718078057821224	31.258846100175145	15.704590691934117	15.693137009178384	42.479566624726544	47.345143691258606	22.409414297414894	6.025985537371862	33.51583350177728	30.44786564012891	14.05985501556512	19.676465220368147	23.535171131550243	49.67315291334153	57.52519138634262	47.376739473135146	52.32375612518968	16.813639776112613	34.795270713749716	14.757996280589447	26.589558663280663	24.525177914146347	37.81085088724286
44.15908526635821	63.51953169892127	31.30479585994362	44.692556983473594	45.99757718127972	13.868120574258652	17.07669460799249	37.702227749349476	33.890924139440855	29.473746266847204	45.99651949264809	44.095792659884445	57.61440462731681	7.057166247676948	45.87954871905676	12.18514156880339	30.1746848249639	18.632605800949776	63.190483849890555	12.589112762309849	25.592792809424157	20.64704273606313	36.615733577238565	29.57198665635162	53.99295969002911	50.02900039937667	37.85063353870139	23.550166160463593	70.63296697798343	57.68017270494483	37.208583558467254	33.59181185703979	28.956597536717148	30.670359674676693	50.40734962735109	23.026498105830782	40.83856594170983	44.84229933745925	42.329527715743524	30.594822745537332	7.379810297655799	24.71270229062321	27.6773918939988	12.837025715002994	35.94642130383923	33.364212999834926	61.06720352014247	26.66291805241365	48.14865335991289	15.03795774203821
36.20513863493653	3.363325968672738	52.78946080577392	15.545974599669684	14.95287961466862	52.533132939456955	45.70008321929651	28.03227741939892	47.560624991599234	41.97235352049101	14.681066345654013	30.590540195703745	16.865867601773207	56.572095608748434	35.68420205730811	48.80031853826498	49.49174448241487	51.175403257854406	14.716805024913748	47.697498850705486	62.431056603878	47.24504420237215	24.125889703669525	31.634169211737746	24.753777733930043	11.769112459794394	45.84837204740387	64.70589737889252	26.70404467045302	13.61420890405662	23.022854790632405	47.035484464210676	52.51820157793761	30.177692941572015	10.438279929606246	40.11197110287981	33.96236240073603	18.449510886714517	23.792405089898914	30.375907127443377	56.81764048734141	63.36030166408366	52.701416065020275	59.06491562433198	24.47833946727601	39.56644080915831	10.411608311160816	34.35991782138325	26.386285292708376	45.41413409384496
24.81623312256292	56.13330299068892	8.166660777031327	38.65619215321972	38.0166741552523	9.775175753016455	12.923061686731495	25.033434859557097	11.52195327404728	11.38152228822404	38.44875832897869	27.123977586354346	44.093509977839915	16.119274583086384	26.547964430510337	16.338730344135666	7.484535635489637	5.294201660555709	50.36528530000017	21.253397914051458	9.7408784003251	7.133788943185402	34.66371726289027	22.98038305866293	37.884665793830905	41.09990772964171	15.752940023969064	11.935806427965264	54.54545743934413	45.36185994332109	32.543977354226946	11.41137675461265	5.813638540827805	30.961872905749072	42.41978690987033	14.747945250786687	23.06305099777264	34.51928759412118	29.76477554244897	24.321069247823292	15.766082053384206	10.550709763727598	4.5394322146721064	11.65788135018187	33.26372843932904	14.963349374539426	49.73554773375521	29.069612671917962	32.18290786974641	22.655114449524635
31.418627277909852	63.90445203037045	11.783154261714495	46.35119843593772	45.7767455364584	13.141779249531833	18.79810800606218	32.78045583947929	17.09069688099038	18.995232455250186	46.200182441132135	34.339548826916754	51.590705109629326	17.180708403347797	33.08936160740743	20.591456543507658	13.26337610237518	10.808257095654822	57.890781759698726	25.511744194778775	2.5680087343547187	14.14516892014561	41.96752232525115	30.465936987291233	45.05577821084189	48.8706382900491	21.180195482574014	4.253965195335035	61.510603868714625	52.97050029024048	40.07807888221083	17.216616660667235	10.241334247903202	37.86497029561347	50.18792150321771	21.96507828470179	30.21918019697065	42.284544096900476	37.47837669385075	31.817611501645622	16.680320216798265	2.8340585677682797	9.310791015843664	10.565890313296121	40.618607034855835	22.326010577190566	57.39469003940638	35.54387672822482	39.48149024249356	27.435274573625456
11.491510517851513	31.391432622306223	31.823440947198236	25.527536580643975	21.94388667122808	41.02638114675003	36.52771365670168	17.311681284247825	26.04443357807362	25.23063110556268	22.799809061622817	9.499316098466707	12.906406733596697	47.40937591113606	9.955925169339677	41.682367025997074	29.590892155961008	37.330312604467714	18.408402669421893	43.704129278921314	43.71250598211696	33.924909727349096	31.576237148851355	27.158879074731576	4.412834738418937	20.776114596741536	22.53119409361985	47.00370548094896	18.70953281247369	15.916780777393384	27.383576772566798	25.788813466740887	32.73327403611575	34.484733690645356	22.945046530551824	30.764185829174178	13.110436161333546	17.429823594575733	14.535960231662951	26.96053451153434	47.373223807675636	45.06548210279973	33.53176220991323	46.34479043282057	30.393364371308486	21.260922033929116	20.415518315116728	37.099385409702194	6.387663965703449	42.659824203245684
43.32207232838917	64.34693930419523	29.513357319508568	45.48515010959647	46.595999058738414	12.581477623411402	16.7923000682756	37.62696578603293	32.43259435463409	28.542545629601115	46.64263954466749	43.592786741997585	57.68687906002233	5.758283285920958	45.059924951593004	12.391953841076013	28.6117588351339	17.20296920470622	63.38806711910185	13.773513467811062	23.202983233003753	19.618247898000632	37.70628960594085	29.958572024678187	53.70223228735269	50.57110928120751	36.48090693064393	21.034744253790898	70.4425981383627	57.900832191161435	38.021445100248826	32.17095578576038	27.18588692581294	31.85999287025507	51.05826610501964	22.868745137463076	40.186159322314445	45.16139127055278	42.35024564791946	31.053893614706382	5.914306990735324	22.26855152869434	25.898663748279855	10.577954691269136	36.94564620337321	32.5001799179356	61.43105374148681	27.960469637261504	47.823906929841804	16.332266973475797
12.28127445249517	43.29957622502006	12.833408740611691	27.211882944538907	25.778233757721672	18.63729184349542	15.43321257941256	12.072166948582913	8.405124639169316	2.629255739601043	26.356271409963213	13.408244670327603	30.26918908073636	25.287430653336912	14.018630903621956	20.815807022740753	9.44005999685095	14.734158603379894	36.55854309975567	24.19090524200481	22.805985730527535	11.487367702572966	25.909392184319138	14.583373955021159	24.145607718953645	28.314013542058017	9.3116929339072	25.590167946271208	40.92378200646422	31.642772993074875	22.628784543635614	7.785614092654722	12.45097483853502	24.394783888051105	29.89588239398954	11.197425127878079	9.494060000326824	21.62589185487575	16.415832141450387	15.5936192648395	25.18228766034991	23.929453681336174	12.71210722373678	23.74369390336131	24.354019189259986	1.4678032364584555	36.10971172195267	24.404694902796827	18.374713684237637	24.102420930587186
24.348094014913855	17.14208584412951	43.67391577826487	19.16929041710532	15.813183409809636	48.43867717563752	42.482202999736096	21.751284630005056	37.96105308267694	34.52602944857243	16.385922750862715	19.607131242659463	1.9801502747781288	53.88784214882344	23.309552685856342	46.85539305504573	40.8255763917583	45.78114767345933	4.458443588779941	47.363420349447544	54.80396083630035	41.92635535405387	28.051740367828135	29.607272015161303	10.495081130746842	12.227356987214293	35.22693729608124	57.68795616859071	13.945167289503873	2.314520322388923	24.767812229448214	37.555481838414615	44.028589962114815	33.035557553017505	13.694111783685218	36.38681590206601	23.670729997572327	14.544937227745773	16.885979923513467	28.762105486453475	53.992845867884434	55.9870866813536	44.547328009575004	54.57533024238509	27.498475315263097	31.129161963547936	5.6923205756650175	36.756242418817266	14.464873646669313	45.61658451583253
33.540524287636195	54.36201709029456	22.994077115721012	35.5252508545936	36.37214293193668	5.6339022543146475	6.318708689865311	27.09271816669407	24.405758271745707	19.02889623209394	36.47462313280754	33.331823597064876	47.145370752379065	5.555777332535753	35.24370425585716	2.487783431084678	21.095135603610558	9.888162050395703	52.86578955009291	6.92520154857681	21.217020758982397	10.572512873096672	28.40176600429139	19.601281698984444	43.26330625743327	40.275760521063845	28.07821957833045	20.73420297205715	59.95407450458711	47.38745367368551	28.15323126964571	24.01520952926114	20.668059340065764	22.935709926471098	40.8796785375282	12.343675590442315	30.11302869786585	34.70339703721014	31.807986397687024	20.760763967496935	5.831179348927581	20.950106823360056	19.48843563121538	10.196367467322665	27.44848708580422	22.81073017431304	50.98053973955736	19.50197423537349	37.405811064276236	9.137725271690794
22.422635991888228	18.061364366137216	37.965779930982364	7.412360801279645	3.7331316418607834	38.72076169905868	32.18413632864111	13.228795860249283	32.78937470962964	27.181923930227534	4.50678322805493	16.684336426044442	11.794941599505353	43.44809261347159	22.259889414731397	35.98268910355817	34.66242532691993	36.88365955309342	15.848627035576145	35.8538052883046	47.7062720384494	32.93507608699871	15.716680728028422	18.416473051596004	14.888692108587714	3.1341103714936733	31.286193095637728	50.092554536682805	26.155944197348745	10.445385646734724	12.395905629633202	32.25362728333229	37.69349773784736	20.66984594581551	5.091951361961003	26.27394679533824	19.569275047449224	3.6517123950013524	9.021350091655	17.358420090647574	43.62532731989203	48.67746880100779	37.89334435958588	45.15719851391543	15.114804102224351	24.742174149336513	13.143748965022553	24.463999652774874	13.609696585734483	33.91062770806066
27.682660945690834	61.13746847338657	7.882536842801599	43.99260798639684	43.1746679442414	13.786112437958804	18.244218134229747	29.87752953178778	13.256831649758363	15.939939344564747	43.646398188552254	30.825586932950053	48.232046669333414	19.01873296364596	29.33280304650787	21.006007050103676	9.53757689245689	10.219251911701656	54.55018660211192	25.985095976913406	4.700820617635067	12.726688916625987	40.258527618692916	28.529873157802047	41.48881804724845	46.093539851284454	17.305130128254834	7.897017079234365	57.8329141797349	49.73169514219853	38.05119778611225	13.414856786113102	6.421462545989519	36.58465974139957	47.50943446609984	20.37169528611448	26.69183365535608	39.448229811775555	34.457102803889136	29.862661322025318	18.56621394938541	5.949591060185858	5.618453892629558	13.003040786127036	38.846665299408066	18.98471549064681	54.22360176883379	34.636001867956764	35.999212021851264	27.63304721445386
25.792715075779554	18.394925834924297	39.17124201506315	2.2233021089638147	1.4703114640986912	37.51021572165432	30.6664449743535	14.449583593049795	34.406832350838314	27.90547141667559	0.7257785111021782	20.155344810977027	16.765375300374163	41.588551459735335	25.909482822757393	33.86538661564589	35.73576198736668	36.29682309593606	20.07814710404584	33.08207259513305	47.98692426190916	32.393006882981545	11.079479244167581	16.60047975494223	19.947839086269646	5.123412146131346	33.49857013950477	50.05731803311385	31.029269711216052	14.981380482983855	8.522743053448043	33.828947286411776	38.59133520407822	16.5742559163262	4.925276852146568	25.11460710605027	22.3538852252204	6.3141576924668	11.58514696303873	15.346345996333552	41.82264035248992	48.82522233082538	38.61883584496218	44.04839311105489	10.776623367349403	26.12058904800812	16.695935879658858	20.604543561743554	17.970883408239175	30.931697237154278
23.146297448715735	18.910489573365975	42.73190552632841	20.19573670706487	16.72332109058089	48.116889600196316	42.310413307732965	21.48237503258817	36.985861599265476	33.87790562209258	17.352334982390744	18.627736535954593	1.415169892965211	53.70718090047104	22.031675644628955	46.80505604447013	39.960611025132195	45.31338557728874	5.408148898683173	47.4992767584179	54.00705695854995	41.49530135286778	28.872801260089176	29.735132744737545	9.025336208513293	13.363613969553365	34.12438024063029	56.95741497066698	12.999878346667394	3.8714828824373777	25.43233404594678	36.59970403661927	43.16859650698967	33.667798079725344	14.978593959741461	36.20945072654656	22.735678990738542	14.939353864795963	16.690475578759646	28.955477600825116	53.79477460648454	55.217965107943954	43.7290949539669	54.172110702766254	28.237716283011075	30.37761681917763	7.4105937094096275	37.29309549363067	13.437340360677984	45.82687712499469
29.025349967214765	56.10862331203747	14.875704411383005	37.78609468380939	37.79718783844839	3.0460389138765964	8.369291135470917	26.105930682834856	17.390400266344923	14.333757388125608	38.0907664164513	30.215674303405475	46.07741577026956	9.518388458643491	30.782381974654587	10.178731535407872	13.604308331846335	2.2595552608856995	52.17859698953787	15.156686759753036	13.167391205113347	5.836980415768188	32.31698885181271	21.433864626207974	40.81817160375176	41.30621666557906	21.454677796858128	13.553652767828257	57.67228803667141	46.905703725216895	30.96503282411391	17.13237005109599	12.515994264713077	27.746810944697565	42.32857569275177	12.737911245911155	26.429437291091407	35.04229243950507	31.003257800438288	22.774709556180728	9.219488870196022	13.212117680890671	11.265232914331762	6.87003196507444	31.077059863629145	18.342994096716144	50.985668133968595	25.138758350067405	34.94241505612871	16.91466170207431
1.5669897666255468	38.993382685950245	21.435105672458413	28.16383358687588	25.21465165989091	32.40734211320609	29.030486810137248	14.505767350325128	15.697435972792851	16.333099891752155	26.039896102744823	6.2444346056347895	21.912519357514473	39.107425882366236	0.5856587517408749	34.396857495380566	19.409066208378768	28.26313043931093	28.00738316223824	37.2926540749184	33.41946738102198	25.27208050860236	31.313198031121157	23.24804563077218	13.73468572780201	25.74832462907955	12.0685279489942	36.79798067682282	29.090810537629377	24.38951067346822	27.147896664149865	15.491764420073983	22.481388654015902	32.38593137956535	27.854588442196473	23.966986891009995	5.838720144321544	20.13536791172139	14.94988625534822	23.5770923608855	38.992763294152994	34.80754320837884	23.361078474317292	37.13689453726397	29.85698913500061	12.3649873247163	29.13073782069601	33.93759234845552	9.9104555513332	36.77359427849095
6.405239126098564	41.39736141373092	15.245187131371859	27.242680779322313	25.084155545074164	24.480238200020615	21.305014098526932	11.72891398789563	9.549822414903309	8.40608197186408	25.79274039529945	8.873005804821037	26.502690290543544	31.185873416994124	8.15939711625023	26.688713058894713	12.535216606529083	20.378956258956045	32.82696097506914	29.87286536386815	26.683556245762684	17.34496027402665	27.95611565535	17.874519995611223	19.465502291963837	26.841307566339204	7.594292375604505	29.837185194999318	35.92876361316075	28.338416041419656	24.154079264632824	9.127100029868528	15.739188029114654	27.6443078161602	28.695152477024703	16.638445724542116	4.760736071352312	20.32990591610461	14.720439512614739	18.566817544056736	31.06748808532692	27.971756658080277	16.40516597628641	29.306670805850203	26.405534719480443	4.466074687484091	33.00047886620576	28.40134087206033	14.072282453745437	29.592207430305663
35.487567297574365	65.70103792537486	16.76710059545138	47.569244085569736	47.40992463663704	11.360977352940187	18.12284931789899	35.10353045346276	21.625483611417117	21.93920152399258	47.74669323083866	37.827926445467156	54.6106714462979	13.294513160829139	37.20667114682082	18.445692041829734	17.611855899606173	11.193277261665013	60.84088265075575	23.063625080527792	7.076972332282575	15.107472575355413	42.21212480768229	31.27392920826409	48.5883541924885	50.78150464890447	25.832977367467652	4.8696205115238484	65.27193979098192	55.730595373386656	40.8406418522849	21.650069299320265	14.908102931548143	37.535349895967364	51.91377667934329	22.56950423595488	33.78279627427383	44.36281085689354	39.94619345474417	32.62154697008052	12.759081371775606	5.996704664106863	13.782537171078669	6.405731346104026	40.97860824293137	25.654156822125785	59.993498358877574	34.72119970858389	42.85312157540415	25.292809220484337
24.785763046499664	60.05141703171609	4.456376313819172	43.63330546328157	42.45530650268476	17.21108979413603	20.540625445532115	28.821227438844392	10.25484333025195	15.035520317971333	42.99773811176432	28.51604094515545	46.13852144751577	22.988239633053627	26.349764720820374	24.03953458782013	7.359663279377785	12.99001691969378	52.46550653447655	28.967662438277998	7.869306039682955	14.46933297489118	40.81757226815803	28.965973121397866	38.96309310630058	45.07223762965327	13.913419677149806	11.53948192451749	54.95939576254223	47.87068510537487	38.218056028197225	10.575560013464194	4.346821500444054	37.705946693512175	46.63679170746422	21.473170603526796	24.403675265868525	38.38423126836801	33.12446995221899	30.24745775062578	22.564834379093988	9.378338140746749	4.537547993750435	17.285634257887917	39.34072388626273	17.32780330480859	52.47000406306978	36.19945947562381	33.71445690721647	30.363400278427864
28.447358443560812	52.50549053409374	17.623989223383255	33.93798950135243	34.23550225207072	3.390959695686432	3.8124975435159754	23.454006229468312	18.813565089298475	13.728988308932351	34.462280500330934	28.75311421144052	43.61299212703804	9.183528317993071	30.1778093213126	6.265655535014123	15.550716789758205	4.881813180930922	49.55754999042525	11.13441627229045	17.75550761647862	5.008629724115283	27.985742320601638	17.555891432213468	39.03766931753133	37.91173538641769	22.504076239773752	18.174715145211007	55.86158600909043	44.17100091239328	26.904414605914777	18.423223942433694	15.340854977827627	23.225254126869228	38.7828076394005	9.08585920171358	25.283672447647476	31.884840431018965	28.318754246259402	18.861763813077562	9.139670661768603	17.84629976956094	14.221600911672764	9.934211121369382	26.803926178831333	17.634728519774875	48.051053404701214	20.51839636301356	33.13915250678963	12.594597514741427
1.442371615128523	38.382010505877595	21.678899577306357	27.500603475242293	24.549825061063768	32.29511258236495	28.789684020881616	13.907982642486363	15.915953611634404	16.216925119018164	25.375011593238217	5.580384812184235	21.393106726182626	38.96606378383263	0.3547916048736224	34.14638983634743	19.565125789373436	28.204954282137265	27.517053826383975	36.97357659074589	33.6227318226077	25.15116696531365	30.69361615622228	22.739526946120602	13.286522727491693	25.093847729788838	12.38663558543492	36.972361769523275	28.833604635985854	23.83371782207724	26.521726897306042	15.686630128570581	22.66438957133686	31.822860218262402	27.197694851320968	23.649284139813098	5.367982629246025	19.47055592127151	14.289216959291217	23.04503479118421	38.86021761294033	34.99845860715292	23.517407639835643	37.110323379558025	29.242069399848763	12.224670833697772	28.577920358624485	33.42003011809981	9.308914712444997	36.41501737697739
33.360346571414595	5.7412156538506425	50.2606015739041	14.281814141321268	13.071873462518571	50.673451727158984	43.92934612673194	25.633959506088065	44.959331825601005	39.586785265092075	12.940637209768528	27.778744084197672	13.989606940617417	54.95514986118758	32.80500680666132	47.25664531902234	47.00198255043173	49.11736906705843	12.361620289195065	46.419847094122574	60.11550654561443	45.174192075084996	23.313823883110224	29.88782297581335	21.80688241111779	9.48352858074952	43.13836136574668	62.47806984093089	24.525621388453963	10.738195682326749	21.729118033341404	44.44483449681566	50.06130745410564	29.284282146173705	8.538045557232955	38.21478168948185	31.226235681095204	16.060903054633645	21.243122003253834	28.673402231769572	55.179310638844825	61.0808810672713	50.28569401735931	57.17808099425894	23.484968824199093	37.049719480980954	7.938079246425621	33.44477626018311	23.49291412404304	44.21305916448231
20.224119020240956	26.456466291885334	40.54847023665707	26.372212177697197	22.70743083894563	48.755248699621	43.69455277262532	23.22982126520803	34.757882107889635	33.35431740135241	23.459891746990778	17.334410653212064	8.393617747960269	54.87890323284366	18.721442760045186	48.61948256243019	38.2223080011921	45.34936212939059	11.491317689706582	50.06034070149956	52.37308297102358	41.7697902448658	34.23441976381313	32.647209373693315	6.752331365592937	20.040488773028468	31.29748070504807	55.60871974249677	10.183328078141118	11.53691718632328	30.376744618522302	34.481924348706606	41.389228439353985	38.3083432032755	21.927484996969316	37.70669220497489	21.32179840797333	19.57175111975436	19.140841940223133	32.14147768883179	54.89093644635992	53.70394595167499	42.14551225276988	54.366571974662705	33.35034295520777	29.483338988891447	14.846067872701834	41.533237604211756	12.646634821821914	48.706201947806754
20.981126154881355	52.41088302981908	7.3392920105588875	35.23103553375447	34.402743471475205	11.457226099291493	12.292779254679921	21.204487826676893	8.586393266544452	7.407963766968921	34.870523955092466	23.12801467466372	40.09988759577814	18.26841732093512	22.72560147079318	16.7205793680879	5.004299490600001	6.677218135767768	46.378101472731146	21.35386555438206	13.315779969925929	6.029893477200348	31.847781312343926	20.02000771072785	33.88908634398694	37.36631397146033	12.643269799731971	15.829554447195989	50.57336685447886	41.40025635518184	29.42720712338391	8.316128510580318	5.311787513292288	28.63130381796572	38.75209908086127	12.409853842401226	19.079808601090946	30.74396954116697	25.877640861299245	21.327174069353724	18.002145666820585	14.295796902693763	4.5821477738158	14.90511798801361	30.392971146867644	10.960685490645018	45.80088654959595	27.19051167539065	28.178153452703437	22.332745832832813
15.266181964492757	49.02289126576108	7.0666169112890005	32.933937239974036	31.551078796364678	16.92903589334469	16.034082804844054	17.83965233622856	3.8132639052393356	4.631541848217192	32.12550483223928	17.987171041254083	35.409095825219524	23.799912405482317	16.991648699649268	21.10291333463334	3.6819812224956974	12.301170455379374	41.7327643293374	25.285494662193344	17.53709791664354	10.379270756787761	31.10465164003784	19.420933457598878	28.684348657223516	34.062491385354235	7.130865599746635	20.603900503698217	45.175348900837996	36.990862336891816	28.06137699962307	3.271989241335477	6.794365601151841	28.94747386423384	35.66331778172461	13.830253093034685	13.857548103717365	27.37434299908772	22.088789444448242	20.573076347054542	23.577853534888735	18.778163627375704	7.256398091548262	20.775309962773377	29.56868535686452	6.300178489869139	41.541863177645034	28.342069582955958	23.154291541562316	25.78245191277158
12.86123904869581	32.054383079356434	33.12006335778163	27.205352165987588	23.582969297652628	42.84479467779816	38.454996530702566	19.34871912321071	27.37496820851987	26.96598115995156	24.43214703706738	11.418586468325861	13.362108813671133	49.27566388381661	11.223295767834209	43.633292451737354	31.020804203968517	39.07413856762505	18.411309075591298	45.70543467138203	45.08842207199701	35.72505199175403	33.481262982012915	29.19611233700804	5.3850430765239174	22.17454632506707	23.71573062101884	48.433724602109216	17.42624757179393	16.510831710989102	29.305457631304616	27.152639712722838	34.12989305419645	36.47890760627002	24.321889726451342	32.72731610438821	14.878584541162539	19.202156226652114	16.521984532774493	28.99584928887243	49.230298079614045	46.46455962241688	34.97136637843763	48.076093442261545	32.32075108755571	22.972991394174823	20.819660565220726	39.12259308993624	8.403908451923888	44.678790347448356
14.563584176917146	41.65363506274075	15.389406508762436	24.747818777721818	23.70244297938806	17.301453326307126	12.956844348035409	10.485849098786112	11.691165335764483	3.9102045707653357	24.201022025678952	14.330136373333994	29.999373397614782	23.597530747761734	16.212821499434504	18.29362509296776	11.88130192221633	14.095076112669847	36.17474003782153	21.235573474610156	24.073111988376034	10.351631893913835	22.65016366169642	11.09565133248128	24.730426339658006	26.60887250417383	12.938156615306575	26.484163319760675	41.58805310624144	31.01849065009944	19.594693700421686	11.064717864900262	14.546473862228254	20.8413531463905	28.012567475966307	7.969584084794326	10.959282772988246	19.9906145171766	15.257456775422687	12.178458825121895	23.563251495412928	25.035893654259965	14.517109787412332	23.029045422686195	21.108369604582624	4.6857348871920665	35.289333767900516	20.775655171352383	18.835086501458466	20.92469379630019
23.38989733272284	18.443780401087313	42.89713294283324	19.831062332427724	16.382390929455717	48.10135263095452	42.252417571222104	21.44418319402407	37.160481632532054	33.95330944244814	16.99930487871716	18.79761458865259	1.2810557739720094	53.653175878191604	22.300255882705226	46.71468772375387	40.101919603561484	45.33872183864479	5.188091332668149	47.359305215773745	54.12952116411922	41.50957731923129	28.55788504416475	29.593426266846393	9.354063214700446	12.971071045863928	34.33850952213981	57.06039283016082	13.321013875901897	3.392809244359307	25.153470345558897	36.76825298375896	43.30886153192097	33.399225956584765	14.557570776414197	36.15175288207948	22.89391538231503	14.719204038654338	16.627799637209655	28.796323595679414	53.74556784394843	55.33224588891638	43.85683172877206	54.18018765026521	27.941932674098947	30.48273775835951	6.969358089282919	37.04875004581464	13.618016723733435	45.667146752447856
30.729204708293018	64.60800329565018	10.515029941883208	47.44405661005099	46.64572791391966	15.837193688863495	21.03452013096892	33.343270284779145	16.191818087071397	19.399137957383935	47.115274645064495	34.09162172493494	51.57164995366012	20.184891934629647	32.342424004656486	23.251918561323993	12.713253901191628	12.949520995757695	57.89518666912611	28.2087774241436	1.6228428961662673	15.866151884474577	43.56949982998228	31.891405297059894	44.70040354710382	49.56449334166983	20.058193347740957	5.336386484977136	60.918350537661276	53.119949143210135	41.44264392154459	16.422395441017027	9.51464934111394	39.74716227659553	50.982181782050944	23.615286437799064	29.956016715851753	42.916803662285986	37.90664694403103	33.23046538155803	19.68925211069008	3.151082809916472	8.907233057726621	13.601536375110248	42.17462536887463	22.367351967521383	57.6319244584025	37.641845243836066	39.27952868469623	30.03611205959847
31.4509707493672	14.275036255875298	50.947999712940174	23.426993637989384	20.654885154413336	55.4133761717016	49.28223926503415	28.75512684828102	45.224276497138476	41.77089231471982	21.008589317300846	26.86229499084129	9.200560225657217	60.67423783091864	30.320497502067575	53.46088665175229	48.11105452589726	52.902305420281515	2.897635797872988	53.63284374637179	62.08609232649256	49.020739033721625	32.74009347580136	35.999069115271766	17.22609147624608	16.57282160333481	42.42051017834583	64.95499229409381	12.689260877860598	7.964358629399348	30.0096817196666	44.82491826532119	51.31437341434475	38.22048195277386	17.26033547034138	43.21385346696823	30.94226948895669	20.724716362909444	23.85801863384018	35.04104515766594	60.803355685132935	63.26426085219605	51.832325897282054	61.62848752793783	32.45981744488344	38.40729725803343	5.060159231653673	42.16289989460378	21.693917230933685	51.74210244647791
31.54832510232602	58.51189620358476	16.427053900182056	40.084761495836766	40.20516971980559	3.3256268758990952	10.123175160470186	28.686470517126157	19.498487551369344	16.912472358796578	40.47655517294671	32.82687855568934	48.68579190589958	7.949766128471385	33.305683732045715	10.673879738384445	15.583936521633794	4.804247395266548	54.77609447057167	15.522086594344795	12.590124607323407	8.45028176822798	34.30531763550475	23.6998992220398	43.438587567757786	43.76593675564792	23.641641628002038	12.269102847017619	60.29153265440829	49.49010163253001	33.15021777592932	19.288973307088014	14.090078029060725	29.50638662252292	44.74467484054	15.05494677472673	29.02269178885131	37.55331205123174	33.584940423063216	25.027371304484948	7.551595311766088	12.334128817101847	12.804904199247831	4.246929580244075	33.1158738626597	20.913614507536515	53.54507194472153	26.66021063561598	37.56424822524566	17.560774832252278
18.382527193968382	25.363435324278083	31.15189191464217	9.364923292401317	7.458459890509773	31.175799747612658	24.714491558668797	6.338641563062538	26.303948129861976	20.02492118011445	8.059248028919194	13.055198372791722	17.178073348910388	36.04253712927942	18.784552563375705	28.71707560375935	27.748398961902456	29.331479603386423	22.417954464762328	29.000033063400505	40.388509474227924	25.383384161368678	12.879251258423002	11.26713867072505	16.520055653303505	10.349176334660491	25.415103747309576	42.666478207441564	31.166501011180465	16.89534136903061	8.654580387079216	25.729892189548035	30.671656511425255	16.0220657640706	11.679440533191903	18.749099937244946	14.576529080609243	4.087003320091884	4.457280074016078	10.393636102300457	36.2004025290114	41.31023471293902	30.770709643523887	37.598037596234285	11.65437707739011	18.03492362441494	20.359498920594923	19.160552612908962	12.484178374912068	27.2560824222931
17.102433883946002	51.77991636474062	4.260079863247282	35.73696729073034	34.353891844184325	16.96126421540032	17.212780149381913	20.63224961839837	3.179278335337766	7.303806446957068	34.930599493776846	20.338161503790978	37.891417942532875	23.753308093468934	18.77210202274521	21.983344676948953	1.0615901883708427	12.170337472115222	44.21966865667537	26.43924472354969	15.221217482288331	11.137440069651083	33.76368995967828	22.012239839297997	30.93227357922178	36.83817379643157	7.398182276973631	18.475786588411463	47.234249877742975	39.5645994460486	30.795060206049204	3.0663847942589877	4.2578055593958775	31.40223053662485	38.45362410052588	15.858198087209194	16.205150624873916	30.151405412021152	24.829563895565375	23.197755415245428	23.47457595360128	16.543576529694136	5.008326921809397	19.973180312579284	32.23627636048631	9.02136927126187	44.14999747301967	30.585571327926658	25.53302962322635	27.17770781506264
9.384362686135125	30.087093377805516	26.677130585225502	18.350681034896912	15.34848265367747	32.27957221284136	27.098236320100465	7.132836489918971	21.065606911919943	17.48753419499833	16.174528531327947	3.653577826493903	15.281017996497168	38.299075814593664	9.371151441283132	32.06019818646043	23.72560620396623	29.129258225657505	21.590044469235572	33.74626705279319	37.66350348150998	25.41178291063115	22.457479607501398	16.97976872427886	9.850028608877563	16.087927234152076	18.835715590668457	40.5641452652176	26.621768367651462	16.862608160662226	18.2104667947135	20.61520333948326	26.920152756529358	24.654682918916404	18.13635564087048	21.12921978284046	6.9048201213758045	10.26921182524264	5.301877547414677	16.805416309134085	38.32115537550954	38.84845442998201	27.412947340617233	38.08902916912591	21.12056299686779	13.991325763374677	21.48631920363092	27.03792906767098	4.042858865380396	32.589778635003874
23.93055124144172	32.313590711781565	29.524130383626932	13.493859454349435	14.483493185813849	23.944878523561137	16.951143697467515	10.970908907316163	26.13191629321798	18.222519494599613	14.502110579787457	20.037710037957858	27.392408002797342	27.6030320099824	24.964775770795445	19.84139797115198	26.033232720798395	23.476042431031132	32.33666957962683	19.240156699246587	36.143113905632774	19.793979452180647	8.32286146084712	3.5363656661741953	26.349820159638067	18.529673128270176	26.904278838465665	37.67299856911015	41.44141066171321	26.827755406215484	6.316816780926096	25.50547508606161	28.303371559338476	7.188202041842287	18.917749514452915	12.018458050771118	19.4842837515363	13.930570390852463	13.536368835344167	2.2828210425803803	27.854344510378677	36.745372395033456	27.968327165837557	30.491002860858103	6.841154268198285	18.375255367778983	29.776085444297223	9.237128077244206	21.482410370388635	17.269799699724892
22.480168592901386	19.788801646343043	36.687999034995414	5.49230742703013	2.1822900338697617	36.40236489714356	29.75126241698434	11.810310188897239	31.722904940345565	25.62657917255059	3.0041592463235993	16.80570855246964	14.543489694106139	40.9349061133913	22.541209733854366	33.388100027252555	33.308115792993476	34.787419519441805	18.70838680363951	33.11265279570577	45.99461997442346	30.845726804124304	12.990040867706554	15.835982848501047	16.76274036519527	4.891489271698687	30.566513683654474	48.244937167582584	28.916803168961362	13.304869979335951	9.548870100502377	31.162099226001814	36.25744054527901	17.81985001898048	6.0687655170019426	23.93640861387248	19.185454566353766	2.9062273872459903	8.376984218374304	14.72049578306819	41.128736184450716	46.907717260918524	36.372668302810744	42.884659865335244	12.313708383807661	23.514326826219722	15.90876260434754	21.602092555944644	14.547292568984416	31.131045358833983
38.37646204190357	4.910601444421741	54.09259100870439	15.334245813068385	15.603375293413592	52.65105292487106	45.71358906861747	29.215620535968526	49.038641659878515	43.02918590319153	15.147722615466675	32.681931406848086	20.092535150574907	56.314482414841144	37.98457555905288	48.46953890019565	50.72340374304597	51.614319468026025	18.291995389168296	47.00971378628025	63.28562663697176	47.721562453195816	23.079315741707497	31.716780108928884	27.66879125373769	13.175275645747991	47.59294856758176	65.39521925437565	30.300958524105265	16.848579027008707	22.609790979896403	48.491379006412984	53.67318547112906	29.137514929725246	11.401892798806191	40.350186312046745	35.82352218762643	19.770455996030943	25.317072856086458	30.408834005821003	56.58999891575109	64.14596970566681	53.773982598619696	59.2025689891762	23.64920039692786	40.894993719018785	13.948480466730249	33.30166430750101	28.787174922279455	44.637885332739884
18.94879595653888	39.02642047387413	20.567531764384352	20.96847889042467	20.719348097421474	17.189360400320744	10.988873261746097	9.901198972978413	17.51596700819283	9.4378472738569	21.04444102216363	17.047766222749846	29.983048431479556	22.39266477870404	20.406432437164813	15.651080662923324	17.091480030024204	15.513022124540177	35.80577042595378	17.37596059149377	27.521520660495316	11.602199048111894	17.30564422113659	5.460606745848015	26.276621933206656	24.211868108482008	18.910835623382276	29.354868503929108	42.826179936984744	30.377749444737827	14.796810013586015	16.89311760003404	19.320838141849922	14.938122112312383	25.240148124021076	4.889765844707545	14.727879647209383	18.049909965992356	14.636170587813707	6.718891989916889	22.495769356693014	28.241338818893183	19.002338907941333	23.600339309208113	15.815601779509782	10.515925954395684	34.20442770881487	14.816318715189102	20.514314865943838	16.489318322797743
4.954181763797486	41.963150344181926	15.61297841973744	28.533991568333235	26.18113566830324	26.21279769889305	23.30936277502044	13.206867388104133	9.814121664654078	10.217293732208345	26.92257886571603	8.760211565919292	26.36988992714907	32.97643724716411	6.682308315503936	28.693126384590006	13.259300881658673	21.972740494011518	32.66098310481549	31.95839485958959	27.389722567039286	19.11571720947569	29.73128072445353	19.90998903018989	18.904594396548607	27.662118016573597	6.972158305278748	30.673771426287175	35.03831009796641	28.409853229494804	25.84458788973257	9.504425425936	16.406642448897156	29.63177253568393	29.591814286950942	18.75379370260529	5.0092295781649785	21.29735911083721	15.680825918675428	20.557454309882292	32.838543163366595	28.734989185933205	17.202595763976245	30.80838573018657	28.190129429844433	6.427631017609564	33.12320388756767	30.481832437123003	13.86356729499822	31.71162099890078
25.07242872494499	19.090478770484413	44.9144294728838	22.483028706305312	19.10007433083949	50.69925947583813	44.93810357167036	24.09700454190274	39.142834962966184	36.308715084294676	19.687602900020643	20.8369636841574	4.062570352358991	56.33052533839606	23.852369560175458	49.453815948793356	42.21914912135745	47.83577603113831	4.020880527127014	50.158932167391065	56.311439402991645	44.03670527057029	31.316396006595728	32.39456160527036	10.68756886529312	15.547462018866183	36.14327453788857	59.31245315705226	10.626987583552102	5.588200277809267	27.960474134860622	38.777086099310935	45.42786772735636	36.21405077361179	16.9955368378675	38.83759417964749	24.96785427337099	17.554979267636238	19.32720817588569	31.61155543549145	56.41374800545567	57.544113169369574	46.02388585281559	56.720466475468875	30.72918137484184	32.7425448405548	7.519709055090599	39.878338244067145	15.639949117978142	48.48306654641887
25.36936212439508	15.056907367786025	44.222610414974625	17.293975824121496	14.097556720519469	48.09486418643842	41.95274388833973	21.46003613387209	38.57487563847287	34.67362085677192	14.599091720265744	20.331541319403804	3.679049813119756	53.34628521285633	24.457603890721156	46.15743066359927	41.26622008452823	45.64207531700707	4.980799816551988	46.42834098877966	55.115606320315884	41.74659082483274	26.36011395097396	28.738510127282247	12.089012466458561	10.294050693123472	36.044825601838475	57.89848816490055	15.980030574678542	0.6880109724479962	23.26931062965463	38.14121461209874	44.45380801253087	31.54068171472805	11.584346316567508	35.88359702470008	24.29314590161933	13.490219259598089	16.561581098052386	27.81493983599185	53.474022152161524	56.25623960113771	44.90970195808396	54.33059254704461	25.900852478583015	31.439337253764336	4.08763109438163	35.361249968708954	15.332077876676854	44.59270244794645
27.666315506610193	58.00191477941264	10.757611515822646	40.187723227690284	39.77610268219612	7.952496864592308	12.598331449710814	27.14327062966177	14.459051098288949	13.853980678017564	40.16198298212229	29.77703827536617	46.5315880872782	13.728356455202267	29.40546298457646	15.115101033128246	10.41149566832255	4.516174815649956	52.77031097981151	20.09427102034167	8.782946295365667	7.788840357467522	35.59893424076786	24.15970130368458	40.53329540456213	43.01171759831135	18.693724711472413	10.138715876939253	57.25571154849368	47.68607744818873	33.78099698255606	14.355521988428528	8.466093305386918	31.49725968768135	44.236819631681385	15.60284406505297	25.75729083383074	36.51008588307721	31.952749794572217	25.513798470717475	13.330682068044123	9.194541475143971	7.178952094385435	8.777590620135204	34.259447082127465	17.602120205872634	51.98616438713309	29.25298630656045	34.77930404525322	21.76630279105819
32.08665541677719	39.587107448673315	32.299242219375635	21.061199555395696	23.08628583551403	20.928090152071814	14.439948245604459	20.13347281952597	30.49565074302252	22.46676287780762	22.879307756155637	29.00567796688348	36.993713699168524	22.1996284683806	33.361926016343126	14.50861905991368	29.105931607347326	22.46823107452852	41.66026759730512	11.772599254644343	35.72989542852251	19.805059258227782	12.377995703136717	10.375638301828966	36.06288500746311	27.227676901930653	32.43621333566124	36.30917437832554	51.143162256220144	36.205327029392585	13.749269557610118	29.897241397896742	30.51380793220528	6.365632805833966	27.14903294661236	13.035450885157921	27.670984698420572	23.470855467216587	23.23985789094559	10.4115004186436	22.59186632583293	35.93367914855817	29.794368821427273	26.942701105812567	11.894922363476137	24.19476526370218	38.76849271910493	2.5066661163423665	31.028509733523403	9.270607633691778
11.744060793332277	48.672207710549564	8.599575052934709	34.040627683086406	32.11680691493952	22.305305279167857	21.292904153655307	18.46776982099207	2.906244040167021	8.566481285574996	32.790567718265514	15.86581586952792	33.51284684537561	29.17025372694435	13.305266912968094	26.450012628868652	6.888578026983125	17.61717367236919	39.81144544409856	30.504576794557444	20.608369378144864	15.78938032948898	33.648891944401356	22.504261055077354	26.025408135291983	34.054835647929394	1.7194696324800112	24.048729808343143	41.91363903548069	35.49068234562758	30.173180142048516	2.853328375294823	9.755638779157243	32.32853597580435	35.866275700395065	18.397905404057013	11.900726798077272	27.48315841879913	21.906473128078442	23.481505436833036	28.933729970185205	22.018915272746362	10.753343031553646	25.802796644196697	32.08760770939994	7.343299341482397	40.18297279691553	32.270561708043175	21.008589049319383	30.845770232639573
32.913524320882	12.747893848575211	52.23380092242401	23.32467296600524	20.76366879116101	56.220972556826986	49.984289764811805	29.634839573667495	46.53656053927736	42.85724265337375	21.047525515581206	28.19351231319032	10.560975015666203	61.35386247210263	31.8284541699851	54.048772737192735	49.34357435808661	53.83106642482536	4.462115309525769	54.05893556604665	63.25774222903168	49.929158867967985	32.67329548642142	36.525087738974456	18.80189379450341	16.632738472088576	43.82071705184973	66.07356381087094	14.21759414608676	8.87461554797533	30.13628420161854	46.123949334225905	52.540718757757965	38.280467083454646	17.093235251781405	43.94250226741329	32.24086993468643	21.26896305523573	24.739296086964107	35.52136138410401	61.49739148141378	64.41384801670225	53.02774603214751	62.49075366892816	32.4792623892521	39.572954862148556	5.073445852672002	42.28204898731242	23.059310072295567	52.10919784448803
8.73652241026582	31.031522570771553	28.70239447982248	22.519164503029913	19.117076045233112	36.777571076915486	32.09885478551605	12.844937562244418	22.90649640228174	21.18915349897993	19.97867957861261	5.1947885821041275	13.675108251251515	43.07127347862569	7.659672637595876	37.217820560378215	26.190881143554808	33.2287920481842	19.821485995296392	39.187450017549615	40.350745209989874	29.72159571064969	27.75053876391664	22.694228045373592	5.8119525319577345	18.71742385487646	19.791852495822162	43.5166981056758	22.36521710761062	16.16851497435721	23.51444029213596	22.577444920987066	29.383237488867934	30.297150443689805	20.894656344027084	26.287550447480605	9.138052332703408	14.247148506561789	10.49347882243836	22.541229608427127	43.05063044899255	41.64973780673904	30.08215325384089	42.25143874447493	26.48904846885358	17.299594778790706	20.902078679701116	32.76377736848079	2.512078144526571	38.13878802292179
28.681774422981064	19.607241930024543	48.74624753808552	26.035389427514918	22.812983568922675	54.922657072130825	49.18399592640072	28.339865673860267	42.95574355191191	40.410139941478576	23.33435765768319	24.76278893125977	8.275268429581011	60.57505777916311	27.354440675309213	53.6983425589188	46.13880648824983	52.01375955035775	4.537837161738796	54.37008407359408	60.267879958256074	48.23116673584108	35.076517205054685	36.60418138547898	14.264651254981572	19.03336201465358	39.80712429086427	63.322246712327896	7.68059916085153	9.084040311439745	31.876097717728378	42.613370118443996	49.34436624198157	40.14825592196941	20.229503775773154	43.0836741127147	28.897932718373298	21.65532670474604	23.574350800313066	35.80080309607674	60.65674177992294	61.523614197451764	49.978331005106355	60.91816813603866	34.57349889737536	36.78501093897852	8.976524534557658	43.88586813524205	19.59437121648251	52.669820696813275
4.8446196400987915	41.98013704337907	15.678794285182313	28.608673618289654	26.241041418610443	26.35682301086498	23.4649524326482	13.301050555073473	9.879235869494131	10.36702016154371	26.984881073511076	8.743307831837248	26.337911084826896	33.122953479619	6.566262886586719	28.848636297090707	13.349892936629345	22.110155736957168	32.62532030184952	32.11584057081705	27.473585320151074	19.262131741759625	29.845722772271657	20.049436970242233	18.84432745191073	27.7005129040373	6.979534608961868	30.765497060576536	34.95132099752074	28.392247946361007	25.95216317237172	9.577527268985174	16.49158091670592	29.765808724752294	29.635612987219776	18.911250371697623	5.034765016059893	21.348655040199983	15.734230627098034	20.692359889324223	32.98412482584645	28.82230474101771	17.295340657097494	30.94001927834848	28.30552801603962	6.5833443356258	33.108447877081275	30.625860681542857	13.832095066958345	31.869026663465466
26.143308351042336	19.959705546425237	46.16428968604848	24.363085600329075	21.003212113678572	52.37276958504167	46.68512332381703	25.831648380747332	40.376497070343895	37.81009556861065	21.581486240451095	22.163666816004287	5.949568463860972	58.06740059718533	24.84371823731606	51.24592742781278	43.54308134665876	49.43217523990552	4.461526777741294	52.009877076506925	57.66873169118745	45.65827727574869	33.228750761961976	34.249735597795755	11.713677514660246	17.407353701954165	37.25993491011407	60.71923241358861	8.769549526460132	7.406203184394707	29.881960917929764	40.029828339345855	46.74926366263709	38.13567290572221	18.800045181873838	40.587095401357125	26.299168772036662	19.46430574484522	21.103516477813535	33.482583853621215	58.1428801660723	58.92244821979181	47.37898849806225	58.346257841716906	32.64812406304434	34.18128472779046	8.617903331451522	41.796883418932495	16.992018157715965	50.35308911569764
19.934261585784505	26.4523982778636	40.25586641345716	26.15717033316197	22.488290968308657	48.43817108017145	43.37800926570138	22.918612420458576	34.4642574941662	33.04070141210556	23.24496096348099	17.02075028484685	8.28893994914074	54.561689747910854	18.438034850422362	48.30432929231317	37.92214442001085	45.0339703434164	11.563308644446876	49.75023264104436	52.07414819709736	41.45329731364614	33.98294483626817	32.34419880070025	6.435189992645209	19.858126397273217	31.01369202393682	55.306317140385076	10.49653781115889	11.456624430858735	30.115006271047346	34.18637827230175	41.09042153183334	38.03470791118972	21.75888883573397	37.39091523219566	21.01139457787602	19.31318340719348	18.84021179058971	31.84236928433217	54.57366598048651	53.403506348940525	41.84412017653549	54.050962108293724	33.091664664481115	29.171561878717338	14.846826710332603	41.24943673988334	12.329336889865965	48.39944266612815
10.899523669793417	45.233924954067156	10.830284834950469	29.930066915662835	28.201654143226143	20.396337674330997	18.170039391253397	14.444555045076322	5.527713927840545	4.8639390809947525	28.83748768683357	13.542079656695488	31.05930633973466	27.21832584855183	12.645522749682753	23.49767663098183	7.866567008570421	16.043330218316854	37.38744220657904	27.186473893072357	21.9633611152118	13.3938720911196	29.227822155716662	18.075294902141223	24.211093706152127	30.406421641332958	5.757112683051911	25.07881076978413	40.69506161980858	32.745824588318875	25.801442602481586	4.971488742888209	11.073979499305516	27.91211126268507	32.12220001095951	14.50816180880589	9.406652573302104	23.75207816722572	18.287050251676366	19.043183280614333	27.053207566027858	23.231312023314725	11.674302212403363	24.83332213736905	27.6673250591257	2.9284962145438436	37.348316292288544	27.95978570943787	18.726539622421626	27.276653365243163
27.784754681896707	28.957799055645086	34.76583043292243	10.29979719722989	12.489116817178619	28.474153741532703	21.439246908838037	14.422123925550396	31.26280611499851	23.42660972791096	12.20262994368952	23.25476942325243	27.161180441249073	31.45314483158926	28.610459418036772	23.571821081752017	31.27080166718824	28.416869983900447	31.33172158450927	22.02571034261129	41.256475914648775	24.839562207142432	3.071660843720808	8.782675523733923	27.764435370531572	16.60842343965111	31.819758685149306	42.66322304935085	41.511520967131176	25.986720722026323	3.150771754852915	30.63717472569827	33.554546603138704	5.124530773643249	16.405955771195487	17.021352991727788	23.436505861018993	13.840488474543688	15.480240759962808	7.523887196197611	31.759671522132486	41.81169553839956	33.21429266560148	34.96615043608877	1.6353721832126602	23.345676558058013	28.20029375864396	9.042682520883055	23.657044786787214	19.7148087980255
20.117032781807495	27.358816863224643	30.4494420066156	9.587812293164676	9.047392412671154	28.615612151188696	21.928287334371035	6.885029284317782	26.03790805432693	19.034437979142087	9.366561918945418	15.264384422880669	20.705829262434126	33.120843141196545	20.782541707274394	25.62359045981115	26.966448163061543	27.19312693948348	25.777061831387023	25.625514656890616	38.88004357195911	23.276060505000423	10.199374701394598	8.057279434452354	19.97620789755354	12.704531344256122	25.732305335015084	40.91949644238547	34.75181806875972	20.253470608222393	6.006251318688162	25.434705886140012	29.708027372810566	12.592733847358152	13.583235516793817	16.15541897530094	15.941906872518798	7.3181820549835415	7.395360108317013	7.030247448715617	33.30985523433099	39.69981697062568	29.66030976607648	35.11929744637501	8.79750751601306	17.73654799843928	23.45668891803755	15.594491110773307	15.57302645024725	23.801807140215466
27.038258892013207	61.74420600974954	6.729487297432903	45.00809180954957	43.983521508899095	16.393897450045987	20.48113777735845	30.46337139681836	12.48484104856794	16.54589682009776	44.496820193049494	30.609426784271058	48.183690316691546	21.72215394714001	28.625128592854733	23.51969453772737	9.265096546471934	12.587380823974009	54.51198616675985	28.49193448621083	5.473590915185412	14.683422241964193	41.75933621426891	29.943392538080502	41.133085651033916	46.72733095665393	16.253118928994645	9.15202811863809	57.227174964988876	49.8402669402807	39.34497352440191	12.760919625738556	6.076179071456487	38.355857181045174	48.23332153638303	22.085517624228086	26.481984661140295	40.048035600405285	34.88483394299984	31.25336665797859	21.269939339147943	6.985220181811512	5.7997830360440465	15.662612636270996	40.3122077730678	19.15868840076428	54.40590080259085	36.60742053987842	35.80784577917965	30.059249536883645
26.485316440428125	16.23751453928958	40.76620913467706	3.8367326133830986	2.168687545100996	39.66255224534621	32.85323337098764	15.91092087240356	35.856669598837726	29.614948805785378	1.8124989723114326	20.77192516650781	15.277427601083092	43.82409357748699	26.454494609331572	36.11853533008165	37.364544100417014	38.340208162603155	18.123757642696635	35.36472504413038	49.8539407543906	34.42070005522426	13.138223348857847	18.791071232045102	19.342629802738617	3.200664955456491	34.72863843493396	52.00146104389315	29.368170041681775	13.214852848517785	10.788515189275452	35.29172897618725	40.27818846561205	18.76786621019018	2.6421826772855015	27.237536207613292	23.3066149458234	6.9211219939363575	12.506712841335242	17.55606599665474	44.052758586153516	50.72552787716318	40.355009623191584	46.19165028771665	12.945429949707234	27.623583183438893	14.577187151151987	22.829210481413764	18.049000334809982	33.214113677857185
22.073641356244465	46.65224154975773	15.779327507139564	28.49317167616416	28.344675219231224	9.92481805525112	5.463080827830222	16.78145692793383	14.838363993006993	7.891929822789554	28.66281373654976	22.001207401026527	36.90077267678117	15.93088984346684	23.769180972864117	10.843162093541762	12.729643506441358	7.901955575953397	42.90879894751596	14.460734809565366	20.419871137856447	4.055900311599295	23.8412724570108	12.334698116684848	32.229116234527176	31.81620834225573	17.784498549539393	21.942927571514108	49.05145496230449	37.5705960104986	21.956985069892113	14.308887790982745	13.947940666239738	20.132541224986635	32.86577715950179	3.8788228348200335	18.65458965504976	25.557022655193062	21.67308134701395	13.689344325918567	15.921481817639838	20.990800668537	13.248040554477445	16.126969942610685	22.470936759973796	11.425534681408463	41.56748256070645	18.522498452086552	26.331428725223425	14.767561461986435
31.79501016170672	22.042883245110136	52.04489702122984	30.198228554069498	27.032920905524197	58.89504592688208	53.26535294784009	32.410216620016534	46.245279608505	44.13321454628969	27.534242654821902	28.289896786059877	12.491062304611551	64.64032954475647	30.358170820099524	57.84193371335695	49.56732633879743	55.86964373778332	8.335901932877848	58.589004305579174	63.725352819227716	52.12840984681015	39.296682936223604	40.824907185824316	17.57900272779471	23.195256364365076	42.91611776446974	66.85960954107404	5.196107199726379	13.316585219679071	36.13566091165614	45.93549919467945	52.76105892769748	44.409106811787076	24.29302128271842	47.169452285140544	32.40403907195191	25.92258995692454	27.6983469219803	40.038749406261005	64.71065933557804	65.0150544494679	53.44948114852691	64.8147540637796	38.8169676724298	40.42048834588001	12.55529023194004	48.156064936018495	23.2026186660452	56.91000208744324
13.044452832973722	28.73519477688276	27.243074437479525	14.545137807264803	12.07190900677543	30.029516525654014	24.222557649385358	3.3687623602742605	22.02531217454106	16.75836788962955	12.81225860334195	7.7838443734485665	16.80384905094034	35.60547568812455	13.467700015345102	28.86466933975034	23.987612619704542	27.445189537842836	22.806983934769004	30.043928866404944	37.347561916942816	23.556607739643017	17.740350514210686	12.694165926374032	13.509818533341232	13.889053441687821	20.647457185920832	39.94096313304916	29.65877539463775	17.53369283449244	13.502456518002482	21.490386538390975	27.06864260614581	19.89255903432258	15.669020470378365	18.12633567489467	9.340672205166182	7.286857128438975	1.7812658936050598	12.343153609854081	35.68534899340746	38.40138288834538	27.344935388656303	36.175602968318145	16.374422357681514	14.029809295711726	21.752067844471494	22.39563080954529	8.328367371756343	28.676278257529177
34.04711553948073	69.27794100966753	13.82763819165612	52.43668288357597	51.484904321022334	20.94645403751367	26.371647702250318	37.99519764355678	19.609178365494255	24.065993415439507	51.98710660125453	37.92806866703471	55.55893956895381	24.66234545942698	35.55799592347597	28.394621404059347	16.72635531894893	18.291372521626283	61.88544688299152	33.317798231559756	5.244706566196005	21.199045291040512	48.82682091266497	37.09548807292366	48.32065245729867	54.25835709074901	22.999826754898294	7.039426343245167	64.13981106501791	57.28662409196269	46.60046719000908	19.964953656536082	13.577672784848316	45.08308958914962	55.75350817225068	28.91522049721925	33.82113875049854	47.58063922918257	42.41578159093255	38.42614349584583	24.142636661928563	5.755283692472302	13.325863543272144	17.828843979221755	47.41598420875123	26.66807135501391	61.87633758583832	42.99635252236449	43.12486875043209	35.22856942189347
3.819171691596967	42.03132104812646	16.514605349553037	29.246546317081688	26.735031800581897	27.82718918722511	25.007189692577906	14.170407273330776	10.741466022973823	11.879907344362652	27.501494772438704	8.5809315155723	25.928465542110274	34.61025497780992	5.424160219214269	30.390533035059136	14.407532927776316	23.53273136714858	32.17107401764626	33.65844820311302	28.445738949819688	20.750756479016992	30.88600615556278	21.360626375506616	18.177181999099684	27.978876085340644	7.375199844838849	31.80396923968342	34.00329516462862	28.11942041067956	26.925534615848516	10.509855147712384	17.491348364045717	31.012425622780757	29.964512698556202	20.444158292646115	5.387725577624368	21.767666807119642	16.193685348947767	21.95449820662956	34.46480190225298	29.823613778655908	18.35989172631818	32.31474794709221	29.35695408359974	8.126440918127821	32.856954027422134	31.9821067746755	13.47086253270337	33.39992617024566
24.83250780400161	24.866820731603394	34.89318821740905	6.052426343335647	7.398760849629075	31.280986662484423	24.33312328658469	11.730074190954673	30.697273322208947	23.418434128686343	7.249683261130017	19.757447256673007	21.90684565209215	35.05181771576251	25.399598452794272	27.272427338265512	31.388580541283478	30.470180484217202	26.10306852020881	26.38350448035283	42.70889630408433	26.653223432443983	6.0966390643820745	10.380663185433475	22.933152752032633	11.539735892616925	30.547370085574492	44.508206417456854	36.26637730236922	20.73299189922247	2.1323361350833747	30.086347425275545	34.00559000470781	10.387561596318031	11.6244841219942	19.074274957944244	20.739051331956723	8.708006543244338	11.319133415180044	9.051622819809158	35.30485963338348	43.43010966290577	33.86227321864313	37.833188925725274	5.072204521871487	22.436069420443296	23.081476192444143	14.202171272918296	19.31409956547459	24.23708718020298
23.18768029845665	54.26140732897662	7.977795986465026	36.84471004130565	36.162486523344626	9.97936756454762	12.036822725683239	23.147594997441235	10.392926411179486	9.516027506016464	36.60192786193507	25.331739015075986	42.23338705587446	16.639574290304683	24.929691302811893	15.944861707468934	6.500187965639564	5.201301801819884	48.49955141819417	20.755484757460138	11.550763687992715	5.919133662988965	33.0281968103163	21.28621522320942	36.09223209043338	39.22534032403544	14.559044823004443	13.821863439747888	52.78832317249639	43.484392046738776	30.813764970376063	10.199587617882067	5.66574192351804	29.488207037172323	40.55609578136304	13.223324959213903	21.29234742032462	32.63875133127634	27.87799408807869	22.618968774986033	16.33397166567109	12.410483181638137	4.549035446401101	12.831757586836599	31.60941939537382	13.158534590044793	47.85204106901584	27.759501933729766	30.366632333681054	21.971093681801133
28.757079230015346	11.859697191038471	44.423664409153616	8.009442096294267	6.519630696742782	44.1419716216627	37.37673333843485	19.585711590238446	39.30240060778238	33.49599930423775	6.386034706120381	23.032673904547494	13.411059184620056	48.39530176332888	28.467855709895122	40.7046607717752	41.087986757875875	42.67770724235316	14.795923687994843	39.947673238327745	53.91802843393593	38.7422090811674	17.308046191167456	23.329379445520978	19.34724105851665	3.403789182795507	37.82163866097006	56.18035028957806	26.66178569141444	10.679411246014778	15.316302566482447	38.76129003815587	44.082609140152854	23.12788390552414	1.9775501700757372	31.69188066575742	26.07161824523451	10.047516195843674	15.55274266469131	22.11284396045974	48.618830583937246	54.8394433045422	44.23602622624414	50.656429979783866	17.29266137737424	31.2062781911657	10.783973567726362	27.24177615547702	19.45269273985951	37.78060275408378
23.012424962497736	26.15743927855033	32.910767239354364	7.6021281672058425	8.14601630650408	29.789564706719524	22.908500283996286	9.801212129686215	28.68349240886879	21.441733437167937	8.200580406926164	18.067359501459606	21.69389045920934	33.81926050641532	23.64314084858489	26.12035077047926	29.40902617085812	28.784546932064792	26.27476330691114	25.56016909570348	40.87579351893104	24.930996599344187	7.438117623079713	8.851480043630085	21.97551291387755	12.193246223295548	28.5366717148768	42.74427877840709	35.97202761375881	20.81240217947585	3.191209935392313	28.07317657174511	32.051978070670465	10.707123244365384	12.611355641253818	17.46308019144506	18.856853264813672	8.205439714127072	9.859210541125428	7.577304482377434	34.05012710653811	41.62485132939312	31.929742710394173	36.33669745803953	6.141287438444984	20.4191021634047	23.525929603020835	14.189042257355652	17.99066460375592	23.529964227628817
18.28468995638386	48.37969679038275	9.929368984526551	31.231380875323488	30.366889061535616	12.716877528849178	11.170638687397487	17.203141987332195	8.617987028045977	3.715615902836823	30.838077227445417	19.73400552867439	36.352700264961435	19.53699244540589	20.041457663407943	16.282604879705374	6.628039921405361	8.49222636330327	42.5987625668477	20.420651604962096	17.34914874319689	5.750683911676113	28.154904408337945	16.301797401389127	30.457597261190486	33.335960280173275	11.886169795133407	19.77457531300079	47.251083329865	37.54804645811175	25.565820571042483	8.115430146855319	8.482200666823921	25.30234777692196	34.71506445272955	9.445094075122121	15.81423285337938	26.722705409943305	21.920022547671795	17.575407565661997	19.371069542419455	18.30401868380274	8.154858401024153	17.456894500239905	26.671153541567843	7.652041698721495	41.89893611323534	24.245765959892886	24.656388724498726	20.946506327573474
29.462617103897813	15.804073061305912	49.09226052789309	23.114277766427865	20.120260511324442	54.00550444765876	47.98868266851914	27.317536285734484	43.349061419120936	40.1028434619507	20.551684443188286	24.989131373062882	7.39698204027627	59.39265148986748	28.29864799336691	52.281917570305744	46.30329233252253	51.37589067837858	1.2329897293471201	52.626654016665434	60.325344661446756	47.517958608400775	32.33502379431572	34.91609640375204	15.168459703247887	16.144640726062796	40.474267866027816	63.24108525610415	11.479868100120271	6.758201765646709	29.393119593374678	42.96125872225152	49.510169451257426	37.65118023313914	17.088361607967727	41.901006618912014	29.091857694174653	19.692128353556036	22.437576764503117	34.01042367439373	59.50680597667899	61.522873855751676	50.05534949351614	60.16121280291078	31.956032878385308	36.668495123479026	5.2665135935273915	41.51636303898446	19.800851990285697	50.802520252574745
9.568102183404477	31.187327316428366	29.797082700266763	23.69584808909999	20.21084146314761	38.379469437435446	33.7881993196982	14.582172685486098	23.99823379320153	22.68658258890331	21.07312124236927	6.795962458969495	13.293172681697444	44.71650205189558	8.251056949864335	38.92643436989471	27.403548261389968	34.76128397670411	19.250409998703702	40.92835671805824	41.56021493217494	31.300222478273497	29.25624490013694	24.432237709233057	4.922908610092186	19.499070447653896	20.70077680126149	44.78177003327676	20.96683751174782	16.014112132940507	25.033164098695504	23.700731451268407	30.57813921798441	31.940584183308317	21.682850425730198	28.00237206420094	10.575230749933654	15.46606385944744	12.058671384250776	24.264841917087516	44.68842002668042	42.883169175971204	31.32131998923824	43.782825498783	28.0239774854363	18.75423818745696	20.691544021700487	34.46061554131903	3.895187467366661	39.88705251319215
18.58119439309394	21.90548216067891	38.05228647253852	18.86106616537498	15.185001004591735	43.75175992706286	38.12655745532658	17.27729877504008	32.31006813530995	29.271505293031517	15.95015515325947	13.949016885254276	3.788278067745445	49.49109079337316	17.548786830322168	42.771486922637855	35.2810686803755	40.81804900722332	10.042110296286928	43.747426090900966	49.33651140673117	37.035540965293436	26.739032513879014	26.06012347481529	5.073446264734937	12.74813679392465	29.49150537701238	52.30463309761233	15.955643306074858	6.474771749879237	22.95066437388977	31.921116398883868	38.489294616996354	30.99387203327005	14.75772353809001	32.03630891938436	18.054403059683022	12.1433563011637	12.66245363919065	25.404880626676306	49.55784955636345	50.55388276247029	39.055597742813724	49.7230730953882	25.89761721146262	25.726757269157382	11.115262546002468	34.36738441314393	8.764359047127586	42.20687042597697
18.63345554387989	51.23339242774545	6.231400400132891	34.50712932009337	33.432466161717706	13.8860148685961	14.003611851971423	19.946731032953963	6.15389426157896	6.0010411315339525	33.948711092493774	21.084507032846474	38.301071287902985	20.72772097107119	20.36690674953797	18.742897810984683	3.0786808083417836	9.144504356098382	44.60723456622862	23.213447540512956	14.701915239620766	7.897416266700925	31.784736424820196	19.938634262539846	31.830282781265534	36.20279484044071	10.138986563326592	17.55013704146007	48.42136628175089	39.737078974087396	29.085002009151737	5.839256028530454	4.856742964011425	29.006701789002168	37.687856782027666	13.083389939519462	16.985724416717744	29.53258240885259	24.46135375109577	21.192557196620456	20.474368307426847	15.83858016201636	4.755136892470625	17.409039382330615	30.288612244988855	9.030751131443417	44.21361591683643	27.914028753710262	26.20169466450304	23.99811987089905
25.128500950868155	30.408552090673748	31.71668563810294	11.544635405651256	12.924274124100716	26.117443121277606	19.10065951837836	11.863528936016213	28.1877908214977	20.358044840376994	12.839987778298644	20.865508383035724	26.6201741253506	29.562511679613863	26.046503825958553	21.74005438625933	28.21774943988852	25.74909564322533	31.268923828266644	20.775488264315317	38.43620058280512	22.081684521310684	6.123320292699913	5.808210372393991	26.30034568116593	17.042984117870468	28.781968486893373	39.956425862294374	40.838067028809	25.80402027020625	4.15931980439816	27.562106323962922	30.536356856127053	6.334202053963568	17.231319452988252	14.29618284779402	20.727480175053923	13.096768397147624	13.641190733913417	4.503605656708024	29.833160624755767	39.03662441916223	30.221528825670614	32.65373371405466	4.602929334871726	20.291510845659523	28.479319690908053	9.329727453151737	21.77502622330572	18.655358943352912
14.726502523354531	51.89468808865769	5.99829150009924	37.063060956150494	35.23211433166383	21.875410153369998	21.901639227490055	21.524949183265754	2.2287789578111683	10.287720830506188	35.891496190510125	19.067989619892973	36.69527768203035	28.647796353374805	16.202460601689427	26.806974689796718	5.545029587386013	17.07811501647656	42.98340397361034	31.158096026402184	18.073667084974197	15.962624954571687	36.26323134112738	24.85755289120196	29.105117733249546	37.24402136819167	3.6406743822766945	21.637977193983758	44.779374988750405	38.70593126399243	32.9252417990007	2.8118647418538494	7.681046924859955	34.577978100077175	39.03553618344742	19.846807547598814	15.128674353028606	30.650472771119066	25.091736391403078	25.915218689799918	28.35909121217602	19.538238551361925	8.864797058224694	24.6090153077784	34.7070586303766	10.071957001730325	43.40389999500283	34.21173342326412	24.188985838136972	31.757769555142094
28.949637740971628	24.008135170411304	38.46246620698893	5.834007312432148	8.877308939944031	33.393532779627094	26.362016503636948	15.837506822373424	34.48667739547572	26.99217011748553	8.340162254693764	23.826526287033502	24.2317172739926	36.51587878771056	29.495641837015683	28.637025171373736	34.950991690186804	33.085277059200415	27.695974295713604	27.043005792353284	45.69762217236833	29.39552924298752	3.518649640869121	13.03162020062178	26.29975372131023	12.723041228803346	34.51603356658024	47.27979385790077	38.56723221290058	22.592004669899254	3.5048258299748034	33.869510460313506	37.445352655395126	9.422049413613141	12.077813774717363	21.628442234700064	24.86107784020041	11.878926165119468	15.281474426129416	11.682873468357581	36.8184161183426	46.3296204174988	37.218385858690844	39.91222742946149	3.6938917191005363	26.290281954980564	24.208649845786933	13.592756763705754	23.105743324371115	24.689668460062933
18.973540172603936	31.939076173007347	26.478432601518726	13.956326799767698	13.627768013516333	24.078806568963667	17.479932871718685	6.045065576006424	22.458410584774374	14.99921208709171	13.941571009659603	15.088394763227246	24.19027223662207	28.770661177731636	19.984925430951073	21.43750702493199	22.97009133064371	22.615673570199615	29.644754331365423	21.92320856251261	34.43608193990295	18.70402682917803	12.046868670345331	4.201348543631406	22.05818867673787	17.215053798472045	22.707734618607237	36.39815171093619	37.80519920025411	24.13329405672212	8.575056906313996	21.839342163279976	25.56904534585558	12.151334062816773	18.159689969958063	11.612866284728046	14.538828536816782	11.36419630930408	9.326257214049834	3.760752246705325	28.936618819796553	35.219293285174786	25.434103561928385	30.565799823633913	10.486363300474022	14.325589200721518	27.64134825495869	14.040203839594383	16.872094633542993	20.34533979612513
6.584470002188984	41.50277207009708	15.096406237056602	27.287116521923263	25.14847064759067	24.302477579234193	21.144205379118887	11.759713140820956	9.411417139563657	8.22941793938288	25.853748275166836	9.029529224534214	26.651902308791215	31.010393772981296	8.339022208948867	26.528170028998783	12.371586098279074	20.19814190381939	32.9769257138882	29.725303136573643	26.517295825892532	17.16809313130635	27.93937393606421	17.808746811605648	19.633423441599078	26.92936679197123	7.520915715590511	29.666193315664774	36.10452994996426	28.476795288435056	24.150654791515365	8.983031679411592	15.576517210810497	27.58875920952204	28.776510261641278	16.498837764141687	4.911223198913963	20.407564192226197	14.801812097740973	18.511982733004054	30.891240036397928	27.803336554567668	16.237304322990404	29.125203398144283	26.38757056630211	4.296450019026899	33.13531924469453	28.321032602953892	14.228610223376736	29.45443353501016
16.411091202374458	47.05783720622686	10.161515499191186	30.224339549270205	29.179814639704585	14.54133626893129	12.495691666305541	15.793417122676463	7.730286948919159	1.9369981788094828	29.68588305750212	17.898408752147787	34.65462304762966	21.332679184888974	18.167374027517717	17.73808700532673	6.6743012333683716	10.3718187440229	40.92116316162283	21.67604734538636	18.71305896574117	7.488064327539932	27.672700492393236	15.867019812063168	28.636938579721537	32.01618181142818	10.53433275472501	21.30911677453174	45.411824558466485	35.923264840767544	24.86301211647165	7.1612409931420435	9.103421324961433	25.20171987800155	33.46376012216754	9.894999718195757	13.9526014608295	25.364423370819154	20.4166324992941	17.082650573502615	21.18037628202502	19.746865404707304	9.028986396523976	19.336395210835274	26.159654876821968	5.780431756021878	40.32096697453672	24.45481246825473	22.857610357837014	22.024047822049695
22.374887970877964	57.40197843892573	2.208063913490513	41.045860091700355	39.82876809329003	16.477319429519053	18.971637225760063	26.178876032157735	7.823583123485991	12.43634287332274	40.37730849214461	25.950109395305965	43.54861377993793	22.695847407920187	23.9747018186514	22.882211135868513	4.710257381790025	11.924881844646045	49.8767107424588	27.72428600122924	9.931549040795755	12.751794590373363	38.416993375218986	26.565655481929284	36.45568751290878	42.42616759849699	11.711189493050508	13.446956846552386	52.566545140867184	45.25138796895341	35.72893248441453	8.084475319685131	1.79165377785226	35.4833384517989	43.99762904312011	19.33716654361507	21.827800349340386	35.73791201126388	30.473740551708527	27.82904148450076	22.314208187787074	11.367613371642458	2.4581764473205574	17.557809533826834	36.92622397715823	14.678066944893656	49.84152337396353	34.148436113710716	31.149339676721276	28.942213348319964
28.97232253024492	63.852034429894026	8.640977605734426	47.08326788833896	46.0812988658333	17.46162049817636	22.02907978350487	32.57056829421822	14.43590808951547	18.648795105948043	46.59115840111269	32.64696413078521	50.24223236459591	22.329507251209982	30.535776740029718	24.75033601734477	11.342753050264342	14.010685995325609	56.570513298326425	29.729593904146096	4.223863744912373	16.4192586087119	43.721323032550394	31.927018076522838	43.131860228623346	48.83432529077288	18.077732062297766	7.922239790376949	59.145569590383445	51.920950546344066	41.36515476698116	14.742970482790378	8.168763104183817	40.20961523990548	50.336988219953945	23.954217876541968	28.52490226215338	42.15550344738366	36.99171056266185	33.244369764954385	21.851944697503413	5.742690460544394	7.9038871485268585	15.94378217480191	42.28502800347057	21.25783492646924	56.49419042500661	38.353559608973725	37.846226869103	31.409980907792672
11.130417110413061	30.210831536333092	25.825801302781283	16.45754360527605	13.915685799133044	29.65539378043516	24.144861983351436	3.6964959332046763	20.484568070355177	15.695554189263706	14.672350998533188	5.979034506667755	17.26130503654002	35.4563576232857	11.593860753624094	28.972712981442324	22.64571197501431	26.81283292901984	23.42441231745004	30.46054138586231	36.22449501888665	22.984237437344134	19.482773171764638	13.530706132535876	12.984444269772103	15.518317183492893	18.91417626733456	38.92747134027591	29.521885718594543	18.316371187491328	15.263904859955783	19.968470712864892	25.772287790797833	21.32635400932324	17.372359929776866	18.096360023620925	7.446982687740846	9.028901824697282	3.4073809148681566	13.35214833191476	35.5074111695095	37.324376449275626	26.116722913299622	35.661920332935374	18.08266213871298	12.682756539487217	22.705974977503114	23.610927591534725	7.392140164401029	29.234458066772458
28.941963258698998	26.68286481057471	37.030537762430335	8.362434951904852	11.068310113465667	31.063918953017584	24.02910562458577	15.603942328489453	33.33971234764701	25.623195592301954	10.638497012774748	24.10714320779774	26.220844881120588	33.98523518496171	29.638257037456814	26.100256041787897	33.52530858196884	30.97795780919487	29.99131509523569	24.395805598108783	43.76806995528404	27.373431294470958	1.4076798881261876	11.179269829705076	27.61672428944699	15.071004921474952	33.67877326404044	45.21713988951173	40.592202723517524	24.776935768198147	2.8677657262432654	32.71640109180172	35.88825593131555	6.775451424832686	14.596469181960089	19.56136918376419	24.696565797133758	13.318740970540071	15.883012738337712	9.872250965215695	34.29885246238805	44.342968353455944	35.58706988999617	37.55408050343763	1.0380959827078007	25.287823039783415	26.63535700876174	10.93272526115087	23.956785130899338	22.02769455497679
16.513952852511775	34.771596063233616	22.89757890975021	17.30119976403848	16.553811624087956	21.82443086336347	15.67553284704733	5.350271413126993	18.85260373105413	11.423924453250835	16.972408596427087	13.48285835194751	25.305099563461255	27.08106064293226	17.72863967390641	20.213207313630754	19.39317525709121	19.836880516442637	31.112302364266448	21.50895618342243	31.17910201719644	15.8888829565104	15.542700357411665	5.353912320996962	21.92878422531778	19.819559286350337	19.217649397727733	33.298625311887626	38.30285782102875	25.687175144037475	12.183550299956522	18.232653283154416	22.045228912244056	14.903477649035048	21.00184060358234	9.580944166546885	12.066941882458407	13.482026205011955	9.96255234186	5.838215517605359	27.187766511078735	32.02589434842994	21.958295074382292	28.176374177706496	13.981204563664582	10.766595242731858	29.549733751678154	16.054641988786962	16.307279141891797	20.307963119766825
16.71824149212857	50.45080245180495	5.835896263236767	34.187963345923116	32.890948847423665	16.0483451965533	15.7680641332746	19.22218313149681	4.059471782397359	5.644444049657754	33.45007807991655	19.522025091005005	36.94127939798087	22.899901338951626	18.432651752114275	20.67087125375767	2.3351259894124508	11.324923173663532	43.26420783156012	25.02081703348805	16.001433101380037	9.836348684413899	32.06261112679058	20.294753319424412	30.214048796962754	35.4692430826278	7.9538781396464	19.074164467404763	46.684364073091785	38.51004198189037	29.135087596244404	3.6880588771341825	5.311788500683728	29.667977446541784	37.04278607827855	14.160814981283464	15.391457699528237	28.781131368163276	23.539373150710784	21.488294183099832	22.65200947471762	17.242623908066154	5.7239969368314645	19.56350996947658	30.538833006307527	7.788112988452994	43.05237243973183	28.862564949432745	24.69027118074598	25.669884232276196
21.85151129007357	47.76720213470207	14.323634893700882	29.747712677601974	29.477526103166287	9.442868450554743	6.174854772686213	17.528120181000617	13.678953214122357	7.278361981871546	29.82348705832427	22.17812424016767	37.54574874635559	15.808565587429662	23.574037714637576	11.438216467548093	11.351173095527061	6.778508958762571	43.61832436726786	15.388287435404314	18.977084634735732	2.8317982412535403	25.302897377458063	13.711796894463394	32.578417183872524	32.86759714663775	16.832760568369817	20.604498884252738	49.43069879212284	38.3304089989793	23.326219478873988	13.175195081238618	12.45049284936219	21.6584201981543	33.97972402130283	5.393203878129968	18.658047451669837	26.51959658747705	22.426127282842565	15.063622558867499	15.747355403208596	19.588156436250184	11.728644619739542	15.366034216814425	23.917687765930612	11.06740414814539	42.40898875596293	20.04686555276271	26.67936699228682	15.888352126655
31.597623052572033	15.884505615852238	44.42525158350273	4.4435370704207235	7.000786567963971	41.210947731647146	34.215623495867234	19.99888208633885	39.856736211651004	33.02859338415189	6.1585620287789675	25.951808108622526	20.30743850914725	44.629151728475385	31.698165997912184	36.76579110589033	40.950911878796326	40.511819194979886	22.13708565745816	35.254062446779784	52.69002447527654	36.69522842850843	11.403361622574586	20.397976289024704	24.937818549206145	8.304234820795763	39.14039840754261	54.541510120506516	33.947856240816094	17.842490017821714	10.979390640414366	39.26644004074509	43.702175532625475	17.470522986019596	6.474319683159712	29.101633771207627	28.135616702822407	12.068082921405722	17.38693541156034	19.055948379794618	44.91708408583145	53.43862076064586	43.64072627691019	47.757950529168454	11.896383358704888	31.542756552940993	18.069780011623102	21.651001166400587	23.56355106784231	32.892709771438426
8.96110799045986	47.02501667749938	11.686316423675285	33.34659822336619	31.125024057604215	25.329634526883783	23.797146306395167	17.838983168274005	6.169113401648214	10.600651992998257	31.84846951766889	13.714448350604865	31.170022895479548	32.20094547393024	10.384669530114582	29.0646697303401	10.180549231404838	20.70930491230035	37.415784356208896	32.90095020422039	23.763975558976068	18.61306017720766	33.86528782717557	23.269093014747448	23.38710192684656	32.70806446375368	2.193760754139292	27.25278407523464	38.94736330986201	33.32844543070084	30.156524223882514	6.145199404194756	13.002746604886475	33.13008996796936	34.61997292536304	20.296558199469697	10.0749272398886	26.29627646186048	20.67475761336105	24.107938396707375	31.98465913064325	25.1971323798364	14.029805015742815	29.035034580324883	32.30693383923659	8.153472462501133	38.059071972656575	33.471784545372834	18.69779063745749	33.05047260244587
32.932665297124366	65.45921993041593	13.138043999086053	47.85807178720415	47.31646238325682	14.03703462215246	19.983497338856278	34.35173336961656	18.55146710857327	20.57615525068229	47.733875202170694	35.904162946392354	53.16956083992625	17.534251065636887	34.595464594874024	21.47483267521098	14.772923574516916	12.093519993599598	59.47054303643675	26.34358652000702	2.1423173428044593	15.556681892562573	43.36115905674264	31.915873356854124	46.61404282265472	50.428472951772	22.60149914058233	2.6783871724771893	63.04624383808821	54.55209142545515	41.53427711242184	18.697274627770163	11.707217838498995	39.16868817633194	51.735338580805475	23.369903708272677	31.781318812765598	43.84886094579549	39.055428643034226	33.26911795978657	17.01769259173104	1.5265521175103467	10.822874702068969	10.739575463974596	42.02623037889309	23.903062510100394	58.97569688551545	36.75932290614149	41.05043240383474	28.350685717794388
39.96938494849238	6.935267455189042	55.08348762804464	15.648052953643218	16.473212556099405	52.8483782838363	45.860954050562185	30.22807348342875	50.156471686258485	43.88821257543388	15.914531562473792	34.24553626122326	22.366911291658	56.24434955408325	39.65946231247418	48.370267178468715	51.674859376219594	52.032916945587004	20.751888445808824	46.666261848116186	63.959181958914655	48.17709692174056	22.63926918479499	31.983203434428788	29.746083067746092	14.56441737643867	48.88814260952949	65.95371999963204	32.77358638827306	19.138296552609503	22.629294190936577	49.596101226231475	54.56679391187729	28.637794488753674	12.607265944396165	40.67245230806139	37.23008067491355	20.968344797284114	26.57609900078247	30.651470248355242	56.53992543537166	64.77162842123035	54.61255074758664	59.39771828687426	23.359227250596692	41.94000209684241	16.391628649873567	32.75844901159326	30.556723667975437	44.240506649555506
30.16086802429822	13.908327318194793	49.516403935913964	21.886589913482965	19.05729973850995	53.792354397715755	47.64417023657161	27.146123444329476	43.810107708319016	40.23236582321296	19.428398910650053	25.45935006392701	7.81284893486629	59.0341072721147	29.0781535234484	51.813026008587975	46.64628376130966	51.30989897215114	1.843463003722084	51.98384714777213	60.58916098218897	47.42236978696235	31.179846278558248	34.34884218357209	16.071799990409016	14.994242646660636	41.07365176301186	63.43271712875235	13.35022028330606	6.34331149360807	28.40132217393084	43.401638074582785	49.846303091201364	36.62371773189352	15.756004963931131	41.5788008821378	29.51698050122089	19.07441174131258	22.247791320357607	33.39098521359564	59.16488774919605	61.75642905319825	50.3470941120139	60.01954232691785	30.875449599883428	36.90496330159358	3.628381366408143	40.55215567074361	20.316158360811666	50.09636126333863
11.558708640797354	29.810755404468214	26.20767722738927	16.01349943754549	13.468639110528725	29.822844516862382	24.24333361326925	3.6231732921471567	20.88757006760218	16.003501693795762	14.224805991408314	6.350604728475832	17.048462093067517	35.575256716374774	11.998458821936179	29.030851584444836	23.012775066701536	27.035702586590403	23.182717244990762	30.44702137321338	36.55163791130884	23.19237950286056	19.121488535770965	13.403669253258505	12.989745336405859	15.092930607127533	19.3477330979544	39.233035260267535	29.448095569758987	18.03818372447011	14.895553153450225	20.36804734177881	26.131403939722524	21.054364970179016	16.9380789950231	18.179448131222376	7.894521426141662	8.58845758904061	2.9674746215729	13.182769550148747	35.632815497469686	37.6424994177002	26.462706748536984	35.861668813382494	17.731626334443575	13.046100260668329	22.39700935538639	23.39759700193901	7.488275336777388	29.186708874239944
4.231621156592586	35.827845809895805	24.561834875847097	26.001057030833532	22.844676642382588	34.41497813278093	30.47801758045422	13.67805837004056	18.77845961281154	18.40295106382679	23.69100170870412	4.624307616525725	18.520969244969546	40.97831607097479	2.8417053756082296	35.77735428437385	22.335858913649925	30.493375030574487	24.596965484858455	38.3069186306814	36.44676444604858	27.267847695618432	30.02971552220108	23.112363124382853	10.326991573253888	22.995088204307745	15.337564801793423	39.7516272972693	25.976137276216225	21.05068407731333	25.79779269420513	18.52092347576244	25.469800825707555	31.71852063113368	25.140913348717707	25.050649939599605	6.5808617796367415	17.795731059588018	13.034281168515225	23.246327324192272	40.90139185938306	37.804026703580334	26.281321492689443	39.465294704924794	28.641543889906185	14.388804987538066	25.783342831611293	33.66031856766199	6.791276078891007	37.5662112990217
24.518289724929822	17.38146963553962	43.94391105858585	19.74214101534886	16.387230724971847	48.875234210167775	42.948059311533186	22.192408930342324	38.21901929806139	34.882171620663264	16.95996787743814	19.857356590802368	2.1963083488416832	54.353218956207314	23.447219253274014	47.343490820951345	41.12000478215588	46.18469924671202	4.132968552488623	47.880421825144616	55.1208763001423	42.33792978134259	28.624960943655676	30.12071957196388	10.531411486325423	12.796941176498644	35.43885878775757	58.02447280979125	13.37435165354677	2.8526440948984453	25.33480180518657	37.819928716586986	44.3250451286753	33.60143578045412	14.250531379530948	36.850668462777804	23.938006033152732	15.086382272429649	17.338542890578026	29.284490852888755	54.454912811694186	56.312320928225354	44.856702640278684	54.99470053808068	28.069213729814	31.45564454216783	5.843777255792741	37.31597880524362	14.693913051106847	46.143469592755814
32.42403342744114	9.107703310297374	50.954789169640414	19.325884997095198	17.089965279144042	53.61226243967511	47.165115882182995	27.369544338148184	45.376200388240825	41.017800184365655	17.264070761081193	27.275698093177976	10.519410252731003	58.4530666383329	31.5412213032593	50.9833728413996	47.90483888807766	51.51917821363985	6.40275827704692	50.69609786051624	61.5772222304802	47.58263270206393	28.663338687470407	33.4167337202195	19.085380315127406	12.963066988447766	42.99266428874585	64.22951765814734	18.12544427870516	7.738010144618615	26.395374141667226	44.92083244563231	51.06735430692335	34.408358035379436	13.085696479820184	41.20730263245487	31.15370400348135	18.381765311276347	22.555267004506334	32.332763546945614	58.62619198634613	62.66442723675432	51.455929042955596	59.99047953782513	28.57747465201204	37.98847893955432	3.021883112853809	38.4766128685174	22.36486151560632	48.65150892503662
41.123147749792395	59.815043063358324	29.516774040327917	40.983642729188865	42.28796273380452	11.694762026214637	13.774787763114018	34.174089849188164	31.582259109123015	26.58933221899381	42.284900855766644	40.79996103012628	54.00874990128503	5.657309069843684	42.82407083334382	8.65877105802611	28.04127358763273	16.487609097915072	59.54393973585669	8.926359263396774	25.207116950978673	17.960746113380875	32.95424728026881	25.89769762251075	50.552411692317364	46.32299260454464	35.403135117612756	23.65803276930478	67.12921237092058	54.02920012924192	33.50016908857069	31.235538574647514	27.157180263446577	27.036578796589364	46.69546866085543	19.58703811893084	37.6592263945222	41.17243156357001	38.75415100326567	26.90554977890652	6.156125182786611	24.52206832276194	25.90576711558175	12.453232213736525	32.26299781195377	30.392532862419756	57.38336754350981	23.068992952351337	44.7340312155787	11.424864324468132
21.065219466348523	38.617017554317854	22.492948855480957	20.182693980869114	20.3378362864808	17.287854038632076	10.613561139272116	10.984960487050458	19.705133058829635	11.596744595330867	20.57271556379069	18.809910003628055	30.70271449043439	21.92323346528794	22.472941455238583	14.737006325147783	19.056322422913492	16.24854454374565	36.34449239943717	15.868209838734055	28.759003468228467	12.472243876275869	15.629009111600583	3.919251004075553	27.571500331688917	24.04218477138103	21.214430189562943	30.36037275389791	43.90458123736642	30.858564928517428	13.540487171190984	19.08572892618562	21.115212460562386	12.796312070270861	24.885108008817934	4.874062417324194	16.76735481484592	18.20708872152002	15.43953247755752	5.273091927757531	22.080134483573627	29.382049666726118	20.702011709740727	23.811649108925923	14.196009887543433	12.84021700830004	34.47692960407669	12.501284523188419	21.92750732711279	14.735223832196585
9.859484664878305	29.2206727455658	28.925724298423305	19.795940993619524	16.441865756604848	35.6273005794587	30.582117308571476	10.595365318277672	23.185328591061918	20.483556514776044	17.30122251620807	4.822533622932859	12.846223699029657	41.73411893084983	9.201750409990808	35.576833480088915	26.17978659774597	32.33054728371035	19.15722572181065	37.282358405700016	40.27224720190192	28.683521879719095	25.006147470517547	20.40730505037938	6.397773928035313	16.285644539661934	20.46042597781275	43.30177440144871	23.245557865312975	14.927012194005085	20.77610726680147	22.794412958625422	29.388647177034443	27.684144622074093	18.445389913131898	24.6400839283297	8.934431599141252	11.517746020842413	7.785702315807194	20.16079014072496	41.74449259571113	41.51312380647647	29.98357666206309	41.32709628116056	23.76068601454487	16.776859312405254	19.66528930613534	30.268782149580414	0.5071099674636009	36.111627009998244
31.26275323657864	36.69545026132741	33.30653786652799	18.239847355192477	20.399930763333824	23.188479309567565	16.446642548816847	18.73131730941038	31.02362943459834	22.915766257883284	20.151926027915174	27.756131563081123	34.62349632282206	24.8957384892462	32.42951464864119	17.111325282740808	29.99679177133042	24.311154240817665	39.11215304130469	14.641291549948114	37.57204581744433	21.34969343481846	9.469197406420367	9.409806610481686	34.1652289599079	24.53522362361176	32.61197972122336	38.364795418364416	48.865301527814395	33.69492182877487	11.029105864821565	30.41045049801476	31.657999889627508	3.4731750869486655	24.373124262701378	14.052494312799443	26.808883221130287	21.110238031156467	21.38005710246453	9.078664812143293	25.270124934199405	37.86693169360035	31.033479271953222	29.36828251141821	9.02122276113198	24.182564782624983	36.109648544703056	1.359743890750831	29.360420843332673	12.164358476326182
26.668133933272504	61.63124608712488	6.336454977926022	45.00240856958131	43.92659580153446	16.90256302601179	20.843252673768284	30.362840574185036	12.123714091435428	16.479543593232833	44.449913155497185	30.325783815107386	47.92513143762878	22.306261977660498	28.240439097899376	23.980299303819155	9.042543982059826	13.008563752162047	54.253302979749535	28.947110057647944	6.015472506226913	14.972805931475824	41.883744481679265	30.052892215790447	40.81186212016527	46.626315031386625	15.819208956005113	9.715835428459078	56.848728560434424	49.61580395366877	39.41479509662323	12.424011974384863	5.894047319783419	38.558770050865824	48.15345035756484	22.28810725185687	26.204572086390336	39.94259036354776	34.742440185286064	31.35540840379647	21.857713163849873	7.538661592471528	5.754904499908071	16.285737276763204	40.42772397726349	18.981924302120653	54.19633471098764	36.87128704240486	35.52506014369019	30.48095014162842
25.275971888970023	22.07931818050799	45.46744320179458	25.764819515081644	22.30596111998877	52.384603471491715	46.87926726755943	26.04811544191178	39.668674588921995	37.51395777762291	22.93079679934435	21.659521466247085	6.938759194943124	58.222627650048295	23.889751688903967	51.55868593216776	42.954963117367065	49.28820724121312	6.580374619610434	52.51942463961845	57.109768248760595	45.56987041582132	34.44581621545361	34.801872304080995	10.966353533120676	18.88738138137708	36.40843815606675	60.23280086629496	7.439983249741397	9.01778640170487	30.958872753239707	39.34866405884467	46.15188330624795	39.16945537034245	20.40550228390857	40.79754635404336	25.7758707446542	20.350894605092204	21.453342797952082	34.10267134690343	58.27863537063011	58.393900837954185	46.830074709394204	58.25043808023577	33.78981117223939	33.79085324614806	10.699489178806132	42.73279803840135	16.575681591043626	50.94378267220936
21.977894528752195	18.858333854024625	37.21812762677941	7.111390294954329	3.431871679449897	37.82716815624164	31.285347421117304	12.431104898880871	32.081879429522196	26.379096201089745	4.2694701731109825	16.24479723660727	12.43500533180474	42.54860047502638	21.87840074286971	35.08558202724543	33.89889000598173	36.00864073326188	16.66386487562773	34.97475498404489	46.88430920069534	32.06016145689994	15.084400947792629	17.51987223491783	15.051530477667706	3.8445609562035115	30.65393593112012	49.250435865730445	26.80802230062442	11.227252529701527	11.654271790112514	31.54063758232043	36.91603868337243	19.92147106042721	5.638174186118657	25.37835296740232	19.003387968849374	2.84651901289863	8.350129349244321	16.46641223534265	42.725810820822765	47.846655281295725	37.10092017689469	44.26702551167702	14.424796260151233	23.99658992450492	14.025943744396685	23.67748081260226	13.411021018622566	33.04231742847428
41.862571151135285	62.18151804423513	28.893722902882022	43.322971431833864	44.475989531225	11.450390381327749	14.974095211062604	35.736960267680224	31.46823336335364	27.141606804118243	44.511229744000374	41.92396261187241	55.741891130361026	4.631394969946079	43.589222303213546	10.344446487593954	27.74844959143885	16.20830010875836	61.39597505979858	11.56435381759639	23.475102845531538	18.28143218751924	35.50366787084736	27.88898823502303	51.92206768831842	48.46659387666749	35.43599992764155	21.61086085902296	68.61657844071019	55.89910597673406	35.853602789865484	31.171692297583167	26.543506741702682	29.65148905878182	48.92683739088898	21.00182939694472	38.6051100817168	43.121729954662314	40.42126703422198	28.963771582146915	4.9639420380305985	22.660820197742144	25.26587740153994	10.660235766039843	34.75120605048429	31.054262640783243	59.381240273703156	25.751395334675145	46.059302223808665	14.125807163422724
41.14245548449703	61.84817520804948	28.08147369739264	42.98492599470025	44.07964390220714	10.66121073478363	14.362636765529999	35.167204998856285	30.67162211797465	26.405519665768843	44.128750857660876	41.262545233869204	55.20420173395174	3.8254376340804845	42.87196417999449	9.874835537710679	26.94417880577375	15.409952971569062	60.88831598548255	11.427776204850527	22.727444060515964	17.528739304906594	35.26681195257565	27.440834835240164	51.302969319565804	48.05290620121043	34.64742602740582	20.917508106355598	68.01810262675993	55.3979244966123	35.525931603812566	30.378063135359383	25.731428808623832	29.455190301915827	48.54427285738247	20.41709954538638	37.91598660946623	42.64849534953966	39.87333648136145	28.535310045879523	4.151814627560552	21.932688291870203	24.45365010680392	9.905902718901432	34.48432481082406	30.329063641885057	58.91657761126737	25.60025393757568	45.433398755209	14.013030027553436
33.02819413028083	45.98741587185106	28.91004605234329	27.22221714373931	28.800739204079992	14.933148985412378	9.476705254302166	22.935363488812055	28.29442104984932	20.843729335662548	28.717071432010382	31.051517988188223	41.644461800373996	15.383573266521411	34.52271468983475	7.906611236619738	26.091484921571794	17.415521885720334	46.77525702910706	5.000471604398409	30.38367767441603	15.63874194521217	19.038662118388523	13.409150201570744	39.498995998687676	32.90695859559831	31.00405117898662	30.51336193977561	55.41259582106059	41.25596691652342	19.748283634387192	27.752394990834457	26.853737929944714	13.161654777544307	33.09554892275224	11.08911374890111	28.859690665288337	28.324783684665665	26.91734930648227	14.098146471253813	15.794544482874686	30.39276969399997	25.932183741275875	20.515737272077658	18.360602109739197	23.564186281562804	44.244096377692536	9.350712831346973	34.008149965130976	2.7966173385297752
8.104741990797704	31.66383488674847	25.056365783385775	19.41143634383501	16.559775443981092	31.016808641498177	26.024394821113596	6.819834354778997	19.439613957123022	16.001955657861142	17.36735217494847	2.5698855463649006	16.84665404585682	37.137189503394055	8.316799067546015	31.072448577366835	22.120372696630053	27.753440037720637	23.1651304501081	32.9533201685608	36.08560917133744	24.08343185177467	22.930365405808594	16.596958423187658	11.007261986075195	17.52876122845805	17.233144378603146	39.01293923072778	27.85538522124791	18.47980399440482	18.702621025903237	18.99026074943548	25.318068925397125	24.740052839043564	19.541715919588658	20.131506191512937	5.300896233928438	11.500223784709785	6.1847563985152485	16.551307177153568	37.14311579959905	37.28125227251237	25.825086650372636	36.738843909544556	21.539435535650156	12.43317744838312	23.110387103815498	26.902109117234772	5.1069966481638	31.900826402848324
30.92273224165273	43.73950832822764	28.107442464485903	24.924674931046937	26.399268443639766	15.556643278759758	9.300038156557989	20.510773579908207	27.028220993223723	19.324556706469846	26.337966821141457	28.746507824657787	39.14920403022741	16.971666127439093	32.3790359153373	9.173083351012766	25.118739298993177	17.386174292226265	44.29324129490937	7.27688576104478	30.583189799078283	15.096740763641444	17.00924960615302	10.924027989592854	37.04976948580297	30.492511284199672	29.496940089071902	31.012397232186117	52.92295350273288	38.77247347996548	17.440340717032043	26.463272768231352	26.15901875243263	11.325648338456336	30.729908413495767	9.489981444727116	26.68985064404221	25.839284717018163	24.438623685396227	11.60246743006638	17.338254800372244	30.716874518126733	25.32462335062185	21.54117924823832	16.223776025343675	21.77642920274574	41.79218250398089	7.891086824949959	31.593462997298573	5.278811177755763
39.38232584544288	2.62540698377139	55.683388557382145	17.520163636321787	17.45318492162391	54.79010585622059	47.88561610257202	30.8498779760427	50.52431078557169	44.74712276350363	17.07503069267096	33.74476830648606	20.028355802228564	58.58089848459347	38.887686579548195	50.753963598393476	52.35259371480408	53.62742714393944	17.44990371480561	49.3877801359175	65.11685502498925	49.71641805012148	25.51175488387521	33.84985627306299	27.988812269832373	14.623464621838487	48.90921656138105	67.30528518089613	29.17239780976087	16.782765473572248	24.88738449581767	49.990042360914515	55.34593582119228	31.57656300499525	13.064491137728991	42.435325608567766	37.05349767485413	21.304679199071824	26.748959276373572	32.557734769356315	58.847350898899606	66.01064218926423	55.49069124248633	61.33755916487266	26.037340375211073	42.462855112166665	13.303942068900346	35.747609152261795	29.602179158296746	47.03489269709833
17.588824664124186	53.92140876734824	2.8734302136047596	38.43282412191705	36.845664649871374	19.594960485950654	20.456817964744396	23.075850129676237	3.255984928455301	10.43013782974032	37.46210210400155	21.589851538545638	39.25355659388048	26.240998061432556	19.1280687792052	25.075043726395528	3.4177347351497223	14.798373276697754	45.566683529576586	29.6365300846651	14.95993393084341	14.28319300201989	36.89387134355447	25.21883907163277	31.864142356479828	39.10611940345663	6.684077179512114	18.512652340499383	47.736246698845605	41.13822266093573	33.79657581647073	3.7434849730549677	4.6789704802752	34.70726608033071	40.81251789343441	19.255266288691868	17.539649219173086	32.448179791739456	26.984773778547503	26.371153501626598	25.920026136262422	16.417879882779648	5.924754208804542	21.829515006162435	35.354939244922576	11.3685818410969	45.79870008059282	33.96386587103361	26.76614138839653	30.463391487466176
4.660689479599234	40.513679799265375	16.647765096688413	26.996713248453037	24.64449862361634	26.2205036798079	22.9252389037908	11.699960543377783	10.879162489309715	10.14249284618048	25.38465139512085	7.500323438659475	25.162162171893403	32.91142166159113	6.411258977160671	28.304569776301417	14.087595559324571	22.133560828933113	31.472751352985796	31.383138187037197	28.248681928173394	19.080455219652503	28.300655441331596	18.699755326341705	17.913226872816875	26.155285745325077	8.3684813724096	31.451822087014303	34.271066076501285	27.116191195928284	24.381460790524123	10.510498905839572	17.27654057251804	28.350647084744477	28.074382526141665	18.096387799736473	3.565207538216142	19.7691175947798	14.150504387060248	19.2910790349988	32.79807800886237	29.559241438451245	17.993973902711037	31.060850908795718	26.765005703244658	6.169439178136809	31.812217666215254	29.33100575049396	12.672237687910691	31.021335652015402
23.61495952041299	15.418595014527513	41.02218907062342	11.761650900207115	8.422608268571627	43.29991794291466	36.93614778651013	17.029662764582135	35.574593627688074	30.779865578757295	8.974462813077304	18.057701794692836	7.249003841842802	48.27761063163137	23.066757770153057	40.92844026063957	37.86991007478648	41.16301226472019	10.640195768467322	40.97114481013364	51.36726844940277	37.226751939899685	20.683755538924643	23.39907920241031	12.857590860396638	4.892567453360533	33.5428776842839	53.95063383289407	21.347356126937775	5.31003172177982	17.55858633018416	35.085326632626334	40.99679787587345	25.829024592685624	6.6487122205899185	30.932945627831277	21.61040535580457	8.154136574751668	12.261186080962673	22.40307298887176	48.43260017935936	52.42286598864239	41.32392431388378	49.65409079008416	20.195225986713446	27.90813118185663	8.123484913036961	29.662114529687265	13.772560480945	39.0688542936226
25.43133702048931	38.441106630138215	26.384925919675933	19.598581281649825	20.585065700539538	18.155182181761464	11.120006033944772	14.19341764620723	24.048797021974778	15.947673815481714	20.629320396891327	22.712943524946205	32.771571309110875	21.482450586818292	26.767529775517303	13.703737719294669	23.04307901926968	18.308480200190232	38.020927736753016	13.373161994848344	31.39654185785554	14.958344852148906	13.121635561372996	4.494172891959378	30.660100190303016	24.58981733906356	25.755649302231415	32.5580242511011	46.49552624433584	32.495354593318496	12.258024429481207	23.437517891071153	24.80457022750542	8.980842571008179	25.044616077015462	7.29065586915707	21.056998853740694	19.56652818444443	18.01129182858253	5.243951569084772	21.743839123823598	31.83781076207179	24.24145972253119	24.655830214976078	11.925316421578124	17.431751806855516	35.67975109483997	7.983428282202145	25.276256194490568	11.665291636995372
35.947852489507625	56.12355384463539	24.933641690604837	37.262052161189196	38.26244865070819	7.174164035109615	8.68389635142165	29.35652250012995	26.6165755593952	21.414982408566875	38.33014274084923	35.716954642396246	49.35207916945788	4.216992173439982	37.65165194946533	4.017232332775052	23.20419462745679	11.790819528114532	55.017022362206866	6.870775105044718	22.175061145563784	12.862196445265868	29.81132590940466	21.579107388248264	45.59904450633365	42.21486223962211	30.354968143054386	21.300828175679747	62.25923858426957	49.524470366266485	29.832492185962728	26.2443602747441	22.587106162222515	24.158674877689567	42.74375526655029	14.64202760366535	32.51703463431744	36.77406294139137	34.03180905491455	22.68931952369643	4.655086140330983	21.7524923409712	21.37388801548517	10.259636665431191	28.943144646746124	25.212124008958604	53.04382260026525	20.506887686881146	39.75178923495742	9.390657629566078
17.558267679574158	36.635128898211335	21.823634014682003	18.842826465269816	18.35616776649504	19.753345272423697	13.568507370398548	7.388672117164548	18.18782754871797	10.386261442499912	18.72556805793458	15.055492178949285	27.409547383901632	24.97398027125644	18.895533049975114	18.140763196922315	18.31321382047643	17.90304606806707	33.21806128827791	19.588174919862396	29.54919251994882	13.963532940996425	16.118994369813713	4.795610044677396	23.892175781109184	21.747822113189216	19.013104503092322	31.544783058276728	40.34790736760308	27.788924152320313	13.151050889673753	17.5617129861663	20.79740530899203	14.659218685814396	22.84867137659868	7.474076620763079	13.183684330399435	15.504789147607399	12.064724330683234	5.721264327327666	25.08084491374937	30.341162949525913	20.610804919217745	26.134953119903233	14.577168135408236	10.471839859602182	31.626955493361272	15.261663064077238	18.199358650312707	18.501700155439583
32.07915105215219	64.64201556749323	12.337041532102267	47.0810245259174	46.51276720578467	13.639022549252953	19.417535731082793	33.51730021924614	17.713545956814706	19.726414967177767	46.9352968793739	35.04143506620911	52.30991778514127	17.445393913430056	33.7442067591669	21.089136005696368	13.919760223437011	11.461996659086658	58.61170936476733	25.989728446731203	2.131725206522171	14.845812593489152	42.66489181775894	31.18036220102639	45.751636991370454	49.60831782484831	21.77789092781712	3.540784414540982	62.18760054359657	53.69776653947141	40.79462834026398	17.852939921751595	10.866256251656408	38.531420047945325	50.9248924307115	22.664854019729855	30.918645014356205	43.022173678402105	38.21324432200981	32.53255266590084	16.93724734100798	2.126875361556061	9.968471425971495	10.738316262706448	41.3204243107824	23.042441583136323	58.125437335159866	36.177783855485536	40.187843280703966	27.948694866013494
28.940063358258946	53.051135033799824	17.774985316156666	34.46950898271451	34.78568240282196	2.848914029911989	4.258207056808359	24.022440225688552	19.124747042682394	14.199468460041384	35.008814884086824	29.29231939912289	44.18102715736753	8.66065545521156	30.67336036105295	6.1948341566724245	15.793554942759298	4.8601248942179955	50.12648049819903	11.1234298362866	17.518417316357812	5.402552242147883	28.45639179326566	18.091863759842713	39.59141944642229	38.468749682603175	22.86080697263494	17.83581832561234	56.41817128944813	44.7398967229656	27.417240641139966	18.746852087299736	15.473220016842141	23.644701907444077	39.33305522568469	9.64533912590036	25.806141168951058	32.44955387760354	28.88759044708562	19.39382486459185	8.60420553334192	17.565297436299208	14.330789951600307	9.399979396850243	27.286144761358134	18.12256277999469	48.61843980910007	20.878447023957236	33.69240827863118	12.684977273525943
36.009262385405634	5.842598882118438	54.160166594387775	20.276367923043704	18.652964898366534	55.93315445397901	49.325006858230665	30.12000857362442	48.654448547862906	43.94826393734549	18.655333468756123	30.73810304080614	14.356486266436155	60.4926959715985	35.189815304639765	52.884728926330055	51.03696809422453	54.08517664558114	10.057802932051708	52.26512095080768	64.53872923657421	50.13744406713256	29.417068318684453	35.38194672156387	22.903246087426346	14.706094226368778	46.421557937262996	67.08495463195851	21.129186920853044	11.453757885636154	27.648334764988803	48.18037190539742	54.171738901689714	35.3532514417599	14.25962323533124	43.474423296234214	34.524040672790754	20.79331620383256	25.422713005820494	34.22262193140686	60.693754978743414	65.5820984714256	54.50505562144278	62.38207740658215	29.53449716088633	41.0811387611021	6.849026314909389	39.49913571058604	25.94114003872528	50.11182308610525
37.86360796782327	66.34212653148424	19.941164545627814	47.911285786555815	48.03343130596606	10.725867750316137	17.759786132853627	36.30420602981164	24.44994502388067	23.77008897428382	48.309197865587606	39.78601951968582	56.14482350962546	10.725918460665158	39.60505454354639	17.009537078222696	20.391072270072307	12.099749352963817	62.30107593931027	21.255124696994802	10.735979429158528	16.01340040257927	41.944950834055206	31.52310418471933	50.51086173854338	51.5712430738873	28.690044472241848	8.148780843797581	67.30118223722175	57.07833439993928	40.93417993467279	24.409614332126612	17.92920601221277	36.932359882556646	52.57089003115615	22.889147061148574	35.827123757830975	45.310244351407114	41.19389554340681	32.8459746279105	10.18904959166231	9.587365965281375	16.72899150069673	4.400553088537781	40.80081152059416	27.64830194028331	61.21097045844449	33.82160028253207	44.69501382332415	23.64909442828007
31.9098103958911	21.625373044052203	52.13985761500289	29.9382027933015	26.79664418332596	58.86197612043695	53.20020532406341	32.34616339146503	46.34038587188024	44.15448831462997	27.288700741835438	28.341129190632905	12.365804487357765	64.58095749761107	30.486524691392383	57.75497794823971	49.64170456166857	55.864662112547435	8.03768228601196	58.46667420111978	63.79710658806202	52.11347333357476	39.05828428956172	40.70107124388192	17.651988997819537	22.937330575287138	43.03595923179294	66.918208466849	5.623406674606559	13.094339263484985	35.92516399174287	46.02565483672397	52.83790586046966	44.19935121221196	24.00825622513128	47.102410724650504	32.46081321312265	25.757967860993535	27.615773127150135	39.90372723744015	64.65481739708356	65.08130186999543	53.517601743814424	64.80109108690199	38.5924508036419	40.45750844696153	12.215306410895295	47.961496960662714	23.23662500524157	56.773559206431976
13.975867092036166	30.54487568311941	25.661799010996173	14.78440926998222	12.975312695674026	27.181250780033906	21.23955931210982	0.8009626665599551	20.765190686148408	14.6926520323754	13.595896568613862	9.46901990055443	19.73621072378856	32.63687798262933	14.740509652497039	25.82659442053399	22.2870134950264	24.795362918338544	25.636337372489017	26.99536549877972	35.2173733119773	20.871779483458532	16.267157243195477	9.772688141529526	16.503868568358993	15.512842529675401	19.95665301487121	37.65641357332511	32.713644029109666	20.275366861708164	12.154437657888435	20.192108333447937	25.260994726249383	17.63778405484491	17.050141213422055	15.138688288085875	9.753928791441068	8.845877582046066	4.39890475909185	9.550405935795935	32.72840208323995	36.20404501202111	25.420252657533005	33.40950053905089	14.79638263121826	12.505834668878878	24.32602367268358	19.816901461890744	11.118629664389104	25.653818538722888
26.16863788483725	51.63891145874902	15.405816375685534	33.28700686575534	33.32890928150658	4.886944217265155	4.631030100002607	21.920430236525636	16.3670101942689	11.392837920646137	33.61157744759778	26.71664480331211	42.01495176972931	11.398323920787606	27.908386901914493	8.508039971170408	13.176542834077257	3.5477271207502947	48.044922988287595	13.208946215516013	16.817675323769095	2.5536816276034506	27.9262457796698	16.936256042452232	37.134273053077784	36.87634861747782	20.042096018416835	17.72793324984003	53.985894448026876	42.71583566933027	26.48117883986597	15.969903482834312	13.17227946139468	23.549130224612185	37.865373295475905	8.238411241521932	23.13880844426295	30.6760910793421	26.815086742853342	18.2785644381681	11.295069228047813	17.111193036589043	12.114526428107746	10.980414248906449	26.65739730094583	15.346621417181389	46.71426381308158	21.20567449571051	31.23508058040531	14.406356722638694
12.854325647280673	26.40605371790807	31.973643407140532	18.571604575913543	15.014165763858442	38.08412440157192	32.75729455214492	12.172418089847154	26.245748047253933	23.268072604941086	15.87362475589483	7.886147085212612	9.778665405977419	44.02837715196771	12.058934631528837	37.60825959032584	29.186230963213173	34.963184411461484	16.09867770307503	39.00479001603985	43.24516573752275	31.24211641531802	24.793905563931983	21.678947381143225	4.5362744959195425	14.188822952015633	23.539163131519	46.23002216392392	20.899018383876278	11.867495629148113	20.65540687991538	25.847348281624033	32.39435628399513	28.08866768871789	16.37251628360205	26.725470630392046	11.96892376119245	10.46948463260397	8.29013021217224	21.253579250269656	44.06440464352651	44.46798800863275	32.9624197282195	43.921813629989686	23.677524954713462	19.661063595361743	16.611623808083973	30.99957895522603	2.7929229061708534	37.67559953408712
10.040132737357476	29.487070173515505	29.725651460840293	21.142817228012177	17.692561262072086	37.114508157716635	32.20407262862587	12.388520764988584	23.94503290204594	21.757913002144612	18.55500879309707	5.786530585726396	12.331441738245012	43.29709789255748	9.086779492775063	37.2422497093921	27.10840791827621	33.70838685154228	18.55098718122793	39.022599362184046	41.25044696486575	30.11892371314658	26.67431992243147	22.209955103685214	4.985256756836298	17.18235077837245	20.979465605600744	44.35459586553195	21.81248590567954	14.718178979235415	22.457291476037327	23.589235438896253	30.312140050801833	29.457446134712082	19.362134372781334	26.30117889291451	9.897221973666865	12.893805104530186	9.524472604572338	21.968482468233706	43.295814217896556	42.52338066789267	30.964542776374746	42.72198691498529	25.454162107080734	17.9530270709013	19.461494304664445	32.06996455375896	1.3532321556098357	37.878892585388954
19.42192269591763	49.39016044793469	9.706347978816185	32.100836988603085	31.323626369108137	11.67688763877216	10.646149370375156	18.270626651341605	9.117726962571732	4.903168031262743	31.778069502600335	20.921659023698194	37.51377694460137	18.524623085473735	21.179223411943155	15.611272229222903	6.61542420025123	7.350870157841569	43.75294794005197	19.901094812196625	16.36751374681826	4.875591933316357	28.752939345077213	16.911050914511552	31.644836473381325	34.3511298058864	12.632114907255025	18.69935725418407	48.43870549567897	38.68516252329287	26.287877288390042	8.665144654480477	8.035416500955725	25.687956552595566	35.69853260572712	9.603914461655595	16.99811310538396	27.758879149470676	23.018333070155865	18.209586983529974	18.342319368372976	17.277818692410552	7.546565926307392	16.288924054295858	27.288178833922476	8.830901525999538	43.018394621692636	24.445609505185644	25.841502191978243	20.562960621006802
32.87059050300088	59.26391689364921	17.785138537031195	40.74221055803521	40.97251411400491	3.488586885784394	10.521216442629749	29.69610802155974	20.900097409922978	18.18951438494264	41.22004606303128	34.0506504668955	49.753083607767444	6.711757006664097	34.627860637494386	10.348020874099669	16.98426437765611	6.099475118140629	55.811880393524994	15.048730791173277	13.307539065454506	9.578284607248085	34.71114090280793	24.354785923685547	44.62730019730803	44.589594561999974	25.0411972512293	12.609991901175475	61.48518442246483	50.49738378663415	33.715113434470005	20.68937639887402	15.455516002980376	29.758365236528718	45.51763937479462	15.791498327030471	30.280829520970215	38.44623824435898	34.59329730620606	25.66692151371011	6.282979152727152	12.905697018545952	14.16842572119794	3.1935911523940512	33.56247475149444	22.198870872980653	54.50414519621772	26.764242046303234	38.743817695223946	17.213358212527858
23.257968235864883	16.239169131818045	39.77292130079506	9.323685264577554	5.874903647792251	41.21615185697232	34.744897353615436	15.318487373505489	34.457030235539186	29.227455171224467	6.474841104366718	17.56585468209735	9.579252000917165	46.041158532504504	22.897857976639155	38.61406415790943	36.53656167954992	39.25193123448631	13.215081966139893	38.53094879082709	49.80611155937078	35.305570331339794	18.120131837581603	21.05387215897764	13.993249487234882	2.862226676843465	32.691562499781035	52.28316607395221	23.833106790538235	7.887102341308468	14.975022521271015	33.942700373022646	39.61745587013456	23.24454181579577	4.979369252200224	28.794256729632924	20.816923922684197	5.982037632870136	10.769261334661316	20.015016484805102	46.21040787740653	50.81638674699289	39.87741603582408	47.62169344902827	17.61361407365809	26.574136091374246	10.470138254499142	27.086034160571877	13.820688816895764	36.592530476441254
25.873367083432328	27.652045640793975	46.17799746735187	31.149501911731903	27.587466520871427	54.91335907577293	49.87955336413136	29.371869801989114	40.419097886441335	39.420439832271285	28.26761912869668	23.417026758984527	12.275223878223544	61.05980598330818	24.273253473010616	54.79662861153597	44.00414701720329	51.454719852672476	12.189517103256073	56.18313704192493	58.11354340727476	47.90727676204577	39.52117156886352	38.685785918815	12.935869979211123	24.41139037061936	36.78443489703866	61.41842337878309	4.37804893739619	14.756848597589274	35.83455400495871	40.18057361222019	47.139514000302746	43.920328141766994	26.04840166083447	43.88846426721574	27.333517071348727	25.050446618748023	25.167313383784823	38.129000286277275	61.069442119961415	59.474226413365656	47.946661653110034	60.47626115802934	38.750494982717626	35.51186332103432	16.479342649354553	47.291725655163816	18.824230401941822	54.786591250453746
35.30199178545035	55.223982239334234	24.743446316708784	36.36250814368416	37.36631210128006	7.143919363896	7.943355668109568	28.530487945829456	26.24062483297858	20.841119277802914	37.43245303782824	34.978706651717246	48.50273400096731	5.035818295611287	36.998195637483576	3.1252992787773555	22.904619104595923	11.608603452523319	54.15269854464402	6.198915794588568	22.436315687424813	12.414656551634963	28.926330142668956	20.691567380165754	44.80965499458061	41.321592596596524	29.920414931096488	21.700847898277164	61.449235964419636	48.65735644103538	28.933487455736884	25.852962875645762	22.40783231352505	23.290433676528238	41.84626296060151	13.840555058178841	31.821360756552142	35.89590224708776	33.18972998672947	21.79707914200468	5.446222769699077	22.07084102344719	21.21316960095429	10.78661766909297	28.0518111817388	24.59815761694553	52.16337759204749	19.664738099886968	38.97093627621898	8.664207304455578
33.98383714082405	14.72951665811984	46.87781363316522	6.914972213764917	9.330246969591359	43.33374291893298	36.317228733211245	22.475139976968766	42.32932624178445	35.468313491401815	8.512242273499925	28.3154500893502	21.61959021702026	46.557604206905765	34.045519456301854	38.67743036786655	43.399436643768816	42.76555613520209	22.80777704625182	36.94959269486534	55.04205405194218	38.975591734855556	12.932033241336018	22.627019567015974	26.81664334679511	9.99471930397155	41.614262061183275	56.84351020627224	34.83995281506573	18.936005484994567	13.088379394209705	41.73828293058726	46.13470182305136	18.960027206727744	7.93638092833299	31.328852813771697	30.572454347113805	14.409338644759059	19.80210514603531	21.2771067454689	46.86078092849502	55.77070865139146	46.058920249011734	49.87075095450697	13.640197281408895	34.01468306443121	18.556599743434408	23.106812088390118	25.75986123568636	34.5341556198543
42.38161788015674	63.07609150586724	29.019434345965788	44.21511734800189	45.34037280144456	11.78728976924149	15.663619729429833	36.4711074926941	31.751400335670645	27.627990468880608	45.38283740363731	42.545579369361086	56.50679240693511	4.915944819532758	44.113985717333	11.160063364639116	27.983303432094168	16.49154240554505	62.186636728937835	12.505368711643623	23.212147375837414	18.73046280876713	36.42916982989862	28.722003908894308	52.600808030833164	49.32148821556662	35.75791824249909	21.22144758665005	69.31967656572625	56.69490454374668	36.749694109182904	31.47077038253259	26.677720221676537	30.585564049832918	49.79853290960794	21.720600113167386	39.18271239380642	43.938322091400536	41.176660515518144	29.80916390426893	5.164001492088892	22.347396532342746	25.394767762430718	10.445960296285435	35.668459919951914	31.563978651165804	60.204154933098174	26.692282847844467	46.72961502189768	15.06965297431138
40.389133170498255	4.041172933897604	58.151448646962386	22.37180466873938	21.40459638633685	59.01315145215504	52.26271941817337	33.76644266528915	52.727034665881206	47.69312684932567	21.24509710928449	35.022233088438256	18.953740476601364	63.257270403614854	39.625877951756515	55.53139399748569	54.96155812846487	57.42747269282814	14.528345422010709	54.55605350851278	68.26552390075298	53.481785821953274	31.05956949664429	38.21357485460284	27.483743495172227	17.783618459049894	50.64240232897101	70.69748902855787	24.94500284616428	15.996484133906717	29.856220719746585	52.23569861437801	58.06237332008877	37.10860323706391	16.862305213031686	46.55416152749508	38.715781867176624	24.25304049679499	29.21738264198464	36.98925452142465	63.48769775669595	69.26184096389268	58.33960401464027	65.5170029091744	31.394304383496223	44.99342585029845	11.452901193003164	41.29031691353896	30.334321548991586	52.29658335257071
43.92118597721414	4.96211208954991	60.56370843273494	22.38358813224249	22.402298664316888	59.688213552759215	52.765079582619094	35.75848763024601	55.360581627651264	49.67203914087889	22.020374713894498	38.343065498745716	23.631932384703944	63.38659060286274	43.34294039521263	55.540836298228974	57.2484738412838	58.56727036247933	20.00104341120168	54.04048753937522	70.06056554808744	54.65910291824757	30.06141716272452	38.748186350562285	31.928115859503446	19.50581886282491	53.65311893680252	72.25437895734412	30.869628348985298	20.46662470563419	29.681883294278414	54.83285524546436	60.25546682164527	36.1007119881446	18.00227769542173	47.35486505528641	41.75941665991183	26.194107655643172	31.58675864466367	37.44792630299615	63.66194102331801	70.95775789930453	60.41284766914263	66.23811986812568	30.681996376873546	47.34028003897703	16.369791000482213	40.247324875407124	34.018956110530766	51.65076304630071
40.037279559750125	4.019843268018284	55.983437245234484	17.311634237293035	17.547328387061565	54.62891430900382	47.68954048722887	31.113331761149727	50.895472355372675	44.95320517388395	17.106368733780574	34.36581243154646	21.135454968096504	58.27524961399322	39.5967071112521	50.42619105582577	52.62493038829857	53.58967851795058	18.77795984278185	48.928278526966594	65.23664211637376	49.69525392529332	24.96604732039119	33.69523392986934	28.960037939402696	14.993805305990792	49.388489717425145	67.35956495714191	30.5635616512933	17.883435197026046	24.572283458014446	50.35242232686791	55.58705150526127	31.014816401706195	13.289453713470143	42.32875992205705	37.58096509860198	21.630484382742292	27.146409172195487	32.386794979012826	58.55284955337683	66.10307933772381	55.69912665940886	61.18052320470039	25.568108661796007	42.77653216380965	14.574322205782376	35.17032017354189	30.350135960262808	46.54500806222739
41.22802067234751	61.10416650238034	28.741507896543414	42.24908108613172	43.43332933081618	11.09972952553301	14.160306534614918	34.84835981434974	31.12403108416942	26.55722706406908	43.46035771365745	41.16703779110546	54.812868647606436	4.490765756559782	42.94708582548264	9.380675483984893	27.466932743929725	15.896265307762565	60.4364734489136	10.440044283216396	23.79345430856718	17.758759782535545	34.3938907544368	26.885666925408263	51.094678238877236	47.434402569550215	35.041548011244494	22.080920672686904	67.75814289556669	54.934188113998296	34.77583739506847	30.808695548139987	26.38463600648339	28.533167812451325	47.875540612221215	20.14120912445762	37.902129653509064	42.13429222086915	39.506095178569126	27.945520239460716	4.913883476806107	23.039988321308854	25.115578553915807	10.976769309297318	33.650202341693515	30.437735457940903	58.38476508407455	24.6268222346118	45.243240776946855	12.999078900628028
26.738118942965755	23.569784946782924	36.980675076843745	4.756497438301094	7.093335568780244	32.9427811818271	25.950832416461612	13.75722913507406	32.8060060839241	25.503143197801204	6.7062294357199	21.550736225398612	22.255730852225856	36.46657166439002	27.24315472188425	28.63213720589411	33.47421779424068	32.30729590615551	26.020492152965698	27.43652530293643	44.66854709945156	28.527023788935736	5.252707730804306	12.167868310612244	24.017487762312292	11.140588872141041	32.64432182770724	46.40520627080765	36.622777489459516	20.790439004654054	2.765821687164165	32.19482496535827	36.07047783524308	10.535438983240795	10.834217785123752	20.870249226055677	22.709134704713495	9.60672429849821	12.96641631923592	10.818219672118806	36.74002833835325	45.36471406282597	35.90998909754679	39.49027446856373	4.748747669448386	24.545378384033487	22.730314458224942	14.58610772154697	20.76974064280794	25.189873116722126
5.542534565378519	33.75665917750752	23.745976811170234	22.03701036982424	19.139108327316585	31.2501172559819	26.726265020361556	8.958352377430911	18.00839866869508	15.65964164988853	19.954990696941977	0.36750954784612744	18.016732283375955	37.59164110465652	5.682274917595062	31.91859354891792	21.021856283456234	27.68392725001773	24.333570394554616	34.138764975663214	35.138957728958715	24.181210540498938	25.443380766538148	18.456989434367106	11.127270293334057	19.925576546156407	15.390642635782648	38.2137928319619	27.877868877593556	19.985332104692002	21.232663231685674	17.614850713041417	24.230056597523667	27.00088203130498	21.98070029546788	21.037481136070944	3.770220509159367	14.066204889884547	8.81867565214076	18.550061446215054	37.56003805806456	36.39731998600189	24.849274384059534	36.70638884346081	24.02816464405786	11.81050793443112	24.697164494102275	28.959142664285878	5.561362524677074	33.254956443038616
18.840558640997557	22.501994753330496	33.55889187715629	8.887473585044386	5.821900906880991	34.58312861864511	28.196043341994113	8.786656190874101	28.442110401448865	22.739828513473675	6.635706243361661	13.170964170279875	13.780380512822333	39.54462214735181	18.91544534547568	32.245632106426726	30.238957448381058	32.578159129212224	18.89524816832586	32.50628868095777	43.27026058482021	28.6316340731996	14.8582612233221	14.792782484401174	14.170050443657178	7.504638760062298	27.10012069679659	45.67905762818829	27.931826295126115	13.370661949901198	10.868895364716543	27.89704155679046	33.2593952343282	18.81719677452922	9.212514078842101	22.19561535851522	15.591515962743271	0.8274624468634534	4.804396836788007	13.890327428177244	39.69591707812709	44.24894547396176	33.452514262580706	40.96691512938533	13.867958083466316	20.338273861984877	16.857899087740563	22.22501590598045	11.192383119249788	30.727888443343726
37.98486476368905	50.94428389804005	31.564033322244338	32.33040597840426	34.10843408663364	15.27581971762429	12.109600087740402	28.39983223248167	31.829807517844387	24.9541975379076	33.979943056680696	36.33363201421368	47.16733106351073	13.193572457430069	39.537417912237416	7.937429800092358	29.126814041230727	18.959414554254444	52.25265844823679	2.978516814353628	30.93912030315693	18.276994269910908	23.731661393959893	18.94085446974352	44.986938870562874	38.235091950990935	34.93947882302102	30.396270455673523	60.9456465585215	46.738506545004704	24.912709804840574	31.337902822082786	29.34273040533363	17.68366245725833	38.32202817179079	15.638170607389394	33.937184238824834	33.81613818787983	32.44252469535023	19.62686411271932	13.70033590486149	30.672584293856353	28.27411945380255	19.500079175413813	23.24502917000866	28.068389327964248	49.64652432575871	13.557713487897601	39.450230611422874	2.8397486232807467
31.614971745840116	7.444706117765428	49.000676053982254	14.646505329170079	12.860331527049606	50.18576534171451	43.5478681604237	24.62005967652653	43.60649769412564	38.53346191342829	12.884609148835573	26.113782673307394	11.694608667553641	54.699536002033355	30.98174986572724	47.08743058503284	45.79915133864101	48.423669820785584	10.137920809546461	46.49706382837522	59.11237658917104	44.47512355086629	23.9090545855962	29.588638873849586	19.655486770312145	8.917416311796583	41.6235542403215	61.5746242018578	22.34247150016917	8.442569449112263	21.932563904531964	43.10804752270594	48.89656811038095	29.763795066858076	8.516247783305143	37.72184615663452	29.69136594761806	15.157177931206185	20.05055158198098	28.425985301885017	54.9027153360907	60.11928418978806	49.17310515904563	56.65085454717052	23.92975797017367	35.83130674306099	5.693459745051017	33.88194781272739	21.651547097858767	44.364268560042696
31.436432943736445	58.21184693031609	16.53121880211087	39.76941667326476	39.90698002959134	2.9675774032243565	9.775331323733026	28.440317091480217	19.50473455895673	16.76979321377313	40.174352402535575	32.6574212247937	48.457708965322354	7.794283534752795	33.193758032996215	10.328907340236217	15.61333115201897	4.668862393649011	54.538804355800806	15.187151688907832	12.911723305369089	8.235057041613151	33.9622614886244	23.38264463835417	43.25395546442154	43.47819425643585	23.632017400112762	12.623225594224847	60.10941049972753	49.244646786877055	32.82257940740454	19.284327592945786	14.187452586279646	29.153313409219077	44.447704834237626	14.747704085612714	28.870352634712518	37.27936796678468	33.338899841508784	24.70822387482504	7.41200160064424	12.672507211911242	12.90522848202805	4.453888235007339	32.77617417313135	20.776299207582156	53.28725835503994	26.30214578264713	37.375575918014555	17.214667893577342
5.247138498301999	37.01455514999073	19.647856698129992	23.544651228771563	21.115576943418734	27.187967157754358	23.046166268522253	8.526136739358337	13.994486387785326	11.406327796876297	21.86477586526998	4.6779453520158905	22.127846766229496	33.65306489557797	6.56405221478208	28.34089380997524	16.804959025823997	23.48268059392865	28.456130864136078	30.930409859062564	30.880021387970316	20.0712451837948	25.36576100305553	16.62169560128381	15.437555963777191	22.60044260774256	11.866912563531658	33.92177876866448	32.15692094410676	23.89815397983965	21.331131643124568	13.555749587269556	20.012923428774137	25.939011111566856	24.517048252061887	17.640225235182754	0.8723861365811475	16.217732835622705	10.602662481552207	17.01448342431488	33.59539307042897	32.122186801968574	20.59190377839975	32.502874331310274	23.85706795062886	7.509888622940827	28.550583874378507	27.322304500046172	9.809819947807911	30.278982600791572
11.947902195284328	27.09457814210184	30.10850640431517	17.201040871450036	13.832072249748451	35.48601154446924	30.070133920521798	9.44149145044939	24.46148895959603	20.93030651690493	14.691658780921255	6.405508369988207	11.808877782841671	41.36611229340754	11.510663246646951	34.893566220483386	27.187741957472078	32.46766399455364	18.114819282900694	36.2744074477748	41.13883629385927	28.70460643397982	22.6863036279035	18.985400854780544	7.2153751085321876	13.763108905456061	22.06335353488051	44.03570557160523	23.59370950122029	13.429060889296775	18.485156048475538	24.024987594821035	30.385322456478526	25.670253479891723	15.908176002344385	24.02458746627357	10.201087171253773	8.926448538968705	5.7318804694305605	18.594569813502993	41.41002219097078	42.323573872780926	30.886206818070313	41.39241869291752	21.493202427139526	17.466020847194216	18.089455498187313	28.458051977364935	2.810049060535432	34.95361759839989
34.37769249274122	5.445051655341736	50.753285385251665	13.558007033796919	12.866504030815864	50.45863411805619	43.63577672850939	25.970832784713938	45.55144696162375	39.90437205122333	12.605439450062425	28.72969113858611	15.744464769327735	54.53480276208567	33.90764053263576	46.77614395757472	47.44496370766014	49.086644354844104	14.365151788621942	45.7374263111958	60.35113909252593	45.1558594837271	22.297688621731854	29.569822876372225	23.32492448924253	9.707045153546161	43.89540581404599	62.61877085037028	26.53359368434775	12.50790193018336	21.042400277925246	45.02215930067774	50.46280014668656	28.328182792212342	8.348682428930767	38.03226739217535	32.03299313346359	16.39374486112226	21.7757642817989	28.31738055310749	54.77640128525763	61.276801832747175	50.637312343190956	56.98806916032277	22.58783688138969	37.52967768340846	9.935259763364026	32.50651194059816	24.645937804670446	43.47496224509257
32.09940012729459	8.71300202980059	47.855509361353214	10.270022470256677	9.645272056408182	47.18553807103835	40.34842614459702	23.001104293390956	42.74865262984701	36.88637855738379	9.338978890644162	26.38950082597627	15.23985265763434	51.23288617205892	31.756194644358928	43.47317707874945	44.510590219511236	45.87105544841486	15.23051404443923	42.45540744944032	57.2616903578104	41.947172824305966	19.13940460240216	26.28255547283836	22.03492605048879	6.849963055021777	41.26297575329738	59.47516246417434	27.415773073048967	12.169795918588445	17.754210345744717	42.20650632488907	47.49290525105608	25.13910891963917	5.2031176992472155	34.77141649155367	29.49309670369782	13.487333851826769	19.000979243008583	25.024663654317898	51.475386471624724	58.16373053514062	47.63071284514866	53.71954546639385	19.3666162959047	34.641863046556395	10.852758929766853	29.310009900014244	22.637951413959158	40.205662490962304
24.22002556330858	15.148425085884833	40.88412507865628	9.675656893423131	6.435226802425007	42.30109508971788	35.80553931010212	16.44476294069726	35.55482396371889	30.35328765267595	6.931084366695401	18.549957440059636	9.355400775746011	47.0856656295572	23.81469955310394	39.63082654366293	37.653609817573404	40.363170405742345	12.498726243500075	39.47778316562734	50.93243955634666	36.416203622630384	18.691798008872127	22.064906200132484	14.456974194452169	2.7840617718099065	33.75389504733434	53.40877907042969	23.438086706358444	7.331614765803395	15.707151962896827	35.04304819622734	40.73756255972739	23.955359349965036	4.646252941846385	29.870187366246235	21.863071851951112	7.079831941040163	11.888017074203441	21.004968955348772	47.25947834881829	51.94281207548801	41.00071353992667	48.71531386791848	18.26290988413788	27.689692250929337	9.527930211732576	27.850021255657392	14.66098362381549	37.51079368413475
40.5346865734369	55.94725963252635	31.449049919002587	37.245887938972054	38.863038924484194	13.8976118888304	13.289426248629718	32.11317069315391	32.641494532546915	26.612385421573336	38.77950517949126	39.501622681533966	51.432018769884515	9.690217728843695	42.1689582629632	7.982092113845907	29.47317921021465	18.34218955154817	56.70856761966308	5.3311947169750376	28.863105958879665	18.75222919168894	28.800661567709515	23.09642186658349	48.698768690693655	42.965947400539555	36.14568641478053	27.757217639495995	64.96580402817615	51.1834987100767	29.78658199092836	32.2171050690695	29.12516909347035	22.77398883734252	43.154575037562154	18.233429341341342	36.73540656093457	38.25013795325567	36.425690470896654	23.935988265750325	10.229687396025296	28.363804477105575	27.945062167258012	16.523281689170542	28.255687203569355	30.12136409464173	54.26882628941253	18.67520380993099	43.012235700296735	7.302285511601598
9.825785816701883	39.28485203789147	16.701238031517562	23.781858841508555	22.053423154549858	22.0160948570802	17.832087639879237	8.287805926859185	11.678945188759771	6.636263613194282	22.68186871761609	9.590128130735973	26.09644198780997	28.428457467392015	11.418797043715553	23.15095933051549	13.43198888267609	18.477280406570042	32.3768335823763	25.913869177427834	26.99529638608274	14.938199714223177	23.598008513226617	13.212294343573443	20.20236747312447	24.364554420558118	11.216455577308611	29.78045995668136	37.04341832781224	27.44828708293287	19.957021541006085	11.106981485532955	16.529800883796963	23.01138652502503	26.02836821982392	12.58811475339955	6.074942466773436	17.68544697244295	12.336267912842391	13.940208053263605	28.378130373623456	28.123784451277565	16.86025228017383	27.4936604568964	22.038243016965353	3.477781919659759	31.920765439194554	23.73066244542312	14.359779704583664	25.419426942153844
35.90239958011965	7.597120323555231	54.422819123087926	21.62233729566629	19.772985062330196	56.76540785661317	50.235415910110284	30.692477608977114	48.855223759940586	44.41339440300363	19.840863659294808	30.76636281596272	13.863948946465694	61.46589611467657	35.00289291612719	53.91779769826305	51.35747893781732	54.782414325901904	8.940890556004632	53.437800721188914	64.98754051353049	50.839520746378284	30.84923486053201	36.37262752396442	22.43467903976566	15.730172245685836	46.48329865533658	67.60669884249023	19.511182755408296	11.202543368656643	28.912825041393663	48.3971014942705	54.51416298478015	36.73484095150822	15.495561796901214	44.327780102231735	34.64104511756361	21.539695494064066	25.916075516631757	35.24553272289691	61.65384609167152	66.06154518329679	54.888980234069344	63.17917408044881	30.90330283688123	41.42928045567922	6.4576901587413715	40.86015138690635	25.847645269641372	51.32562826898708
16.253702459146368	22.848207611721403	33.79243934424874	13.823652781540215	10.231550683368537	37.59504686785704	31.695526828423723	10.90948868183037	28.259706639539537	23.968593583948206	11.088651145514193	10.633285390310947	9.275972807209873	43.09659068936979	15.828970673407404	36.189348470151096	30.728563477171512	34.981405550903645	15.241074789591844	37.004815125168136	44.45961720933306	31.108202976784074	20.581359852448493	19.282325453606255	8.490378888634018	9.556252551622169	26.116207793587535	47.19931939406663	22.75519138225801	10.040528111736254	16.58493478293126	27.788557100331825	33.8933059961074	24.4221334666524	11.727949100405835	25.59487583239277	14.18490170011981	5.932072859585569	6.070925974455127	18.606706473816967	43.19051364024163	45.57888862344434	34.29751887165596	43.74146144653011	19.59053205230021	20.82283315138632	14.456881970127961	27.66738745353861	6.7785446425728795	35.42667441857696
42.990781729009626	60.67438590189538	31.581668344525	41.897663719149584	43.34949300310755	13.760191335153786	15.565725525727203	35.70225950110784	33.62744961496811	28.527091609959424	43.31051774370491	42.52961235787441	55.404879913790396	7.612146134992163	44.68213660598129	10.311577182550563	30.10110073772465	18.551437886919036	60.85461892177876	9.712597619242226	27.083244581199754	19.9640801311401	33.63297636260741	27.1705299392363	52.15914418100522	47.418100350197626	37.429561352835435	25.403334473052674	68.66177540392835	55.33234630136127	34.416625359915635	33.27578815895932	29.222016826478562	27.640496106261438	47.7090544190621	21.243868208667955	39.46183880673396	42.4347547226866	40.21216340871726	28.121255363194265	8.087133799431003	26.34996663587645	27.969750405688497	14.279437322597222	33.02515287796089	32.295684270314396	58.58712864658125	23.58100607136623	46.368760798276504	12.033161810053981
18.510620250864207	50.52922204216757	7.159750047612944	33.69335383767204	32.670400111985835	13.476031155758344	13.232877615569713	19.250892768232156	6.691615228033509	5.302000888168039	33.175725235277426	20.723173816815528	37.81662450944194	20.34109504332672	20.25582692944822	18.06218779318549	3.9525686365187815	8.808364071421266	44.11145646293899	22.467347772307765	15.299566242704385	7.217191354885732	30.880046992763354	19.030962507103816	31.482109334631282	35.4908520763001	10.51263094682112	18.03412570905149	48.13596782656318	39.19408369145993	28.208923795572442	6.311919753983969	5.74812747118605	28.078831114750958	36.950296454872884	12.16211451195473	16.65407384941792	28.831000581368333	23.819845384510103	20.290158834758433	20.107778606982816	16.38655702751599	5.555815648738018	17.3130276862211	29.38715803041694	8.5864119825859	43.64168745720576	26.989310164781543	25.80351949020368	23.19703906208805
38.13645993490332	6.819501744994525	53.315120799790016	14.056743344412437	14.711647752940406	51.337958430232284	44.37001182236325	28.448793209637365	48.36265081009895	42.1485128239528	14.17684395600553	32.41214489850519	20.77023476274053	54.85773009320319	37.83066070346071	46.99587759196362	49.914679069160236	50.43376566065493	19.48895896708518	45.42045333702836	62.27558285913212	46.56329753138715	21.432511716556114	30.434760032470624	28.013999793235875	12.73155684074259	47.06892489755867	64.30759785999079	31.610369703882427	17.563281184472196	21.17940294595865	47.8045019729876	52.820761335167774	27.473059890878577	10.784132107945135	39.10645886592174	35.40031337714519	19.15380892733591	24.756942784551164	29.11179879999214	55.143558341908005	63.10320281555774	52.88044817463118	57.88978655722641	22.068028922242707	40.15811476134049	15.077042165630516	31.62315763820988	28.739515106140328	43.024361948994624
18.6227834223149	35.575927091495736	23.36015112973486	17.546823299113782	17.266417128884775	20.525016563463865	14.075583297459717	7.447666297132615	19.755729192501292	11.94047797365992	17.587298911521817	15.725557013301074	27.084240509310103	25.450176068745904	19.88526915494216	18.353815140258906	19.851414314437214	18.9699756244672	32.75815382826337	19.400430720941404	30.875634625110205	15.058554257110337	14.55346368015195	3.3628474154992127	24.052277862645575	20.79694114269372	20.53856749588592	32.77936642696956	40.30232236854986	27.284776619958908	11.644493250426907	19.12964765280766	22.296806172981672	13.185745853905512	21.79191356168022	8.081973655574435	14.196333373878758	14.746301783816131	11.817041544040148	4.179598263175329	25.588006585696455	31.630152016226585	22.08029260138917	26.98209449545898	13.013481102030868	11.999465628013349	30.979300618577344	14.00331375840604	18.4897589949211	18.124714868887974
40.15837851072493	7.809698872494028	55.017253147127434	15.403308676559394	16.421262352328633	52.503120065680605	45.50323759048001	30.190697845412068	50.14178477310566	43.778782743715205	15.827951457473146	34.42666875232994	22.922256998148516	55.812618985872945	39.88534005625871	47.93310558842972	51.59528940733927	51.76187597592287	21.473186858622142	46.15656631898814	63.772191943175706	47.92080128014675	22.126632598016023	31.677281701276915	30.177870559503177	14.722140249020987	48.94512193823528	65.72538517591114	33.53126741299398	19.707843981410846	22.25953970941166	49.57658855040074	54.46404035823435	28.097474030619857	12.707420844100547	40.376153734379876	37.3413606371331	21.02269492340996	26.64114310584786	30.339463494775607	56.1142932717433	64.56731369640106	54.489307134800356	59.04899895962949	22.89031884882136	41.902351448323266	17.091076388311677	32.200998005641935	30.83433024632835	43.71640494789753
32.22468039200023	12.547568973464294	51.47731993561001	22.53657047351096	19.944646824866208	55.38475927547595	49.14272038964925	28.80671548598368	45.78872982041965	42.055862565525956	20.23719024468414	27.45645235686091	9.857176264658596	60.511401916704784	31.16141571557016	53.20502449510239	48.572967245858315	53.00588888741564	3.9271086473199626	53.21855633785345	62.47147326226848	49.101987012695524	31.88209120877918	35.681590325674165	18.181678634425325	15.817414083407085	43.10341056701037	65.27623539029712	14.406706628558045	8.065458535806599	29.317739652266734	45.372164058081545	51.76818703309028	37.471421014187065	16.31280486658689	43.10218778089279	31.49202684566174	20.425214675293585	23.91233130461891	34.67867122418883	60.65535959511387	63.62280266913913	52.24767763382069	61.65860022309998	31.67486685805341	38.787898946474094	4.241591137926683	41.46599852090361	22.336791382591457	51.271738555479644
18.237966696584486	24.78747668007334	38.371178337421064	22.864548899266428	19.18122098381903	45.62703154736468	40.369673471505585	19.73412205409275	32.57362376901672	30.512801873294624	19.956239299994245	14.583002682129122	6.065424849441457	51.628147723935406	16.914458688762366	45.214601872101355	35.85002296571096	42.38277133747682	10.998949364460662	46.52373580363324	50.00574037814838	38.72159528055837	30.562687517504568	29.026653748040527	3.861258758789736	16.757257066338806	29.366700921811077	53.13849005929442	13.288095349801859	9.306749970225793	26.679069661240938	32.24868638846109	39.0466209291478	34.59540419922092	18.739542806996823	34.33854776362755	18.686442027174454	15.882185021063162	15.508369710522128	28.49012368130121	51.65853009971955	51.29280147248435	39.727728160346686	51.375805924751575	29.659248235164835	26.742048104858533	13.396612958555432	37.82457960618277	9.57689749041487	45.120860682418005
23.382919302164787	18.864022043205534	42.994615315627996	20.41459483489893	16.955076515094703	48.409044577980076	42.60359167173468	21.77541589846653	37.245986447028585	34.16061910742952	17.577738174265985	18.89027401649524	1.6953193830058917	54.000357640868984	22.257552712087154	47.097507514635296	40.229744887592425	45.60248749702747	5.174151867217249	47.78798671116392	54.28043951643285	41.78545546280897	29.117148295577977	30.023515558517488	9.223259188669475	13.56389942457106	34.371654991325066	57.2348877301003	12.756425269338916	3.967119780003706	25.690519909667366	36.86161511429006	43.4379270688037	33.92958602700934	15.155536724293798	36.50262865582252	23.001086213946834	15.213835541618948	16.98358292543462	29.241673743569056	54.08792168873528	55.493126050306905	44.00141271029047	54.46271744790542	28.489829902698265	30.65507715336516	7.328438248383652	37.562150982165875	13.697528824798487	46.11315433153159
17.87348141026363	43.66386356448513	15.20433006504118	26.07732146317893	25.466369886129087	14.046000559686734	9.595791513416305	13.001167184661213	12.710708174506374	4.71756420599116	25.87866819510715	17.689131910067445	32.937429861355135	20.2337685460968	19.545907811289013	14.956436905703624	11.76905637043831	11.207176981608068	39.033877486185354	18.10997246512709	22.316433709863933	7.313099407536489	22.745144287870506	10.892523046548238	27.987086286717012	28.67253417621505	14.867201039708565	24.386245100010644	44.83066476651536	33.77710304786775	20.195309809501676	12.109497340120832	13.883588922340556	20.054148439882447	29.906817858951857	5.163568507569814	14.349477076781492	22.199121353012703	17.888115512967488	12.164917419421835	20.211274626846098	23.12816619752787	13.55652737835835	19.972317896239467	21.2604021795031	7.477855280282088	37.91614937098295	19.330008517206497	22.086744636035743	18.001479152723388
29.57586152761856	19.03762559077456	49.606016961906775	26.1955002152298	23.04448905666274	55.60387044888176	49.81133611909145	28.983857530487256	43.81869664894474	41.183108662930024	23.537803094725255	25.59373152143804	8.8473088344127	61.20899356333706	28.26176236154965	54.28313692468295	46.976924921607356	52.741278453746936	4.385440274409353	54.883562038925646	61.09700373641591	48.944817120569205	35.30619364764151	37.12054089882189	15.149921820234363	19.192853324971708	40.69644900612498	64.13439083832944	8.019897453705273	9.348200737067733	32.18344672397267	43.47123401214662	50.183734964159896	40.4577027087647	20.299358181841864	43.710361040157665	29.729470753745748	22.086025077578352	24.188869957673287	36.29299833154925	61.29693108067452	62.345728493375624	50.807127255531746	61.62887004569705	34.84247347433046	37.582632069234215	8.738952686294672	44.23453113630219	20.414285623780728	53.15354011305962
33.56141933801268	66.94183859224904	13.39456792260778	49.53043625337073	48.87626819147752	16.22883149958826	22.07852289369506	35.736997600046216	19.042214078909055	21.847029910151072	49.317568168219736	36.818707311321035	54.2330306302979	19.66324162282135	35.18568636273578	23.670796351304503	15.480637248400944	14.114090535072869	60.5503164945609	28.544576475213464	1.3209146014250919	17.438139785316526	45.260925870391794	33.72532251422145	47.464701939659136	51.89864391868667	22.938049683965325	2.657890303871596	63.74282808924006	55.717468701144654	43.32891093831839	19.255982665388544	12.3047765235261	41.17496154769228	53.2593927765331	25.2571187230817	32.68382607787844	45.28130735428427	40.37181293260748	35.07513237489456	19.142061241700656	0.7522044031054262	11.603239624130183	12.823936225655938	43.905414125206	24.978944949837064	60.19445433502284	38.837979428926296	41.99621879721632	30.543509695340763
31.08101669161009	55.37725095037005	18.62224108116494	36.7413023958128	37.13298370188566	1.0017432533847077	6.37401068289298	26.447742880830173	20.593496199668056	16.287603564692166	37.34124076529565	31.610202234824722	46.60496491569786	6.505840045535794	32.82379016172855	6.449873889084918	17.023765271716357	5.496255894844584	52.55300128953249	11.377679843438152	16.71004075172826	7.356386094580992	30.4893864633907	20.391016327030822	41.96241676930957	40.84358678670625	24.488804561182828	16.55283463026106	58.79895901874661	47.16571923868429	29.618269452585725	20.26590790333087	16.271543929632596	25.484551632273224	41.67989499863293	12.038106859854278	28.062775978549173	34.85685062656789	31.313963061392617	21.67683172009863	6.375396190638115	16.555078081318747	15.052283334184366	7.192354788072412	29.366412015903602	20.26089637312095	51.03693155652972	22.49477563270689	36.062239848149936	13.3174569913473
39.539976865740606	63.5392754738862	24.478549079042253	44.73991271625108	45.43502472061897	8.776947645671122	14.655184688215803	35.24291276021161	27.795648445349958	24.76240000753457	45.57955685642403	40.368812461552	55.40648242988801	3.9114765905128914	41.29433872430827	11.717692774150658	23.862556994525214	12.853894044424052	61.31537342027674	14.897831205086883	17.844543765247334	15.888257802535794	37.700405334566305	28.61723139431758	50.780499686052124	49.2597315074833	31.939459582928553	15.81442603260698	67.62419972317106	55.901590232816694	37.41089526291526	27.58772034179803	22.186909612371966	32.1747315952926	49.96611199433746	20.660346148068648	36.73513734652411	43.451639478216975	40.091453048302654	29.83474439645933	3.5151116373408184	16.947557552596916	20.89855453945282	5.229526185457298	36.751423302594446	28.775467885649984	59.69117161809412	28.605101980088453	44.88023875056042	17.467996772209
28.106749872621346	44.172130538520236	24.61459471696061	25.317881414530376	26.3186227435644	13.093084011317558	6.30548072622842	18.65648811584442	23.545009417755193	15.923780170169715	26.372172621319837	26.375932403194437	38.059192171665806	15.78157189508899	29.62896500661419	7.963595532452415	21.60994954664956	14.285079673358709	43.488269548159245	8.180864953588847	27.55172827688096	11.716063325653375	18.308438504767857	9.811156746516522	35.256839114784626	30.3024672673933	26.098497642990445	28.22661434900386	51.49666106115251	37.96731925683467	17.92356524163336	22.98504732992349	22.689487480524832	13.203288704025718	30.787027234836362	6.113568397281281	23.99857324245787	25.086151546495476	22.962738896451043	10.819590375570336	16.06256903946067	27.78203708622796	21.880060769113562	19.418449532945733	17.27899549192974	18.56507287794431	41.29192002712882	10.483767643959936	29.622340273925417	7.1562586690233365
21.732803168848847	17.73906930283073	38.30844715027389	9.745670409138127	6.104554005162211	40.094724859611794	33.70669110991447	13.97672852846404	32.96687646122957	27.839686140769626	6.834100136573828	16.036047225932116	9.390283793356357	45.04395109255362	21.389207245414198	37.69599906218444	35.089862286241136	38.02244297325543	13.6911146742438	37.78060130693059	48.42768192600635	34.08065213140702	18.117284694597053	20.17460989695321	12.881951926065893	4.049021588921686	31.169477473497235	50.94359093074867	23.75825244600111	8.209182895034996	14.72015101408527	32.456514626905935	38.18305367115594	22.98503397820611	6.231528364826818	27.711903005089145	19.288137062197958	4.919284369127012	9.337139223724382	19.193001923451973	45.20013286825962	49.453833149059506	38.46123433449175	46.46614344650759	17.48583330787343	25.123228761272763	11.35826748376901	26.72003610601849	12.361433602254479	35.90667749604966
17.252407390074776	28.652987526262333	37.58327771438793	26.540450976710098	22.848379404360955	46.3872563419283	41.57531391261674	21.505657009949154	31.805763950206504	30.77245843643207	23.651278413214595	14.810711067149231	10.031577436235395	52.639325901785725	15.69985567283418	46.609330735610364	35.34319271185576	42.83521870654747	14.20086145463587	48.2988729000835	49.47135399197287	39.337673946405644	33.82520477782302	31.168921512012282	5.000152707000571	20.67152047291399	28.266131720877688	52.752351317147664	12.952412413336424	13.283952422698695	29.812141749949667	31.549981493732094	38.490691679514754	37.494847196152044	22.697672173564634	35.669136595924	18.665509057634427	19.147590542502236	17.822867521969613	30.77749832645041	52.62896084671061	50.82094000677423	39.28071254876958	51.857898265175095	32.8248198492331	26.844549503183455	17.131221921308278	40.50549878921075	10.536112504887186	47.06923382954208
21.09028796327423	18.510338509241784	37.51390494392613	9.617584868564858	5.932240228093509	39.29285099778108	32.92151301301406	13.156819169958302	32.18716504145386	27.02406638397151	6.7139937234861256	15.376886198183726	9.817490302081891	44.266596342082885	20.790226251600885	36.939077776627954	34.2880848425309	37.20633960723917	14.35381530033295	37.07236755582603	47.61122752768995	33.26510632651585	17.7288407362786	19.434588743749945	12.730739277057431	4.475269652965125	30.426405241890716	50.124077024761675	24.18826091319339	8.845884118383639	14.22552512582848	31.674008092817942	37.37739936960766	22.47109232962037	6.648057038833331	26.918531225533773	18.563165648511923	4.1610490182228475	8.528587740698901	18.471130121913962	44.41980857724723	48.63577850723058	37.650928449699926	45.6585899118336	17.040554118924355	24.322667900145795	12.133816811087204	26.157411034328444	11.858322161602409	35.219906714244544
33.37627710321088	9.765303834118487	52.17385990293524	21.071920106067928	18.812980541023723	55.174070402160424	48.768217003953524	28.82965587130008	46.55583322792633	42.385098594957974	18.99844172921724	28.352601554470596	11.173648070900214	60.0757751777709	32.42482888461402	52.634219251796615	49.16755427861896	53.01283291395472	6.142692120476867	52.39397927886016	62.9150180662115	49.082431139562026	30.40930487953557	35.06776371553653	19.724525225057146	14.680202192214491	44.06881716648821	65.61189579362298	17.189998130324145	8.70461566972816	28.13009931883562	46.1127009516209	52.34217598918679	36.15242695883287	14.831250425117757	42.790237069075836	32.29189706742184	19.969237107534603	23.98420952228715	33.99716094015605	60.2432773296992	64.02118834109237	52.75854504111297	61.53074891664685	30.322141788515925	39.28279780347221	4.01470887504179	40.21787190793791	23.354123980011643	50.36156637196873
28.08387076201855	24.938276365699203	37.27074402775533	6.427464165086483	9.111498707222514	32.21217618867156	25.183694011371788	14.879409962315057	33.33596557105469	25.805033782773958	8.670954634096404	23.054692960455608	24.32325494943787	35.40940731599834	28.681169875354126	27.537138481510485	33.75928608351097	31.870111434044002	28.02901942565771	26.05221111986981	44.47430773635702	28.17517264884178	3.184321449130961	11.808630125519823	25.986699006920116	13.102661329725429	33.42612510681247	46.06044476318265	38.68886717446809	22.830676173735267	2.310782936882581	32.71751984272509	36.239835029555124	8.69107523419295	12.645970951400365	20.41216285310587	23.9410636815842	11.60498766489847	14.61508092349203	10.459634108194486	35.70554195010876	45.10716488814597	36.00640107377523	38.736646367769715	2.8562639982317384	25.161612171405185	24.66735503586745	12.81770485275164	22.563682258589772	23.73227509074408
10.163637623897507	33.07912857793297	22.903688063499494	18.415919792720818	16.249789472091955	26.86017127635841	21.60507321031899	3.2286188258379007	17.671905771622306	12.658580143162098	16.94714851808404	6.301450834433108	20.21750041316196	32.815419308471846	11.060807802406654	26.588917609149888	19.676982589642833	23.876765450954874	26.41841346263709	28.41707694509702	33.19284409017904	20.085544407814382	20.11162490802417	12.337713203251505	15.34292790956185	18.240840976692013	16.417528795577894	35.890516127209956	32.09841550922946	21.34568499364285	16.035400574749787	17.135526924756935	22.783630992289922	21.082136694789657	19.995018454642313	15.650767763333722	5.865441313015041	11.610725469574746	6.1192203001239065	12.45838762431178	32.843151381363526	34.28857743515237	23.104379210223673	32.77348961381154	18.620656800673324	9.709234769592129	25.742947699147688	22.87394793974287	9.496412564977089	27.38002954245935
35.58790127374275	10.831750021323842	54.67918065196439	23.92716215547046	21.724938862015414	58.02432613876859	51.64902176091833	31.604859853647977	49.02005947620756	45.06009173773163	21.899159170404364	30.728945717017474	13.225477006825585	62.967956069711995	34.55311603525803	55.54157478341628	51.72488579465731	55.80590528254373	7.3602393159059	55.31351102244557	65.54827500286778	51.88206936438332	33.24948400229888	37.97619580530128	21.614180570494703	17.595168449403026	46.41227342565252	68.29202524662446	16.591171634071067	11.147828357941933	31.02999602481049	48.591634105636174	54.9109292841861	39.02560803831275	17.697608621743857	45.65818903034281	34.72896347733668	22.8482881692452	26.737781815338536	36.91070808447856	63.132033410401995	66.67457002865599	55.35794982333602	64.36273873289642	33.192096914415345	41.88355164896524	6.688884690181803	43.10276665186559	25.647874010820566	53.2796400966738
27.840732712098408	23.533914071834868	37.831193920788266	4.965926927891959	7.753410296427975	33.34698685825144	26.33177818857062	14.820868397676435	33.73364255957289	26.352042924632684	7.27011162556878	22.663673365933224	23.056306480332772	36.68806481366817	28.353382345287248	28.827774180845324	34.32164859898685	32.85758521120608	26.640773077028076	27.442143770587055	45.33284206619537	29.11479641481702	4.5161292918240035	12.727394724506985	25.038198335691817	11.690636194742725	33.64300328032905	47.00325710146399	37.40662164421608	21.48252604431646	3.1151404814996635	33.1199854334066	36.87732708669944	10.152529658896821	11.189589155806262	21.401858671703444	23.796744053253775	10.617662207841732	14.079040000911215	11.372562207620687	36.97521258177071	46.001619276798706	36.68938730023626	39.88466585101609	4.318018668264772	25.494723539546104	23.236412939557987	14.278260945103415	21.862545618059823	25.14188177291847
20.186985887524884	50.54042820879702	8.997489552255114	33.23851241834009	32.473657036088596	11.212693499356636	10.904589932843782	19.410579439494047	9.089437848941934	5.905639899427163	32.926745587576185	21.887432160101017	38.58776433629242	18.083745297567056	21.943408891101896	15.667802045274765	6.144139992596281	6.680450336230806	44.83696303502338	20.111984386522593	15.217359822810513	4.819482695020783	29.79679887397031	17.968233582063935	32.628740746963686	35.50094482331629	12.83687927748089	17.558745021117637	49.397461095164765	39.78826475682664	27.38375357726695	8.69661816375754	7.1695613256361925	26.622543298205446	36.849482527767876	10.443730606053936	17.921717036619984	28.906131122627446	24.147099854373362	19.275878099790624	17.872272430441065	16.127722072409497	6.570970843466997	15.484234226602924	28.341268191049934	9.742436789942893	44.1355820070226	25.264398312520736	26.847723791299757	20.910740266657978
34.84209884464676	61.88709906860001	18.608642799006653	43.374751147197756	43.591749921828395	6.099971339390338	13.13443512803064	32.196727171105465	22.288918385704267	20.314556457390673	43.8439835210128	36.278044569341525	52.20181349953898	7.322052638823172	36.59808443646136	12.534852234095048	18.27407965194278	8.24239831867742	58.291122282642654	17.00524640609661	12.268052797970524	11.964519612865587	37.30621008659725	26.98696833719196	46.91560309301007	47.19373795791592	26.49843690272718	10.91578753027718	63.76289759231955	53.000962408795736	36.34422269575804	22.140098704536236	16.358769511743482	32.293498832624465	48.135916257862796	18.412435456038793	32.43718185298257	41.021819870565515	37.09531393052922	28.299619505536914	6.802032043090147	11.595750530475089	15.077369098891452	0.8625192547991576	36.169728287208024	24.29627877884657	57.04316405952638	29.217903420398464	41.04822850967015	19.301576494208398
28.60097080507431	50.31522111322381	19.900703079892082	31.60452231518674	32.13521959789753	5.98909329083719	1.3348166354270627	22.18659667791268	20.385668157734287	14.291278437447852	32.306795029067146	28.293403297997884	42.30587532412839	10.070903478114577	30.290313983553485	4.400650534213519	17.48925988201877	7.757120495572248	48.11087820938235	8.735710523166919	20.798087828051152	6.62269964301802	25.252481011383566	15.328219897797103	38.25154577520831	35.92729884719849	23.781662092587972	21.208818878997878	54.97230479532125	42.661949977327254	24.420326330617037	19.932435352661187	17.69948638462984	20.317757299162633	36.67526319256567	7.435132233527292	25.100719271503706	30.122097593352603	26.959054237924715	16.581017218428048	10.188800021810149	20.898833492493925	16.66360605392134	12.429147191177748	24.12794770006324	17.947863660455884	46.37822274422769	17.50222883606846	32.38552834647451	9.84685642833597
22.562887603526757	28.48979795297483	31.115751398493863	9.87584196541644	10.438301597892256	27.469791145867976	20.57847637565518	9.18976297216179	27.108380026708854	19.637823204396756	10.52305056576372	17.982450928314346	23.4275524994188	31.493644004302432	23.353538218268287	23.810073265167215	27.605389475238827	26.53804801567059	28.248796585551954	23.360715670149375	38.75867592692693	22.708225578822706	7.7321088613528195	6.52901618195985	23.000109183501625	14.438554464271524	27.240841601049734	40.55599575443459	37.59009232938076	22.75037068095545	3.937239071906667	26.49044383766477	30.15844456538737	9.565462628398887	14.928300830389368	15.175036239530922	18.254581565481782	9.911683658573036	10.40266936573751	5.245648216184414	31.722076738741084	39.47608905323925	29.981604564892564	34.01877140158947	6.218611105967126	18.936920676219064	25.65154831226818	12.625238260428857	18.569271118391793	21.391256616311544
28.03460097500936	26.789386359225947	36.21417936610257	8.227622438018322	10.69044514827514	30.550348172628183	23.51574375053925	14.692592240018444	32.47748140334463	24.791137464271344	10.32112001388161	23.219251631340427	25.69765164633486	33.62524373981533	28.73838501146946	25.74662508501388	32.70673223709569	30.352890749577092	29.611570783622113	24.205751047221572	43.079504467024385	26.71293137250256	2.247514817237008	10.442014053920383	26.884381512793947	14.754858729317556	32.784941803023116	44.57711962390206	40.0706473087854	24.344266622313857	2.0045057821730525	31.8547847931165	35.096837233427614	6.927019009268504	14.408406361454984	18.913738460360786	23.784812146891575	12.652008154444388	15.039485624104678	9.118165683413071	33.92793579431015	43.67425004159485	34.81237551761281	37.05909067118903	1.1588844388667339	24.406190040244645	26.345335129370223	11.013524023896073	23.137764248478717	21.881359592688767
31.363275217438282	49.22216415313022	24.36354802223048	30.360409458111306	31.398921161482303	9.510048884468995	4.790009063022762	23.19017427301847	24.501821021289196	17.775598296680045	31.45076112107352	30.31807271277647	42.911419533851834	10.84274618560153	32.98425507051396	2.9570285758297903	21.82970045346496	12.211969094863488	48.43800926657821	4.553815513131036	25.003460897325954	11.018561924403368	23.03683058811751	14.821538847213755	39.69655888318542	35.378563124674386	27.660732112302707	25.089109852654925	56.14414114246734	42.924917625804184	22.933912550267543	24.01278243021079	22.190166211376713	17.557065715574733	35.865932693462135	9.025969143285465	27.529735643605882	30.08538622327311	27.69038906759716	15.876387317622576	11.166725912865255	24.982452058837033	21.173329313303174	15.258152876361928	22.111529229577744	21.087300174050647	46.32223655008096	14.196970651950714	33.9472445343546	5.323267020486232
32.73573018071288	42.738181010664896	30.884982441096614	24.099905719167147	25.93442769798877	18.201982165745065	12.117871744850866	21.58133615330032	29.63877960499239	21.81477618030154	25.781660038009555	30.16208805913788	39.396732643117275	19.023851109770565	34.121839190034834	11.452981377549511	27.853038161489025	20.20253679303836	44.27848350468468	8.497897474258666	33.37295352838367	17.928226825536328	15.603810510924271	11.747976492222481	37.90523928625072	30.070081724562485	31.957298190041005	33.7243297374727	53.397245810642076	38.78654072308647	16.691911240819632	29.063433600555715	28.96082033764971	9.629118515140156	30.107227007759967	12.026010803338766	28.409927886067326	25.92607607422467	25.136983465633428	12.130527407470666	19.430540055879902	33.47881149293645	28.140825549168902	24.009315337598807	15.041132608549702	24.03416651072304	41.54055694925313	5.715715218777264	32.63804379346506	6.005959508366602
37.4608366355116	64.34984091737921	20.733673836940017	45.765214338207066	46.072489258028945	8.45550078806939	15.414221539874665	34.826767606876686	24.697573178256356	22.974864615910683	46.305997586135376	38.947137844612925	54.85473835100857	7.598572217604543	39.215627822023734	14.118298521430834	20.65452406906992	10.91398390033304	60.9328370714326	18.213911985828023	13.0188693170322	14.625242386317279	39.4603907085204	29.394390526557878	49.587851383685695	49.71499170270918	28.92659475697352	10.925125024066459	66.4345939419781	55.63047346435868	38.65851561862969	24.578211294371055	18.5524433179098	34.29253628593037	50.619247770184636	20.89723957926458	35.09811053191438	43.59033355927629	39.724975153556976	30.692263758001165	7.061759080792396	12.070201380190182	17.28883075746044	1.9545566687353035	38.36879690970527	26.949990091819263	59.64879331167419	31.055908436429444	43.72067054052502	20.645223495666762
27.953925187033914	50.319371752476755	19.064101361379343	31.66345904849856	32.097515376007124	5.723295361098417	1.313269463316875	21.85979140896793	19.558506545806544	13.557266023069973	32.29110578468001	27.768789718717713	42.00680855821522	10.381062348294064	29.652011193695866	5.190659146893677	16.64809714565533	7.036510950243646	47.85542199304162	9.577205768679606	20.16627886904032	5.781316824248369	25.514134975319664	15.325587446608514	37.810754485812154	35.847264645895265	22.978272146239753	20.68579218777961	54.56374125212618	42.4236970180589	24.54560998755529	19.10888641723404	16.86806379393402	20.702450273545843	36.642522716543645	7.1688639694892835	24.514067691338337	29.959683082927526	26.66532670434471	16.603853246342634	10.458144899739798	20.310123328111683	15.83906588843005	12.249117362455893	24.35500235339959	17.259924456282654	46.19357599162678	18.004659944931802	31.93299636189144	10.660577287051488
23.834934551031925	21.968699571780775	43.97151300103242	24.509580797398428	20.998416387401633	50.760311684030725	45.25286016913809	24.423927377745585	38.174966445548236	35.91951702652808	21.64930333798766	20.099366099676942	5.607897219073737	56.59550780017687	22.485190927497502	49.937464924779775	41.4254935323783	47.675420021187826	6.6897105708594164	50.91880322505794	55.57466997368326	43.95161178851735	33.07184877249362	33.21172658688717	9.457873531672844	17.707494763390894	34.96631016863215	58.679645457273416	8.910608093734108	8.0504127621606	29.523784149688968	37.84617326131787	44.62569097786607	37.71006801957185	19.318841726337396	39.17180912798181	24.22313649664895	18.859426991209606	19.841126440595946	32.52541719417322	56.651476276722846	56.850972884267	45.2907464310554	56.63363921501358	32.380308738755595	32.2121505013068	10.408172628428744	41.23587626854279	14.991787948004761	49.35642039109045
16.478221768467733	24.044468717638022	36.14075572851424	19.75290461027972	16.061709146740093	42.460232918023095	37.035542850997814	16.28701374443544	30.375684432039446	27.665886148309415	16.87076764821693	12.057006755787262	5.940177004946194	48.34604806589248	15.398392553819106	41.808085064143455	33.44083033201231	39.37103737387207	12.07958836737467	43.014747497205335	47.54248881838199	35.64225275284436	27.132099028387675	25.4673358144807	2.9819183601188315	14.085056444973299	27.457241655479653	50.56897966612899	16.674504484068315	8.671052451661764	23.190208807240666	30.00387174930156	36.64938706060227	31.046723618345357	16.182169763594707	30.975026731610956	16.18877680814554	12.433909473627132	11.950249177105578	24.913832767148424	48.39222482567736	48.78411021625409	37.25336144973155	48.324810395045255	26.185404437680187	24.023263884045505	13.319079911575011	34.245579234914466	6.861260307778046	41.579159168640665
26.01874497461836	19.239383149128773	45.94553155341344	23.51684023318337	20.175226611286934	51.88003084778814	46.13362310430977	25.28953282592703	40.166182923004854	37.43684468427206	20.74493495492835	21.894209380802497	5.259957005545643	57.52457349588359	24.76043723062114	50.65481547028519	43.28069541913124	48.995590181572325	3.8063760773929474	51.359318608979905	57.38766232061603	45.203607786836116	32.41136459632649	33.594583593468016	11.596264477240826	16.5527374018221	37.114308974300684	60.40801485910508	9.634562413859024	6.544432875341848	29.094516801086755	39.80852316607927	46.48876406836277	37.35453164193443	17.930332481866696	40.033363008385464	26.028752739521835	18.73176391663461	20.525915537721183	32.80846714978541	57.60643975630443	58.62865572864875	47.09838522098549	57.889068759643976	31.845804515789087	33.84754259162438	7.819013405068712	41.036988299494965	16.70427014468957	49.67990781886822
33.281758294157974	7.380400678957093	51.45953119332037	18.480486142815764	16.525344226633997	53.51547812125668	46.972222419685764	27.528433497471983	45.94053932882061	41.311045486321476	16.61424420793319	28.005647276885664	11.779940947948706	58.198199838474864	32.472723073191055	50.65036161084392	48.350854569706456	51.57113521722146	8.149664509230133	50.192158746833435	61.89772760408181	47.62602082929023	27.761748491452035	33.10438032049234	20.282272711828107	12.467433080618386	43.6910342661058	64.47564572691253	19.914443020334534	8.78674637895737	25.710539291284647	45.46935497109113	51.492416122160776	33.59864409636838	12.302315259985061	41.07259654584629	31.796898706622663	18.303221218606136	22.791016650100644	31.97822605411213	58.38677590179305	62.95381267289483	51.83906892104207	59.93790268523185	27.763051871336852	38.40148544904352	4.344437689308163	37.70626094136735	23.214326666569843	48.093025471801425
16.739856521383732	27.165156598697553	37.02843877501377	24.495555134462073	20.803599969582226	45.13679839293694	40.14462839837207	19.836625396974846	31.231420245969456	29.711981637072125	21.607897210923817	13.692054219740843	8.436662293856052	51.29312732573164	15.300057785624187	45.11278362697667	34.64584387060462	41.70987990946041	13.230221124941632	46.669281210281305	48.803605274843065	38.13908865827635	31.80565969297778	29.405416629032544	3.232810185310966	18.671017851369182	27.855859381610202	52.015645267026564	13.825371499716624	11.669130377261977	27.810025070569804	30.940450054880817	37.821918690112184	35.540707482532135	20.715188845547157	34.184574199437925	17.687272577243764	17.1195152580857	15.979624026526329	28.97106078812471	51.2988422631756	50.123953336865874	38.560091754437764	50.728080403131806	30.819040831913973	25.84401563428105	15.769594322684478	38.602955826997544	9.061033211049827	45.38139734243302
30.378290033036258	56.62722745132692	16.411464688134615	38.16943406334946	38.3253270242982	1.7452230949741867	8.199782529508646	26.9645108975787	18.935569408786098	15.627011887272173	38.58741894276481	31.401341837134648	47.02345514489947	7.958832572432086	32.133878604532924	9.17577504220023	15.162430188706482	3.7206697304133685	53.08001289630551	14.116886717259113	13.986103251031416	6.886389122509033	32.371539639233625	21.78165416346725	41.945366941642455	41.91231158076645	22.983747156801293	13.98442571611121	58.80468094617555	47.76627794077193	31.218236367485495	18.670073163916186	14.05185185083609	27.59962990494662	42.86757980116505	13.156685426714475	27.673609592534593	35.73922764406922	31.86187020519221	23.106086101616953	7.662915709670756	13.875669033929121	12.794276685733903	5.914968313400157	31.17972718180943	19.642477564335955	51.779703333625235	24.804465288750254	36.05673730221186	16.02040269434746
8.408822615092408	31.71821681820062	28.551035555013264	23.387317648096193	19.9821541561477	37.04747568604829	32.49207658368959	13.51227834020751	22.751429721264063	21.34781329885026	20.843897174995586	5.4745939534881165	14.15516672352095	43.39617575514863	7.202501057123626	37.646528924750584	26.117981213142652	33.42241688589665	20.228051588464922	39.70249233225794	40.277776303701756	29.96480256345759	28.58310262762161	23.352463883540175	6.023363609219389	19.54701295386779	19.52473303044946	43.48356622113822	22.288895893017543	16.74115878281094	24.34412273544362	22.442743701535875	29.298636248949492	31.068915630387075	21.72619348746462	26.731031492967013	9.23836322549207	15.11545253715725	11.314898286806194	23.231572131056023	43.365465818817846	41.59371482838876	30.028819216389444	42.443893459921625	27.31295465022437	17.417621083475105	21.45886027969024	33.48885302386305	3.380363841081592	38.695769100543075
20.954631898657926	57.51469876604348	2.389901888563799	41.88149852283065	40.370063430495684	19.962217377010898	21.990255287275374	26.604021093087574	6.853709988759684	13.5569480783763	40.97447943314871	25.137196024607498	42.797775513629084	26.25082013253964	22.43269149435467	26.163514400593918	5.702975754574658	15.328030784920427	49.103652949467595	30.934254592098558	12.35354685002356	15.722437978879048	40.00686025847859	28.231267995696683	35.31177089811381	42.68144273035772	9.860371158335719	16.041496148926644	50.99584217198505	44.71553172406917	37.04548107762959	7.342320138932463	4.561905415798008	37.513624459359434	44.37174201645829	21.661308707516763	21.109889179850867	36.01617066894013	30.570544425644805	29.431243822183745	25.873138899157098	13.872312181537316	5.722865644140068	21.09166717109995	38.482461848531756	14.891974089348409	49.3834301478565	36.49332222972614	30.299319309663815	32.021158687234056
13.681462891745786	30.36328167736798	34.01139591178097	25.89511648246166	22.245505439352335	43.102019396921015	38.488054682146924	18.901035493481995	28.23515351696561	27.3646552598986	23.08717157928617	11.52130768613694	11.670251703479137	49.44036874125578	12.129107609912099	43.60099232142411	31.78641520885929	39.45494953483978	16.784860142041786	45.50028488420671	45.90727719440982	36.01671446868077	32.4503938777738	28.70902920820543	3.838661449678513	20.677173596850242	24.698816023520155	49.19909748892093	16.514901347332206	14.819396549845354	28.31296846743126	27.982121337774615	34.92845382999544	35.662174569479745	22.809548742885163	32.66665618959277	15.241534934497732	18.01085903715789	15.72762398312556	28.43432614285303	49.4133723483413	47.26089246108237	35.72714020438318	48.47363865902067	31.33476625103693	23.407928690314964	19.132587037469335	38.43502678762431	7.819368736880249	44.3855489999957
17.673380453810374	24.32746200052962	31.786319934368645	9.815817357429376	7.183704752325182	32.79016366454708	26.45753243797836	6.961834447161287	26.72660905503224	20.909881570652928	7.929542714428527	12.116973833371764	15.120393981131768	37.827010576480795	17.890788814701693	30.595325556190737	28.44827615734317	30.73980823900297	20.473304909056335	31.007955556239487	41.427793448390794	26.7943525451793	14.604162897014453	13.248438576988915	14.546510709999115	9.30357314804579	25.508217734839914	43.82878505329968	29.06926782765694	14.963980787070936	10.445402706745218	26.17394770311559	31.453025542942804	18.044768292970687	10.922742791672768	20.43156559192152	14.189066696398118	2.628093798016704	3.429005142124513	12.429217645029043	37.969206474287716	42.40221589783471	31.631617468687715	39.15649540281974	13.467221849670665	18.574968837908564	18.605727620277143	21.24395978935217	10.853557348571476	29.30050677773418
28.648568931066936	29.895127548833315	34.96118849374367	11.361090726718158	13.667633656150372	28.026219299915738	21.00284814794114	15.319490256987214	31.62683948522866	23.706852332906987	13.35796259122308	24.230492638574844	28.385183564938288	30.77635248495996	29.51967056077575	22.890655175724223	31.480891662565366	28.168444381576958	32.53335173490568	21.14708392254449	41.1188916696454	24.67106299111055	3.2007865604578427	8.939982758259333	28.944141025602537	17.775742415959396	32.33475750227864	42.42542476736127	42.736168645126426	27.198457642925508	4.364220116156455	31.00041497399839	33.678848226942776	3.912875651300989	17.516774857339364	16.856870715260794	24.2693712864269	15.061042977473518	16.58885190856626	7.768108435263358	31.097275842651023	41.63199426055351	33.29344568276576	34.48193023467985	2.2143391718937635	23.82418399943709	29.370999259248045	7.900073897532928	24.76895912848828	18.7895016926182
10.050069391836272	43.689348907016935	12.349248337802662	28.425842787628618	26.665263867678814	20.905031160523578	18.159705116835582	12.915701755845157	7.07036403742083	4.923011660750042	27.305440041225822	12.211762382707159	29.637045068191235	27.663086189101847	11.8074375908969	23.530745250291663	9.305602201473336	16.723217692006195	35.96317672739313	27.00777484015887	23.32308602890124	13.802382272167964	27.91920393058738	16.946903336159657	22.935883352539136	28.85814359627405	6.861934778802056	26.369400860094228	39.520804194274675	31.2744474216038	24.422364000353486	6.51875112406558	12.501943304446133	26.808086707590085	30.575495367225642	14.051235873126547	8.092143569992679	22.20435379559472	16.739950983421444	17.85891845651645	27.52596017607379	24.561918361671637	13.038297150094765	25.629744503785744	26.357335633776646	1.7116030539405696	35.861003886445495	27.03357997707068	17.369807025324544	26.95130972516862
13.56330632516122	30.295163204128357	25.81183887381862	14.861742434059764	12.901203349425083	27.703182900989702	21.818398723427784	1.0417323256034037	20.829616260183425	14.956971165757228	13.550752686926364	8.919083811229369	19.172337334797845	33.20956174193477	14.272416253247398	26.43884854512658	22.464131373177352	25.24678528177477	25.109977238857162	27.642337254011483	35.517738060840564	21.333270570006874	16.700268338353858	10.432126799881209	15.846361370843137	15.28699848037536	19.886333754317462	38.0007968355987	32.08220983644886	19.774585940893935	12.551933294518033	20.264935993404674	25.46903062988808	18.213976581598136	16.88364210829279	15.719079147473336	9.413648245960156	8.600964794595823	3.8706253036073996	10.19858207641857	33.29569317452554	36.523382997399146	25.65947896667471	33.90253189322245	15.246634524746566	12.616295521587558	23.87598929060185	20.443230213782332	10.4603557149768	26.309719917020697
32.00932079283788	65.737714493399	11.795088580412989	48.47940047177919	47.73546968772555	16.13013321193733	21.62511885108509	34.490232105277755	17.473624798277445	20.560198449409956	48.19452948709726	35.34846906383936	52.81062684914471	20.08784077519255	33.623854835473594	23.57666634468614	13.977762968363049	13.567813899150087	59.13255960416257	28.50483766051844	0.5741862054860161	16.669775346870573	44.44825803916646	32.82239622875552	45.96735704505911	50.692814738619546	21.337659189825857	4.190921943110976	62.197676995452426	54.33923416684667	42.39849945770398	17.702231116678934	10.783974051387546	40.516929674917584	52.08988140512458	24.46146647791623	31.212729392165226	44.055146301877464	39.07997739571901	34.16647316311692	19.579518789043625	2.0164983284142606	10.147269519299064	13.365681448547845	43.06874314716964	23.58713693036847	58.84017228554359	38.31428031779563	40.53384579403793	30.408854924847
30.04300662418754	57.953029576980235	14.617090042754388	39.68426501107111	39.643146695960084	4.257149594983081	10.29387962126805	27.76743688829494	17.74590609081801	15.533112025427991	39.949564830841176	31.522670921896946	47.64360904190101	9.726066281100296	31.799284148999117	11.68965054217374	13.8061378266136	3.570577905522393	53.78165561922237	16.632944902739702	11.480243073647879	7.478457091070647	34.26894100556633	23.349374758534843	42.18985817964415	43.114283889431015	21.909793576067553	11.651526908315377	59.025173041751096	48.54572139446238	32.896269203737916	17.55192671444964	12.279147095884381	29.68862652865735	44.167957151562156	14.646776199660293	27.655898698012017	36.80408197312301	32.657809820417796	24.69317392474699	9.341495840505015	11.415684334855198	10.994209221606148	5.628730845432502	33.02681191913545	19.504427707304107	52.67461869886939	27.042573062209144	36.337153527736206	18.523042233067482
33.00779084616591	62.37613449170747	15.349512860044761	44.19308411786036	44.07565170462399	8.152083055272543	14.769562386944147	31.918259099738354	19.634919172701558	19.037072589242328	44.40156033037866	35.027847089719984	51.58014566558943	11.268777008359603	34.74734253573172	15.441796486254189	15.57266131531369	7.848009367043088	57.77834366202413	20.20842765865477	8.301398284825773	11.78596403137488	38.82132362839212	27.883718712763002	45.77134805659119	47.4842923335677	23.87771945104054	7.467651463194711	62.53081249644	52.61710631504081	37.44495109018698	19.5767012724095	13.236796936612423	34.184689334484226	48.5879032741516	19.178907332887956	31.038586126438712	41.1033963375295	36.783125452449475	29.230278178907863	10.762560040796506	7.7653547622513335	12.001959204053845	4.683264246317018	37.58350844995781	22.866133366359158	56.83049949875394	31.43558014899843	39.98287044496622	22.32724119380792
17.37029034413044	23.892652352382246	37.20900862028905	20.670780064609797	16.980344563350823	43.76719199121137	38.36813135024164	17.628013750029677	31.43024143938244	28.89849466721059	17.77059689641599	13.176874933875578	5.365796154187975	49.67241830447828	16.204635616218624	43.147774756301686	34.559136047497596	40.64615250602548	11.230878106276245	44.35415284585138	48.68176138985525	36.9310431078068	28.254577673449994	26.79601269590151	3.209595994734796	14.754514666890273	28.42058344463263	51.73783631573608	15.333187668066365	8.372614898886889	24.357275501489628	31.072032658370958	37.76606622851674	32.26938099080005	16.799030413892105	32.31055062454248	17.3125177498258	13.566287034181093	13.28160534812318	26.232102918665817	49.71629997514975	49.93615496442201	38.39198867602543	49.609668684657024	27.340559140106052	25.220327367727936	12.868283600668427	35.5086555547367	8.009587957733025	42.91293284222029
33.06194040400566	61.02170581611828	16.55842532024158	42.65525801569572	42.7105850608444	5.892760896310295	12.766352550625436	30.96133100287945	20.3026990943071	18.67273846389987	42.99801948226943	34.68225207574948	50.85125711238564	8.896721139945305	34.81514482948279	13.024214713384202	16.27358709255086	6.777703655774318	56.987477981751	17.74348379573897	10.745567473943682	10.66566029653384	36.94617122161027	26.280414840757427	45.367073173246304	46.22625821236533	24.523226131279827	9.915240787862018	62.19343914526139	51.74611755824569	35.760022578394235	20.169382220202085	14.312332515367991	32.14322921324734	47.24400951212789	17.607881612772708	30.786703767526564	39.95402569536457	35.85404900450677	27.61348966761091	8.407630395074861	10.25943717407725	13.03233748603946	2.8982115703751017	35.752385483124655	22.618855576326947	55.86199544616946	29.263712830921847	39.52221288489676	19.898717222305333
29.05552538849577	64.09883718893158	8.737604933185118	47.38445437189324	46.35723908849681	17.901832965980493	22.452419955843002	32.822987460024805	14.537216041323934	18.916094472615978	46.87218827599105	32.79065073563603	50.40083587419294	22.757419191485745	30.607137063644952	25.189131256635925	11.530675125791294	14.440517482721287	56.7287047610971	30.16845139518362	4.469065345012201	16.820811835663875	44.078284480091	32.27600221005674	43.247785925190904	49.08730679133824	18.11933629736296	8.133051239275922	59.21604812338744	52.10161986538239	41.699634540574145	14.860050509197793	8.378320419621376	40.59438349197614	50.601286079855036	24.334346607786742	28.673530827641418	42.40584644131953	37.2215830216392	33.59069899381827	22.278670550751087	5.968043715440378	8.170896679292463	16.353813670924463	42.63831579245935	21.46842140011889	56.68412039450764	38.756904013691056	37.989695833861745	31.845686101427134
32.965277433357016	16.718989693575367	45.20225736927747	5.5187601661325845	8.53662762644424	41.28535724975707	34.26237344154814	21.044875990349798	40.76860470966275	33.75815949771677	7.677744337779286	27.362513969668736	22.08450870454535	44.453090016182244	33.12561118651589	36.57124952546846	41.7113235716656	40.79257370796763	23.814612504830905	34.82927516447007	53.16010181185112	37.02578020975137	10.814332283329785	20.651784258774345	26.66585278330894	10.081547777393446	40.20749750261885	54.90675842892481	35.67954593536344	19.597110217224348	11.066882765217162	40.17070664424025	44.39769196944343	16.849457097101844	8.249379438453461	29.343073352650855	29.39525097970705	13.54762870498046	18.722716288922182	19.298542562507972	44.758899203801015	53.86501214746124	44.28803266183486	47.81663713439169	11.524018542653774	32.45433042425061	19.69189920567843	21.00235529256057	25.148780228746414	32.41532658036478
26.390388653607868	12.656538282669134	43.60949838507212	11.666313352383904	8.883705556000201	45.26384794258295	38.759041483097924	19.337232415132174	38.21101609586997	33.20537636133984	9.205356368642661	20.81983972935397	8.65516685698581	50.0270934241333	25.843939431878336	42.54725108132557	40.41800385223507	43.31439339187057	10.32160303189652	42.30923725993333	53.79411991335644	39.36824819649569	20.94359445218532	24.98062262280462	15.337914887784404	4.770577961827762	36.256252349914234	56.30626409491443	21.926576991968208	5.863793510436671	18.256620150626947	37.712390445906344	43.52364282063722	26.431132770015918	5.679253708571667	32.83102632199063	24.327873540444745	10.04052223982991	14.693030173102843	23.899683121627884	50.2044913555324	54.82048937252181	43.815605195021426	51.678002010723326	20.657189850817876	30.449901308859392	6.8305801829493875	30.407346669896608	16.54456904313296	40.30293438091398
31.898256080808643	23.111101566982843	41.42182880450798	6.776724657555192	10.364340705292188	35.69913517740038	28.66733194970347	18.86290034683416	37.5135408850754	29.96435826398534	9.654708215081207	26.690247418436154	25.67932017075802	38.44143806330097	32.39557032043573	30.559099866476455	37.91083893901952	35.647821437461424	28.5591440917595	28.556107540275832	48.40928967685903	32.03224642288942	4.570438775620447	15.769390280910045	28.511803203987046	13.71323723410917	37.57270545023777	49.884374868961025	39.869316755978524	23.727224838675877	6.483674303739898	36.89510196477411	40.359121006978384	10.482058468135302	12.604690255828045	24.22485766364144	27.855799679298457	14.168187086255188	18.05756213265109	14.439783051896104	38.77143662219645	48.99810990011428	40.10033801059748	42.17256453572044	5.628736172942195	29.33379741393647	24.78257032424743	14.605776964823482	25.6877699630906	26.102713278069718
19.96361501740161	38.07526596655745	22.12875940513782	19.80469850725977	19.768871972430457	17.90626530885262	11.38972314566211	9.915276248398436	19.093075145243237	11.020060239217472	20.044532825081266	17.670356361839136	29.74585128052993	22.760280107766793	21.35810418243198	15.701255217190905	18.659086670156263	16.583833707463366	35.443888040425385	16.970987313524873	28.849833953938322	12.73038764608822	15.782681888038367	3.930170629814452	26.481063093053187	23.38799324246456	20.424152258306396	30.57809319531136	42.86137264137076	29.973395914959617	13.411021002765892	18.469727835695405	20.84973772895607	13.361832444239862	24.31027059573498	5.4410295767616494	15.64947693179385	17.418221550436446	14.444244019297273	5.2282975903482685	22.899048858415814	29.52693877391879	20.502626284610876	24.394183014959385	14.306781410924543	11.977906737200986	33.6632025615182	13.351620641971461	20.81651982528533	15.868415329946963
22.501290593927173	21.80845777787459	42.550574675022496	23.179514562177225	19.623207908632395	49.141135092844216	43.61537382378887	22.783430192243028	36.759133442459955	34.35903445241726	20.29856308556811	18.600157474014438	4.338653745716717	54.96137230144348	21.202487068314486	48.29570308588818	39.95992013569054	46.08178875893214	7.023144251972112	49.28219819196506	54.0984366093252	42.347227081227594	31.62016320649036	31.58111793766151	8.073518455903612	16.470741526678637	33.620132048617286	57.17797925914445	10.49153353102427	7.159908416799354	28.018518190774593	36.4186725010279	43.16377120080562	36.18016583484675	18.171814946719447	37.53300632883001	22.731849890426442	17.310930071372038	18.200356425813432	30.90295106003869	55.01896070987896	55.363786302760325	43.81052594821174	55.03179437759877	30.896595509574766	30.67759788861875	10.197371179410066	39.673537753747766	13.459323298733125	47.726898987613936
30.17727478964189	25.27459681367296	38.83686323464054	7.52582545410941	10.66189375013204	32.91883610269391	25.885713198071688	16.92742816462785	35.064201302137306	27.40771348481229	10.109999790972475	25.178709019759093	26.022060465787103	35.74100268580761	30.793778735551935	27.855522974942556	35.32881401431503	32.86564531586593	29.446555097644588	25.998935728676322	45.654583377348835	29.26248240537353	2.0111759264990856	13.048428573133446	28.006262714526734	14.470756075591318	35.29520337918465	47.10590562866659	40.35579468433355	24.367718679603964	4.153863993954211	34.44248395692586	37.72249840558524	8.078931407615025	13.743232140749132	21.4505886740915	26.006752251190672	13.593781858039872	16.74558924530175	11.732406056623393	36.06316950956708	46.231734315041805	37.43572909817528	39.39878519920803	2.843937394162528	26.95779402398201	25.911864916494977	12.258817685286116	24.67625041680107	23.586513270074256
8.668849536446107	33.87515431073271	22.203574201646887	19.711804082654144	17.40596698472094	27.19827332408302	22.224239787856792	4.72070919929928	16.820609406433242	12.431906414045043	18.129861340146846	5.110274904601267	20.286175403484705	33.311328857774186	9.592707788221235	27.31259074641335	19.07273441144179	24.001124245561083	26.555598314498756	29.345652524076375	32.80323390869057	20.293167774963138	21.60507978954187	13.659338468040428	14.832881243160227	19.17556343657721	15.29513420312214	35.60730672971475	31.674234219397945	21.628611062283106	17.520350598845212	16.30926237810478	22.225629585738417	22.540913458939823	21.002330956341957	16.379794530753177	4.382902223048167	12.630472750403017	7.030334838071584	13.845160297431056	33.31597615722604	33.944320491771514	22.62293599369135	32.965018209681254	20.115744649802245	9.14781543729101	26.128006034877295	24.256857069707813	8.933355583553759	28.404652460546586
24.004498274050697	46.076022569537166	18.43180510877486	27.592882782208008	27.7908143061432	9.843043124486812	3.670842989966075	17.250459269785797	17.554129807603335	10.36626556403597	28.03183659415886	23.39103410067629	37.39774912881184	14.98744780025185	25.656532071337907	8.874035455405632	15.43956981340537	9.156987835560454	43.25811399067394	11.991987432387974	22.234609157278545	5.855015940933993	22.193728657851153	11.209924739477412	33.27844262770635	31.452034537936328	20.406884980460244	23.414004029384373	49.99675369227858	37.83597784135847	20.717099429110842	17.01804757535464	16.5313859210605	18.047287172504912	32.33737133306509	2.626787953132312	20.324729453744464	25.447157225951738	22.057804677624205	12.542168368105605	15.067802505617772	22.664264556033757	15.76159393711004	16.35393283774669	20.904148080620008	13.618608030411808	41.647171728102855	16.1164601138056	27.416918791842317	12.11878467384257
7.819130754942074	34.98652667596892	28.009333746026286	27.269259428393845	23.863289737621912	38.30229184213241	34.308153125972915	16.62844502037206	22.275122381513366	22.285243101297457	24.725226233283454	7.739739692647809	16.815681606692557	44.86002833426507	6.135934856674634	39.58670462397288	25.960943100853036	34.36861909278504	22.5138645407546	42.006696382687366	39.99599021622668	31.15513088753379	32.28036435595406	26.337478685250048	8.247068541856686	23.332862942759675	18.597412390782484	43.36349675814046	22.543364065404177	19.683878978092356	28.03342952312364	22.06469032939417	29.050526116650524	34.49817434618097	25.5158630839365	28.803604356288062	10.424738452635713	18.99542381229469	15.006738707166543	26.34783011037951	44.78540560053397	41.38072717955069	29.913469230123564	43.330715909635764	30.973327969294186	18.270167574987152	24.295626084722134	36.71301770762489	7.2621388929181006	41.18427062595423
33.43510579772054	64.60156829958876	14.374962098466922	46.69918557186428	46.360399064744655	11.649776414750967	17.97784321047401	33.738575191557615	19.381900748616147	20.272305597607577	46.734891113581305	36.00006556746726	52.989923819068736	14.748475116689061	35.13855711775293	19.019236674685807	15.413504055358915	10.42848880191821	59.25369731177365	23.81944759680619	4.922793378725537	14.179090186757703	41.76205958976067	30.542797925944072	46.756608076358226	49.61824631933822	23.559832769213276	3.9558207149852893	63.36136150304558	54.2172856696543	40.157302605495055	19.44000140268716	12.597315366074488	37.334283573860645	50.83086808166401	21.88170939236445	31.918471951311332	43.11929861353837	38.53231237283376	31.897113402712787	14.228524075294567	4.174196579572935	11.521049569204951	7.93161129626391	40.474229307564244	23.857386420357464	58.55063667016289	34.73965024323822	41.078461519382756	25.907406877011624
30.31015671505777	45.20993538968659	26.29043308402221	26.351473818832538	27.602093498150293	13.397534954003607	7.194433294760601	20.654941438005224	25.50337581375359	18.007890710050248	27.597650637667144	28.51997335525478	39.814823507709995	15.08574824223519	31.82861084699169	7.215062376386156	23.394443131318713	15.2748183290298	45.1308429856263	6.286676719626228	28.443955838700536	13.13653555835576	18.788832502266203	11.480510214623234	37.258905366817665	31.64780203888276	28.171702010463385	28.849008795477253	53.386963997115195	39.605282985153764	18.88271362023429	24.955517225947197	24.28634100582995	13.276578087124703	32.00917420441967	8.253557861945295	26.19148097509911	26.68260475869611	24.843649173784755	12.356236129854265	15.426192952562717	28.563555305285803	23.411134120134797	19.42952989603117	17.90519742415525	20.738983579874656	42.79772975818441	10.008809108332054	31.672044219455408	4.986558198557723
30.599349025017457	54.15092931464922	19.062513350937007	35.481088821448765	35.92923473232697	2.252983741603723	5.099242515583513	25.469359335648953	20.66159257628884	15.860981651960302	36.123598120802235	30.904382018166828	45.63318244782241	7.023742807334545	32.331727127482814	5.351001821412994	17.23985381764947	5.951277874229593	51.53954546922965	10.326325266091326	17.85587932345075	7.04031617415233	29.15317588779732	19.15630411676184	41.15990447134917	39.670429949099095	24.448486660607834	17.826981511490416	57.97310478308938	46.13103474605208	28.326635252103195	20.29940728080582	16.73294690624048	24.131217428009812	40.47452192175383	10.919249678675003	27.44507225030319	33.74294847222133	30.314581534256956	20.430297279165217	6.990936049936307	17.760455594232987	15.550858686483565	8.518643967895168	28.039354281218145	19.78291613023167	49.95387640316679	21.145727395111198	35.26335336406032	12.148135943518778
32.019330555397744	34.70694407626488	35.305996572767576	16.556611365595977	19.022151970958067	25.66428835705062	18.883426993725436	19.08624494263667	32.760682192585605	24.651258677009587	18.689024987325325	28.154167813903186	33.69504723011598	27.364028041823605	33.085296674610206	19.596584076537336	31.945009963078427	26.686997700960656	37.89825050330565	16.995343032837656	39.93075481981237	23.631004342374723	7.426385691543484	10.46032404139481	33.8437045810706	23.11701420280477	34.11815605465914	40.78841891904686	48.02461132419952	32.55835877016666	9.72245568546521	32.14119937877282	33.73153296824602	1.4555904876692443	22.773198678176247	16.170519574958163	27.56453497999485	20.283515037553492	21.20367369437821	9.82537799054478	27.743395404812254	40.255174090416915	33.1545297530464	31.8600895095778	7.278691995470497	25.613035524722083	34.71219973666393	2.865617605351349	29.323280283346527	14.474422770818343
28.72096183776124	13.172602897836319	43.66531682601895	6.12473226388409	5.2045786924440645	42.72380049922542	35.89819251207259	18.78662040158026	38.669592299416095	32.585829754137606	4.873324630294566	22.982783648017772	14.884407777549669	46.82482432904019	28.551197386446017	39.09094729550097	40.285988027435465	41.413640756364096	16.666629921327466	38.2077188627229	52.884235856691035	37.49303154457742	15.374282909024158	21.83247326000137	20.219539990533402	3.4552652195341693	37.38668998455894	55.0566180080531	28.42285763271937	12.32851376799092	13.52407092496862	38.11397343452464	43.229268717648026	21.230613290947645	1.2714903695111408	30.305974409936827	25.787568448837522	9.463109059274776	15.077906261640738	20.583947355691855	47.060482096315084	53.76750418170019	43.33120182266336	49.256053273055336	15.39987757522543	30.4840139008778	12.721242853081952	25.36011398500444	19.76527008472563	36.008002991512726
30.101538546123557	58.22711646021168	14.443276251562995	39.982313973185036	39.918762555012826	4.619183924706211	10.655870272242002	27.984417769629236	17.679448141746402	15.643249112830413	40.23026509942953	31.646598635377543	47.83040582066129	9.95275312613983	31.856947332606136	12.057451451854554	13.71746932687866	3.7768553178025366	53.97813285724941	16.997122729325632	11.108758039019948	7.710839214238519	34.60748557967143	23.657527519633085	42.3269578423293	43.37553906567156	21.857944554469906	11.28234607426588	59.15553384858818	48.753212937935245	33.21312674180295	17.498041114995708	12.114132711930488	30.0447067649111	44.4407242456726	14.953241017125405	27.762388441062615	37.05013411684788	32.87165217655686	25.002799559294726	9.556455523830337	11.040256457788184	10.826771177725426	5.590378585912092	33.36069269646876	19.601437119476646	52.89628007729858	27.409866494441836	36.481124924754894	18.894549582155257
30.57400324502325	38.930606666071085	31.12924896891588	20.25925908709223	22.106584740242095	20.43954666885403	13.75114204002146	18.655024311832776	29.17371774142883	21.115524978796934	21.94347284680148	27.505668980414907	35.76836048995581	22.17774263314624	31.848626554123634	14.367217251705362	27.892184004638878	21.684502313891116	40.53891233780002	12.126623161048535	34.95510005239791	18.85146627459003	11.908972712092776	8.873768543279695	34.66274077090283	26.244982853779522	31.033659138821466	35.671906375245	49.864944687963096	35.062725361317895	12.847576925520043	28.570890280327664	29.39426664782975	6.120562437955497	26.26360282210675	11.831471117713333	26.157705118743714	22.259707949268606	21.84306975441343	8.950583393062942	22.54404416809506	35.21516465835571	28.712793683626682	26.603344119260907	11.253228757154698	22.751548661845018	37.73873626354033	3.0857419122091674	29.58114744011886	9.745357282508671
27.415978081736736	52.52243353262871	16.189662341417893	34.07863052906472	34.22123128992893	3.6934408632271722	4.594565600441798	23.022927502297637	17.436593657703316	12.636651457859571	34.48257807017051	27.94509433037005	43.14432890606618	10.15129091428432	29.15605704542624	7.692586846697911	14.12941093249663	3.5937134041268504	49.150404858826214	12.53156559888469	16.71851491315812	3.7549749765935987	28.458748854679154	17.69567965581396	38.33944740688315	37.81856873575028	21.176145447464126	17.36851820837362	55.18687281059648	43.80276725349313	27.17265184081286	17.05796872437704	13.909743377518495	23.89641561666175	38.763980501785156	9.052681661682579	24.381173126777263	31.6774489220114	27.911520643184037	19.02574630086216	10.047054263353221	16.900916947381	12.797112163680083	9.965353800173224	27.227949199380028	16.59402175746983	47.76430564549707	21.36815143693928	32.43942069763772	13.913339563688933
31.975995206192845	21.797134526272586	42.111391329046896	5.969384421627789	9.641540385990567	36.80049814463061	29.765432801416168	19.117270992121387	38.0800584916393	30.63725066156372	8.881311473679224	26.664676668467212	24.819751497632453	39.6473508839512	32.40397107958007	31.762384912270957	38.60011622085644	36.644002897960725	27.50742590222757	29.826264345470342	49.324137510812356	32.988762452624265	5.805596268049872	16.656822421304902	27.987478996615092	12.763233063104616	38.0024634009049	50.86196770633856	38.93335470200251	22.767143536594638	7.165046893864149	37.46510134342625	41.10541252793969	11.774646501167075	11.532155595614004	25.199237969221315	28.01988446826938	13.763969672932651	17.97100557883319	15.313456617154245	39.971500030375644	49.93973230467176	40.880067754310396	43.29109188030752	6.73919098625033	29.85181298749603	23.66539374455173	15.909397629565511	25.408051516472348	27.383139582181542
1.8044507456116403	39.394303366855986	21.30161344882598	28.607649651968472	25.65782834011705	32.50946229609554	29.217141810845472	14.916122708256406	15.58523240007854	16.44489320774465	26.483304565385914	6.6883769475220705	22.250956085987916	39.22743933558552	0.983416458829884	34.58865335951478	19.3368958107334	28.33070673667576	28.32496703996992	37.528144224297144	33.31003647302006	25.38193374053695	31.73467613546536	23.604295235021038	14.028753358495502	26.18168566580379	11.890671716801624	36.70759290769503	29.250994879400672	24.752375963473515	27.57320625990874	15.396071698699332	22.38916725024207	32.77419728987087	28.289897053940194	24.20428203617932	6.185595666621147	20.57851030960101	15.392933381942342	23.94752157609653	39.107010323419075	34.706262040818196	23.286655139731483	37.18147418966977	30.275852813223484	12.496949633373035	29.49101645753477	34.298144648006236	10.30797536364222	37.034365180683054
19.183874897736025	20.20642773502756	37.895780251085995	15.917963065696837	12.246662158220277	42.392380638637924	36.510518248239585	15.716300754541706	32.24230996410748	28.499728447586595	13.006296961809172	14.018994646366638	4.46227070348356	47.91208665682823	18.383989408787198	40.98121080407297	34.96017186063685	39.70921125386744	10.512724405643146	41.69792307792997	48.85949253453449	35.85590400477158	23.916321173032262	23.940174030017957	7.261020944986696	9.85552826329221	29.738430744074606	51.69398884299225	18.33778042434517	5.646443321248311	20.211028201646684	31.80992660619714	38.15306429616857	28.336258554663953	11.908519952013465	30.410043415693185	17.96103984561008	9.458321422985147	10.88602455568827	23.19095849721521	48.00619082528334	50.020284752558695	38.63008020989805	48.509223381393866	23.12437748326914	25.174455143663053	10.346447855356399	31.815166894399873	9.115376192708336	40.055810053377826
8.228810003473551	33.979622722592644	28.526300411760467	26.373931638701595	22.9431939189364	38.38850142484478	34.234389781825485	16.11847576201554	22.765371482561342	22.429036763493812	23.805544566710584	7.408073547084857	15.845961422094096	44.89436441228049	6.623007353358316	39.48190423005349	26.38522175164234	34.532511096853106	21.594612704498278	41.79439908365371	40.46744968137774	31.250354720934137	31.54210345595017	25.890019746962874	7.2877561724174775	22.353126095646108	19.17874739321779	43.7999509795847	21.98698138354041	18.69277699293891	27.298568424604696	22.531654932609534	29.50166706304865	33.88779437962212	24.536618590653497	28.648434127303897	10.428681962988025	18.107962322802013	14.263583350997855	25.85393405636275	44.83180059953492	41.83737541175438	30.334796276008987	43.518531228009046	30.254582881021452	18.421758824554733	23.31618408428491	36.185991946075816	6.37663185929948	40.91376043061737
31.791138817586745	28.222049788655003	52.08428680014367	34.98049330419338	31.592469099663166	60.69967378170249	55.531895167005665	34.86391264580301	46.33181581058402	45.297789692908154	32.187152651663595	29.281590414010473	16.29187134403881	66.77256901174007	30.181921075099403	60.370668402410566	49.927220651074364	57.307023089032704	13.849270316951047	61.57236025460371	64.03226256560389	53.72669789107743	43.78060035830546	43.936862402635526	18.67869198770164	28.026451843828017	42.66970457267359	67.34195050177094	1.9401473816806714	18.018279437071307	40.32424401905136	46.097734636747255	53.0602781764685	48.53564814782313	29.380651340009543	49.502242126631664	33.230206601873526	29.70415452671991	30.46794761856835	43.296328062174254	66.79525286128315	65.39549749302893	53.8703252628682	66.32504633703469	43.14673085393652	41.405190486513895	18.26520383538553	52.08355978399271	24.578405661453115	60.08042077712395
20.824645265631233	44.413201130056905	16.885223125435786	26.293900176732027	26.1070256838734	12.04675588427719	6.749164309374986	14.645691984916391	15.180528042846392	7.51571924341057	26.430013734788023	20.300926925873714	34.79661379453162	17.792278777381934	22.476063300892264	12.042012802775552	13.626588151288773	10.127785389175086	40.76679188904831	15.077677048303537	22.429067618752526	6.235871637989173	21.89976967893154	10.2427324550591	30.340963644624512	29.575011529807973	17.68098747212172	24.07942709945919	47.12174424200375	35.40651755485721	19.851897022491396	14.606760563674737	15.249515972470768	18.504909187074478	30.626198114370503	2.4600510653608785	17.161196040499355	23.327930881913947	19.524424812546542	11.592733438053923	17.821924017189108	23.060344839311682	14.68925052870984	18.330980633744044	20.494233976946433	10.510517805563772	39.36895473648965	17.255565824463055	24.456443665999227	14.998572656415798
39.60829381129451	1.823909214265156	56.12634968594745	18.236009051323144	18.03660578562844	55.463644641669816	48.575576602988455	31.32577584209697	50.927573632259495	45.24588539264561	17.689205837330974	33.99818463008984	19.90010101707435	59.31286256746942	39.07553019362182	51.49577240103243	52.812208785670535	54.24582676442559	17.05232922054977	50.176908377809056	65.65540329966583	50.32807713366922	26.335056014127275	34.527604197505255	27.9772881991891	15.069551674285075	49.247030121133214	67.87658424289523	28.64628856873539	16.6689774725123	25.634798437995904	50.39868417483817	55.82202255715176	32.402015197145914	13.59675523053268	43.08839512772045	37.366639036769875	21.75799432208864	27.15229762787742	33.24309187913201	59.574934882832665	66.56301541857827	55.98458596416107	62.0080788943598	26.836994231331687	42.90291451385417	13.002702392369226	36.57634912460744	29.76911973895989	47.83445205683579
19.552387742091323	28.112914157203807	39.878392868829565	27.567339726929646	23.885719767420113	48.65719166772009	43.775417849785875	23.54462620998165	34.10587749669223	33.07995517646094	24.657897474210415	17.100314600391872	9.94648107601679	54.8776690936281	17.982776423366296	48.77520791582718	37.657717801007585	45.13416119663873	13.12782288284699	50.373555347066755	51.78093423786133	41.6204399513251	35.21644502872186	33.11390368690953	6.939907378031107	21.37752061589328	30.536224436422547	55.06865990301653	10.641233801366962	13.127490178982267	31.288068233726225	33.855293146747705	40.801806913034525	39.11622346423664	23.31092147470053	37.84014753742936	20.979185557157134	20.52072571020746	19.670235827567808	32.669693791275975	54.873390371004085	53.13367612318318	41.596772787305866	54.156928018088	34.28213789390562	29.158464647624974	16.503454569177514	42.24136282310782	12.693835091736169	49.092850153173316
30.067896556561173	36.971499624776015	31.913893789015255	18.33352500344801	20.27066964638059	22.07835914501178	15.257820697161861	17.71241440410594	29.626606918832316	21.519926905534135	20.08026006424852	26.69200462343921	34.17042986932842	24.067059507508677	31.266049833916437	16.22529854928015	28.59968900499203	23.05183181309654	38.82044685368124	14.09762920629788	36.299486437807666	20.02779416283873	9.942693998695251	8.200536334438839	33.396711849211435	24.41207300811274	31.237823115869045	37.15494224620038	48.342644830294496	33.36594591327091	10.960047672336625	29.013841938065262	30.275026692628536	4.261046309166111	24.374912600322304	12.672821517454471	25.620503780281577	20.645722273870433	20.58075971833977	7.9916267606374785	24.42338499395652	36.61907058628495	29.65949759818523	28.330829402139102	9.285444851925103	22.824222499923223	35.940784229275096	2.526742606154118	28.471481790057815	11.712634920692533
30.06559783865596	65.64463360701173	9.91308331978662	49.091615936278465	47.994403994572124	19.734097226301614	24.371241229350062	34.39778230428347	15.6653693749404	20.54930079657162	48.52373512511785	34.01263556865712	51.66052620964621	24.403877478425624	31.57005076592912	27.055655165401298	12.961924727799557	16.350866874901847	57.984022150751564	32.033600499047715	5.367236750175053	18.735319579609627	45.92044233765257	34.103261670508346	44.36017570136683	50.6558817167868	19.008742010453226	8.712045810280094	60.148404641690774	53.43637024187545	43.4922556420784	16.040522345887517	9.900553067564825	42.48713365055802	52.203248083361935	26.221539932040947	29.918539850227564	43.96900709073918	38.724738620068685	35.411914411686766	23.914910955015124	6.692482182703051	9.843697573958222	17.871132739638934	44.472954645138486	22.93005617175817	58.04830791006526	40.672074670004186	39.20519873419613	33.735822030627126
27.35114668906746	28.101379841987487	34.90524744220344	9.390960907761768	11.541353522801309	29.07334288594243	22.039024363422804	13.97806806920313	31.271332351275305	23.51332961941423	11.257882205764794	22.710011324084412	26.241978705130464	32.18863192856223	28.130428863822683	24.3148196946117	31.40198478849542	28.885226189075794	30.386920558037403	22.873068950172062	41.63847277782446	25.25739679196251	3.043275721377382	9.034359580959936	26.96339665877775	15.66145001213596	31.701747797674315	43.11450618083251	40.59786839905055	25.046921536828474	2.2121997402399756	30.647000608519807	33.74959126134579	6.06344670952683	15.473160089917522	17.452375537058234	23.03843958957246	12.958795960764432	14.78908463085591	7.7275625726457635	32.486728308303235	42.223063828179484	33.44375600710261	35.583864981798435	1.482091201651668	23.269802551872086	27.252829998985362	9.988643372369166	22.953145905468592	20.585090045726275
[truncated: 70 more rows]
[truncated: 450 more columns]
