# Supplementary material for: A New Model for a Carpool Matching Service
Source: PLoS One. 2015 Jun 30;10(6):e0129257. doi: 10.1371/journal.pone.0129257 (PMC4488330; doi:10.1371/journal.pone.0129257)
Supplement: S2 File — The distance matrixes of randomly generated sets of potential passengers ranging from 50 to 700 passengers, incremented by 50 (ZIP) [file pone.0129257.s002.zip › carpool_300.txt]

0.0	47.6672848274046	11.125669874065697	46.037247084901644	21.909372884776857	65.61087515174412	10.293722035147923	14.305164368822489	61.964042313942116	10.905547745678861	31.386466732494128	64.67917112227185	41.2759211075113	31.352019722626558	59.89997702131081	18.195207059990253	10.93079405361626	19.25697245867982	55.16656870096799	64.62024529006975	34.741467700860845	1.6566449985392082	26.83758370787454	14.465945399624848	1.0496214833960327	27.746976389254883	46.60656576602887	39.868202779356885	62.714370359350504	48.322311423229735	59.77971354368165	57.69443681602633	64.46912971220155	43.09666659449122	34.36638566794731	5.945820024707905	61.19446884677874	19.08157905747963	55.24772810521403	5.737931949739796	58.37389925007627	19.77641725059935	33.97624843111861	22.44601712768055	13.711212156304935	27.33844196196484	16.485306924868375	16.630873960746083	5.929459445181756	10.25388676982109
47.6672848274046	0.0	54.21198809724822	23.051279302166876	28.35412681139039	19.339701917169414	38.96581549326181	34.5304936579136	16.593748523043033	53.392940785394465	16.767379749063473	32.53815785444474	6.419482388999449	27.059856302980492	21.883263968473898	35.02093644867739	36.98110979575706	29.111215903739076	16.073897187128292	36.6571654878	13.33030736836123	48.090012434075895	20.858539980895788	45.47940728299335	48.71502879460044	20.065707061595898	13.608387184836873	28.331004705334877	29.305935139066925	11.325416417259149	29.41925867787395	17.11553539279312	20.645245419662327	7.304537605357098	13.426446446700346	52.286378015185505	35.201606949321786	39.08557678485933	19.246194352293433	49.69278220059951	31.850316553643626	39.819576592250364	13.69433765325058	25.35135423057929	34.33480485933669	25.934127689268838	37.91657685240887	37.83571361408971	41.92135389723468	53.64046170635966
11.125669874065697	54.21198809724822	0.0	47.80933313212363	31.42583281329668	70.76919094320996	15.41512626847032	19.748386797984153	66.91535959041724	0.9019432031847459	37.448459584202574	65.98496098387386	47.8220412086551	32.96714230503677	63.020844750057115	28.825671775972797	20.1078234075703	25.14831575210821	59.007292937198	64.94457853794194	42.170687136591134	12.359808816098049	33.67316530458088	25.42072865513847	10.684575595433083	35.27318621590569	50.50849905608309	40.32952318160112	64.49112595010666	52.705958330887285	61.13074124520848	61.62402035866065	68.79035913594065	48.62914228445566	40.81887918426991	5.77009517677885	61.385550200059974	18.198000346331327	58.39042630023802	5.6974157995423775	58.99491676085261	18.261451233108257	40.866111172416	29.13570024128803	22.732198608978596	37.13272990938497	17.433032175567813	27.557592971110967	14.085893849795305	0.8718022963715327
46.037247084901644	23.051279302166876	47.80933313212363	0.0	35.9248121213863	28.0178184933639	35.74385861437341	31.97412130085532	24.118628955424466	46.90743480907369	20.83419003951828	18.64835023839505	21.361719423679993	14.924319198114821	16.063121139051805	42.02279735370008	38.180208926935954	28.092350571672164	14.258501096950804	19.342092194685453	25.372218296542663	47.166787591044674	25.125284475116526	50.818364603801534	46.99101001965474	26.977507574865115	9.591280108634347	8.586018146940662	16.76443710135737	12.43004833775941	13.756325961931982	16.62962790993754	23.86177231236342	16.6535259820667	21.262899123053636	48.42798666311545	16.344609035624767	29.64790412911494	11.896967497930786	45.30025081220356	13.02653484365838	29.734556176905937	23.09799600718051	27.093256228307414	36.57774235577322	37.33623207886602	30.634112499199055	44.31698046256282	40.33992404854827	47.573639679964685
21.909372884776857	28.35412681139039	31.42583281329668	35.9248121213863	0.0	47.528475460657496	17.197958470793807	14.489555254353814	44.36997340050092	30.831358578481563	15.509716430724296	53.32898257210912	22.487572358205625	25.43571086001149	45.58141677299605	6.780448935065641	11.335257701833761	12.020178651766559	39.93238364571559	55.129028011588	15.08931147510701	21.760688403970693	10.811854207943387	17.150720600802575	22.867908643236927	9.449814298465663	32.186359306702386	33.64356891772443	50.64114644897503	32.76380174798033	48.761119215296254	42.09595017470883	47.77207475185659	25.985806831469066	16.806805291020535	27.56916314927075	52.26159316339228	24.655141870526016	41.28962843205289	25.881302634470643	48.8904046823134	25.796930723566337	15.549077541567696	9.851307835905763	8.708030357697334	5.7796086373399485	21.505972419239395	9.550035927485572	17.352257547115595	30.638574176250508
65.61087515174412	19.339701917169414	70.76919094320996	28.0178184933639	47.528475460657496	0.0	56.15437459183354	51.71996178357651	4.007256068099267	69.89962696638001	34.24378213075154	24.353413261143846	25.06630063411156	39.49732756800664	14.449751272786722	54.254719804558015	55.323290106736984	46.44287888097194	13.760077517950709	30.03592004176888	32.43943392900464	66.2285053366	38.992542094987115	64.67919567574346	66.6580649821019	38.76816977601661	20.95300670542569	36.318687727436156	21.584105405590986	18.30791311679399	24.278474768915085	11.522049292143258	5.817533056589231	22.514893598909836	31.496932427516796	69.684237597703	30.573348602024073	53.85257041589559	16.672470283501564	66.85422246338106	28.40241224835589	54.320767292347554	32.284098055496486	43.20861636477088	52.81762329424548	45.27058508275477	53.56026271269781	57.059187948780504	59.71696713455684	70.3103586833975
10.293722035147923	38.96581549326181	15.41512626847032	35.74385861437341	17.197958470793807	56.15437459183354	0.0	4.457065257682601	52.40445843780393	14.655804439587289	22.2650434812004	54.38547066365048	32.552661549255305	21.08863619035711	49.76828920322926	16.922989104285598	7.196193846318047	9.861084132777235	45.19030705724287	54.3775171118965	26.755968284386412	11.48084104262704	18.281099739841714	19.340349247255006	11.251216448100546	19.867519202614606	36.613419710655094	29.695704146239287	52.4299623512226	38.48883344934167	49.48612736638717	47.751786442623235	54.671290399813195	33.740329321385424	25.540751725933713	13.531110196615728	50.97306329747907	10.49639037278719	45.10844110309957	10.754043648048187	48.114017890051784	11.494531837700643	25.495842636747266	13.737032658512895	8.858426298341788	22.96261452771309	7.2256109744504196	16.97887989799398	4.842511296245069	14.77347903544966
14.305164368822489	34.5304936579136	19.748386797984153	31.97412130085532	14.489555254353814	51.71996178357651	4.457065257682601	0.0	47.98408144913086	18.95921834773597	17.812964233325243	50.61432533056833	28.121904194392275	17.687524726846835	45.594834328126225	15.90557173005109	7.3580884867469205	5.419452144703259	40.901670277240676	50.89013267121829	22.476390774656466	15.281217853470524	13.93386073227405	20.73307130234754	15.316037824664757	15.690086041382047	32.33136586026361	26.4947641974649	48.54532401935113	34.13233335980545	45.729032614730436	43.44628468979371	50.30928638056414	29.28914815156389	21.110167216253203	17.967190750742343	47.55330956775827	10.484913838268566	40.9426966214819	15.21084936402173	44.58162852355231	11.623772443861359	21.11772809245574	9.411440785451736	7.521739539963097	20.073965724428863	7.15043634781759	16.70061120857671	8.435749328312623	19.14103579201427
61.964042313942116	16.593748523043033	66.91535959041724	24.118628955424466	44.36997340050092	4.007256068099267	52.40445843780393	47.98408144913086	0.0	66.04208284377988	30.661561397997517	22.19423498496106	21.890805349761646	35.50163483016831	11.506626988026943	51.13088449718433	51.79379407519754	42.74900798283953	9.892011144152761	27.69463171134412	29.319952936060012	62.62233592016121	35.490956962489776	61.50301797845374	63.00904141172663	35.422985161724256	16.952677782602922	32.35987253019555	19.19773674371685	14.343020216532949	21.455925864113713	7.844896898512565	4.633803682801727	18.928247652007396	28.059192563274646	65.93492726800963	27.850378160640524	49.901293870670216	13.03896519603607	63.07645958246481	25.415738607325512	50.35685930028035	28.963247668897676	39.62140576889528	49.33495783810477	42.43031108804448	49.661561151783445	53.919002056383796	56.05474729211736	66.46868360543642
10.905547745678861	53.392940785394465	0.9019432031847459	46.90743480907369	30.831358578481563	69.89962696638001	14.655804439587289	18.95921834773597	66.04208284377988	0.0	36.626984654819836	65.08625597158772	47.007840470854816	32.06560269926175	62.12214118650029	28.386691058546905	19.53498831296459	24.349139757755097	58.116541999324944	64.05598551230742	41.40361380871806	12.220011666021492	32.890652046538136	25.297959482692708	10.543699499936569	34.52246123156438	49.62101309894599	39.432750588041294	63.58990802497257	51.82577166536246	60.23126095017866	60.733896042464316	67.90462613821704	47.77880884246535	40.00812929856117	5.873657256797715	60.49808201754877	17.297753113450604	57.49245021387727	5.307162174261737	58.10139050106393	17.36661975659453	40.074205898102015	28.357598426034322	22.127787177836115	36.555591222616144	16.5388202722342	27.19174841575435	13.522886540253637	1.0583876251403244
31.386466732494128	16.767379749063473	37.448459584202574	20.83419003951828	15.509716430724296	34.24378213075154	22.2650434812004	17.812964233325243	30.661561397997517	36.626984654819836	0.0	37.82515470877021	10.408243113902191	14.371417313221183	30.308022800522966	22.055618923055565	21.144513172389658	12.40727268130697	24.860397082353447	39.78617028703189	6.9280658603764715	31.984723324555794	5.0186381791903045	31.836436768578483	32.43513872241144	6.193788021162336	16.782151477176637	20.431217123894903	35.13308424000383	17.7024267883579	33.289785805685845	27.189537060023248	33.471285378983495	11.738316683121305	3.544665896915447	35.69612849166702	37.04912442135613	22.9099033196553	25.904260516977278	33.01593754436471	33.62261021441386	23.769174447986817	4.458415888270653	8.965601318959832	18.751462309597738	16.513643595473546	21.360452089872762	24.631571150361452	25.518510559577937	36.88407178754401
64.67917112227185	32.53815785444474	65.98496098387386	18.64835023839505	53.32898257210912	24.353413261143846	54.38547066365048	50.61432533056833	22.19423498496106	65.08625597158772	37.82515470877021	0.0	34.341969851008145	33.440415218120705	11.241434034187824	59.766068889497326	56.686964766621486	46.591053854863134	16.52680981507507	5.780670529105181	40.54054489904273	65.81496322787336	42.60388529547003	69.03415106357878	65.62838967528275	43.974576220338484	21.60469331542961	25.67994423660826	3.2562333786775257	22.179424900973828	4.902543473078153	16.186152662260696	18.53682710790919	29.352964793034904	37.151233391338835	66.93199575631289	7.53932168352991	47.79443149369204	13.358455754777655	63.78837966734613	7.692887053072748	47.742065232151056	38.82041458587325	45.20707366636792	54.95057086889495	53.73429696306671	49.07842845807035	62.221870074514875	58.98796131533355	65.81024845684095
41.2759211075113	6.419482388999449	47.8220412086551	21.361719423679993	22.487572358205625	25.06630063411156	32.552661549255305	28.121904194392275	21.890805349761646	47.007840470854816	10.408243113902191	34.341969851008145	0.0	21.987836288663363	24.697900850769962	29.24160416714112	30.639587500132972	22.70252400342916	18.747294773767024	37.67831876584327	7.433860148924255	41.72427594316803	14.449584139653973	39.63258261209823	42.324414883211084	13.796001431503896	13.164674762156613	24.862621264417868	31.245839459091883	12.168618892433066	30.54064865584169	20.4864341779869	25.446711342683905	5.0706299370026535	7.01212242597413	45.86743116510677	35.671559020611774	33.03099965596974	21.110219915235778	43.27529278677754	32.1920301226362	33.81699054106094	7.341920935280768	18.933215111384314	28.02396019585365	20.79099827479784	31.694459261280848	32.033452543484024	35.51306742655251	47.24309110870253
31.352019722626558	27.059856302980492	32.96714230503677	14.924319198114821	25.43571086001149	39.49732756800664	21.08863619035711	17.687524726846835	35.50163483016831	32.06560269926175	14.371417313221183	33.440415218120705	21.987836288663363	0.0	30.156803068849737	30.361734423968738	24.53543654940872	14.8997023564543	26.634908250778516	33.29271132324758	21.225641938600894	32.568880237733204	15.993211159675376	37.77519219854963	32.27437742407643	18.690413663634292	18.55249608599325	8.863015218003852	31.68558677042887	21.2441133393986	28.53941066037222	29.261396354840397	36.61431312369212	19.887578149858644	17.165948122259515	33.51485321996175	29.90816268922836	14.930124497768663	25.57588132700012	30.381756982886596	27.025730808116098	15.170546952529174	18.64570721540156	15.59784406108855	23.470616285459577	28.75911502678359	15.710976536830447	32.188044557763405	25.81962585231978	32.70176184295075
59.89997702131081	21.883263968473898	63.020844750057115	16.063121139051805	45.58141677299605	14.449751272786722	49.76828920322926	45.594834328126225	11.506626988026943	62.12214118650029	30.308022800522966	11.241434034187824	24.697900850769962	30.156803068849737	0.0	52.27306005424747	50.75436896905363	40.88644097949082	5.962399139195747	16.398289739946648	31.57429501143229	60.827037371328856	35.311971208532235	62.14065298106404	60.90919705549246	36.1394724418543	13.57842693547262	24.6265328869181	8.03557008601533	12.88342343329388	9.949502418018024	4.978906768294928	8.974950754501156	20.042335678724015	28.826527517493133	63.01694584339613	16.34681056807568	45.08677542979986	4.661964715261359	59.967052626345264	13.970790865705931	45.303402525365215	30.2819983480987	38.666760705051175	48.65738662291019	45.08608216188904	45.6105301795419	54.90632386438777	54.008581286896295	62.70546859393542
18.195207059990253	35.02093644867739	28.825671775972797	42.02279735370008	6.780448935065641	54.254719804558015	16.922989104285598	15.90557173005109	51.13088449718433	28.386691058546905	22.055618923055565	59.766068889497326	29.24160416714112	30.361734423968738	52.27306005424747	0.0	9.771279891555396	15.708678583119102	46.664723226271526	61.33073512053699	21.823825579348846	17.59634649599485	17.168270251713704	10.471783989412664	19.000620679138954	16.143339703907287	38.81687711168774	38.95620892052032	57.14739555124547	39.489280775714796	55.128707808314	48.851468642764985	54.55200833857868	32.759189867752404	23.557436356458503	24.1313980021004	58.358463148159224	26.34802890465887	47.935073843515845	23.12826849011107	55.04266576751351	27.475392147191076	22.327712146731443	15.083425886223349	8.414219106647877	10.209864084701035	22.9539505920676	2.8192954428687074	15.165769865034944	27.97745237139211
10.93079405361626	36.98110979575706	20.1078234075703	38.180208926935954	11.335257701833761	55.323290106736984	7.196193846318047	7.3580884867469205	51.79379407519754	19.53498831296459	21.144513172389658	56.686964766621486	30.639587500132972	24.53543654940872	50.75436896905363	9.771279891555396	0.0	10.096938095193783	45.6569906628924	57.372239449276854	23.90036001947491	11.145223475299224	16.33342718157423	13.408072058893643	11.95136687388934	16.94537142917408	37.224034638685154	33.39823464599143	54.41927091024608	38.6133528644875	51.85067309742752	48.09649536957142	54.58333999136053	32.86576828711198	23.859607425759076	16.333298948638035	54.12758459241289	17.17659382052668	46.16690248388705	14.54607950429368	51.03505239990541	18.26060350740599	23.301046638390822	12.235037228085028	2.784937634135567	17.02498457654297	13.761208296227021	9.82462646306104	6.022835118715385	19.31255515705009
19.25697245867982	29.111215903739076	25.14831575210821	28.092350571672164	12.020178651766559	46.44287888097194	9.861084132777235	5.419452144703259	42.74900798283953	24.349139757755097	12.40727268130697	46.591053854863134	22.70252400342916	14.8997023564543	40.88644097949082	15.708678583119102	10.096938095193783	0.0	35.97827363963592	47.32243615654515	17.1949223344984	20.03492145409841	8.604452643265207	22.971287196682557	20.295490368159314	10.611541009812939	27.451448992367077	23.700417373702194	44.34108028852008	29.076300318393212	41.753757271414734	38.481650640155564	45.21280663062032	23.962602453657603	15.690928281400884	23.30633109755457	44.11281536876906	13.246637997821212	36.26465937725985	20.608996889818176	40.982615312964406	14.348284811477832	15.73110605190338	4.199609509265374	8.623097278021632	16.921038492216308	10.559343629623445	17.341114956607505	13.329907042149312	24.551928045950643
55.16656870096799	16.073897187128292	59.007292937198	14.258501096950804	39.93238364571559	13.760077517950709	45.19030705724287	40.901670277240676	9.892011144152761	58.116541999324944	24.860397082353447	16.52680981507507	18.747294773767024	26.634908250778516	5.962399139195747	46.664723226271526	45.6569906628924	35.97827363963592	0.0	21.042331730986657	25.700978905224204	56.00733522372873	29.87896739538633	56.66626918203398	56.19187957836343	30.52318553454992	8.577173354194464	22.62297614967397	13.276527891058835	7.1797355346899545	13.937863347423427	2.630044728596509	9.995035783208634	14.168886231886097	23.13016184759953	58.60419271010127	20.18303316202748	41.417845321224135	3.7713850930704766	55.61731959296796	17.17705567217847	41.75610115702332	24.513180502870263	33.4642840882084	43.44758064009163	39.23079378525346	41.58458656817724	49.337021847839715	49.243698369076625	58.63419363074433
64.62024529006975	36.6571654878	64.94457853794194	19.342092194685453	55.129028011588	30.03592004176888	54.3775171118965	50.89013267121829	27.69463171134412	64.05598551230742	39.78617028703189	5.780670529105181	37.67831876584327	33.29271132324758	16.398289739946648	61.33073512053699	57.372239449276854	47.32243615654515	21.042331730986657	0.0	43.3099371911192	65.85833437755528	44.318122324396235	70.14206871121293	65.52599363001677	45.979627274703404	24.56331706981033	24.83975417212428	8.500015881516836	25.729027227730246	7.239642153943979	21.165721874111533	24.220376218684756	32.6112018185574	39.599565398952464	66.38094832754952	3.5864294908633645	46.90268813334538	17.49451954857103	63.22294118356552	6.340223461210889	46.713049682749485	41.35785411906638	46.43497672567846	55.866320324727525	56.10132124901825	48.55509556790273	63.6513610434262	59.109450507891715	64.84481547641013
34.741467700860845	13.33030736836123	42.170687136591134	25.372218296542663	15.08931147510701	32.43943392900464	26.755968284386412	22.476390774656466	29.319952936060012	41.40361380871806	6.9280658603764715	40.54054489904273	7.433860148924255	21.225641938600894	31.57429501143229	21.823825579348846	23.90036001947491	17.1949223344984	25.700978905224204	43.3099371911192	0.0	35.04545866899943	8.596397793585558	32.239924003755824	35.78103682903612	7.007584850263397	18.939288493578125	26.56419607876459	37.57645672638496	18.733147005147032	36.386910484641604	27.632754924937643	32.85991310712723	11.535187585867458	4.345223232694555	39.67170190205378	40.93830032665645	29.15139583149293	27.649243850300863	37.27829211642842	37.445343098859645	30.089379821223808	2.609571764633755	13.066637037023314	21.190253256201565	13.534867061239574	27.205508517746292	24.623048183867688	29.158855146507637	41.525168816464266
1.6566449985392082	48.090012434075895	12.359808816098049	47.166787591044674	21.760688403970693	66.2285053366	11.48084104262704	15.281217853470524	62.62233592016121	12.220011666021492	31.984723324555794	65.81496322787336	41.72427594316803	32.568880237733204	60.827037371328856	17.59634649599485	11.145223475299224	20.03492145409841	56.00733522372873	65.85833437755528	35.04545866899943	0.0	27.329150984931157	13.077949348948039	1.6771059375998072	28.082747507140574	47.465726901879876	41.15517642789282	63.80086551691861	49.10553025457448	60.919744658953846	58.51609544036847	65.21869664539732	43.71853938034677	34.87081066640729	6.867576935312239	62.45128076893257	20.60901525483683	56.183193898830595	7.205059477103611	59.593521780469864	21.330922189532007	34.397805707241346	23.020445017954426	13.879814663565739	27.043953388837725	17.92677154028355	15.831644781854827	6.847294396210509	11.492752452713734
26.83758370787454	20.858539980895788	33.67316530458088	25.125284475116526	10.811854207943387	38.992542094987115	18.281099739841714	13.93386073227405	35.490956962489776	32.890652046538136	5.0186381791903045	42.60388529547003	14.449584139653973	15.993211159675376	35.311971208532235	17.168270251713704	16.33342718157423	8.604452643265207	29.87896739538633	44.318122324396235	8.596397793585558	27.329150984931157	0.0	26.82868783089127	27.88675614895581	2.7970842719693403	21.765325150845545	23.437936448305273	39.98051329744914	22.719021445792695	37.991824546382766	32.20229478667832	38.41788949026389	16.577663855191663	7.541857308705298	31.449771111275453	41.45518115987606	20.871175490269817	30.88334966960522	28.924448901253367	38.079230664511364	21.867728064767086	7.230905563031951	4.545399956863508	13.844416850083917	12.900853560487063	18.713608443460874	19.686040793684075	21.063746030136	33.04953010073401
14.465945399624848	45.47940728299335	25.42072865513847	50.818364603801534	17.150720600802575	64.67919567574346	19.340349247255006	20.73307130234754	61.50301797845374	25.297959482692708	31.836436768578483	69.03415106357878	39.63258261209823	37.77519219854963	62.14065298106404	10.471783989412664	13.408072058893643	22.971287196682557	56.66626918203398	70.14206871121293	32.239924003755824	13.077949348948039	26.82868783089127	0.0	14.754418312324932	26.2391923445646	48.58762735062748	46.62467213565111	66.56801488508478	49.489880672776884	64.28385161179042	58.93209268277953	64.8292158526396	42.95746720994534	33.70077510090293	19.787094893584978	67.00076491589667	29.836594272713512	57.69863171302862	20.20387588147773	63.806176819947204	30.827720997026695	32.59190490344891	23.82707748085016	14.348565141901426	20.375719375527492	26.52735459220026	7.652492227144706	15.242212636099657	24.557543528737845
1.0496214833960327	48.71502879460044	10.684575595433083	46.99101001965474	22.867908643236927	66.6580649821019	11.251216448100546	15.316037824664757	63.00904141172663	10.543699499936569	32.43513872241144	65.62838967528275	42.324414883211084	32.27437742407643	60.90919705549246	19.000620679138954	11.95136687388934	20.295490368159314	56.19187957836343	65.52599363001677	35.78103682903612	1.6771059375998072	27.88675614895581	14.754418312324932	0.0	28.788478579037164	47.62952865827062	40.75306697082219	63.68097877711276	49.35612214217084	60.72781116225508	58.72251041748021	65.50614992116537	44.1441027477494	35.41588929727381	5.251745126979257	62.091326687176945	19.786210313500884	56.25549844277515	5.577561799020938	59.289045079887806	20.4439218455541	35.02352038263943	23.49547691745089	14.728094362637346	28.25896658304894	17.28200987116608	17.342035989807062	6.965737036631132	9.816941303095465
27.746976389254883	20.065707061595898	35.27318621590569	26.977507574865115	9.449814298465663	38.76816977601661	19.867519202614606	15.690086041382047	35.422985161724256	34.52246123156438	6.193788021162336	43.974576220338484	13.796001431503896	18.690413663634292	36.1394724418543	16.143339703907287	16.94537142917408	10.611541009812939	30.52318553454992	45.979627274703404	7.007584850263397	28.082747507140574	2.7970842719693403	26.2391923445646	28.788478579037164	0.0	22.739703479334658	25.877860167052336	41.242246633297164	23.34648313334762	39.46821323997202	32.73008923137135	38.61318079269378	16.721529961769903	7.461587349621865	32.66930539682645	43.22935632787326	23.36117852033574	31.840008254092282	30.30446487561998	39.809394649648524	24.387294884732476	6.485901800203567	6.412980621306818	14.272948089726013	10.507248925295965	21.02805976730196	18.81992399326481	22.15157746346672	34.60981723907847
46.60656576602887	13.608387184836873	50.50849905608309	9.591280108634347	32.186359306702386	20.95300670542569	36.613419710655094	32.33136586026361	16.952677782602922	49.62101309894599	16.782151477176637	21.60469331542961	13.164674762156613	18.55249608599325	13.57842693547262	38.81687711168774	37.224034638685154	27.451448992367077	8.577173354194464	24.56331706981033	18.939288493578125	47.465726901879876	21.765325150845545	48.58762735062748	47.62952865827062	22.739703479334658	0.0	16.3206114327715	18.68191919296342	3.033132705015994	17.504915229832473	11.155004728341986	18.29324458923314	8.099235863426768	15.632778407036058	50.03073214942994	22.508142364624522	33.09930311922883	9.12217653223307	47.0504813956485	19.03234091765038	33.50194257818708	17.249539037547372	25.097327720926714	35.090618527293934	32.17937681807533	33.10883298040657	41.41227110254731	40.6874682528192	50.11960742858046
39.868202779356885	28.331004705334877	40.32952318160112	8.586018146940662	33.64356891772443	36.318687727436156	29.695704146239287	26.4947641974649	32.35987253019555	39.432750588041294	20.431217123894903	25.67994423660826	24.862621264417868	8.863015218003852	24.6265328869181	38.95620892052032	33.39823464599143	23.700417373702194	22.62297614967397	24.83975417212428	26.56419607876459	41.15517642789282	23.437936448305273	46.62467213565111	40.75306697082219	25.877860167052336	16.3206114327715	0.0	24.3955537561513	19.353354152553848	20.863922550932248	25.086243924939456	32.388164960498635	21.144256449375888	22.22087199783534	41.5497427557467	21.35977583876266	22.166771805230972	20.473529337073593	38.39230417232154	18.72171585217166	22.07266981462825	23.99052565741661	23.959290651031818	32.302037669032586	36.326410656484406	23.715341458029986	40.89588618344828	34.48905589338229	40.17700486831917
62.714370359350504	29.305935139066925	64.49112595010666	16.76443710135737	50.64114644897503	21.584105405590986	52.4299623512226	48.54532401935113	19.19773674371685	63.58990802497257	35.13308424000383	3.2562333786775257	31.245839459091883	31.68558677042887	8.03557008601533	57.14739555124547	54.41927091024608	44.34108028852008	13.276527891058835	8.500015881516836	37.57645672638496	63.80086551691861	39.98051329744914	66.56801488508478	63.68097877711276	41.242246633297164	18.68191919296342	24.3955537561513	0.0	19.077510829359337	3.96588664870163	12.952532851403879	15.780417640357886	26.29172651107964	34.29590060571228	65.19233040521009	9.23014719721891	46.29818102130483	10.181018707540504	62.06450591109972	8.070717735211794	46.31666239685829	35.93075578891961	42.759110468656274	52.593097478398064	50.8597259462009	47.390991122107025	59.64745517345043	56.95785102451758	64.2787822787454
48.322311423229735	11.325416417259149	52.705958330887285	12.43004833775941	32.76380174798033	18.30791311679399	38.48883344934167	34.13233335980545	14.343020216532949	51.82577166536246	17.7024267883579	22.179424900973828	12.168618892433066	21.2441133393986	12.88342343329388	39.489280775714796	38.6133528644875	29.076300318393212	7.1797355346899545	25.729027227730246	18.733147005147032	49.10553025457448	22.719021445792695	49.489880672776884	49.35612214217084	23.34648313334762	3.033132705015994	19.353354152553848	19.077510829359337	0.0	18.51939864977111	9.497619911694759	16.18268617064266	7.254917220257742	15.971334069340083	51.98090452971489	24.017147311626353	35.559152506130225	8.967864086432847	49.05243295177826	20.613266014283667	36.01519163551791	17.39992184133088	26.391289877937453	36.35319185325257	32.21813585502689	35.37962293888939	42.15800584452128	42.39287359537724	52.28540863925988
59.77971354368165	29.41925867787395	61.13074124520848	13.756325961931982	48.761119215296254	24.278474768915085	49.48612736638717	45.729032614730436	21.455925864113713	60.23126095017866	33.289785805685845	4.902543473078153	30.54064865584169	28.53941066037222	9.949502418018024	55.128707808314	51.85067309742752	41.753757271414734	13.937863347423427	7.239642153943979	36.386910484641604	60.919744658953846	37.991824546382766	64.28385161179042	60.72781116225508	39.46821323997202	17.504915229832473	20.863922550932248	3.96588664870163	18.51939864977111	0.0	14.352991081491373	18.59271312049025	25.485044009929563	32.82304322154084	62.03594302117828	6.416449403235203	42.93512826245357	10.305149816314826	58.89362451447265	4.307787266159974	42.900732375769486	34.539953395023005	40.46308933864406	50.15135844533352	49.394863305179186	44.18584285545603	57.547416927202455	54.095378498149934	60.94723068218207
57.69443681602633	17.11553539279312	61.62402035866065	16.62962790993754	42.09595017470883	11.522049292143258	47.751786442623235	43.44628468979371	7.844896898512565	60.733896042464316	27.189537060023248	16.186152662260696	20.4864341779869	29.261396354840397	4.978906768294928	48.851468642764985	48.09649536957142	38.481650640155564	2.630044728596509	21.165721874111533	27.632754924937643	58.51609544036847	32.20229478667832	58.93209268277953	58.72251041748021	32.73008923137135	11.155004728341986	25.086243924939456	12.952532851403879	9.497619911694759	14.352991081491373	0.0	7.390660286989517	16.167537711229247	25.294036169101492	61.183634562192665	20.74915503557384	44.04780163217416	5.1942630848524445	58.20548610490106	18.00817583434258	44.38575163234275	26.598411592107215	35.88215237243524	45.84956404762195	41.162607709821714	44.20444461284144	51.54901481998138	51.768292211165	61.24723590648951
64.46912971220155	20.645245419662327	68.79035913594065	23.86177231236342	47.77207475185659	5.817533056589231	54.671290399813195	50.30928638056414	4.633803682801727	67.90462613821704	33.471285378983495	18.53682710790919	25.446711342683905	36.61431312369212	8.974950754501156	54.55200833857868	54.58333999136053	45.21280663062032	9.995035783208634	24.220376218684756	32.85991310712723	65.21869664539732	38.41788949026389	64.8292158526396	65.50614992116537	38.61318079269378	18.29324458923314	32.388164960498635	15.780417640357886	16.18268617064266	18.59271312049025	7.390660286989517	0.0	21.904221441915492	31.16467171751871	68.16188625240275	24.826576242389528	51.34638505894333	12.032898490311954	65.22536892160295	22.782746773587423	51.70899315539788	32.24226772691061	42.3511193500414	52.222744109975515	46.19000477852346	51.4007847849024	57.31121155548649	58.5405878640263	68.39132290548257
43.09666659449122	7.304537605357098	48.62914228445566	16.6535259820667	25.985806831469066	22.514893598909836	33.740329321385424	29.28914815156389	18.928247652007396	47.77880884246535	11.738316683121305	29.352964793034904	5.0706299370026535	19.887578149858644	20.042335678724015	32.759189867752404	32.86576828711198	23.962602453657603	14.168886231886097	32.6112018185574	11.535187585867458	43.71853938034677	16.577663855191663	42.95746720994534	44.1441027477494	16.721529961769903	8.099235863426768	21.144256449375888	26.29172651107964	7.254917220257742	25.485044009929563	16.167537711229247	21.904221441915492	0.0	9.263818981678888	47.25164239341537	30.607309325497727	32.610508058929135	16.220670624393335	44.47934582232134	27.131052818598686	33.26108183815305	10.447453735050368	20.70311247988949	30.42027570968414	25.061969126427236	31.783165181736333	35.48824614300754	37.207100750673575	48.12121558129371
34.36638566794731	13.426446446700346	40.81887918426991	21.262899123053636	16.806805291020535	31.496932427516796	25.540751725933713	21.110167216253203	28.059192563274646	40.00812929856117	3.544665896915447	37.151233391338835	7.01212242597413	17.165948122259515	28.826527517493133	23.557436356458503	23.859607425759076	15.690928281400884	23.13016184759953	39.599565398952464	4.345223232694555	34.87081066640729	7.541857308705298	33.70077510090293	35.41588929727381	7.461587349621865	15.632778407036058	22.22087199783534	34.29590060571228	15.971334069340083	32.82304322154084	25.294036169101492	31.16467171751871	9.263818981678888	0.0	38.87515851709619	37.08809136574306	26.451222931727518	24.636834947980955	36.26663597491086	33.60900305220411	27.304185207442256	1.8435173534254414	11.9559146260206	21.322991197601482	16.584800613378384	24.89247540457579	26.261916556955104	28.563363082058476	40.23544999703073
5.945820024707905	52.286378015185505	5.77009517677885	48.42798666311545	27.56916314927075	69.684237597703	13.531110196615728	17.967190750742343	65.93492726800963	5.873657256797715	35.69612849166702	66.93199575631289	45.86743116510677	33.51485321996175	63.01694584339613	24.1313980021004	16.333298948638035	23.30633109755457	58.60419271010127	66.38094832754952	39.67170190205378	6.867576935312239	31.449771111275453	19.787094893584978	5.251745126979257	32.66930539682645	50.03073214942994	41.5497427557467	65.19233040521009	51.98090452971489	62.03594302117828	61.183634562192665	68.16188625240275	47.25164239341537	38.87515851709619	0.0	62.874146481313595	19.61898177081681	58.3560314003334	3.158091709088722	60.25896217671262	20.00992845016121	38.67308125532941	26.935790116540222	19.1004622338217	33.10734767179546	17.86457013625604	22.56615537374797	10.552167290907887	4.953439245423333
61.19446884677874	35.201606949321786	61.385550200059974	16.344609035624767	52.26159316339228	30.573348602024073	50.97306329747907	47.55330956775827	27.850378160640524	60.49808201754877	37.04912442135613	7.53932168352991	35.671559020611774	29.90816268922836	16.34681056807568	58.358463148159224	54.12758459241289	44.11281536876906	20.18303316202748	3.5864294908633645	40.93830032665645	62.45128076893257	41.45518115987606	67.00076491589667	62.091326687176945	43.22935632787326	22.508142364624522	21.35977583876266	9.23014719721891	24.017147311626353	6.416449403235203	20.74915503557384	24.826576242389528	30.607309325497727	37.08809136574306	62.874146481313595	0.0	43.367915853303465	16.46030673880367	59.716088311226564	3.4965820193513113	43.16418496481867	38.87897375395167	43.38412725380862	52.69035068543991	53.4747594206589	45.06710716096175	60.626233363129465	55.72562485482859	61.29219937245408
19.08157905747963	39.08557678485933	18.198000346331327	29.64790412911494	24.655141870526016	53.85257041589559	10.49639037278719	10.484913838268566	49.901293870670216	17.297753113450604	22.9099033196553	47.79443149369204	33.03099965596974	14.930124497768663	45.08677542979986	26.34802890465887	17.17659382052668	13.246637997821212	41.417845321224135	46.90268813334538	29.15139583149293	20.60901525483683	20.871175490269817	29.836594272713512	19.786210313500884	23.36117852033574	33.09930311922883	22.166771805230972	46.29818102130483	35.559152506130225	42.93512826245357	44.04780163217416	51.34638505894333	32.610508058929135	26.451222931727518	19.61898177081681	43.367915853303465	0.0	40.499662521926815	16.47732393520724	40.87257054293893	1.145130415467664	27.12955937132129	17.155035546149627	17.93475153794181	29.977682039647537	3.419615391525158	26.929743108542223	14.952550021282024	18.01699713826213
55.24772810521403	19.246194352293433	58.39042630023802	11.896967497930786	41.28962843205289	16.672470283501564	45.10844110309957	40.9426966214819	13.03896519603607	57.49245021387727	25.904260516977278	13.358455754777655	21.110219915235778	25.57588132700012	4.661964715261359	47.935073843515845	46.16690248388705	36.26465937725985	3.7713850930704766	17.49451954857103	27.649243850300863	56.183193898830595	30.88334966960522	57.69863171302862	56.25549844277515	31.840008254092282	9.12217653223307	20.473529337073593	10.181018707540504	8.967864086432847	10.305149816314826	5.1942630848524445	12.032898490311954	16.220670624393335	24.636834947980955	58.3560314003334	16.46030673880367	40.499662521926815	0.0	55.30796810049678	13.4114987532693	40.739652479342766	26.17568602827721	34.12482104890833	44.10590653918586	41.07507078543187	40.97218383074797	50.53434008412994	49.36050471877976	58.06820530927042
5.737931949739796	49.69278220059951	5.6974157995423775	45.30025081220356	25.881302634470643	66.85422246338106	10.754043648048187	15.21084936402173	63.07645958246481	5.307162174261737	33.01593754436471	63.78837966734613	43.27529278677754	30.381756982886596	59.967052626345264	23.12826849011107	14.54607950429368	20.608996889818176	55.61731959296796	63.22294118356552	37.27829211642842	7.205059477103611	28.924448901253367	20.20387588147773	5.577561799020938	30.30446487561998	47.0504813956485	38.39230417232154	62.06450591109972	49.05243295177826	58.89362451447265	58.20548610490106	65.22536892160295	44.47934582232134	36.26663597491086	3.158091709088722	59.716088311226564	16.47732393520724	55.30796810049678	0.0	57.10270905118944	16.892689374113672	36.154934321384225	24.384740120051635	17.232192449538086	31.5481747681849	14.714195062257536	21.887632888542417	8.540374145173937	4.852115408740759
58.37389925007627	31.850316553643626	58.99491676085261	13.02653484365838	48.8904046823134	28.40241224835589	48.114017890051784	44.58162852355231	25.415738607325512	58.10139050106393	33.62261021441386	7.692887053072748	32.1920301226362	27.025730808116098	13.970790865705931	55.04266576751351	51.03505239990541	40.982615312964406	17.17705567217847	6.340223461210889	37.445343098859645	59.593521780469864	38.079230664511364	63.806176819947204	59.289045079887806	39.809394649648524	19.03234091765038	18.72171585217166	8.070717735211794	20.613266014283667	4.307787266159974	18.00817583434258	22.782746773587423	27.131052818598686	33.60900305220411	60.25896217671262	3.4965820193513113	40.87257054293893	13.4114987532693	57.10270905118944	0.0	40.735752310109895	35.395849012117765	40.116564534209914	49.52662846724255	50.021661671308685	42.40599018039826	57.343506046498334	52.82753119968926	58.865117734382395
19.77641725059935	39.819576592250364	18.261451233108257	29.734556176905937	25.796930723566337	54.320767292347554	11.494531837700643	11.623772443861359	50.35685930028035	17.36661975659453	23.769174447986817	47.742065232151056	33.81699054106094	15.170546952529174	45.303402525365215	27.475392147191076	18.26060350740599	14.348284811477832	41.75610115702332	46.713049682749485	30.089379821223808	21.330922189532007	21.867728064767086	30.827720997026695	20.4439218455541	24.387294884732476	33.50194257818708	22.07266981462825	46.31666239685829	36.01519163551791	42.900732375769486	44.38575163234275	51.70899315539788	33.26108183815305	27.304185207442256	20.00992845016121	43.16418496481867	1.145130415467664	40.739652479342766	16.892689374113672	40.735752310109895	0.0	28.028675259866027	18.219379178708216	19.061317187975135	31.108535947973152	4.527723268709225	28.03091061950574	15.85261110475839	18.13440968519704
33.97624843111861	13.69433765325058	40.866111172416	23.09799600718051	15.549077541567696	32.284098055496486	25.495842636747266	21.11772809245574	28.963247668897676	40.074205898102015	4.458415888270653	38.82041458587325	7.341920935280768	18.64570721540156	30.2819983480987	22.327712146731443	23.301046638390822	15.73110605190338	24.513180502870263	41.35785411906638	2.609571764633755	34.397805707241346	7.230905563031951	32.59190490344891	35.02352038263943	6.485901800203567	17.249539037547372	23.99052565741661	35.93075578891961	17.39992184133088	34.539953395023005	26.598411592107215	32.24226772691061	10.447453735050368	1.8435173534254414	38.67308125532941	38.87897375395167	27.12955937132129	26.17568602827721	36.154934321384225	35.395849012117765	28.028675259866027	0.0	11.77161137341505	20.68222878846933	14.93010388286204	25.369134349170185	25.073404234135808	28.25374447592503	40.253840583697574
22.44601712768055	25.35135423057929	29.13570024128803	27.093256228307414	9.851307835905763	43.20861636477088	13.737032658512895	9.411440785451736	39.62140576889528	28.357598426034322	8.965601318959832	45.20707366636792	18.933215111384314	15.59784406108855	38.666760705051175	15.083425886223349	12.235037228085028	4.199609509265374	33.4642840882084	46.43497672567846	13.066637037023314	23.020445017954426	4.545399956863508	23.82707748085016	23.49547691745089	6.412980621306818	25.097327720926714	23.959290651031818	42.759110468656274	26.391289877937453	40.46308933864406	35.88215237243524	42.3511193500414	20.70311247988949	11.9559146260206	26.935790116540222	43.38412725380862	17.155035546149627	34.12482104890833	24.384740120051635	40.116564534209914	18.219379178708216	11.77161137341505	0.0	9.993868637997327	13.829675402817708	14.665381815421876	17.24677980561395	16.613090507992123	28.50767961150741
13.711212156304935	34.33480485933669	22.732198608978596	36.57774235577322	8.708030357697334	52.81762329424548	8.858426298341788	7.521739539963097	49.33495783810477	22.127787177836115	18.751462309597738	54.95057086889495	28.02396019585365	23.470616285459577	48.65738662291019	8.414219106647877	2.784937634135567	8.623097278021632	43.44758064009163	55.866320324727525	21.190253256201565	13.879814663565739	13.844416850083917	14.348565141901426	14.728094362637346	14.272948089726013	35.090618527293934	32.302037669032586	52.593097478398064	36.35319185325257	50.15135844533352	45.84956404762195	52.222744109975515	30.42027570968414	21.322991197601482	19.1004622338217	52.69035068543991	17.93475153794181	44.10590653918586	17.232192449538086	49.52662846724255	19.061317187975135	20.68222878846933	9.993868637997327	0.0	14.461017452013825	14.539873154142255	9.248108313833487	8.69209519297933	21.953138885137534
27.33844196196484	25.934127689268838	37.13272990938497	37.33623207886602	5.7796086373399485	45.27058508275477	22.96261452771309	20.073965724428863	42.43031108804448	36.555591222616144	16.513643595473546	53.73429696306671	20.79099827479784	28.75911502678359	45.08608216188904	10.209864084701035	17.02498457654297	16.921038492216308	39.23079378525346	56.10132124901825	13.534867061239574	27.043953388837725	12.900853560487063	20.375719375527492	28.25896658304894	10.507248925295965	32.17937681807533	36.326410656484406	50.8597259462009	32.21813585502689	49.394863305179186	41.162607709821714	46.19000477852346	25.061969126427236	16.584800613378384	33.10734767179546	53.4747594206589	29.977682039647537	41.07507078543187	31.5481747681849	50.021661671308685	31.108535947973152	14.93010388286204	13.829675402817708	14.461017452013825	0.0	26.948420818965026	12.899772541914587	23.04704770041186	36.33530164893647
16.485306924868375	37.91657685240887	17.433032175567813	30.634112499199055	21.505972419239395	53.56026271269781	7.2256109744504196	7.15043634781759	49.661561151783445	16.5388202722342	21.360452089872762	49.07842845807035	31.694459261280848	15.710976536830447	45.6105301795419	22.9539505920676	13.761208296227021	10.559343629623445	41.58458656817724	48.55509556790273	27.205508517746292	17.92677154028355	18.713608443460874	26.52735459220026	17.28200987116608	21.02805976730196	33.10883298040657	23.715341458029986	47.390991122107025	35.37962293888939	44.18584285545603	44.20444461284144	51.4007847849024	31.783165181736333	24.89247540457579	17.86457013625604	45.06710716096175	3.419615391525158	40.97218383074797	14.714195062257536	42.40599018039826	4.527723268709225	25.369134349170185	14.665381815421876	14.539873154142255	26.948420818965026	0.0	23.510343213067948	11.870377102470577	17.096062351994593
16.630873960746083	37.83571361408971	27.557592971110967	44.31698046256282	9.550035927485572	57.059187948780504	16.97887989799398	16.70061120857671	53.919002056383796	27.19174841575435	24.631571150361452	62.221870074514875	32.033452543484024	32.188044557763405	54.90632386438777	2.8192954428687074	9.82462646306104	17.341114956607505	49.337021847839715	63.6513610434262	24.623048183867688	15.831644781854827	19.686040793684075	7.652492227144706	17.342035989807062	18.81992399326481	41.41227110254731	40.89588618344828	59.64745517345043	42.15800584452128	57.547416927202455	51.54901481998138	57.31121155548649	35.48824614300754	26.261916556955104	22.56615537374797	60.626233363129465	26.929743108542223	50.53434008412994	21.887632888542417	57.343506046498334	28.03091061950574	25.073404234135808	17.24677980561395	9.248108313833487	12.899772541914587	23.510343213067948	0.0	14.454779560186484	26.694627103878798
5.929459445181756	41.92135389723468	14.085893849795305	40.33992404854827	17.352257547115595	59.71696713455684	4.842511296245069	8.435749328312623	56.05474729211736	13.522886540253637	25.518510559577937	58.98796131533355	35.51306742655251	25.81962585231978	54.008581286896295	15.165769865034944	6.022835118715385	13.329907042149312	49.243698369076625	59.109450507891715	29.158855146507637	6.847294396210509	21.063746030136	15.242212636099657	6.965737036631132	22.15157746346672	40.6874682528192	34.48905589338229	56.95785102451758	42.39287359537724	54.095378498149934	51.768292211165	58.5405878640263	37.207100750673575	28.563363082058476	10.552167290907887	55.72562485482859	14.952550021282024	49.36050471877976	8.540374145173937	52.82753119968926	15.85261110475839	28.25374447592503	16.613090507992123	8.69209519297933	23.04704770041186	11.870377102470577	14.454779560186484	0.0	13.289777148216993
10.25388676982109	53.64046170635966	0.8718022963715327	47.573639679964685	30.638574176250508	70.3103586833975	14.77347903544966	19.14103579201427	66.46868360543642	1.0583876251403244	36.88407178754401	65.81024845684095	47.24309110870253	32.70176184295075	62.70546859393542	27.97745237139211	19.31255515705009	24.551928045950643	58.63419363074433	64.84481547641013	41.525168816464266	11.492752452713734	33.04953010073401	24.557543528737845	9.816941303095465	34.60981723907847	50.11960742858046	40.17700486831917	64.2787822787454	52.28540863925988	60.94723068218207	61.24723590648951	68.39132290548257	48.12121558129371	40.23544999703073	4.953439245423333	61.29219937245408	18.01699713826213	58.06820530927042	4.852115408740759	58.865117734382395	18.13440968519704	40.253840583697574	28.50767961150741	21.953138885137534	36.33530164893647	17.096062351994593	26.694627103878798	13.289777148216993	0.0
34.820517807883014	13.312944098363353	40.91994672536988	19.79254378233121	17.93492842034664	30.86000589820732	25.75013179025637	21.297884797324127	27.334238291987404	40.095384103320654	3.4850883412804436	35.797061294386864	7.011672809882828	16.09291367180453	27.64743849849256	24.64797747346793	24.468652056090225	15.892045358653608	22.019365328470023	38.17826681670383	5.762234132532693	35.38743518841088	8.15856646474309	34.69034597736159	35.86981404990247	8.504737948610208	14.339583230465728	20.843791887795977	32.969321726380436	14.84189047248465	31.433610041217094	24.24449528733177	30.29132553114799	8.420319789797091	1.472019400224678	39.17585642951192	35.64410279746875	26.06731249149769	23.394269883633164	36.50088504905289	32.168105071148766	26.878545024546423	3.3143527922911065	12.376187502752419	22.00274979993046	17.96131130721183	24.68298318221511	27.318779490026195	28.96893052830639	40.36032335655609
20.017238482687006	31.807292056567857	23.12198324165453	26.026214273880047	18.005789728809475	47.66112366509099	9.72494892661274	6.408361690469741	43.79614152338014	22.24661196178597	15.292429210450182	44.66331058272436	25.59481258470558	11.407465423068695	40.331081645352526	21.13283390625041	13.628464590461006	6.006942424163042	36.0131335222975	44.69495040075307	21.345207080659492	21.18791511641031	13.035062007986172	27.03586153486064	20.965518157568887	15.555956667551749	27.46546678126964	20.141730773641886	42.734634457459734	29.59252832432048	39.76320256680599	38.613568013264846	45.71180674906025	25.718773640195604	18.833212617935377	22.686475003854287	41.315601870014326	7.8378742252275995	35.67060087477652	19.642165610969847	38.41513367246071	8.836969724304707	19.392614304181286	9.48900610816405	13.183403087260755	22.900185233873508	6.109381846425271	22.392484694632856	14.41450572340775	22.69294486169843
29.30704222385058	28.948815683087982	30.604051607509856	17.23015069034398	24.90792860931291	41.84329367147834	19.100743008043107	15.950357640429527	37.852338640372245	29.70220358439367	15.279257245872595	35.65646189435014	23.632640940069077	2.411859785915298	32.561599958621144	29.426767003999494	23.010074822720373	13.75897849852638	29.037733481829985	35.31832711375234	22.20559993702903	30.570584693231602	16.161466570471138	36.3586901548706	30.20808873900253	18.935036906767305	20.91300915683972	10.602211403032644	33.972293700692646	23.565294707016843	30.76122618200113	31.665112842192002	39.012912085939234	21.871442138510368	18.340455043413815	31.275586335944997	31.88768900598868	12.528662218635105	27.985161844115616	28.132398820595803	29.096083053323767	12.758850023445934	19.682623276574375	15.079171067101534	22.164469325014636	28.638223063848937	13.428181677539044	31.095717100131754	23.887353098528497	30.352188836182222
21.53653860535102	38.24096421373755	20.418078800476152	27.59129470708808	25.78176844465992	52.390543299765284	12.695185346028767	12.085147743018972	48.416338331335645	19.52248476289454	22.47315199468216	45.58191861098446	32.340484292587064	13.104210607208982	43.20212485079324	27.981607839548822	19.097206830999752	13.993965453030539	39.72515587830274	44.571501604791905	28.972955104600242	23.054080436150677	20.96548335876105	31.993913046052644	22.249962927205353	23.581649727370262	31.52448966842514	19.91357567950962	44.159782806677484	34.08300638805691	40.74060780175912	42.35360892043495	49.69190359909765	31.56056064364574	25.981591439565246	22.051863702703674	41.02621924196322	2.470924510042012	38.65067781844662	18.917795236265253	38.58283390109045	2.160218562604747	26.814172515436457	17.616433511511758	19.60644481574871	30.9042174388249	5.471983734842626	28.73970122964876	17.276682610116392	20.283299055099075
19.400957893790373	42.64560701161007	30.508239761009943	50.502163474025046	15.056388990234378	61.97793471520204	22.302659682349024	22.653296496046707	59.009276841839075	30.306319398865643	30.506860530201447	68.25730142415586	37.16033285856395	38.49124205124947	60.63604624929991	8.497864706744	15.44835851337439	23.632448054685685	54.967523931204184	69.81937423544946	29.732747114996616	18.17278397664512	25.654236051737005	5.62367618635327	19.837846178642824	24.505187397163937	47.23436135972643	47.198982234195974	65.62426939088074	47.80662403878401	63.62579689339531	57.09820582636786	62.58964188487948	40.94884788817504	31.837706531583148	25.00970749109187	66.83061882359719	32.598570425746715	56.34275040272857	25.082059093551035	63.52560244012194	33.66595562383563	30.503252300891667	23.486386122528803	15.371535286183132	16.82048175253547	29.191996345384815	6.304537189609904	18.939922077099713	29.637660403292845
59.56881123338452	17.23650657773737	63.77791491505394	19.22009511879422	43.34895068889877	8.938623264922875	49.7189186420291	45.37366504608455	5.382919618920321	62.891435953573335	28.743443394394724	17.493655959662707	21.312303201900427	31.614500948673466	6.379724438505914	50.12492677104459	49.79232226940918	40.320417630220376	5.062953295115202	22.77033597818139	28.628039759984485	60.345575674906314	33.72748254424062	60.31372400968016	60.60284835883908	34.074701622158116	13.274460171760042	27.65352627355341	14.350832746924151	11.246833131232986	16.25118459264076	2.6008976288092254	5.0212991533276465	17.36797534891047	26.613288883209282	63.19434287498077	22.66663686292357	46.32760141838697	7.737301259183104	60.24552350658712	20.110508937202333	46.6949664488551	27.801431788482454	37.558085492417895	47.478503497348555	42.098206431793535	46.383192181513934	52.85621684523188	53.639354546398565	63.38272796087548
33.904885111307166	18.579397640523112	37.97567322167637	14.141734531748623	21.79224337104022	32.85219035047447	23.879191042118922	19.611612893692936	28.96073488181044	37.09788406572332	7.226673342960153	32.071914873609536	13.336501702178214	8.651400046875104	26.02903705204134	27.905889273195022	24.85663730952048	14.876785630109637	21.311257410690004	33.42493135426821	13.388541235581938	34.8035855388456	11.01656875360245	36.96242074085268	34.922522527277806	13.068341621261325	12.73424278374615	13.264439126514342	29.65224858997916	14.738490797320786	27.332621739943715	23.87811742597997	30.884358913960067	11.613043710118626	9.080933646025594	37.3099580376801	30.4860161897399	21.17723469974242	21.395667522402867	34.34896572409064	27.14383658772678	21.761528359494875	10.788439320911756	13.135508734003068	22.946768070186874	23.56432895085355	20.708167148338525	30.25235949669983	27.997342668716943	37.54886550000383
12.636157195301616	38.107736132160376	16.12272111453104	33.53722356715709	18.32722543748636	54.799929767106754	2.7019480344842224	4.087297886526913	50.992313200693424	15.291797143829509	21.34036692898528	52.148934421262354	31.732444877413965	18.74806511167374	47.883095838450174	18.887423936901193	9.390148663182012	9.187003632990098	43.474699006215126	51.9897396998666	26.37845631278867	13.935978495493272	17.791321096331036	21.97469181100471	13.536588892829304	19.687962248489477	34.905964259369696	27.233928089105323	50.27257161543933	36.917543582047166	47.246488295316695	46.06090779677527	53.085032910015165	32.53856422269209	24.744431744331834	15.142772897945168	48.559099599532544	7.891874632681204	43.22144158374836	12.145529734644427	45.753723191999285	8.932734311258267	24.890601975649684	13.332070162633531	10.553422384847838	23.999218364740162	4.553585828823856	19.20877250670444	7.489526436599438	15.588656670239528
6.346458629350353	43.82203769466621	17.415448069666155	45.14890443867389	16.608527081031895	62.38224996004951	10.955708890550934	13.437697342706649	58.89682636386003	17.12984366430555	28.284747439029175	63.721979533414455	37.54868229421664	31.1140025276017	57.94634495856965	12.064712918515783	7.199563167902049	17.175370759974797	52.8558350346119	64.22985539434744	30.5864502885132	5.543137499234429	23.406053476949864	8.970955144498673	7.02734706651621	23.762847953702703	44.42203107162647	39.93215103065023	61.509961861430526	45.80582630577031	58.86553633881303	55.29196068552912	61.747653161190364	39.97738573117812	30.886486947048027	12.259433491887114	60.92868886103735	21.330555155292984	53.35281724713516	11.84417293922449	57.90462707441522	22.25482163761748	30.211799577421836	19.417681164679507	9.565076188175494	21.685254797388094	18.160244014193868	10.314732482861427	6.423266030126434	16.545005250273636
40.251221064002266	28.840953538079084	40.56497557445382	8.71808939465043	34.22999521039893	36.56764528680748	30.10138488222013	26.949566228099936	32.61954514865719	39.6696736247473	21.049900662222672	25.487706921976326	25.432645404260597	9.359035553036977	24.709118564750863	39.51584764320092	33.88641080623166	24.22449950991262	22.848239962447753	24.519703978959676	27.178477292304464	41.55043420658276	24.044627860780988	47.13260603845363	41.12920886643205	26.490290995636407	16.708978793451998	0.6187660080788313	24.275472995366147	19.741935532685737	20.69681899181898	25.288419721433026	32.56527953551487	21.67263437839569	22.834777656733106	41.86125394541618	21.020777532552263	22.42683476523603	20.61488360808205	38.70323959998782	18.445741056307753	22.303624275222443	24.605983493076483	24.532423582719705	32.818203322481935	36.93522652488574	24.04674001198851	41.44131740012323	34.90413661184355	40.42458376838968
21.81419759560124	31.351289940364424	24.291300091801055	24.300659616925792	19.52891560626664	46.65211239092294	11.549012748609451	8.40693217606321	42.74961874474014	23.402836095864238	15.165928408708982	42.909913760756176	25.26586778184943	9.540599721877248	38.87433520227031	22.967413858931064	15.62966898743412	7.5280081775775445	34.719686978255346	42.828783262289804	21.55471342132309	23.02980937575069	13.557489255240629	29.035966803926566	22.742491750118482	16.215890425062337	26.218627803884363	18.200847959186774	41.04461577087838	28.46724059344929	38.00752784289661	37.334341919738584	44.50566752986039	25.00354142690273	18.701513715758804	24.21607229734929	39.42973383499656	7.768100711292763	34.22143415308406	21.126541390197314	36.56630069267969	8.603249091138121	19.4420037199478	10.511256899844938	15.125716244410535	24.2050379059336	6.913203497760808	24.304941094314366	16.301784527083285	23.915200128610927
12.869713227408749	36.79430760692322	17.426806042499358	33.168160199996116	16.618650212271778	53.74903340491457	2.5821358205489506	2.4317394290104493	49.97548253866899	16.62145840580379	20.041193260975966	51.81187464905796	30.39814916397218	18.549283763954353	47.205065759293944	17.370935728336324	8.0780328689293	7.731095800034755	42.6619153825455	51.841992239340215	24.87194203060551	14.027536964285257	16.308061505499204	21.042439038835354	13.831898664563013	18.113540934949487	34.08485488775123	27.2051207849425	49.8491008952528	35.99981248165355	46.91332700563737	45.23034801069188	52.18167901935639	31.392018335515772	23.39272724144871	15.982279020887146	48.449054804175056	9.103811214249216	42.54438174510316	13.105224233966355	45.56961094480037	10.198614799779602	23.46188833067299	11.80603441941673	8.984516539738264	22.282938646985816	5.6854301737167425	17.832849815339895	7.284328166397711	16.846164316486643
18.070226932524502	37.98602081205173	29.061076576487512	45.290929891446645	9.967666658476606	57.27212898581461	18.622808800716435	18.257605820070374	54.20630843970035	28.714588225147576	25.333951921063665	63.05396466100786	32.31868288985258	33.44238846015707	55.525864276457376	3.2878964882524135	11.458912082514317	18.661950449767932	49.89630485963489	64.60564128592031	24.88659073698769	17.197743143145058	20.455426688207435	7.800897476019834	18.744004978164895	19.387226343842595	42.086320618622956	42.09705759459456	60.43351666320488	42.724822309838295	58.4154706417836	52.06347990531699	57.688574362009696	35.94552206018967	26.773953641670083	23.986022599823016	61.62213932234448	28.533295197569185	51.202062133245185	23.407618674456767	58.313394564443556	29.63857632743807	25.50163884922794	18.30102109784415	10.766782104228469	12.586243649875309	25.11484326821072	1.6497382132718603	16.081459756488904	28.195338433794937
6.625241560199465	45.08671073355859	9.398402578480551	40.783205169667255	22.271848347825905	62.145055043680884	6.123221115806364	10.560890088260582	58.36307649744662	8.696679463068067	28.372767691098296	59.33274635609122	38.67467504088849	25.89367099160112	55.308933937721434	20.499560137294857	11.114204370731054	15.977278825386621	50.917910628251775	58.93201569084966	32.83300007840416	8.248776094550658	24.392736532539843	19.770475332396312	7.209200957931004	25.90456170343292	42.348101933132845	34.094827832980066	57.54360933499279	44.338216981159746	54.432459347246734	53.50283312102797	60.51257126202657	39.78830348777915	31.662604190966583	7.708086576216099	55.452293597059914	12.638172946217448	50.6480919194236	4.715705555988255	52.76078693859998	13.253058045563616	31.61321042235939	19.847364543598307	13.570959089992488	28.031954495505044	10.393537797373613	19.763647873747264	5.340316161361316	8.709011483628245
44.76623642410891	22.24462524893606	46.7214506040707	1.4173733946326321	34.50814753837468	28.225691697886422	34.47543684866648	30.66417237403593	24.282388215427435	45.81954753809625	19.436716565955454	19.95065321053074	20.26051300853215	13.777050200390407	16.797325146250103	40.60693028097624	36.816160943876994	26.723962349625065	14.509704077932872	20.750413192692868	24.067408756740367	45.87958174547102	23.709653863409628	49.42160688806026	45.725957824054916	25.572504123054692	9.003380222348618	8.115688351034326	17.97341407844814	11.952105760790758	15.071703416660114	16.972754741815184	24.2914461984072	15.656334841290025	19.926984786288376	47.238510712276636	17.761956252771032	28.594576694994547	12.461599248794085	44.11855326143675	14.439618571307891	28.719099864466102	21.765545752022504	25.684761382323057	35.19248029061085	35.94376834808286	29.482016513761206	42.904683481051876	39.04614356557418	46.46979637952737
29.769680245828855	18.54263357812074	37.674967837406975	27.969766012148902	9.959599318667424	37.600197325505576	22.307367052369383	18.22357976096363	34.41219259705394	36.941665182774166	7.273179652829829	44.342941263127074	12.53957107502215	20.86082303329799	35.98017655437853	16.731607091658365	18.86742482518383	13.254249129319598	30.219638399569135	46.66243313561838	5.212462366348651	30.000805020714633	5.372734516931977	27.094756048048765	30.801191067686233	2.7045586194228175	22.846916398733438	27.605033374615946	41.504749174128705	23.100882386953394	39.96873609757032	32.29664769975392	37.82916677390096	16.13429947290546	7.214237108275824	34.86558222745857	44.04971247059171	26.065588493441897	31.838081676305208	32.59996243030867	40.591377917441996	27.09172628643021	5.7064864708835685	9.067962564622835	16.121429526684356	9.439018495659985	23.714231395417617	19.509633614088955	24.316364396121	36.99224373575799
12.983123440431516	36.19253990189908	18.07120769546512	33.10797881053813	15.721589017036514	53.29742143427714	2.860520919877532	1.6787470170146974	49.54471122795711	17.280795984305843	19.46211933313658	51.75632464499441	29.786750237215745	18.607246342661316	46.9665221763142	16.549129772369447	7.3884694555466	7.086146689789783	42.350508926253745	51.88649396944707	24.152316447396032	14.059813015865105	15.61258247694227	20.511996167285837	13.970969602818096	17.351067920093225	33.774579164387184	27.331794025377494	49.74813385739075	35.632948738807954	46.86218219292061	44.90761930019453	51.81499314522498	30.89467009837406	22.775881221310254	16.390303277868888	48.51484676852286	9.853372317754824	42.30882640542064	13.586290529352052	45.59812694346411	10.963049703553315	22.79509058875993	11.088702036196352	8.146751257567162	21.38738619324944	6.436241698686452	17.07957800523212	7.237654976339253	17.467258409233892
65.02957233556467	28.935299727074295	67.25970026937345	19.454941560335655	51.94739290536283	18.86648809023506	54.77915084572186	50.777410558417735	16.967403450028375	66.35775979176847	36.50792632404714	5.591140737224947	31.60866630981825	34.325534485847726	7.0531813739813884	58.561316124365746	56.38361409687091	46.363295432841426	12.967096072369024	11.370042412920888	38.31649301687924	66.0583480380496	41.452215234039414	68.21516826365263	66.01354941694976	42.501505622194124	19.761832401599662	27.46372956250934	3.7048284581720865	19.588441449296386	7.6315199429683656	11.91932591320011	13.067185007705792	26.83196066397487	35.333614449792584	67.73708203074426	12.710042470253063	49.10270422377595	10.69975468118611	64.62996583974042	11.774471675733167	49.178439037084196	36.87491781986513	44.506665577593665	54.43787980483189	51.76771598905381	50.02497774453698	61.13235821779932	59.21158967052343	67.01562441412928
36.89887507136373	24.960650473794118	38.473921275836176	9.3473478516093	29.194992955166555	35.13410771786614	26.616914451477328	23.0586045548822	31.127964150799748	37.57197866160566	15.83952554720459	27.844616005400056	20.908511200940183	5.59873135861524	24.884994348829238	34.68363306255651	29.6622896988837	19.738367375621362	21.824511222893147	27.831763115739264	22.076566511801296	38.08771111354942	18.871167553991587	42.70778093906469	37.83150545359906	21.28280606938234	14.326557848005617	4.605329722529524	26.097045902868857	17.25500630929255	22.942953674707862	24.41933113771095	31.809812485849704	17.66317737332218	17.744498503558003	39.11229346086421	24.506941119844008	20.339887454118255	20.387631647564042	35.977488040551805	21.52963290835607	20.476165159282345	19.48653853141718	19.618642391688972	28.359411120578695	31.745740129710303	21.2939711264827	36.72027221237815	31.304356150500457	38.23076549780959
60.81359192338772	17.66147111104247	65.15432907987169	20.757750752589462	44.2900239872069	7.456376744009204	51.01211545719993	46.65009765064965	4.113553172914668	64.26968100582299	29.858221694479923	18.251384323660112	22.086874800881308	33.084194389734805	7.398954580833723	51.07009836057698	50.953572609484354	41.55790127369552	6.5897059406156435	23.66753519966103	29.46156372788755	61.56806639032219	34.81950978347923	61.30857639482495	61.85019297784965	35.075697157033176	14.678666749711702	29.19084638979448	15.187803961757924	12.523779506086939	17.34620700874711	4.1328690166402735	3.65933180018126	18.354392520082325	27.617757394707784	64.50386987554295	23.745665007578424	47.76330278816038	9.22278507930315	61.56970660442373	21.30499302879874	48.14295636971333	28.744182524128927	38.719356292692524	48.607904643195695	42.87300392559698	47.77497385127546	53.81689806159798	54.884785915258774	64.75075649999401
18.586546798308095	39.313491952915065	17.73333420591956	30.097201372597418	24.48805911915007	54.1929460379172	10.085347811076021	10.236384738260437	50.246542938489746	16.832516514025794	23.071144371084017	48.266909089582356	33.23229229746943	15.350583027673236	45.50443441732366	26.06380888806704	16.830905464143083	13.18733192269181	41.802317273290825	47.393392284103584	29.254889079272562	20.117619241845695	20.92968185919451	29.424076912119855	19.287371204848306	23.389991666913218	33.465071649980594	22.647982850517238	46.75874991328815	35.906330494874084	43.40502264553964	44.43203111033231	51.722309051877154	32.88044337109747	26.61478428103347	19.115971337572926	43.86022760344783	0.5057844691383345	40.91182101385675	15.973446738037243	41.357367058378316	1.4297799309357415	27.262151681025234	17.145026958500253	17.64967126978381	29.849947981352667	3.1099538702115455	26.603482255216147	14.500256565280877	17.543339964983772
36.69463507350624	25.134255018134468	38.23693188788417	9.580102966744654	29.116122921660963	35.3763321665067	26.415066383716866	22.873941148664013	31.370024892385846	37.334989057620874	15.852207315710595	28.061417242734365	21.039507664868346	5.3792008691075495	25.133074535400006	34.575651259477056	29.49972990680558	19.5912147821453	22.072293333195574	28.01854307717733	22.128561123344053	37.887976905008706	18.825937916480047	42.56211584957105	37.625425341558675	21.254853228689292	14.56097457360716	4.6231317181432425	26.325246580581048	17.484830834463224	23.160262299013034	24.66759791663204	32.058031907687685	17.834302431133548	17.800970068627073	38.88940775584846	24.685068472724254	20.099050969660986	20.636750889355906	35.75348167132533	21.72114183768039	20.23207067375176	19.534961941268037	19.517717425610797	28.213553382415	31.708137472850925	21.06642279594043	36.60011570267778	31.10881322467725	37.99553652059149
31.43919797156564	18.759488631808317	40.05947476383523	31.135527625972042	10.079282693907983	38.09313404419316	24.88671177935187	21.068268335293325	35.17944796406501	39.370150797956	10.858938626092582	46.82069524518665	13.496584924603974	24.731408618199612	37.89702580978629	16.44168420985648	20.53598552711309	16.458715681452343	32.01078172253192	49.45894809257602	6.330466526176905	31.47876348820552	9.181036896836323	26.905250656834838	32.44215643224718	6.40406903455821	25.216746456957267	31.288336255293153	43.87925263126537	25.063312118695947	42.60601078045865	33.89965144824341	38.90151519362457	17.854759300703265	9.907765131338051	36.825465066269324	46.988388194711824	29.538202790396102	33.97723640208181	34.77840698194537	43.50577618059289	30.593422450706118	8.110012699253222	12.388651435178033	17.751985204721915	7.295112677874368	27.01423646223787	19.258054656723466	26.31382181545305	39.33547299338484
9.818765789253037	39.141445643570044	15.359744635849463	36.22430399909369	16.95313023447913	56.43508575285611	0.6072725355953116	4.715598392096448	52.69924195411765	14.620677756545573	22.47295161879455	54.86944327485311	32.72449898578303	21.605408838788794	50.171495427351296	16.479555446850338	6.724944166390282	10.067099928041195	45.55604522489999	54.897539183988656	26.835491350311923	10.966991881825587	18.402621965124183	18.7419977193873	10.791445548941772	19.91574543785706	36.98059029819166	30.23676258276741	52.895613727822806	38.824547974980575	49.971464119981384	48.11115226454385	55.00507716589645	33.99622879939067	25.715108225748253	13.25567175814364	51.49970920270947	11.096108801475072	45.51319735114882	10.551888203683998	48.62806803225039	12.088703133857566	25.627902888258156	13.857617544252589	8.512462106224884	22.7272198564497	7.832245422157792	16.472012358818123	4.270816779534884	14.694959755259934
40.15645618727466	33.264941960347116	39.24494226080827	12.7113544203536	36.57901098667068	40.724092287342934	30.309652011316114	27.681820321885453	36.8097951435515	38.3667077931216	24.46737229043758	27.710558692409375	29.663985775014	11.143345177445084	28.338807796675006	41.39495848574666	34.89782829420286	25.76635215672648	26.967432556011584	25.855105044032122	30.899975353758695	41.56013669082345	26.90585715421314	48.29017889572729	40.96596404785663	29.503150827123743	21.150340569623918	4.940657236258928	26.94311417776106	24.181499422226636	23.143382229658666	29.333004190443916	36.50989502534993	26.0607358668632	26.5851523863995	41.1341313803475	22.271232713056662	21.515848138155626	24.486254471607747	37.99299109862433	20.23423742179108	21.169457459218624	28.29842323909571	26.739555980863756	34.16436753674611	39.77469731325439	23.684715909483497	43.10681053385377	35.15196185539023	39.19773610139789
48.117659120179205	22.58633010378996	50.048215651550876	2.281714496209453	37.35846520087747	26.117607151251665	37.82871102678811	33.99248612889306	22.271726399898437	49.14627280859914	22.064343050149592	16.63969455053856	21.542307284833118	17.12561793393798	13.823709715498785	43.57963359898338	40.06575832429968	29.96890400595237	12.379849916725513	17.771213201979702	26.12857002761962	49.22244492404909	26.54716404132235	52.560404460738354	49.07979107528607	28.25060199925232	8.978098465590557	10.802883562544874	14.611323733374038	11.540455795100991	11.785151378185423	14.64678356967161	21.78429942124289	16.64164342054178	22.162732807109695	50.60039122133546	14.991489548701164	31.89978146232506	9.76659786690168	47.47924346853844	11.558793474869278	31.998514585042432	23.97354338744232	28.766427681478376	38.384573823840654	38.485666665395485	32.834959807182905	45.933351406073214	42.38544881911319	49.804633225862894
33.13733869609994	15.723597038433267	38.72371342395277	18.594121266711248	17.836633334003782	32.49010019150235	23.739844438549934	19.286357596432413	28.82721868796513	37.88402303284066	2.329040734376941	35.496326302631516	9.60071551622895	13.38796127021599	28.064021043811557	24.36361766346439	23.10921231645287	13.959092955514645	22.68565506306393	37.47711400155702	7.998092867327355	33.805835074127266	7.2543186590986295	34.079210504159725	34.182762162949615	8.51142729918126	14.511087665127844	18.67821902868846	32.80904484443155	15.559149849441537	30.962687072335815	25.056735906143835	31.47762267201396	10.006020819056301	3.783446829339133	37.246203665691155	34.763653902411434	23.434068902282505	23.62924712790398	34.485020491238544	31.328717660989053	24.21628580377121	5.389109727616525	10.874596501089293	20.80038187236575	18.744039350645586	22.194165518069962	26.922053360853795	27.232285596199162	38.194105704694955
58.907953578906465	15.925448416152987	63.335591191297915	19.514519626098295	42.35660116497334	8.503718196896036	49.131270600192806	44.76058294379231	4.655985349674896	62.452872307304986	27.921517963919612	18.840080717193548	20.189065892701112	31.411028015537426	7.6584799647595485	49.13636107685004	49.023139873578586	39.651140495681794	5.259132322717134	24.05433288545044	27.548761286859346	59.65390083190226	32.88007020286546	59.36945917647122	59.9455548610878	33.135570200171585	12.922270749704815	27.83528766113083	15.673618441001652	10.655505249415137	17.427769170716463	3.2638672899321297	5.565452116522312	16.414087076232256	25.67715191666563	62.63159418341506	23.842580413146162	46.02138598520239	8.427182999836036	59.707535634296455	21.195027524727582	46.42110120160725	26.809402504478317	36.789752758490955	46.672048832499215	40.97946969086911	45.97519589054719	51.881163429355006	52.97985307544912	62.92397578726678
44.94798838622711	7.63762052821678	50.17915604426634	15.50042321132174	28.18257760569575	20.708313942286892	35.44849763509326	31.01190530837679	17.016106976093837	49.31935136785995	13.69415379136042	27.256111256802996	7.085917701222829	20.500115618989426	17.81345780500903	34.950778538124844	34.83724629595578	25.743055708044455	11.932086592833375	30.66336977446973	13.77000126578474	45.612027026170516	18.612303863370652	45.116114505250565	45.99309413056129	18.877314963610093	6.370987337363891	20.79869172093979	24.165351216841195	5.089843785660438	23.493713489898532	13.940998904509083	19.808787840658493	2.2374110469885604	11.416310053648614	48.97718475590156	28.777038868669372	33.799726472141366	14.05177454733031	46.1592162027858	25.322137183648195	34.395492059832556	12.660161074503822	22.63072299571683	32.43447378860301	27.298730994521392	33.15878223767714	37.670071054736844	39.03996597088378	49.694594067373224
10.599990814808189	37.07680477013225	18.687841750437585	36.83237437077717	12.872467353353775	55.064021899143754	4.829902093011686	5.2688139639256555	51.45258261874785	18.047186012237724	20.821673067819855	55.422953112121	30.67997919234551	22.833394061916323	49.88653584430122	12.093198087973882	2.425206901250309	9.000518631336096	44.943517488321525	55.903811088193386	24.24636529701371	11.169758663779625	16.237986460944978	15.516562668856158	11.649357148438682	17.23883656561766	36.435608587156864	31.675378884105296	53.24609192819873	37.98874501529584	50.5593392801737	47.429083384138266	54.072527142022274	32.551566090060334	23.76687349860742	15.470987450641246	52.608026740331056	14.769433047842718	45.26508263670403	13.321254321742297	49.57789578601316	15.8472976774477	23.3917325012531	11.86295452681475	4.216532852433567	18.644557779195793	11.358659105865383	12.24841908350367	4.922055641729888	17.93409835699413
43.043952205230134	4.98809761307501	50.0047035582864	23.818073889133455	23.386519759733677	24.312683705112452	34.650508441631786	30.25960642478133	21.461878541441756	49.20647476449452	12.816967909025458	35.75282190942603	2.910976542542994	24.885871153427946	25.630049288972614	30.038238010150508	32.266470988674506	24.857432018919482	19.679339319836995	39.39669555909666	8.436707302319306	43.40332497539009	16.38999051213725	40.5001916258433	44.08826704151593	15.321301433797988	15.146644651072148	27.6857743218421	32.58850427590784	13.673827470034682	32.19303482358961	21.125446672144264	25.357061744393935	7.1904002039090384	9.294497866529028	47.819842910727985	37.573869841267694	35.6440834415248	22.40756924967489	45.3144168154235	34.12290717374487	36.459594446471336	9.159728522589933	20.93128685789791	29.58204539379281	20.984367487059014	34.17735400147481	32.854089136793455	37.37188663160234	49.40019796385773
30.69749269197237	21.81896390985126	34.44354942206081	16.16135037477591	20.47945655780373	36.418269234543146	20.5602009218488	16.39653951702676	32.51937097665109	33.56282139485679	7.977786665329838	34.58444222267738	16.21417322312607	6.396975149824561	29.214149776517306	26.14282131414131	22.10356436513047	12.010537133202075	24.702406010699637	35.47861729311535	14.833858037541614	31.664744810942523	10.183787770744301	34.66375964977728	31.701750568115095	12.708829856668492	16.138069860827528	13.26770489077516	32.3378392965319	18.26310110558696	29.756772531094544	27.2923912792979	34.369839710825545	15.042226122759184	10.835950721839557	33.907978041592784	32.36563653278406	17.62883273351735	24.557025669634257	30.914933097758077	29.14402133791554	18.237958390864197	12.262600469822045	11.069637956064645	20.420519940000045	23.083936648334667	17.14312938794721	28.306034797360052	24.827034496143366	34.02884539652395
35.3146684224038	13.302697883781088	41.09977762669556	18.48064865062388	19.006524850774674	30.29909714769836	26.050232688550597	21.59330037742748	26.698885108196308	40.2639300426868	3.967288904601087	34.57998045535472	7.222875984434292	15.227828681095325	26.592624430112195	25.680472557500064	25.111801264648456	16.22652570550513	21.03501790748754	36.90301316016455	7.034825268025439	35.934263742611904	8.915703625258784	35.632554903142776	36.362459916338054	9.556816015084578	13.194425428570161	19.646542635369112	31.777427432752162	13.857398929087285	30.18645125861358	23.313966551547857	29.515043688330117	7.784840050817095	2.783634776135975	39.532380344189484	34.35044139559377	25.836419466041626	22.28452313545955	36.802774196884826	30.87710773901351	26.607186122223098	4.624414650231379	12.922783094479582	22.710532949141356	19.214065172262774	24.61502557242814	28.321713765628942	29.430779777427052	40.56173875920729
49.6723634350374	10.389204765141157	54.28372344203498	14.107738706260395	33.54444829225311	16.59190399538194	39.92864374050614	35.54383656798645	12.66106470263174	53.407367026188226	18.75975194087767	22.422534094699152	12.218436083551545	23.043724324953924	12.484423168420323	40.30262988673965	39.81236522717819	30.41539107782258	6.553705005121961	26.306237073842176	19.158062604726986	50.416696007170074	23.751475152516733	50.41120118422374	50.710532562595205	24.190756454994833	4.881211888338591	21.197697674780663	19.24436806888979	1.8645744502107162	19.067006514766558	8.552541117101288	14.802003702062592	7.63974873694592	16.745977197796588	53.44269807129003	24.81494390795487	37.26175229534057	9.066086937561755	50.541260206510316	21.479132167833765	37.73879512604819	18.049467065288386	27.577352012622512	37.491739125313785	32.69180777669245	37.00329647400816	43.005976440817825	43.74479839429883	53.84884512319662
15.146590145486389	42.68039405600679	26.265136047210415	48.54546727876877	14.38118491647951	61.90145734918695	18.421180915147033	19.244332750719902	58.74991014567199	26.04883137004521	29.258339298879342	66.64359070617803	36.868685643037715	35.83506849023863	59.56435355746322	7.660417136469737	11.898068134482337	20.94858784592952	54.04501966874838	67.88552531093744	29.463532813100926	13.957774137419783	24.26937191487118	2.8341007007411325	15.613165900111255	23.563493478586953	46.0333867142698	44.64900233957454	64.13065706177572	46.8656242109954	61.9232531374124	56.285713378543214	62.1147273799069	40.2657253293895	31.020808575640793	20.81539212763844	64.79003358792826	28.84369869449769	55.1525841055568	20.813173569527226	61.557929635095626	29.882019348128942	29.872465169876172	21.471771495834965	12.376026201645894	17.547885787973776	25.4672514375208	4.844939634427021	14.797736028242575	25.393840998244823
65.22589679405975	18.681247785210406	70.52625530523264	28.28179895262745	46.94342705395374	1.03247605273897	55.835824679293474	51.39395798910336	4.163170804033752	69.66020461732386	33.8429163113346	25.20381876239273	24.51529818013229	39.46239302230563	15.113694626835183	53.65439968177713	54.881380638482476	46.09327773491893	14.04948148226646	30.861676929060945	31.85601453934307	65.82116126140025	38.54798821812476	64.09205392019616	66.27401367238524	38.257644892539034	20.94978184265591	36.50954455170111	22.39029056513348	18.230117514747658	24.996579348676015	11.923149040495737	6.679224179105666	22.137398862390903	31.032830473841166	69.36112452705854	31.321984964851136	53.72242346457878	17.10713979032194	66.55165648918337	29.08331714118796	54.210370912431785	31.77175340194415	42.802073158677686	52.355127689714934	44.59169468642332	53.36539005648847	56.46293436069391	59.34266143558575	70.05691896743942
14.023179700866836	33.735776118444726	21.300161716269407	33.56631025323525	11.289038001305348	51.597366719052054	6.121595457733937	3.4950187199817737	47.97237425347313	20.587743688729297	17.364010304234764	52.109952039621476	27.325116912878926	19.888497939651597	46.42062987217363	12.424298231787171	4.659629750330406	5.557498941607627	41.45271527841412	52.72883912534642	21.07950292453438	14.655234991657238	12.877242265409455	17.94786406658623	15.072179334180479	14.09226250106432	32.952483051732514	28.75134568683871	49.885440095206555	34.49179899114341	47.26128918532654	43.934747801473954	50.57611085093527	29.082611001056094	20.373866013382177	18.609038495905857	49.47500821180883	13.97808419293826	41.80604929824685	16.21544548828668	46.393351239274985	15.115644615009446	20.08077952560553	8.428709139659736	4.0934699739225255	16.993784242655334	10.627075529594002	13.336439284999937	8.19002351993272	20.602796370227527
52.56283802200928	32.24966458567172	52.5115082231162	9.925911024511244	45.0718441971245	32.840822731072784	42.40341432562043	39.156315689818236	29.3926602700278	51.62514918339788	30.42026071860299	14.711234853313583	31.17863261316699	21.47118843628532	18.655019981763168	50.85281802310487	45.940986540244765	36.06246932876896	19.978585141869985	12.4580134056952	35.26908731366988	53.8596158448837	34.39060529660549	59.032914007983756	53.43956190178962	36.4565276416092	18.662016686011693	12.707910620327823	14.640178190541414	21.047422090509187	10.674292031115797	21.57228039621674	27.60968528762234	26.33734870380367	31.111661570635075	54.077167089799225	8.881676236506257	34.52932286383974	16.414589141012915	50.92016383732514	7.031196144924499	34.303879887040125	32.95285877938796	35.77230487756108	44.68439741386985	46.919354927889685	36.31784875707412	52.97330355876051	47.195950169361986	52.42482165693862
36.21085039351843	12.732781212515178	44.001889054973795	27.1315704744659	15.752763276958108	32.05737541017337	28.59776472314524	24.398898756150718	29.14301509007165	43.25255245795206	9.333462219391542	41.63994166281184	7.619558775156707	23.60630339236052	32.27324220989895	22.33392008041604	25.30158888059447	19.210615091256507	26.3365131136231	44.653334398061915	2.4064637843832726	36.42571804543571	10.681570737068053	32.8044299112561	37.24126908851364	8.730246641695366	20.127820461833277	28.746570287805344	38.606753219447256	19.5826058739965	37.63261753643502	28.10591970122434	32.90415149030689	12.329851659932746	6.573806796516324	41.29678057709125	42.4068476729824	31.41529140299834	28.549944740734635	38.996434286898925	38.91027494758453	32.36989569928052	4.961310477617926	15.031915640693006	22.54678851697706	13.295479843275736	29.381680187791794	25.152700364158335	30.751054141832018	43.335241627025916
60.32151739865233	36.394004572343356	60.12371997729039	16.365702690686465	52.22468279596165	32.686915474010675	50.15719843428246	46.873160693536576	29.850091404414364	59.242134251414	37.19751864426909	9.917072106216887	36.47905613881846	29.186254685400968	18.35029559206955	58.18813824746138	53.591260587025005	43.64943000672932	21.810632675334407	5.436030583761658	41.425139815068114	61.61653402712116	41.44991407383577	66.6004623371593	61.19811347429214	43.34264604343723	23.369203302478798	20.462074399200255	11.522676080139242	25.11199037365762	8.414260057370115	22.571946888036702	26.97736869881144	31.443041687816336	37.461577177292	61.79908981087369	2.3787156295648075	42.22350080720716	18.048115516312944	58.64346876613155	4.640680088588273	41.96536397108024	39.27596012598125	43.14503738554552	52.25988827798734	53.69043985536725	44.06488142614607	60.387263391138305	54.9448423647103	60.05933462287632
1.6385635988668035	48.84704693346507	11.626788462610039	47.612856970372995	22.631501082317374	66.92289704143269	11.878726037785066	15.805527433206668	63.301334679288765	11.527648945980381	32.681617875739086	66.25810697845408	42.47275937395702	32.955409914545584	61.38805221601201	18.49198069933038	11.939847322634158	20.656329089031985	56.60945377701574	66.23167357177061	35.83330754131516	0.8960589766566258	28.060667493468202	13.794247154874789	1.0940283018062935	28.860382646111816	48.05850589675368	41.49060108066455	64.27444259393836	49.73262594427398	61.35996987204514	59.12709663376863	65.8614443041006	44.409226612847284	35.60037978240076	6.052046787505644	62.8106547558202	20.70607431212363	56.739641500522076	6.647475632826572	59.97997486537227	21.389562348336792	35.152949868194696	23.72233937700078	14.68950500944408	27.930768898840345	18.123779231688477	16.71640455184773	7.379522988314722	10.764688377944026
22.89111209429784	32.85401647336832	33.51184472976196	42.47640576784452	6.6887859293777145	52.193391245906646	21.104456679926482	19.47503369459865	49.28777242178447	33.06163634456832	21.831583336630327	59.60545609782515	27.51420319805406	32.07826192644183	51.4353036982178	4.701710591788371	14.12049103625101	18.16443128916137	45.661331921687214	61.59704552210308	20.128659492200352	22.260627892657084	17.360348615803165	13.679281090906928	23.68640342989754	15.645820073506462	38.24069821756427	40.33147087806532	56.83957228456166	38.554927488693956	55.11391789566053	47.69630548223227	52.95984136517103	31.531692455223517	22.63911282108601	28.83002224979891	58.79056549487078	29.948421728553978	47.2756101376936	27.815117641879382	55.39466993110069	31.090657670767285	21.155585164391873	16.48045959435576	12.297908428565826	6.980832033699458	26.623202502494518	6.7073691430692675	19.753518411628775	32.666091497759744
17.155641543536003	34.69973704439897	27.60997820924814	40.89337406322645	6.347764900413265	53.849592982400914	15.385157525052504	14.322419758690224	50.65426374211056	27.143162069895297	21.186150639885028	58.767394825346585	28.792180801116718	28.983272965596704	51.47329159358285	1.5841852748724206	8.267353813498758	14.248718609010217	45.92436670746104	60.22215993953158	21.417908126689802	16.668427240526487	16.232181504859714	10.851035326963569	18.004406135132545	15.427074684198923	37.968187497850195	37.62802535323636	56.1909536716851	38.7446414919544	54.097094451945985	48.153667200636335	53.9850582809233	32.128445252628865	22.88313163604436	23.062297367931443	57.21271769888181	24.76396046605678	47.09034904812288	21.917712738650813	53.91943264979466	25.891518101083847	21.74418521398392	13.854671985829219	6.830601393858774	10.601934759691865	21.370467847864994	3.4565020610821997	13.80793354300213	26.769726472570724
65.25328710869853	30.418587207080634	67.15886202138424	19.388794048844424	52.748494787298334	20.83165081038187	54.97751950259064	51.05093551075263	18.89299259472561	66.25737660360576	37.26149433281846	3.688539973057265	32.82014154608041	34.31254274004107	8.592661981766332	59.31036455126976	56.82503857757835	46.76531109013558	14.363423236771899	9.463166278400486	39.375867805014444	66.32017319227413	42.16046988809641	68.84265656255761	66.22595531737218	43.31964311974842	20.623649909360534	27.106266723299225	2.7214689339037625	20.705430283652607	6.594235046181083	13.548454298940516	15.030857273228346	27.959767522499234	36.25223263388988	67.80347667639786	11.025949286080122	48.97074901918363	11.740057952390158	64.68095869068308	10.463631218295465	49.00080308253887	37.83952568473483	45.06743631064441	54.94872085872521	52.76191919702543	50.0228659735492	61.84517101552176	59.47405916027645	66.93938014533678
67.06651038776502	24.11923821325474	70.98444206533412	24.93564010942966	50.90487544404849	8.41759471141383	57.14609926616529	52.83258900525602	8.16975782323791	70.092521045118	36.34034583879819	16.641250332362723	28.717175063421937	38.44843350706696	9.043698133205057	57.683916823219946	57.36867023628133	47.8359207648698	11.988985442981278	22.41891483722157	36.09481709989845	67.86974177818327	41.326858324686306	67.89827919022282	68.0968039472305	41.65958512623034	20.55158147261979	33.521640313637974	14.270144107522489	18.77229517218326	17.589158432179214	9.39752073131494	3.5735589905653957	24.942273562406353	34.19819636036259	70.58114375500477	23.496795206558406	53.311606138396925	13.085105863162287	67.6015011753734	21.888482437835762	53.611454677938205	35.35620516321392	45.13709815974948	55.06930485156276	49.49944946636636	53.55634276447279	60.42434775244426	61.13842623359258	70.61696087026571
56.6319589724063	19.003290361197266	59.98319272710394	13.754429172541245	42.16280929717346	14.87252479635697	46.539010430229744	42.330188435595936	11.319767525623497	59.08675701981885	26.891807178135238	13.578846578020942	21.428853824890137	27.250474410288298	3.4200526969798704	48.85306375556057	47.39492768238392	37.563753372521624	2.947968769376752	18.159616790348863	28.21343869572692	57.53620802932266	31.897928782773867	58.72626667000485	57.646016559312535	32.72006337558829	10.185992964871321	22.323509811036107	10.328810938086303	9.49335337132965	11.131431455552514	3.5155922248781235	10.160710533011184	16.69391212848731	25.41451206896636	59.84529235084644	17.460710195466124	42.15802633062201	1.8724312156510863	56.81394490970678	14.595436381771858	42.42084637566951	26.88224299144775	35.28307121063668	45.27605066691537	41.71041261269211	42.554083842742095	51.486591223659424	50.729482746092735	59.64735630543533
15.85995001896708	40.78373019129845	15.127402677738173	32.69112138046018	23.84823854696563	56.22791376414088	8.07956915385362	9.3587845456501	52.30972223052234	14.225631549769059	24.257118816231852	50.96172307666293	34.57903463225473	17.841298820272584	47.93575795122573	24.711138211157266	15.16394581373423	13.331396878199707	44.071616622676665	50.17087446373734	30.09893277008905	17.41799673445831	21.59041809772917	27.250657832110594	16.52892591487869	23.867526286936414	35.651590862922134	25.389898985974252	49.39782823580088	37.99608855664467	46.088849437033545	46.69779721197488	53.94076525271022	34.584319419217366	27.791163117607223	16.291323308482024	46.6449017596606	3.3368268112846233	43.319099462906415	13.145654080373703	44.109544939134665	3.916854284939754	28.271727531920103	17.480932407883586	16.36267612509415	29.404960997777092	2.9028572267622654	24.98800315359207	12.115085161851987	14.883467878545337
27.918656682918563	24.401038130050267	37.44711780435287	35.82750206759095	6.045138665425309	43.74063365365214	22.965785161816566	19.83060574975011	40.87054611930996	36.84084441647594	15.02862109093539	52.1420539671437	19.195978985897064	27.57527241466564	43.47445579526547	11.327004872837776	17.374879178780656	16.31336169669699	37.61945279036088	54.540873086774425	11.924799804211517	27.71263489764384	11.625780302168168	21.64694670110072	28.86476743438989	9.120794735026127	30.579470590170796	34.99287424112181	49.260797856391214	30.606940519080432	47.815526281876615	39.55438832044573	44.60789353970413	23.45059252752078	14.99739076973478	33.60837133596583	51.93422795475604	29.49202387954668	39.46665265872722	31.920055427225755	48.4762514577764	30.612293678106496	13.330046677172126	12.963683131451855	14.715194887935526	1.6116677186003336	26.554531771080608	14.08411686188297	23.3858404852594	36.66549805987902
13.171414427274994	41.383359851468555	24.27480349826438	46.24627707688744	13.04899623093567	60.48387618558736	15.712370877144126	16.545265025044284	57.239168091077374	23.99541344502277	27.349578943362413	64.46250335391429	35.417649444951294	33.30196415556982	57.63788184972576	6.762346707549605	9.19074668166789	18.452919198142382	52.20156460087064	65.57262389496057	28.078902202562745	12.161916098365433	22.3337508513287	4.574690947950806	13.7602183464226	21.86950553221764	44.074079901973825	42.137619760718366	62.00421874688106	45.03097013125919	59.70987655336408	54.49223474930048	60.482655942972414	38.58639741968342	29.322593875234965	19.011016495932335	62.43863615610917	26.121525841582113	53.17771687127783	18.707407414804074	59.23759774966582	27.162668380866503	28.283169862044204	19.255916617079446	9.835890988507217	16.9709450530715	22.742734048019166	4.1786284143572745	12.21838746023305	23.40373295312149
35.35051351328743	14.019513851040546	40.75418246914699	17.10490868505268	19.871646912145486	30.305190752721252	25.87332879872709	21.427649955174314	26.616272715154853	39.906548019153	4.433205205504457	33.53112560208025	8.233178193582132	13.901594215459534	25.875147103312983	26.46735645742798	25.358944079889945	16.139483808930915	20.453905960086967	35.70074276120665	8.53126128257787	36.03481070940426	9.441471314861465	36.26747043676728	36.394748921552775	10.455014617153909	12.354172878872864	18.131027634757398	30.787233952860387	13.316184635997319	29.067456915206176	22.813059415360573	29.230476976710527	7.883350151571001	4.22844729111661	39.39468590086329	33.08554432904715	25.072876445698313	21.476078202891433	36.60433469028283	29.624083281337615	25.80014097511202	6.069329236752525	13.124004566638817	23.04958069208294	20.404012434908715	24.02744247368255	29.058301286609417	29.43864001158268	40.24145328242805
47.38258790103589	11.013309600973209	51.82421564889437	12.355111669277772	31.82374065896741	19.1121908788404	37.56512777806274	33.20230778037467	15.166831686714827	50.94548714883118	16.744705214101742	22.92727803346688	11.420217881424051	20.516962393949427	13.798520787217617	38.544874757614586	37.657979058572266	28.13362468481207	8.13088249301618	26.349764127468195	17.861512656438098	48.16051575143708	21.76159997271208	48.53618875608003	48.41710609429259	22.401596273499077	2.77304715661791	18.959920323192947	19.854022947660347	0.9585258856742106	19.16532635262032	10.455997268816256	17.107577553359487	6.438881792199002	15.038277412765899	51.06313411670446	24.54248470258606	34.74067372003035	9.798306576519296	48.141502016416595	21.112018744619526	35.21183441151253	16.484857291716253	25.434703620279965	35.39532800149473	31.32676870459119	34.51649301175105	41.21012701057239	41.453135279912026	51.39825640745089
38.830119060611786	22.00385002177172	41.07772448920407	7.273155426772426	29.226673425761444	31.861922675506356	28.54279205300683	24.715439663100856	27.854837374393494	40.17704089318542	14.816699904669461	25.899050691388602	18.388038694916734	8.15374131110821	22.003063195524174	35.09653780729501	30.922018927422876	20.843770573715194	18.648717032523876	26.498121574301774	20.46190870161202	39.934677069464605	18.553438523459754	43.65273528991806	39.79400308625842	20.699014707451884	11.024085226656183	6.47559757353539	23.88808813742916	13.953307071010256	21.016939107489957	21.259802197620886	28.643533365240923	14.753688225952851	16.128668712673594	41.39766769816432	23.35846932997516	23.083770021127517	17.427763976759238	38.29223823061351	20.15882817529864	23.311889843276294	17.945609121441127	20.05572026869895	29.368388924943645	31.199880262717322	23.73042813887699	37.30175886970905	33.09927944824929	40.791381921378736
58.27455936642591	17.885913833584397	62.10662622769986	16.769090882012176	42.805317383809786	11.578760476959356	48.305845137448124	44.014025502832894	8.040070412778595	61.215111510211784	27.85565337556603	15.519966833749729	21.244841692385556	29.653821329269864	4.285420418875321	49.55669896564715	48.72461049024962	39.07668183959318	3.116441876291126	20.569795996764178	28.375340409747484	59.1086130657807	32.87115545033676	59.61947273859419	59.30073910761075	33.42907152506516	11.69326320735049	25.27469349812684	12.298576368165282	10.154122904640447	13.836961777783824	0.7734709058759981	7.119535900681207	16.896837939462326	26.000321994276558	61.72049719142743	20.246834570559468	44.47531988087965	5.099984842886132	58.73263722245029	17.57733910729523	44.79723039008806	27.319369672862713	36.51852947415806	46.49309998555299	41.90722880401039	44.6802888467094	52.24894436840589	52.350512073672704	61.73752472789232
62.33916328473297	32.18091499497433	63.387309070190646	16.41405194993824	51.66528870269536	25.780391840813774	52.05050513049077	48.363191801253755	23.265733253814247	62.49029650179128	36.207201272367854	2.892752405898241	33.4532568097377	31.02420530926464	11.872730979730266	58.007364084436546	54.58247177395882	44.48873970385378	16.471063151206284	4.583973133934292	39.33469256488513	63.506962200219974	40.88515697113363	67.09841903531847	63.2761991947361	42.39003463383224	20.444624756816683	23.058021355647295	4.239978792667316	21.39298957689349	2.948715703923022	16.59182270396218	19.989789556194598	28.40405417060054	35.76892356989356	64.4550694235827	5.0427581019300405	45.214084784557286	12.96492188168364	61.30528453039156	4.803864033476804	45.130324105832905	37.487761908505306	43.289846540754446	52.927825346346886	52.33821897258059	46.59115821474337	60.408965579874355	56.69789798609024	63.229690156083855
20.931299195486456	30.38759710520827	30.878812025203175	38.05081986624752	2.207796881883918	49.610940797241	17.276176982224264	15.075917030021822	46.48836380008892	30.332885482785684	17.706898442113808	55.51942046342438	24.5983110234575	27.245548889254625	47.78774495583673	4.644665375358177	10.826160147004378	13.331011504097331	42.13313896953833	57.28118583104523	17.179185858556902	20.63310838881941	12.966433936385757	15.092305756919988	21.847508254772727	11.657610267347563	34.39371263362726	35.57658774336259	52.83986417752111	34.9663862176452	50.94092462477555	44.28902319631478	49.92705756947027	28.167699101701697	19.004881895300773	26.7232083494906	54.39285247463655	25.46043036923401	43.497402961689005	25.25125935848942	51.03187129308984	26.60555242474385	17.72447865305139	11.656699245438443	8.469142799303643	6.41299105668298	22.205538833712676	7.450496886175048	16.81121978904816	30.0674539165926
52.54807369606805	19.21783661560178	55.460146215884215	8.863133880986883	39.3026232715029	19.381930006813924	42.36130385128945	38.25224316899408	15.600512892087373	54.560922465660255	23.815636163686413	14.341711808633796	20.129308841800793	22.58463662962683	7.5724509366659385	45.86736876669528	43.67368333253411	33.69455391772931	5.764651050927267	17.622287005015068	26.199448832697342	53.52076657638918	28.726970004279128	55.46142892124258	53.54764440616855	29.878041569370975	7.271204842974311	17.424189727040684	11.417083837156087	8.1082213901381	10.426415245283454	7.874111822172195	15.00518114702369	15.08789893239289	22.87957984690412	55.53333394896962	15.984140408084045	37.51447097380173	3.06946929993779	52.468278701301976	12.648357158169707	37.73519516957395	24.51551120903977	31.751029602623635	41.693216817766285	39.443457129909945	38.05959361876149	48.412957873473054	46.683928176868	55.1513126552223
43.597033690518614	28.738986886229277	43.93519207851196	6.673649541094196	36.7997596939927	34.645222412655116	33.4197455277845	30.179226125720774	30.768456875259115	43.040842462800505	22.931905593112734	22.17858567279667	26.031176924500713	12.505642261292191	22.1143284439795	42.30826816267457	37.022139327974386	27.232555289337185	20.888710244289918	21.131990118628877	28.633083667555823	44.882105667795145	26.36143347312449	50.192459115117884	44.48197966254112	28.6651482157139	15.800363629912884	3.7289604738965596	21.090767092575277	18.775908138776757	17.431368420694863	23.19621019582824	30.318904307723972	21.826142421431133	24.30656940879318	45.2491401817335	17.63913446205102	25.81041384843603	18.287522494405962	42.091178203092824	15.064134743413748	25.674301682461227	26.12754988978837	27.247209363570747	35.85155547304388	39.16785156825886	27.428690866899867	44.32296737378121	38.20829991077917	43.80137867815211
38.81367180896382	9.193751631584192	45.982617027331024	24.203523032057884	19.16958323298311	28.400817388385725	30.58926267024041	26.238915770141148	25.384969322933618	45.197917828470416	9.316708023342915	37.981358343007265	3.7639414407083827	22.665215411106743	28.45315430288276	25.863173684801755	28.008427138275007	20.872415306577622	22.50640414161946	41.167290478088	4.155130878864616	39.15010241656798	12.310037377972504	36.30836579349864	39.85617555309367	11.07038037599762	16.604061319879207	26.74027824876682	34.91271056470596	15.845628401555444	34.08042639223807	24.247129741969438	29.07741162356917	8.628639801671488	5.820826608501321	43.65714285568893	39.04242774178996	32.203104130649834	24.808211150481633	41.19989835831305	35.550448748020884	33.07689579163826	5.168660294221662	16.85228701985026	25.313902614829555	17.113411915981747	30.5172915768551	28.673102843908186	33.17757130800011	45.35935626763666
43.779784618342056	31.08466220374099	43.51676854819793	8.929205236674107	38.1400927255251	36.77887230020447	33.71649741656187	30.70731778121612	32.93341203835737	42.62999332040641	24.707613934597653	23.0680021890746	28.26768377325566	13.231864094941583	23.941625178361615	43.44302431594422	37.717608299784104	28.122664737889504	23.042278943320913	21.435326564680093	30.61264775137571	45.11856278217915	27.8860567521078	50.99999574060088	44.633301146767884	30.284352026156785	18.160552348371443	4.499334713549827	22.27910627491037	21.130034482068478	18.478867921991167	25.290649196095302	32.322501789451195	24.136388131177874	26.271850852750116	45.12569943938064	17.86978787866167	25.550022954859674	20.297004368512777	41.970823403612	15.65317672129965	25.31042529338297	28.07590813265957	28.45734544592936	36.702480105734594	40.75795960490827	27.42963248166683	45.36096865442673	38.54188980661852	43.42912101294942
30.582422621252398	19.25628166608166	35.53764676845668	18.315878665693432	17.630597016251077	35.337137500132854	20.842517125089156	16.437604994033773	31.56487441488224	34.68308894234026	4.088309246627406	36.16216919323771	13.229257355774418	10.285481031927096	29.67962162105847	23.735883051039924	21.07500913521522	11.339470772600574	24.653382759781795	37.596776913890544	10.98785051041371	31.373888448730394	6.8975465213726475	32.89057694296457	31.61694216518149	9.14280623838365	16.16127146157603	16.758275086476736	33.67904579126146	17.740249190074746	31.454126065469502	27.145492789742384	33.89448473423315	13.1069703714261	7.164307841930416	34.37127591875348	34.660441554564116	19.83820847510466	25.100409530825825	31.518193751389525	31.318737703034035	20.59927924655115	8.45040469833041	9.088922343856018	19.022142339757714	19.638744499829667	18.734906834283656	26.10132861035121	24.652963801332156	35.042659666677054
55.383676822163274	30.482184556232305	56.00065752657059	10.309977686053367	46.23477797452476	28.942672405090143	45.12949256347834	41.6248323787024	25.68042604778097	55.10656290065781	31.08346225949919	10.3811538258835	30.304921573545094	24.04109616861004	14.559611099132567	52.30974316836103	48.12778027126641	38.09410962201912	16.739106803728525	9.265349388720423	35.20677064099712	56.60994687744227	35.43395672969419	60.961228763147545	56.29612587810753	37.25062843209882	17.247336664274467	15.716206652166449	10.102440383056559	19.158657646263492	6.137247076961485	17.984590764879123	23.530694066466005	25.286892289120278	31.261053226746476	57.252490532289194	6.052312272763094	37.87081922747374	13.006573782407854	54.096205699409275	3.006536246388412	37.74016869155486	33.070775315019866	37.331854905140496	46.65967584751996	47.54937810611167	39.400045557821564	54.57398793588907	49.85185135257521	55.86712160751718
54.135227106720755	15.462129742143874	58.00139344210804	13.569834352822975	38.94619891088246	14.478323650436451	44.16253626405923	39.871586962559206	10.551213949758601	57.11121793279934	23.845517901185442	17.077524887148634	17.888398160194296	25.679879882637156	6.815719092148051	45.67279799684128	44.6270831219102	34.94605468634195	1.0322303705048466	21.41129089489962	24.776833942505117	54.975230027742306	28.86414745887082	55.658677903244055	55.1607205574771	29.52989243561073	7.550718258506851	21.847165495024935	13.843924876383827	6.183541020553396	14.239567017884086	3.622715490746335	10.934798850441473	13.24165767296939	22.149006755395032	57.58035221268704	20.38665013777494	40.43892661146601	3.9383295253317008	54.596038289736256	17.287723376524866	40.78623330461352	23.549957907033534	32.436592244755424	42.421107462143475	38.29987527455517	40.58180836234927	48.339826026461466	48.212141628460266	57.62525857015265
34.29324326052799	23.126371251639135	36.748761470244744	11.785670824411225	25.55167223112935	35.23124376741653	24.007056997404167	20.18861962713113	31.239215019080913	35.850336057974054	12.32924618540978	30.427817732287306	18.434834590703442	4.282589422631431	26.272502918002843	31.127574692408917	26.495409718384657	16.456931895900883	22.490727137153787	30.877051740480425	18.787417571867774	35.39814031512658	15.204304364482569	39.370409365890744	35.25814550130937	17.6354771237815	14.300279529802351	8.243832112719515	28.422919247150165	16.96464357210353	25.540542213465205	25.12064478151261	32.444126803321524	15.870242782012665	14.505160711810246	36.91554813725678	27.656181881476407	18.935855600010015	21.643355449715905	33.82208583009489	24.539653364458758	19.26673131544995	16.17972503053821	16.045536979692827	25.0411827880885	28.084862463294446	19.342697998435767	33.22097135448642	28.5641270303489	36.43464296259053
38.43501660939504	15.33827310455143	42.57763846203696	11.60294897306232	24.95340098796322	28.308792661942977	28.46568560853055	24.165034302789813	24.393655416000914	41.69793356472502	9.495127826053741	28.392633480105847	11.229531298954742	11.968102360869404	21.621188992230817	31.37876090774549	29.136073669914804	19.29261375975319	16.73668730337448	30.301426481400608	13.846400074249331	39.29628326755926	14.212304958278139	40.83598539494722	39.45849311085524	15.687262688336267	8.17186398132233	13.639621666555966	25.7831379071522	10.128745255008392	23.809330351488576	19.286937521092835	26.268220055455345	8.047443350094468	9.66747129683284	41.91645132088419	27.619223474004798	25.587172314007663	17.03332478084439	38.96224958181092	24.17131199702617	26.10940724684581	11.507138401499676	17.119963990369495	27.083387967565105	25.855889898111243	25.27067603990681	33.86446277941417	32.515604300355214	42.15691348117506
52.01380281450467	5.964285849313118	57.77753470813458	20.97721932138515	33.6759691538824	13.872075285911828	42.82582152556771	38.36959446825469	10.780690222902939	56.92898041582031	20.64591344044713	27.440420817132225	11.197161805213701	28.308751362842706	16.44113419977449	40.41793016127699	41.57536723484182	33.00570131573257	10.951177825758174	31.966241134946763	18.594110862328193	52.56359958051641	25.24930924953904	50.824815170281944	53.063184941937784	24.91157348135286	11.512532585537002	27.685266281560878	24.184437237560847	8.55470078094431	24.802183204027905	11.521179445406355	14.695815654300448	9.154519740028716	17.715800958413713	56.31195039897639	30.901647173088506	41.652704881017	14.49800897392082	53.57568379528521	27.714800205670254	42.26353714950104	18.425673241031355	29.568043282136763	39.02758720930253	31.65126779309156	40.91807962386963	43.216212358678206	46.16099252087276	57.26430099052597
51.10865021392122	12.635628395270807	55.331696133285796	13.069069118473267	35.5524890382101	16.02601417722388	41.2330340568549	36.894454606410996	12.021190010115447	54.447715266385096	20.538190590681225	20.071326676354754	14.52925038906317	23.494925780915082	10.221398609752512	42.28879341124564	41.44268116782067	31.872807455446083	4.382935730166357	24.022638871322986	21.357004293099084	51.906317882805375	25.553935358253682	52.3142548111087	52.140438292833764	26.14952518488862	4.944545598645507	20.736051514076888	16.889243176950263	2.8377372197211765	16.784011040235416	6.660548651058291	13.4718170385435	9.82255839053141	18.748562917319123	54.70643310062739	22.629859903044334	38.021118947120016	6.713171841176087	51.759615795746996	19.341730135673288	38.435743114823076	20.132482671296806	29.224082469203992	39.18919051803427	34.877624180425634	37.962158588145186	44.96673981200961	45.17978831788003	54.92623831817243
42.0010164237279	25.737151260789155	43.11178819399576	5.151551073276225	33.98602479156278	32.88608792519099	31.736717976764186	28.24202817672038	28.937160991477224	42.21131304364229	19.81457369731083	22.920898581387913	22.832236519614504	10.649469653858127	21.213645985427537	39.67032198413194	34.855147255963075	24.905488570714372	19.172902575425915	22.658505020626436	25.411239132346868	43.215985710014266	23.41957169463955	47.86524493858626	42.92100211912913	25.643091607841722	13.173880955555623	3.4632098013131145	21.397331453997587	16.198884891658125	18.039845295885147	21.62649323726525	28.924959171297978	18.722876336805314	21.091528087155332	44.030675749815835	19.313862669210355	24.913962714053284	17.018831520278	40.88241670771357	16.377553685268623	24.91934899827536	22.91747673002636	24.586959842430385	33.52015675056709	36.15004778592999	26.16849378916367	41.77414165734351	36.453612575002474	42.91634836355828
29.663833094428785	20.052579031940045	38.269432165963494	31.08771234476304	8.467154100593135	39.34331029087732	23.113987812653697	19.334260212112873	36.33312042645436	37.58197372766732	10.440617062052894	47.226243592505895	14.50212723599507	23.84913567636732	38.58503787093573	14.990404216552534	18.75387036928957	14.823529312466151	32.74963785444572	49.674581059925664	7.11205393459012	29.719771711184293	8.00016941314389	25.46135468954872	30.66937711699044	5.210197167447981	25.658757746920415	30.751615171941694	44.340314042001026	25.709250455343007	42.91667192601213	34.72488226308538	39.948477097648855	18.585097838172967	10.093654778479266	35.03586614768792	47.10960092728097	27.973425304724266	34.55247002468406	32.98494815927171	43.642040914847385	29.0416483045228	8.409710298789525	10.822807214375445	15.969246677484696	6.524777411567928	25.38237634074904	17.809322670159016	24.521492299414	37.54418568503058
38.54864116100518	10.773740229410986	46.29655622620625	27.150971957467128	17.97923686490945	30.106045925898677	30.886310677561116	26.65905502465018	27.32289876576039	45.54210279070588	10.923504037499765	40.81917205459086	6.4797229576193125	24.901270396693285	31.105064163987528	24.48818437340789	27.63873796845633	21.426832846010388	25.14412628098472	44.08582144960599	4.286922302131596	38.76107210301714	12.849896441695744	34.95851285536628	39.5790044224515	11.025806787333938	19.52785203228073	29.45274584437101	37.725562037815905	18.648288546964398	36.9779397873846	26.764921455656605	31.21805448082461	11.495551580180242	7.741389572630191	43.62788911480476	41.99007493760701	33.42747111557837	27.58640618359683	41.315128800527226	38.4996281362721	34.35815286938374	6.467835879799727	17.267895797407522	24.88274426724467	15.164861410035966	31.491391409065024	27.307045303045257	33.08391337653814	45.63536328176593
26.29266555730933	21.384407814748673	33.5220064579292	26.511941212536893	9.449482827100663	39.790966664566234	18.106908746013833	13.863349307549175	36.350022409895196	32.759124819071864	6.181671778570874	43.914003374308955	15.019843883575207	17.29311418237778	36.480331208176175	15.888757624504601	15.623138503860535	8.704112285662257	30.987374161516996	45.682776198426545	8.652923107906634	26.70792898873765	1.4092970200410997	25.68086898956715	27.33915871562525	1.9489017322945539	22.963697181300855	24.829335134191616	41.265587727549	23.81373807568988	39.322286780101706	33.274922264167344	39.37906765713925	17.488669403071587	8.296477322789501	31.073271407955957	42.835675705647674	21.414143137499497	32.08584870091092	28.637151247570202	39.45308598869607	22.442621652618023	7.690364560630793	4.50688590182794	13.04105923196706	11.529215584848846	19.08456230115673	18.450278328977724	20.603367804113805	32.87330412152493
30.107887696653346	17.959089655024624	36.25421693467644	21.649892935826706	14.466783523931559	35.52735248411926	21.032848546968697	16.585680711917643	31.946686934917985	35.437728964021645	1.2851413628066262	38.86939603807703	11.571677949461645	14.256163174879784	31.50296167965387	20.939324254177826	19.861038815229538	11.171821489794226	26.092233314440954	40.71650701477084	7.424300365551418	30.701272010558295	3.8108785915759587	30.638193039204236	31.156736980009786	5.33756285394458	17.954481866537574	20.780722367970817	36.213632781809586	18.944214504000627	34.29499153016623	28.436712384318806	34.74750302709991	13.023273044636825	4.601924343739295	34.44353263331981	37.925711771850544	21.985088487765143	27.072929606430776	31.779251052704172	34.51849618303456	22.873696948437935	5.163179839437888	7.681414469000659	17.476392931523616	15.808323189007712	20.32039044289531	23.48373717309088	24.24463064172143	35.681443401953565
16.021997024685685	34.552724885947136	26.245321561575633	39.789754204589165	6.433618227060151	53.57978269243677	13.68767870503623	12.604437292519426	50.307123077325926	25.748681347406254	20.447981820017386	57.808652345972156	28.517068356797154	27.573413101513804	50.754175817336765	3.3119109570417846	6.620130017477477	12.749903370533271	45.28009252759641	59.13091011313638	21.225625625767098	15.667963114117457	15.443517312587687	11.389123265120064	16.916279531096684	14.91937083426388	37.20740157367943	36.27666838260792	55.28393945818494	38.10518720086282	53.10179672264338	47.556287095033234	53.53211907746501	31.635158003183335	22.371350531980877	21.87045727220225	56.07782163935288	23.03737505831573	46.32269314205285	20.569669265470175	52.81364667721201	24.16411143733649	21.345147590508336	12.697136614334594	5.102799946302636	11.380370892923091	19.64218955234718	4.619261061201976	12.316014782643029	25.415132817979874
39.86496700894063	15.38071603630238	43.784799227026866	10.227834982000955	26.542379209348272	27.272707683520995	29.840474658923107	25.575479891035258	23.32205711765629	42.90048396025072	11.06940350064401	26.798486705877643	11.875583051658975	12.527586259556577	20.111985648994537	32.974380030747014	30.665514086697176	20.77630545895761	15.354304810726038	28.750483776897475	15.145368928911498	40.750527555625574	15.807523636719216	42.42305858356905	40.884092200521074	17.25713530576964	6.778592236039676	13.102815665155223	24.1878641447202	8.984769816498618	22.22420895602258	17.93222195721386	25.008821966839097	8.100800934457023	11.059750739385944	43.25220480441581	26.105978051212908	26.580709353027093	15.503818031578344	40.27448478931485	22.64735416661246	27.053264239043806	12.886449739693068	18.688419885419766	28.639460280962528	27.37479499326517	26.419397783792785	35.45996607700844	33.95337397786363	43.38255044963632
31.18433287516251	19.771078256715633	35.63884590739458	16.874548243226087	19.161251639718785	35.132198609127485	21.25399886399863	16.924477958360768	31.29692928422899	34.77146756536976	5.640583844039608	34.925390331011464	13.983059137151336	8.784308642740877	28.82140678036309	25.149009866102045	22.00605324033932	12.065034538953082	23.983525898346063	36.19791159187886	12.442274630985434	32.04730592471338	8.507806889417992	34.112330992607625	32.208650121119184	10.816842143569193	15.423273974609593	15.074744364289897	32.516328763345335	17.23900059987097	30.173792808901396	26.52217804163622	33.421270006429964	13.248797125094812	8.425547316433677	34.742470345386096	33.21024559958161	19.387686852680595	24.201956706625573	31.825422287183606	29.897933609279157	20.07723357908105	9.86199929291063	10.289492195161458	20.082190001263445	21.303958094066793	18.56848769621214	27.455209983307657	25.26422066853164	35.17852397933796
49.84953367031464	23.431118261573403	51.66039636078137	3.860012467023685	39.07521682874636	25.581701958550546	39.55833517108774	35.74160579754127	21.825606504360053	50.75855874384385	23.740173726956108	14.88027990306096	22.787002110959726	18.783924874943715	12.694951865896819	45.320189344070414	41.83270976938122	31.735947022241234	11.982650962227892	16.05781984813657	27.63243402430103	50.96264231506946	28.26623554877479	54.32463749143908	50.80855269504127	29.93157687293279	9.903150456317078	12.063919547495983	12.909415407999198	12.195046996284695	10.01910566588662	14.059954698324391	20.98875914546187	17.81100645169823	23.731520544295698	52.28379593201613	13.362570501776142	33.490357757162094	8.978644147128607	49.15753505330757	9.899545782422061	33.56117656292067	25.529219475759074	30.52624555612185	40.15246432628215	40.122141549587084	34.49403437605481	47.683452037827145	44.12826117064367	51.42860022435277
38.111982765278846	11.151859455177075	43.685764557653165	16.99642364556355	21.680980098805044	27.500476809012383	28.746964667415785	24.294227419557117	23.872144109537242	42.84053853941944	6.811988536424322	32.237056094338875	5.761394876717561	16.25427775833439	23.905248707809825	28.396729495714546	27.95454991601372	18.963996452219256	18.27197158556732	34.83103498612796	8.508228250387281	38.75135399317791	11.757491621299186	38.42047376833198	39.15876860268331	12.253438327416834	10.682398837594365	19.383000798316168	29.356850244290825	11.093663140729916	27.969111046300185	20.511875073014398	26.66729601805812	4.998628034542019	4.956844563659979	42.25462883071866	32.43067052338738	27.98421807918415	19.683239051864014	39.48987235004687	28.93829176476856	28.69396022366537	6.5836850394997235	15.753070803065548	25.55860799391632	21.504453197682142	26.975901361882837	31.06513723818861	32.216611070609346	43.1670279711365
20.11539736873675	34.51271116255151	30.806607682260417	42.653137938591215	6.838960287251699	53.817971042707825	18.860773388173893	17.65337038285181	50.790517396254565	30.375594967464178	22.34772130732636	60.16226832384018	28.91689962025272	31.471269416795106	52.376067054535575	2.0073868574347955	11.739536590167686	17.045456984281174	46.69019640507734	61.904433724678846	21.48368001117731	19.46249158265822	17.599540610305414	11.303033455665025	20.89907675596881	16.274178253274005	39.01375093888449	39.949471801155326	57.47991871724405	39.53418950175893	55.581753102382635	48.813582307950504	54.32711237611901	32.66338624196307	23.563019559608414	26.05841157387813	58.99753193753802	28.127596215824376	48.109746828827845	25.109476377276902	55.64642740812199	29.26101192100403	22.217814602726833	15.992386615655976	10.23218288795858	9.0727307268725	24.750627577719605	3.972528631593144	17.173146219344755	29.956169693734182
10.494213730792968	54.85691871500662	1.6367919617975841	49.02923533376486	31.434802204183434	71.64202987822573	15.923440067726734	20.33103870736195	67.81080257947501	2.3771587905902853	38.1144144397803	67.2787257745542	48.45164057215329	34.14956806016735	64.13065494962238	28.498731382386048	20.100106159291283	25.749678422873824	60.028913698752135	66.31979617872693	42.63878931414467	11.57485584812159	34.201862962312546	24.538096312131277	9.924061485553274	35.69675168134324	51.505388746091775	41.64900738350474	65.73979839621452	53.64922844225994	62.41430555259556	62.639490809222266	69.76867288293174	49.41051611562396	41.44048005087242	4.751010900688947	62.76722673957103	19.487035300790865	59.490456866128774	5.5562322319529835	60.33886631145004	19.609090547374432	41.419246993874964	29.656690493256974	22.788051757900135	37.09136216989676	18.52055345456198	27.089886442156814	14.096509041453164	1.475027413930919
39.30396506263673	9.690443796257632	45.04016377038958	17.52745468142917	22.33364144023957	26.31937905229978	30.038499720311144	25.582210996752202	22.754670230203327	44.19890420259094	7.924420946950255	32.07864232657276	4.469231747815039	17.652348956810574	23.36956649412014	29.088655094297717	29.039194282553876	20.22301761614805	17.62150471469711	34.89548827934545	8.464797210651698	39.90913180261582	12.750854351662166	39.21931167481266	40.35216871794156	12.984316041562296	10.475161148778211	20.44761797353671	29.129902071756902	10.489076066335544	27.93305909283155	19.763310965268463	25.70028362525173	3.828263529589186	5.531895937855817	43.527804829815196	32.612598534504336	29.434503690957293	19.28384536921041	40.788965292331575	29.11602232658469	30.149158964217214	6.913000718080528	16.8894457727046	26.592454743323977	21.79170518726181	28.395480840883486	31.79332339138009	33.425065476602306	44.51256828178441
45.924805893414295	31.237100567127577	45.69551804541018	8.434974080118637	39.81351082765833	35.746800905218805	35.83683064329928	32.76651304708997	31.971292218430943	44.809240620514196	26.006204902406488	21.027781735597216	28.843368831387625	15.196700762935277	22.522636425556655	45.24762248538351	39.7244632167415	30.044480829536383	22.09664522876534	19.26360138242795	31.661533758130183	47.25433233005127	29.417675647488654	52.96729278173484	46.78356931627872	31.735586155041666	17.97607475047323	6.344751228149729	20.374335711842765	20.858309180460147	16.519704735088286	24.22568383811389	31.091449994512093	24.487781899114886	27.343156044154384	47.304840282671634	15.694079075461921	27.732524632963447	19.128741396989025	44.14955211565694	13.54181451846027	27.492984261745377	29.16894251936415	30.211043454048465	38.64671145516187	42.23643306848202	29.595418828828272	47.21907171889581	40.655892506206094	45.61011437152138
30.166311493937094	34.249564930338785	29.347682334711283	19.419440251195233	29.490290213482098	45.909899418243626	20.533570465118007	18.418160235956478	41.9026933814496	28.459285982486552	20.95314300127057	36.83518152494121	29.154885796742235	7.198125999147701	35.405203457492426	33.31934450569871	25.770898518137464	17.712662731768514	32.61313898466435	35.5968974044685	27.880965164215	31.60501396013621	21.542946328403453	39.146508045092325	30.951677018444833	24.33777283093717	25.02087453223242	11.20668884335983	35.60215592611317	27.87149949837061	32.04997274815697	35.19905705958319	42.589141247651455	27.051331473473933	24.018628929105123	31.059715843954386	32.03933340905331	11.441012033798012	31.019120385625	27.915935113102037	29.6833574597076	11.142548859322567	25.363672015130888	19.867952901040887	25.4692332060004	33.65912673027188	13.682004945597688	34.670723646962166	25.353104819994893	29.25476303312951
65.01566022684285	18.627130174568855	70.24809747061641	27.82046237190428	46.84448274550838	0.7580037264690075	55.59240707949913	51.153952416122216	3.709740878879809	69.38044500805627	33.6392353261365	24.68489310111188	24.39399698171479	39.09726171173886	14.585397109343946	53.56514986212568	54.70057114334757	45.86455294383915	13.578314137153859	30.338739417178076	31.75521498420614	65.62244400643358	38.36777283265631	63.99488055643437	66.0633328137132	38.11403036337754	20.57024391651712	36.069182018866215	21.865389653868746	17.877609872277553	24.467332147938315	11.426408453795702	6.167487558605409	21.919957496389863	30.862580493833462	69.12032298680901	30.793142531163333	53.39532391970637	16.605887111304718	66.30095311394476	28.554750091800887	53.87530641677858	31.628664895688875	42.60202857356583	52.18536587931663	44.55350470668141	53.06545727871241	56.37122492261592	59.126839662214614	69.78350150453694
14.250324982146736	34.582305275978634	23.9035714273673	38.0248986872937	7.672416328204956	53.31649902719595	10.70424385824275	9.603509445295654	49.9141636813848	23.350315386912815	19.532519032440604	56.27830419681465	28.36297968821841	25.239628381541092	49.68318582879904	6.355473313779955	3.853249459208341	10.340488767417794	44.362559100585045	57.34975500212457	21.306517241568105	14.177789653689782	14.535578145942122	12.793494760439788	15.22115261022346	14.570111271470763	36.10478450239481	34.03448005639022	53.854592145453346	37.22430339413467	51.51117833717368	46.717752965927914	52.94010027881988	31.060551820823086	21.855122553250993	19.900492670278645	54.218404535085305	20.005029817533316	45.17380923286521	18.295838397196217	51.0146766412667	21.129095325202883	21.051966904043056	11.099770449846464	2.081795269949	13.256119216267995	16.60469801783668	7.208257529386333	9.827586909300745	23.097205173317995
31.49720763307959	24.047381583194774	34.170570300734596	14.592334094423691	23.303457402547945	37.318609017530555	21.215414833352725	17.381826027720372	33.35149041425002	33.275131531322444	11.251648520035149	33.23449288141849	18.82643502184352	3.2217392808648033	28.894405725692735	28.655115869262545	23.734084724965864	13.733292851652564	24.895014035455286	33.64405697134904	18.055295133765597	32.59490100831515	13.32751733048365	36.686594938685246	32.46534379932967	15.927799367435176	16.521404464885027	10.348799771865197	31.21717457468556	19.011175305840073	28.347401796009176	27.52198608289677	34.785951431318765	16.96710248186596	13.958062167562545	34.191599907708834	30.39576046339247	16.57875720450129	24.246574291065652	31.111982580491226	27.31047436500637	17.005827915592477	15.464837180308503	13.618432806870588	22.342635740131758	26.212089029102966	16.738988133043843	30.670312192470075	25.75920937957692	33.83169938064516
8.803829970159084	50.5417054564597	3.691113816777395	44.68596903971575	27.932245471724364	67.2130102930013	11.72527954323517	16.060370840177093	63.37631869007861	2.949073036052147	33.78235130363306	63.0070348716134	44.14730598251222	29.783855538269776	59.71377204242887	25.682978699539657	16.664648322044343	21.4643679408864	55.588716276624794	62.17263513473866	38.48016202701508	10.296608397688335	29.9826819725049	23.26066753721857	8.67128765464272	31.58704870215176	47.06299937543296	37.427066376140786	61.41804821039716	49.207305569165776	58.13178840072574	58.19847011052616	65.32549338862472	45.01319581863513	37.141570093501926	5.171050987329291	58.633952694646915	15.272092009789723	55.070188234358326	3.0939923041322874	56.14106479822631	15.494850118117983	37.177832966638384	25.444752688389315	19.224692930144993	33.66984481159162	14.113147163491204	24.615869093934204	10.677575990030654	3.1085158552853374
31.270120827006522	16.677921755944965	38.779347303634744	26.092963577012792	12.033358276761973	35.60579297406357	23.366237960372896	19.135963859334073	32.370039301077874	38.02144213364789	5.715936340410286	42.26340425876443	10.542643719601928	19.84484273850453	33.84554762476757	18.813114989140512	20.435843466417303	13.936642896997194	28.083578035474773	44.655480180250564	3.4715549337400575	31.580174850193917	5.451559042811604	29.135593234646013	32.309885894083735	3.542756421198724	20.73978125699151	26.14446945932898	39.40823845804961	20.965479128676705	37.91898841794992	30.164794729805386	35.73889352244734	14.005883331063306	5.11333133848963	36.21206038866856	42.086813669512345	26.297715961645018	29.71336476574528	33.84040032701412	38.618796089835676	27.280126751608705	3.5705889814519227	9.757805430244803	17.73453117928084	11.477419686531153	24.163659686605662	21.577351089876625	25.692709732974972	38.123452638948336
65.30999745304045	19.44493013216774	70.30447843625667	27.100993861184524	47.49249603438282	1.188201182634352	55.778654900028684	51.3546555174666	3.389262858495256	69.43128659219653	33.97918672596982	23.16617672837586	25.006854748288713	38.831557774582535	13.300211397507375	54.23691915454339	55.09550609023149	46.10768817709886	12.848625890686968	28.847718862950682	32.413094921539795	65.95447627782706	38.77739435524949	64.63935703462587	66.35578467614233	38.637601170111616	20.279280516258204	35.454107952158914	20.396693121672808	17.71519298631028	23.106754108110923	10.533275565139851	4.629746313220373	22.240889241426338	31.31394642626089	69.30962805290774	29.39359847362059	53.273946806603384	15.646212712167914	66.45685686449228	27.241454689619164	53.722006712237274	32.1623119771101	42.94347151080428	52.61675839258059	45.37151755227122	53.0490109527412	57.034581130295095	59.40516577106375	69.85725722262914
12.929149726848362	38.838630665491706	15.497970353507792	33.534287123910346	19.544366196286934	55.3003839304304	3.5906384172274746	5.215374116198171	51.46702639035665	14.644951670783112	22.0804207681152	52.10350999837114	32.48685472483051	18.664522135806145	48.094507813459984	20.094830001444283	10.544609696258988	10.107299681869952	43.79315847431861	51.80810122819183	27.293960043294273	14.314420483940786	18.697906425363794	22.929078581064843	13.776805709846212	20.67708169410489	35.23992228119374	26.99922842853367	50.291714062822116	37.32433582582578	47.20180633669123	46.39111353912579	53.467864655345615	33.133913782743626	25.522590833612412	14.947850985531565	48.35310967563058	6.91057350159502	43.4359350293316	11.873300182078838	45.60273900877659	7.904107719732449	25.736122460156047	14.289076054287955	11.77680711961041	25.204661090417282	3.7213868795239966	20.36911753506618	8.149016485590119	15.012813652426235
4.461963959610351	43.27949106389476	13.378902792810932	41.8284930028018	18.234821610946685	61.15371110901974	6.2401817537744755	9.93500683094793	57.502922010965484	12.888784188672826	26.93729793740967	60.47679799962368	36.87808149757244	27.281968027487206	55.50532044657544	15.528443973925091	6.9357928600868535	14.798787225361512	50.730960520987914	60.57426196732037	30.443302815795455	5.349411155637619	22.43035126330803	14.573956334199012	5.506124236006544	23.43715937344489	42.177159537029205	35.928081032092955	58.45295555748465	43.86986767314053	55.583253276471694	53.252652285374474	60.011587484365634	38.64045564993	29.94674791599443	9.408449138623052	57.18365229131276	16.076426880142723	50.85781422911342	7.715485084166897	54.297108672260286	16.929450471581124	29.598402623139854	18.009384433627435	9.693735859642006	23.859472125243002	13.099768861387714	14.550361296401181	1.4992906218963487	12.55165040286874
58.849557822026966	32.2193515679196	59.44092491904905	13.51469607432344	49.37468494712888	28.50674553298696	48.59140750286236	45.06435756871596	25.567329543294523	58.547821573830824	34.101374752905144	7.391337131751128	32.61722864880199	27.502856145256015	14.096409017568993	55.52987395758892	51.52215837223477	41.47047579728418	17.445293796840428	5.85208433623679	37.90185996183349	60.07123045828511	38.5633353999532	64.29500257303258	59.763701431463616	40.2889136347713	19.454629800917672	19.180115192018	7.951148089626825	21.00006188689635	4.304377132949536	18.216050810225354	22.859720636683893	27.55386392202284	34.07480127132465	60.721801975464686	3.0557528572052908	41.32518493661451	13.68662458086699	57.56527144843904	0.48887238403344996	41.18307508499431	35.8596513704739	40.60511245473437	50.015135181426736	50.4951766311512	42.87086850208493	57.83167447941759	53.307106071908855	59.31399660155377
34.868997879201444	28.769811623716922	35.46614496913749	12.625882907953157	29.760301568959243	39.19360656652769	24.717820426961527	21.62204048123944	35.18959477663472	34.56676284123752	17.96683050039094	30.522474750617704	24.34735844248781	4.342800067040291	28.554430980723318	34.69555828519165	28.644457220496783	19.175886975897164	25.79289295914761	29.840939216924927	24.62436244890664	36.16560567249522	20.114700748738112	41.95774114477247	35.750156378996145	22.748000661745078	18.426020641075397	5.007263464084706	29.072076995629754	21.35734043116687	25.664642182147663	28.366784151711002	35.75395577523678	21.467203288962263	20.392308859215202	36.56409440968644	26.366496480781855	17.27213713505782	24.155662927349294	33.407714590326435	23.69500927372427	17.248201321620165	22.015562501314545	19.931524686573827	27.699378782518046	32.96069773036391	18.717368056983307	36.49472870760804	29.52413226789199	35.287847497289825
38.153762996865495	21.289045357927908	40.660788937562444	8.111056103607268	28.182104009018	31.781674721407068	27.87954589961129	23.98068163123763	27.775934267440853	39.76158364001952	13.72128642501546	26.663166764425675	17.47966682945288	7.8882306194972465	22.362948215048107	34.09313201893468	30.075187933002805	19.98384853182533	18.754262217237446	27.41290215978527	19.39071856705948	39.231133855824446	17.487533011796902	42.72926255670651	39.12663749930759	19.61383857369734	10.851353873000134	7.4073636884518095	24.569779036351157	13.700648378100233	21.798318498060656	21.37865869373576	28.741110375279703	14.005505696981642	15.053761760867026	40.84270644683609	24.31309769406089	22.76874576666954	17.746834611364232	37.751956827500344	21.078421732456594	23.04805885637387	16.866733438245088	19.07495146977685	28.47040677958091	30.112416861215618	23.266681531954628	36.32104147417548	32.388204389907976	40.35412979280507
14.639728964000334	33.780236374613786	20.601490299893744	31.941849035073165	13.382000166586524	51.15558082972976	5.204294508122663	1.1147659843805315	47.448788537023134	19.82845534683651	17.117672614521073	50.55963187961946	27.363956882584727	17.872122501675854	45.31038860069313	14.96635923628834	6.811429791605444	4.723306426260699	40.52762832061062	50.96217946130224	21.576036585383928	15.516670264237336	13.078526689071852	20.21866115565008	15.668068973386447	14.734730868331356	31.970933838739068	26.71818939398701	48.434715972984584	33.69409697358433	45.68516579224005	43.05486258896735	49.855402457158846	28.683769501663193	20.35379312298092	18.584352205105727	47.6558759990532	11.505990689995611	40.66729098831867	15.913959651519647	44.6406070561506	12.64860374659467	20.291549414872026	8.536187982541094	6.642453083082259	18.95948511071406	8.207801840341606	15.876336569698083	8.71659833445155	19.97154213353866
10.063034649538137	37.93145044597178	19.496208004520792	39.06641203333282	12.030588664692845	56.290555844085766	7.274149737490156	7.9717615925224585	52.76265142993996	18.951036169442027	22.11377726596493	57.590730042728964	31.595169486574058	25.33056718032761	51.70568841860911	9.94635543639884	0.9692688048916333	11.00102697128918	46.61821261681154	58.23653759937659	24.83152736506158	10.220983142449667	17.29976448874518	12.76437632274129	11.073451836234529	17.887394470616538	38.17995405339682	34.190548295908464	55.33690111597325	39.57816148041711	52.74929880369004	49.06009111972505	55.551839591074184	33.83468912467102	24.823776344668236	15.559205749562521	54.979733256976104	17.493867825306946	47.11496917377415	13.885886805322365	51.90112573545408	18.55745165843087	24.255406807449226	13.202738187672116	3.663207081111098	17.663234980135513	14.094367640191786	9.721635607992418	5.43587430812138	18.687782562942516
12.404536645302134	50.108809781122666	5.569538087796127	42.46538179758912	29.423508710000615	66.07161499569274	12.373242286046136	16.233556261578755	62.17272803350867	4.708901947679866	33.37877175967672	60.529883062969155	43.78608328626327	27.711337047240505	57.84750850013744	28.00956193320983	18.50884604205434	21.422259542998752	54.00764438080991	59.41019523128989	38.617047280114335	13.989961729640745	30.02536758624437	26.690404145376682	12.437000789029865	31.914693825632295	45.57480029334852	34.85591870339812	59.09424876902898	47.88330098262344	55.689617084967516	56.63326392965392	63.86699333390675	44.198450254471055	36.845002647996026	9.181760589828892	55.84690495820972	12.818341947934725	53.239605275241786	6.949613071658096	53.48802557028015	12.788911639874405	37.08123395345002	25.5735988317401	20.807537810179618	35.20311114581492	12.511670606198807	27.26401989031624	12.858256294078682	5.625410229750379
29.50331351623392	18.46900560909953	35.759632380521744	22.248532650161312	13.817370414646753	36.15027162455394	20.50078166329556	16.06167328860275	32.583047088503896	34.94824343452444	1.9345066927080181	39.5271457538758	12.064733776279564	14.482454167025406	32.18141466202953	20.271046703854847	19.216053246908494	10.642705089802405	26.768545161480706	41.345416833575584	7.532403940444221	30.08165046308142	3.133064274497433	29.959800088346068	30.55251781005855	4.77855962618093	18.632301380179843	21.207667922752293	36.87886641921148	19.61864420676838	34.94408520886288	29.110048349209446	35.40577269306473	13.65594912831471	5.060005614724453	33.88277381790494	38.539203774110874	21.716972052825813	27.75034628637103	31.23917485993172	35.13818257571891	22.625553066185756	5.4186329097351305	7.062700024369679	16.816971452836217	15.278331140032789	19.96714931751509	22.809960280959803	23.650998471416116	35.17844358451984
49.37615861596669	29.41802048489695	49.76588321082813	6.584173505160875	41.47045320231049	31.835645431953058	39.16383608552721	35.80515443016633	28.1800680764408	48.87278085904359	26.832869203988697	16.518845185208257	27.945537104222314	18.127126154572903	18.194859863384256	47.27465791119834	42.50234061482462	32.57359903519697	18.43115501744685	15.288785786442343	31.783186973714987	50.63922715050828	30.785405620804603	55.53543231003927	50.27152926442816	32.85666809985299	15.821385026576763	9.550982938291263	15.75700461508195	18.426172354521842	11.924831615315268	20.34892409197231	26.941011746245774	23.20825038726472	27.592912084171317	51.09609545678922	11.820159503255963	31.657371284479527	15.166603266644684	47.93829240225812	9.230642450581568	31.508278355953912	29.435895717419676	32.19841694054537	41.189843212767585	43.325137896614706	33.26631703127902	49.413830051599966	43.9282523357765	49.64000191862128
55.737177104256446	23.627036624243907	57.94991382823904	10.19069956925305	43.479446233146646	20.864083413944435	45.47329927586884	41.5123933769635	17.492978616389856	57.0480102201462	27.969845668494177	9.897006640962818	24.704557414135472	24.99837950421711	6.795557497879959	49.96327005350891	47.27339903436714	37.20967726643616	8.664527515997664	13.077915557203609	30.689690892044613	56.78775175819322	32.79507823545053	59.371789873013675	56.715633543757974	34.10114545231625	11.754684587478886	18.478940029118895	7.197432050288683	12.661716278492317	5.857702208385314	9.767001813612186	15.664602662220366	19.658953666426076	27.25553756860962	58.39931630447347	11.676254811177769	39.81515953396905	4.893142750018239	55.291456631932405	8.533326068675901	39.919130220334544	28.931332992119355	35.56689850748507	45.41743517486087	43.83955255198846	40.69079516824228	52.4549050340808	49.94062281828381	57.696846717057106
29.541944221875298	23.85768298978489	32.80047514402695	16.75372375162916	20.911230693888026	38.20815168101951	19.30733426210107	15.311803162552325	34.284467899258	31.913246683064273	9.660367438417744	35.349288335826046	18.246546477123474	4.894227991658224	30.522227515082964	26.229018648756753	21.451562852814455	11.399138608005382	26.224512968831164	35.92710012729102	16.57986168538966	30.582720482140445	11.128029846379315	34.31778264967745	30.527969162917053	13.8038204744702	17.708047019740686	12.763202003223288	33.23589636662109	19.974215324220726	30.479904619098306	28.83429468090291	35.99317367923286	17.044008169419335	12.709225737416213	32.49749029422044	32.71488160543746	15.71421152435707	25.860580653429995	29.4612764163955	29.588072790040325	16.285385693334923	14.047046164972171	11.19715115958986	19.98392381055116	23.95753833969909	15.41534686384529	28.250544388378838	23.73576916692872	32.414323418960635
45.25732858155948	13.326787982330037	49.24770463120515	9.724887840944385	30.85318375609714	22.01334458533327	35.28289691643403	30.989285496607987	18.027524668200606	48.3620608404497	15.427475302281072	22.815391819039284	12.280806029430364	17.49555407181371	14.951613954675368	37.47091745716098	35.85171477695698	26.089919613117335	9.912385145382064	25.609236216741746	17.770011812260023	46.109108866689475	20.40356579860032	47.222308077814354	46.28161725354305	21.41048873019366	1.3744080214348822	15.831814120902092	19.93595562415119	3.771779059979463	18.620566987920725	12.470564680266687	19.542654553633238	7.270277226851462	14.359975438469542	48.715119729137136	23.438982197725615	31.923703085109626	10.47987983457599	45.743978825073704	19.948896492163563	32.35019882816887	16.006783926753442	23.722920352088526	33.71622543503475	30.929585375788164	31.864916123280086	40.059013591474326	39.336239608782485	48.85039698012247
19.31124327087624	29.843071862831053	24.38235651382438	27.306294727135782	13.90004181090066	46.73355730509875	9.426746556586245	5.039590882860952	42.97794073126755	23.55567771809216	13.075794361370399	45.89758476298261	23.473182189057866	13.60501367967219	40.60461769215981	17.37739482342607	10.987900581711429	1.8874593025269821	35.8684177245332	46.4179693688116	18.379352734650723	20.225299614075347	9.808620892783889	24.170882302458818	20.330540719977414	12.054040495277475	27.301268513280668	22.46041276570017	43.74182284543908	29.093604665547883	41.032279217975976	38.40946753771867	45.27180878230694	24.356715549356604	16.496988233734726	22.957031883255787	43.152399886483835	11.48812360974909	35.95861699841168	20.130182880362792	40.08545784376677	12.57223433064428	16.7258700612062	5.704200069485288	9.899549204549126	18.79654566090981	8.974981769033965	18.875160522005594	13.405328769344838	23.832522946851938
3.0139060890202702	49.38221010529095	8.11542351968085	46.38628414919373	24.421384156144935	66.97795167778531	10.944752006895895	15.295362059950019	63.26466528137469	7.9222938756572026	32.87634408548047	64.97347320515462	42.967513480295146	31.537214455046406	60.682114837019306	21.062885272568174	13.199836995364581	20.53880913388449	56.13503213733209	64.64591664356583	36.66589121106855	4.3168277493766505	28.526116663346478	17.385641668382423	2.654588181238851	29.658772133804383	47.55809760240148	39.813713651846705	63.13247510027756	49.41859484449451	60.071321958445175	58.69605956972742	65.59896951413144	44.500247919960756	35.994666973909915	3.148268102180709	61.17321938584469	18.310400435531314	56.02062591371687	2.9521597876271692	58.46037476005905	18.858979889345374	35.73375705546822	24.0396158001139	15.972931642472236	29.961608340377783	16.127484565106464	19.59262781875252	7.50738346723631	7.2438575035435075
7.511364418621442	44.98874635594454	18.615476240871185	47.06307679236782	17.27580333738016	63.720263580697086	13.123092668520613	15.502470801773843	60.29046333836573	18.416139318309206	29.769507539075867	65.6005091111879	38.78116088650379	33.148675727362	59.63435648388379	12.029854491164793	8.92940381929483	19.01227341425702	54.46774349336959	66.19684131929529	31.690716367265885	6.310560575664865	24.82829680977552	7.095707833311267	7.959573554988242	24.987971600463357	46.08252507650646	41.982891364017746	63.34680945811846	47.380837795988604	60.756346298310305	56.87653290325575	63.237189281207066	41.40094422060316	32.23705535628075	13.176644127557214	62.915626224495064	23.492797197960726	55.06114083775255	13.219952160029017	59.865850563223695	24.411381885946685	31.46817541247858	21.003870630010137	11.028806124816036	22.01966389000275	20.328169603386538	9.883384169638955	8.566173707359075	17.74463673769134
24.406653512615993	31.782204583566266	25.701058603885066	22.20797684517589	22.6148589747214	46.0046089965185	14.293827037167196	11.572917410120194	42.04608214801328	24.8002879350561	16.38998639233569	40.66107842104341	25.970466052312577	7.290755652463038	37.34497923591884	26.253292665618215	18.869011801221767	10.701853906628271	33.56275500936302	40.26620098496842	23.123934045443058	25.712560045647628	15.694224844368499	32.27601983828894	25.288004703353305	18.455572691896393	25.229232854462502	15.465168588809737	38.962306225651254	27.703077858072444	35.765640840158866	36.19223732768099	43.4806586860451	25.05483109758231	19.825115095878875	26.27096458123644	36.812585809287754	7.870074591802585	32.731786512460346	23.12805538417106	34.06840473792824	8.32455489878464	20.818405055620083	13.255750125080812	18.429734634840237	27.074419856377585	8.42915529593952	27.611261662261402	19.122993637047717	25.421517537932473
44.96016201243946	18.716040966089885	47.74438660048528	4.3714021388442506	33.00443714525649	25.41613848688583	34.73340456002633	30.692738136783163	21.425615411981543	46.845505051217756	17.592454437953112	20.472972847796708	17.063986231423073	14.92125197047517	15.27709167488799	39.343497005468556	36.38203238791547	26.319867965832334	11.942897405093309	22.1993970737711	21.484360541372034	45.97392141022614	22.21650391402875	48.56642331319225	45.95024745444823	23.786100661885534	5.465402883041177	11.0688863159138	18.05054374728764	8.454664506144265	15.785458181988297	14.529598223116356	21.920249903173254	12.294342678344957	17.53850334843425	47.83953387123372	19.561808222254143	29.838563750974863	10.663226414706516	44.765989575420164	16.095586870896344	30.090858747352566	19.342406407403896	24.740818491032368	34.54341406414874	33.929840181900666	30.34034382486557	41.766749607595514	39.128063286649535	47.432769367188385
58.25998289286977	11.991728944384949	63.71238171127813	23.463883863582353	40.05817812550856	7.480008672413631	48.92562905946447	44.47741816610137	4.710256420388598	62.85237664927986	26.8738219331434	25.114438396647216	17.587627020292988	33.20455395788433	13.918654590014178	46.79226748777956	47.899278475487655	39.15588101481589	10.187688338105007	30.29770249068901	24.971129825217204	58.84550305587342	31.565931318373217	57.20846640012045	59.308502245714976	31.29409593917233	15.020621735348877	31.185279506316878	21.94470099128379	12.076485118002008	23.553382865883385	9.200478613567482	9.168104020807968	15.193425127252254	24.051255909724638	62.44251769344125	29.947801349676496	47.152148555336396	13.899055670449986	59.65622594599038	27.152080757376165	47.68926705585236	24.808898847284752	35.82856538683827	45.373971183521384	37.90706177804975	46.65030059480552	49.593874431380904	52.3835662487233	63.22680862571999
6.813199559568317	43.16091760409278	17.817113857621244	44.625396033436616	15.948792893478544	61.73464156842666	10.69286307985385	12.997198159989592	58.25494834648418	17.505035604710177	27.651810730040967	63.18519080408251	36.89119388832198	30.65287975733656	57.35327722184362	11.486862520850147	6.599036382036579	16.617969623775817	52.24645066927959	63.73113826669874	29.921818890301296	6.109744043539469	22.764048913673253	8.958287679735822	7.5446690731053	23.10344641822912	43.821989335671674	39.48259905690079	60.95837199357397	45.189177178928794	58.33325844250303	54.677606400629	61.11819957793967	39.337916468820474	30.238086587088358	12.750413533029624	60.4401807870719	21.1245802371915	52.76430734166099	12.20487912284475	57.40290157657208	22.06834582419044	29.5553431031853	18.798503476544216	8.920324191354625	21.047980048857937	17.914732341259217	9.817778944307186	6.305254939500788	16.948600266705323
35.53926371002875	13.177508967837989	43.28246725772945	26.86125671713031	15.222961047710239	32.471313238929405	27.875842669747485	23.669332186899606	29.50131094351986	42.531257772193996	8.688522982917664	41.61905130406387	7.818774616952774	23.001609484885016	32.37912985103757	21.848624642559404	24.637826440018134	18.474711662170535	26.458053414488056	44.54779050704706	1.7768127982839779	35.76882187072042	9.943239116039685	32.31352641181567	36.57134023350597	8.009293583221078	20.063005639290758	28.281959354477834	38.608187572227926	19.6291268818475	37.55982218589209	28.278441739142917	33.20415701956502	12.376117662944273	6.067687195402959	40.60260882732688	42.2548433843939	30.68338411005479	28.589094369756598	38.28964927239671	38.75868224523551	31.640080166448445	4.380083000636427	14.297793540556	21.889009537954024	12.989111610369001	28.6439524389697	24.66533809208018	30.059828350789736	42.61803949611525
27.95808799018647	19.7379806151032	35.2047452525512	25.955175201965805	10.323827140361981	38.2569857415882	19.789796060278288	15.527225684092292	34.85838339372706	34.43926970025058	5.218417082910993	43.035771468143686	13.396660134805312	17.68998799512168	35.3192617692086	16.955551421757914	17.246943240397933	10.312861180517627	29.746270373817097	44.98909857034482	6.9664564290953095	28.353075132425175	1.9854884184024864	26.948646079055752	29.003645119323497	1.0552274173609404	21.87358275000945	24.825997795684103	40.32473078425398	22.566548881429217	38.508125279380835	31.986076509706876	37.96850305074885	16.06428738396946	6.811010594504109	32.76211914242465	42.2212613088275	22.814693240776325	30.986041265368673	30.32858700661735	38.8071062819516	23.820751845734687	6.055271014297007	6.135535717040357	14.62991107147559	11.561411487528037	20.5900828748416	19.595588210736995	22.285495611392527	34.55874753095747
5.48258925355251	43.85701228204562	16.47150907101292	44.645639739570626	16.970576368078145	62.30268219815009	10.091786869096246	12.804537890815615	58.78316845408722	16.162118127290316	28.136223551250477	63.24544754933052	37.55007806323795	30.491606515579022	57.62781196729351	12.756789103497765	6.991715144749318	16.779412697234537	52.595817080345775	63.6692326213652	30.673017783693883	4.877927051743734	23.31016551058748	10.030499702826843	6.245543265021427	23.79186722450613	44.1306781383458	39.28530637327801	61.070522334338676	45.57606821329519	58.37914903330352	55.05051444844904	61.569579845973934	39.855631509423176	30.822737599577117	11.426048426046252	60.34816996699297	20.39775173535124	53.02049595042981	10.864090053152927	57.351227339909485	21.30594567608435	30.20826527248894	19.21849259233928	9.526211864348472	22.180979751177045	17.26511098937253	11.1516499250467	5.454258669296314	15.602917581244348
60.97928757364821	29.306008665116067	62.512265675664814	14.946371760690006	49.50818286129874	23.117886064383757	50.686759189771486	46.873552624223684	20.457220159695744	61.61191643116465	34.00755471950761	3.830005257990928	30.771193428906027	29.817064915145824	8.994919674725036	55.93779317549818	52.89183017432751	42.79800835184128	13.526369394939163	7.5384187100809195	36.83084169628121	62.09678674312107	38.77693941945418	65.20859166847922	61.935485842023645	40.16327487423087	17.893801888737965	22.307338227842628	2.324403538343876	18.649039162043962	1.6414840973122051	13.650289095221178	17.37324470651707	25.7466489281871	33.38214846414774	63.33049569463525	7.456001039016282	44.31427285593087	10.064811339238702	60.19379227937817	5.833175663349494	44.30277123406382	35.06663519429028	41.38164921655529	51.13774796156494	49.96692877436707	45.497099455436114	58.391947535109395	55.26266639016541	62.3164027338475
55.77849527383827	14.689969013469048	60.00858320009097	16.26777437271015	39.795132651764106	11.836494687666212	45.92303485229703	41.578470880689956	7.875354550748642	59.12335632087679	25.030619163548405	18.289063231495263	18.053571286718704	27.981523923460557	7.245484404486048	46.56090977459836	46.03792699560305	36.53315367433102	2.304647871660483	23.0383260792551	25.240869817016005	56.56164352560264	30.0292454326107	56.69147303693371	56.81190713581511	30.46422322928821	9.529949258238252	24.48691803446819	15.034765615785693	7.456875041495	16.02760714908379	2.4596301560312046	8.783548347847088	13.824161812943498	23.011523990014513	59.399644005733315	22.338788885408086	42.62229117038029	6.036246784393661	56.453315423237754	19.3994842019382	43.010709860394314	24.27013596393848	33.806786133424296	43.74497103656131	38.76244450050478	42.62547894678594	49.273276479134445	49.8491025519243	59.60805515663863
6.341912618687952	42.02940935057831	13.309115943317895	39.7051491109451	18.145450963067475	59.6137038366469	3.9802206347929276	8.021666071221084	55.91453630651282	12.690745515826041	25.49683538822559	58.35018111941427	35.61179619266029	25.068856821891014	53.59565208491093	16.316504694427774	6.90785336944414	13.17085315657077	48.92317247499764	58.35732776772676	29.423393049586767	7.501106249689088	21.184271122044528	16.58611103988059	7.325734388477051	22.428959406828962	40.35301269035436	33.663405346353706	56.37384993151226	42.1376145577495	53.45206954076663	51.4661963993276	58.30802152209716	37.12673842743439	28.6287848865292	10.267923936594322	54.95085261722333	13.736045976522881	48.94002800447701	7.94003351060948	52.094203638952095	14.608432861937729	28.405642584455347	16.678711973787824	9.438686306812253	23.884479065480708	10.735796883030227	15.713707087165746	1.3536655349975617	12.54571996893477
11.80444610630541	46.19603458735036	8.809364525013827	39.011321327385446	26.099097145966073	62.22670967372984	8.903794884840854	12.472581581320064	58.33936979616166	7.908071593514708	29.46873666146199	57.24885821627776	39.875421002705025	24.158029731295507	54.22337002058453	25.290411893250145	15.576673676135579	17.570534439167357	50.272983465037676	56.352480472700485	34.7614870700101	13.461046458739746	26.165779070923282	25.282017177045784	12.165364553814355	28.109886953821967	41.8059571830434	31.63325175529838	55.71105389878955	44.07139009845035	52.38281554777428	52.89466594228922	60.09837325387408	40.300059827556524	32.93926125859605	10.539174951724345	52.81041505078817	9.4665666163758	49.597978936904916	7.554691460739842	50.33751711193058	9.663086057277912	33.193223817970825	21.74135317908732	17.64129769996672	31.866138761773122	8.698045096935331	24.85404327685188	10.465397627172669	8.568008389314045
47.32889742103028	8.015212484758571	52.376451804418906	15.255767129599768	30.639104672209424	18.415328011290427	37.75599518480974	33.3316824091311	14.653800998708329	51.51075666891033	16.138485945795768	25.368240997544913	9.145514848065588	22.051206190336565	15.559893380641348	37.41040692411138	37.27433132506796	28.099410598556688	9.623695550809177	29.059600906207	16.11787196587771	48.01338587108091	21.07356168163156	47.58651613776284	48.37249976648196	21.347376627359953	5.680703361236164	21.426578281916587	22.218888317571317	3.3691694028011145	21.83652710774432	11.525648765842774	17.34437556282614	4.656521361794853	13.885893053991808	51.287084852208295	27.38458615099	35.755603307922414	12.042368732486313	48.442821105285006	23.98243112969229	36.307834780631715	15.103928793074045	25.056474090754282	34.886540189995806	29.652398266431547	35.25304518284876	40.13416985851557	41.41366380878265	51.907882584203904
34.84642180429327	16.824121442522497	39.298537035948804	14.42673814844182	21.605149927363133	31.47306201800692	24.950698525622336	20.60872661481918	27.620324503973272	38.42753218540709	6.43877362276399	31.871070568034572	11.577825134867842	10.412668626959578	25.275242070046772	27.913606193687514	25.480630794371308	15.66200719009221	20.324920125401185	33.526096888107546	12.054676159473312	35.68355587425509	10.79904459817922	37.24473901109222	35.874153395546664	12.550938722687192	11.789818657948064	14.510726523274034	29.33109465511486	13.539580186801324	27.21513275887772	22.848365384484154	29.722158056382984	9.920986892047996	7.710387172711952	38.44247254025176	30.704879859769107	22.75096192645656	20.688827856741735	35.52405232025845	27.306262659892845	23.369305737106142	9.491989007747529	13.48415700804839	23.434411065466467	22.95006487450242	22.13671295421301	30.35081296577686	28.92121321733926	38.84838165825908
48.6395808889605	6.851188530928117	53.92156776986594	16.90961820331132	31.393286853176757	16.984521104908875	39.183129459204004	34.7431530380614	13.347204121413679	53.061095487757726	17.314367445553877	25.87130430222255	9.315629897578821	23.878366337693663	15.596591373519313	38.17372253220178	38.44983831390259	29.45836087685876	9.644608934563914	29.839563132149063	16.59527183263466	49.28145886673438	22.162893104321448	48.43971850806351	49.685876017901506	22.232331566403467	7.322358854132873	23.269062920680298	22.66851936584309	4.622982538699561	22.59992461330716	11.193823893405645	16.38957942995589	5.586237379619053	14.799369667950613	52.709881487024916	28.350434393793734	37.45871128585846	12.519698185104737	49.89886452819945	25.003520903392268	38.03128820288321	15.854255376186492	26.274893093620317	36.00617257291152	30.076201608790452	36.87681461084776	40.926548672590016	42.73906704030083	53.4382779803571
7.128498408920706	51.00221245087214	4.127507788451677	46.061457861685184	27.43852405540783	68.01119955777304	12.036399381697212	16.479181170802896	64.21181696034178	3.7905006844281384	34.291114161038024	64.48025766004676	44.58882836443052	31.137741196440818	60.889840678213034	24.701182205905717	16.103853312714797	21.894695927467883	56.628422213384276	63.78441283034668	38.67925976768994	8.495523026872931	30.281217648731577	21.56141088693673	6.828378872146671	31.72117255720819	48.07375327848496	38.9846261083414	62.81805263340475	50.13036505812569	59.593143897325454	59.225852977610344	66.28855906546309	45.687841165551596	37.577032632753024	3.016151121302939	60.26057242302852	16.911874335591406	56.23549544881797	1.5783022944867475	57.7062092118613	17.22884933113516	37.50761592974475	25.736752844837852	18.776738993861336	33.11403153249167	15.427466808304741	23.43715222388068	10.089175889916206	3.276416446769787
15.974605387740661	33.23995273142126	25.651570135857504	37.63357779986274	5.935148058821369	52.10313578633818	12.192048043924498	10.612890693948291	48.75565365620498	25.092715608019216	18.595604672050182	55.73429094936852	27.085797229573465	25.303893603711508	48.862121405761215	5.383752145767559	5.5693334280340325	10.477864838750365	43.455938718158166	56.9753919074421	19.925341367852486	15.855152192603207	13.576984029069349	13.328496414567027	16.93607893595011	13.338232396304175	35.294031161162025	34.01731472904393	53.245834138428656	36.29393082661315	51.0052814819987	45.77109886172767	51.87426179527301	29.971830914584185	20.724093291043808	21.649727366015682	53.89968367144219	21.093580172037335	44.394601784093624	20.049783662322408	50.651659698365044	22.22948673087366	19.81924550189125	10.550787914170446	3.3384287161525874	11.500483619360955	17.728544895428314	6.884424648365652	11.570336403232343	24.847338606421353
41.35690577464562	6.337556054289791	48.12148913169388	22.468565254409796	22.172387172026077	25.35962501713387	32.80040000902219	28.38956575670394	22.296084297012698	47.316180952359566	10.822898427036648	35.298562456123406	1.1075584155507734	22.869224701673133	25.530351080158376	28.895800255030828	30.647347034670815	22.976209177734226	19.570520806066494	38.698746071490646	7.084626876786243	41.7626341922108	14.592659329957748	39.322253253793626	42.40374982651415	13.728290336820715	14.215374655859245	25.921177932404934	32.18552263233211	13.119269636115046	31.54593101085328	21.23121993376489	25.97400122990284	6.116247164354282	7.329706919582827	46.042322213138945	36.723223860978614	33.604671634984705	22.0305005468556	43.4949841262871	33.247293267890406	34.41358350713479	7.383785744332074	19.115748231771555	27.997447198370352	20.21630235854416	32.1747635304011	31.699564398513836	35.63658110220997	47.52808003799898
48.402975104180975	26.308603492305316	49.478907553242756	3.642044307278748	39.29064144309904	29.366626036265007	38.126634229669335	34.54874111597844	25.61401579399528	48.5796473038586	24.355283200302694	16.511973164091984	24.930041571450907	17.056716867381766	16.237424430267072	45.27316743022822	41.00657909883189	30.969269524046098	15.763705962815644	16.36886192967549	29.01000323343467	49.600114139456835	28.522912193925336	53.84345644876313	49.32956627953517	30.46305768506376	12.711864290486652	9.24366726315142	15.154055113598307	15.336095228811423	11.653060161626513	17.844582004056036	24.712280645150766	20.145358220742406	24.885267609233328	50.46278465090187	13.157356684734784	31.28489628328352	12.73822448734491	47.31368045567893	10.039537158573463	31.248166952722027	26.722842607167458	30.256559099155425	39.53651011072996	40.86854012094022	32.59949370621582	47.503286194277564	42.81723408513543	49.29942772739035
24.144204138221678	23.94457169792016	32.25029785321637	30.05439978557085	5.877609446337011	42.741328589481846	16.991576898574216	13.159907007663328	39.40566114062283	31.54107674686213	9.712990775248302	47.489772787560824	17.73553617671483	20.1475998399468	39.95345457550368	12.344971539501834	13.242880028308663	8.815298708226013	34.398611794672284	49.25155941466653	10.70307295919519	24.38061548562042	4.93442790204887	22.296264263379182	25.17525414988287	3.9830511678360794	26.47413148536174	28.04964325342199	44.83161355728826	27.218916048191335	42.901298216080136	36.640623920070354	42.58569092702822	20.686644540502204	11.422833600630673	29.279009042182505	46.387719563051476	22.057306684270337	35.59409966375423	27.07624673849058	43.01357027864451	23.15222603832676	10.457655212964266	5.1750852578853594	10.504608400310502	8.738450346784743	19.329428116908087	14.953032465069294	18.72685163897666	31.54539283538905
66.14846647587908	25.467688421866768	69.47292590643397	22.487399676858622	51.04721644386846	12.132186834701855	56.07292806644682	51.8511926981386	10.94817438827931	68.57508682940514	36.04568185849299	12.595335617081476	29.363662710852648	36.639284162654896	6.490369308427562	57.79713192341699	56.79589818078964	47.03630180280882	11.18577558763229	18.373677334661274	36.57281339734133	67.03565632197949	41.06413353395739	67.84108530579607	67.16522284979277	41.66605934912568	19.58917465727572	31.0138463816229	10.29124170490221	18.352556894601175	13.763458891466906	8.960169474238459	6.519368547195093	25.126866169770004	34.24168560022914	69.38313066488595	19.519829388096046	51.56819233608459	11.08303691894128	66.34928667307226	18.070889365014608	51.7909910352589	35.558153773232625	44.625757999572514	54.61508614627245	50.09427453892257	52.0524025478347	60.485828110012505	60.23969855054659	69.14841414212782
34.86721862847078	14.217925402986056	42.813523645183224	27.84408073691183	14.272395482314295	33.53659832255741	27.42990168296587	23.2894926505053	30.600944682911713	42.074919855187176	9.1252071997639	42.746366891146266	8.966546150990412	23.494635070386042	33.53260877801022	20.84429884493502	23.945809482297943	18.184492886670725	27.61245616337459	45.63913973510028	2.5036999151888617	35.053806364632685	9.777346416399189	31.315028004966614	35.89392589899807	7.602045951016675	21.177718660365194	29.038034087714824	39.74264755275378	20.775983419760674	38.66748044920061	29.43190881448926	34.33022617173307	13.524509479221514	6.834528718145538	40.00878305149084	43.320481381191506	30.62646088151572	29.733564896479663	37.75186802428136	39.82511207656008	31.605817380854894	5.048217909094524	13.987416455103464	21.181258729456047	11.859779767651593	28.481958798972528	23.663156416826304	29.457600242756044	42.13539480416879
11.14242731588672	36.567419191149774	18.926191588203654	36.14617346560391	12.789176725812434	54.48697162864346	4.611426956246573	4.607723630899448	50.86353994683481	18.26356679984124	20.250413400319477	54.7393406086482	30.163776250150388	22.145983548265082	49.231925382515584	12.377401691238534	2.9002911286812525	8.346205741291408	44.30600192038846	55.21443266292004	23.799057371209784	11.765823078623429	15.715204982711356	16.145243385383303	12.19192485710053	16.793167925535943	35.79136454535458	30.989399425966592	52.56725729758839	37.36343638482599	49.874712218197516	46.796568235415826	53.458875682465624	31.972452689668092	23.232026859177495	15.880683211371617	51.91837410414739	14.286274012847317	44.607752982958125	13.639591241965384	48.88869954527259	15.37633600407978	22.89223651779237	11.303629051180971	4.259938835014391	18.568656747977425	10.868572316956516	12.66738591994331	5.366683764077216	18.188218625815573
64.70808451542554	37.48279851240477	64.85140456676514	19.69061653710661	55.5554177197975	31.08214260294914	54.48506472425644	51.053453806516735	28.72018062323787	63.96544864429881	40.26163778447719	6.834126215853621	38.38173413217437	33.416517962716405	17.395416477468608	61.71050451957694	57.60099744475863	47.57229186779523	21.951928531854488	1.0541962468930102	43.91375445712457	65.96371274694992	44.743769892423984	70.43485696170718	65.60515470864317	46.452208439794326	25.241562116270114	24.871917770757587	9.53250086705838	26.491170424153783	8.07483469236969	22.133329763908517	25.267358746185373	33.311675374975856	40.15649439164822	66.37725303179053	3.513841064824977	46.85815565463609	18.369003272557826	63.219287963217944	6.668875406930527	46.643154231987616	41.92648178965585	46.77339454338731	56.13760597882194	56.62357787698256	48.576297120257486	64.00559398862781	59.23518681551636	64.76568579127978
64.05392119470153	18.38473486126039	69.02078825859414	25.922073425529533	46.33518692096255	2.106687643805159	54.50707444899207	50.08520764852046	2.1062340320686617	68.14730556658432	32.73613369850741	22.668045840936085	23.847750034201916	37.553813178910055	12.477481057475675	53.08711121941238	53.86065809420362	44.84478384735441	11.663580566142134	28.294677788641145	31.265545802675806	64.70531671712125	37.548876348525795	63.47745463523052	65.09931487296967	37.4404882579655	19.001321898373483	34.243051222990296	19.809585323409788	16.428830872336793	22.366864010493238	9.41583677305697	4.2508864298270135	20.999017521270602	30.098736466530188	68.03778261761244	28.70164815855848	51.98778462835221	14.571320731047985	65.1813192021283	26.447396448545256	52.4369930374611	30.970952611060646	41.698722857660684	51.39097128837994	44.288264932141004	51.76265487970405	55.88098378644304	58.146741963991786	68.57462746486429
9.733899794159555	53.21729897637063	1.397716384329074	47.33176903102588	30.120774816105957	69.94412886283247	14.32232296851948	18.70502884270246	66.10904941888946	1.3600872720171435	36.4658614548159	65.60142143876345	46.81663739629639	32.445966151955524	62.417295140620524	27.444375373561616	18.792566839500907	24.119751996201266	58.31457765602952	64.67964463547871	41.06684982797923	10.98768564030187	32.60244428816201	24.058061330495953	9.311019936954118	34.14367527399504	49.79214165147048	39.984267362516384	64.04849173677297	51.94064421038322	60.73373782831829	60.92542517115895	68.0570327587968	47.73072871024915	39.807342432746914	4.52270812906633	61.13110582505098	17.817921128389244	57.776596492447325	4.3198458145350145	58.68292382914519	17.96700302662055	39.8115473943341	28.059092442671556	21.438730410831365	35.81393704935198	16.807806271203788	26.16255353738307	12.77015892988778	0.5332589869839663
11.226944531124511	39.19062004733544	21.90850458985796	42.47768281250326	11.458914855521048	58.01852191835385	11.612853533759477	12.28408428708393	54.63947510807902	21.501479999819736	24.282548889004076	60.83998974814185	33.02354175517979	29.22128054928611	54.401760824461526	6.974080791072923	4.927219935564145	14.475821340527554	49.10452765877046	61.76220820386348	25.87611301678927	10.702889774182292	19.28662651211001	8.564283385918943	12.052190310102498	19.251976602167183	40.82406935422029	38.07622211721786	58.463909952061485	41.97088606511238	56.04628967210338	51.46547611130888	57.68756047311738	35.802554114047254	26.584187361708036	17.15856343457906	58.57729006925543	21.93228732705622	49.87820633838137	16.215410043899297	55.42223389318994	22.989127223713453	25.737797192457805	15.762534509528516	5.900100018957847	16.43039590618652	18.537556283431556	5.802706814990553	8.666507907895891	21.053766060444655
43.78386238038142	18.971528846283398	46.53242568011489	4.491816934368437	32.10424574148615	26.467722282621448	33.54908365094334	29.52574784156247	22.46915575224597	45.63353200725338	16.764627881179393	21.504575115985492	16.90357129894111	13.716999229386575	16.48907631723086	38.38903225851761	35.27266848595649	25.19865924449141	13.079620135437132	23.03690220550753	20.9506613623595	44.806621731663036	21.299549254916435	47.53158224574297	44.77169533481119	22.954100841823614	6.128412149764828	10.206570897473298	19.1467926294429	9.160179768918931	16.767840647021522	15.679137849679975	23.068402919624255	12.294538839659504	16.90973192470447	46.637681022812984	20.296327972985694	28.630519950383643	11.873523605637306	43.56181717817012	16.85907108915374	28.887405386764755	18.732511729150282	23.705149666104703	33.46550104726132	33.18225481406076	29.129056691228946	40.78564209887469	37.95988156721132	46.221139431393574
62.64081791914772	37.38573237649787	62.51552275582971	18.262571279303444	54.18410729815128	32.388715139590786	52.45847779977716	49.12948420449869	29.777433241394537	61.633353146628586	39.040302870886784	8.687529970269427	37.8329386274949	31.44963917841784	18.297550287710692	60.22226578292212	55.794933083111665	45.81996605939872	22.309270720048556	3.3937473072683373	43.03718919361557	63.92525249864803	43.3876600697165	68.74854369953113	63.52298647055316	45.209906483179644	24.672183347949808	22.77289015502783	10.864065011359287	26.20113180002538	8.447364217977908	22.799844021281185	26.607954848031554	32.771223879294595	39.154304726254615	64.16507685270442	2.185008246860147	44.599065346921144	18.60228866747798	61.008712034649264	5.641136988650789	44.34874673244914	40.95274429073189	45.210486440904354	54.418615174426016	55.49534994486787	46.41363632083041	62.45726505008566	57.236321913697445	62.44828447521806
51.04402606658912	9.717947928791844	55.86887650112288	15.823921527507457	34.39777436244159	14.92165119153869	41.39173986600274	36.984811416374235	11.048295739392447	54.99642606360665	19.924817574060086	22.822359022559166	12.538338840837165	24.844190511882214	12.365266676042062	41.17362566859103	41.050153209434136	31.796684352349295	6.434920941955745	27.005057646614354	19.740198929832662	51.75098423101459	24.870073848687746	51.372839483943174	52.08568319010173	25.134331293651186	6.732099730130317	23.039495981662743	19.594701682115545	3.7222074848641427	19.780645066985592	7.949580787251329	13.548752155890595	8.418362520024344	17.673180103180584	54.91827846727129	25.72704677963027	38.96953827029809	9.540667394185489	52.04375689618557	22.469810549698007	39.4657138700442	18.850938809752037	28.824385314291458	38.67575690962587	33.25312931224874	38.63866407402945	43.905989410226326	45.12248798995044	55.42057578205149
23.351803310938504	24.67481674564202	31.44856074414638	30.282010867143484	5.66983006040903	43.415098260861186	16.201188748077296	12.403977308396422	40.05498171821589	30.740852538414632	10.14939504251469	47.844912653369434	18.438176873437747	20.01591785654353	40.44016546832517	11.931391030953069	12.458505064979718	8.18540266007317	34.922510113066465	49.522290189753235	11.4639110039448	23.60002959296357	5.241033718773632	21.74661280326567	24.384034309736943	4.648969755846727	26.930886760531195	28.04919400392667	45.216121681835155	27.744695190130482	43.229233747103784	37.187340349244195	43.19370550983268	21.289661869612164	12.03156955899872	28.475215551831372	46.62437477102773	21.431284171381936	36.05306178956991	26.2707977590485	43.26643522662369	22.533612061811226	11.134744608678897	4.755697370292432	9.729649304100507	9.074039945728439	18.655943359488315	14.482234899162318	17.92305290945784	30.742489199708515
24.485441277419564	38.25420043153168	22.76708377979415	25.82876356190992	28.005279577630272	51.49856690867302	15.660317308450988	14.776867243532156	47.5015234169514	21.88420924138996	23.139026058395725	43.45778541050938	32.58908178049416	12.002251602047886	41.677194691236664	30.59749255590332	21.925639254056314	16.036563748926884	38.523675304660784	42.194147996429415	29.865313655933015	26.01540355435199	22.251447262058704	34.925890102616435	25.180749579285663	24.965204768099177	30.549906384603535	17.801418697680695	42.18271201976836	33.24193361777155	38.66174694922705	41.139918096245374	48.51791319678818	31.344286498384534	26.562139342116755	24.778750793947506	38.62873087036995	5.406400296938684	37.20047178750577	21.670795468510796	36.30901206086607	4.787360434055828	27.56886580262128	19.327448365525154	22.281179936054333	32.92214780426492	8.435418512472914	31.47631969013863	20.26484483056387	22.704876661172232
41.05784991551011	17.71474811832469	44.25446946264156	7.279816261799532	28.98751367371378	27.62608485002497	30.878624718189428	26.76319130870665	23.62386938346352	43.3600980461654	13.670681830558895	24.568445688321024	14.748005084589687	11.901437974917599	18.910756035574202	35.278527411627614	32.322406080682306	22.28060427815548	14.82280189365639	26.149922690914917	18.127993537589706	42.03537914617795	18.18264295830382	44.46922338004932	42.05764936080941	19.85442822185842	6.674913777033148	10.625786126609672	22.13689999245478	9.500167742374721	19.86221918289863	17.45245403669763	24.760311855055797	10.598714478075923	13.985948433815365	44.1081085069475	23.37853008663437	26.596266132922707	14.249015311972348	41.06510036603704	19.95521474520597	26.9486857176276	15.823186968481613	20.643564966357424	30.457143425490198	30.12402419854918	26.821445147848603	37.68526669172783	35.19621315282554	43.90558092888515
5.626771162150556	51.07336003930085	5.524052721623826	46.97848771665175	26.74810271678033	68.36709647380454	12.21887043958681	16.669704419940523	64.604865074085	5.401020943750238	34.44118942881303	65.47581061288298	44.6539277537155	32.06287002081863	61.60168037704161	23.612437782975515	15.4450626640321	22.038394422572637	57.21665905151178	64.91896590985155	38.54493113623805	6.839255603936896	30.261266508769495	19.911172989479873	5.1627148786314985	31.55211597716871	48.645714399908684	40.0879102388594	63.742924721120225	50.618872755136884	60.58029520774903	59.80006779440212	66.797096697579	45.958333029863745	37.652729723698684	1.4619847518659936	61.412234579382385	18.164711389529245	56.941461382547566	1.6961462757937165	58.79755819009411	18.566409147346278	37.490596600361954	25.733500138739874	18.185039815489574	32.34978182328187	16.40526923438604	22.19117564208198	9.538000632718092	4.655095887498013
41.11185548639333	16.49602397836541	44.610988366845504	8.249789700502435	28.407280688059455	26.90497460281883	30.991653487795254	26.806699856386025	22.91399637336148	43.72007559843888	12.980849350276502	24.988025204833253	13.537691700735845	12.59760429099463	18.788502590649426	34.7831443750916	32.15860646116951	22.175713093833398	14.396517434135568	26.80896284860665	17.1238500035887	42.04920681029022	17.63394727156342	44.1177045982853	42.120697881250706	19.17449189980949	5.995286654524207	11.836295995228875	22.450853149063438	8.656171375349889	20.358603382131886	17.015853211954155	24.25117731279727	9.364156028899204	13.05202579073671	44.308022972201506	24.131807780118503	27.10991172484578	14.13651057915271	41.29035163686604	20.679879393008097	27.506886144158386	14.877941075612542	20.320866109709538	30.214181521912653	29.343426644396423	27.188669234959956	37.2349557160607	35.224275860593245	44.24080999414664
17.230067302033984	40.2952016373348	16.256557558024646	31.558394146313212	24.37682766486316	55.43685297086748	9.172495311593817	9.941245369246571	51.502025394494154	15.355080330567247	23.901792133955713	49.7586157648178	34.15150503631084	16.76963578422121	46.9098115952205	25.562904643373233	16.13653327591639	13.456591036864472	43.143195964119315	48.89921610028097	29.923263669558786	18.78307618050751	21.493107080163554	28.445894775996493	17.903707772944696	23.864511010504952	34.769343002427995	24.148764600774086	48.235368944351166	37.16988103289886	44.893829367167584	45.77193103664607	53.04382557968004	33.968727931801226	27.445276702567057	17.620832777525553	45.36633635605056	2.00259674161845	42.30744129654405	14.482211698666452	42.8604470576582	2.5478740309115753	28.010961572775827	17.53149403236201	17.170243947698935	29.85057828324929	2.918857957863016	25.953994226292334	13.37734426187637	16.053542824514004
64.01318429416011	20.43893476280744	68.28285020287665	23.27894958899784	47.42575386208337	6.263981397694198	54.19643857307378	49.8406587969177	4.7153043975794064	67.39638952374574	33.0584457746596	18.115642212369586	25.140501064799004	36.070097275613996	8.415406094985528	54.20617209420718	54.158193121877446	44.75840953404374	9.442320887263092	23.778163608560078	32.54301348228783	64.77131070952589	38.01473190739376	64.46718964654849	65.0492632516948	38.242125094089495	17.778631852921677	31.80826673335584	15.320200483161031	15.708927399351612	18.07820933607222	6.830374719188297	0.5870196092592751	21.525074128395588	30.78846258028821	67.6809566776179	24.332950726163478	50.81517116566489	11.44645311575812	64.73866161666689	22.254605265228516	51.172601297122334	31.88774626163558	41.92419299839697	51.80907875688284	45.90239648134193	50.887460677310784	56.960368283194995	58.08412083431666	67.88719653957116
38.76026471784249	10.777835741533197	46.55753791423837	27.446342685744554	18.103510451260906	30.095894604343012	31.150024316573994	26.934152417024606	27.348532338993852	45.80564696720077	11.271303997193389	41.02008283138072	6.67866923823962	25.255266012519005	31.25780767349553	24.581207412420767	27.844881324600184	21.714739026100904	25.295752495831994	44.31803750835491	4.603480980064839	38.960471341937534	13.146608913232113	35.04878589651271	39.78914772093893	11.28437648509161	19.765663787930986	29.791763797600446	37.918964230264805	18.843924928523553	37.20111064540715	26.890484283542477	31.273608996611202	11.7160831699904	8.09533824546262	43.860122406042734	42.23981443566619	33.751613301805875	27.7717152692813	41.56060088218461	38.75071944860475	34.6850142180432	6.814523292051355	17.54972325960448	25.08465314840088	15.184040668452672	31.802050968357864	27.399170263538903	33.31348073262002	45.89338553783943
11.77562490545636	44.3054073049835	10.467240152188738	37.47757480041239	24.4391913810185	60.412794677588906	7.261280329134106	10.624952982564212	56.53513093313879	9.57395244931529	27.573304726047688	55.808040565975624	37.980606959714244	22.581128184749545	52.56829464605854	23.93904099257614	14.175620253614337	15.679960435402645	48.54369685692576	55.045195075412586	32.867889035738216	13.4115374466269	24.271742444191595	24.60253142398863	12.287427492259686	26.232403096660903	40.05469762650806	30.259744938343058	54.2087720321417	42.286569378472315	50.92966155214308	51.161834956482465	58.34251934286133	38.43817896154554	31.041392116289614	11.463676906855493	51.51875362707106	8.172584802268341	47.93311452416606	8.341682410275148	48.9806190215802	8.551048473289613	31.29396915946225	19.856005655285216	16.093425996206005	30.190814387006206	6.966114169923924	23.664106679017888	9.485984918045807	10.138942009685746
26.62394224371193	21.259811268089077	34.32186490445216	27.909727611374485	8.3019443120328	39.99656235218325	18.940021111581256	14.844933033933113	36.65495417374718	33.58281354992493	7.234986983684532	45.05728077454212	15.011138992213464	19.071402807331364	37.31778444041713	14.955899220430716	15.787992067407385	9.927070014548459	31.721001019679626	46.98441380241212	8.118874861825025	26.93156751066618	3.096453562960136	25.017028932624573	27.66289932841607	1.2322200603941367	23.889073495350587	26.511177472389303	42.34841931164734	24.54247252984169	40.52336425525051	33.93949866750911	39.84244544769733	17.94806474221381	8.685740812577956	31.609545709758955	44.196800918221754	22.898776391031628	32.99818481417966	29.29020724635445	40.79047655976469	23.948336908905844	7.712763426381929	5.777220014736916	13.09586170315995	9.81609141615032	20.441464978843815	17.61643187051793	21.074825609954598	33.64593482352371
22.984680277572224	29.62556764739604	33.05341862580414	38.6955048450334	3.135235104788286	48.936002599157945	19.490025323455317	17.188669781576976	45.92894938286897	32.517474757909966	18.04969182152819	55.83845487347219	24.07248662615017	28.537882193255612	47.76300888420078	5.727601434920038	13.032531910790087	15.095972537726794	42.02165260766794	57.81114065877763	16.645668290490566	22.61726547126315	13.587826522434586	16.07808096480358	23.8801290625041	11.8686388879111	34.51122638798305	36.67596724716299	53.08598759775676	34.89192807044053	51.335901961936415	44.09722118612576	49.50461140290502	27.930999664984657	18.941582786348587	28.81713456756205	55.006329210099686	27.511443146716395	43.566658736356885	27.41151489522614	51.609114535540996	28.656126379641943	17.509928497532087	12.97133162243434	10.692147999868961	4.532755947258894	24.29265488495759	8.48566949168707	19.00079696139949	32.2373611765901
22.949690091423783	26.74813628779067	27.66681952249284	23.86046621727956	14.974698422594185	43.23530670006345	12.996815741611591	8.664466462542023	39.44985563998382	26.819332396005812	10.090391329280026	42.39529776772664	20.46165642227269	10.83351118111095	36.96805035846851	19.53707824648895	14.32004461371001	4.252496733009229	32.23721177367399	43.07259808027407	16.09485742851775	23.85958463453856	7.935639400719172	27.20350389835809	23.96812645794696	10.596272056587345	23.66730067948249	19.547048550250377	40.189574595543974	25.49256621127411	37.54615504149658	34.78337765614299	41.67474193152706	20.963817873507466	13.617186962438558	26.50626398133948	39.86032254997559	13.05764121710467	32.32365635033281	23.626604032282223	36.73308434932316	14.010100466747682	14.130546887301227	5.275324479391725	12.857184632102372	19.09732895171722	11.276294208676402	21.365280204795464	17.04373140346083	27.157988334562653
41.340529298524295	33.12803599610068	40.48157343034207	12.01110105552154	37.389199881490036	40.01905643192694	31.460019038565925	28.768807363750856	36.12906484620977	39.60321283338798	24.948397592852377	26.54305648265823	29.73909132258692	11.98098942803102	27.43142018609359	42.311202419563806	35.95541964204743	26.725739800667505	26.259497911855814	24.628269700557276	31.267529482967035	42.73629876540218	27.56987277460183	49.335970564235005	42.15565443988515	30.12692085486028	20.742657051657265	4.87660420408199	25.832128187569175	23.764021325446965	22.00912103187188	28.58218883230471	35.703483118000825	25.980726263963664	26.935287218023387	42.356901905247746	21.043585307197517	22.737969954154313	23.6709277369178	39.21424468721133	19.039104448596795	22.399523891336194	28.67612117179893	27.568073431633966	35.16987065876788	40.46086078858514	24.877061618013578	44.06505685819146	36.30248020546782	40.433612818428074
17.67526910583117	31.920070485010935	27.35275053802995	37.257550009336235	4.2384986702938345	50.89642645481994	13.674504762635735	11.719170194232712	47.605103315397194	26.787326708718123	17.737030751044298	55.18381037582401	25.84140024397571	25.41338736238608	48.04500058731011	4.948418613830222	7.253609794523986	10.819770491595206	42.55982430102464	56.590398656703904	18.589939232841203	17.52535457383861	12.74050277547403	14.106683624275522	18.63064566350049	12.202442941804078	34.505660022456304	34.01733633027136	52.633905447350166	35.384028662760045	50.49679715197082	44.83275646537252	50.81295908135479	28.913999640241954	19.650246602396695	23.363753923400086	53.57214095794651	22.187419858623773	43.623774761196344	21.759210082440575	50.2840441279308	23.329935959905463	18.64189459299297	10.208851160752674	4.8469609009265335	9.789080419260472	18.869384680658413	7.061553634244973	13.268012868384165	26.55125596576829
12.316143799189046	36.28581928666605	18.149416165609676	33.9261517575283	14.893092695584704	53.62756108032378	2.734674884983964	1.9895338967744802	49.907235228112484	17.390247688617432	19.62241900755038	52.570583905174104	29.868996162514378	19.54763668693177	47.58386079220048	15.429403512917093	6.186129797099762	7.220782998348466	42.88009572824135	52.79378083899473	24.022431304676612	13.29720293031528	15.560158462048436	19.325595199202173	13.328348167855488	17.13413014427448	34.311754600415874	28.31687884515258	50.51721645351495	36.09401822347253	47.682330892487144	45.42120173843437	52.26695777655063	31.169751458795833	22.859459502689734	16.08688804059774	49.441393257269134	11.029356274984215	42.93198550037109	13.407513406955111	46.49307187600893	12.131550353806372	22.781341531631185	11.014831336727733	7.054150299112944	20.608899758852207	7.609824371040746	15.900591866769487	6.450231913306041	17.504363840005627
55.04819790155167	24.499451196740328	56.997486879453945	9.189475542885365	43.365565576960336	22.442695003523426	44.76612489033721	40.87575803283117	19.04154091032138	56.095619539703684	27.87480672146136	9.994692641791474	25.205496648810836	24.100425415588337	8.371338933360427	49.7781512246513	46.78819667357217	36.70143087683276	10.013894548666634	12.474432594613383	30.935646519468495	56.131432647691184	32.62107202696044	59.049913268006804	56.016604207439585	34.04315964784847	12.09643678409591	17.25435350663874	7.669784597957066	13.345921354272674	5.462099308187635	11.276884217819624	17.254846058870044	20.137377294282732	27.36157390558879	57.57825995967096	10.70231021129856	38.82890733725352	6.267001869835698	54.45779256362282	7.391863869381056	38.89709906457215	29.07797375325395	35.22383989210128	45.001925546242376	43.93555685333022	39.81105477160579	52.22788416035894	49.28817577867657	56.76311196472828
32.31104719838989	16.952797352727117	37.644791029570406	18.23808843522596	17.848454296514934	33.39306121181523	22.770089226876653	18.328752827857087	29.679665157759494	36.79851071902694	2.6959908344684806	35.5247165966921	10.894898393989264	12.144106499564616	28.44893586094141	24.24482010596779	22.467915463818805	13.071047916343538	23.203652064376996	37.306033273094506	9.127964083578165	33.02791498341278	7.079171431766326	33.77142914542671	33.35301371944164	8.739872984510638	14.870523915633912	17.77670776328415	32.91106190400055	16.146933145835597	30.919794860965418	25.629046121970113	32.19456579043896	10.996684984733925	5.033684655691367	36.29553537568956	34.5087354470829	22.1600835318348	23.948410698125773	33.495721265964185	31.10255802360617	22.929046715674318	6.526123895571623	10.26068239329383	20.24827071933512	19.16111731871727	20.989251863241673	26.73847468527676	26.390785193756578	37.129734453121124
64.52458283894525	19.144235198850104	69.36325058325473	25.815198416704032	46.98672268120806	2.5051910812604588	54.92431318694052	50.51207417686872	2.618257427384752	68.48694742554935	33.248188962696965	21.92831331324183	24.50557048905072	37.7255308893306	11.947516720327496	53.74653807346497	54.38625148943648	45.29684460890551	11.57864751442471	27.585741951842163	31.9331181411274	65.19519884679228	38.09147278677616	64.12077175576691	65.56869618106936	38.03911224378291	19.183777902840188	34.19921969484824	19.117635067487395	16.697925891232895	21.775339000669693	9.217107474313986	3.421032302039821	21.521395540846953	30.669789446466044	68.45225090959238	28.0777765573886	52.23604333765139	14.306204746253867	65.5787429986351	25.897333785352203	52.666712831167324	31.580834372486102	42.20370480366652	51.9358858482012	45.01686532602412	52.07041565663631	56.53547898310318	58.61102363575752	68.92670825410019
64.86124041911637	21.53063556854781	69.01131651484499	23.63541306233649	48.42747140117088	6.854589662542437	55.007108651420914	50.66518103875815	5.754254916981606	68.122891707744	33.983086389859324	17.51822101729443	26.180022057362212	36.68028251184674	8.341449350334592	55.20779360267253	55.06061502349026	45.61191532655371	10.054229905391775	23.228374166309845	33.572778623201756	65.63521036696758	38.95177393644985	65.45146097299477	65.89542057257441	39.21899941496825	18.505631144590463	32.195990003931236	14.82542516217529	16.53953939830218	17.75597638337745	7.424234379253463	1.1522326789516	22.497704358443126	31.76102503787789	68.47660996103158	23.93097078617857	51.47131461849507	11.748040560393648	65.52117917902642	21.982842850774936	51.80968826453912	32.88353732164565	42.82557821117717	52.72916941577032	46.952270996582584	51.601493954866484	57.95681295899738	58.931780974197466	68.62507791907744
37.01839773053949	17.16377270127649	40.87005014973188	11.526095569552517	24.49609481143554	30.124283186800405	26.95702691523067	22.718330321956863	26.18908108401099	39.98624913811249	9.31534201511799	29.0709086629486	12.73633617931473	10.046531122303222	22.899793770889445	30.762490772580325	27.978828896706617	18.01057979386077	18.25523142542735	30.632976645847645	14.49733399812428	37.928603550952964	13.685301894654861	39.981677369971415	38.03334048282405	15.45233485282653	9.685589532395118	12.3313071663455	26.593146854909552	11.870517962928298	24.378009296114577	20.84054789464141	27.925403787127944	9.902551700746109	10.184616611247439	40.3491085991863	27.800055555522157	23.736922503460857	18.263304724931853	37.36499761093303	24.404494939409762	24.238382492206473	12.017464951022758	16.165963949258067	26.03764174876856	25.827690814526278	23.513683253220968	33.16953827034595	31.116390688527364	40.4661955431924
41.269559100999246	21.769710643155534	43.42310990637697	4.866140114584858	31.295959024501624	30.176540411362527	30.98177820471661	27.150832820457737	26.179198995695906	42.521775855524425	16.518052952879565	23.465446936708847	18.81988626410822	10.459194401977456	19.756599619930526	37.283901930609346	33.31430085244864	23.22625636583225	16.72708564765001	24.16805661400589	21.703049382860062	42.37394217128717	20.543238462977104	45.975267417385055	42.23299237258092	22.552045526532424	9.691709534769863	6.705945049856678	21.45021021325941	12.71373560448899	18.587528432605808	19.305485037616098	26.694872297515936	14.706671341252978	17.43203303376969	43.812415685970684	21.08949835347363	25.36943917302665	15.237378012783617	40.70200854112779	17.83596519144433	25.55558819639544	19.27290413898109	22.295345217360587	31.719140785146926	33.01086923659902	26.11092561420462	39.53679461956464	35.53795272086501	43.14948786483047
21.166013430863863	36.703467805046856	32.12966434107005	45.61414004776005	9.712574502367254	56.04161202075015	21.16876039117581	20.33943737562261	53.114762622162	31.768884872328066	25.19339460488178	63.01834848357547	31.308301106610756	34.49940650261117	55.06293675348314	4.442313498439737	13.973853344614827	20.020857129765183	49.32817944150594	64.83877215919966	23.90055530709101	20.30376871824683	20.520723292653965	10.213404628058429	21.84747601397756	19.06258612053767	41.774844906959586	42.97980707056641	60.30395562703143	42.1955203696711	58.46713059810571	51.401924715845155	56.75408030613105	35.2348682368307	26.237365207449844	27.08724997361241	61.95616066006841	30.764868326693584	50.84740817776973	26.463942844249384	58.59366180433464	31.88867137294225	24.816829937905396	19.021764618132696	12.832668826804193	10.839408315788813	27.363486252588192	4.57864622617408	18.962669191515776	31.265655714095583
33.88595075211242	15.119543661592589	41.87297344401686	28.024891176919365	13.315292939747843	34.41772185735894	26.499102186952243	22.382922869899616	31.442077072344638	41.13812751207102	8.773993027739786	43.222253760194796	9.705345775918216	23.12952899176423	34.14909620007769	19.91457269999599	22.96311469843817	17.318000911163434	28.248326602074194	46.01413004460563	2.7043981406161084	34.068851086339365	8.99444738677331	30.382488656612303	34.912043885169986	6.712657252537189	21.626672475958664	28.923569197091705	40.24514758825373	21.344791312962712	39.08581933721632	30.115466051156996	35.12470503764714	14.111749929427516	6.835901831174401	39.03883683806474	43.639373648433256	29.864670032952205	30.283823441855123	36.79389401049679	40.14693954106073	30.856057693374684	4.9984689183527005	13.118433504673817	20.19738675193101	11.085738364609131	27.666541514639917	22.73235939004881	28.487042180715132	41.19106239654622
3.9097144045602077	44.71437413169079	11.228003539415536	42.20556257455298	20.273045979695485	62.32926759370211	6.490010935037331	10.707186515677169	58.62877140153599	10.715675883139744	28.206486253208045	60.838544115641305	38.298633136250196	27.475187462522957	56.2378548606628	17.71982712983288	8.93847093870352	15.886394956847063	51.60320114737983	60.7285448281822	32.04308891487828	5.329561929908681	23.86087688112168	16.33541250459258	4.7993955912827175	25.039590942528484	43.03006208988444	35.964345574092235	58.9080910802797	44.83642995672565	55.93734387897943	54.151624060553985	61.010122562767755	39.8419394148224	31.32308870768664	7.630476676084251	57.29687496918665	15.298673777123007	51.57964107297087	5.609638654052766	54.4898673910834	16.04868043326331	31.074084298801083	19.36868987803815	11.641498985999247	25.939915877537306	12.602468606213943	16.72122828001239	2.961794790900254	10.41178723665565
57.504483555577664	27.787945050918182	58.96053924980342	11.471015041528483	46.50707637388883	24.151234851589376	47.2107733149037	43.43850939349495	21.056583997535306	58.060274517960124	31.05110488121074	7.177423292268941	28.59550660098918	26.294656520089077	9.704267926621982	52.85522744539903	49.54831439282365	39.45138434336888	12.77694803363929	9.084953557527234	34.2838486630388	58.63776948958691	35.72817763590763	61.98712974200791	58.45532997618048	37.23561751163639	15.480868852374659	18.761930677612543	5.67630182048497	16.704393131988045	2.302679440394287	13.583417558100257	18.63223189574333	23.527401074981515	30.657254929398924	59.8028696279378	7.471254308962584	40.76254636040726	9.024302969078915	56.663714399282505	4.42992491713478	40.74985041053286	32.390206779961204	38.16849480256665	47.84955578100239	47.213226002731126	41.96205110823033	55.2650832266363	51.81054137116456	58.76631762107175
44.495331397782316	25.339386222477874	45.697940865023476	3.0047897320791024	35.7966032313222	31.02254721642277	34.21827262826502	30.6505200136169	27.122306411017732	44.79742074792885	21.187485868376903	20.34753175222558	23.061466443339633	13.15235804544428	18.875240520450404	41.64735729745015	37.154532329069205	27.143371696068673	17.26304964070589	20.24709501258081	26.346410619138933	45.69173222914615	25.10277971856307	50.05992356202183	45.42295601911967	27.18370073640673	12.174313975586005	5.786352475325336	18.81275007996282	15.119312835889906	15.461274073019709	19.62459934851731	26.830596026058217	18.61377517357861	22.096561271018693	46.59122282661373	16.97390787536606	27.50020352819273	14.832729504776635	43.44510517364189	13.931128466149653	27.504447584026238	23.939117422497272	26.586106366958013	35.73298295695115	37.66189979497004	28.732836856156723	43.822641888112024	38.910114051355066	45.50131179000688
54.03642833231584	7.201552814889276	59.91279440508018	22.720789399296528	35.394262531500054	12.16442828709909	44.92058701689184	40.46355822782528	9.449836160710747	59.06677166866279	22.70249332321124	27.83912605031616	13.000954842537046	30.478129218451706	16.66143836985237	42.105443811168755	43.53810386574895	35.086584007979916	11.603355914901405	32.609304361810594	20.308296399513377	54.56070099860449	27.232568129434124	52.54240193533054	55.086032729400685	26.785054211038716	13.397226121614954	29.665170058623424	24.590988402010915	10.384534471698213	25.54026973969994	11.682562792570021	13.700478568320923	11.31092251890446	19.69079596353404	58.39099961886465	31.768075284663606	43.838983711709204	15.308702694119036	55.67342447539126	28.68450850799796	44.451894097911975	20.30716009488073	31.593267230959697	40.963909493576544	33.13034149698608	43.088358045615536	44.91343352893384	48.19994394796696	59.39360340008902
4.268884319999504	43.41293268659634	14.03214199885604	42.517431843655416	17.86065226334269	61.4401941764748	7.124345971441623	10.555419023976462	57.81987571407176	13.592891983861502	27.199492019304977	61.1622077983887	37.027293891853034	28.057571554112833	56.02912788243832	14.796572239915513	6.702255103418389	15.21341305061682	51.188430424757144	61.34014556366375	30.4725877845782	4.822463863853485	22.599035324920532	13.466221117163897	5.310346494176627	23.478482798286723	42.65048029441126	36.74902090263451	59.10037714604926	44.283069037340006	56.2736962218151	53.695014369008796	60.39819792006803	38.926442517678794	30.13491733167875	9.709343087322825	57.96572539544314	17.132413855588652	51.38917189145772	8.336079095407499	55.050982060192815	18.00048779254024	29.719761919431473	18.242010749728582	9.487171938583113	23.411407899173007	14.109882970359424	13.679904018151339	2.281930371612811	13.187962521194223
9.851354979751594	39.53482891410214	20.340809237390086	41.86901597639111	12.312566041019375	58.19562869850446	10.031012755042589	11.063327460597778	54.753305167104685	19.909564863672795	24.22808806275917	60.32548080641101	33.291774448284244	28.32513638652285	54.15656595579085	8.485397240961781	3.7936646125093367	13.780186609156626	48.95186474111168	61.098005623112215	26.271881287208195	9.498994079504413	19.285149315967118	9.672083849185418	10.734524039517803	19.496100833809994	40.59267270009528	37.18814308056396	58.01148114714891	41.853627211057756	55.50503663242063	51.350637066448506	57.69429183481161	35.858960717750364	26.70496405988926	15.736551518924678	57.87120290063891	20.429753320072585	49.59888262989747	14.643410174141989	54.75881899971116	21.469953040269953	25.96595837180181	15.497591848061209	5.50484798928976	17.547558813274375	17.05543155608855	7.4947377100024	6.965321748362076	19.492088425820015
58.96224280750716	17.738994209200346	62.93857979352305	17.861596297595458	43.18841309339854	10.446118505869908	49.03733930206646	44.72364782457128	6.940798735071902	62.04882682444022	28.369046798058175	16.204295662834497	21.410192914308972	30.584963757472767	4.990107249202302	49.95243806769138	49.32115185848417	39.73925942484038	3.9538565418629794	21.379788636226742	28.62835065500896	59.774151968240275	33.375901974614585	60.06918637083252	59.99165981400671	33.848602992223064	12.456089646058935	26.347652258463995	13.019062205138475	10.708097107593998	14.764188177850189	1.324034180899395	6.082452011125465	17.220780786188843	26.39967224167576	62.47790290151761	21.18044900666725	45.37124098250228	6.232968081808777	59.50444921906643	18.580562243124742	45.70976508959224	27.666330681923682	37.09906371288269	47.056222943881906	42.14424584911673	45.52100783945381	52.661447904266126	53.03486474314127	62.55968932459262
33.91690489812662	15.121614002199479	41.91541654229437	28.081072130268424	13.32363758244912	34.423423737561684	26.5432921144611	22.430543084674557	31.453208644511548	41.18122094988253	8.840873859774728	43.2645162227302	9.726277573886989	23.19653540602776	34.181791964568326	19.916474419818098	22.993202364083754	17.370011669154046	28.27941119750802	46.062009588616604	2.7532011361826774	34.09689038582301	9.053038782618602	30.385126460742153	34.94261412882325	6.763307290939953	21.670022888986107	28.988050541720458	40.28574749233919	21.380556033205576	39.13132465713869	30.142717415120412	35.1413763832875	14.145699260417475	6.8963310631261265	39.07452344754711	43.68997775809897	29.923612390201217	30.321152683394796	36.83284310681069	40.197366558238215	30.91559047597607	5.059636878613677	13.170408068443825	20.226574464152133	11.06483142001703	27.722341222521553	22.73453746896393	28.522593190862583	41.23282447341143
24.944117933724677	23.321355170476537	30.89474813337458	24.065306959352508	12.423389174836988	40.677630232330536	15.680697439883	11.228717991345633	37.020088365971134	30.080890627077515	6.584440228559556	42.15821205818887	16.927375644268814	13.151184535598826	35.70796364208021	18.02665205105252	15.077980181170634	5.82560072840223	30.58013331793773	43.4047554600181	11.941636454702953	25.62519178657411	3.672379427720017	26.876001334541456	25.98949129684991	6.388765770576187	22.155991421190254	21.22067714937444	39.716622402859635	23.558361821736288	37.41414806689895	33.02903990228634	39.60950073110967	18.17340866976704	9.929739201552366	29.12757354198013	40.371717530637234	17.273428357620062	31.145960957417778	26.432313440119582	37.09112814215452	18.249594426537907	10.157773515827959	3.049245753922544	12.962509148753265	15.67363431255154	15.26832482711957	20.255240183637053	19.040305744167025	30.31918684889824
28.66811626022859	19.371542824276936	34.85025185633004	22.43961940841938	13.511134208122959	36.96103882647332	19.60537770568398	15.162142209693698	33.37033709156505	34.037479789495066	2.7186841744047365	39.915874169170884	12.972072359175055	14.03538266300436	32.75658625209315	19.85057743675949	18.45352916091611	9.744869050327672	27.403389988626955	41.61796609958076	8.362442144381573	29.267735014525105	2.7014875555628555	29.407747526475	29.716852292469987	4.838344327245755	19.187204377956235	21.039527411800055	37.308774949009965	20.274687521292154	35.29479642400167	29.771853165812434	36.13769577435612	14.452169860141849	5.972805038528261	33.00517976712405	38.763126575911414	20.835995025251606	28.291791300648296	30.34836098293367	35.382616822530025	21.753273561559165	6.316731663456554	6.251477766455563	16.099194982077172	15.320382450698913	19.058081832650775	22.341408556861133	22.80291668466899	34.27160166803792
35.67725850954484	13.353393126406676	41.25492615823011	17.61147078743657	19.739717332930134	29.940805759224794	26.29633217881489	21.843323047449573	26.293342261289663	40.41214629744008	4.484278930324839	33.7724024788074	7.474330014508914	14.702283684223739	25.89836288101013	26.38611529380835	25.57755232316252	16.514734767364235	20.393781715722096	36.056415571092145	7.882211495088247	36.330254209996184	9.494141294992144	36.27854542534886	36.72343831915114	10.293804757492026	12.446666572350559	18.867925502438123	30.987312118385454	13.226822936731034	29.35901486507455	22.70825366665459	29.010718870786473	7.448815929516511	3.6524246950839676	39.80362387803496	33.49194998755513	25.732801996032983	21.554234505272994	37.040168847597194	30.020420602489924	26.47527570063787	5.49217653973826	13.35544624410083	23.21942223535927	20.051814569727206	24.622135211557445	29.00809014010332	29.777171730193604	40.7313210540957
45.73723508227597	24.73421701837954	47.103159120985424	1.793788815274983	36.487255516856536	29.686968183333253	35.45008111892529	31.81112056981635	25.810436392205336	46.20213159223445	21.637666548781635	19.010096395928464	22.8189832768525	14.434598202925871	17.394039433140826	42.44861883712084	38.21198178797735	28.162628653767605	15.929885268014964	19.161378056221594	26.502431696552573	46.91217278775955	25.733424506961654	51.02144418125951	46.673603878721096	27.71407272630083	11.344602079856152	7.281271563163825	17.389984708584993	14.20980778395014	14.112094944831163	18.24871750565804	25.413468379333185	18.20968987869862	22.315955478116486	47.92395925921466	15.9813581882968	28.90856847627186	13.397478167310997	44.78223264775891	12.823119226921266	28.932001804112573	24.158546207245326	27.42800967307068	36.72039447255567	38.148297360643966	30.07682178106517	44.67477767530717	40.11260339513144	46.896948783879814
20.859628881144836	27.018057088515096	27.43495623750091	27.88378795108441	10.127031123831195	44.758867557122905	12.037902488749467	7.713628960689554	41.1411857287782	26.65692348994475	10.527127964436724	46.1646454473971	20.598669160296062	15.670985042253879	39.906361804102275	14.708687001020442	10.864024106774128	2.6156906120785233	34.79481768638837	47.21343889102916	14.762803520936352	21.481150990768352	6.243220010678995	22.93521853571822	21.908179504131127	8.045631954493224	26.363682231670786	24.256451934440445	43.78458385168515	27.7676555841673	41.38264922183473	37.24212159320878	43.79570093118182	22.24435144077281	13.606759593352805	25.269835666339713	44.10069312723739	15.798721552006306	35.33314382169702	22.697906817886086	40.88056610789239	16.886951329274734	13.464245423255921	1.7007716273048659	8.81351737184107	14.63417780486323	13.170924219583133	16.675066074399115	14.99656258190408	26.807543590115095
63.588510986776924	19.055892461515754	68.17921181609944	24.062845757546786	46.49484142078394	4.450064480333717	53.886435839976876	49.49644202000766	2.748891974902813	67.2983020458118	32.43432671785376	20.109452047718143	24.07938889789647	36.29012805772462	9.99987960576423	53.26978840473636	53.57564869578699	44.33677947798222	9.892976884076713	25.732095011535133	31.51047583935707	64.29934261613036	37.33803408751132	63.59271348095282	64.62941827648315	37.420912997138736	17.805544978617394	32.50081585956979	17.247654954749123	15.474481278518162	19.843639376724465	7.433395342457721	1.9035380958647097	20.769624402480556	29.998912260747044	67.40148999482128	26.160979037751247	50.90379863766157	12.444439815641628	64.49669964075159	23.954325407903287	51.30544833212714	31.00431460141343	41.35945692457079	51.17139436198372	44.753421460705006	50.8354137700487	56.04289192534393	57.66513042936687	67.75988962872654
45.07171275196276	28.299608787625402	45.54969870471382	5.63002944906732	37.71246074898529	33.377036302796085	34.865610847512514	31.544183500542132	29.536818171688125	44.654420877957165	23.514161421328605	20.531701466386515	25.94569906496998	13.857113187235935	20.61558961423591	43.34993885775199	38.305639158558485	28.438438091141304	19.644949809356568	19.589375619470207	28.962651961087797	46.33875671637405	27.158298109735554	51.409698847581716	45.965876747082994	29.374974521773836	15.085075633553588	5.257113524984802	19.438570440641264	17.997697147083283	15.777732770651962	21.887525255464457	28.932195842163345	21.554575920548192	24.66869697772313	46.80653203578167	16.126424385165958	27.407353496396023	16.902685247904646	43.64917809279876	13.468395277110357	27.28831377523632	26.50425054022015	28.26867854908776	37.06144127824379	39.88108933412963	28.968127328631006	45.42057277437639	39.63674783424943	45.40862167492991
50.03134078053114	19.40778800119681	52.75105722554106	6.199994634586779	37.45737734755384	21.8406296959607	39.81021586995129	35.755707215831954	17.97018388308422	51.8510336143207	21.949701432910963	15.878929693959114	19.40914663409344	19.838257993046064	10.331018944961087	43.9302790234442	41.3490895394876	31.315982212148825	8.084185512599033	18.391041980600747	24.941569776043046	51.035794981751835	26.762010462533947	53.35403534796867	51.02324277150018	28.095706961265567	6.245801786296924	14.6994970780793	13.227167314011396	8.086887129892242	11.471232413983131	10.429778770542137	17.689814417643134	14.34502339538084	21.354161687679017	52.91066695419416	16.262593751439244	34.767394478517694	5.855553893869083	49.83259654065175	12.787075070251621	34.97427212162578	23.068832972677903	29.563487146156277	39.44547554929233	37.93157976740824	35.369493481292366	46.42148289103523	44.19145530187832	52.45265237077554
36.02437369006932	24.025395741026976	37.96471947796645	10.036331431060583	27.820184417149676	34.91422580061094	25.731336186709445	22.05860705346736	30.90770425654114	37.06337316055318	14.424193144904667	28.657314912952547	19.76156831658852	5.0027728697738665	25.166897083272858	33.367056150585135	28.537827716671444	18.5543203029752	21.801470736509824	28.865292795723306	20.70741299288741	37.17807816180309	17.457897015928417	41.507011629836434	36.97130614068741	19.860078575703735	13.993044863774816	6.029804216038212	26.789933923193164	16.8401928582482	23.75650593934001	24.417816904801402	31.796010933606734	16.721107843617713	16.383549969707325	38.41071121981161	25.590693399167392	19.926152737064022	20.602136058097035	35.290475873149035	22.540577704894883	20.139357293479453	18.111752262731073	18.289797744696926	27.16397964478904	30.32683224815665	20.666546829372678	35.43572829773302	30.368421282515698	37.692591575452894
31.458280252540685	30.4097688498538	31.87169468474629	16.126871768780152	27.91404310717814	42.08726249240033	21.39516856147812	18.55088997852614	38.08046503137307	30.972223203480926	17.777921867520668	34.11712356214647	25.45205700237866	3.497063405867113	31.934043992217145	32.38957157762428	25.73515542842005	16.697309251093582	28.89555589422189	33.37230167963123	24.6649457358935	32.790303451749494	19.033267556187564	39.123838155809594	32.32016797536472	21.78586783745109	21.16515149965241	8.539823436497503	32.65407645089976	23.989871323840823	29.25905124969337	31.498255825755532	38.88710969481582	23.183814827688487	20.643755301378324	33.011079197341004	29.877300635913038	13.67738897294327	27.46752466233425	29.853420591700225	27.259019233264432	13.662588160013307	22.096902138829833	18.083085869788544	25.01406069725262	31.603373542356838	15.190723539236954	34.01406032315574	26.22684028878609	31.693348227719095
63.74988212710974	32.58663252600036	64.90451125027694	17.760530607274227	52.756963898584125	25.187032316874333	53.45792714941042	49.732770649452654	22.871868108058624	64.00681103609494	37.27058583345049	1.3425577110415565	34.14173315063473	32.463019640539905	11.683182327818447	59.14693219907249	55.88600205674461	45.78930171424907	16.683343683738503	4.849722439602716	40.19141254625125	64.90374213111255	42.00051850534993	68.32450046041015	64.6923068985381	43.4395992515303	21.258061767864998	24.579860515413817	3.6804666732459013	22.011986611434523	4.042045725504881	16.551900216050154	19.372206382185546	29.119165680511145	36.71359258093445	65.9242235045472	6.243067157133303	46.723410454731464	13.343819553901737	62.77677811322637	6.390719398095903	46.651757788056464	38.40821181175119	44.5025014296804	54.19288945110943	53.29674976365782	48.06306990622197	61.57524042087818	58.086048454315446	64.74031855832406
39.593748710154465	33.30628659827876	38.66737035705443	13.035362250936277	36.179631655280126	41.030569401588394	29.76072421444042	27.160073006681774	37.105689326486136	37.788991257209304	24.22522082775143	28.245093310657687	29.608103010341924	10.748603293529404	28.7452299224827	40.94690413233939	34.38801902026554	25.301884283227423	27.2798892348607	26.4231499660289	30.706920029535453	41.0004439592324	26.576894096378215	47.78446477134872	40.40111855391548	29.191646733107568	21.326813804356267	5.037620394290762	27.448894190864486	24.35973410124795	23.66147632848325	29.66463569644384	36.86574997582757	26.07981324287142	26.402711315251356	40.55804161969435	22.839907086624184	20.94008216034526	24.850567612340598	37.417343373159945	20.784159672305556	20.591671627739206	28.1020352124934	26.334595719720827	33.6775291916654	39.43125806596317	23.11936157741954	42.63984834160549	34.60271038579507	38.61966704570402
15.085015751303102	32.807050671618896	21.91574419504084	32.30472524215829	11.459463522534929	50.52777747614928	6.546355374791888	3.030092504920518	46.88047557568824	21.17541010796451	16.323947829340536	50.85175511792981	26.38941108799751	18.652955957329002	45.20771128924673	13.228722013078729	5.915036784616873	4.32476447504314	40.270163713611026	51.4671767978087	20.307041255074832	15.781097928554537	11.96810533105432	19.152591075043343	16.131289568850036	13.3646104892279	31.75715381325801	27.514670998633093	48.633433382300396	33.33201241573047	46.001740362963524	42.76142516797837	49.43760798260443	28.015122508125565	19.409507954839288	19.48321064442376	48.215074547311055	13.391352784917334	40.58807627977476	16.98208385794139	45.1315113604024	14.535723735751393	19.19572426924372	7.4565065071720396	5.088580930766694	17.057279389206318	10.120645967504503	14.316775524177974	9.195457716881196	21.246215328798574
22.552611918642114	40.33921853297303	20.160560085463306	28.53662651595247	28.19191602833695	54.01231577670873	14.40314396983087	14.290439868975671	50.02187407531737	19.28518532083045	24.790694291864117	46.16531000474587	34.52951859655592	14.534134604524166	44.35808521713634	30.191314963338733	21.10038296118038	16.459050828048966	41.13026722610229	44.84917203863146	31.358678969961556	24.128310738291948	23.418085575465984	33.739987773031366	23.183846340707706	26.048169100527087	33.08061676279348	20.516378910871765	44.90021000431455	35.72712409509891	41.374275814501054	43.751052852200544	51.120782092461326	33.54756165471473	28.278505487448207	22.428737319277822	41.27859670596612	3.931304206831224	39.86602545266233	19.362807962465393	38.99381973051178	2.915376604493336	29.162901543381796	20.099321762703386	21.787222035049595	33.35807575129254	7.3392320238426345	30.83488250075292	18.760056079441835	20.13185036876921
61.86359227559459	25.11721924770462	64.5086543301477	16.916010275600215	48.25783625799117	16.6187621493529	51.657241422442475	47.57419989292236	14.133675533926743	63.60739682284438	32.86809090756897	8.1483059739898	27.75206570375074	31.544376122655095	3.2573461009741385	54.90351284411261	52.9918543201592	43.02657767487563	9.110478564512006	13.561234142343935	34.498400444931576	62.84749737909023	37.840098953857485	64.64477897173258	62.859670112165276	38.80808399089253	16.087974809337155	25.277817480490743	5.064901264105028	15.765261015495957	7.8042324679115564	8.219879095518005	10.856922729600955	22.996850392675753	31.584983478676072	64.76033521866589	13.969686545210829	46.433407515999825	6.969017213740333	61.677127968893814	12.077043438998912	46.57646602314555	33.0998978718529	41.0162163843586	50.98090087972432	47.970901974363	47.16982331883099	57.499395079134416	56.00804049811009	64.23049475315437
61.98867250545927	21.06900680285902	65.6547237704557	19.509501486928155	46.551161397827805	10.587144711574036	51.98561721375138	47.714226606437634	8.057507394274804	64.76061139753467	31.62964824871348	14.137122583865686	24.834776970982947	33.026336045385946	3.9991963626504767	53.307991461024855	52.48625672176398	42.8107679623947	6.834749096511104	19.660255254759527	32.042058953941115	62.837496081728226	36.6449306528649	63.387020789570784	63.012323796362395	37.18735756314745	15.383318077940473	28.09369123863724	11.160335628470426	13.928216147743028	13.691345080169716	4.457275107907021	4.984938506617412	20.60797908246639	29.750585070168633	65.37031643977897	20.002135031280616	47.91122579149049	7.633170599651094	62.36650674647931	17.835254072164847	48.19492603955434	31.04638719378701	40.28553832463016	50.26295330874495	45.56246018865795	48.22182557600077	56.006273139811896	56.06795587812097	65.30137638754827
52.247775882943465	29.315320599909107	52.85891049260735	7.697652867530033	43.49927731613839	29.831741727756643	42.001042068172154	38.53074488315397	26.33225858937775	51.96418586174545	28.519479899497554	13.35111840526921	28.53591358444813	20.915969623608223	15.786198695526739	49.47779258728576	45.091798007278896	35.08532490801354	16.859004892829674	12.376822384433959	32.992591265274704	53.4818827064083	32.72744915428484	57.994545514998585	53.156982283138625	34.64545812920991	15.782775859921761	12.562005626458287	12.662026296477014	18.05430427321474	8.786848758699119	18.498259667840664	24.69267946078528	23.6140988041619	28.931711504335862	54.09697911877951	9.036914402151615	34.72077760910426	13.323785153294622	50.94064704984972	6.162162454262582	34.59758429190234	30.761375589389136	34.451383410836684	43.672470354499126	45.02766885952445	36.24526421825177	51.697807317070115	46.73367503321915	52.72108352279627
66.56969528527453	21.4957807292653	71.20983665575547	26.854785516458257	49.25412657455978	3.6220109465279435	56.89472976631667	52.49902916375777	4.9169076263830735	70.32919914609212	35.36442336287509	21.181845224106574	26.786843502685176	39.2972892140793	12.05907734162078	56.020225386461334	56.50893308775207	47.32334518345768	12.80557074943684	26.925250591516033	34.219227512088665	67.26703210896959	40.24251228603739	66.37749355275407	67.61170090237734	40.255067648878494	20.831192275244984	35.34696195617272	18.574531249689198	18.504206244789422	21.554097559213986	10.267307463448002	3.1037843660534468	23.664932596482334	32.859296199936196	70.4134504252952	27.712898471625117	53.93043680492683	15.082560098385592	67.51462871059108	25.780269382655224	54.32767156878394	33.811969237234656	44.30460530036642	54.08388326305259	47.34718600562851	53.8677051363795	58.80410195830496	60.64891438132094	70.78921730340353
20.295657386384853	32.957449015969644	30.74712683097113	40.931978966917015	5.106451204535227	52.23943139295483	18.142112164541313	16.581806881661965	49.177612252400536	30.27188735909344	20.613863398018985	58.427639218630404	27.29259008889527	29.87614008868299	50.66132674503581	2.3497800156292445	11.179116726100352	15.596957406178324	44.98641895708198	60.17635068262453	19.859277752509364	19.776355536379487	15.867594223270569	12.649664545864795	21.13490190215139	14.547860633532615	37.28741572664422	38.306753695241426	55.74642652756369	37.82625425291703	53.84769540863857	47.12145589540065	52.679748608601464	30.979766230608796	21.856698041065435	26.20817576484659	57.27585539105931	27.065059624156707	46.386308424787714	25.057536094624588	53.921293941395994	28.20509541622388	20.532362765603093	14.348487425991667	9.341191692911165	7.869978408484586	23.721734567600247	5.054509367450383	16.885606078514225	29.90902953989015
33.993804015577055	14.173089830384995	40.05976779793456	19.90114184848238	17.37516992345592	31.66378065031248	24.895450459645645	20.44236805038297	28.116688677192588	39.23499539933973	2.6320918206071156	36.1923271287029	7.8624089258637895	15.53283884656022	28.218063070133876	24.05563005498909	23.67781536823456	15.038816882058187	22.640626077388237	38.46085462099158	5.977816438135688	34.57226408237536	7.397389020225115	34.035155761028236	35.04289711553812	7.925911358038842	14.827118681536913	20.591197324076195	33.4005243916997	15.461084307564771	31.778558441140593	24.89962241801983	31.023828123848133	9.1906135395119	1.66325873609687	38.3277091232387	35.87096304238143	25.244457258010602	23.916975107150673	35.64705744957558	32.405239011184996	26.063859453762706	3.4027146545867697	11.554501955096061	21.232768298024236	17.641496655415466	23.835089063112957	26.704073082812734	28.135440397118433	39.50071135694886
7.317431724680579	47.45388539854481	6.860457776136	42.325578037771706	24.83677151170537	64.30095033754183	8.562779682303013	12.936277509050576	60.48887375721676	6.131732587938368	30.708385777580908	60.77791586475852	41.05097360739698	27.401501158982853	57.117395324563894	22.876056581084935	13.63273888012734	18.35186837762475	52.86100002721201	60.16482479862161	35.317463318940675	8.961739574015589	26.83791317659947	21.376392454068668	7.562587311426744	28.413149709603196	44.30927459353853	35.340652247720335	59.0866284613242	46.38206441816508	55.886517992491164	55.460037382496004	62.53345327773335	42.023134408777025	34.040859176202055	6.229220962636165	56.653603714446724	13.396664721558633	52.46276361591306	3.0806604990821427	54.05650730937876	13.819933845788938	34.04397050637141	22.29594548904532	16.131289492820482	30.590877838477436	11.70172121824052	21.99333459131033	7.732570624777892	6.211734496042101
53.997969516177236	29.938241460081425	54.61084183474396	9.117124340356481	45.0226140948662	29.304707062373353	43.74703149227215	40.25737852943579	25.930984546721245	53.71649139170266	29.94061750502571	11.684777887954036	29.500843879998815	22.659598496996583	15.039943713548714	51.05659094177584	46.785837373608445	36.763328586910184	16.72679256368976	10.636325038729746	34.21530510036299	55.227759512661926	34.23202197627176	59.65001861507569	54.90896056059135	36.092536734927144	16.54867599756484	14.321509273597258	11.20114499291581	18.619987842535032	7.263127572336892	18.15368430377921	24.007524274174926	24.518042099922113	30.21810131862369	55.85758788124358	7.3515775588595575	36.47768461625595	13.061851855464662	52.70126739226054	4.401553911052902	36.349925821073306	32.037388702958104	36.05599073466145	45.338822792058735	46.42975280124446	38.00556401715285	53.30183121685853	48.473993881707685	54.475593366821464
18.329991944040263	35.85829632372431	29.100243571039062	43.0946782954027	7.731731183972522	55.12027685619152	17.62631962011453	16.795541015630906	52.02606640573799	28.69001607639938	23.08602021036809	60.81762000393392	30.13540184858869	31.42821838886494	53.27778166974443	1.0783116548354166	10.438485846691746	16.74915549812907	47.652935805362326	62.399646793055865	22.708113662347927	17.639710200092726	18.215584017152565	9.709660331999244	19.095398697129742	17.14000173028275	39.83684128535507	40.03047118107515	58.1905713758341	40.48029090362194	56.1864497813106	49.82606004311025	55.48071676850265	33.71647658271263	24.534089762450197	24.275702952351498	59.43151266141636	27.20475443737454	48.95255687553812	23.40695285538955	56.11345704550648	28.326952013257497	23.276162949014786	16.161729731580643	9.279168846515713	10.748249812443435	23.800837570178533	2.1593820411201046	15.621185747199112	28.24522618146795
67.80908431300271	22.869166220455433	72.34958334668104	27.611177516144082	50.59729083366869	4.664918961956878	58.09908235480688	53.71240978972243	6.28512912754949	71.46689487209355	36.643342057264476	20.949912515357468	28.137637163078647	40.30933943680946	12.421521730853213	57.36566010601428	57.7866772567955	48.55705027692638	13.724289807413138	26.72135384625223	35.57097736451573	68.51930301745156	41.53592084471187	67.71535521610078	68.84994031891843	41.57721018251859	21.906689945259114	36.14374667329312	18.483490198008795	19.65877901319696	21.635743122980028	11.13544579246994	3.757623606293267	24.960887142448456	34.171381857211436	71.61100984161729	27.683731482662868	54.99695598187391	15.759947213300281	68.69998635281733	25.90320096987141	55.376900784421984	35.14157141846413	45.5741567546704	55.373727120738614	48.71440526390364	54.98653615980975	60.14731164822936	61.885576721075935	71.93711677655918
17.723149569324956	30.078923084562415	24.610985810926948	30.483506553505272	10.029749122483377	47.89954249432449	9.204842706711355	5.177479336730264	44.281544188862085	23.85909269227258	13.664006656131535	48.90942176142467	23.662987753934935	17.472081416592207	42.91191363033472	13.193904317785723	7.853584875652649	2.575672169408733	37.86408492518337	49.7576757582745	17.580699756868636	18.340962295578578	9.231614728069983	20.45359231775379	18.77207721907588	10.663394282472156	29.398584972090976	26.26189119214655	46.600563546442416	30.864988733629122	44.092932394061464	40.32720774751093	46.91834840669531	25.385227862114732	16.693843057127545	22.21815645599008	46.57569425013869	14.682958546969568	38.318103294549466	19.719528948784212	43.417620293675576	15.818481976999957	16.457303176779728	4.738796508611089	6.115257539771124	15.304808055611288	11.659996871205323	14.770886676973143	11.875328872760365	23.952764239146557
9.337578728332854	41.50480201268304	20.292500926537535	44.17764876484918	13.8254559964671	60.275383523574114	11.72384437391315	13.213970944325386	56.86796424059841	19.954827756086324	26.41444693213681	62.63190149331721	35.31135854389049	30.595351847088764	56.416653390046854	8.994229608815168	6.063569606890865	16.08820046727247	51.18274294686273	63.40402197417101	28.20123023676315	8.615476227091323	21.444596912465027	7.644982841030626	10.072671175109486	21.52382486060104	42.84711349130582	39.45750395490458	60.31235006864172	44.070733786468715	57.81274971489881	53.56833049703778	59.86241386703268	37.999644212344336	28.808991594692646	15.278040327690725	60.17358665149546	22.21322330784784	51.867466303467	14.6479770817937	57.065057892127804	23.218374428157464	28.00786704914509	17.75019233857332	7.761636792876874	18.723937687099774	18.888666112934324	7.295709088044793	7.950604810522073	19.426405110454485
29.68222564539927	18.00425289221983	36.47347673269193	23.844609561113135	12.591865193002052	36.23733498413792	21.100379398041117	16.725377446686636	32.78151676565266	35.68364855562775	3.017890752980866	40.787662174811686	11.597570984506484	16.472050343824797	33.055350486354996	19.22286793920614	19.122144646538096	11.349003094060997	27.499458505927418	42.79917199560175	6.029700210509543	30.155936910019168	2.8548852794969606	29.1762846839341	30.731100571739315	3.1903451462619667	19.60317105262398	23.132532257970016	38.06475717198509	20.32018025990643	36.27787298910707	29.75663712047386	35.81160082094979	13.91729645582092	4.742235795725939	34.30254959284753	40.067012722861925	23.13330727773076	28.71615699362809	31.765556737633208	36.6400317558734	24.082283279886813	4.395478796659225	7.380840871730682	16.58111135402073	13.52475980068831	21.183513359034038	21.85368936380436	23.917315336598836	35.85922318899722
67.53679767759475	22.114886410692616	72.2700562921197	28.051985398794706	50.03242155289821	3.407608296887625	57.901185812221	53.496955572040996	5.67024307623383	71.39098492472203	36.28406943580255	22.127937916017224	27.548244284082447	40.432918800179564	13.22138004432479	56.78984838005841	57.42526401182357	48.2999145932653	13.981684516859216	27.888379052543268	34.97268827679297	68.2179728354242	41.13680101641099	67.16894311623703	68.5800743340654	41.09214566683722	21.94284188827511	36.53922418429717	19.588611508980044	19.567683557673295	22.640778838152347	11.45574195519147	4.292367914684576	24.563274133679528	33.72115952480171	71.42511289569168	28.758300027862095	55.038249207146414	16.283638456879586	68.5379275753392	26.8831495162646	55.444371356237745	34.633471122487784	45.23551739501582	54.98110768633632	48.0185490036985	54.944206429703	59.58046011978167	61.619934731004555	71.84336448154879
23.024434269396977	26.26685032911003	32.030503991641794	33.60725006750642	2.3774331984022736	45.357994580186606	17.278587008470073	14.06762219129372	42.150017549506984	31.387886675862006	13.13464544120321	50.956680392791725	20.294529810033332	23.46985140114423	43.21680620161186	9.091607548383704	12.175784967617655	10.797330973703133	37.58179199767996	52.78556860948048	12.949158773486134	23.02759044283789	8.482149270312986	19.354526447558342	24.017917822889807	7.079050325770173	29.811309288892563	31.526509390246098	48.26475194167189	30.409621838449077	46.39595818642402	39.760274183019156	45.49753735987106	23.673377774069895	14.466324976977813	28.508056175465494	49.93665287918679	23.839642274909938	38.9166138235195	26.60694322354933	46.55668559447416	24.968959209450905	13.25658668300205	8.021396446227039	9.410756468881747	6.14303259532587	20.838852853166763	11.817810784405875	18.07881009053528	31.2727698405492
8.456165196482061	51.09930952992943	3.2938027958894245	45.48224363608101	28.146472926346867	67.87200771974791	12.202579291692382	16.584326654100483	64.04519967264748	2.7059232457220603	34.35020807348323	63.82314021823151	44.697621945652976	30.573201965627444	60.468387053627026	25.69425044739871	16.839351077467636	21.99959610940364	56.310167275571104	63.01110019287774	38.950474970021645	9.884106087023616	30.48202751829707	22.919025198796056	8.230542621135953	32.03253090630121	47.77605156362902	38.255745401524706	62.22046386838577	49.897956300873915	58.9455147892177	58.91711040808483	66.02842044184554	45.63406149177162	37.6879255626779	4.3876786592308585	59.47439747136606	16.10859478240861	55.82189521891644	2.7280284356581785	56.97228045103598	16.344578216164894	37.69056841711783	25.938951254933016	19.447804602879902	33.86295784804841	14.885069955856208	24.53812336468445	10.822817922597592	2.577673748273924
45.39972633450399	3.159834903723739	52.36922562813162	24.538545318923425	25.568644551284276	22.38185040138537	37.01925646816956	32.62568706351958	19.730490655936627	51.56952837704008	15.126527819464354	35.277763780166616	4.892861299462616	26.759967562544936	24.812165586963022	32.16928745310188	34.60750270632982	27.221147513850994	18.92984615167983	39.196154484510956	10.737530132944517	45.74791064984597	18.760489067095097	42.639940591345756	46.44339383825934	17.665629214551025	15.437252893740295	29.017188180935626	32.06833225320153	13.550367275133864	31.960511258828213	20.124964424089114	23.80493247933346	7.986724878198649	11.623066327099824	50.18884932216299	37.567070532934046	37.88840053915956	21.92911643996326	47.68490190760689	34.160907486401044	38.68668567087678	11.530118325384558	23.301592208731716	31.914049971522722	22.90510637633523	36.47901285371504	34.98814880039757	39.7367018626145	51.766621719259895
49.45533787694895	29.062367384978042	49.93442356513773	6.2929133399823005	41.361314876559625	31.419335334280877	39.231382672934735	35.84047507164129	27.762342893299977	49.040372144710844	26.664052324306727	16.275670415511787	27.6463258744981	18.17425111002766	17.794362535862447	47.19756167803707	42.504664824198116	32.5559348629084	18.01353168712833	15.181040840029917	31.552882116712812	50.70955453125582	30.65838489029446	55.51019296072698	50.35518164664157	32.70613609364559	15.46072623565319	9.671550145324058	15.451777380032459	18.047466683661924	11.642911734394312	19.931558523510724	26.53116129324296	22.889248904775037	27.37667981553202	51.22109463777977	11.741742531143295	31.809270321930487	14.74978440920064	48.06373741602634	9.06377287424898	31.67405146484163	29.21895886702959	32.12707252906805	41.167700429810814	43.164756668073224	33.38134877241763	49.35232798489728	43.98694136014731	49.80189351646828
52.62660698037888	8.64313743172887	57.83612223825775	18.564538061268124	35.17599328244113	13.004540449904734	43.15227898010288	38.716074327889096	9.37013962351918	56.97199274372089	21.295423714910218	24.288084941962907	12.819318145941438	27.303828780432994	13.352602567098648	41.952810819759975	42.42387967859155	33.44079985994853	7.785442379549075	28.800347226673146	20.23012766812433	53.267433229713696	26.122663474050917	52.26995387095374	53.67285617648302	26.111337217925286	9.456625569397161	25.77578401964746	21.03289819898216	6.426973848620654	21.64281447715849	8.495685084096046	12.630011976803122	9.559060422614268	18.71246578585089	56.68127769676324	27.768053376239454	41.20027859166056	11.341705609204833	53.85934277174093	24.61016784507819	41.7367735444516	19.68294364087211	30.258181167082995	39.967038753105655	33.58676085608332	40.72352225080091	44.72270156951277	46.72549128847145	57.362419070306125
19.225632429736436	30.69504062350729	28.879904946593683	36.88642698339138	2.7009175201265703	49.76000233328123	15.014684662623885	12.769837767346178	46.52048096366345	28.306887247701233	16.982810661468836	54.63409560835857	24.693704499207936	25.514366722601405	47.260087660722704	5.143699082417766	8.772931572888044	11.255400440822203	41.708441817552824	56.1891408880106	17.373053746249365	19.061166685124626	12.05234567910866	15.024853906411842	20.17845581638619	11.220190547683162	33.76287411303076	33.994138123238066	52.030636390680385	34.52870797686759	49.98886104650939	43.94104008721755	49.80632578351809	27.933432768757925	18.680298451427	24.91648044102274	53.225231469573096	23.17048481542817	42.88490317950729	23.297357970212747	49.90381676383151	24.315470825626726	17.576813911889612	10.04468777965973	6.272841940370429	8.253482290841971	19.904283201749333	7.649496632457845	14.79402889730102	28.081831986133714
8.806095322377193	43.49244504197962	19.927876240072557	46.1640946662315	15.638961609271698	62.30303122805026	13.04094459262843	14.954977866842093	58.90697546578566	19.67703729164007	28.470799968615864	64.64219701912049	37.32063922947902	32.469692602228406	58.47133346926158	10.318031174167938	7.994443194746969	18.072132181718505	53.24124832761845	65.36659008386442	30.177194616811576	7.768785224999441	23.497509281081424	6.439867731238904	9.369208925087584	23.541868821731807	44.90297089815295	41.32631371169069	62.33756223931919	46.12921150738057	59.81644138624883	55.626797609972044	61.91466132487241	40.046831700130035	30.847898452236606	14.618833066684367	62.120298343642446	23.519773735455907	53.91946544261651	14.415551868924027	59.02923025953309	24.48479901738115	30.027552875106615	19.805687115846318	9.81425177246007	20.319453973009022	20.263385503733144	8.206264957082993	8.80477017953487	19.05613117041526
52.02749456234539	21.280062384490464	54.44920006203406	7.013465997894698	39.782129917817606	21.771692854508192	41.77649669472921	37.783216170564955	18.051330241543525	53.547799095638894	24.278164870966872	13.547145294285727	21.629798652387407	21.48305424568506	9.0540681487345	46.2354270982606	43.50347956139212	33.44420278391364	8.283756931863891	16.090497548168337	27.274263627082764	53.06271332270238	29.068458767310805	55.606719631573256	53.010799762385325	30.432161150586648	8.479677424434099	15.573281192334159	10.962237986342416	9.986885083834776	9.124457736118593	10.251398184597626	17.164059831285382	16.559290257886232	23.703502733390675	54.77309197992682	14.086550427454464	36.37214087659994	5.14672383701293	51.676675205867866	10.64624035521108	36.523764016797415	25.415888294742263	31.797091687091374	41.64365963562803	40.2813306723707	37.12732579395973	48.71255414448421	46.21549832771749	54.17561678049475
10.661916121976782	38.9571054134902	15.33660939685824	35.39335984623222	17.580921495543237	56.03330654443214	0.589072233001135	4.428100340453359	52.26861043951252	14.558945216021296	22.229820080586702	54.028521905005945	32.54954221442482	20.69303779252373	49.51067597079814	17.448605752693272	7.7438940999034775	9.847056460740172	44.97657944431889	53.97268280958748	26.84655385421318	11.894078594569443	18.336631766554117	19.926860366753733	11.600173125360913	19.992505570880805	36.39952947754975	29.263211199567344	52.09643679769757	38.31009587385411	49.127775890644834	47.54496157487352	54.49239259897321	33.649623901198886	25.53798026779979	13.675880928490239	50.5592295736322	9.910512456250418	44.84954651158061	10.83019046294602	47.71774497766528	10.906239335718277	25.5355877310418	13.799723286579582	9.326427865507073	23.334750573426263	6.651408303480562	17.54083789177022	5.3433037585571785	14.718382676906186
55.40133880402644	21.229627301735118	58.11767382153	10.854949018863094	42.22588706043437	18.572161309304107	45.19230015318621	41.11517199377373	15.066457647325917	57.21709858647373	26.74809966283851	11.648743018778829	22.69414013070447	25.174610049208304	5.218468392669712	48.80236453946686	46.5979808403287	36.603551591730344	6.027302939255024	15.430657785958115	28.973111750976003	56.39113032817319	31.667722604806798	58.407174562426334	56.39645870688369	32.79433621340507	10.113221132636264	19.409432243850663	8.605294674262824	10.537809241771804	8.199324569878248	7.25726588933908	13.622174677051856	17.707477322889815	25.745762861485314	58.30599556376483	14.249410960033154	40.092627250112656	2.2559616259416804	55.22752308342264	11.162331414560596	40.27094424567948	27.356256836230287	34.6932978682695	44.63042531866032	42.28600860954851	40.750818973793265	51.353302415585475	49.54993333356767	57.826936304743334
8.220262914057095	53.465713428609774	3.4059656265435416	48.5573922330374	29.450981927198956	70.54422689338229	14.510604705903493	18.963742327630673	66.74944124641874	3.6736246551112957	36.77550589739856	66.94515692668877	47.04916772235005	33.636606752828634	63.42705511528655	26.30981165969325	18.136171253821928	24.371141162407817	59.17495532555311	66.1835914325628	41.057642680882175	9.2644394054013	32.70584206223437	22.227315087892197	7.6192008332655545	34.080394370392526	50.620641217543955	41.40949911162966	65.30838813182663	52.67544350014211	62.06218129969967	61.772639622889756	68.83480529114372	48.20431031168858	40.03927011867126	2.443248466237534	62.650928226116484	19.283161895955583	58.77370535844083	3.7821549008205944	60.12980149520775	19.53915335290345	39.93612337491252	28.16543104673831	20.863824433444666	35.0628349629577	17.926711097317945	24.84177040683426	12.190410290649806	2.6578580863420265
26.06567263551833	30.263902626688193	27.580768711279315	20.363685346450964	22.866625370528425	44.19271711347865	15.870347750546292	12.842788770532502	40.22719553211037	26.680216254562414	15.303132093219483	38.857307199652546	24.573363423456282	5.439369166075059	35.46147970313124	26.919655904902317	20.017540121424613	11.221611346087972	31.693865789003826	38.560486506376876	22.14919991931023	27.334278394192143	15.148942218908317	33.41098713406554	26.965920800521754	17.942238023088557	23.38271571875312	13.82536241860051	37.124516451167096	25.886090713303194	33.95857259082584	34.32366299859589	41.62033374288901	23.43360604767672	18.650085158885076	28.082149346162566	35.1288002932658	9.726266577774407	30.848316505729958	24.945970722277735	32.33568001741757	10.129887433619174	19.75958725353166	13.229756621814511	19.354434440184146	27.03482996464381	10.273079733044023	28.431467910480265	20.668695983216804	27.296557963966247
54.8726635941388	19.273255049981	57.97165123915821	11.435856041755045	41.03220708725587	17.099003583032708	44.72417212272775	40.56821184256969	13.443362151784225	57.073398067629576	25.625287837284816	13.404620699711607	20.996770150826205	25.14293347956138	5.060557943225229	47.665921117291546	45.827114683214646	35.91044394257219	4.036285346985086	17.41704553470774	27.470535536953545	55.81483614384013	30.5958310276548	57.40294442293879	55.87901086333383	31.583759853597872	8.849307221984036	20.012628179292708	10.257431489916407	8.834877693745916	10.202995683039044	5.60268988066351	12.489253454443677	16.07638674991825	24.40868365371925	57.95843966491453	16.292936859275542	40.06872174750081	0.46111603757776426	54.90703456506441	13.196706878261368	40.304328929232135	25.963603583569988	33.80301472658108	43.77945069630738	40.87387647444644	40.55644336082019	50.256851102624104	48.989197144531644	57.65216777851389
58.49486115564009	12.154179029466306	63.96371797913383	23.71231206208949	40.25505681340665	7.275868034131801	49.16969498318879	44.72087113843978	4.614038376710972	63.104071286815206	27.108421631953828	25.225628044025683	17.79068928601007	33.46920612951375	14.043537503673361	46.985820217254	48.12561222122585	39.3967151698807	10.392541685002444	30.430476060341377	25.166779595814027	59.07705759923938	31.79254706129942	57.405677879290515	59.54347832476965	31.50772099545879	15.283907943216391	31.44402332040699	22.06361547338398	12.341003024280246	23.708245030510252	9.35756502179285	9.117807038303026	15.434875119915054	24.274733261962197	62.685388449644	30.106716976535782	47.4126263909819	14.093804481305208	59.90160501292932	27.326198340410595	47.950721123702984	25.022089237078827	36.06132367188231	45.59678276738222	38.07780960321718	46.90660585998832	49.78858582218444	52.62018794671831	63.477173151795895
17.47289154535334	31.430133895141957	26.81137560763922	36.10027144186939	4.6168138969563	50.28440058738825	12.741132664493291	10.528680282201757	46.93922365716668	26.21470654048363	16.831433393192366	54.10790750689079	25.26826417299396	24.111151815122465	47.12005874695867	6.257626606445603	6.739518874321848	9.48544527005425	41.687770655599664	55.43985932353025	18.121352596551507	17.44829640078277	11.81464419777437	15.0304022353061	18.457519042923042	11.520128816384002	33.560133539038546	32.7398113157755	51.589086940712896	34.52077646700892	49.40004806725767	43.99139689112632	50.06858388937344	28.16493961441982	18.91320282916835	23.037329802859052	52.3984471640938	20.96780078469977	42.66885174754137	21.280484881109782	49.12569196407058	22.111875451836585	18.00056926584642	9.014605379775103	4.093063114134879	10.370114394308182	17.674908995714365	8.235502549182703	12.744860896012238	26.02645894684461
15.82167793508205	32.42531138718465	24.833145520362887	35.68242519290733	6.66701420574385	51.050352433889664	10.613074059327479	8.530176073795065	47.61772963323031	24.216585355716344	17.16723681573042	53.901175211054564	26.15724157838908	23.11010260895323	47.29067873508081	7.637948969921303	4.9142799451762205	8.243685037916045	41.9815383466928	55.015356245109224	19.212508575514917	15.938675506202829	12.184680899117314	15.14608495251276	16.832043608949697	12.366537744799595	33.71225948203739	31.858034628800745	51.46739981893047	34.849121735436015	49.14118122059449	44.344499420882975	50.60143081827946	28.73873285108001	19.563312977009932	21.238692687557094	51.90263577926643	19.008048853139698	42.77892190518414	19.35678171317546	48.68324373200619	20.14921293156751	18.8255210304892	8.709141006170327	2.1385821223487107	12.444147648176836	15.678508872845937	9.097489907227025	10.81919266334164	24.0605784429547
64.3434460211155	38.319262587455256	64.23798861991536	19.776492957748655	55.698750092664305	32.45136847300543	54.153825258607675	50.80451118458187	30.011585123729994	63.35592520127266	40.49505858207539	8.29869172094346	38.99534950197548	33.13057142209009	18.618502842159984	61.77797604861378	57.44319422310364	47.452737277132286	22.9729615860309	2.5415210038071643	44.3522014970887	65.62334310151903	44.89412261141807	70.36610738712173	65.2278841264532	46.67495328174953	25.83246009898437	24.47543441216332	10.870603498122065	27.225135032891956	9.035765482361402	23.278538840460286	26.642274276219794	33.92614072266428	40.52117279556707	65.88443059102363	3.445976638168823	46.32075649617837	19.329465374095978	62.727886803786845	6.9126515624670075	46.071497063597256	42.30850047389645	46.7874564998718	56.04368609320579	56.918966622965264	48.12794009048241	64.03271754809144	58.927067844999456	64.17111105352154
20.86199694878272	32.49671699559642	23.11014935982355	25.347559323554076	19.772966791492625	47.848955482761006	10.646877181654101	7.830243067523959	43.94596662472932	22.220446947369446	16.22591093220382	43.93155155796278	26.38429495921545	10.509790631656294	40.02016195389277	22.877277354089728	15.154544739408532	7.761984836853506	35.8976585458646	43.75840317676136	22.519631500340815	22.115311783773027	14.388961206993207	28.553999460727134	21.77373882862955	16.99224410922994	27.403792009306496	19.049020334965903	42.1035637006402	29.661429898442055	39.02913631461626	38.51388353230316	45.69282900088286	26.18384965894194	19.767751179907215	23.116821435080666	40.33883295955094	6.6841830322735865	35.37013372766558	20.014367980410082	37.51532839009811	7.574614408874288	20.457082028310424	11.087600053527888	14.856912667824698	24.620967826483383	5.718224111217632	24.08805679878034	15.447559917983497	22.741203757370698
26.950853607094967	31.941569992843977	27.52779664944163	20.294498383894123	25.099068619049618	45.16995955502253	16.95124284667009	14.369273312925234	41.18068267889728	26.62626947619758	17.438803513984432	38.52674083166034	26.41956549518573	5.725827956659868	35.809158696468536	28.961697591790998	21.672096731087965	13.32268212808287	32.36067920228105	37.889319098439806	24.325774494475798	28.29930168422081	17.46537911562642	35.07878156422164	27.804911475270536	20.260306038123115	24.244529476644022	13.04999919935263	36.96570755894447	26.884528023798673	33.650280387081125	34.98699358991598	42.33972431685003	24.96511828792713	20.71531730615268	28.504813520358837	34.40054763823076	9.353802481544458	31.253441700512024	25.348332557894828	31.7544084547627	9.496188533811313	21.896276362496174	15.524371571296657	21.21140024495225	29.341816558273777	10.66678563931584	30.3722441613335	21.792218322608303	27.314498828884258
5.274720137959682	46.252631197671256	16.31993950755804	47.220069123764304	18.973373767376042	64.78975844484917	12.36871870134855	15.333012063206137	61.29200585974751	16.148951970306598	30.662373924707886	65.8265120605365	39.974723759269864	33.009396080114655	60.21567691341704	14.126641141975279	9.531802338280452	19.37227753247461	55.17038171192367	66.21801016633292	33.01915663234318	3.977518485170219	25.80455090664403	9.193067708449364	5.641102071717981	26.191757100246004	46.71295309111156	41.78119587879534	63.6591728063099	48.14041829896822	60.95776392166463	57.61937386084416	64.1132199710563	42.36821762627652	33.29691893185337	10.836045073494283	62.88627622492955	22.449157830367362	55.61020643500809	11.012090038575028	59.90418142291552	23.303142014721573	32.63647700674448	21.766817556108208	11.974284051135449	23.945492664652516	19.429944146104628	12.121936266565397	7.5668117311576415	15.450691080943109
15.981491116567218	42.45203877789205	27.10159169219568	48.72747295532731	14.226832695970987	61.704575726607686	19.068257658312795	19.75205813273461	58.58704510667907	26.88230489064848	29.27085204502333	66.75842315735497	36.69778073935602	36.168746214145294	59.56371363283242	7.456203918485813	12.4303894246586	21.27051994684738	54.01159553472483	68.06956456763193	29.27863773292049	14.797298951226924	24.30152038129741	3.2859817659474646	16.452068466720466	23.501008618499654	46.05267906511026	44.96306587544815	64.219303392596	46.83203338217213	62.05558838975743	56.2310780034134	61.9952655278346	40.17523179212974	30.946912671216836	21.65530610414514	64.99658498419512	29.45836853187319	55.17449468359037	21.642342922685682	61.74753462118103	30.50573781246611	29.759397987765606	21.63637266002381	12.751130527157402	17.146668336169313	26.071247387057678	4.687031823935532	15.535868057890536	26.230212913863912
34.91264220785915	21.66601416314405	37.734558031277395	11.409604629306944	25.19460543684806	33.93939138942078	24.654967165078943	20.70520615671187	29.955718908278847	36.83885459018703	11.399766116494744	29.963479228004083	17.02900021679525	5.6648335280024575	25.33471785223729	30.96093544281991	26.771988404853797	16.682745950313898	21.3571819969121	30.681501049908213	17.664746127942383	35.96981357770165	14.649884338491068	39.46651195715708	35.89242034942765	16.958645630801914	13.052105807817222	9.031456728215748	27.840569962326878	15.645688817791392	25.101840421371083	23.986042630697554	31.2737095310806	14.40753936385047	13.347189316103492	37.72276360813022	27.543350622425233	20.07267576450525	20.684514699111286	34.65263312549686	24.3429553279287	20.452730797592796	15.066671654924932	15.897712184488698	25.187162693315962	27.455133868190895	20.303601569093647	33.13791035049084	29.123921691573138	37.39663685616649
27.77250080327493	19.949367760117582	34.491790347156204	24.375871833802194	11.616435420676394	38.02664597054459	19.11988060946815	14.743786724400785	34.52018857685243	33.70229973540193	4.066882948059289	41.7433221633983	13.534334405917555	15.73896235540314	34.37234124967326	18.049934708180942	17.29731232782208	9.371741140830308	28.922824204724584	43.522640610946056	7.911487455280049	28.277988926153306	0.9730312443918029	27.770126869928724	28.821921204169335	2.9647547823904263	20.83555968615822	22.950380370680016	39.099604937089076	21.75947581711801	37.151311446228725	31.239617529245375	37.44530908873961	15.60531195945244	6.5955026764478735	32.34256900365176	40.68949556504543	21.354004453579957	29.95613470373938	29.791810476027038	37.300231628292785	22.327554945843527	6.3765731918204684	5.409873810886908	14.815912310173502	13.3849750225816	19.305510040832804	20.592946498975493	21.98266998567297	33.87758226133272
24.845405414835614	28.760539974327276	34.943991520449366	38.99096174345881	4.48376585630268	48.09924567728723	21.315447028875013	18.882031182603765	45.19102601501263	34.40815002270441	18.199146340015925	55.822712484111676	23.43144582693278	29.43160824559827	47.466906761113655	7.282452365573589	14.918457331114432	16.473558024368632	41.66345668896725	57.974854817190426	16.06458115263248	24.45087909208341	14.038914532826643	17.3715883438793	25.732732329127078	12.01806724261049	34.366619652342315	37.37488738411938	53.011485696836075	34.5835123034033	51.391433813899226	43.667399349679116	48.87392243500093	27.512843904099533	18.735834827418092	30.69034201065931	55.24596516607909	29.121730509728593	43.35775315943175	29.300838961789292	51.82175603746671	30.264637927973556	17.191728148328377	13.999168206045784	12.549419453762818	3.0046298421845417	25.94631930052272	9.922192920671659	20.891000690187013	34.12762638442403
37.10572323346538	10.695909164906631	43.52539300845095	20.699009082915175	19.106655939142602	28.8405522727562	28.270991322354714	23.834584655355837	25.46154951045203	42.71021982739325	6.116308347049159	35.62701060740244	4.298675188340253	18.63746140352498	26.823275249595163	25.885220980309587	26.567729459121004	18.415326169006963	21.013283073853675	38.401486473066086	4.921374727814728	37.59954192678117	10.27254116515721	36.13822275798024	38.15513460911101	9.96254905692064	14.022972072527045	22.72585689573115	32.67671993859513	13.943985099969494	31.466167509415488	23.063021394667864	28.691664986058065	6.899608992600171	2.7453311990483584	41.61869495733422	36.065667658010874	28.871573549742017	22.801910578667385	39.00278837398834	32.57035122470635	29.68737707933988	3.557581758394492	14.701200478662662	24.006946224956685	18.28057414448815	27.44504075379589	28.629191249353696	31.307582135221992	42.94878931112307
23.09215362839916	34.47285421343977	33.908200103505806	44.33508356954781	8.511784839406731	53.8101051786705	22.108320773325733	20.772634703692837	50.95180527012133	33.5009287233296	23.689300019139733	61.455204150463615	29.229408974733587	33.84296266554219	53.24103619655482	5.246507508711171	14.996096186535835	19.77240057932729	47.45307843963902	63.45684542632524	21.87058680393715	22.33839425432849	19.21691063134953	12.766428734369017	23.830709763240492	17.50187931973743	40.07388155713477	42.14020938262847	58.68287239550428	40.358514519398945	56.96923095255325	49.46931768796794	54.6662363719259	33.310560720141254	24.46215783815775	29.03633385609015	60.65029264960676	31.25731923654375	49.09858734206509	28.21619419063798	57.25472214335851	32.39506831826898	22.959053128689735	18.25062024557099	13.426064228016427	8.53969938685628	27.89871052893711	6.51608923301007	20.38967095379505	33.05215629614424
38.885896718292116	31.99564246150388	38.33583957304732	12.224700159147648	34.90971205628547	40.1288039480164	28.95151985958338	26.209253962346704	36.182717225882044	37.450620141007676	22.817233655585994	28.161933017557082	28.224570165731265	9.476510369574306	28.11780543278746	39.76660921561421	33.38585320050804	24.163329819382184	26.40285068568273	26.62657327118301	29.289127992450165	40.26517722232895	25.222046076099257	46.764289955642354	39.713765172969296	27.822101453467305	20.195261285998683	3.879885924935132	27.206568046681845	23.227318404927566	23.489941929688776	28.830424073938858	36.08633018899914	24.751138082988202	24.98438295458882	40.038211831467784	23.05771097476331	20.431649337788432	24.106916412990962	36.88806362418424	20.823509047435653	20.155003113161026	26.684487147274197	25.07435064954886	32.598288747154356	38.09040145613259	22.450558255749005	41.50399283549846	33.79285548517019	38.25705241378316
42.90353647868101	29.613147561808294	43.006537957701944	7.853248901258422	36.71525741922013	35.849598843465486	32.7720064156313	29.637884794279316	31.965020394092928	42.11453182144585	23.1523543036321	23.220857328529828	26.707717433198834	12.035499696373654	23.34073059908068	42.09871878416975	36.56843046476439	26.876312564022577	22.090826515785473	21.97484740908279	29.02899683179105	44.212602552399936	26.396152842672546	49.8015874440971	43.77520585655527	28.768255767522348	16.83131432876548	3.177195705521488	22.213177126981797	19.826477569413097	18.51322035510522	24.410471780432324	31.543404490554952	22.621163084920482	24.688985488812087	44.42986754435878	18.44818376829333	24.928170428775115	19.512844221148864	41.272007444822556	15.99857942292338	24.75460268236157	26.49479398989808	27.07676577514289	35.47912917546665	39.252683994173864	26.64942259511329	44.05759784701794	37.5798227585482	42.8888896050385
3.1617972746110414	46.221353734751695	14.286147572707192	46.11797482325525	19.59096761033134	64.51812239396847	10.763252391884592	14.143858196726812	60.953644618328646	14.064673910317316	30.292550723773846	64.75699288137281	39.882215643424736	31.70306903608318	59.467306325137486	15.350530301285193	9.242683407725261	18.586405170106662	54.54346119423771	64.97960323869495	33.101205511545196	2.2466598591978517	25.549617241083137	11.384931007649763	3.735118479416738	26.173619819714666	46.03309156447576	40.402140897704584	62.665756754231566	47.58109160460712	59.872687471557796	57.027435766231775	63.64374691152779	42.02990225872947	33.08590789287999	8.984028993639875	61.610850399161855	20.549666768162815	54.83845180827245	8.859134216630846	58.6859218186143	21.362571412208975	32.54366623207032	21.333843058795605	11.911172822450215	24.82555890562113	17.63786639311955	13.61732222013798	5.925768043434492	13.414431329301776
18.57952123070553	42.527372573452915	29.691272094348847	50.0178594026971	14.742144126523062	61.84855390902242	21.498407485246915	21.912761256454207	58.84339005014192	29.484169980739246	30.133885841234815	67.8406274621593	36.97407180177042	37.88027328647166	60.316911135331	8.081979813024427	14.679545931697266	23.003268408681667	54.673971934249174	69.34517386272515	29.541216132930217	17.36312087294754	25.24877369882306	4.966985871175732	19.025767099841726	24.177489012811684	46.88514032380209	46.61003921021165	65.22881822059823	47.50594176665541	63.19171953927502	56.826221926092536	62.383792730759474	40.69171045550293	31.545885194222883	24.20675847818532	66.33662993079957	31.814343792369602	55.99997223959426	24.2547957108321	63.04378786553711	32.8779892022287	30.244332089135614	22.967052196181676	14.67761300182027	16.788980416530006	28.41088390024083	5.729689073205148	18.106871850446563	28.820417189246573
25.86688927267281	29.248156173281043	27.898795670309088	20.301516114078872	21.746350394367912	43.516396617378476	15.60358109987913	12.308590336863327	39.566980505907836	27.00139221355957	14.089254945363695	38.88421572194857	23.482126219082797	5.485921574147319	35.12736023819376	25.955828664785358	19.350111159219974	10.248182795725418	31.196605383964254	38.77493143740902	20.915416166817348	27.08424597446029	13.887050669001132	32.70589592996284	26.791667112783305	16.681077315466787	22.802993813128243	14.19468876024876	37.06061160088542	25.226139259302787	33.981724858209546	33.82346552241685	41.080628051153695	22.500742142920572	17.463567768197933	28.142445143042284	35.38025870250726	10.336310918844402	30.492480955752747	25.027507443546373	32.5115203105373	10.849896289988267	18.54201789311293	12.050569350962267	18.54444212533094	25.83277877438552	10.485099492569791	27.542056409262894	20.346057709159897	27.5781821784109
23.51965689071219	29.40525167937854	26.327183238443386	22.52030667917811	19.310542853047888	44.59720385019557	13.226049309466902	9.690883318172562	40.69490390299419	25.440478022064436	13.41863350102289	41.159565077115275	23.377414617693464	7.9967856936009385	36.90447986985816	23.298601832815194	16.6442954385174	7.597219268389507	32.694279370361144	41.242726284931344	19.979104720053606	24.676133865931774	12.299527979031428	29.986689253527405	24.470764339261592	15.04111149870281	24.181602277174935	16.817475157198754	39.228573672371546	26.41533127746907	36.26008177242951	35.30606159350472	42.46444667105289	22.98765898057227	16.929498685412003	26.13526553241953	37.88327994832001	9.680391514640144	32.247460919981826	23.06672247592034	34.95080706174196	10.439613002546018	17.772555392697797	9.820339047964191	15.820645000327133	23.648539821678938	8.96716801626271	24.840293506103755	17.881267887753975	25.941365747718795
32.44661670792555	16.36987255034579	40.454590688985526	28.152850156355733	11.996617955008103	35.61721215875856	25.090813055347915	21.000634977986582	32.574848649278294	39.723080977796656	8.249723905410002	43.77053661393139	10.73180053410315	22.477611382258722	34.92125716072972	18.654057409092037	21.524765733246802	15.985652811434578	29.057524732801205	46.40749892451758	3.3634482687170655	32.633799640927656	7.8015845697784645	29.10954154691649	33.473073317414084	5.376234616497035	22.168009635180805	28.618750295796048	40.83645132280507	22.065791996604244	39.55052319616682	30.996201200377048	36.178073189011684	14.88915647529239	6.894299122305289	37.60025568104997	43.95046903209223	28.655056377749723	30.95905034720761	35.3620135595733	40.46568343578015	29.661369449668975	5.0755311091314965	11.788433929696048	18.76039715837177	10.174062956952326	26.390099170756482	21.467163351841993	27.048300596951677	39.76949061710752
59.376076302776426	29.487738808431622	60.6611699723748	13.373667069940835	48.52080369375262	24.697608955558714	49.0831574638697	45.34690399892946	21.825236209699572	59.76205259673955	33.06478682106333	5.335538893441122	30.489406698270034	28.112321128584284	10.325575720555719	54.865205359960974	51.50486280483809	41.40862752333633	14.129368212674146	7.212486256121497	36.257648179616034	60.52411931856107	37.74086130150709	63.97807717157462	60.32117842934407	39.24886339836353	17.412759396245416	20.376553523287395	4.532810029805314	18.516547626899737	0.5669825527776395	14.637822206903616	19.03386410565721	25.426940682857676	32.654790897969214	61.5978650347758	6.111788198781846	42.467760041771356	10.454918995516568	58.45372402270158	3.7994683782121763	42.42492566225398	34.38233149924129	40.16354631093149	49.82544438687111	49.21630088654298	43.74325852273333	57.27096647077916	53.70392133086612	60.4821619537619
56.373952310690505	10.779793734268113	61.703085084053626	21.544744952395597	38.47429144818138	9.245146868890545	46.97142675381735	42.52855066680972	5.910116688698039	60.84052706241076	25.00022317263363	24.39509260259884	15.989014530675435	31.10830105595041	13.155294300254193	45.23061181841085	46.080885699943856	37.228123772096396	8.744295837577251	29.383604174399085	23.414347333490856	56.984695942727065	29.752350412942214	55.61380383232696	57.42158023679174	29.584004318413065	12.9525874887898	29.162535076040268	21.17357325338867	9.992409640858728	22.470957603071835	8.231511351257518	9.885483929340094	13.278169249188034	22.26973746255389	60.49574079440567	28.814047457305982	45.07932524001986	12.512680104293457	57.69100230239913	25.894182013403313	45.61008699723258	23.109756610518694	33.96443107412913	43.58367775123262	36.53274422045355	44.60625499889115	48.02174095127439	50.485193501631194	61.22460373223438
22.291163510914338	28.05535015532767	26.528413737496894	24.09036083626382	15.946387040769089	44.27715915838756	12.167334885229375	7.999898473531999	40.45921816090273	25.670507580465863	11.477195704892864	42.699724104443995	21.807219742793748	10.444306472449888	37.62264434664736	20.138216293840806	14.223924244651661	4.478901832616227	33.02980838063932	43.17964896312932	17.56977114013902	23.280361730488625	9.41066628838551	27.35011264966232	23.29336101971946	12.050244878228114	24.45269453117222	19.276697895393216	40.57872716324912	26.39412707838863	37.82756362597018	35.59850813633363	42.5705602756546	22.124148349421297	15.015679788821139	25.596138382832848	39.912434516923085	11.581722474197752	32.96617956508102	22.658943733388035	36.8480370153236	12.528116410715322	15.578906308098922	6.48171470442848	13.028132924036347	20.295584015972718	9.89018823464657	21.818517727408697	16.435628993608628	26.045428568597984
58.81362903009386	25.59504763764765	60.925102535036714	13.118917364373194	46.448990586767486	20.32352218792364	48.54571586713414	44.59527200217232	17.346411961894507	60.02316883586794	30.94213085348662	7.146795696321773	27.198501771382595	27.99959875411512	5.882222758379636	52.96427529771669	50.35672546648726	40.29530495470371	9.834719712063501	11.207708829396564	33.423517082553204	59.86908255371439	35.79946745033986	62.42161785351864	59.79033388045862	37.047356322070925	14.506043568608979	21.199152705347483	4.195590785929555	15.041525511911605	4.203726892932215	10.149264518498823	14.757880382052692	22.206178150116358	30.107575115639598	61.43992969276452	10.608475536048665	42.766663250726076	6.350031158449819	58.32694371416194	8.088881832845368	42.844518186619055	31.75013220859827	38.62728966364919	48.49138870995993	46.677025743689576	43.70450836347722	55.47288301050744	53.02215299459503	60.6833445490466
22.311720690216692	40.636110243892986	19.81238259180615	28.905861725840296	28.249705792797617	54.36010751560431	14.275277404518302	14.275471979786433	50.37054933240088	18.938428916859227	25.03900679498164	46.53238645502383	34.80969403998614	14.887369832936717	44.72481014206888	30.16696179088947	21.024948356882902	16.562140673774525	41.48906019685809	45.20808877301883	31.58433149719408	23.89353958909271	23.607224278517318	33.60394700756479	22.93273567239258	26.22474974360225	33.43119309410178	20.88494463460937	45.26936319018578	36.072331546353674	41.7422863016078	44.11029619458408	51.47896676227452	33.85979121455277	28.53307762098842	22.12246398186037	41.63682031401722	3.849270886834889	40.231219426926714	19.06448339859468	39.357266160896806	2.7830106168725175	29.40200467101816	20.241750165799036	21.75780265383528	33.44609140287092	7.26851029386465	30.777409622864724	18.58764999496383	19.78942226316886
61.46729663600393	18.9302573133826	65.59637953513685	20.55333345338262	45.26347921484105	8.166475930803223	51.5970855706484	47.26041161225079	5.256607112568987	64.70828837605421	30.669465249675884	16.961248335040434	23.178119382071376	33.31536845100441	6.33828582311783	52.04049331893866	51.71256299270123	42.22294845487159	6.681333387310273	22.43842655336211	30.515230031264803	62.25143083308594	35.65426937999813	62.23650125549673	62.50033571218021	35.99731816620939	15.089155362651503	29.06484216470845	13.942743896077001	13.146649857064022	16.26699612810421	4.062698358919895	3.336363382514403	19.286627098127934	28.535757070597064	65.0623625682237	22.638764461256258	48.08028560643108	8.783711855757634	62.104796543604	20.307431816444247	48.42880400759342	29.714888164898934	39.47890063865514	49.402830962820794	43.968627990780476	48.18920092246445	54.774382490323	55.537970243054744	65.20875999897547
24.572107883094965	23.095199842750993	31.73372903506657	27.06058523344157	8.93753181259493	41.35964136104043	16.31869350366212	12.086226269874139	37.87199802537449	30.971556882032658	7.387393268090934	44.76274671864672	16.708617667175478	16.894615019562597	37.6410039328398	15.021917429883683	13.981272575203814	6.989051286605254	32.24147611565458	46.332582774620086	10.441322340680692	25.021192372619925	2.3904617971268682	24.510608252096507	25.619946450125415	3.6281276429387996	24.07866752666606	24.804661041997218	42.184537226321716	25.088728890522816	40.109222633220696	34.576930298108955	40.80831627051658	18.96427342632615	9.878551961672992	29.304170893789628	43.40519182713542	19.892669691430157	33.18802622184181	26.85407272836336	40.06152931908985	20.942882413697028	9.407288244118961	2.798207860158034	11.463803851323334	11.911545345208639	17.45666610485481	17.464566391276673	18.85203339077095	31.084702397254578
38.44824495881783	25.184627105120875	39.84244662262685	7.97959769791841	30.694927837435763	34.460622328631665	28.173174843935723	24.646824482907594	30.462646321335505	38.94069163643761	17.058562325520334	26.34749713163191	21.476898143366295	7.1073068226024425	23.76057352604996	36.240922949067965	31.265198159386596	21.338827800966637	20.988057263379154	26.247034665262305	23.10653593338786	39.64873200060482	20.287379407873765	44.307114409837745	39.37549412152195	22.642481374981035	13.867542162696004	3.4697397924866165	24.668749024867033	16.860078918031974	21.449387969051436	23.552507346518112	30.93660704813505	17.93174336745864	18.761944387834458	40.58720818057669	22.911668668647387	21.670690502262644	19.335387728218507	37.44647800651467	19.953120054417877	21.756640124317308	20.53903835750071	21.166527041004418	29.959037830164732	33.13030758135352	22.74482597197769	38.295601454998604	32.874783344530556	39.616934851840476
11.70064643140183	39.41663965763726	14.810470120623636	34.65088953083823	19.205369395155785	56.1000478072602	2.547999163460677	5.249363088204084	52.28790868900601	13.980483836187032	22.649422549968044	53.24035136997262	33.03903237445404	19.810472001945307	49.10086226317018	19.366423779035166	9.697199349325839	10.462846357359888	44.73050878372861	52.994611653253024	27.64383559682237	13.073410587754484	19.063669114028308	21.810905381574326	12.560292954933177	20.918463785619306	36.16576020564667	28.198806713391498	51.40018308893951	38.197703026449695	48.33797371301456	47.320581688981626	54.3601440034165	33.84883775049782	26.048320753843427	13.916128285978075	49.54685426875071	8.068799904428003	44.440039902164166	10.888014432161425	46.77881242404205	9.023853299609945	26.180270726525833	14.586003641695074	11.157202824091245	24.921207826144524	4.955965113124734	19.504684917537475	6.92332343514549	14.276636991127633
60.79005470512639	23.18363683189949	63.73409560630134	16.480501482492212	46.723061516034925	15.145530786669703	50.628118130734336	46.48677443012157	12.419134243411523	62.83420607069351	31.404757937550507	10.050977171930112	25.957749856156543	30.814956462112846	1.3004126668673863	53.40006693970308	51.74233018119593	41.83587139156538	7.241056910564286	15.329364886315622	32.795402469370245	61.73818275100293	36.39943493438703	63.22533527283352	61.79464753695584	37.27633864093046	14.639116841621775	24.98915898889928	6.888072125572788	14.08059513802853	9.13431767545092	6.247325670807148	9.504358903354875	21.26975178642776	29.991893658448426	63.826102948544616	15.47133373267538	45.74016272332626	5.575517697653746	60.763073998574406	13.281731355340508	45.92874890858093	31.467972136263857	39.691554715486184	49.675834833496125	46.29671328273432	46.34507201878193	56.02086662720417	54.9104831136372	63.4326846527921
50.13841026664705	19.93506741755467	52.74706070981185	5.90520593795202	37.766380253609306	22.19507115765225	39.903738306319255	35.875101265235735	18.345373634245927	51.846486323008676	22.264178238933198	15.562633326285615	19.888037685577302	19.80763990002326	10.414045849822337	44.217110655832975	41.531169696239	31.483274096298686	8.453439858431384	17.959425753754108	25.357055890791774	51.15631908210529	27.05018623201331	53.59717626296242	51.12672721088422	28.422307773731948	6.730946747532993	14.453780855432937	12.970999176915813	8.615667575223418	11.092375343286598	10.7453074602755	17.956874471213787	14.827781403478609	21.73299234738313	52.964559629062116	15.785245714730662	34.73026504257673	6.033697260353838	49.87938322574968	12.304044795903069	34.92002020025453	23.45851768450407	29.7925775565437	39.65250572682224	38.302488914494084	35.38326433995476	46.69504746202346	44.31019612161613	52.45694040382248
65.07528969255868	27.408367786087524	67.69128618844132	20.02447458613175	51.29235954629368	16.51803849155296	54.8702611865443	50.78456508358797	14.733971961812017	66.78981226014673	35.95247639981713	7.948519635376887	30.460279129930633	34.7243510415732	5.779523883223835	57.96268947248889	56.1745656133625	46.222345953239255	11.713019476198019	13.721822429868075	37.35322401198955	66.05652816681805	40.93929896538023	67.75874838991804	66.07181194404704	41.84441773790082	19.174005271507767	28.29397655900712	5.725252012756189	18.65081884288986	9.43289232321202	10.293376481450027	10.73091947457472	25.8218087838608	34.56711085447876	67.96928879800083	14.918102883915216	49.59806464209154	10.06156290655984	64.88419746665788	13.70024826777902	49.727089739229974	36.042333763883306	44.17252428034055	54.14579105403777	50.8621850988003	50.36526214452185	60.576400112342974	59.2179124221189	67.41841157388262
29.508768065040748	21.069622048068236	34.02893359039475	18.245080516323448	18.032215759323677	36.75417610233188	19.582603270008406	15.248377999324193	32.93268738247302	33.16504190566091	5.846588338399427	36.44323410603663	15.108591753570906	8.688186711581292	30.480055921492887	23.84033652404179	20.38967213862323	10.410341890995205	25.659711033769703	37.586753910332384	12.774608514910593	30.375963294344636	7.645418660162779	32.62563384256303	30.53273328428517	10.180090345050623	17.098144770958026	15.797911269872051	34.07673814511372	18.907177558620962	31.665984765758203	28.198517027404495	35.089860959856836	14.736419973501544	9.057574399591948	33.07744668696632	34.54541121073153	18.017644402899176	25.854778126851887	30.168924316558194	31.269094623827858	18.75414211637113	10.27788609028997	8.848225054995154	18.51881656504483	20.54492251495638	17.046748421963482	26.081129098365032	23.589454121795832	33.559012495474306
38.32536893976652	27.238647322102345	39.147501505106305	9.033199071263612	31.76415382730153	36.19593083286151	28.10897404116625	24.805350804812747	32.20903451715584	38.2477642986176	18.642968340178218	26.8483396960809	23.48158795211413	7.123631303305652	25.056240726246326	37.09304464321681	31.64073564801849	21.885396953089316	22.616837979109437	26.303621767457475	24.873938480154365	39.584242654226436	21.571771385431934	44.83049746275519	39.22538302753505	24.027545859253106	15.777478825264494	1.8795723135001055	25.38640402639938	18.789245770593258	21.984211840380322	25.145064122972684	32.50625017271623	19.983927664321946	20.5378815969649	40.17461331613922	22.869641529727858	20.950987148066368	20.744341134310293	37.02096271976178	20.10320942518763	20.93475014856937	22.287378553950767	22.08563647692561	30.49699074590017	34.46460199488997	22.312569443358612	39.04822808907182	32.87812280388669	38.96373137784377
31.483641833303736	18.332910226856498	36.49387992297146	17.8676090949431	18.060065904929484	34.391697948834434	21.77826436592539	17.3658435212533	30.626430331427766	35.639640379130114	3.7422212971432454	35.53739578388679	12.352688719353367	10.72941857547535	28.87747603191225	24.277937698154435	21.891030567142316	12.230752681824232	23.794972583999265	37.08964423084363	10.497663899255501	32.25915400183486	7.258298210122248	33.56239809905366	32.51990841815382	9.29902908193259	15.333022666375545	16.762758220175225	33.01177437194886	16.846702438117283	30.860703144233398	26.27324555629496	32.986579656945224	12.1498327134664	6.505550524266317	35.30849935621443	34.20153802985113	20.753841530067213	24.316599575399223	32.462571171512295	30.83471153497027	21.502493292877563	7.9171361471053645	9.817354607313593	19.789382735356718	19.80335278784955	19.683864309646925	26.68933904474599	25.554609009439584	35.99783661261919
64.32320101904367	34.545420871533025	65.10061835455095	18.55355855911405	53.99539231297676	27.401609268213512	54.045170240276136	50.423889799304284	25.101000816917093	64.206454857551	38.556676293748794	3.16326040074056	35.87435558638249	32.97583906388474	13.882111177714838	60.30634017979284	56.73132033095446	46.64565633357454	18.7460901164871	2.640895252026014	41.74791764142714	65.5159530766386	43.204422006532404	69.32633991512232	65.24965105919597	44.74417083554678	22.86520921921867	24.803144319388938	5.906479382895358	23.805508810339266	5.3625173389685585	18.71741548233918	21.58514172474467	30.826102720615097	38.163720577269665	66.31119871921403	4.778850555466617	46.96573118907044	15.307687940305225	63.15675883768919	6.11403831312141	46.83997931275868	39.8885605226846	45.53698874372844	55.12087373687365	54.72615747113819	48.449960863044446	62.6883469993853	58.724408552803204	64.96578511935141
8.968681231825098	43.12288205794082	11.09351702818172	38.21030015723959	21.560543323728723	59.90381128596692	4.516172552169653	8.675620139180348	56.09328181948843	10.290437510903034	26.36358931377843	56.743534461228414	36.72975796698533	23.308724776808848	52.82852865510875	20.599604399984564	10.885338637593946	14.058726152411317	48.509210614213565	56.32203839173928	31.144300557812553	10.528567371984895	22.609422690168902	21.146043210466313	9.659453355370216	24.308852924845258	39.94960077300112	31.484321924201886	54.97346513358086	41.998593543923604	51.84425520511398	51.103312236444886	58.157088671402704	37.63362983348373	29.725556377151896	10.22844798530028	52.84141759511035	10.126920680240449	48.16989445823323	7.139735141256125	50.15384588887106	10.808044779959111	29.78481847174416	18.084264332098957	13.0076831669965	27.338998028674876	7.7832385912281925	20.21765278449692	5.98479606760031	10.521200439255116
45.02840191167284	3.0457651977403843	51.339455033109765	20.920473367509228	26.297153216699286	21.236707083427756	36.15370213168483	31.70635069786773	18.124861620111954	50.513324940857615	13.899700820251093	31.986893332288346	3.843595100571265	24.059946895194734	21.80971406514712	33.03770335120496	34.4410709705077	26.292618204310767	15.859507223709405	35.74002100862297	11.213877810335095	45.50475930380754	18.190974846972402	43.44695856297336	46.07763141390298	17.632866398900315	11.802144244535517	25.670885123922954	28.80882357271573	10.023629941620728	28.517065607251435	17.32529013957736	21.81640048392384	4.526787148941815	10.673229969213004	49.53635424239344	34.02458736353395	36.05947758337927	18.631445365037926	46.89779708531934	30.600702421242467	36.78625690225909	11.16398041642683	22.628872440936387	31.84137487725257	24.376850070159694	34.932051726074086	35.83612878940459	39.23587413673554	50.78096957572768
11.815606681942677	48.287641394818635	6.905106021393954	40.92252333147543	27.77585103803996	64.31157923798467	10.651376728740486	14.432224254387728	60.420177145288434	6.0062549300643475	31.554340404249626	59.08004101160589	41.961979937294366	26.111701293160195	56.216447668820116	26.595336169412402	16.99323517993439	19.60083181658558	52.31439680227974	58.07345604458099	36.79574298815112	13.451264442669785	28.20297326066464	25.82485143717938	11.998570836401678	30.10531380093146	43.861127177037076	33.42784557861625	57.591430849409655	46.14386130542886	54.22569338034923	54.937896239101065	62.15435788418944	42.39865538365118	35.01894814794	9.492811147040971	54.51995864133763	11.2945864360672	51.59852937672749	6.813170391362719	52.10315980441195	11.367725497401429	35.25476908273186	23.756745861442482	19.209397444700333	33.55384257803159	10.764316544018312	25.974297273562414	11.520530562779443	6.772710698426933
37.2868441343569	11.868900273145487	45.0770092221211	27.216597617194665	16.743157517098954	31.20824189697071	29.671047513546398	25.463562968104956	28.359174732176157	44.32634945144173	10.10361666845028	41.34234818819915	7.10919195680894	24.26730577643548	31.806984563277602	23.281909260821358	26.375134682764333	20.259805319277458	25.855041367261574	44.47577542399576	3.257883031701454	37.49611018988328	11.709779723133728	33.75363953497101	38.31669775917138	9.804053356006838	19.917317155204486	29.14688047873561	38.279496439513245	19.215277994488698	37.41153234172746	27.55481286023881	32.18788841467256	11.990338435899458	7.127268669544677	42.377433639479555	42.29890598086262	32.387719932862325	28.178411542261	40.07646247731212	38.80377567826227	33.33281499284656	5.661931416386666	16.087396039953116	23.618137960703432	14.077944339037268	30.392387650022833	26.101196999692156	31.83148036259446	44.41168147096671
10.805776933728424	46.287198899895095	21.69193242943154	49.865223222258166	18.038153029286008	65.28727436752834	16.740021374274463	18.77853828397967	61.973707212031265	21.584296871629846	31.759639410988804	68.29350041517304	40.23453355286623	36.27236826511757	61.915963642403725	11.870549459915626	11.757077465596439	21.781860492209745	56.60148969632602	69.10167807999062	32.960121900308394	9.37011974772444	26.75077432968157	3.7429458231181876	11.043173926415017	26.550838615250214	48.33786638322354	45.131910539425554	65.94702152140067	49.45852913952289	63.48344676667776	58.949022382015215	65.10451023274518	43.20314102581767	33.95524612348064	16.04555727379045	65.87360227407203	27.170274380634645	57.39422911926837	16.53616119150092	62.76239264979216	28.10598170823423	33.017852189170696	23.27681267553735	13.353993007016538	22.07763917371082	23.963571153445375	9.227234303368826	12.284314382046567	20.83061904774508
26.07703312082673	27.78982074248	28.71642989029982	19.96115657329982	20.579919197732885	42.39671114835728	15.78333008824903	12.163871914700975	38.46803374102546	27.82458776447322	12.490116000936974	38.60238645534882	21.960509598712292	5.587516028030248	34.409791773780654	25.063232425820953	18.94797904852801	9.428469307069069	30.293157385347715	38.73092976401319	19.3129624518219	27.224834727922957	12.364860972212336	32.20542497442594	27.029930537102153	15.16175186900235	21.822495761025095	14.45027667354262	36.66854165307606	24.14695258886191	33.70356064173667	32.91244739598485	40.1157310462629	21.12937046875316	15.876006490869903	28.664168295941618	35.38949087964738	11.532563506760887	29.757283429997067	25.58344536872236	32.429495997012296	12.136479722332188	16.941461020378444	10.788874133665525	17.928424632227333	24.48742448337214	11.292122451253451	26.76847428630904	20.419511045770808	28.35617286479167
62.99052798139354	34.87061491858559	63.50057565932568	17.543495335563943	53.28324580931178	28.844085760247673	52.732991008534356	49.19993303317644	26.34646132888017	62.609236193965124	37.926066138996944	5.065916708572816	35.81877196279256	31.644423936480763	14.938367025488512	59.50323706578896	55.6316243834321	45.569655872184114	19.36165876067775	1.876986185469354	41.43311161440108	64.21281936820615	42.47362939373435	68.35867619461507	63.903921278806514	44.11979663832458	22.69557661282497	23.290083802442695	7.268100391512492	23.89517458987253	5.4633003687899375	19.607015598495263	23.045821719190318	30.750405096038822	37.724301812123954	64.83894461260496	2.6540549863613503	45.41173920284458	15.762577882985298	61.68176601296207	4.620462761895102	45.250560384540115	39.48164566999879	44.629361444892396	54.0978260355716	54.230087181486546	46.99408565571703	61.8355491686174	57.447949752171006	63.38477628346457
37.22727146703653	21.67856833831528	39.72297235437279	8.971804890833132	27.523465054411854	32.598346288575776	26.949981511876686	23.067688417283367	28.594801654857825	38.82393148189204	13.29532238659723	27.56107860280627	17.63351189021405	6.992243370925854	23.299133287696556	33.36424892915092	29.209074150429014	19.124266590557273	19.642693430374585	28.231905536025234	19.174506132634736	38.310771804798584	16.885154279426498	41.91525317317727	38.198417575262106	19.084672794411055	11.649978697433646	7.429013189229605	25.490955040072492	14.452530710306144	22.6892682701339	22.269401277155286	29.62309977147868	14.376588329555515	14.829412190269231	39.90152891008971	25.09871001525737	21.847052380408808	18.679229783544635	36.81017583864492	21.893413104602807	22.13715076988411	16.620099090433726	18.317744554892784	27.63642112191775	29.5915795210878	22.32610288646878	35.56313982847159	31.469384288615533	39.41465685894329
14.055727679266319	33.934756977564135	20.74966849530656	32.96297909388007	12.344467206845925	51.57900161979245	5.38961853627777	2.308034440588411	47.914273427512654	20.01018335930855	17.406071845176093	51.5500647119018	27.515900872524877	19.072119678853177	46.07960312053918	13.60917528566913	5.498570452519487	5.2233903575955205	41.20012249631917	52.05689471926879	21.469526670733565	14.811592800913168	13.109481769406692	18.888184627993937	15.098291041372095	14.530531212791551	32.66807476895015	27.931014344091306	49.375755175752076	34.29695422948473	46.68715614155383	43.7049979457757	50.4251007762937	29.072415099828742	20.527471542325827	18.351632179249993	48.7748352139446	12.792446539492621	41.449413912267325	15.826566947851772	45.72756612019542	13.930702141996784	20.339540733477396	8.584706440679147	5.2551395793207645	18.006939748612428	9.447796451331044	14.481665790916374	8.14057416675927	20.080016697162453
5.442259672253664	46.911824924769434	7.965063180737897	42.77058625432251	23.465791221086118	64.08017805370528	7.9674397626279285	12.424281840687723	60.308633085385786	7.371922946440705	30.229875929380604	61.3105137405032	40.49503844679658	27.874255951347727	57.30566241368533	21.171457534237454	12.163089109140053	17.82319873202257	52.90351392680434	60.873416446629975	34.5375241653159	7.09760699268358	26.157499162753815	19.417622618418598	5.798154222278161	27.576071135777518	44.33207953416696	36.033856187659715	59.53234268203445	46.307235549862725	56.41101000585385	55.486289861566874	62.484528781700696	41.69602413408644	33.48541762029978	5.7114646991062505	57.38654112423349	14.40666300461975	52.64467936481095	2.786605641995946	54.713848541095174	14.95040572682641	33.386764543396886	21.615266612213855	14.768011896099217	29.184384003968095	12.319465996599497	20.182669368057656	6.155674508585307	7.198071585773016
23.49263934737174	34.1965496314413	23.890829902309168	23.918989537401472	23.93056102900764	48.27665097678047	13.699429484148903	11.688527236146014	44.30730854581876	22.98898380477211	18.72058772578767	42.185192654356726	28.376854730223442	9.159532640757801	39.316335434516965	27.058125629810924	19.042699233817714	11.910639279207123	35.69642468760696	41.51410564286111	25.392706793557643	24.886259328121355	17.74654985981736	32.3696781716773	24.31837254661413	20.468457040986724	27.438748227455967	16.682241909995582	40.612563903973516	29.968884541455402	37.30803234765014	38.32631650056403	45.64515126000355	27.455868311107963	22.180625991861998	24.868108389140957	38.01394886285586	5.770990412850065	34.732197357894094	21.710430211599316	35.39778692883361	6.065159287142033	23.12892058143865	14.942174229982744	18.955275608666707	28.655732555552795	7.077205349359344	28.202022494476573	18.53005661706311	23.66640215997868
14.119230229855177	34.68030351164853	23.76660846815421	38.0464942213121	7.806161128637209	53.40316014867474	10.585012589265624	9.523445617624757	49.99641099162096	23.21344963835208	19.599811178737383	56.31089935692505	28.456032481727302	25.227330951589447	49.73812632607871	6.454179180866261	3.718252922980576	10.32981789878666	44.42461175324925	57.368901988927135	21.408732477962683	14.052225217201453	14.606259668765057	12.773189035740232	15.091181982836487	14.661875204737932	36.1597064315675	34.02720182553864	53.89242089559529	37.28869034872473	51.540954381172	46.78291402648107	53.014681633021986	31.138135581139128	21.937218439264047	19.765815124015027	54.23329999108557	19.91442741734978	45.22561769392604	18.15898009132771	51.03320313006868	21.03738942037117	21.142285947124517	11.141455114790368	2.00464902038752	13.39274347315764	16.51211756529366	7.262392968492319	9.690746351359628	22.960239736503
41.95965738626252	6.834519695042732	49.2751341907912	25.46427983913905	21.8188293600528	26.15388474974353	33.87296291094406	29.537721174775246	23.415251911444685	48.49451461060434	12.574048633716354	37.824300282919545	4.118060066740507	25.477561736270687	27.74328691414069	28.390682532449386	31.105920916980335	24.18211242841543	21.790819067383016	41.40373901677499	7.219791989957838	42.250658175259225	15.604081130441754	38.86237566678056	42.99859600392209	14.225615130603995	17.042101647080976	28.873197745312453	34.66907431954561	15.704154531490978	34.213949635347184	23.23927484782338	27.382359872258018	8.98104133881539	9.041621266219877	46.878032283135234	39.5227998228767	35.48166021830444	24.488521196069392	44.4545798438426	36.05991822032544	36.342913423669025	8.491122262907258	20.13961730375233	28.38304999189276	19.119531816964074	33.83112647488653	31.209927805108023	36.37410119023739	48.64589157752319
56.874901971858954	31.716882907577688	57.35977911749926	11.889533972205951	47.8140259463894	29.326689928181377	46.63033697815109	43.154001668205396	26.197662942308053	56.46748011373387	32.6501501850772	9.406827108625306	31.716394682333704	25.54565757752378	14.880324309038974	53.891000685795326	49.68285934458975	39.65626661409033	17.563680009131996	7.747234363571166	36.716780852641904	58.111165264869854	37.01216445007856	62.53259988124804	57.78242288538973	38.82054357500789	18.611754023688302	17.134769107759734	9.586759801483085	20.410300881760307	5.684329616304124	18.622161883078576	23.798402423813172	26.68129969930484	32.79435115309895	58.6842932216797	4.473210306433105	39.25884364610976	13.79778027851315	55.52695882478895	1.7267420750540377	39.105223556227166	34.59972357028231	38.9113209759543	48.22698697862409	49.108060859962485	40.84252018798151	56.15404349797846	51.36317740755229	57.238399133204986
52.78208348978627	24.286637663663097	54.58615472947162	6.803236405058195	41.63941814197413	24.115497446136377	42.49240158979723	38.65536843678473	20.54197203135186	53.68442556926913	26.21039140150788	12.00134063200639	24.36665895683279	21.72743727718189	10.468954141589512	47.96492160051308	44.68575515824994	34.5897278736463	11.020182102713884	13.650909218803609	29.693343987042553	53.88777768651929	30.85008236236535	57.08865436137674	53.743278887675984	32.40142200755429	11.214637789631896	14.795066066114261	9.963777819629168	12.969385931326036	7.1952099327744365	12.697887211135649	19.16038262000527	19.3096399602595	25.948830301365586	55.22934539880123	11.318415036144016	36.40805411679228	7.507438938846113	52.10275221948443	7.829057661773507	36.464065259653204	27.710165270726144	33.268565844209824	42.96352949847225	42.45912469642672	37.43662435598967	50.36773621055047	47.050492942342714	54.35941689725082
65.7847715888331	25.527812931520412	69.01841383759083	21.926020638089973	50.86301344017576	12.690745131575342	55.68884003652756	51.48333362236617	11.338576284433957	68.11992436510688	35.801219099459544	11.927849573595388	29.29033959039568	36.155289841318265	6.000397683467935	57.604300401316486	56.49045988683228	46.69988069742866	10.949977039623029	17.702922373729557	36.458915024561186	66.68480822885114	40.819666743596684	67.6155944600621	66.7991054904311	41.466041775432586	19.268819834645114	30.43511860127198	9.589262974282825	18.12911383040015	13.055521301863491	8.826164309666655	7.005951699627097	24.98302842532591	34.05634787983058	68.97544734556831	18.81882318776237	51.08540972889355	10.635114302936255	65.93423663355989	17.362868645300214	51.29699443990573	35.39802752180217	44.33744200823207	54.329868747464594	49.98842293546471	51.60463278989611	60.28304550786308	59.88107163484862	68.70030638635048
49.56790821669439	11.83939953541119	53.87904331123605	12.647209456443361	34.007811246304655	17.264159266123293	39.71510631332215	35.36660077457655	13.277165243836306	52.99709095667817	18.969333100393026	21.220540467155367	13.19681377426835	22.237167813164515	11.685762936778309	40.738612846381635	39.87802660069603	30.326093347038704	5.926131421508114	24.94602126089818	19.896014250331497	50.357613362730355	23.985492305595745	50.75121118389958	50.60082519052105	24.597110072954532	3.7494198652635626	19.938689854514283	18.0812983634318	1.2681104647217996	17.71368885337926	8.229636949756566	14.963646097310676	8.378133662445155	17.208657006697585	53.19915628397317	23.370267652408224	36.655739527343066	7.917791535813266	50.26229144913329	20.010917725641136	37.092831668878475	18.615429881968552	27.657422016925818	37.62069811405765	33.40075859837488	36.53160286584487	43.41177806640932	43.63863268120128	53.46531774396568
5.710261234081707	48.36652075846304	6.582680269054231	43.9511486350233	24.848960857281785	65.48489433140237	9.409929492776651	13.864111451269178	61.70397075727733	6.0463365290626125	31.67496687597174	62.45355756392103	41.95059236506689	29.036545587628805	58.59226476668089	22.36718342146897	13.525906204995893	19.270234230910738	54.23796701824681	61.9255468976216	36.004955466656725	7.307495189339218	27.621123279651073	20.05785011125782	5.8028069832783915	29.043434327097593	45.67105463750477	37.089641296898826	60.71557975562311	47.67445058042386	57.55730927226061	56.826059365800695	63.84681371706408	43.11943906563785	34.940112369203526	4.478808361989562	58.424693914904	15.25476292460495	53.93286904226866	1.379430388838274	55.79293308212286	15.714816947286877	34.84977627312608	23.078165137229504	16.16407925174049	30.55049922203359	13.391151287768789	21.2645955973735	7.503457445410661	5.789924698355528
54.634856170412924	20.650325590359778	57.40580662576882	10.285884465813403	41.43392181935915	18.72953523538409	44.431853513252904	40.34559598488893	15.136641087432658	56.50555682718446	25.954241946376623	12.372832675150049	21.98282984115721	24.476564050370452	5.788284421937605	48.00814665858976	45.81051469406381	35.82060126511794	5.792914791971886	16.012104613530198	28.214323770450665	55.61975828509857	30.87252482832883	57.61174929168216	55.63126456711632	32.00370656104395	9.334819761447376	18.86288233593134	9.362581146646903	9.843718671906757	8.772463358462064	7.2932642558274186	13.930083793049384	16.981016711204692	24.965666960293493	57.56229060853781	14.696117951285254	39.400859965511955	2.113051277345597	54.48744923446318	11.52577214912995	39.59060318242693	26.58194330444388	33.89979340300133	43.838769298329964	41.51203234844068	40.02856995212686	50.55818864246349	48.77969419337325	57.11007907063667
37.99906653840564	23.476826210511756	39.90597346522283	8.05440155580834	29.311773238020137	33.411206210230844	27.705529702125002	24.00488232758489	29.404844437891207	39.004334145226714	15.366694832712636	26.6805894478373	19.663610485785348	6.940229340881819	23.300303651825555	35.00577917885995	30.414985852305715	20.392148418654678	20.12730432311007	26.961452278876973	21.316155297912374	39.14634908648479	18.779938654981677	43.31118611637066	38.94791454442955	21.06085426601149	12.60579618868344	5.29215768345968	24.808526873445057	15.542735921730971	21.78065744982641	22.728084588377037	30.117356595156615	16.20075408176978	16.970939195646643	40.389659964248786	23.721516786404788	21.829719518509563	18.768778772183634	37.26783927930416	20.62855162747819	22.01044052627916	18.75802168332641	19.92409237812323	28.981378874060848	31.564635475087268	22.633073366540653	37.13174105116226	32.33162157419128	39.64196173803027
45.140326481516546	18.303746407901077	48.017250231052	4.758790986744357	32.968973938056955	24.992852081177347	34.92660581226214	30.8619529985237	20.99962684741728	47.1189766613438	17.526715107932276	20.44625084704054	16.74815014719844	15.237463878426153	15.006334340542926	39.33825157890038	36.48956366264671	26.440491237475193	11.555804432709754	22.291065746045717	21.287199049508946	46.141775966431375	22.194804705008035	48.61285669951224	46.13360710748485	23.71788461351011	5.010390976197949	11.521177353307593	17.972647030861594	7.995405588045475	15.79706140684682	14.15138786863535	21.5413909480426	11.941648021640884	17.382339448885848	48.06582487725718	19.7058378540113	30.142970444624517	10.375038851833482	44.998642202113594	16.22933675975935	30.407855282360202	19.176798369157996	24.792824486784205	34.624530994113385	33.81672570152404	30.604195919823585	41.777717778578186	39.297680022364936	47.69927300707776
66.7929744264393	20.602841050112964	71.87480426762606	28.724706454778474	48.77998796652864	1.2642336796615503	57.30446513902436	52.874539124749454	4.985658600108944	71.00319520781652	35.43709566179897	24.208918442266054	26.31218614022045	40.46579259376299	14.684702732119554	55.50900267434088	56.53062922724672	47.61017491603741	14.478696610881064	29.93469969320977	33.69149515387717	67.42063570842407	40.20271551784334	65.9306322608722	67.8396601143078	40.00114137095307	21.91332517779564	37.09108503210841	21.538151775844987	19.328273528883113	24.388924837687483	12.133594926132673	5.797712714402257	23.70247126628545	32.715677988984496	70.8353867021175	30.61959575649104	54.88688497876624	17.21426238209431	67.99457700620472	28.567578056750847	55.34093516623063	33.51844365105568	44.40267071179106	54.03305545612502	46.534298434990944	54.63820752009771	58.31262999582187	60.89455881649266	71.4223215463566
15.652099749714074	44.35980018288338	26.694152039019936	50.352147431265216	16.11121029642193	63.60619640188257	19.78473780030505	20.839316555822865	60.478600780624305	26.536575683976878	31.062727543248645	68.45831710949876	38.59123314572282	37.58007433723797	61.36671457631227	9.352239638820903	13.481237812842028	22.706260297302833	55.83768080875377	69.6912547480832	31.175866101335682	14.334345975152022	26.07738456975461	1.6149672088543547	16.009941962490906	25.343401958034587	47.83997976286674	46.40434968965251	65.94554288633678	48.658007666418854	63.73692655040548	58.07081649824519	63.86972755872909	42.03478834189261	32.796779870240286	21.116969393933946	66.59017823126135	30.255813658655022	56.9599037877976	21.379148782608336	63.36253237772815	31.274861062585927	31.629418084108377	23.283175930973346	14.110191882002194	19.043195881122077	26.904031776105125	6.561455327316	15.925315442726212	25.826866217646867
32.24492617718344	33.20567705134401	31.60585765221259	17.325036866097395	30.443803467513494	44.16009309327899	22.476248301096216	20.10817454698267	40.1557795643303	30.716951941235124	20.790540215179526	34.590397190591446	28.381483593761107	6.502591328334178	33.35707271877865	34.60925734509133	27.425461171487985	18.912119890426972	30.745055449629287	33.33905095151982	27.68261012310793	33.65948320001838	21.904753138877293	40.83003170378569	33.04906183397093	24.675630938680843	23.365890466605382	8.998920227194917	33.388282008806975	26.2747047852206	29.814992158331506	33.31077718201737	40.69387550758173	25.94085557125238	23.661597531371225	33.26638477869621	29.783136471919384	13.655521478532538	29.02273424489825	30.118120058711913	27.424156866470504	13.388651026950354	25.116029368082458	20.67762475333857	26.95409282469256	34.33948491740931	15.767078504998928	36.08792352367812	27.312832202042838	31.509363165026674
35.86836263469598	13.705804579441834	41.20524812620717	16.687171813501042	20.412030637497704	29.804977904967227	26.361043586743147	21.91910449721308	26.103681437130845	40.35518039686651	4.986245941803147	33.008343925452984	8.05539265816492	13.97880614868673	25.321817122594112	27.014767910233452	25.90020802806959	16.646470943762797	19.900507449931872	35.212874446183456	8.837927983735058	36.560476748351554	9.995573157108394	36.82124610496432	36.9119998137107	10.988447280123822	11.80450541406864	17.935149830582112	30.255162896822398	12.764868574263302	28.557936206279464	22.262091716395474	28.693657477853947	7.4239071983334375	4.589342554411155	39.88610609806047	32.61792371092913	25.41515294456009	20.92602175092737	37.085543581319136	29.151942809689213	26.127046673531012	6.43221034269308	13.665207055337957	23.597336846843554	20.888489445689096	24.424149676794897	29.608702828852028	29.953783060499063	40.69804127042331
35.71924156936392	13.438984158476934	41.2370361853107	17.381522216564946	19.902733207738716	29.907526914172763	26.305799156090668	21.854899892625824	26.246274424200273	40.392399082409575	4.592978964947393	33.583000284263534	7.614917711702012	14.517126617413334	25.75519841498174	26.538446498151004	25.65181100048002	16.539098813246145	20.27059841794952	35.84713933803314	8.12038670895069	36.38210761316737	9.609764753291723	36.409445290295636	36.76484862122623	10.460763498095725	12.285214085819613	18.63434219540099	30.80578166018346	13.109598644054419	29.160236124293807	22.597053258439658	28.93225176842925	7.434530447418352	3.884448705644886	39.81863285072136	33.27495404224202	25.647387885214783	21.39787251430845	37.04574433585995	29.804771199488375	26.38243205125242	5.725429056979768	13.423715691422865	23.30739461117633	20.257784162948777	24.56607229213735	29.153399613404186	29.8150577159446	40.71748792356831
18.586955864090427	35.21439486159534	29.280020950171167	42.50748269497077	7.085323349095147	54.473600445154254	17.516173111130822	16.527154613800732	51.37739098601976	28.85253232375666	22.458076728475152	60.20255119774807	29.486679700649162	30.930700712267463	52.63888897718094	0.6222460570332802	10.352906265852251	16.30465309658822	47.0099992354935	61.80591925242641	22.059748311724796	17.9456350935493	17.598868067600936	10.335293171715485	19.3745211456429	16.50004908751026	39.20342998354066	39.50806470066524	57.569088089585	39.83804680124136	55.577395841159316	49.180667064750565	54.83160569943101	33.06909891755059	23.88944062979624	24.529302602675518	58.84686593629379	26.96764135334359	48.31800494279038	23.5831807503628	55.52353753503145	28.09456264750405	22.62818061156369	15.611595927490967	9.033245612567399	10.170207195684394	23.57252962830462	2.733399128675192	15.684977781834853	28.428893529364824
14.468644646112768	37.31353312561524	17.134256252265892	31.852680315625342	19.043418211150936	53.64144538749048	4.595594446575353	4.555991004265072	49.79948596782775	16.27230842060796	20.57720730761541	50.4354165219588	30.98461896094307	17.00308354672199	46.385710172201065	20.172604318845444	10.923480295562847	8.862770966744936	42.09076032573112	50.19246381886637	25.968467210100275	15.801648513592628	17.379109348235765	23.76238757978799	15.346335171073623	19.47428666690329	33.54031065079046	25.406735066999932	48.606138913759466	35.63897916234957	45.5331657703767	44.690142572418	51.7755567927992	31.522562706082734	24.047947986070373	16.65272428923588	46.74889463892438	6.25491593794153	41.72711643081736	13.581888963865179	43.97292465361046	7.350858499746649	24.328758946098436	13.062095680662615	11.765219239437526	24.60216056898681	2.8377282547649965	20.680065943589415	9.397907873548037	16.669827891415917
57.6716919823714	21.22520335515833	60.64343378108503	13.60445872643753	43.809008862797086	16.188416885079416	47.50756849505777	43.369026677443664	12.897393083450622	59.743993357289696	28.428765860050436	11.331067274817197	23.452850814534177	27.747560298240266	2.459860033884358	50.458096633370594	48.65733774554333	38.73369864006574	5.200036110141199	15.930485125419855	30.097626117197887	58.623341482300575	33.407587329244464	60.2215799150573	58.675715485342494	34.35921481145759	11.646641611889274	22.171593999073746	8.085898353122902	11.375357411647725	8.975360666132632	5.401669509662034	11.007811026318802	18.626217230182096	27.13988569876873	60.708750503025556	15.354886030439307	42.67702692409764	2.524546312347715	57.64780067131579	12.623983199901474	42.881799173459534	28.664205575651895	36.63398333024762	46.61107116058256	43.54916980918035	43.245582847840005	53.05866858141606	51.79406340888401	60.33660544851425
8.775841213884101	53.274539780939726	2.501337197129268	47.95665508546035	29.650903243178327	70.20660178292552	14.311668207136064	18.745594123451546	66.39433585838289	2.6783855791196935	36.55259469424516	66.29909238781984	46.86310210630087	33.045554029226615	62.91736074775879	26.71817879136181	18.317348512031213	24.16390228408191	58.72659659217047	65.47288680709542	40.97348325875205	9.93023349765141	32.56896777110297	22.962739937031703	8.262733327107458	34.01632293144945	50.18389053554487	40.72661595608046	64.6962318734816	52.27826514600611	61.42178882732889	61.33017573060164	68.42231579696657	47.915982456020046	39.85099783246701	3.2692382658355847	61.93354299554676	18.572794378493814	58.268559223344695	3.7836812786082965	59.441379508949254	18.787786716707377	39.79383473518883	28.02400196264763	21.01280295526941	35.3023897305597	17.351001399501822	25.3353361009504	12.320750108109335	1.6942534222340526
22.590202914185124	35.058798064579335	33.448296269078455	44.67381176609935	8.785238883097472	54.39779341040303	21.855578843530008	20.648194019946526	51.52175235220117	33.052856420231635	24.07909301545789	61.87075758062585	29.774686701055447	34.01458514828871	53.72294994658784	4.939077395786847	14.71033262459462	19.82399643144054	47.94815304980151	63.825499951935214	22.400388241066544	21.80868605902809	19.548739488796343	12.102609619882216	23.314713711868524	17.901166189906228	40.52223783990979	42.36319104587141	59.11319137370917	40.842571885613836	57.36730500729937	49.9795767259545	55.21710205915596	33.816068740712126	24.924958541212565	28.531118259736136	60.998825461621024	31.127595677600503	49.56098894751903	27.760944319237797	57.611425352956005	32.2624240404456	23.44317075823263	18.438120301381606	13.244096933581217	9.133818920907315	27.755536886460302	5.977041491165932	20.011259348443062	32.58994215371053
29.67308425520969	18.399235484252426	37.394531330856566	27.23917870173489	10.307902594857255	37.35177857348983	22.00088908983391	17.855185995732327	34.11366779648062	36.65084438515435	6.50082886069056	43.71657133191796	12.287889355132712	20.07088703647743	35.45924036724387	17.088272806586396	18.803461709153165	12.794590152400314	29.72874751205512	45.982348538203716	5.117485763813707	29.947800561966037	4.696938484824793	27.394481262380552	30.709329898872717	2.1831307887370603	22.259003407821076	26.810833157250283	40.89756351118029	22.589826493460286	39.31731224633772	31.838711610141665	37.46664024833981	15.695238580322306	6.643872871520063	34.692505504480124	43.34792820207485	25.48782986455127	31.280302890520684	32.37687935746063	39.89447151392587	26.503205976095856	5.248249876246091	8.59575654548602	16.08156015222751	10.127233286510805	23.195647170947197	19.845191542257297	24.153803891633547	36.72286833893759
46.26865576595835	11.07124440008234	50.71299554678268	12.037514214282634	30.841928223638174	20.192735747535608	36.44658870945283	32.08469814811767	16.258507205124108	49.83479660305836	15.69210297200184	23.591565919828582	10.849350100729184	19.507019128557086	14.744986451556972	37.54874067175692	36.5645171895332	27.021526811100482	9.168314235849829	26.83185045818361	17.04579033657458	47.05032124610829	20.710656465737866	47.504844811181854	47.30279156628455	21.407204040308667	2.5506521652537284	18.266455444194193	20.56465342119047	2.055299075025996	19.693518973022513	11.536651478066549	18.225711242188193	5.7926220114200335	14.084479749854022	49.94441146249389	24.90083666641964	33.66154664426003	10.615615649441578	47.02320926166894	21.442666106200246	34.14212405843984	15.576185876898993	24.346004283140378	34.31371795274954	30.46072176774592	33.41327614143509	40.202164136560306	40.33919844993985	50.28523272630952
54.649273752882785	28.824794233103894	55.577970726553744	9.108321738696997	44.9807389836245	27.584261047317103	44.37271708252689	40.77681998728367	24.2452751603678	54.68080740372708	29.743065908845185	10.463774545986995	28.710333531880877	23.301635559828142	13.291028707684074	51.1239367277049	47.16830271790573	37.10384205773175	15.163849258128966	10.240521298273954	33.71684067529659	55.84542296750622	34.17063050797911	59.902439911528106	55.5753558011822	35.92454942340304	15.623890172479735	15.249490003630083	9.662651043814638	17.502466146146	5.800761686908876	16.497145136471186	22.261741918975638	23.680933701888378	29.81584686161188	56.671134282404296	7.3064214041376125	37.40423852593425	11.456078078748924	53.51910078221239	3.918995704131473	37.3221598180018	31.61590759864023	36.20022896458488	45.63359436107058	46.171976312089534	38.806701527277674	53.42517364492961	49.0592931624996	55.41970484385802
14.199521841019102	45.059080008464974	11.0434614655565	36.83150406730217	26.523177308990494	60.61709101301846	9.515048598913596	12.325554369762243	56.69819106719715	10.14698451819041	28.44484726608504	54.94453201368833	38.81191727308291	22.07441875198618	52.21713525277399	26.36898490596678	16.598197272357844	17.01594092574043	48.42547428312987	53.92964837052919	34.073521832059896	15.849822967273253	25.499849218221755	27.21968219785559	14.634807349853837	27.62747656119293	40.024292863647425	29.286062693770322	53.4764429977014	42.3822026984827	50.09426456018888	51.05312931100203	58.309395463080236	38.93688816409299	31.961688861627348	13.169988204668762	50.3774657287271	7.183897704107564	47.61409346584865	10.184747982065803	47.9576132464412	7.222006516942439	32.3532431539501	21.21496412427496	18.36867660121472	32.232904992781094	7.158654414187275	26.188134119593748	12.095025083924845	10.915167662867216
64.80064072218914	24.978786401494627	67.9848492378357	20.86745630497419	50.02604895013942	13.007100118726498	54.6924029016023	50.49733223140371	11.333120991620747	67.0861004337514	34.91221342171572	11.402873113473317	28.576424491662312	35.111300974644436	4.964133094268292	56.758153558334165	55.54810369575512	45.73562590564257	10.093914927520522	17.149905216572133	35.69681535514312	65.70912993243975	39.9294183689361	66.73850000558323	65.81336589014133	40.615978714618535	18.324291175578654	29.377455011998798	8.88479731777426	17.26984025203443	12.214908619407582	8.090065644293349	7.222720798688489	24.196001158874385	33.222558680059315	67.9648061255142	18.103908554655415	50.04134248139065	9.612962433788349	64.91970350333843	16.520803739299286	50.249304807017324	34.588574978983786	43.40985067895842	53.40351002808803	49.230904934552456	50.574477149371404	59.42728278731878	58.900556613995896	67.66953329724613
44.98176881172731	10.6998945851011	49.55407248492913	12.37397156224781	29.476434682344042	21.265038887476862	35.19990862796099	30.823600401663267	17.368401465766997	48.67899521112472	14.327706594956366	24.814807571589135	9.787184367205944	18.67994433994243	16.107279020122494	36.18085333695976	35.22992197240798	25.72818460226414	10.533934193578684	27.91854083637084	15.76105523735005	45.7492090105778	19.34596592723299	46.136540102574116	46.01768047187044	20.03993176872207	3.3781111724989152	18.03397297751274	21.819712767850177	3.3869449842174593	20.82545168225828	12.884154896031726	19.491335696361954	4.721218340859928	12.728763577547685	48.70951089975013	25.88625241278262	32.633874832323606	11.938164849178689	45.80376733371176	22.40991965264145	33.14292053118359	14.23885745565432	23.005644786794534	32.96624688129945	29.139680722274072	32.29779262228242	38.83323338329119	39.052614646033916	49.115393115787086
58.260570328036565	19.50835075880762	61.70652548962494	15.483852862829472	43.48354439180887	13.480129973372797	48.19339253417912	43.964294343062285	10.12355791629818	60.81072365482547	28.30813936003051	13.445170021629865	22.389517189213347	29.002233855716145	2.37556200160714	50.19932687352849	48.93944091767319	39.153292783882996	3.6446082050394657	18.39210263548098	29.33530771917763	59.14804601230292	33.32356165013454	60.14107049609452	59.27770807642255	34.05645601657516	11.716970609683322	24.061114421445858	10.201477902992574	10.724678185766225	11.621893083907846	2.7741289774363573	8.52185181156103	17.800617931755177	26.695944053215296	61.52523940672414	18.03139457466703	43.904095590375306	3.587599312762155	58.501866743972975	15.38022219821934	44.17277206253644	28.11045511661559	36.793658285220474	46.7871211801347	42.86132291376675	44.275154804964025	52.85451400231881	52.35144717133828	61.36556333650492
1.4967288934331444	47.168458406427135	10.252410269153694	44.92310780416455	21.98168758800176	64.92830484824337	9.213940407072089	13.393193281517798	61.24760853166849	9.936021564366913	30.753531347866183	63.55288350633083	40.76118973249364	30.174299960154382	58.951712209487006	18.691342936903823	10.781512901502385	18.499394052639634	54.2948534871463	63.40969709311567	34.36594490522924	3.1483229675694755	26.311672966694285	15.676252156912625	2.146857721520602	27.359069632277354	45.724254217892295	38.62559785113208	61.62982507122707	47.504921034558386	58.651272475146754	56.83796618848288	63.67205651435391	42.425722961630356	33.81181204709312	5.589437015087805	59.9694249823741	17.657570860509118	54.29432333798542	4.646631319950543	57.1799562987824	18.331500298473365	33.496616948888715	21.86017936726993	13.560478528142285	27.52115500780994	15.135162446733183	17.313922959538523	5.248784224280048	9.38610739410396
39.64129497420399	11.345471072092531	44.72033636136158	14.703635542572023	23.95541380320709	26.12408447233624	30.0377476998373	25.613442546599188	22.370851538586763	43.86010960326329	8.735238411176661	29.789989157420436	7.107353418555428	15.72122870847232	21.643608801111693	30.630312174940343	29.71979232945127	20.396232549510437	16.127654696106934	32.36836122492417	10.956338473941248	40.35407466696598	13.752884089480728	40.54666886831303	40.68303139452139	14.506368266536315	8.27774917188643	17.7667578897408	26.928418558648172	8.967657392853942	25.506025052570028	18.459247987093406	24.88081230450142	4.227600015479419	7.367676471538271	43.56885787161499	29.98466958237414	28.44232017009269	17.341115946058785	40.73013832167635	26.490737994084917	29.07309676754461	9.038676556390701	17.484930664095863	27.41412264281957	23.944811014530032	27.71866783565066	33.26527536406705	33.72015768993187	44.23778623562181
46.835248759462516	20.710778843317946	49.16388124220067	2.646783877993933	35.48438477268699	25.496850468019066	36.56641915109112	32.63038912931817	21.570990959015305	48.262567751485726	20.12088508528835	18.181011360469387	19.485758705614163	16.199568696446107	14.103244408394714	41.769352568336764	38.527917270175976	28.438004754381257	11.757958355794639	19.66723131251671	24.06435660787727	47.897804810454076	24.681089106113415	50.876016553281545	47.811167369294154	26.31363945682879	7.131512280923758	10.885502037959135	15.92608729721545	9.868070921105078	13.408799985394278	14.201034998614244	21.512440135689882	14.61351107075676	20.12355934953565	49.50520475879535	16.984496091447962	31.10090522102346	9.703237519733408	46.4037488354263	13.525561951973257	31.26926385034831	21.92807859478832	27.054289422447834	36.7695903042213	36.49611899146071	31.841382279108622	44.15961941805909	41.05179329718737	48.88878974888645
50.203364825384384	15.955131624628088	53.678795569684766	9.271068897143023	36.15193387283362	19.00983864524464	40.11734793899847	35.90193713668198	15.039413892730877	52.784820266520356	20.73223427250253	17.781392636182556	16.646383273583496	21.15445127328915	9.745670103447388	42.776123136302786	41.01039342944524	31.14659752214421	5.505339048654928	21.08261029754153	22.786687788862142	51.10907177430285	25.702442726233322	52.5126967413045	51.217636548186114	26.705904772086576	3.966562378381352	17.322588635673103	14.789883954948069	4.691408400748455	13.903642849022479	8.11813790910292	15.499724507983554	11.607202006407427	19.581571471421864	53.44567909786735	19.32574531844832	35.98157508400296	5.188231935036192	50.42522243680641	15.926111274266663	36.297402471201835	21.17489037174551	28.94414813425482	38.929242193677894	36.1029352444491	36.246001869615334	45.36377538152727	44.300997788836625	53.32578416538639
44.389633594095244	5.7493297085222475	50.10182162066882	17.73630073360373	26.78944542190239	21.268889829666396	35.1392630697316	30.68355063283198	17.78806555457781	49.25598482796792	13.003218928807954	29.491621073864994	4.925885632392789	21.524549861978365	19.776066233604904	33.56987129869881	34.0550812905222	25.327252099035533	13.831040701286762	32.994181900329316	12.020673963097085	44.97538261591516	17.72739444600883	43.84901480132406	45.43833970404579	17.666101062600806	8.738797376362267	22.601826298960038	26.3704512290643	7.319837151885475	25.80841468728671	15.637532406432452	20.985836697285507	1.639916792755311	10.271442589342893	48.631790820386456	31.139869247002864	34.20352552659138	16.21278261563909	45.88801318209054	27.68853696035774	34.864321008543776	11.257750880248384	21.957016071476154	31.563460956276664	25.534054899829627	33.329076353975594	36.32569169079944	38.51865127899555	49.58338823729684
14.850905972697499	33.07849187882012	21.615543484443485	32.41388184926626	11.727449624946246	50.76710075623927	6.241323282987315	2.7670994363806756	47.113150642392654	20.873754833104677	16.57456288005981	50.97405472819296	26.660179191803376	18.690006238668353	45.38429531608537	13.383036935942872	5.85170337415225	4.4983188974333945	40.4658978692097	51.557144380629076	20.599740448109014	15.567511486405914	12.246221707773078	19.14502337882824	15.89602373538218	13.662211700505772	31.946090978111627	27.552961040322412	48.769101928414045	33.5395175323794	46.11994796067384	42.96187251987665	49.653488775687066	28.25634101069496	19.67604589444221	19.20902966502944	48.29615782717687	13.172250683596863	40.76105497581789	16.694791169558915	45.22305719272732	14.315837588093105	19.47541383704087	7.727153521901905	5.174944244253148	17.33887215475807	9.884259231259758	14.418435179811548	8.950829051983634	20.947791084688305
50.819303143223664	29.972990494288073	51.17083065896424	7.493929085856503	42.776890464635976	31.487655101302224	40.60675987388206	37.241652983496444	27.913831309577123	50.27857441501991	28.0357883070939	15.235072905031682	28.774094116217878	19.566510953872566	17.596409720009333	48.62450399582031	43.92385240349978	33.981691983778724	18.289742694783232	13.853039979656495	32.8383092869661	52.08232839822441	32.06440759923078	56.93785748192186	51.714445818585176	34.09426788962165	16.367185845208304	10.988583121609675	14.634806600395866	18.841921418376298	10.743423374559496	20.068934795477553	26.449263466332802	23.957516204669815	28.686908701047376	52.528754287116335	10.377644575456761	33.07608024564712	14.875137883087303	49.37082177977134	7.8422982692427405	32.91680549670483	30.527481720293597	33.555339929215094	42.59463300929956	44.542847504216056	34.70320183707257	50.78176044776618	45.37028398414862	51.050395653161424
33.77352964909184	14.063986796063103	40.16837099034043	21.180682064689602	16.47235091664053	32.03096334585008	24.901941349567227	20.46742308809248	28.56463453222368	39.35610717149858	2.877175859372568	37.29672520768725	7.655815335475415	16.643116778928043	29.118920625108515	23.20166453876217	23.30392730165828	15.047977437344539	23.46411666532253	39.65447797432879	4.70375740236302	34.29283117727644	6.972614832945147	33.2919998286128	34.823132210794725	7.067751740343301	15.837399487917997	21.88787169004621	34.470296411006444	16.292048877142097	32.92601564153885	25.662352206212756	31.61581998327652	9.712963769881991	0.6692700192149021	38.25241273827477	37.09874749022177	25.785817450139596	24.88356930531436	35.632929443658476	33.626902629915975	26.64111833941968	2.104600903848263	11.346858742686871	20.78768608207606	16.469569331495247	24.223259431122084	25.887358047702783	27.959035150339748	39.58756685096129
24.952838512149498	26.978589498457815	34.67175548111366	36.77442531482898	3.3170058522475268	46.297699834219934	20.512969206095043	17.71379397570301	43.315887282157625	34.09085543333901	15.9840854651599	53.63506572216773	21.48489046175993	27.36252008758732	45.35748739237172	8.324723047871178	14.564349204900882	14.829408801691432	39.57737381000269	55.76292041307946	14.074159848842992	24.703448403958028	11.847641640853364	18.728718843100726	25.88568192661489	9.801450403846747	32.20526117537566	35.222676080144524	50.83599726992737	32.47555540736613	49.19129258456913	41.61337214114697	46.929051417277854	25.44781844448656	16.583220986520736	30.691630950859764	53.02985757587923	27.74204491236792	41.21745374882765	29.096286227067143	49.60657244389868	28.878650315069503	15.075655986113853	12.058785340354007	11.990727927755408	2.4705666927888927	24.65727232486638	11.113743153308677	20.587139724319965	33.87662604076234
37.168066237364144	24.24661144743942	38.92706174299918	8.951866111292729	29.01040746300978	34.448942096402256	26.87786879948855	23.245946571299275	30.44218772757303	38.02523589863638	15.416509104536015	27.52923716265075	20.24644804512673	5.979684722526768	24.32953398579456	34.58756511872541	29.75846932926253	19.783154282191443	21.178216752345612	27.6599776500328	21.559533601362467	38.33574447375988	18.59575819658446	42.737953243184634	38.109246840168915	20.958582413891314	13.61813488277282	5.025384515576986	25.71627868695674	16.538157622485326	22.626823624851802	23.779273086716035	31.16849649681154	16.951876612597285	17.220089026492264	39.476372312085324	24.37330494462942	20.826803756025146	19.80773768135957	36.34842111537192	21.340355742805396	20.992279572330283	18.97844853337138	19.507675462818913	28.39430708585527	31.4427307207813	21.68975116500677	36.66352299160442	31.53513457738802	38.671384866708095
61.649295813288454	37.42011662874828	61.383300958391544	17.678859367030086	53.55633122811548	33.10196050860773	51.49188223282882	48.218432979929005	30.381251546921106	60.50328690757034	38.504778669675616	9.749807409828716	37.641826063427466	30.531114408209188	18.876507702348118	59.53092347227678	54.94192350697329	45.00107496145856	22.61157076103208	4.687254351088008	42.67256707582239	62.948355985262324	42.77708242008646	67.95194764437849	62.52344808112188	44.655998733390604	24.507103951776894	21.796179608211002	11.700189126669747	26.17022712403048	8.937560664219257	23.245604686065743	27.34950362619487	32.59485620807942	38.7312056572633	63.09748482066677	2.5328116395752978	43.51259707573558	18.868230111400276	59.942691620712466	5.5714118045556145	43.24342369070489	40.54152877508895	44.49091129202897	53.61149874202485	54.990690991924325	45.3778650821653	61.734009734845976	56.28228649076151	61.3258089539818
45.561099863604305	22.74392704684307	47.400335427191145	0.5293229754675882	35.39578217614889	28.08832811979322	35.26835813723712	31.48341997739367	24.171262847781513	46.4983958874306	20.312155264577225	19.133213417501302	20.946696603884522	14.489651582663816	16.327707730632547	41.49397661175038	37.6700499141544	27.580464880582838	14.337504613049015	19.868005290135933	24.883910455854274	46.68474603255458	24.596642921429343	50.29642454549633	46.51706169130517	26.452791763877443	9.351910870614775	8.384459591588898	17.212779398129577	12.23555290792856	14.245673396249977	16.7456078273216	24.014376558425568	16.274588758549736	20.763091116966432	47.98174183967865	16.873927265368522	29.250222282422918	12.092481233534226	44.85675297917764	13.554234636200695	29.350686765512737	22.599544059882632	26.56702018106058	36.05989394065513	36.81619025717764	30.200595140963078	43.78942539772297	39.85533705519957	47.15877249550642
42.277403289100775	8.478608531661765	47.64585665502425	15.815115427906544	25.591886398045673	23.35029067133672	32.83075486122922	28.386606457096438	19.692301007606265	46.79143142062546	10.998900848103927	29.161683103452685	5.616496769267748	18.702913668594483	20.17032844367072	32.34831029705683	32.142651430907016	23.092804161326843	14.382110178445274	32.23891879643178	11.467734966925294	42.93033860635172	15.920002736943662	42.47207475646521	43.323287802332224	16.241166542615147	7.675948452230093	20.041401146954943	26.150292680014818	7.290660539247143	25.168973120896972	16.50423253908298	22.49829278633718	1.1871385865527175	8.79168415215688	46.353768179533304	30.1312133527547	31.50690243553356	16.181517114830108	43.556475459103254	26.64317151609621	32.1451591095637	10.13125162001302	19.94002624085502	29.739088027714555	24.928973411757827	30.731529346284454	35.052745985888265	36.37442667716427	47.14793073333739
37.627665227807945	23.0852545147863	39.67838759248571	8.40958185891889	28.74193523772218	33.33962677478619	27.334299280289937	23.59115235104007	29.33238167521424	38.77716115732088	14.774773648061169	27.055122420480206	19.176930219756624	6.720807763579428	23.44950099013189	34.45846508204416	29.947312702996864	19.908027679618524	20.141116498254753	27.42494070607894	20.741416486752165	38.76067154454289	18.19627270579997	42.80841288764208	38.581880972287394	20.470715919733898	12.471866426717506	5.845209780351647	25.13423859337481	15.375132302696429	22.159073172933116	22.751729228712158	30.135869097215313	15.796410022483062	16.396268895467887	40.08596795793483	24.206699284246227	21.645050514285714	18.88957502642551	36.970727694692734	21.0880568354568	21.855105623923205	18.179762778964886	19.379382554522348	28.485854613429765	30.975071664855015	22.36586678426341	36.59685942441443	31.93806928231014	39.4029883293241
32.25309449559963	19.68175532806973	36.37970877200933	15.470107229691004	20.575654900070734	34.415378493825166	22.22866350889594	17.95899355273367	30.539919543080607	35.50443062922624	6.715411553982678	33.58126558821332	14.150223775521889	8.060328155952389	27.673918929825653	26.55674941745301	23.256369789455167	13.249118648371045	22.961681647398994	34.799849561991934	13.321923249483385	33.15549926925866	9.90292774559036	35.47017322552766	33.2703579175866	12.15713235135164	14.385017938202177	13.790464582580992	31.204840851058663	16.356062244888513	28.814184118862688	25.5258841886188	32.51533118508263	12.898139911521344	9.147885996381676	35.66671367807049	31.80171605729201	19.746595972267063	23.036924315679105	32.71213345643757	28.495444073928006	20.371232726609595	10.715973234256962	11.660395732368952	21.389385964762575	22.65808822134436	19.15953847589728	28.851514076923245	26.346744930078174	35.94443253102023
56.12088174522152	15.544010233482584	60.19886381425812	15.922705517093345	40.380751581583276	12.099572277736614	46.21778060482761	41.89312508457925	8.20529740912008	59.31119639223785	25.51287562269456	17.393708658708867	18.773359583498863	28.00998060738123	6.364334435704865	47.13869063089589	46.460474917822054	36.89089191152607	1.6992542318543176	22.157208949569327	25.908768545928343	56.925267600223926	30.521816897519415	57.23244509721782	57.151487898144374	31.02231140072346	9.690482131944966	24.240300035711936	14.139530778075136	7.847166969262911	15.166407497368084	1.724528837905908	8.62505566519671	14.444241673466355	23.581589805838934	59.67294574392952	21.493887235771165	42.72144492568985	5.281539030112482	56.710182168780726	18.586178242032908	43.087382935735214	24.877671309028816	34.23786958347028	44.19526761657255	39.43919451116926	42.795539914677	49.83978556425994	50.192653687615575	59.809672511130536
19.856282192572362	36.999890405901	30.81317750612861	45.22209163716003	9.466984031425357	56.323392018439215	19.956162978534316	19.266868712563888	53.332636376467434	30.451793570320042	24.972748365705904	62.78155747669341	31.47606644052269	33.8093488012499	55.00478171537175	3.490918856980052	12.760493359667448	19.19698703842065	49.31308993647709	64.49113705280087	24.047068879912164	19.007139578870408	20.20325925064409	9.299948096033063	20.544010784865673	18.905482403001535	41.64510897102499	42.36309463449371	60.10573605918296	42.159706509201946	58.19250235666162	51.42843181319865	56.90290990646901	35.27296479166505	26.188380956848796	25.78095825161551	61.56641118533468	29.65399637977583	50.74106294149958	25.14690095602264	58.22479213193686	30.772475489334592	24.830382765969308	18.43577372193658	11.74594330342876	11.305072549287733	26.244952993299435	3.261901726291346	17.666716014920194	29.949329957216833
52.307892027538415	27.0426326047976	53.44917943387208	6.634634566505546	42.51430221130995	27.35912307220023	42.02297677517574	38.38295402715009	23.824068363594314	52.55009905587471	27.301742405789305	12.539527496759282	26.58200003035462	20.982059242484866	13.458293034547976	48.65006739338692	44.7293528098074	34.657516136048294	14.318632716822794	12.709708454440007	31.391453095498946	53.487488135003986	31.70539441349114	57.437643727160754	53.24129457037152	33.47797178174147	13.622590980318828	13.178981269835049	11.279175997468913	15.735459958060787	7.688349715790814	15.983745941483344	22.297579445372715	21.592763719054055	27.44316533500686	54.42373065985892	9.754761692336928	35.25627801981671	10.800226629777173	51.276051364218716	6.393241546888615	35.213964165267186	29.252364514932438	33.7274405616475	43.17648130097266	43.7505956251092	36.56231027633597	50.95114746461372	46.68901885893838	53.27135358906236
37.46027223220967	11.252665869885236	45.069198257563045	26.30232198065732	17.193442787341635	30.57485203729544	29.654703368887592	25.399885961169993	27.6641922493873	44.30829791891142	9.564134013149737	40.42837779668899	6.241344237328517	23.600787245198408	30.934437810930493	23.798327847246675	26.571849232238588	20.138673276157064	24.986993509064956	43.5481274071647	2.9545142714420543	37.70935228328192	11.546101404961242	34.26705323750943	38.49471365171817	9.825099048888823	18.99099284164207	28.324870602177427	37.37075785189291	18.31278399112964	36.48722131266432	26.714610423886715	31.44087808035055	11.079329609335648	6.435059822375226	42.47854266776493	41.36890538150247	32.07034614499417	27.278393904524076	40.12955290967589	37.873766585511554	32.997881590502274	5.106346457831774	15.996245647015781	23.83090119681409	14.76966352215403	30.154722862872518	26.616459733955924	31.945008610452927	44.41572375537811
17.216923783586637	35.73582967493148	19.27268015727477	29.2102616384406	19.763578166644265	51.563411489121954	7.250918913327963	5.817764643275169	47.68382452619596	18.38883561700428	19.147751930918215	47.7617074335296	29.495586901878216	14.321296359918735	43.92107136695641	21.711769618222206	12.957053794133861	8.465097374608474	39.75687763622866	47.46200581874666	24.983308622171332	18.549268784348342	16.50383461651648	26.107079582191265	18.090318656870156	18.847745671050948	31.24101413842253	22.664602935477184	45.972603342116216	33.44080680977773	42.86066217693678	42.36857896576017	49.51839493953806	29.671025769306834	22.676551534371857	19.227101479101893	44.012289705697484	4.895853756355694	39.269470770114864	16.11626525143388	41.252327273998134	6.034781858588848	23.14396966015526	12.512785090564666	13.339389270226143	25.087857518910763	2.2255575083261876	22.499941893211812	12.087985481772977	18.87934001860513
7.3620928299983515	51.062891881517956	3.9308785894037865	46.00877181882467	27.59151318148947	68.03415287745015	12.098976317461487	16.535147763897655	64.23010590244289	3.567362304241013	34.344273022983984	64.41470819039078	44.65097214717382	31.086197164771704	60.86513033562576	24.89479389074555	16.2583380659918	21.952818733568648	56.62105692218222	63.69808821303914	38.766714941717616	8.735873346532829	30.356525130956932	21.79969128771205	7.0697037116352766	31.814152906854368	48.0693872272071	38.90505850643598	62.76293064413567	50.13706385249551	59.52910678489448	59.22020527190712	66.2913433812953	45.723747181215174	37.638902686654774	3.2122859974476627	60.17181678040571	16.815056755347875	56.211931974811336	1.766574752300409	57.626762893213915	17.117718582482436	37.58099161649227	25.81145086974177	18.922436374894655	33.27369006621892	15.375237085634287	23.645233140557753	10.239665152502788	3.0884766515926816
24.512451725483526	35.29344257893094	24.142107528096208	23.815064036672215	25.71212038397023	48.85783695641053	14.97763263790811	13.28039025695455	44.871161363211776	23.243780292699732	20.14547805332237	41.8431147366978	29.594691812037308	9.425325691718447	39.45234421014064	28.780293341521023	20.61187607413003	13.692005971323816	36.05880046945454	40.935133906807	26.89492247424427	25.956039299010747	19.399651977964623	33.87911619479147	25.29749608183204	22.14092919978941	27.940739705880034	16.197198092729405	40.39355370232942	30.564484966454717	36.99283731681331	38.684460094168834	46.03961722401662	28.429085079279936	23.560633069698937	25.51535869132541	37.40483640029121	5.973196817804407	34.9141272913686	22.361919903535462	34.89943335775241	5.925457942532474	24.581116987478577	16.698410062949904	20.62756865515572	30.430572204118373	8.02992579782282	29.875340630525045	19.76839323957298	23.98022681706599
29.881156346976773	23.969412579387253	32.99387811880368	16.345302126394092	21.417092815024553	38.100747386117796	19.630325289029464	15.67776813472166	34.16631896007459	32.10440228276068	10.032426366329696	34.957316141248214	18.43176153114346	4.438409094266052	30.24766851813723	26.72616381069273	21.884651499600338	11.848207137041792	26.015624854654416	35.48853043779993	16.940003855439763	30.937545739530215	11.61300123034009	34.78232203697084	30.862608501194924	14.278271039102469	17.52329754368328	12.259761986220498	32.86829086112161	19.840400539867638	30.082639314832736	28.630529295438212	35.81543292312186	17.09274513466308	13.01980572730609	32.769816486434564	32.26506641500395	15.776972846674031	25.587389320016236	29.721870545869702	29.150659391088	16.31666458745288	14.393146364348402	11.69982459474648	20.443846166990166	24.452333813226097	15.585551554364116	28.739706044861354	24.092106397276236	32.618880130768346
43.41318406503698	4.379390323599302	50.21808971005215	23.08262770433029	23.98220779209806	23.630209199114056	34.89494142532401	30.485573350593675	20.716001072347506	49.412760480602316	12.901375334685483	34.87544632884675	2.6346003716296007	24.574349014880816	24.75358306827286	30.663147423430058	32.67650278009564	25.072609224579093	18.801709776251105	38.53375705495917	8.952036301150105	43.80198610216406	16.67594400191832	41.11540791816048	44.45924846550037	15.738607280484352	14.324785713911876	27.127118487309883	31.709841922290614	12.80751121944021	31.326827521458814	20.2600519844199	24.564053446039832	6.432082648431831	9.42158748148076	48.12511792744326	36.727753458324386	35.62932793475704	21.528996915513396	45.585862221565684	33.28082732313134	36.42497662191404	9.455432148409544	21.204070571873835	30.011340068515963	21.71480741544858	34.24087554291556	33.475731628672854	37.70767340368026	49.624420459981636
10.382683701971702	37.36683853233365	18.084517199114785	36.62021190051763	13.577110217816772	55.23011627844653	4.023287576290896	4.826755102792695	51.59327408813014	17.425674022287115	21.004244645947768	55.23342006502556	30.959593604281782	22.490301181815557	49.84635584862022	12.899721069524139	3.2073418983037603	8.982895162013103	44.960858963228624	55.63404168353285	24.628095274129247	11.064697201876818	16.51002230953939	16.109709729746694	11.431067755362147	17.623746995720126	36.4329572016058	31.31245952608372	53.091980395632625	38.04217225687662	50.361202211582125	47.46105626521506	54.155088367921806	32.715393861435295	24.016238080991066	15.046361246965208	52.318793375203704	14.035689096035274	45.21516768178618	12.792435643179164	49.314964651218645	15.104865309366714	23.698900861123573	12.073846109723457	4.970998383188947	19.35468344187102	10.632904940395502	13.030671727641693	4.555100182446667	17.34432634331741
36.72297461481723	18.923631566071123	40.09539706315305	10.632632461769592	25.30319151793071	31.22402674404332	26.553188555093655	22.42723390502168	27.25482503607278	39.20486573227278	10.507021448895257	28.705203793942072	14.576809234378741	8.510037352309165	23.21933575372718	31.40050735995663	28.04930877703995	17.98294325925813	18.91195281979803	29.933270245583955	16.102666544941194	37.699609503194175	14.52087785463993	40.35963644184041	37.72372492444598	16.505891363794618	10.452851144611223	10.562905265695703	26.37149809185014	12.916113871253673	23.926828623965086	21.529298191223628	28.74165894864063	11.635634811429552	11.76308755432813	39.8203334447216	26.977239107036063	22.667098902236354	18.5580045485105	36.792240542133754	23.64281645470399	23.102855838343235	13.573692400318807	16.551029668791934	26.247920247365577	26.973643026234747	22.676098161149742	33.72481048707834	30.860190571641148	39.72404611324737
34.3431718573333	29.272170333046727	34.82718105209452	13.308783750965615	29.630294700008804	39.85740505759457	24.22027824433975	21.19671241863991	35.85264892009771	33.928327155177506	18.141376634766747	31.15800489709093	24.761199178108317	4.200813868165647	29.24280260455895	34.468038614674605	28.26710236894739	18.892648946042076	26.471429157659312	30.415574547214316	24.855359320298206	35.652897429198354	20.125548610076436	41.605426682716214	35.21709677294106	22.787802393505384	19.06844073128147	5.576665056177992	29.73028641325324	21.98944709834679	26.306376043682633	29.0474762934855	36.43532628410607	21.973966156623213	20.653146093029317	35.97370022678809	26.929279375510077	16.638331326443044	24.843749076060167	32.81642397476221	24.291177104237818	16.597670894879325	22.249317835771134	19.786812337270984	27.377729104962075	32.93517558052111	18.14001445669898	36.227584334526995	29.03643477010306	34.655322092019816
30.174670653087716	20.802276706252812	39.14321096326228	32.894654665127064	8.463915808271414	40.14124255678611	24.16792639013805	20.568223521806857	37.254422790159296	38.48269551069153	12.337834934043208	48.80924069466995	15.591640179023372	25.780048446951398	39.96520631155914	14.572376390292412	19.350287910125523	16.3064798384164	34.087296163746394	51.367201094491286	8.39092629739307	30.12624441889809	9.889220958012404	25.006079875565227	31.159765077818086	7.114479205238349	27.212213270110425	32.68145981705312	45.8870405895346	27.119260644012744	44.55593923526297	35.988107533688265	40.99198643304094	19.92504527366721	11.769744963857148	35.683002817032154	48.848687220117405	29.526161544083184	36.01798314011631	33.76103288952114	45.37329782983935	30.609797729014034	10.017469634803	12.431951164007584	16.58528575710527	5.20072610730897	26.838019054980357	17.377275529588786	25.24290506351356	38.39678911464999
57.700091817899356	11.082018932557842	63.3152672885358	23.836355841147956	39.27162575670544	8.272405273191781	48.44944380120485	43.996120096597814	5.783944330474891	62.459947678532316	26.320310590738494	26.1260669652617	16.840212550228518	33.11668166629531	14.906738090396006	45.989696548530326	47.277230672017936	38.651038635700424	10.909899627470983	31.25812254789348	24.1828800442896	58.2596125805448	30.950049717914894	56.421489087815885	58.74927072277468	30.59604080336377	15.14190450949012	31.400940755984127	22.94092392111381	12.147262065267658	24.453644490019386	10.112673886696218	10.285488317982288	14.713445583770573	23.41774463295516	61.95248367060729	30.832304998903535	46.90789122949266	14.658881341872686	59.19164403133424	27.98415961940612	47.468512535219624	24.111141698029794	35.25643879723198	44.72870234393171	37.01579652777584	46.32703219442104	48.79618250735178	51.838819765524526	62.8176759706972
29.55982846599393	21.259207109473927	33.9654467547575	18.019941997996696	18.327313603969543	36.80720887160391	19.594529976621416	15.282580871704727	32.973685823536016	33.098896870320466	6.179751020421033	36.2633327350228	15.337175303642121	8.33279117920206	30.39501440052602	24.097601072341917	20.52584225897421	10.513910019364213	25.619090144813175	37.36187843184001	13.107419316106233	30.44350724754295	7.981705272671629	32.82725301655964	30.581014927609548	10.528775258317467	17.05000919021739	15.468958758111425	33.91684679941494	18.90684092033726	31.476376757332957	28.166728373587397	35.087845858402765	14.861390691929437	9.357753530881112	33.07419886194519	34.30632082827522	17.83853097961524	25.76290112923325	30.151989889859735	31.040128561685272	18.560376817513593	10.601886755959903	9.07850695062583	18.689229705982562	20.882373210117812	16.928562951248615	26.32086318076083	23.645663563073366	33.50318872078599
39.210871330590315	31.961783504460588	38.66735039056953	12.009154257505648	35.1405256296478	39.94150616084641	29.269889115018724	26.51297310140171	36.00059565410873	37.78224107979737	22.95424613788615	27.847303053191453	28.24840989901618	9.714029416283608	27.870768512122428	40.02571534933274	33.68164832525117	24.43445386699754	26.207917416314128	26.296672165977878	29.396181565198802	40.5884437683855	25.411798242857387	47.05649720186249	40.03984137094541	28.000980763100195	20.075993582009826	3.756193360560811	26.90608540294719	23.108898454343358	23.18213386401482	28.625599517785624	35.87003305400498	24.728787897934623	25.084833363924872	40.36995618512575	22.72725651018032	20.763823534228166	23.881465136511252	37.2196775075493	20.500080408564813	20.487420811020357	26.793504585568797	25.309946005835965	32.880908897398754	38.287623348072	22.778287763085196	41.77403696386202	34.11087517295995	38.58904208424561
62.57151066996785	26.820407047002142	64.91754603617102	17.147857752014005	49.458050621890514	18.268399602642617	52.32966607252062	48.30973614567367	15.910232512556963	64.01565854632884	34.01031297755622	6.32038156763017	29.266615447411596	31.961823289254273	5.046816109679674	56.06492518876534	53.88646512131386	43.87222775656845	10.762655485366759	11.808199095199523	35.898676308624744	63.590933451481405	38.950585777852375	65.70992930882745	63.55826466814023	40.014116623201645	17.276299066785477	25.30505742711392	3.31806945659196	17.18872024287759	6.526601952851944	10.02487941172065	12.469041476905042	24.441871679250028	32.8672006886684	65.32653048947337	12.432810651267767	46.782911216439864	8.253147969487994	62.22563988614813	10.83347707449803	46.88185040783743	34.42222904987889	42.00155104662997	51.93477787048773	49.32726161067203	47.645972382488075	58.632160085288994	56.744964501423304	64.66237771941123
51.79395194155396	12.740149555661922	56.04144545987915	13.587816222794205	36.125574607018805	15.332490436002207	41.929216170351204	37.586541316003924	11.32630107929948	55.15765347188639	21.166768452078976	19.853182470649	14.929201629882064	24.19895102749316	9.772797313996511	42.86974937975559	42.10264733260406	32.553888230088056	3.855804208450877	23.936637707630847	21.845231289120772	52.58591325006909	26.179505346435032	52.9200094161373	52.8264473674653	26.736082795869162	5.651660363709427	21.35075886822762	16.64780472758358	3.4895061817776156	16.70680017967755	6.022843312367841	12.766248708570997	10.313296885847077	19.318811651497942	55.40624421443858	22.645399780725207	38.73281608509155	6.513177477578082	52.46208354698636	19.399555169875313	39.14641366886549	20.67491760280328	29.87948680622216	39.83789460859758	35.3750841373177	38.67345423214043	45.55573826264542	45.86479966009444	55.635094977069514
38.257443696405325	30.909546466802126	38.03101507728156	11.680789461830537	33.80576487267051	39.43270182872032	28.245530639008123	25.383481696814748	35.469732988495245	37.1408505721201	21.608201554276384	28.209761248916976	27.061063289997453	8.394680401387506	27.68614372666867	38.73563343331927	32.50886421878457	23.17615888987117	25.743667515140764	26.919325858733984	28.07698278945321	39.61218589338876	24.051413359155372	45.865482600034575	39.10225990161972	26.639674021926716	19.299923378482166	3.1216590661860133	27.11895727915396	22.32664006420129	23.47296078496364	28.20769882371653	35.505947151499925	23.648658715458005	23.77317043330514	39.57018615598726	23.371111761219428	20.006833759887385	23.576487089420603	36.41483782988347	20.995189528720182	19.79403682843798	25.4722006825159	23.981858841821268	31.65579835308809	36.92899647362406	21.878980047018548	40.509648778120585	33.08102294955942	37.92563197623259
42.76309939961275	17.258801234773898	45.96040944433423	6.525990961036847	30.359907792994747	26.118557517386197	32.591427311670394	28.465113971459147	22.11188226131858	45.06549930923097	14.934644370936368	23.056642092114558	14.913246924697546	13.500678562186831	17.192750337338776	36.72412333779195	33.96423043877696	23.94195098191497	13.157957707040612	24.858400678200386	18.93318079875778	43.73302785091825	19.581691097097377	46.017233632981785	43.764447439162616	21.128069911284516	5.23842775487595	11.359572671879839	20.554822787811403	8.191993989627251	18.410240111764626	15.787850429850678	23.119671416920262	10.402872438549373	14.926726409133062	45.82662220765008	22.203270355709584	28.263834503139783	12.53090458833619	42.78352123356715	18.743966092716022	28.598497972571806	16.741489973609426	22.204305631839965	32.06326943382869	31.27794951775732	28.527587524804833	39.16573822316387	36.89621337813252	45.61495031482338
45.01644295013733	21.517562086274143	47.14439389134267	1.7325440448798586	34.367422102333705	27.46927013199397	34.73227555643822	30.867787061175694	23.519211400668063	46.242711523666074	19.192580210949416	19.779192649870446	19.661669145470338	14.179023447017583	16.213602613946776	40.52766899693979	36.92403370325132	26.827242382346817	13.770447842266096	20.80318656269458	23.646179540616043	46.10901863695191	23.55821694804405	49.44190022088783	45.98314017375856	25.353916024808097	8.220791626096037	8.85456420491005	17.698015552662	11.159351986545431	14.92711081333218	16.25267673781551	23.589042301849585	14.99924480418688	19.550000470813163	47.57563490713407	17.89912009931185	29.04975700226352	11.818644697634765	44.46379672726382	14.527090871250646	29.1998259088287	21.382879226193946	25.664507951422593	35.250775099961494	35.67930122044229	29.85983055016054	42.856247067992385	39.26882270929037	46.880583566218725
63.66698001062776	21.201013031254444	67.63548616772995	21.969301626070344	47.60508882691652	8.246646544865325	53.75309662869071	49.43571856270353	6.385948025662591	66.74474934325742	32.96341927863969	16.140904874572666	25.525705378873628	35.18447084585606	6.6132773567852405	54.381174048503	53.97566341437166	44.435779599289894	8.628208052817616	21.796166922640793	32.86500418331958	64.46961579656633	37.95605876706677	64.56659812324693	64.69748504800395	38.32805645481345	17.170654015731486	30.54077592516935	13.33746189094661	15.373775657582526	16.13348883229536	6.017377100972414	2.462454466073573	21.62405621639531	30.866969968482586	67.19488660723366	22.364847162068678	50.015549669565594	10.072981288693653	64.22046115942523	20.333086278726228	50.333917895658445	32.05731477333121	41.74559641392072	51.68409031554905	46.3165436572688	50.212428229374694	57.11224521646025	57.7387735077358	67.26151208269305
57.021411356775204	19.614064086582363	60.28094751740767	13.814682605454982	42.686412618694966	15.085673551552137	46.910110406252386	42.7173079854959	11.614684725731555	59.38365711636771	27.38935605713063	12.974378250509083	22.02085144906362	27.498305027960445	2.926465556602243	49.36872899693401	47.83509929945891	37.98080241657351	3.554006854033461	17.59129842010704	28.782235434285553	57.9369327899351	32.39081209111348	59.21936317514942	58.033203874105816	33.2409037315465	10.651990921354331	22.39728372142764	9.722937183114857	10.054195678454345	10.596930160101602	3.896558298895003	10.214710123454458	17.269142601096494	25.95171098877189	60.19287934628111	16.948853275803852	42.41728051572144	1.9457218336949336	57.15399091894964	14.13109664004504	42.66544368792826	27.431199323938912	35.741311724865234	45.73243748736747	42.27210165023639	42.85668684288398	51.9955423169513	51.124085339015934	59.95225942794035
7.235639010820594	47.66295259955459	6.673835612325835	42.55442099951482	24.97464491222532	64.52314174828123	8.75971736131783	13.141883678852313	60.71216501291393	5.957044000701234	30.91956961810513	61.005463929689014	41.25905652989421	27.630300113830323	57.346710964681634	22.959508276497125	13.753547589961256	18.55869027813991	53.08883292953901	60.388465251196465	35.51197739158011	8.874025707454766	27.03785776003071	21.353390996677994	7.451932473141465	28.602981852883183	44.53670410515616	35.56525264792363	59.31534199371042	46.60769855842001	56.1142351867828	55.68765424367029	62.75983322566591	42.24129938476516	34.2485296832299	6.010032399719448	56.87658054468148	13.612283632470852	52.69202495491171	2.8662883593574886	54.2815926557141	14.028782865576348	34.246056567992945	22.495122554561274	16.2675975104942	30.724992273837284	11.929791194010924	22.05079177558875	7.830881084444216	6.013896538892695
59.71425361843223	26.71734099051994	61.68106046868643	13.880064429903626	47.539787233553014	20.897824668764407	49.43747941216244	45.51864845961002	18.058479564069422	60.77927797324719	32.03076637655673	5.995659120552718	28.35059537915883	28.796196433531914	6.5518773704373166	54.04021476540814	51.34120234832997	41.26939893452919	10.891461242742524	10.169927816193335	34.56502335622388	60.78477148524555	36.872921329817636	63.46211732422301	60.68624605687091	38.14660891339698	15.641023521508735	21.789563260731626	3.1088341550129597	16.193337515830024	3.399048151980146	11.05906776269272	15.2431311575971	23.35743277101032	31.231301293703964	62.27360263971492	9.798816560130936	43.50480814690826	7.471826900711656	59.15384264379871	7.54431434326767	43.55897927806935	32.880173073096984	39.65628488462005	49.49993074482335	47.80499057691376	44.50702421980615	56.53876577122333	53.939228295211215	61.45115739189435
34.95386887764228	17.47443542528047	39.14644446513118	13.701278740827583	22.253709367017535	31.664686285933517	24.973351324056562	20.6765496282138	27.779518291873323	38.270106832748766	7.25593395205276	31.35334808744581	12.382752313237507	9.647538093114642	25.03650169549919	28.48875309257479	25.765098656282678	15.850269021881452	20.225877813849458	32.88253226367705	12.988771065409978	35.828282975091035	11.442492737555662	37.703075226923424	35.97563812157364	13.304989311847724	11.655151609269815	13.575695548376329	28.867867887922305	13.583858991985881	26.6586369776211	22.779099418686652	29.74608362268418	10.45051310691965	8.645189737660948	38.427769207285195	30.016003414865914	22.37765972036148	20.420544400398413	35.47969438458555	26.63678642904736	22.959694171040375	10.422056697698045	13.893249213838446	23.787840519701348	23.744908530199655	21.897468287047538	30.88881516118267	29.037760677511855	38.71414006015918
12.887929635847529	38.53263177196449	23.646864682624873	42.79802679409046	10.436588590561998	57.503761424387335	13.127122099203161	13.393392783078376	54.19129582869014	23.248588726176656	24.07434124338949	61.038519671636834	32.45456237851721	29.882867866616763	54.32168757641837	5.325167532733379	6.148065442881615	15.01435732009819	48.934456178211676	62.12176662049458	25.202385702256148	12.272331364322476	19.056197906173082	8.020551592503592	13.679426354509479	18.769451101958385	40.74818662283796	38.70897966879773	58.59814581377555	41.7747608960561	56.27763024373137	51.25356253865603	57.34493441227706	35.440870078091244	26.18562807263698	18.830953036992216	58.98507428880744	23.31388306223187	49.8388083426501	17.957255784106707	55.78617276153666	24.390111373142894	25.23367284421782	15.83975937477145	6.413517940287463	15.092560667624916	19.90214126575915	4.05416945801391	10.401093666478591	22.79002557405208
37.528266881129056	10.364210321150315	44.67129975837856	24.001619241244754	18.06714563656773	29.46377480962425	29.278096234552816	24.927805546698917	26.37043557309033	43.886742403916266	8.111248722658678	38.3093264201249	4.52274043826381	21.718969657807033	29.01001601498445	24.793502954151233	26.738456767070677	19.56286320559422	23.089514033183818	41.33705555020045	2.9807705850681296	37.87681625027114	10.998701134076933	35.217099662393224	38.57157167622278	9.794074989437267	16.800634985326322	26.13075923014676	35.280146460751105	16.272677776749585	34.305473936699116	24.923920342556087	29.968175721873273	9.01778271527043	4.678918497609692	42.35427807487173	39.119387042746176	30.95938777235907	25.237144167739206	39.891440784470234	35.623264361611675	31.843040426351692	3.874441754838543	15.541089817264107	24.05349683619346	16.280663941692154	29.23928358581964	27.59583411662939	31.88045849850347	44.0480531483302
41.797386992844814	21.226203800949687	44.0653415845208	4.506859535908609	31.478606777271114	29.43695351032562	31.515668225582875	27.643874631694366	25.439968055733416	43.16432166311584	16.557119336607865	22.994868871436225	18.441502331961175	11.11347094407307	19.068791238816026	37.53102195713811	33.72873999535058	23.633822497248833	15.989861221275188	23.84889618444526	21.558822238357056	42.88622637414899	20.69821309464696	46.316673583283766	42.76586724289366	22.640040492761017	8.987098831720969	7.365138823891514	20.917561095376087	12.014062640218757	18.132587255542795	18.57051748249244	25.96039839525479	14.222588346527422	17.320893889056062	44.40097327704235	20.827582577454223	26.036166387059485	14.533156919377042	41.29645824718748	17.530619379385943	26.235745440815695	19.164242604241263	22.586898786515356	32.09008306874841	33.06789839873277	26.730987108049163	39.814005970356305	36.04547902228796	43.78462698319031
44.608914444630464	3.0873080339100363	51.12794920744644	21.88837132287581	25.559019781802267	21.980567991743705	35.87854660388792	31.443272422277428	18.974172470306133	50.31001334889413	13.687459886613235	33.12805911025156	3.338302125164899	24.45962655854112	22.930045478768424	32.27492421157398	33.95266688044954	26.023965644495156	16.984273686360183	36.87412248764849	10.473912248487855	45.04802407115513	17.786910503746977	42.70762590498105	45.65718521035936	17.069543021607306	12.867761233481847	26.41046698191962	29.949281790333703	11.152358881973605	29.65301835682723	18.416046417259576	22.76041554574637	5.3307991435948825	10.339680905767061	49.20449518536915	35.142865541688714	36.1150311926184	19.772343098571532	46.606282672071835	31.713886288654145	36.86910598874445	10.652326921685392	22.271040585776824	31.323107901150106	23.467850715718072	34.884388921487734	35.08104859232343	38.850618838306616	50.55488206282471
39.12356912124278	21.936406564498057	41.36609336511693	6.986310509761882	29.458536525215283	31.636269617987963	28.83645862185645	25.006482046061898	27.629501178070598	40.465342210943604	14.991455645006766	25.608311156633498	18.39823932616981	8.435874936962279	21.721463341171916	35.34613080011554	31.203969809558018	21.123678365610704	18.396373947079706	26.224365892469432	20.577413383203307	40.22731538936544	18.771686593834676	43.92321611671497	40.087662071176446	20.89827880511495	10.823510543502625	6.4804874737684175	23.594235572460672	13.76641889157121	20.727136006828932	21.00500711918165	28.390540747912272	14.701421132261489	16.249414830690597	41.69135682421173	23.092973922758688	23.365955441619345	17.150440601030265	38.58564140276014	19.88565649120919	23.58974190592846	18.071014464688908	20.31193704480047	29.64310981085916	31.395630624220342	24.021594026574398	37.5585769514339	33.39156498138478	41.080864318648715
46.361011799349434	15.64663377595538	49.82299219464972	7.514833989565383	32.83777499468945	22.290133010711962	36.25704776092071	32.05678653562813	18.28392103533701	48.929856936362945	17.336132254501322	20.583968099665842	14.824496914322848	17.425524271442516	13.545542430608405	39.379023541283345	37.26967816922474	27.352790656186098	9.235416853903956	23.162104718174863	20.15620964641573	47.281684906205754	22.230550970179834	48.96480611377696	47.37267825977578	23.43294338123412	2.07708476978719	14.480007818234656	17.809309710922765	4.994617683177303	16.254204368586585	11.865422235186116	19.19217529605346	9.813719991414041	16.58524599574656	49.57529924696537	20.924900415164213	32.18245871232971	8.91193695165721	46.553916341177484	17.431397805881286	32.52411399254923	18.287956420763404	25.280704332964447	35.24234523887086	33.16881309162199	32.391581357822645	41.91645697401068	40.46524500162472	49.46509008740614
14.146251757711884	44.99640417569806	11.059391720768101	36.80589025681331	26.4398509040009	60.5680413783248	9.43155693286225	12.24454720967187	56.650117388499915	10.162172182207541	28.378810731286155	54.92686213684635	38.747325474765034	22.04271489324458	52.18326260031727	26.286430255548577	16.515710170204397	16.94028493031981	48.384749788530044	53.92061747045725	34.0013734191925	15.795915984331318	25.426825804910873	27.148658108359022	14.585931391758226	27.55182372249261	39.98073958931594	29.270594115486407	53.45441478729716	42.33538154436052	50.0754887130284	51.012237199943	58.2666323586853	38.879775330478466	31.894897967663617	13.148664706159312	50.36922905002832	7.159294471987705	47.579095584556846	10.156378267008396	47.94511539604395	7.210397197522148	32.28373027220689	21.139433471071165	18.285078666264752	32.14985545483023	7.099722835332489	26.10752289002223	12.019809307954082	10.924608605691223
20.13082510076661	29.129754540298237	29.397140240232428	35.19170924619413	2.19057120003402	48.13250684050296	15.024716043320549	12.313764824664926	44.864152132887924	28.784760561512165	15.240282925391378	52.90069529618306	23.070674012616973	24.042218715519805	45.521100976182126	6.867067145466735	9.375126974923962	10.121488987746341	39.97742995814599	54.483177067355165	15.799458278559488	20.088535697405828	10.311962740334012	16.72855448270943	21.113394422288636	9.511193338222897	32.020784395957236	32.440645624687505	50.291709204059885	32.79777649382054	48.26182287158238	42.21764860770296	48.11636393076374	26.231886142885525	16.972667069866347	25.690536282387946	51.533919755614434	22.535138603597424	41.14287587858097	23.897287875419575	48.203931747474044	23.67863506425072	15.905607285039778	8.484444838258032	6.668532680923375	7.9382123053860365	19.357058868164547	9.39150225989437	15.35706879159246	28.62066821473301
48.10283864627307	4.836547344018765	53.7630529228071	18.595180881287376	30.235192278296385	17.580896266392664	38.84094906039587	34.38635885324656	14.177026672215572	52.91340233390456	16.716800793944984	27.862172858010215	7.852509308700967	24.521095603533418	17.46857329308501	37.00825082768228	37.74595072784106	29.03694216894514	11.545171397960047	31.861435602492563	15.263342435635101	48.683293795531576	21.413326256172414	47.347931637034044	49.1516318205126	21.247962055828953	9.023085884419679	24.562566959010045	24.650867011889826	6.531192458160602	24.621800969721544	12.92499616968134	17.597772188482416	5.135557304335259	13.919689063077772	52.33950909132842	30.367561993431597	37.66559005827585	14.520004209583103	49.5867692682249	27.013769231594225	38.28997923078635	14.786589173607188	25.667191610847812	35.237181342824464	28.63100229260707	36.90178887678636	39.78453220390346	42.23303483902947	53.25282055250576
22.323263365542275	35.289791022521065	33.19549361410501	44.76992513874884	8.86141578229939	54.62934096185839	21.685233795584132	20.532750485113677	51.74246556752009	32.804363817545536	24.20336760519512	62.00547854884884	29.981771514841004	34.030418443741844	53.893350742602074	4.762327965199789	14.52868712661875	19.78726974397068	48.125976754850335	63.93593603254462	22.59946031123761	21.532416479232275	19.645050289351488	11.798064526341976	23.04291355667078	18.031914448340686	40.67514976898472	42.40265195392459	59.255749747909015	41.014676373491135	57.49307164719646	50.16576204239787	55.42638140446834	34.000401180560594	25.087077595147637	28.262654133617644	61.099128694276324	31.007697786203668	49.72096299673598	27.510179479168073	57.71598538749864	32.141117371673225	23.616948335435303	18.465064426242183	13.10727077160125	9.373807165836824	27.630355959932334	5.701851249977275	19.790540164303916	32.336352495910155
55.3578287069774	32.974926310100635	55.39388763796732	11.660993890077217	47.34375139113135	31.85022532869016	45.173693418023284	41.861715010025925	28.598640909128758	54.507120762783224	32.45495753811889	12.135340625590946	32.43927718364551	24.176610225673745	17.44778123206371	53.24392618223896	48.57312141156972	38.637144994126444	19.60774348372059	9.574021998089647	36.97138712788051	56.64046613595782	36.59804598505728	61.59329603496902	56.241919472679704	38.56210049451186	19.554148906886233	15.489650152405208	12.452411740372717	21.65911886154677	8.54314536275325	20.897296521678307	26.410768307382433	27.48241458065469	32.908652299544514	56.93177992403926	5.996498039185156	37.398145995148205	15.893027728348716	53.77422555841015	4.4768875629122595	37.180912131379245	34.73914929975133	38.18424326216024	47.25026198769693	48.96768053904573	39.15326170424824	55.41852427255326	49.95298907252014	55.304782706667915
19.435590906928454	40.41788020877513	17.672775723297047	30.362243228524914	26.05388371014561	54.96133212680109	11.407647184205494	11.784080737147764	50.99814863636768	16.779747191015325	24.32378419894886	48.34594624432769	34.39963537875783	15.81296538048219	45.9429084510907	27.579957423165048	18.27598075560128	14.716174739052725	42.40024472907371	47.285821237870884	30.605957262241496	21.005021333121196	22.345704249789403	30.71190062373347	20.080925830382878	24.84167230062689	34.14529883746586	22.67201545998216	46.9332671703061	36.65620975563006	43.508382956172426	45.02988729825463	52.35315322204541	33.8780872846011	27.861813827724966	19.521476498803455	43.733619521158666	1.4819701367963054	41.38071330527737	16.417024964219497	41.322166171263326	0.644183285500295	28.565659643905015	18.636184934916457	19.16774707310395	31.410820360298004	4.638640839603145	28.071667226211854	15.662120533976939	17.559030700763586
56.3706724582743	33.49534422134567	56.38951539748188	12.513909984902877	48.27228861440696	31.786841356307757	46.18566598296814	42.86835891992161	28.615691125306746	55.503303273642274	33.334718968206914	11.413621875530145	33.117708024888124	25.184328045715322	17.34753485388363	54.19697296686294	49.5700595471944	39.626009987986954	19.807798245320352	8.59978575959568	37.76558982820555	57.65286723648367	37.51526968029155	62.578049850855905	57.25485725286027	39.45540955147493	20.15568831307009	16.502517924920056	11.946663634014437	22.170375428588596	8.112373744500337	20.98266096104028	26.27885232651275	28.135424444989656	33.73014360840939	57.9408941181647	5.015307786717967	38.403098331266975	16.06239061046439	54.7834349088894	3.880750696295604	38.181642575461325	35.55655770192686	39.14388904364987	48.23685579784351	49.843960847687114	40.164940176864775	56.38225847829161	50.96410323730386	56.303187167485895
16.530477379420454	35.43288775456472	27.068130823505747	41.38824269443243	7.087358076265734	54.568587431518935	15.146101834969356	14.303997612115799	51.3611815719301	26.616808761885284	21.80117034801325	59.320509619395025	29.507442599714395	29.315016885375616	52.10047670481262	1.8169624109430824	7.975129291131595	14.51351780938987	46.57027229159286	60.72400490888163	22.142603779919586	16.004991629465056	16.82911559455759	10.155794445575241	17.363918420980355	16.09389679941985	38.582131008824305	37.99769660331749	56.761822209159455	39.3907515250501	54.6364982266127	48.81103435036836	54.67348254271448	32.8060919574037	23.55404951987776	22.451020843242468	57.69553681156712	24.698608197778277	47.70361173133909	21.371933447820705	54.414689737377564	25.819677278175867	22.436722996823423	14.315493367135499	6.7828222393452915	11.342777156480738	21.29305781341508	2.931286464719167	13.35603496010205	26.223457119658516
19.48309533616556	29.1908146606895	25.025222169875917	27.55137473468318	12.815255298487864	46.329716467917756	9.859572447205727	5.4041894230771845	42.60856830639824	24.21294923919882	12.440136975777422	46.08785383338619	22.79685189879809	14.189259304929644	40.536703616994465	16.496739984436694	10.63242253251273	0.8083052347371918	35.69537760057753	46.74542430764123	17.49058155173074	20.31721358313305	8.89665948206599	23.629346232855113	20.51486994949788	11.042663536924353	27.148675842985885	23.010845444341737	43.871720507631935	28.842367674017623	41.23963396058138	38.21476182296033	45.00140834227917	23.8860377132648	15.795197492151567	23.36677446021859	43.516447139771216	12.601819170238954	35.90418071305993	20.610785718988364	40.40706121599778	13.691633297867499	15.928009817035718	4.6501504337738595	9.291808087001904	17.667629064362533	10.017705172439358	18.097273480264427	13.554785558742104	24.449672561857998
47.67007391725083	12.262223850423961	51.85385994201509	11.240289798033645	32.56835407812534	19.332106583953546	37.76653104739034	33.43825782337632	15.346269988228592	50.97041942156134	17.34006145137024	21.825394303622215	12.563904663859695	20.172859241004293	13.013819335414073	39.260771750565446	38.09115832873539	28.4502796555137	7.567660065743067	25.15078689797166	18.831358497316096	48.48499012523649	22.35631578791123	49.17285546205541	48.69973054765636	23.12565461611697	1.802963666214361	18.123136270956117	18.786538571668952	1.2338472924386887	17.984214192731006	10.031716159825402	16.95296320374204	7.532960712882339	15.837277339196769	51.23229896517926	23.305486090105912	34.59196315413531	8.83378126369154	48.281446648489734	19.868733644497446	35.02553216723099	17.348135383309405	25.896796608454785	35.881403994538644	32.24130023616836	34.49173636911934	41.901286888598335	41.74262223118651	51.44655143305747
19.2044187329656	29.256905425706897	24.985101677208352	28.015351306199243	12.289370468482181	46.52904610504235	9.729595802724631	5.27800674348344	42.82593702669872	24.18214031472544	12.535738872832516	46.53119903427514	22.851906514909835	14.737613062302827	40.88836534863499	15.925103804741521	10.165503002321195	0.2792850119865229	36.004941353414694	47.229737708090575	17.398755696372234	20.002868852741273	8.804327976656994	23.101879400394182	20.24072269995623	10.846194484474607	27.470234427706227	23.550641599744104	44.29547799914785	29.120151995656958	41.689070488755746	38.51426463272197	45.26545707063953	24.05932858449395	15.841919937305704	23.198403673511045	44.0109905739888	12.971405311174248	36.26227533990536	20.48220872472742	40.890458678899634	14.072033355569376	15.908437691693628	4.433272704954759	8.757657555304176	17.19986920626353	10.297221519069732	17.5309761875233	13.275336505900247	24.394611379366545
34.48055638797273	14.373766430047766	40.10987648068719	18.198706938799926	18.71757090300245	31.135640245722524	25.118907658779342	20.66433349276876	27.491046597811703	39.26997207066247	3.3307242490285836	34.6941667928236	8.32728037515631	14.209556821646613	26.990879848518183	25.326043201350274	24.385605565668794	15.326300255723961	21.529691127886267	36.852425963527594	7.6483784958973065	35.13245966174638	8.349355572844965	35.161161084706286	35.52686047481482	9.29475683358359	13.490967774114203	18.921117845731096	31.94785076916454	14.37351344737268	30.229037812488006	23.86357010253074	30.19975772316758	8.636550790110467	3.303251675019955	38.62075611925582	34.223012119361144	24.74382533624695	22.610819523338755	35.865938228572176	30.765272202411253	25.509594475559208	5.108973520766455	12.160523727027064	22.03721889922169	19.257762756632708	23.553509956650043	27.92700066172004	28.581628432180217	39.58039704863651
51.88392075315665	33.261103779272005	51.53623954933407	10.566312058882765	45.06754061507057	34.38483576489085	41.7819676591163	38.6516219046942	30.90287181146412	50.65434580427356	30.65121839145506	16.186888203483893	31.923909486066712	21.007671780084763	20.24365513211539	50.72545003181238	45.53654924738213	35.74684927753233	21.41072389534553	13.590418420278096	35.7319854086237	53.20896706089446	34.46413712137809	58.71040006696668	52.74424312398307	36.61373940526601	19.65284975967131	12.15830616627592	16.222613188608815	22.147574445239933	12.258057704990367	23.070281653811687	29.1888752919709	27.16181984110645	31.52003768949875	53.24236153461942	10.005582892819255	33.65100035189564	17.8953644819036	50.088690255148826	8.494074855636013	33.38128104859166	33.36355276410997	35.6445334068162	44.36761823259816	47.10615210854034	35.55422412737294	52.787159338161196	46.595183393270474	51.47127197603956
47.60947177108983	24.769957686404037	49.01583046483207	2.111036980882025	37.96712589349651	28.455193894050637	37.31922274654417	33.64498323660016	24.640350752271946	48.11484526128002	22.928494908379385	17.109887481408776	23.345398570686534	16.330569323685836	15.752580217604592	44.018943545559885	39.979926397470315	29.911168734252115	14.752421053345198	17.427591073886813	27.474283476605947	48.774041019320315	27.17762312323171	52.71596782917417	48.54968359749089	29.06178465344481	11.19025882854916	9.089956193612961	15.478782982714552	13.873138254224997	12.209437811119033	16.95196449941242	23.985180717877483	18.564130845716026	23.372748472517106	49.8292076909354	14.341808289045114	30.82071836488146	11.954350833798745	46.68864900622488	11.090218110346541	30.84018035609333	25.20723563143577	29.04680884292447	38.440470827089584	39.43518870949034	31.985361397057623	46.285927056273124	41.9665094198658	48.81020225982446
49.80706092685408	28.59868566730532	50.41705624861426	6.020792828977057	41.40235220539631	30.714434834978128	39.56697052311736	36.12648496967029	27.067490393661533	49.521769024011775	26.600791068652597	15.707971117345322	27.316909001068225	18.488244372588486	17.072068464329362	47.293956519439874	42.73597138334486	32.75709709845012	17.336298408326023	14.813196608384331	31.367487942435044	51.0475065041187	30.670599187529266	55.69384111151871	50.7136211710959	32.67435228758614	14.990481076978778	10.10883655814069	14.805923495902382	17.525430174683322	11.028117003722786	19.233096362545943	25.813161992346078	22.51698512594949	27.221228685304318	51.64126473561181	11.426996237182792	32.27141772908215	14.0478082219582	48.484929452190755	8.617843973752127	32.155665401321656	29.061242856732523	32.23745147648503	41.35894901383763	43.11165570903456	33.78992389475722	49.47535266766414	44.30786847251929	50.27522017371659
43.837437792432056	5.049864477310634	49.83246799071668	19.028103456637517	25.778270125426424	21.987523625105062	34.7521315167518	30.29583608395693	18.63691942302918	48.99608166107782	12.506365826075442	30.941710387230728	3.5706120292814565	22.01004923935338	21.146183887003993	32.55371987379748	33.38631093235924	24.904554096384004	15.190014625276808	34.45712662547342	10.858736311489977	44.375975314773505	17.058941023788442	42.885577162082605	44.886990983444846	16.797067745114102	10.165838450684708	23.579377830634105	27.813577251483146	8.777166100208882	27.271196671484432	16.916958655029255	22.018955270887975	2.4517729709727143	9.52781436377696	48.20192059054166	32.59490901052996	34.25640667782514	17.648243878689804	45.5060913150792	29.14053445336091	34.95613669015788	10.327115356202297	21.392367253917826	30.84724023740042	24.316528784004984	33.23953058843853	35.326564905754395	37.99719415714807	49.29400074319363
29.592304116014095	30.442995890478745	30.267409150708207	17.57876566398022	26.30149360061248	42.90100567593317	19.502600562570667	16.646735380886398	38.90042995009092	29.36620159104395	16.959207407232743	35.77260834244733	25.21736005751791	3.475239630094735	33.197283097402504	30.622985159969573	23.844423182582283	14.915916658904514	29.909318910122423	35.16161766074183	23.885190022416467	30.91270567062266	17.776658251891902	37.23893421104747	30.462101321104743	20.55827515824786	21.94808916271333	10.323956408524705	34.22371684328348	24.679654489877215	30.897121909603847	32.5282835359235	39.90213616150347	23.3121017990264	20.007955445408545	31.248183275184207	31.683079297574114	12.078542127816236	28.671689243432905	28.092683026298126	29.01165451923012	12.162437737868954	21.359915067267284	16.512849431860054	23.16244582145302	30.162905372798882	13.396675202208995	32.200399144033604	24.33088175468273	30.061343399847978
17.155254105449593	37.68961617794407	17.9180037415246	30.067121517301224	21.82667284356343	53.17983389369424	7.872308557124058	7.57277383692784	49.27138245634178	17.020909466482546	21.19815839453453	48.486124915363064	31.49781968000548	15.149359652186684	45.10642688012847	23.43360285346771	14.321665845457005	10.681549240784483	41.128742382150165	47.92880733227163	27.14379915815801	18.599524713285813	18.695572563412465	27.152679222812626	17.94839998362832	21.062052937053434	32.67179828235321	23.089757344310488	46.81843953915253	34.9734126313508	43.59584805385133	43.75112200944804	50.965039142582896	31.485952157892655	24.737274409857523	18.47291947536566	44.43648174948197	2.9157008869571848	40.47324977434638	15.319113424157168	41.78873760113955	4.051306713671835	25.260744814447236	14.734657389619649	15.021025012029995	27.218768224761632	0.6742427529214076	24.042254313856	12.537289350927558	17.6021363700526
47.0486714087459	15.98286963659442	50.436841280860556	7.371063653065418	33.57217931363235	21.906279860711415	36.931625020276385	32.74366182060708	17.904938508273307	49.54270412714473	18.071552811138403	19.862306475325415	15.396761606502437	17.947970046285672	12.851917293389283	40.11527024073335	37.98830373725264	28.06087062482079	8.687155585929249	22.496336268155734	20.837767868019288	47.97673971563733	22.96705580906009	49.69957004681348	48.0587468590203	24.165164347019207	2.3834945039068227	14.673433713176928	17.07731857155158	5.059236977454446	15.5576166720163	11.31480542897787	18.67034672431853	10.359607331263085	17.298019472753065	50.23190706006257	20.305642817590826	32.74864258172449	8.208186261640702	47.204141790824025	16.816076220003925	33.074167560107185	18.9926765305705	26.009864010053676	35.9684179743551	33.8826521123093	33.00391944435029	42.65295782255154	41.156747491477184	50.08534951589704
47.776734889083336	7.115938716024683	52.99815073605725	16.27061347330042	30.722299191064817	17.86973096540533	38.28691041640691	33.85054853401077	14.19095825591939	52.13654908213548	16.48474622627252	25.931484615042702	8.8611538255145	22.937998463852068	15.878883003376135	37.501167154554665	37.62805477242876	28.579164664450488	9.917083453309498	29.753634428756904	16.02610293672391	48.431562455172916	21.3648169086528	47.73425372204606	48.82231322069532	21.506826670607072	6.685712546375321	22.449481792056577	22.75409911662775	4.209494398596495	22.519088729999392	11.637747161662613	17.108699028814723	4.799377376084348	14.055975337209713	51.815760492242596	28.159562706013425	36.51022361336151	12.575865777262791	48.996020533956994	24.779303457771178	37.08148522333638	15.173456608851199	25.436558760934506	35.2024914310498	29.541083193505447	35.9380218953777	40.24324864601044	41.87134761262831	52.518023863759396
38.22219162615675	9.509680383636594	44.73288937903262	21.039379056373825	19.8729639645303	27.871358207281506	29.45955742320748	25.028994779252567	24.5595512735092	43.920134265810326	7.347386068892655	35.44471338092787	3.0931386687165574	19.7045949994131	26.375386511085278	26.652130115657233	27.632727881924968	19.609669203664293	20.507114072496474	38.38718011058478	5.198945382101861	38.692576372672065	11.38561774947603	36.96548674110162	39.27120332881379	10.897072585845907	13.88283330535585	23.483648952206853	32.44684289284781	13.539796456155981	31.382252442354954	22.47004565579987	27.90059886145927	6.338593224594546	3.9189997195966737	42.781705791431406	36.14317457756494	30.107051278799354	22.471656618361244	40.183313157969245	32.64673844587304	30.91990662243384	4.413172637127306	15.850958174849898	25.044961011482776	18.723737235098906	28.683318882900416	29.41704104126151	32.44319028494514	44.15202556806778
12.121948142062482	44.100667023228596	10.77462065877061	37.137731377541094	24.4599917278643	60.146895798623966	7.312223351298804	10.547343645788823	56.26467539118586	9.878841476462059	27.37925479134492	55.45677216887644	37.784635914678255	22.246870551610154	52.251250492263594	24.06316772021996	14.293999454235927	15.545369383376805	48.24572492137069	54.681601581706744	32.72364359475234	13.754605514685792	24.12734168241626	24.864383720131862	12.643947799356168	26.11585165840628	39.763417647032284	29.90058655102693	53.86507755231562	42.00760593760945	50.57968038541003	50.86500120870463	58.05323615201271	38.201301886822314	30.855311335410008	11.83885152764449	51.15396112783866	7.802464818116921	47.61816233115665	8.71826917196527	48.62084912700558	8.174611962025896	31.127460196056433	19.72950997802907	16.16257465965493	30.203185051319956	6.66185014603021	23.82918581262288	9.714152119651018	10.462326225521537
33.15314393330633	35.050615625965875	31.829209503255324	18.183153628758156	32.33506125494686	45.46843622702827	23.61802491925171	21.535746874350504	41.47268592970183	30.952282731194206	22.859159861463972	34.82640199026032	30.336989244560662	8.546566017771527	34.244586990017844	36.33903580508114	28.886710655171786	20.680858036461846	31.931398067242807	33.23378954686677	29.747299443799214	34.61327068453832	23.946761936179062	42.265447693586324	33.91785980132506	26.722608992800556	24.818092992188937	9.636900136290063	33.807607073838135	27.77117800416488	30.131234022238964	34.46326503933387	41.82301779278685	27.765298506873638	25.712269890073756	33.83079406223985	29.654882008960357	14.250980349626232	30.017879502393303	30.70414056288743	27.48910749576887	13.82522509604364	27.177621047774856	22.612691227792837	28.552832507971928	36.32253960097068	16.688964112029264	37.73749634649288	28.426826114024408	31.78911449643535
13.584524856959149	35.70760856966019	18.527221180965753	32.50587289344975	15.677424169316625	52.74894116561494	3.4286569164069087	1.3140676150270632	48.98961352114568	17.727311015701964	18.963904402938454	51.15422308992824	29.306856281123242	18.015134856517182	46.37212093297224	16.752890246211713	7.761829897269147	6.6218880009299275	41.766739569334035	51.291039867828495	23.74729686751384	14.662236280782864	15.1873615059079	20.972462736868422	14.571168436567078	16.98640384920095	33.190298576517414	26.748822600026987	49.14551264389797	35.06034301049151	46.260241443151926	44.326016950996646	51.24286632671177	30.36145505547949	22.2985748878857	16.946709270963794	47.92185344297646	9.600656598784543	41.7139950160015	14.118482859390634	45.00121254770532	10.723883300592941	22.349420431556773	10.680899294717836	8.338754861391749	21.302833026108868	6.201127455665848	17.372753257157832	7.838256933635308	17.936890880999275
20.134401388832345	37.45583045683363	19.84230784145526	27.973448721490037	24.016793336233025	52.115422869822446	10.99035160912622	10.24738436918621	48.162415001385355	18.940771417144433	21.39860346207507	46.18528752664985	31.442997370533785	13.210830505116972	43.36453252680156	26.144897211869168	17.280242736235298	12.318998582721097	39.676395014084946	45.38784986701816	27.749894538747142	21.613836930508445	19.585239009222754	30.23842027032191	20.89070113669413	22.14327659733464	31.356317156912873	20.601379589175597	44.65039203808025	33.819875095864035	41.3168913422114	42.3063075441807	49.60353724209004	30.929178100069283	24.932046783172513	21.03217652097221	41.865709843750636	1.7431479077013128	38.7724876825076	17.87756103076701	39.321110590239215	2.3755191173437864	25.669491776069876	16.059362090785825	17.768669521805723	29.19638530642171	3.7825592822396605	26.905799062798287	15.651795773388471	19.633641404744896
49.8414660797193	26.884349159732913	50.85600671537129	4.7971081981611805	40.634447965523	28.950742073468756	39.56659633293903	35.991823358994104	25.274896912539045	49.957382110114274	25.621033471278228	15.129037011459308	25.807499632077366	18.492892836074656	15.477029298843231	46.65206627997641	42.442761051773594	32.400656947850365	15.513512469299567	14.930360875862224	30.120537068166715	51.04087804138203	29.852550564202243	55.26331134800914	50.76683605665589	31.751810354633633	13.28204112785717	10.568867508898846	13.878844141883809	15.749301259540038	10.295335690011884	17.45085380222598	24.125481233956222	20.942772414640476	26.042425219668992	51.87953774993901	11.741921812397232	32.66703857338342	12.278275797557736	48.729148571715065	8.59831726310524	32.614559676355675	27.874148455768317	31.651269701475766	40.96216882113092	42.12794683156873	34.01521401836652	48.89678126162041	44.259360512491476	50.683683689741414
19.10661995267221	44.58182014900499	30.127472873902658	52.10227677231941	16.86836799379009	63.91070634973567	22.918368627567787	23.6156354530543	60.92639466465085	29.981953090067233	32.259747268866064	69.95553792176194	39.066270106954875	39.84347452780492	62.444605300142925	10.205568044039833	16.30516988333879	24.949462107670115	56.79928856476373	71.43437834708828	31.63526150739501	17.770002681448375	27.36914403425539	4.748487855193721	19.446843272871345	26.305251863790367	49.01277369455286	48.59982921965224	67.34965038802225	49.63204944488749	65.30057169702	58.94792305230062	64.48540246215417	42.809627602420626	33.67045444857611	24.52045614792968	68.41358852473182	33.32839015387764	58.12783686978997	24.836694047592943	65.12878066941012	34.37163333717022	32.362193562653665	25.033602749942496	16.52232732371026	18.775182569224484	29.944877603274325	7.78742983829705	19.250997305388132	29.26166085287931
52.29358620727379	31.926541446486283	52.296140383905716	9.575259807329248	44.73290729129993	32.654451993187145	42.12646408904188	38.86387657686853	29.187178657658105	51.40890098796021	30.071543208599067	14.783476902813234	30.834197083128927	21.177187337318863	18.50416782251674	50.52182099594251	45.63596887631396	35.748900069530094	19.739395076258777	12.657423689113472	34.91725129993741	53.58600248069686	34.04795964845373	58.718527708870944	53.17279122985414	36.11008221523366	18.33495158369646	12.431251298398719	14.634832876401841	20.734129376426793	10.670462810358114	21.360296372862848	27.449543527103582	25.99723016858166	30.759845749637787	53.8339294455058	9.089653327386676	34.296476141886686	16.194043787945187	50.67656095752715	7.122634579081896	34.07979914690958	32.60102328033458	35.442210763910175	44.3701950311839	46.571550013401676	36.063980282870716	52.646802359937716	46.9156006165619	52.204874060573054
19.91109637964664	31.759280695395745	23.107871428624367	26.128086066411434	17.81566864145233	47.66820824760782	9.617498258731576	6.248143153098695	43.80778198315539	22.23440108966053	15.220528058811809	44.7681085285484	25.536271935629753	11.537219835483175	40.39282720409594	20.938030944249025	13.452680124867149	5.820589812201314	36.05461527669915	44.820139014418494	21.24046394935446	21.072551460565748	12.909806309761775	26.859349920119527	20.86298308237149	15.418221442507733	27.502783561149617	20.284925232823966	42.82937005917396	29.61515953217495	39.86864102789595	38.65299926663199	45.74174635233952	25.698054620653032	18.759332880750048	22.62421239646734	41.44494821413659	7.961406720120035	35.731827375038954	19.587451795974076	38.53718018962087	8.970173774123442	19.30237914426212	9.329839115565042	12.993843258208694	22.7190783352796	6.1597090284746745	22.20077806409971	14.290512626383205	22.67239774029699
45.884972650833596	30.80658205689208	45.76213888609027	7.996393117473986	39.57010154585349	35.3396577762384	35.775571675161174	32.664812673203514	31.557989048160646	44.87429916474554	25.68941004633555	20.833415160458078	28.43819029870143	15.05951567020714	22.15816425465523	45.04002856487741	39.594175766610554	29.880469211082858	21.680318913259534	19.183842729130927	31.305147420068387	47.20517788799843	29.14396886062196	52.81741442421479	46.74939106130669	31.44446502843215	17.53830292512106	6.196741750168712	20.121657538258287	20.419702255765714	16.286490294780354	23.819548309407953	30.703805242876843	24.068099998178358	26.99120616843008	47.319359343988566	15.624092246260725	27.764822510992044	18.73101080488779	44.162940197258585	13.392190136314142	27.543008788731694	28.819305697854787	29.991912573673275	38.48927785314572	41.94819624981256	29.58361290700659	47.028485227815544	40.5889059575555	45.66849348890241
24.114336272345398	37.010070407482296	23.03351372658348	25.16884423782625	26.76417734146831	50.493680180999306	14.963798245593534	13.770171679842466	46.50275318125562	22.141215844831876	21.796223493206778	43.01362132764982	31.30162608467038	11.015721608525139	40.91332729367735	29.507765992803233	21.00402030078979	14.77053287168214	37.623277024715804	41.92463785955552	28.50978989052667	25.609065660263454	20.88948073816722	34.12166470825435	24.850664172541396	23.60582051747047	29.561079885782057	17.333861232235147	41.64953182354939	32.2111360435767	38.187947505258016	40.245649059461016	47.61164920431628	30.143189897910194	25.22915780461389	24.733328037125638	38.37408234331981	5.129987416924192	36.40115207119718	21.597776596661838	35.96255710813814	4.791395536708259	26.221302065083094	17.997927615768567	21.238575812910625	31.62925431002259	7.790741981497903	30.46233968930491	19.660227988423834	22.920371024854166
58.69916485765724	24.052523679030667	61.15086579311337	13.480983222564003	45.709185163823435	18.520276800119884	48.46305158357444	44.432850899581005	15.488600617852132	60.249229369275724	30.232395980248388	8.497379055028087	25.953830610887625	28.184190928703984	4.0723759874406475	52.28648951780982	50.01031854715355	39.99213316792262	8.127558748389328	12.959933859520747	32.374072999704794	59.713876299730835	35.149731366534986	61.878407197344345	59.68750712671312	36.27600867252608	13.575442244004494	21.824669067681576	5.308558074949184	13.789841195663598	6.066312294058928	8.293738104340182	13.020344055640384	21.023097530237624	29.206010669544703	61.49031099525266	12.477334784366429	43.04780982343881	4.872636578157314	58.39545648743692	9.930371211661098	43.174697993535645	30.80151028974026	38.14627448023806	48.06931754588839	45.728092818479546	43.84368039240725	54.83562022907704	52.86836716588507	60.883648457214605
5.9218959384690555	44.09088262773405	16.997212433213544	45.21687206013583	16.962973253622835	62.614986585316686	10.830381561048029	13.43984655572715	59.11787796809779	16.716245827346373	28.491357254026905	63.802467201461226	37.806526932888104	31.125438994982417	58.09210289366866	12.479257660038863	7.371587487310098	17.28501520630374	53.02391699791739	64.27239191099491	30.86982175115428	5.1228808749439665	23.62991041744163	9.283142206624044	6.601442100486241	24.027503244824445	44.57770645560075	39.932176162923994	61.606399843180505	45.98485703745834	58.941552265463244	55.46712052862971	61.94622144289924	40.19463254099048	31.122448228695955	11.83328659058145	60.961792342139915	21.159818283938385	53.49295502422184	11.43448286725769	57.95034436350551	22.071856886127673	30.467279083411643	19.604137912415432	9.800196052009273	22.069775758819613	18.01604504683651	10.740594903819439	6.222229350146902	16.12654365922266
44.643026476746456	6.805987500782222	50.08329875093716	16.453998427536135	27.51997053356941	20.96855044969434	35.24650684917432	30.798914724174075	17.36276743587281	49.22932867646666	13.29956594865773	28.243934883859353	6.106246137369519	20.875939594172003	18.684486985165496	34.296406356960055	34.43286682433034	25.488000723668602	12.76947483677604	31.687467485885684	12.951063254943897	45.27382281023905	18.149205622984265	44.511963835000614	45.690006086160736	18.280161900126455	7.399946054610697	21.539451305950895	25.14059455408491	6.065242020387592	24.511818387547155	14.691419885214753	20.33827908576554	1.5722070688368808	10.826641891095882	48.764922911248824	29.810893046861793	33.908206175538766	15.005895665484815	45.97812452817176	26.35666353422223	34.533115742253635	11.97293491833944	22.26231576733844	31.99126318375102	26.485848679549864	33.163994812770625	37.03173553455289	38.7486271573517	49.583881842081965
38.11894503243479	32.841605722864365	37.33323082360547	13.409606887458393	34.800949799975854	41.27856028104754	28.26700215538379	25.660360489948648	37.325884781879495	36.45126936816247	23.13180320041027	29.306098362600686	28.91378955908547	9.40002583275546	29.32123229335778	39.50363223385259	32.892285416550465	23.84265384950412	27.56351798133005	27.67225260811316	29.706536419119832	39.51983973689207	25.316402185007412	46.29049908809447	38.93124332813239	27.960431152651434	21.239328976244256	4.975585301993402	28.38593924619319	24.26803600785123	24.65427222857738	30.002035142728477	37.2689735845605	25.571937009882568	25.42991076781723	39.14079691238108	24.0958976467617	19.522315639828218	25.297981262398842	35.99613435354287	21.928356922385607	19.202873429107413	27.097554380404137	24.950939688602524	32.19649431451835	38.13956104049073	21.651365192323738	41.17613428034593	33.10926681280922	37.27013590975305
62.745628006682544	35.191045437087276	63.14684868359147	17.455326749665183	53.26777378452225	29.446690081577263	52.498384804802235	49.00045433945142	26.908456394248436	62.256840577776856	37.94553974347912	5.751431553751368	36.02560952051951	31.41161342355755	15.471855722011084	59.454401541112595	55.47704350110274	45.42716988567724	19.779205053108466	1.8953206533490004	41.554952357415615	63.979199015133965	42.45610830798256	68.2495004817163	63.65374186530408	44.137950104437685	22.881867023374575	22.990216807255283	7.887960913570689	24.15826006829569	5.8447687066405845	20.09309814253262	23.654744897129152	30.95524297638732	37.807846938236054	64.53810370851895	2.035315680610224	45.08127826782952	16.146345354537033	61.380333183766055	4.445336359711428	44.90510211385972	39.57473831609706	44.548568112682425	53.9718884873469	54.28734533736497	46.70382627668075	61.768684191655176	57.226038709806545	63.03912891434671
27.714973714808476	27.758693661395558	29.86494217138522	18.382134580559622	22.343073493514453	41.65416172007781	17.430941252609827	13.9570574715161	37.694805884728595	28.96725427656161	13.211551041380748	36.989843728697004	22.152730225467828	3.733126964700005	33.15967317577014	26.937109649335028	20.82248461313049	11.3249398995843	29.25385487552383	36.98375816095182	20.124927087660065	28.902560883010995	13.701286427493113	34.09853171123238	28.6515148951478	16.488775976997307	20.88756438424697	12.581953665370296	35.13250839642769	23.35182312211015	32.08756836867648	31.881889002643902	39.152509383236215	20.883518537490506	16.44134423629538	30.087062948499767	33.6170686933317	12.216052004135339	28.52569090321036	26.977668444575926	30.699463883574168	12.669272538226219	17.661466065106115	12.511072655441643	19.828501234145847	26.08836575826654	12.453201859291754	28.66256114783948	22.128271537921776	29.5460238988517
29.106694833655474	29.44359170603818	30.2519980098164	17.563976584643484	25.102419137167104	42.3115023410683	18.928463998277735	15.866142859898233	38.3190801371506	29.35005849835831	15.70611519621086	35.94362475034789	24.117670846523964	2.842926449318485	32.9607169640504	29.532549429412473	22.97694967526932	13.841974563674718	29.477818922988284	35.53638188663515	22.633913404535697	30.38651706744494	16.489854141071746	36.34522763509079	29.99942790572208	19.27038007673021	21.375952110693937	10.768916698181567	34.29088713108347	24.03889416951957	31.051994328709608	32.104231331204176	39.45696650448657	22.36767429283312	18.791320241002484	30.99441386843612	32.09210329033449	12.143166633187974	28.392935439233774	27.84729524612074	29.331427240732367	12.346718172349787	20.118795386284148	15.291783009546656	22.189853820502385	28.904485408600163	13.134962885590047	31.16464430126776	23.730055078088476	30.009917517531523
34.957648752133	12.96821510584981	42.25392151405159	24.75408128106082	15.533418824690308	32.0018189019752	26.843932052545714	22.534033860139473	28.846950580358342	41.47984914717753	6.574840747263378	39.91818719841192	6.956815546382917	20.79979471642311	30.981578470471597	22.28478910899104	24.14703685277376	17.21645973811093	25.116584668261464	42.680593088676424	0.6296268571112305	35.28886416161421	8.612925189175678	32.681798914279184	35.99949414117326	7.211351610471161	18.31576419381092	26.019025300499322	36.95780948889316	18.132183135973047	35.759494595736264	27.06546102456386	32.34856571237287	10.948069558197844	3.801562449858775	39.83362147493367	40.309046335082364	29.008506260996736	27.04053495305185	37.407759553838474	36.81600604682984	29.932691493175835	2.154588359068355	13.124049131789345	21.454112259243658	14.11441390269911	27.125080447310484	25.07733076154301	29.338608868757113	41.617195905086646
18.339855382474326	35.600675451110334	29.073917179334853	42.802889925623646	7.45067476753802	54.85735167705668	17.474261213910214	16.585103243595587	51.75733316267236	28.655617191503236	22.795314249345473	60.5253062811305	29.866532573662283	31.151208130278008	52.990381259779916	0.7922334859123955	10.294169247850537	16.48460468235359	47.36791539646381	62.10744379205049	22.440724865812747	17.674080584983006	17.92343947420902	9.94515415481906	19.11637978280225	16.853323314677738	39.54740518660604	39.74826117330719	57.89880079309862	40.1948049412765	55.89391599394086	49.54318170748262	55.205761455126485	33.43628824991367	24.250585758862286	24.284496409113952	59.13994926803933	27.006179130352926	48.6634575235053	23.37856092452112	55.82148522386204	28.130120312217585	22.997218917690173	15.874197417719778	9.074507043158226	10.551629790179941	23.605177472044037	2.3487858270686517	15.540835046413678	28.220675493342377
33.048982606756155	16.79362772023349	38.12439503300569	17.128562042507433	18.945753415270143	32.77178734030746	23.389457846085442	18.968918303675046	29.01619831370429	37.27006460560505	3.764797349071002	34.448276102744465	10.929304509736085	11.565748897238857	27.490408758120374	25.317845464265616	23.34171717990327	13.792050050322205	22.315699973237905	36.2007221824966	9.896014374066878	33.802359365970766	8.161252235345671	34.78925107391037	34.087455379013775	9.849031156248984	13.917953757741294	16.818435346587794	31.852190829867933	15.312772519902188	29.83089554387437	24.769173144296015	31.422422624573137	10.522674599935634	5.655649474410467	36.92051875887944	33.39908250020291	22.299335192768112	22.965326474697978	34.08305299958766	29.994058397478263	23.025949082346653	7.287101516658965	11.179564933444349	21.173249050866385	20.259699946568908	21.291166438321618	27.7955267040031	27.121773275810526	37.628146867526965
31.485038274771636	16.264717378009646	38.71471012841475	24.92977800862483	12.83101926297173	35.00087216582609	23.303571781052984	19.002096616004447	31.697443999630515	37.942248563257735	4.584950139075211	41.18681358776552	9.99504428108114	18.81564752930237	32.8836366802036	19.60564138698958	20.727000032743437	13.70702638743365	27.158260442146336	43.53017044957285	3.4890203287811423	31.854009615914006	5.107415524979528	29.854542572548866	32.52930677465598	3.8052344769584034	19.69865956477275	24.999367479430557	38.35068283587186	20.015526476454404	36.81777591656242	29.280564135591593	34.97743672366105	13.154787570185341	4.071801220786489	36.31022121873693	40.94432232178051	25.768997641119523	28.70829219190734	33.87023983608578	37.47939274797243	26.727579616733546	2.7383065869376346	9.590666280132803	18.07019875451792	12.580037605714507	23.75171705966586	22.343741162374055	25.83024832761712	38.07661739321378
28.97171777150082	22.12983077917723	38.08686053216332	33.62956392537235	7.168820066163439	41.465617248266085	23.23181695357351	19.763005053753766	38.55138550666615	37.4406049684258	12.909477369377603	49.79307971770875	16.828158450073097	25.9458508133956	41.08587343187616	13.205132413200367	18.196881884799023	15.729984054788982	35.22972391277579	52.247941695552754	9.535966152108012	28.888662414721562	9.95894594014335	23.63798128712303	29.94881776415691	7.277057142842815	28.21765408496451	33.09486140722142	46.899543656636176	28.220159353428986	45.49020886093034	37.16709545769131	42.25553368034712	21.060870768388643	12.667433792970064	34.526869681708305	49.6759766602883	28.97636854303827	37.08669331938873	32.66219728844192	46.21028527584028	30.074647241487078	10.972981720114335	12.019057515312143	15.44883221140128	4.001151004554852	26.19739224728547	16.00931275824602	24.13010834337146	37.33045773153714
59.533945214809336	12.554956993000827	65.24346698798989	25.61577289626256	40.873101172418295	6.894631928568146	50.34036128012215	45.8850874778161	5.332291785821792	64.39019169734947	28.171193238863555	26.847729052523626	18.52688388653288	35.095222831463104	15.738046787626317	47.563534085867026	49.06237424322969	40.52748928940778	12.309638879540158	32.1360882534304	25.799208526938788	60.072914588424474	32.74874473469794	58.01361734987252	60.583426175460446	32.315202415229955	17.06432909540403	33.284706155502334	23.721131648742702	14.085849614549172	25.49666921310675	11.171462000367605	9.965114576297648	16.622166108144697	25.208419163468914	63.833101573782756	31.90550548269834	48.88131102252727	15.99277473936983	61.08735042841808	29.171744566607543	49.44516268721737	25.838234333387913	37.087966044162464	46.49320199362771	38.44430745780357	48.28302967602795	50.37583670700009	53.68502922666354	64.74067466137019
39.75517575440489	10.854576815470706	44.95855788905975	15.201380165995499	23.79369733575496	25.94372138583993	30.210857201922646	25.777004725716647	22.222640855187745	44.10147995955082	8.6986672825391	30.088875148840966	6.547711527503015	16.205319460685743	21.788105123213953	30.491080586099187	29.76086090673072	20.52665380690185	16.20819778125179	32.741195840947626	10.569105838026298	40.447319972962646	13.704667991453647	40.45872253031626	40.79856697989204	14.352109514232508	8.52529096335441	18.327162486339414	27.201405632670916	9.031293528649798	25.845106026718213	18.499356570002046	24.823060295650315	3.8278269334789594	7.111995219322019	43.74051622825487	30.39206717801376	28.790216342101413	17.536489726836976	40.91941499887655	26.896608640557037	29.43524637189315	8.732882995099073	17.528064023528824	27.425012291762698	23.658707875275486	28.012310857769425	33.14281176682287	33.83940323527314	44.467748209817415
52.960610281378266	7.8817606222039265	58.39826360832833	19.876861505010726	35.09946181709249	12.672766345951011	43.600214398283356	39.152632939093195	9.274465151403056	57.53992471558354	21.5802344150516	25.457459270074438	12.633127085580055	28.231996626650737	14.421565875559242	41.864076302412975	42.65102233891413	33.83602249110049	9.01297566319195	30.053213984052377	20.066849519210404	53.56289375078028	26.321657298846205	52.22922171391586	54.00862878958284	26.164701697886986	10.662125241422027	26.976857780738595	22.201273939348706	7.630342282849602	22.91946155834624	9.49229002573265	12.920227344361809	9.87438577360739	18.83943110614267	57.11837369418787	29.07778003285189	41.9477355820016	12.631230656772342	54.33022208187691	25.940512928217395	42.51155386276552	19.696028686344818	30.542496284047306	40.15249715847035	33.291571121129934	41.37468758004104	44.649183508817394	47.07701846913068	57.90883544018443
58.5243248540416	13.670621409124706	63.497182488082224	21.485836236847113	41.08163895379948	7.300978556573428	48.96340388059865	44.54209619868691	3.4424952788933596	62.62536780135614	27.235351347972184	22.140981328324123	18.64006721992921	32.25373421308356	10.952686219489609	47.85241373378483	48.37348952140661	39.30689887499616	7.632290723187553	27.341314358875803	26.073339155504183	59.18717029861089	32.08215178494348	58.19619619041884	59.56910192841862	32.06571329391519	13.749828728797315	29.51304782510098	18.97401297841389	11.026396404366347	20.648057418481866	6.317507338651322	6.974636344158104	15.50931441963303	24.67571936635124	62.49408896662399	27.054242993890217	46.55408811643604	11.220600871268788	59.63870361170634	24.321800981030982	47.02781695298953	25.6235455944611	36.191723284445665	45.92644293935668	39.303435983553435	46.26575691380564	50.63143620652749	52.613986258347516	63.04603348413205
22.633532807496223	31.51196945330952	24.6770536133254	23.605127397300585	20.581551558784323	46.461217394716826	12.413095457676235	9.447587154832611	42.53748118514611	23.782659469703763	15.561466286062561	42.17527984881482	25.510540258311558	8.744519237177162	38.38111791059908	24.080860549577462	16.707880540882208	8.602853770258463	34.348571000406224	41.986874757971385	22.088851847724566	23.884886098630357	14.270038415955893	30.115883407012294	23.544726722546248	16.97246411768967	25.893122720095686	17.285603973163497	40.365774176754186	28.220760471548836	37.27314978598559	36.97045270274455	44.186101479509304	25.025862354423907	19.07477028069946	24.836048403051784	38.56806945288632	7.5905897053828655	33.73805173618163	21.722370891537377	35.744331322597866	8.31222454210738	19.904792472611515	11.434417714074595	16.237468629724884	25.187773704900245	7.244029239824	25.420516564456694	17.20500610167948	24.334978523493444
43.63270941653908	28.879054035587128	43.935487537932374	6.793098174535684	36.89879517220505	34.755829422757614	33.46094537513407	30.233174690883786	30.88170699822225	43.04151976706019	23.051763489231767	22.197470007292587	26.17024335891685	12.564616322463161	22.199036923611054	42.3968348848844	37.08633739703909	27.306337364510888	21.00038445183641	21.114016848131556	28.76270250840256	44.92097428417899	26.469093806174815	50.26377060847405	44.51590799208166	28.77781050866143	15.935716284143405	3.7658028152336342	21.12916854884752	18.90990024343613	17.45898877499011	23.302814575969325	30.418386752646416	21.966549274899435	24.4353594776553	45.26708680985479	17.615393773418504	25.817665187163065	18.386306503292285	42.10904956546981	15.060780555636637	25.67535521883819	26.255689992634377	27.338457421790892	35.92425624829554	39.27970370023238	27.45172293707651	44.40647820592322	38.25216467859916	43.804432484788435
45.531663477710524	32.008345048650554	45.09114974858108	9.328793185492286	39.909285146886766	36.739208949986185	35.49354271801032	32.514885500847264	32.95795196612946	44.20798644880324	26.322457203968856	21.86483185260936	29.476026349349105	15.05210638502848	23.520613209259785	45.246452481481356	39.53522242226666	29.941677587263634	23.079685889962285	19.925579883740618	32.10314685388584	46.88061649295379	29.603577375924925	52.820190300909914	46.3782586465114	31.9702578950128	18.82528522750041	6.291163122160996	21.28453839180268	21.730896323598426	17.409251590670866	25.218808268141785	32.09180938206271	25.193785185026574	27.77210565941161	46.79999681157512	16.344472557796564	27.2010287822496	20.126457484855425	43.64781181709645	14.322940853655775	26.927325123132118	29.58884327080417	30.247509021108915	38.52271415307639	42.45768053416562	29.151209549850986	47.17381151757977	40.32292058280495	45.02112624470928
19.196846903661836	33.45069776436049	29.63060871252182	40.774049962529645	5.259196587820189	52.690814158417886	17.099797353015653	15.67100872147561	49.57718285410402	29.155097599023637	20.647897635588386	58.41226735386958	27.6866907373261	29.414653028238398	50.81397546246006	1.5733932759772882	10.094486170397042	14.956375319755734	45.18276027883609	60.05702936934058	20.264713911641177	18.697280714522062	15.809983246385123	12.045163895415094	20.0428188413621	14.674640899654777	37.384551481690565	37.92539299891703	55.76772298282281	38.01103339195279	53.798413117942	47.35366913762278	53.015943795234854	31.244442633444912	22.062152191960948	25.10403890226728	57.11719098525964	26.154976805797087	46.49759162386913	23.94136311953057	53.782969021687265	27.292128772126194	20.805199501912362	13.981667619404101	8.34089609976839	8.742322162029915	22.794408465244167	4.392684052449461	15.77344363467215	28.79274909970183
53.2365712189787	26.64651637886758	54.54113150511853	7.325272271674404	43.007828378902005	26.243331251288392	42.945459771186584	39.24786506342295	22.761069394402305	53.641212447827755	27.698427091951046	11.493151352931855	26.48903832114278	21.954047641285246	12.236855925419569	49.21547711047945	45.504446223396954	35.41754185160483	13.388464861221028	12.122985368586148	31.545796221197484	54.39639469157198	32.196391635105996	58.12140279136288	54.177824786302175	33.888377458947964	13.403082632658357	14.331667290610266	10.07453026536953	15.321151156923168	6.601708123431012	14.937005936898311	21.11511190547852	21.458494985728564	27.67945353536522	55.438858815542154	9.40863835865762	36.343736151220504	9.783385926169794	52.295299246705234	5.937072379857517	36.322804258974365	29.47111787374498	34.35986051298201	43.89747538826362	44.085111359576125	37.585953857543984	51.55321268800942	47.58421856612058	54.35243808170978
52.60036512844	24.568659366222935	54.32707695300795	6.583394928967808	41.62992198613249	24.552337141632634	42.30862196954457	38.494322813292555	20.975474776070623	53.42549529531497	26.22316992186383	12.132034708375492	24.551877906243675	21.498463816471375	10.893893337406631	47.93124271525776	44.56651663713745	34.46961567052184	11.43695297469994	13.592292801954482	29.798656050601597	53.71529708899201	30.832878703007218	57.01201334644578	53.558383266341686	32.41627605150002	11.417113845133404	14.463821612305757	10.18779593802347	13.245317281200043	7.287047509799546	13.131027728242	19.596261264860598	19.502411886995567	26.0206176435617	55.008518330071354	11.167704886037109	36.1428361500296	7.939385631387084	51.87887108408691	7.671851902937524	36.18801515344002	27.790458348480563	33.19880970809043	42.86556560627391	42.50903345946979	37.2032066542692	50.320886679373	46.88119701204591	54.10583565670796
12.3178633083181	39.47875215825358	14.823481477543469	34.22374915878479	19.80734099419677	55.98824897325276	3.365519090451275	5.631657517369109	52.1579322514424	13.974650231887473	22.7158306441364	52.7866062941096	33.119427411586514	19.34643980045543	48.79749911756834	20.123912972210793	10.48494537256725	10.668314492185797	44.49533754214593	52.468566347773006	27.862901324345206	13.727747947228638	19.26962257820938	22.631890824565048	13.149426840586115	21.204918574458834	35.94136218307878	27.651981946961655	50.98266971871602	38.02138846787799	47.88523326036061	47.09289772843496	54.167019146663854	33.80572075958928	26.146697392287802	14.248098764068759	49.00887958241288	7.264655150032551	44.139007658766545	11.170696717414867	46.26946551790821	8.208022134651516	26.335767902572666	14.83381378553501	11.872102014048611	25.49904608673393	4.222184695694308	20.300493698811337	7.701434929617526	14.329470185326457
13.436406921206478	40.45156708914205	24.4903396802132	45.388551355818414	12.123567930032362	59.547479085808305	15.323068930266446	15.936879025705018	56.301673237050416	24.17873783096977	26.425093840576057	63.57889276208026	34.481204145436834	32.53306469908044	56.71780224605667	5.921402153116433	8.609540032573905	17.66123369516554	51.2743328764771	64.71990648625759	27.14488028194981	12.519899238811798	21.410477942618233	5.45756327779388	14.080787308445649	20.933012001222636	43.156442396617976	41.35790049438551	61.11048752023166	44.102747072595456	58.83262149503246	53.5618865233222	59.54619278998566	37.65057205668359	28.386811166833784	19.32932041318595	61.596993089684936	25.666767413809822	52.26239636841009	18.876190044905538	58.386630847782456	26.7222732838445	27.345663001811236	18.372254106351445	9.06377215923727	16.1281831104297	22.272111194387588	3.471325393074564	12.055133543932076	23.621261587122437
39.647644926193195	8.17409656690708	46.03789161608957	20.482303183906293	21.339013879874244	26.390063226234627	30.804468406693914	26.36399433599483	23.07888011588387	45.219073115869705	8.59577550291753	34.33962362780004	1.8723622603828165	20.23255730045983	25.08289575267628	28.11662549038606	29.087107412298685	20.945779110689898	19.184807333954957	37.42597754337721	6.537534729306977	40.13334645810408	12.811422186403316	38.44049874499218	40.69696961756314	12.3781072072488	12.86767958558142	23.462749221017297	31.306131428639013	12.306037308833345	30.36568367079186	21.095255134056995	26.44079918794973	5.054452727066085	5.291424176261865	44.16294939634401	35.27166730845887	31.159828401475977	21.26692425414546	41.540625094814196	31.778552275746208	31.944722024691146	5.895327109435733	17.247305072564235	26.50932622037879	20.069532389598137	29.839393569641913	30.88560781933852	33.85307253507687	45.46709958623156
[truncated: 169 more rows]
[truncated: 550 more columns]
