# Supplementary material for: A New Model for a Carpool Matching Service
Source: PLoS One. 2015 Jun 30;10(6):e0129257. doi: 10.1371/journal.pone.0129257 (PMC4488330; doi:10.1371/journal.pone.0129257)
Supplement: S2 File — The distance matrixes of randomly generated sets of potential passengers ranging from 50 to 700 passengers, incremented by 50 (ZIP) [file pone.0129257.s002.zip › carpool_350.txt]

0.0	18.956422295919253	12.661836988994931	13.744193378675874	44.112409062301815	49.33747168846334	30.73308015841462	45.674322122919044	21.72492917620518	40.21026524189878	14.779210975904416	16.765277145065447	16.17267438345527	5.698987975990594	13.52230793589717	28.706060959621247	24.00893132555534	7.418205393617803	3.310036990990953	32.47144140791771	12.752289067012997	30.029738752562764	19.359770873380924	25.048607352911652	26.42930969854179	17.189331743135398	39.67560397237732	37.62574143211681	22.40042195501954	22.888430233543087	17.71187165465119	26.90153140730352	32.935852697859566	13.124383609346905	25.44453743234858	18.17663250122509	37.09036386566583	18.951473013203977	17.666405802294765	37.234922577636915	44.979971332088226	27.659871431492732	28.327646186242855	51.425033971231635	36.66020090819296	31.33082036459671	26.90766111583577	12.00306294140062	8.72493677609938	10.013430659284701
18.956422295919253	0.0	6.295656318505532	26.23176347789649	55.075854718938665	60.13823618669602	38.71849028950061	57.931835010046925	33.07799361413446	45.67424647863785	7.389989418321278	34.90494500714878	20.493924765800823	14.915774134484769	11.446780257364162	40.540886559667456	30.814120694145316	23.236376132679585	20.714934931419815	41.53618610611022	22.369416536325435	31.350910147111673	0.8431324280313952	40.77632364647825	28.99804985761811	17.271997216068723	50.04022935439088	43.96508001495874	37.86059089186191	28.523455720373175	32.88719185977647	29.55177376110336	46.40955456237971	29.91993537843549	41.69198247944234	0.8873677968860818	47.15173167141295	14.249187906816797	11.012239483866269	47.62622496625797	50.862178605120285	27.975876999213096	35.69484006205071	63.97762926044372	51.49016872461862	45.887301436100365	39.76537137211972	20.147150548543753	19.82531321224764	26.983776473172952
12.661836988994931	6.295656318505532	0.0	21.098623910998793	50.99099579685574	56.14865961292849	35.22797900607232	53.498215100685016	28.49135398767986	43.107109832650075	5.320830005613532	28.78782226437026	17.046740620804307	8.889292316715512	8.371202091659368	36.00921882262136	27.394926115078214	17.26129661466097	14.52968273850681	37.79878822245283	17.49610976802717	29.694839504878612	6.736781661397074	35.25004391661391	26.81063723938006	14.846311313852523	46.070737931647244	41.09225273970594	32.36504453643464	25.33810593506793	27.37801757009165	27.366534345413818	41.524494542127094	23.952737191975817	36.04789094366541	5.533931523056982	43.22882424214437	13.330199596070354	10.337221795953717	43.61536812825646	48.25487379797884	26.49681101014947	32.297785696049814	59.502063404704444	46.28739324249886	40.7092333146788	34.948155576238115	15.396095344688337	14.482772309890679	20.942580760615414
13.744193378675874	26.23176347789649	21.098623910998793	0.0	30.68451282688639	35.9130833741479	17.121062789715843	32.697489677573344	8.033219974231383	26.87728474252096	25.481060260259877	13.142203731538629	9.216503479404093	18.656315954179977	15.42384231189795	15.315149369738025	11.268512411035188	19.881456463484614	10.534966389906286	18.73026209003456	26.326104966770792	19.333065892972023	26.203435924176656	14.795062021921511	15.696911810713	13.1423275090019	26.075505417786136	24.159345227741873	11.876935176159195	11.054785318301581	7.133099109326407	16.00890189592301	20.444981795593264	22.970316085196856	15.959489015421443	25.345238013657024	23.420977133821314	17.284975841496188	18.47360800402719	23.615912761110476	31.46185685441785	18.1118326131211	14.950052067794884	38.6275211483918	25.267663575900528	19.668646847587862	13.933960300700637	25.737289975548236	6.645107452388475	20.6001441050957
44.112409062301815	55.075854718938665	50.99099579685574	30.68451282688639	0.0	5.230676535470671	16.91606595211117	4.890680977795278	22.722416567548358	16.309754503033368	55.809616238856364	32.9726022512236	34.60317314708624	49.30579885243789	43.63258717848997	15.414247115787687	24.530005935724258	48.99957454547382	40.804857426359824	13.76918073659211	56.0555574256619	28.579556128399215	54.81171468439855	22.160509380870234	28.545866067355778	38.20547363753309	5.126729996314468	15.217614126997278	23.523872908870874	26.98666066283839	27.004568101532858	28.126056324097405	12.623333079770633	49.61227489499614	23.12334888946732	54.23399392398304	8.0203479876215	42.174197668804226	44.89037005803035	7.459793410680077	14.670472687387045	31.309125707805414	19.92433041123563	9.96880020606611	14.144323174615268	15.766743474692735	17.326235616539595	55.856664026328126	37.118145144978996	48.33615186453126
49.33747168846334	60.13823618669602	56.14865961292849	35.9130833741479	5.230676535470671	0.0	21.68834541585499	5.923599553655559	27.94234906309846	19.27306390098745	60.997845821031795	37.88151273344258	39.64702654228739	54.536471261786	48.70571545162612	20.64387448590402	29.457184566483573	54.162785461150634	46.0292601041495	18.66030213303789	61.24011952040428	32.778452602086126	59.8553256705446	26.99002445072256	33.088726815407846	43.16138869399312	10.101079010256846	18.856767191878934	28.531248284992646	31.87860308467303	32.16280772049416	32.63894895780296	17.46360368293113	54.62494777168351	27.820112805254038	59.30299360862004	12.986729993323921	47.05122744077348	49.83578781690091	12.53866731504146	16.32154396423728	35.68697159048889	24.732483437845175	7.21290581847755	17.800336061488302	20.387234644224154	22.516766032467434	61.06393920438076	42.33416164109352	53.42460987156734
30.73308015841462	38.71849028950061	35.22797900607232	17.121062789715843	16.91606595211117	21.68834541585499	0.0	20.715419939070195	9.871654151997992	10.06201593264316	40.32123848744023	25.410511327853744	18.295922900449916	35.17790924732686	27.37968701114204	8.196835065361046	7.9066952915258115	36.98219674489365	27.60994834417317	3.2633469673713353	43.4164150323065	12.544823671569691	38.38293610366826	17.947844676429703	11.7658112022063	21.561360473393506	11.793910249883908	7.164183354962261	16.96799433901711	10.238402918844802	17.18758626536683	11.39649601800204	13.942126056061348	39.50814244093096	19.696691311495446	37.907219622123776	8.934875130078886	25.37103596565971	28.205618364766334	9.639236072253663	14.359172538239855	14.759592366298078	3.0505304691649164	26.619851055024107	20.15646511425529	16.296002547981463	10.49544354420032	42.726372450433125	22.535206148502375	37.427231036199366
45.674322122919044	57.931835010046925	53.498215100685016	32.697489677573344	4.890680977795278	5.923599553655559	20.715419939070195	0.0	25.007113496203434	21.156225717283785	58.12629793196799	33.05630558424307	37.61678003615529	51.070470263759304	46.501654443138186	17.489976164944736	27.92716578260564	49.97850053094214	42.37206000482914	17.46337224718541	57.148435255388236	32.832502580346265	57.724412290936804	22.137350033936702	32.47704989410938	41.41589087256677	9.221386993914987	19.907115603343176	24.01789928051169	30.423674313905796	28.107323071713203	32.09415915454594	12.889934463842767	49.93804663310084	22.755831757734747	57.07220581908365	11.859243004843519	45.52581911387509	48.08844021810344	11.087869114738206	19.51054896676168	35.38990045520499	23.60811727449609	6.054435223673372	12.07810786006484	15.363767238222106	18.829472250028807	57.13774622984821	39.290103656338715	48.95111229434716
21.72492917620518	33.07799361413446	28.49135398767986	8.033219974231383	22.722416567548358	27.94234906309846	9.871654151997992	25.007113496203434	0.0	19.928844198770292	33.16125818765688	15.947349619815922	13.334161017069144	26.68574005164994	21.739468531385402	7.517987422209264	7.405770086579983	27.46680860099194	18.466528731340492	10.901444791481612	34.16250848267014	16.626630480025447	32.92712292428721	11.299826134428036	13.687063081486723	17.4725610864808	18.049431893797742	17.0318992840304	9.106999063857774	9.047390422019598	7.578079369495536	13.721612773968952	13.465364457915554	29.66772379093644	12.991359678309799	32.2062860908755	15.388707655379196	21.817137919132904	23.882939230743666	15.58677326061337	24.11578927777046	16.88872113000915	8.559535049816828	31.0139958158782	19.11123094253226	13.66300992335518	6.843450327561608	33.682213738124496	14.398042026238612	27.66833975646189
40.21026524189878	45.67424647863785	43.107109832650075	26.87728474252096	16.309754503033368	19.27306390098745	10.06201593264316	21.156225717283785	19.928844198770292	0.0	48.37194883282772	35.352080105930185	26.144385529630256	44.26223771335224	34.85330360760601	16.850168176103136	16.298091296112187	46.74538451972253	37.20591274535305	10.188398544770624	52.95888506206385	15.017767321530142	45.20886383914515	27.011263090412406	16.701114137425513	28.507426404089024	12.614142767410979	2.9916352884472857	26.525042649180264	17.927920563606417	27.212715478466382	16.153887769812883	20.480993153112493	49.519037004478854	28.666274529163232	44.93740796218091	11.309419552548569	31.55752423974761	34.712516797358425	12.199021686165814	5.187942964706294	18.349583194007625	11.933456825158009	25.95605778475166	25.79312348265161	23.631121327932995	19.518551250647846	52.11785864116098	31.70839772195074	47.36945123912345
14.779210975904416	7.389989418321278	5.320830005613532	25.481060260259877	55.809616238856364	60.997845821031795	40.32123848744023	58.12629793196799	33.16125818765688	48.37194883282772	0.0	31.528865666294863	22.259458509290344	9.495599456625635	13.692014735825847	40.65475883915207	32.54180279755555	17.163426861857815	17.41095863277602	42.803271045898434	15.181764020066131	35.01286729292625	8.20079309809107	39.0402090419276	32.12670186449731	20.16707476695941	50.95572658526989	46.312966547223716	36.22144191828801	30.54695128188067	31.277908381636873	32.682208826968996	45.89860219937396	23.67524602914445	39.67243496307007	7.190034342185522	48.14273232512915	18.496327893789736	15.384630657069756	48.490712393511245	53.50818814505068	31.804382192117004	37.428050794711694	64.08855954445515	50.36096186427894	44.838258191466224	39.41440923330961	12.938706839036419	18.84833868292493	20.957523424008013
16.765277145065447	34.90494500714878	28.78782226437026	13.142203731538629	32.9726022512236	37.88151273344258	25.410511327853744	33.05630558424307	15.947349619815922	35.352080105930185	31.528865666294863	0.0	22.156609170746854	22.34124707694297	26.112004283905566	19.286680911271112	22.613998651731578	18.104945940317645	14.280370836619433	25.426293103969165	25.275596486194736	31.625718885747567	35.14576609525764	10.926221598386551	28.17662738119641	25.73683955398304	29.732950424248685	32.37086550491088	9.572856451579307	23.292078715718027	8.371227688398081	28.389591676085757	20.417913353103877	16.910878452691538	10.428827259213367	34.05427189443924	27.904616733595923	29.50373003321722	29.916129911725434	27.6508387491972	38.94365740897336	30.919062409078272	24.494783358840873	38.13644276304451	22.10343116883117	17.69595786444188	16.64059295002003	25.830234601548696	16.448268811833447	16.254950122002445
16.17267438345527	20.493924765800823	17.046740620804307	9.216503479404093	34.60317314708624	39.64702654228739	18.295922900449916	37.61678003615529	13.334161017069144	26.144385529630256	22.259458509290344	22.156609170746854	0.0	18.83771992066456	9.090847181137988	20.475748910980936	10.401836527183896	23.548622380454606	14.127616939867195	21.047610147010325	28.415927122089006	13.988744260903628	20.210709029913357	23.24306565731633	10.530901394548467	4.199561386309177	29.551776467676863	24.054416828675556	20.433656805693037	8.292067933352865	16.120418734156146	11.049145479806059	26.76927071257083	28.44717295116418	24.626778568165413	19.664362794420022	26.66032170057696	8.553159213048229	10.58111767451928	27.146890679704793	31.26062413704782	11.487263640646088	15.312333162120794	43.67120745848619	32.42156619444821	26.911846941719478	20.17591285523049	27.141532130757053	7.835146701941454	25.55798186907794
5.698987975990594	14.915774134484769	8.889292316715512	18.656315954179977	49.30579885243789	54.536471261786	35.17790924732686	51.070470263759304	26.68574005164994	44.26223771335224	9.495599456625635	22.34124707694297	18.83771992066456	0.0	13.252268909688986	33.898281312608795	27.96567584466299	8.372767119645898	8.831220739013627	37.184044545887936	9.99172395757504	32.78457519871859	15.484075512323175	30.720178026743316	29.368568703943648	18.595987611548253	44.73180606624172	41.83403620467108	28.04040425827312	26.48490497410131	23.27992542013101	29.885004362769678	38.42273486521467	15.065945129576065	31.1397819868322	14.264223740112016	42.06470519353472	19.06925909450783	16.919355087156955	42.271612200978005	49.19300879303431	30.03542155079006	32.57032774877585	56.882238635082196	42.30362481264082	36.93230579252296	32.25010220342398	8.40129875842571	12.643491251479338	12.079153449537921
13.52230793589717	11.446780257364162	8.371202091659368	15.42384231189795	43.63258717848997	48.70571545162612	27.37968701114204	46.501654443138186	21.739468531385402	34.85330360760601	13.692014735825847	26.112004283905566	9.090847181137988	13.252268909688986	0.0	29.15382280996183	19.476907032557246	20.419138104495698	13.42450142421012	30.133087490462536	23.214695134095965	21.33227907893028	11.223368164938496	30.21206610615777	18.450718099541184	6.475172228183481	38.60554543649603	32.936536534029116	27.289156816287758	17.27284014996039	22.432044632639403	19.00745421534278	35.15570266483913	26.60548750792674	31.317191850896826	10.601454140425258	35.7211878259919	5.81717558490146	4.175823929347435	36.18606770267631	40.02055387290374	18.16533050413047	24.381956403014748	52.550838117846716	40.4479440717935	34.851979572913045	28.502070277229784	21.4599612740643	9.743097388363452	23.475266327767923
28.706060959621247	40.540886559667456	36.00921882262136	15.315149369738025	15.414247115787687	20.64387448590402	8.196835065361046	17.489976164944736	7.517987422209264	16.850168176103136	40.65475883915207	19.286680911271112	20.475748910980936	33.898281312608795	29.15382280996183	0.0	11.945408098516538	33.82353159008137	25.40091459800999	6.674327508759928	40.78332590827591	19.723011564438135	40.36753140086596	10.16172647836027	17.861826312332237	24.47719159917438	11.086246561538086	13.895975624848335	9.914561241653649	14.336100846941909	12.03370596508827	17.672473631162905	6.6710116391361005	35.065604817383395	11.832697361293297	39.6735267408262	8.800407041419922	28.746437504393114	31.05194500910365	8.733128392039031	19.82498371488352	21.152690831763632	9.425713267391076	23.49706869606831	12.889473959572783	8.286129143009324	2.7175847342115187	40.503458582156014	21.843605913434285	33.4764289204889
24.00893132555534	30.814120694145316	27.394926115078214	11.268512411035188	24.530005935724258	29.457184566483573	7.9066952915258115	27.92716578260564	7.405770086579983	16.298091296112187	32.54180279755555	22.613998651731578	10.401836527183896	27.96567584466299	19.476907032557246	11.945408098516538	0.0	30.78577887072333	21.11556832275184	10.797019755558988	36.75758452485705	9.244169522416083	30.484897210288764	18.60574065561955	6.344599431821748	13.705639580911278	19.418880410574197	13.917794900008719	16.511942730182167	2.5011782068031128	14.401489971411266	6.334493130075025	18.61635489567762	34.23283149086363	20.331697517039576	30.001274279322597	16.516120457034653	17.650917463543657	20.378946249086354	17.09072724404757	21.253132763072955	9.618627550823375	4.911008247706004	33.946684648860995	24.799440281694643	19.807060689897607	12.781506605324312	35.85074820125156	15.424627368851906	31.803101746173606
7.418205393617803	23.236376132679585	17.26129661466097	19.881456463484614	48.99957454547382	54.162785461150634	36.98219674489365	49.97850053094214	27.46680860099194	46.74538451972253	17.163426861857815	18.104945940317645	23.548622380454606	8.372767119645898	20.419138104495698	33.82353159008137	30.78577887072333	0.0	9.722823702183174	38.36747129706684	7.231148233193342	37.30963030070948	23.830469999438574	28.24829982609188	33.67479699126105	24.572657805052724	44.909766829173776	44.04079892046253	26.010602967539317	29.89918817155472	21.99998178634756	34.13022955442856	37.08867738420109	6.69433826124583	28.194156988659536	22.6115510825574	42.51123401018978	26.067496789751427	24.43372757691934	42.53728201713997	51.335774570760165	35.028078920208046	34.81202747127135	55.45719879463157	39.866568283148816	34.947924831628725	31.683615895666232	7.777356916554279	15.919844994201974	3.796332822786669
3.310036990990953	20.714934931419815	14.52968273850681	10.534966389906286	40.804857426359824	46.0292601041495	27.60994834417317	42.37206000482914	18.466528731340492	37.20591274535305	17.41095863277602	14.280370836619433	14.127616939867195	8.831220739013627	13.42450142421012	25.40091459800999	21.11556832275184	9.722823702183174	0.0	29.259886314330576	15.806539753692793	27.662495863918757	21.009395712132243	21.913086838410212	24.00666203187361	15.857070181847137	36.38313236954256	34.56937084862522	19.212412875147717	20.176951060520988	14.457867671418139	24.450876044428885	29.650889646019444	14.347481520166985	22.394469958859233	19.88199564232478	33.812462748233145	18.305208842110062	17.582737939011427	33.946274428303305	41.907884958166484	25.515866108813267	25.28760565271043	48.13451348192315	33.47485789360149	28.103278758911248	23.598553026814646	15.217585004239528	6.320474712330715	11.430368793057891
32.47144140791771	41.53618610611022	37.79878822245283	18.73026209003456	13.76918073659211	18.66030213303789	3.2633469673713353	17.46337224718541	10.901444791481612	10.188398544770624	42.803271045898434	25.426293103969165	21.047610147010325	37.184044545887936	30.133087490462536	6.674327508759928	10.797019755558988	38.36747129706684	29.259886314330576	0.0	45.019847994801665	15.724251953850192	41.232246010803976	16.83378361568906	15.026793343879508	24.501259134614813	8.64431217585875	7.223471853262003	16.37862711256335	13.229962439740675	17.544818422086575	14.659782497136487	11.355640398053362	40.397348299970865	18.506047367143573	40.71060504800118	5.751031155221851	28.416091870364514	31.175921973681266	6.4069612788355546	13.538906859215148	18.01744060628376	6.173934908149077	23.389552618378303	17.405770340589385	14.07873201760769	9.330239152150828	44.467538637995474	24.60192932744771	38.5102065103681
12.752289067012997	22.369416536325435	17.49610976802717	26.326104966770792	56.0555574256619	61.24011952040428	43.4164150323065	57.148435255388236	34.16250848267014	52.95888506206385	15.181764020066131	25.275596486194736	28.415927122089006	9.99172395757504	23.214695134095965	40.78332590827591	36.75758452485705	7.231148233193342	15.806539753692793	45.019847994801665	0.0	42.402631333850444	23.11846992924757	35.47738804723376	38.88491914427704	28.531076817816157	51.858150795632206	50.357119736215424	33.21551303309861	35.576789138735954	29.099222399000116	39.38016479361332	44.262222669139	10.840183767616477	35.42153987370591	21.97483054713832	49.38837713051681	29.029179339065625	26.737964164300532	49.45796631456377	57.703932790576005	39.795763402580995	41.06403656293752	62.66225728091862	47.097478113851324	42.1671385669431	38.72939966064086	2.245550663194349	21.399525875299204	9.517739439516639
30.029738752562764	31.350910147111673	29.694839504878612	19.333065892972023	28.579556128399215	32.778452602086126	12.544823671569691	32.832502580346265	16.626630480025447	15.017767321530142	35.01286729292625	31.625718885747567	13.988744260903628	32.78457519871859	21.33227907893028	19.723011564438135	9.244169522416083	37.30963030070948	27.662495863918757	15.724251953850192	42.402631333850444	0.0	30.806795051598726	27.680695694108664	3.6897141145488024	14.873547196313508	23.639760771542022	14.171019309665937	25.71515607662973	8.367968660098882	23.557982932916637	3.3263008043524627	26.13742004063472	41.67233966266283	29.43235293664984	30.680445725660487	20.995629282178847	17.102204292195704	20.349584982440096	21.817342963522556	20.086386259301904	3.40933218743434	10.34520934993858	38.524392994516575	32.424011866297164	27.985290284845583	21.23349313253301	41.12062681980084	21.390557897360384	38.96497307697758
19.359770873380924	0.8431324280313952	6.736781661397074	26.203435924176656	54.81171468439855	59.8553256705446	38.38293610366826	57.724412290936804	32.92712292428721	45.20886383914515	8.20079309809107	35.14576609525764	20.210709029913357	15.484075512323175	11.223368164938496	40.36753140086596	30.484897210288764	23.830469999438574	21.009395712132243	41.232246010803976	23.11846992924757	30.806795051598726	0.0	40.81304895555767	28.518164558956858	16.87998803488719	49.76200468570728	43.539326314949015	37.89270866581093	28.1687571841606	32.92977906603866	29.070089853159878	46.29597404952714	30.520836759952083	41.7595634965246	1.219860899171583	46.86912914332101	13.717365596386882	10.505367190482142	47.35690309501131	50.39639425569514	27.422044002052836	35.351516583361295	63.77400976120721	51.43952107034125	45.83573937556484	39.64614120885874	20.90223934566843	19.866584285661848	27.562268768081175
25.048607352911652	40.77632364647825	35.25004391661391	14.795062021921511	22.160509380870234	26.99002445072256	17.947844676429703	22.137350033936702	11.299826134428036	27.011263090412406	39.0402090419276	10.926221598386551	23.24306565731633	30.720178026743316	30.21206610615777	10.16172647836027	18.60574065561955	28.24829982609188	21.913086838410212	16.83378361568906	35.47738804723376	27.680695694108664	40.81304895555767	0.0	24.940412515355398	27.419567847604903	19.317310811248692	24.05688166492704	2.926112784171967	20.34624611351941	7.890843770088789	24.938957244324047	9.545438457051459	27.802565520857925	1.7763699308496892	39.88968450053845	17.8867440398835	31.73002244008587	33.202826660590084	17.471334766710587	29.78179944191627	28.17320652318979	18.244925613069267	27.32500154275453	11.679444761125353	6.796385943746044	7.5325506160814175	35.71816100530341	20.95159515426919	26.912236890213077
26.42930969854179	28.99804985761811	26.81063723938006	15.696911810713	28.545866067355778	33.088726815407846	11.7658112022063	32.47704989410938	13.687063081486723	16.701114137425513	32.12670186449731	28.17662738119641	10.530901394548467	29.368568703943648	18.450718099541184	17.861826312332237	6.344599431821748	33.67479699126105	24.00666203187361	15.026793343879508	38.88491914427704	3.6897141145488024	28.518164558956858	24.940412515355398	0.0	11.99158313348463	23.46143508548629	15.236083463330361	22.781153986869683	4.901736256146555	20.25138823187425	0.5579806505858409	24.477128442283277	37.985121180889145	26.658257030968226	28.275634706164162	20.655326367916736	14.857419579158902	18.016086054284884	21.39228903873332	21.885671218412977	3.3099635407256036	9.002914968011364	38.35231043938203	30.741911306982868	25.956468245488598	18.997799008344074	37.65859948147092	17.756593506875614	35.286514547981035
17.189331743135398	17.271997216068723	14.846311313852523	13.1423275090019	38.20547363753309	43.16138869399312	21.561360473393506	41.41589087256677	17.4725610864808	28.507426404089024	20.16707476695941	25.73683955398304	4.199561386309177	18.595987611548253	6.475172228183481	24.47719159917438	13.705639580911278	24.572657805052724	15.857070181847137	24.501259134614813	28.531076817816157	14.873547196313508	16.87998803488719	27.419567847604903	11.99158313348463	0.0	33.10778961680952	26.707948235099238	24.593310731431526	11.323961568771907	20.180789951653853	12.549195234118626	30.861468208714918	30.098570908703767	28.780209244470328	16.498062623980065	30.205021968370513	4.357732986436381	6.686441594012919	30.75048606578139	33.68875415854098	11.766718010938813	18.516945753212102	47.46447349709434	36.57937596117304	31.08725961075887	24.302478244955193	26.99237576068435	10.076330210063722	27.06756708966849
39.67560397237732	50.04022935439088	46.070737931647244	26.075505417786136	5.126729996314468	10.101079010256846	11.793910249883908	9.221386993914987	18.049431893797742	12.614142767410979	50.95572658526989	29.732950424248685	29.551776467676863	44.73180606624172	38.60554543649603	11.086246561538086	19.418880410574197	44.909766829173776	36.38313236954256	8.64431217585875	51.858150795632206	23.639760771542022	49.76200468570728	19.317310811248692	23.46143508548629	33.10778961680952	0.0	10.905264758060653	20.160660478380393	21.868209565124825	23.05319079508019	23.051717286441658	10.28985570344254	45.9952797869822	20.564458700689666	49.20377454666147	2.9030574806619245	37.05605948607261	39.79008141045556	2.4701630079061943	12.504529987125897	26.278466957732036	14.797805351344671	14.915850583676141	14.038985856838519	13.726670712086438	13.364051134414797	51.54080919109866	32.38282055648938	44.50853327002007
37.62574143211681	43.96508001495874	41.09225273970594	24.159345227741873	15.217614126997278	18.856767191878934	7.164183354962261	19.907115603343176	17.0318992840304	2.9916352884472857	46.312966547223716	32.37086550491088	24.054416828675556	41.83403620467108	32.936536534029116	13.895975624848335	13.917794900008719	44.04079892046253	34.56937084862522	7.223471853262003	50.357119736215424	14.171019309665937	43.539326314949015	24.05688166492704	15.236083463330361	26.707948235099238	10.905264758060653	0.0	23.536263556208418	15.766751095714413	24.255352080452237	14.71458765283557	17.828923306333156	46.67037386079094	25.723996087690736	43.202147670182335	9.096552788960427	30.01151958564654	33.092809874898535	10.016743498512454	7.364072682442535	17.32426190753406	9.300251623779145	25.122015652664683	23.371608136071234	20.886085619219195	16.550365457910136	49.57862141381893	29.223297131248817	44.56900073728148
22.40042195501954	37.86059089186191	32.36504453643464	11.876935176159195	23.523872908870874	28.531248284992646	16.96799433901711	24.01789928051169	9.106999063857774	26.525042649180264	36.22144191828801	9.572856451579307	20.433656805693037	28.04040425827312	27.289156816287758	9.914561241653649	16.511942730182167	26.010602967539317	19.212412875147717	16.37862711256335	33.21551303309861	25.71515607662973	37.89270866581093	2.926112784171967	22.781153986869683	24.593310731431526	20.160660478380393	23.536263556208418	0.0	18.05351725791566	4.987858938756364	22.82645493677832	11.1535946323747	26.09683483097054	4.198000795053289	36.97374261747784	18.366751959447544	28.88583242025406	30.306556174420642	18.088218372544475	29.733054486961397	25.950284756326077	16.80075646408953	29.44747341911007	14.26330379148121	8.993191479106779	7.206697300285095	33.34041928747293	18.035289761479124	24.950871755259055
22.888430233543087	28.523455720373175	25.33810593506793	11.054785318301581	26.98666066283839	31.87860308467303	10.238402918844802	30.423674313905796	9.047390422019598	17.927920563606417	30.54695128188067	23.292078715718027	8.292067933352865	26.48490497410131	17.27284014996039	14.336100846941909	2.5011782068031128	29.89918817155472	20.176951060520988	13.229962439740675	35.576789138735954	8.367968660098882	28.1687571841606	20.34624611351941	4.901736256146555	11.323961568771907	21.868209565124825	15.766751095714413	18.05351725791566	0.0	15.354024111728574	5.097834346663861	20.998450507102667	33.766375758370984	22.027682993339432	27.723503493686	18.96754181687214	15.187900060019915	17.970513871707155	19.559941025513258	23.00616444541101	7.914648735832855	7.192987633692955	36.43947512425317	27.135321724372158	22.036724119625273	14.984967897859434	34.54670083474025	14.179913870395096	31.19564097979552
17.71187165465119	32.88719185977647	27.37801757009165	7.133099109326407	27.004568101532858	32.16280772049416	17.18758626536683	28.107323071713203	7.578079369495536	27.212715478466382	31.277908381636873	8.371227688398081	16.120418734156146	23.27992542013101	22.432044632639403	12.03370596508827	14.401489971411266	21.99998178634756	14.457867671418139	17.544818422086575	29.099222399000116	23.557982932916637	32.92977906603866	7.890843770088789	20.25138823187425	20.180789951653853	23.05319079508019	24.255352080452237	4.987858938756364	15.354024111728574	0.0	20.40706464011069	15.27073698268366	23.047134776325567	8.886304018861038	32.000729828084395	20.831934830977087	24.38602476238258	25.59826291373457	20.752307585176265	31.068154662300497	23.191517005301325	16.132699205261527	33.76366041359381	19.107193870959534	13.660900603556492	9.718004367327067	29.03161589222244	13.064371032253057	21.456353326408372
26.90153140730352	29.55177376110336	27.366534345413818	16.00890189592301	28.126056324097405	32.63894895780296	11.39649601800204	32.09415915454594	13.721612773968952	16.153887769812883	32.682208826968996	28.389591676085757	11.049145479806059	29.885004362769678	19.00745421534278	17.672473631162905	6.334493130075025	34.13022955442856	24.450876044428885	14.659782497136487	39.38016479361332	3.3263008043524627	29.070089853159878	24.938957244324047	0.5579806505858409	12.549195234118626	23.051717286441658	14.71458765283557	22.82645493677832	5.097834346663861	20.40706464011069	0.0	24.264190101320604	38.389937593588265	26.666184159307356	28.830498377474164	20.25921176063623	15.40365007024843	18.56711071853448	21.006664041880533	21.337307407710846	3.487039298481943	8.692695394475638	37.95247849774164	30.538322835885015	25.80854812663491	18.88013809012822	38.16582835937608	18.216313145385634	35.707724495550686
32.935852697859566	46.40955456237971	41.524494542127094	20.444981795593264	12.623333079770633	17.46360368293113	13.942126056061348	12.889934463842767	13.465364457915554	20.480993153112493	45.89860219937396	20.417913353103877	26.76927071257083	38.42273486521467	35.15570266483913	6.6710116391361005	18.61635489567762	37.08867738420109	29.650889646019444	11.355640398053362	44.262222669139	26.13742004063472	46.29597404952714	9.545438457051459	24.477128442283277	30.861468208714918	10.28985570344254	17.828923306333156	11.1535946323747	20.998450507102667	15.27073698268366	24.264190101320604	0.0	37.19559565116971	10.524755319273137	45.5306984825863	9.652828421211057	35.17710061434389	37.33808605063508	8.973828118208694	22.042905814293114	27.7506833777032	15.79395342081094	18.49548242174444	6.289135854838172	3.443064627144502	6.6536564050156635	44.27820222208714	27.089360284643632	36.104402281879224
13.124383609346905	29.91993537843549	23.952737191975817	22.970316085196856	49.61227489499614	54.62494777168351	39.50814244093096	49.93804663310084	29.66772379093644	49.519037004478854	23.67524602914445	16.910878452691538	28.44717295116418	15.065945129576065	26.60548750792674	35.065604817383395	34.23283149086363	6.69433826124583	14.347481520166985	40.397348299970865	10.840183767616477	41.67233966266283	30.520836759952083	27.802565520857925	37.985121180889145	30.098570908703767	45.9952797869822	46.67037386079094	26.09683483097054	33.766375758370984	23.047134776325567	38.389937593588265	37.19559565116971	0.0	27.32889260766985	29.302368971477797	43.865545318245545	32.074407254281134	30.712218811486924	43.75125884627124	53.77909153849901	39.734037403689626	37.718521442743004	55.04483021292869	38.94938716240514	34.59190094816001	32.637052103967974	12.472912710753409	20.61278694412948	3.1349534616235992
25.44453743234858	41.69198247944234	36.04789094366541	15.959489015421443	23.12334888946732	27.820112805254038	19.696691311495446	22.755831757734747	12.991359678309799	28.666274529163232	39.67243496307007	10.428827259213367	24.626778568165413	31.1397819868322	31.317191850896826	11.832697361293297	20.331697517039576	28.194156988659536	22.394469958859233	18.506047367143573	35.42153987370591	29.43235293664984	41.7595634965246	1.7763699308496892	26.658257030968226	28.780209244470328	20.564458700689666	25.723996087690736	4.198000795053289	22.027682993339432	8.886304018861038	26.666184159307356	10.524755319273137	27.32889260766985	0.0	40.80730141269278	19.291273219351872	33.062910205141776	34.42648535627515	18.826439794998407	31.320156415942794	29.87821357989405	20.021068041423828	27.717588217369535	11.708365272210129	7.437793942103289	9.246139873807408	35.773389955879885	21.90065621069767	26.632353737690273
18.17663250122509	0.8873677968860818	5.533931523056982	25.345238013657024	54.23399392398304	59.30299360862004	37.907219622123776	57.07220581908365	32.2062860908755	44.93740796218091	7.190034342185522	34.05427189443924	19.664362794420022	14.264223740112016	10.601454140425258	39.6735267408262	30.001274279322597	22.6115510825574	19.88199564232478	40.71060504800118	21.97483054713832	30.680445725660487	1.219860899171583	39.88968450053845	28.275634706164162	16.498062623980065	49.20377454666147	43.202147670182335	36.97374261747784	27.723503493686	32.000729828084395	28.830498377474164	45.5306984825863	29.302368971477797	40.80730141269278	0.0	46.317134640988066	13.58185753931598	10.330874036779989	46.78665651072722	50.12495359403891	27.315764367770644	34.887719469784095	63.116795968885256	50.60450472267586	45.00175885898267	38.88759967971279	19.76640195113435	18.938500731531935	26.34248628756882
37.09036386566583	47.15173167141295	43.22882424214437	23.420977133821314	8.0203479876215	12.986729993323921	8.934875130078886	11.859243004843519	15.388707655379196	11.309419552548569	48.14273232512915	27.904616733595923	26.66032170057696	42.06470519353472	35.7211878259919	8.800407041419922	16.516120457034653	42.51123401018978	33.812462748233145	5.751031155221851	49.38837713051681	20.995629282178847	46.86912914332101	17.8867440398835	20.655326367916736	30.205021968370513	2.9030574806619245	9.096552788960427	18.366751959447544	18.96754181687214	20.831934830977087	20.25921176063623	9.652828421211057	43.865545318245545	19.291273219351872	46.317134640988066	0.0	34.15541681757943	36.88710081709695	0.9229796229205067	12.39008163204727	23.533248564015185	11.917078297874431	17.69755105285994	14.510361439680313	13.037036367133807	11.30083646922296	49.00633301754532	29.64286213179844	42.261021982211496
18.951473013203977	14.249187906816797	13.330199596070354	17.284975841496188	42.174197668804226	47.05122744077348	25.37103596565971	45.52581911387509	21.817137919132904	31.55752423974761	18.496327893789736	29.50373003321722	8.553159213048229	19.06925909450783	5.81717558490146	28.746437504393114	17.650917463543657	26.067496789751427	18.305208842110062	28.416091870364514	29.029179339065625	17.102204292195704	13.717365596386882	31.73002244008587	14.857419579158902	4.357732986436381	37.05605948607261	30.01151958564654	28.88583242025406	15.187900060019915	24.38602476238258	15.40365007024843	35.17710061434389	32.074407254281134	33.062910205141776	13.58185753931598	34.15541681757943	0.0	3.258388173285111	34.74127735352904	36.74013942069216	13.733949145177023	22.322258987699144	51.56297271917434	40.92740211675124	35.44228979837868	28.638775027891068	27.255700154527347	13.280576125109746	28.96422055423382
17.666405802294765	11.012239483866269	10.337221795953717	18.47360800402719	44.89037005803035	49.83578781690091	28.205618364766334	48.08844021810344	23.882939230743666	34.712516797358425	15.384630657069756	29.916129911725434	10.58111767451928	16.919355087156955	4.175823929347435	31.05194500910365	20.378946249086354	24.43372757691934	17.582737939011427	31.175921973681266	26.737964164300532	20.349584982440096	10.505367190482142	33.202826660590084	18.016086054284884	6.686441594012919	39.79008141045556	33.092809874898535	30.306556174420642	17.970513871707155	25.59826291373457	18.56711071853448	37.33808605063508	30.712218811486924	34.42648535627515	10.330874036779989	36.88710081709695	3.258388173285111	0.0	37.43626850022933	39.8991269947168	16.98831472741794	25.156455070587413	54.13911016659871	42.91228680608167	37.362832006697225	30.72543760472069	24.855198734887487	13.467916285438786	27.57836949809353
37.234922577636915	47.62622496625797	43.61536812825646	23.615912761110476	7.459793410680077	12.53866731504146	9.639236072253663	11.087869114738206	15.58677326061337	12.199021686165814	48.490712393511245	27.6508387491972	27.146890679704793	42.271612200978005	36.18606770267631	8.733128392039031	17.09072724404757	42.53728201713997	33.946274428303305	6.4069612788355546	49.45796631456377	21.817342963522556	47.35690309501131	17.471334766710587	21.39228903873332	30.75048606578139	2.4701630079061943	10.016743498512454	18.088218372544475	19.559941025513258	20.752307585176265	21.006664041880533	8.973828118208694	43.75125884627124	18.826439794998407	46.78665651072722	0.9229796229205067	34.74127735352904	37.43626850022933	0.0	13.102471535445078	24.30798391844347	12.579054108959541	16.983955171250713	13.654639482070825	12.389528532551699	11.12478494825058	49.11726467336352	29.913002442298506	42.20464217197548
44.979971332088226	50.862178605120285	48.25487379797884	31.46185685441785	14.670472687387045	16.32154396423728	14.359172538239855	19.51054896676168	24.11578927777046	5.187942964706294	53.50818814505068	38.94365740897336	31.26062413704782	49.19300879303431	40.02055387290374	19.82498371488352	21.253132763072955	51.335774570760165	41.907884958166484	13.538906859215148	57.703932790576005	20.086386259301904	50.39639425569514	29.78179944191627	21.885671218412977	33.68875415854098	12.504529987125897	7.364072682442535	29.733054486961397	23.00616444541101	31.068154662300497	21.337307407710846	22.042905814293114	53.77909153849901	31.320156415942794	50.12495359403891	12.39008163204727	36.74013942069216	39.8991269947168	13.102471535445078	0.0	23.452267331207015	16.661379534382018	23.424531935092556	26.514171396604237	25.417417434542607	22.54164601020259	56.93958273128904	36.586764208898195	51.76206711664553
27.659871431492732	27.975876999213096	26.49681101014947	18.1118326131211	31.309125707805414	35.68697159048889	14.759592366298078	35.38990045520499	16.88872113000915	18.349583194007625	31.804382192117004	30.919062409078272	11.487263640646088	30.03542155079006	18.16533050413047	21.152690831763632	9.618627550823375	35.028078920208046	25.515866108813267	18.01744060628376	39.795763402580995	3.40933218743434	27.422044002052836	28.17320652318979	3.3099635407256036	11.766718010938813	26.278466957732036	17.32426190753406	25.950284756326077	7.914648735832855	23.191517005301325	3.487039298481943	27.7506833777032	39.734037403689626	29.87821357989405	27.315764367770644	23.533248564015185	13.733949145177023	16.98831472741794	24.30798391844347	23.452267331207015	0.0	12.146617429316786	41.19424095422689	34.02345900031426	29.264662433238346	22.307349329613732	38.418023765539765	19.195749476570153	36.922113049154504
28.327646186242855	35.69484006205071	32.297785696049814	14.950052067794884	19.92433041123563	24.732483437845175	3.0505304691649164	23.60811727449609	8.559535049816828	11.933456825158009	37.428050794711694	24.494783358840873	15.312333162120794	32.57032774877585	24.381956403014748	9.425713267391076	4.911008247706004	34.81202747127135	25.28760565271043	6.173934908149077	41.06403656293752	10.34520934993858	35.351516583361295	18.244925613069267	9.002914968011364	18.516945753212102	14.797805351344671	9.300251623779145	16.80075646408953	7.192987633692955	16.132699205261527	8.692695394475638	15.79395342081094	37.718521442743004	20.021068041423828	34.887719469784095	11.917078297874431	22.322258987699144	25.156455070587413	12.579054108959541	16.661379534382018	12.146617429316786	0.0	29.556931566918383	22.081967253069763	17.711169187715296	11.198737831173663	40.27862688291289	19.94162260935224	35.4910384083947
51.425033971231635	63.97762926044372	59.502063404704444	38.6275211483918	9.96880020606611	7.21290581847755	26.619851055024107	6.054435223673372	31.0139958158782	25.95605778475166	64.08855954445515	38.13644276304451	43.67120745848619	56.882238635082196	52.550838117846716	23.49706869606831	33.946684648860995	55.45719879463157	48.13451348192315	23.389552618378303	62.66225728091862	38.524392994516575	63.77400976120721	27.32500154275453	38.35231043938203	47.46447349709434	14.915850583676141	25.122015652664683	29.44747341911007	36.43947512425317	33.76366041359381	37.95247849774164	18.49548242174444	55.04483021292869	27.717588217369535	63.116795968885256	17.69755105285994	51.56297271917434	54.13911016659871	16.983955171250713	23.424531935092556	41.19424095422689	29.556931566918383	0.0	16.272356575965876	20.544231281619663	24.71048914493124	62.74147934046935	45.24223033131854	54.23723759208601
36.66020090819296	51.49016872461862	46.28739324249886	25.267663575900528	14.144323174615268	17.800336061488302	20.15646511425529	12.07810786006484	19.11123094253226	25.79312348265161	50.36096186427894	22.10343116883117	32.42156619444821	42.30362481264082	40.4479440717935	12.889473959572783	24.799440281694643	39.866568283148816	33.47485789360149	17.405770340589385	47.097478113851324	32.424011866297164	51.43952107034125	11.679444761125353	30.741911306982868	36.57937596117304	14.038985856838519	23.371608136071234	14.26330379148121	27.135321724372158	19.107193870959534	30.538322835885015	6.289135854838172	38.94938716240514	11.708365272210129	50.60450472267586	14.510361439680313	40.92740211675124	42.91228680608167	13.654639482070825	26.514171396604237	34.02345900031426	22.081967253069763	16.272356575965876	0.0	5.603783305730758	12.326693609101632	47.38499563000531	31.81301292265265	38.33625982650968
31.33082036459671	45.887301436100365	40.7092333146788	19.668646847587862	15.766743474692735	20.387234644224154	16.296002547981463	15.363767238222106	13.66300992335518	23.631121327932995	44.838258191466224	17.69595786444188	26.911846941719478	36.93230579252296	34.851979572913045	8.286129143009324	19.807060689897607	34.947924831628725	28.103278758911248	14.07873201760769	42.1671385669431	27.985290284845583	45.83573937556484	6.796385943746044	25.956468245488598	31.08725961075887	13.726670712086438	20.886085619219195	8.993191479106779	22.036724119625273	13.660900603556492	25.80854812663491	3.443064627144502	34.59190094816001	7.437793942103289	45.00175885898267	13.037036367133807	35.44228979837868	37.362832006697225	12.389528532551699	25.417417434542607	29.264662433238346	17.711169187715296	20.544231281619663	5.603783305730758	0.0	7.053236201081753	42.32765204232359	26.229298944080575	33.6991389910111
26.90766111583577	39.76537137211972	34.948155576238115	13.933960300700637	17.326235616539595	22.516766032467434	10.49544354420032	18.829472250028807	6.843450327561608	19.518551250647846	39.41440923330961	16.64059295002003	20.17591285523049	32.25010220342398	28.502070277229784	2.7175847342115187	12.781506605324312	31.683615895666232	23.598553026814646	9.330239152150828	38.72939966064086	21.23349313253301	39.64614120885874	7.5325506160814175	18.997799008344074	24.302478244955193	13.364051134414797	16.550365457910136	7.206697300285095	14.984967897859434	9.718004367327067	18.88013809012822	6.6536564050156635	32.637052103967974	9.246139873807408	38.88759967971279	11.30083646922296	28.638775027891068	30.72543760472069	11.12478494825058	22.54164601020259	22.307349329613732	11.198737831173663	24.71048914493124	12.326693609101632	7.053236201081753	0.0	38.55306806902005	20.56980821112454	31.156952263522804
12.00306294140062	20.147150548543753	15.396095344688337	25.737289975548236	55.856664026328126	61.06393920438076	42.726372450433125	57.13774622984821	33.682213738124496	52.11785864116098	12.938706839036419	25.830234601548696	27.141532130757053	8.40129875842571	21.4599612740643	40.503458582156014	35.85074820125156	7.777356916554279	15.217585004239528	44.467538637995474	2.245550663194349	41.12062681980084	20.90223934566843	35.71816100530341	37.65859948147092	26.99237576068435	51.54080919109866	49.57862141381893	33.34041928747293	34.54670083474025	29.03161589222244	38.16582835937608	44.27820222208714	12.472912710753409	35.773389955879885	19.76640195113435	49.00633301754532	27.255700154527347	24.855198734887487	49.11726467336352	56.93958273128904	38.418023765539765	40.27862688291289	62.74147934046935	47.38499563000531	42.32765204232359	38.55306806902005	0.0	20.428869115215523	10.713769978253296
8.72493677609938	19.82531321224764	14.482772309890679	6.645107452388475	37.118145144978996	42.33416164109352	22.535206148502375	39.290103656338715	14.398042026238612	31.70839772195074	18.84833868292493	16.448268811833447	7.835146701941454	12.643491251479338	9.743097388363452	21.843605913434285	15.424627368851906	15.919844994201974	6.320474712330715	24.60192932744771	21.399525875299204	21.390557897360384	19.866584285661848	20.95159515426919	17.756593506875614	10.076330210063722	32.38282055648938	29.223297131248817	18.035289761479124	14.179913870395096	13.064371032253057	18.216313145385634	27.089360284643632	20.61278694412948	21.90065621069767	18.938500731531935	29.64286213179844	13.280576125109746	13.467916285438786	29.913002442298506	36.586764208898195	19.195749476570153	19.94162260935224	45.24223033131854	31.81301292265265	26.229298944080575	20.56980821112454	20.428869115215523	0.0	17.74117023369855
10.013430659284701	26.983776473172952	20.942580760615414	20.6001441050957	48.33615186453126	53.42460987156734	37.427231036199366	48.95111229434716	27.66833975646189	47.36945123912345	20.957523424008013	16.254950122002445	25.55798186907794	12.079153449537921	23.475266327767923	33.4764289204889	31.803101746173606	3.796332822786669	11.430368793057891	38.5102065103681	9.517739439516639	38.96497307697758	27.562268768081175	26.912236890213077	35.286514547981035	27.06756708966849	44.50853327002007	44.56900073728148	24.950871755259055	31.19564097979552	21.456353326408372	35.707724495550686	36.104402281879224	3.1349534616235992	26.632353737690273	26.34248628756882	42.261021982211496	28.96422055423382	27.57836949809353	42.20464217197548	51.76206711664553	36.922113049154504	35.4910384083947	54.23723759208601	38.33625982650968	33.6991389910111	31.156952263522804	10.713769978253296	17.74117023369855	0.0
11.460696833311715	26.409502455766795	20.77712304342685	3.61946518118424	32.66774399028053	37.8889074540814	20.220896115925097	34.23914902480177	10.61276982604505	30.134158260334395	24.637086197103006	10.269429121538716	11.944145312517467	16.849329647038633	16.42152717299021	17.278956301218255	14.827858648957708	16.854536377846657	8.150817986618456	21.512943462570096	23.6008990997862	22.937994757680716	26.496737829033254	14.477851519300119	19.2901349154906	15.469254635383704	28.306797731369397	27.345092418322455	11.61135185989294	14.673980520368	6.643487285314819	19.61227133770768	21.578427913516265	19.483436499512994	15.293660786558165	25.526242148835657	25.794562828800675	19.304048179755604	19.965434825937752	25.886836465484517	34.57580744437304	21.623353172411786	18.26311927789677	40.033394425531895	25.731188632155284	20.239382978533566	15.448904698734571	23.234314426987233	6.7259777558291916	17.235815516870314
4.253890190827315	16.802827363717586	10.749218597075007	11.59890172393651	42.27867527664846	47.50564580445388	27.93340244436998	44.247146371626215	19.580139123199576	37.066723360813405	14.270808145116519	18.102463647924495	12.168676386086762	7.244553769951762	9.541528965047418	26.912640887334824	20.770053554483713	11.633998779717798	4.091729634651901	29.964364873687742	16.290955808746258	26.133913066010432	17.04988402661067	24.780678507991176	22.59655320718998	12.943047179120741	37.62321848212501	34.60848404034182	21.952004027695306	19.390741765147606	17.00814534360079	23.089894338460034	31.789817004902286	17.32114138506093	25.462315083617607	15.951986253458468	34.920023198163534	14.775872323226617	13.717236431016286	35.156810342154245	41.97041169817972	23.627575238081743	25.33461259856987	50.1370192675545	36.10107153923049	30.596947221837677	25.429184157930962	15.159907714556239	5.3992157992584895	14.231509681056416
12.955398721493628	23.962305897408772	18.897404324337035	26.250331291040233	55.59125113520614	60.752668162490984	43.371063869275254	56.536888211397205	33.96551385994993	53.027506428178995	16.851522066561447	24.3127773518556	28.924644830114808	10.959405057550425	24.205462346450904	40.4069765790308	36.91256731111806	6.59200379818903	15.82311906801485	44.856502202979826	1.8156250645089667	42.881953217299696	24.6962711657715	34.711223179157685	39.31959582398655	29.28756739397476	51.49298258111435	50.37547201605415	32.54314745341069	35.84283404062518	28.590217988401665	39.80282004476259	43.64761917331082	9.232164791107953	34.5730680629566	23.536906151099476	49.078710501294466	30.020502567666583	27.853018766251353	49.114889155709925	57.701150279634504	40.369712470205165	41.10435642416998	61.97722072401925	46.274441142995975	41.44656794578993	38.2755636849728	3.9877963541082266	21.677535873965788	8.244586690769049
35.48847604392996	39.063465251607674	36.938807897645916	22.99801781525094	22.07731798225301	25.745335032684373	9.154246171460729	26.68996144615383	17.5350956322119	7.120684897098315	42.249908872001974	33.48134022840093	20.32491053450827	38.995595597225055	28.58801022512879	17.347345618170632	11.73914519258975	42.43463678595027	32.72510758810044	11.386546648313837	48.180171625454236	7.963671124432244	38.55559773239845	26.987230430744717	10.144627139491057	22.13544191600497	17.545343610464258	6.905881898910159	25.75314096872217	12.604156049705066	25.110340222376202	9.58677008712414	22.739286163265927	45.9677260718355	28.751802529261163	38.35985224329702	15.338920475398393	24.843002611997235	28.05455438896497	16.249477750274792	12.126890841964162	11.34699952977914	9.031832542421615	32.009864116706346	28.764269014631118	25.341015258880432	19.617426277462812	47.12835337002394	26.784055174144733	43.53867583732504
36.357861136559116	38.719621404282215	36.97937838491689	24.329032268401132	24.28511951215895	27.76929173888243	11.488549111735006	28.956243555300073	19.400923207051008	8.708282883096409	42.30020470506097	35.303364600931204	20.765497390224624	39.580268324132696	28.608287116766498	19.68366694866622	13.09432250328036	43.44170945068717	33.71909474758096	13.814917394228416	48.962289573150024	7.371067641555906	38.170773458619486	29.194308033997167	10.2785518847726	22.133690181884457	19.860885246165704	9.06752955941766	27.851136599016336	13.553021501377723	26.94122357967482	9.740282978513822	25.163219284986557	47.244200600607094	30.96502285665974	38.05125311077509	17.723884920882583	24.47190477598781	27.720448067706606	18.638444661060678	13.3467901210557	10.74977552415495	11.053013340044144	34.17723830725973	31.199773708551902	27.73210462265008	21.891962268673684	47.81571387452395	27.633008344836366	44.72588440119641
12.007459290435124	22.00413952493896	17.0089579687617	25.58346705279658	55.33995900501134	60.52701564344417	42.67217984982768	56.4530349388221	33.42490679955116	52.21365462385341	14.884031552861698	24.662692377894892	27.693723732091332	9.336930025854533	22.577779636575674	40.059372988433374	36.01338394129422	6.5818859720929	15.06244081551838	44.27975553105956	0.745300024430586	41.67897268272683	22.74179436490991	34.81319207672815	38.15663358008121	27.84432551867429	51.13221117798167	49.61190513561838	32.53394318570131	34.836495364968606	28.393049861155344	38.65084135510546	43.568689117716836	10.547559782091946	34.77528285436274	21.58647594862377	48.65765887256445	28.39427803712242	26.13838254764274	48.730128544088494	56.95885707527972	39.08281009380177	40.318755133888885	61.97867364694953	46.442929732400465	41.49245747754157	38.014213161918086	2.079715112029256	20.65846337189661	9.045992948417501
2.0994011036253997	20.2469532163136	13.973320043557655	15.152493923368622	45.158868936977775	50.370660109072304	32.2488956413418	46.528284151862664	23.019474116032555	41.849186467352474	15.438700841556544	16.49867498715305	18.19684055301826	5.9720333991762935	15.533943647096732	29.796465884784254	25.730247488344617	5.35437477891952	4.645870390972088	33.85570984629841	11.173642781479506	31.994535697978527	20.709890860308786	25.46703670365959	28.374161135198598	19.28721807630399	40.8342333359141	39.21520912591771	22.934785941325636	24.713968474068775	18.437362793395778	28.837561079134346	33.70807818664697	11.07486741259678	25.720720759737635	19.506146002150096	38.31018511210352	21.01996635583457	19.655021427337207	38.412997323158805	46.55291341006897	29.679304316027	29.932982212764443	52.19953036782306	37.13683827895502	31.91979356909761	27.87007740376697	10.707700644807819	10.62299849659995	7.950718057554241
14.756565008384133	16.695176467625092	13.459442513344626	11.583638220836573	38.39912556340679	43.446160029790356	22.066297478559004	41.37702272958017	16.876884070991178	29.647946439833156	18.738238702449888	23.760045097017183	3.7991989698914774	16.379642626676862	5.316349935278985	24.15361581245039	14.161902792510327	22.150213049482495	13.421041775096079	24.843404548898295	26.257772088558582	16.64477327643729	16.412986199583102	26.201997578630777	13.491476350860994	2.4465623062531474	33.35053533486241	27.66631837326875	23.32255014320136	11.964362435098968	18.711340308810165	14.039882738237173	30.34220166545963	27.652051609967607	27.471587793124783	15.867225822853646	30.459440768414634	5.7711220367289275	7.064518775482043	30.943919692022906	34.79896912769607	13.714782672582015	19.065828804573933	47.43107605638927	35.859594904361124	30.303188146520167	23.710332932399986	24.780024014596634	7.761620294662775	24.621677515219247
39.44533472796644	52.36618547349548	47.69515656713144	26.713750506878505	7.325824256302726	11.438499831994353	16.858119749845248	6.376948175374536	19.290171633205112	20.250174574372945	52.19404757177714	26.707684487011374	32.31501188286079	44.898959797785366	40.99965565644074	11.854893750667438	23.207096855759815	43.62144207126134	36.152701988437585	13.672164552791491	50.80141586111858	29.390526172250595	52.20596410843962	15.782321352383171	28.425955544391403	36.273182514909124	7.7796005905395305	18.218692797752986	17.64417723936557	25.695875036221004	21.807782241232648	28.114544446794227	6.544011000881738	43.57438415984051	16.47059072070507	51.495447422607675	9.136676011135714	40.50133945884399	42.8811927893461	8.213697937895208	20.21363344672729	31.549164802034785	19.42457242802911	11.983725016637967	6.844478295232497	9.041294815556308	12.779800280623727	50.8219496671156	33.34818938002557	42.574164163441644
46.90250408643345	54.84512586225329	51.65796744928525	33.16098244319275	9.29711364955428	9.930853611406198	16.50147127568322	13.822975716313563	25.275480993569158	10.380406138479477	56.7923949748875	38.55608110907751	34.63993586148541	51.568773365556254	43.66160952482417	19.3727206757365	24.263091383119974	52.716095807066225	43.68823353484426	14.431086650299386	59.433046240690445	25.14557563744562	54.44948727784377	28.427647686628454	26.302352564973162	37.57440598437855	9.248225957012762	11.077437233647945	29.01705179033484	26.388849368347216	31.344702273591942	25.78540852112449	19.537822185132143	54.38980393285925	29.744135179221654	54.06310838273923	10.652110523934834	41.018594528760794	44.056638387876255	10.966751620045345	6.4868072986188166	28.368444925367555	19.365222833024337	17.11249118746209	22.765422008997444	22.97276619186606	21.93742199680171	58.89822524092411	38.949441195743596	52.67797249879927
11.571217803519843	30.423651027975744	24.13767245563641	17.045675430986808	42.396166584980264	47.39806491269862	32.85894800655347	42.71409496203202	22.987989641078652	42.91649045990842	25.422444539709577	9.728338027642122	24.00417826834412	15.949114534595862	24.40822209039309	27.98310086215095	28.216202153869364	9.347293113893963	10.996984014489303	33.52634579305408	16.110810723469342	36.293358284358575	30.86835649620466	20.582920785769478	32.61997350515866	26.46193043537497	38.842179875766945	40.01471813581386	18.874653000371488	28.090784710907396	16.029543545580616	32.968899689467996	29.965155310431616	7.230577279904329	20.157042640025942	29.671106143737976	36.77225006221266	29.238680931708423	28.573944876695062	36.62784756685519	47.00154759167004	34.74279272650762	31.292205535083678	47.85718839382068	31.82279482250261	27.3763187164983	25.503419121032923	17.04913604748186	16.4151758617021	6.699376170177295
15.856467162283016	22.92813079238592	18.760254059398328	29.538720054287285	59.41587303817768	64.6059021330753	46.58590814219714	60.53909623068914	37.42836285357549	56.039018949931425	15.548821967378895	28.635647327889178	31.127100482010377	12.359009662655604	25.281859542917065	44.12034691669598	39.788536857669236	10.626759384294182	19.003790481097823	48.25890728300996	3.3986389930005023	45.104698307977046	23.72538776438294	38.8746424775686	41.644743251855225	30.926355728793446	55.187075841379	53.47682067393967	36.61324901489625	38.51365335400775	32.47780964870218	42.151934605308206	47.65432228868692	13.61802968346887	38.81026638878383	22.655729465375416	52.69614243350829	31.049073106934397	28.54308670508071	52.77925931228532	60.833645457823096	42.39079187957206	44.177073909424514	66.05956444007157	50.490666178787926	45.565775568359136	42.09120189643266	3.9861471605267114	24.375729748109165	12.69837814313776
6.023337444892687	13.149153118957738	6.8982364742275974	17.428160723873606	48.09837622232183	53.32337308690239	33.494777591933826	50.07950352915695	25.3864029281858	42.354276523899856	8.85994551513386	22.694089105637435	16.619777386750734	2.620021066300001	10.639186991627172	32.74325995490401	26.09247223768885	10.60964687346629	8.557964155480311	35.647876462745565	12.58295724579803	30.484168340594263	13.629949928226141	30.33126362416563	27.132600287754087	16.110429962758406	43.415275868692085	40.00460115211198	27.55790807532454	24.47981150236296	22.671127180687684	27.65861844809101	37.590904201903676	17.24482898834899	30.895133882869267	12.420338183271971	40.69152411301045	16.45628382488998	14.306556864945469	40.946805266961064	47.345569679866365	27.65839562064724	30.79735009572673	55.9626923583472	41.77712551382352	36.31318710775982	31.25818781349361	10.90646903402761	11.057633086079825	14.17511359059789
31.715946809350037	38.67129700620213	35.48502712484037	18.29127023060652	17.766519175885758	22.29731014494843	2.111231930820432	21.846378470738017	11.485845463005322	8.592874469452372	40.655536829881946	27.243115320181435	18.44789832182818	35.94794233276657	27.45792449739879	10.303669207236208	8.126433151285262	38.16758145808203	28.667241829757703	4.783174166756809	44.44968529006973	11.040304621556565	38.29388636525119	20.03373236661534	10.800954482275841	21.414701158343362	12.717054053079549	5.910374976656779	18.98242018873664	10.185153065182105	18.95124286005709	10.36679548029674	15.914463193216003	40.953996887814675	21.787243709648415	37.88107110238527	9.988032389105621	25.0184797627813	27.970502479899487	10.78950744809012	13.271320651585775	13.561868020385567	3.390151137601489	27.63255521015399	22.077823707499235	18.360489761381185	12.600466305188286	43.66877240618775	23.325387534271858	38.78014658619482
7.084939563556532	18.300272372587543	12.62422946422012	20.82890568339727	51.11046493130696	56.32874328385279	37.781138794675236	52.5330443687806	28.80488356762415	47.16341865318807	11.926585046762137	22.051904239283513	22.335484179877348	4.112107897949179	17.328775872301158	35.72282903018972	30.90015099036623	5.283089591038359	10.347112276060203	39.55445054903676	6.0965392577408135	36.32418191002881	18.9474619566987	31.421752450711296	32.82356897079789	22.461305581453207	46.72587040566241	44.62396351213267	28.925661615777194	29.620804421015333	24.447495902287777	33.323552645616445	39.71822656704276	11.758267367721574	31.61326625636953	17.739151222933014	44.15945497123783	23.14150124225898	21.0309740221363	44.291562227654296	51.985272803097374	33.70036612409822	35.324115190626856	58.210067934141144	43.09946390914776	37.91545842664383	33.84676135395446	4.955217919752383	15.482106063738259	9.055182775575595
49.54690719629934	62.3389868042476	57.78318575440546	36.84819940219315	9.120670508352534	7.493397847813268	25.34980869842797	4.6349663687274	29.31529659003542	25.38003409101836	62.32416878811096	36.13991584345626	42.10296567206899	55.02700023578897	50.928656894608764	21.810232630166507	32.51606747468778	53.505513533628445	46.26218773275996	22.096494831660934	60.715706817683106	37.444165857065386	62.15075931654328	25.3455021201132	37.11195773144773	45.946819959966874	13.809682255093305	24.33232189910384	27.500753924015136	35.01518174381534	31.865080950825593	36.72902055711689	16.611422967778573	53.046284647886836	25.71764975681608	61.47428518211921	16.488595676605694	50.084708451177086	52.60864264453779	15.722522233545265	23.222355729788145	40.02142249666602	28.23581428078055	2.0151337860711966	14.257227643429504	18.57390917054484	22.916545298538463	60.81515996730861	43.47596287853147	52.256462684414025
12.71360455588622	23.351208049533085	18.45526392174238	3.0959199034087947	32.77848433056193	37.9854226704485	18.1694837583891	35.07740687654734	10.092794606877456	27.501054369457645	23.068501490474244	15.682744748685398	6.476978117752572	17.021223167476666	12.380548668515898	17.592672286536683	11.312186068102427	19.51900528930768	9.815616714996567	20.192244597754105	25.46578691318687	18.257929169914227	23.2859288419291	17.871739604074193	14.568218015605012	10.185449888832345	28.004084662135103	24.947220117912956	14.958973587321767	10.416136243933163	10.224967295638596	14.96186103902215	23.113807216211335	23.433166213669757	19.05379170486481	22.467464266924175	25.249101289269237	14.24586584200733	15.377717544779182	25.53392509513645	32.30941035831532	16.558656446554547	15.648058092125256	41.06377537900113	28.154800246739136	22.551123409261862	16.505387943395508	24.632139149183118	4.410892811745373	20.798870520419143
37.39383156388007	41.83359168122723	39.50501416245541	24.46450573052276	19.542892071622685	22.9740388992399	8.886070296529013	24.262370278966024	18.255365627926174	4.1188596310452095	44.79978262030249	34.11105138085569	22.69357197575501	41.15443872168967	31.189183051942937	16.784622029324858	13.398912997728875	44.17110610200565	34.51363961281915	10.324113842223182	50.13423721861624	10.928241206515676	41.3449049269458	26.777128299217523	12.83935646995057	24.776379069854155	15.263829931104198	4.364751563295629	25.85291132030128	14.670250763829548	25.787991870940473	12.284033632246304	21.539685333727743	47.375367007810794	28.509407936708953	41.11442902824057	13.336303028205775	27.652125398942925	30.839615135319022	14.259214234358517	9.1658739920502	14.286603650373394	9.748358566715956	29.404568083625552	27.334275452614698	24.391803100508167	19.26713758282543	49.174789931384936	28.755107241889267	45.06445950493032
13.328363783997531	31.828172622822315	25.627645588153122	12.47107459258752	35.86346958144311	40.871783586897905	26.86864914693886	36.23892309536665	17.071237960263517	36.920118842501665	28.10552345871736	3.6760068714111256	20.87216241639387	18.81328221627435	23.677561709110236	21.547007820753926	23.028808446491485	14.452143886298781	11.113252371618543	27.29117686684627	21.64408332651086	31.67600017182242	32.117975325418755	14.143510061480361	28.091932230246492	24.095438125153898	32.33648665147021	33.97645523794664	12.34363032706879	23.31644467830388	9.750733765327444	28.370040434780726	23.45230328892883	13.753540278981584	13.865252690146459	30.994639754068896	30.31386951594807	27.571432783356382	27.642025130161628	30.14500275900557	40.81854917150636	30.582221540857585	25.569545926863565	41.46475033645364	25.57360466528279	20.93777973068019	19.0229541130757	22.16164401124832	14.300480826357388	12.781051150193415
14.603888025166652	12.111947911353308	9.533296709441638	15.42654922110354	43.00652922268764	48.04620695620815	26.609814814085254	45.97906090091233	21.372390223801204	33.86501000156896	14.846876516261606	26.5822352116232	8.40337903975949	14.541152921950998	1.3130347548485068	28.71523214482785	18.704050640195007	21.60064295827806	14.300726470286234	29.428293931870602	24.512297042359197	20.167827476457795	11.809131267957044	30.214761903158607	17.368963641544457	5.379704428972459	37.95314714999728	32.01070968321395	27.301164865838196	16.43533254483087	22.51096462722021	17.92675835531971	34.82733502906663	27.716539174715283	31.3781882995606	11.297421617222167	35.06000449872928	4.53511587524296	3.3609539647269036	35.55019392576048	39.041746628828726	16.964623189503346	23.59121690606613	52.03260712331671	40.23263901647454	34.650273335684936	28.179853593750256	22.767422357828625	10.137813361185263	24.592161762653184
53.55716056663783	56.74408455883589	55.07842451432513	40.50458265924944	23.84185746274374	23.78880224802541	23.867058380100456	28.33970740574065	33.7317111589154	13.805047589380834	60.39886580918236	49.07355197901461	38.6141512609348	57.25489833277432	46.707657700265	30.18269318682562	29.556034247615333	60.29744802339639	50.66312990614444	23.68997642636603	66.29734194974814	25.457385668689735	56.169873160083654	40.23068571592828	28.297391754859287	40.23258707120998	22.726120015790567	16.742745718911493	40.044935503265414	30.785365642120926	40.99739379396242	27.74605284898737	32.53053209894892	63.279037029840175	41.794732193168905	56.096726347602846	22.883509228827727	42.51765410110197	45.77413197250918	23.56569407876662	10.515133117182971	28.787658218898788	25.581483516443416	30.92351686566431	36.753248464417524	35.919591409283655	32.89760181312095	65.32388369368367	44.913170278502946	61.072063987666326
10.282809991992092	19.667093839081215	14.686050801293218	6.567622033565137	36.48118307919203	41.677275530379646	21.473550715222864	38.83801824549864	13.839701071179224	30.439801118823677	19.334014610277695	17.583171545491624	6.129244545414427	13.822992423801269	9.00432164155819	21.349771077668688	14.142699678747048	17.554939937488914	8.011680242542374	23.68887457552145	22.861917247193514	19.762549037039893	19.635981232234915	21.267852775106977	16.148673007833874	8.513324165325157	31.661205325251572	28.022401657988933	18.34176071734006	12.743310392452415	13.443825261849135	16.618923146806345	26.86768806451404	22.3180250370907	22.32974851060843	18.780958151170957	28.876572053386454	11.948139251103436	12.446723254900823	29.19243471828221	35.377093383271074	17.51416207892755	18.784262373746685	44.829148496899975	31.82464728077422	26.222696228437282	20.26952297020777	21.80350569774148	1.7065698257639121	19.43885278406347
6.566355459436265	24.22158679502003	18.045710277193216	17.69520465852753	46.4022958464275	51.552580015185484	34.71628235422638	47.318101750951755	25.091497501619642	44.56526190251325	18.67865029185757	15.417297049041846	22.16165591576248	9.36693050901234	20.067618844752655	31.28863824425168	28.776291517559613	2.707265824830111	8.05162924762934	35.988200583087824	9.936679399847375	35.685280393163865	24.74928999380503	25.548100238686054	32.01805505271045	23.602436413057166	42.37098495309697	41.816899538376795	23.33216809897598	28.042330097780024	19.398049703560886	32.451753018624636	34.42856894457671	6.559252881799091	25.486941433419833	23.532275693177457	40.01126598146165	25.515175145977032	24.1918111697355	40.01469652720852	49.075091480935	33.567456978765996	32.64400429442393	52.77480163478446	37.1608974783299	32.25684542084664	29.102462784989516	10.422252700297319	14.371815067774824	3.4684588857755094
8.141601354138071	10.920094778341541	4.6667766078436	18.46650636977874	49.00178677374442	54.2128474982271	33.97066758869005	51.161607554321314	26.28787166927064	42.53683212358896	7.156145314916885	24.64849416373748	16.50559332059611	4.423489078605226	9.478287584602871	33.73398986276927	26.383289037696652	12.716263525865488	10.397031546994185	36.27189426775726	13.946231328285423	30.117716708670788	11.397292378854626	31.885602561445786	26.89538846405864	15.435611252621538	44.23018194570117	40.29011974103174	29.065317054750174	24.609517620899755	24.123978715792298	27.434804248385948	38.823274441538686	19.385897930914616	32.53248574237312	10.18788098549926	41.46031886554452	15.22581264512556	12.797727974522646	41.76019158697619	47.592034628251746	27.155250855292316	31.182957265255084	57.09276078369788	43.21365746796335	37.700667524779476	32.38903326742222	12.065958893560742	11.893147359316721	16.340533213804825
27.57027044405291	39.957853731198504	35.26767030971782	14.374279710199989	16.562639693244382	21.77781143592544	9.410970847311722	18.323373349785957	6.891205823719332	18.341903574135156	39.81895005581975	17.751316578908686	20.13527180042621	32.843175959124814	28.63062119873922	1.5499048309011014	12.234722268062493	32.51842223825073	24.260583825576234	8.154116962316092	39.52298896634314	20.446656925929364	39.81422596957328	8.693749199466373	18.352725689669064	24.214467280936468	12.427537940651314	15.375858305017196	8.364742141759589	14.524247375128894	10.627939507734254	18.206562612937223	6.650296762128252	33.62289066866	10.394112582428372	39.08430525706492	10.25712991783609	28.527177564801733	30.711662083440025	10.131649386209693	21.37279461072714	21.660894542992832	10.289450506809986	24.269700783804186	12.624614987921346	7.603777585838954	1.179669168651152	39.29535168309703	20.973914277531904	32.084282046859336
16.11951128528224	20.338027002905854	16.904160169321056	9.314882068960689	34.760274416514044	39.80341778199411	18.4476950524174	37.77469964361112	13.486332588850429	26.277472351438814	22.120787859101448	22.23344206082808	0.15792129370608446	18.74414780797882	8.937262723896024	20.632348416837484	10.552172013990736	23.501315467047323	14.100893349238987	21.202658819517755	28.33854259918041	14.06996879783845	20.05394409951603	23.375148250202226	10.626156448858968	4.059253568207382	29.708381044644074	24.19426115802384	20.56243134184101	8.433981973923196	16.235500892118853	11.14675283142425	26.92325212194568	28.42698880991328	24.754690440787595	19.508882129045055	26.81673300293621	8.410305422270458	10.425440686746288	27.303869027950597	31.396179910082033	11.542722570246807	15.46235970203183	43.82912723517825	32.57160036013489	27.060099208584624	20.328447162933685	27.055161048426104	7.817962610858524	25.53079744596694
8.590894746538634	27.071571418640747	20.855571881418864	10.739782207598864	38.0656861411832	43.20635874727282	27.076560580240134	38.97344685298067	17.25405922631299	37.082537213391035	23.3666048129431	8.180883783454423	17.787191953427183	14.167105964896965	19.334223586492406	23.043174286180857	21.978677806714472	11.005136302505147	6.369527441008955	28.053895981564192	18.196025111135253	29.929971506391762	27.375949606743042	17.350051467162384	26.254035522675277	20.522670586282246	34.10491123017081	34.237059615368565	15.020371978227535	21.75539346844314	11.073138209788185	26.60666125985719	26.083578184327518	12.43650099626676	17.45346416608934	26.243500028040554	31.811433180299822	23.6461959178763	23.40069916988158	31.776237025327546	41.36956453344772	28.382087550988903	25.29739847041071	44.466287979602626	29.01984602877359	23.985231425023418	20.790392925688078	18.368124717671353	10.460944644878943	10.47372659545474
18.444482652014504	33.16933531353035	27.766914291951668	7.130478354075175	26.0680471975973	31.241811179911753	16.119424607215553	27.27895196178424	6.569723970294411	26.138907206006312	31.785148766949444	9.385754399111272	15.867749319226197	23.960240079766955	22.540620132635897	11.009355933685534	13.534226925063702	22.933041266232653	15.164597954017173	16.466584256619797	30.00018747837087	22.73164361553675	33.18526154686002	7.671808855851582	19.4824318969742	19.98421707585592	22.05412659960594	23.17975294653876	4.748772442533747	14.599057269589027	1.0794877058082093	19.617920373454872	14.49202158834318	24.095948745946437	8.848421491048933	32.28204483762932	19.801289465311385	24.239661656266364	25.581258546860603	19.737290806951435	29.98886640479163	22.476507758980414	15.10913221884426	32.98485742908978	18.577379231415954	13.06374238530071	8.75247315591284	29.884784736307836	13.355465601619644	22.46766690121255
48.24368491803393	60.66358513719375	56.20406540286688	35.36050802204861	7.039552741923112	5.877695285770474	23.395015766270838	2.7409780714799075	27.713462701331242	23.302748489481402	60.80898155093898	35.275646609054306	40.35688711847606	53.67250988339913	49.23590269117301	20.195554619882618	30.657890530279943	52.40963869724245	44.946890905352504	20.15160767515759	59.599126029282026	35.41964429949997	60.459006370040925	24.39622561668338	35.14693037071088	44.156393400137475	11.779891699975925	22.253437428760027	26.407614350365787	33.15309548620585	30.62099087354995	34.75642141225124	15.355925833562408	52.18293369076637	24.897701230372977	59.80310291525619	14.499750508161322	48.26322192584611	50.82929926640431	13.756569057454877	21.215787656308272	38.02884100727306	26.30862245378651	3.3153977005798865	13.751099964245691	17.599849054190194	21.460902971299415	59.63384531739013	41.96613507587279	51.28501470943873
18.09256730009755	30.796173662165288	25.676774383263837	30.13565378438543	57.76149765072572	62.79863183375282	47.055005258727945	58.148832735397605	37.312960815932804	56.97028897103105	23.64844723848935	25.127179052708513	34.25105081486303	17.40984542544379	30.497179905545153	43.05688686358423	41.25190406071041	10.706253631836288	20.363878195673138	48.15642579648791	8.468097968210001	48.00437858058994	31.53173201881943	36.0157002291215	44.3608759614753	35.12732750905856	54.05209113275991	54.18765590218568	34.267812372916055	40.49292281452628	31.023767178640714	44.810415213071515	45.387622246537745	8.216462052707804	35.54256345996143	30.372467763746457	51.852114164931116	36.27401107520336	34.3044352527463	51.77352928298349	61.398075566542545	45.7330773508416	45.06874524135932	63.25957344511076	47.14746894537949	42.8066953575418	40.68853413794553	10.713268682987206	26.614555888003153	9.646676996965217
30.27856241412949	43.12426090483372	38.36457690916653	17.36925484462362	14.16107185566302	19.293625616940304	11.079057922590522	15.414543285519422	10.082314043395648	18.786818895303252	42.84881108105881	19.096164691977403	23.337674052941956	35.65598213571189	31.81680110580053	3.2549937610975666	15.171566173456013	34.87168644444191	26.972382801628655	8.944780440603898	41.967628662222005	22.934439000167387	42.989725358010645	8.822527113798744	21.116756425310797	27.410662770793046	10.642278120135332	15.943956070562258	9.528519621626078	17.534695927847043	12.873449355296605	20.925652265907353	3.4818314745900105	35.51073314362801	10.255688195005977	42.24891100835812	9.064220588215544	31.717576696116456	33.91473472120914	8.667623229271962	21.101467897345575	24.40679838854594	12.605448575955432	21.27650536097272	9.638557770774893	5.217867269629653	3.436327387632353	41.85027999191321	24.002731381916398	34.17872510526028
32.04652073001543	46.50030929060224	41.35531045255133	20.295424441094724	15.105858248645879	19.68408077820959	16.321686827661892	14.627380917741608	14.132974780765359	23.392027499335196	45.51129880439128	18.436107018260444	27.41989423070428	37.64112378598972	35.43188523372588	8.438275155900671	20.115045595069674	35.69075183501471	28.81370755111911	13.989182262753873	42.90917260183389	28.161259037725753	46.44089801436824	7.54124319936597	26.214410601024632	31.58607839290711	13.213531087068665	20.686778371223404	9.726862351924238	22.379702763188398	14.364380785379693	26.05201078910163	2.99995742687754	35.33431064286249	8.155059277579472	45.61533300973229	12.651854175902532	35.93795456168087	37.897036679116205	11.972106256046661	25.04184061215711	29.51880736976781	17.853114371670678	19.798378686711526	5.020336142809352	0.7460041659059117	7.427032006057481	43.064622307514256	26.87305347016899	34.44509729234615
32.99048121922745	46.30529545842835	41.461800987172346	20.399129497625573	12.338048095009935	17.228341793785948	13.533407133002576	12.764165833369056	13.313217445003316	20.0174621910112	45.86769640448633	20.661933823640155	26.59302621738423	38.456929048866	35.02884071411038	6.385185569640947	18.325298542040667	37.22268608845098	29.699883496759675	10.917322336675689	44.385800313778205	25.766474742168665	46.18358433314981	9.822890390617223	24.1459280550954	30.67074783684141	9.883187721959716	17.367589887591958	11.335732228822094	20.721213754306305	15.3552862830116	23.92616782627142	0.46371053762454895	37.40692317652355	10.85269597044076	45.427688896583696	9.19932674657658	34.97828550450108	37.16781705716591	8.52811960957761	21.589193666396753	27.413156796451542	15.426661668674308	18.434783546822224	6.658852094691905	3.870977582301612	6.540234484731414	44.378986583984045	27.044159882939045	36.28213879614822
21.09564757161541	16.256793287124935	15.734121618524098	18.083777176278232	41.258800548287994	46.033183678821565	24.360482816311382	44.79451575621623	21.767235578495697	29.94112676152715	20.856776436000487	30.71228875168607	8.950886118845364	21.4566018434956	8.218827103480116	28.379129054750855	16.874200411769532	28.30146135797708	20.228209996551602	27.494363454471216	31.430413805691874	15.217266556455794	15.664570303819607	32.13855242776019	13.325027689695919	4.981769091082521	36.1320705691658	28.56058231397234	29.357380959692488	14.374148731849392	25.06555699683488	13.851440464575361	34.92681077416499	34.19537911804046	33.55428061881056	15.645297995565782	33.24510392835596	2.444638355333032	5.490333537598385	33.87740661080137	35.10302029433669	11.811916697030727	21.335591411103888	50.80246091010537	40.82917038317523	35.428993330655985	28.502791098912873	29.675972451585714	14.832470258530241	31.102417577828962
11.124837497506357	9.413274746631151	4.619054852949061	16.88837853401325	46.440670860918274	51.58495423310268	30.609965758745496	49.03011669329527	24.04044371296764	38.539339423844964	9.832609444493567	25.829043663789832	12.440526037351258	9.5470205617634	4.16445557412737	31.553671529924348	22.77648483509155	17.31934712268298	11.99920289499135	33.19447853635995	19.36021840430578	25.36935997730777	9.491201918907763	31.364388682801362	22.362353242981797	10.501667809235949	41.49839479915907	36.49352189736708	28.450095319019052	20.73244404242333	23.4746178422444	22.91514542867391	37.21301668368271	23.793321543932834	32.281682868509996	8.52738191018807	38.648038650018634	9.800703186438485	7.3862912192592125	39.04759376108493	43.67683403822627	22.25752780954447	27.678808125761744	55.04980835982924	42.154668627904094	36.55685590899581	30.597997362743822	17.509902122452797	10.415731619803879	20.66734575520502
39.77909415923382	46.226263313389914	43.365064090080466	26.245319958846036	14.059812493910435	17.26062196892361	9.146173440894	18.880519472030624	18.93989103157844	2.342914176238588	48.5838904838621	33.999651182399234	26.32601886617004	44.046091787945	35.20930047630115	15.14130433204319	16.16299083041325	46.119191244787444	36.697180829719976	8.596602359441293	52.49640884703309	16.202731125161456	45.79638761105693	25.26317953643751	17.443377702562277	28.97372315410935	10.271491269609287	2.273491918410263	24.962076049016606	18.03706844159111	26.00355859643842	16.91529754630897	18.347904768259884	48.60748779949701	26.87866691297752	45.465619058945364	9.027599388266857	32.24843283580915	35.3415567820976	9.904463375241736	5.216701233263233	19.424430826649996	11.482118580390315	23.800148688798643	23.533731942298207	21.562945868654214	17.846218514779267	51.74791710819073	31.422953242381197	46.56371785115996
24.6184321242134	8.2477488668325	12.873085427176598	33.89430656962003	63.2351140212813	68.32063517291473	46.95241466100641	65.99332378583006	41.04793619958963	53.88026361957511	9.980444890037726	41.27035317985374	28.698577854133813	19.472655900213837	19.61759100806651	48.54730577286473	39.04623772142975	26.981699651121566	27.01914227114475	49.746146171897664	23.85993177577035	39.428276720905444	8.671612945976623	48.12138071054331	37.18784985669934	25.51837036606074	58.219793780343906	52.202502937971275	45.238024433734125	36.767185492577184	40.25108994304293	37.739281609064804	54.257331187521594	33.33244348441019	48.901682233674194	9.04551764012482	55.33757099257854	22.367651683300224	19.17238899683294	55.79542018232974	59.0677058693115	36.03293162101406	43.93321403224363	72.02804213089478	59.131909818969795	53.5447531387702	47.641520691856165	21.672023602874777	27.319327838268432	30.7536000035348
18.465411712584274	36.405215319540275	30.337120648273608	13.710705401388553	31.5119169804075	36.36336026475494	24.73120934720501	31.446512583799308	15.551173236278492	34.569157118997516	33.2027307787901	1.8266414603026266	22.870114211754725	24.074985796125645	27.331961053277382	18.221847939351967	22.496234993605032	19.93093165948829	15.8789081050041	24.532176969007345	27.097854185581667	31.627635942403117	36.622006471099795	9.373336905551696	28.26506110654193	26.59119529642466	28.42923595639444	31.579269449840975	8.348902295038423	23.363715682093854	8.096398915417277	28.444358954223137	18.91281479465596	18.602481628608583	8.73460738610744	35.5474101949877	26.70949042737029	30.47575684785999	31.047189369915237	26.41155238552805	37.993229701207014	31.1163224356825	24.02212505287568	36.45083368883163	20.359985565902736	16.0846764021789	15.532892228331677	27.65672212425335	17.608021906966957	18.04137116524647
24.769006036878313	38.02326024394518	33.07207675275704	11.989257742189826	19.511496905443245	24.697502700484822	11.525717481956482	20.92354557629581	5.60005477143184	21.014570913898986	37.452601052425415	14.683674696032535	18.796642749862098	30.147848659887867	26.856046017631527	4.627116367556541	12.389011741886053	29.495835978419752	21.46203443157755	10.883109750547433	36.54509334762493	21.264022822319284	37.93294774880042	6.568295068261483	18.721822042563954	22.972359829002258	15.527193589172846	18.025254890306854	5.511586185647283	14.380484575497766	7.535380876264583	18.667865416168862	8.455915093386494	30.494670119603462	8.344485692691775	37.14153520737792	13.390220716611681	27.327949545198354	29.264914265627464	13.256665309626095	24.31121287059173	22.00720310138685	11.676633436332727	26.756858082858933	13.64788461503462	8.115408201155608	2.187876216969023	36.380097028401735	18.633980215559486	28.983470493451474
27.578065568990073	42.50848946524701	37.198567901251245	16.28794034357303	18.95585315549999	23.788726424014733	16.085385546065496	18.999510719919122	11.191639356663842	24.595158860941982	41.22094031381331	14.105767598110988	24.060365527747265	33.19749906301776	31.63363633571322	7.945295557577813	18.0494691965087	31.16927435117526	24.366288865731168	14.527912729004921	38.38550016867719	26.790109068803073	42.49023066445373	3.206307510394638	24.366833878433784	28.259392255238968	16.217431147127577	21.69365906890729	5.207574778931689	20.06194186447799	9.964028521013168	24.294231368233046	6.339138048167255	30.946257447420308	4.358343999531853	41.621398887447214	14.94558954375325	32.61287272093759	34.34733877638519	14.469902527979793	27.05085693096501	27.661612339071365	16.862830246418213	24.30079452735839	9.144368486061316	3.788311032347902	5.671741440424757	38.53936813337218	22.74841703233466	29.973715733321537
15.001480320843875	25.807564179202846	20.90641615919274	28.12796039367337	57.16110883034055	62.29947004747474	45.24396433483495	57.97638555603332	35.756064217292945	54.956774086143525	18.59422241156064	25.449551501244272	31.03411912543286	13.10217334305532	26.351944580188338	42.06198534540871	38.8935807482064	8.289457715556876	17.780444203418746	46.656439054917804	3.442278783464198	44.9783168522801	26.558849008384723	36.02945095382323	41.40443797807971	31.43673930670688	53.14526882099889	52.27937818145088	33.95923556256831	37.8715228714352	30.16195846764371	41.88385886946248	45.09773695642346	9.485075638470851	35.80435657794622	25.416690342266104	50.77457198939725	32.167830392613396	29.9800852323782	50.78593377993574	59.589815671954035	42.48976472051988	43.02602946794466	63.34220615798212	47.51225954203871	42.79812517939543	39.872596000552555	5.663483309204378	23.72576071888674	9.199169119625646
31.761742223991494	42.943350767147834	38.634000096571434	18.235492782248667	12.46032226564673	17.683564558055934	7.489140550315207	15.000248566569523	10.262883911301175	14.583962443477803	43.38831264704113	22.35879236786019	22.623587875499993	36.87771820555912	31.506873979760183	3.188871384635008	13.242676226703745	36.98667428880557	28.463920377940436	4.881858830713034	43.92126394559116	19.893762637739854	42.728202949263654	12.724776101657243	18.58587449739573	26.471761556766378	7.937764224115376	11.745200211988987	12.877869102058238	15.7342497326936	15.222189136482951	18.30933767627438	6.50585116200507	38.24950252744908	14.276168054049537	42.0865877402936	5.617014635544165	30.64275001945165	33.12672122640498	5.552762522667431	17.057154415345074	21.780093808932584	9.644181242245999	21.05363458637858	12.670566260561353	9.220835385095116	5.71961960965134	43.60707736562599	24.660361430189024	36.66468549705535
17.822196285861573	25.100704650168442	21.212756004515708	6.699090292235214	29.982801058221863	35.07387136960932	14.05488407922506	32.8911381865651	8.640172893065424	22.706550167011105	26.26963042295665	19.705170118041703	4.768539676207632	21.561680336598428	13.654079057207813	15.707209286344911	6.4293539981757775	24.837361906645764	15.11457454542924	16.592604481033604	30.526067972122846	12.877125041206043	24.85832911765333	19.06725816596666	9.1915755522829	8.840853271107322	24.973130256459797	20.345755012246155	16.37913926170502	5.070948223033125	12.57618313680949	9.56544246632619	22.026547922108005	28.847912263263442	20.565251083114816	24.25462428330268	22.099493535880896	13.17839722920915	15.347354196306044	22.543199086275344	27.68209412889734	11.425482912290521	11.209881765789232	38.94488462316695	27.75140341889666	22.28591093044909	15.462304642648965	29.533570950509443	9.127057236986003	26.2134444239052
16.157780142632586	2.8499577449611553	3.538509843388405	23.57898850922507	52.7997810110869	57.90034793231252	36.630969213521254	55.53741477908309	30.602390438345996	43.95141693583663	6.248897344195672	32.05603660945365	18.337987036827798	12.361064333155738	9.25188887110838	38.09605668941768	28.72877673412934	20.728446096842298	17.86684803258465	39.3654742358451	20.444461879591834	29.94754520073379	3.205027768579249	38.03792095430368	27.369457087182454	15.444164966609224	47.79960475976665	42.12022300846875	35.128032178749514	26.513149874609454	30.14708613901925	27.926961478382147	43.85853675741795	27.422765653370675	38.92526672602491	2.0234429504812854	44.92394332764003	12.95966450475992	9.717521556088172	45.36800776748677	49.13288469718801	26.626668922178826	33.63359574718617	61.572869397987205	48.84655662701244	43.24741509341949	37.228454230054666	18.268144556412164	17.10119671986516	24.436420952719246
28.665327328225107	27.235446889770955	26.336201791589872	20.045021946380437	33.61772386855674	37.890588172120815	17.226445784225156	37.778539101503924	19.35602065835134	20.066612803417186	31.589644600201883	33.016109628773826	12.617588393349426	30.598614738860128	18.15762004512003	23.725158310740596	12.1519894546266	36.077118270085116	26.744411821187345	20.473198140758186	40.48681278993659	5.1427228103265685	26.626748564565073	30.653254222519195	5.878505993898768	12.02973636477803	28.62667143768774	19.31260273705372	28.37947469420648	10.327065594118904	25.454825530623378	6.055513340180645	30.31922100004018	41.06103408428216	32.34614708380449	26.63172397344844	25.92001310041921	13.171057477934399	16.406820020455292	26.712956567958624	25.063070781359468	2.5729559963232296	14.67954149092307	43.53674209276797	36.593827632594305	31.834973464121006	24.870404132136706	38.99973504399825	20.44865959615187	38.17449905161823
30.483808627094202	46.090852300204524	40.64241272544486	19.949780963772373	18.87229093706454	23.251606112327703	19.25745239084073	17.90322494182222	15.118736761001983	27.0080856218181	44.48528570886406	15.632978282787006	27.946408981318942	36.16232689864853	35.357337691712274	11.078028743085222	21.881769340292017	33.433710197278685	27.36236340236311	17.277762878911528	40.66248509590024	30.469795365425853	46.10276228736074	5.4539415662944375	28.16979598768121	32.145914873388726	17.147845077907615	24.221031481762775	8.2813950061341	23.945683632824544	13.265086335774326	28.07537880827305	6.897297896434729	32.49543815817922	5.245190011689454	45.203547711864	16.506597651803947	36.49504125493502	38.16913307911937	15.858660914801593	28.883918972216684	31.473663663508407	20.365645643560935	22.607081805080416	6.471851269474664	3.4702716256953305	9.236320128052329	40.99317525697737	26.274546901739456	31.86493616211112
18.93000682741249	8.626367366446114	9.349489108403018	29.911500146137435	60.18832876402886	65.3682825007592	44.56767609602361	62.54387513245091	37.56619142691991	52.41074912968606	4.433414950512025	35.69126090459965	26.393138073700456	13.410099036258174	17.571752403719472	45.066474335463546	36.743428228059706	20.35476179799577	21.70314484356754	47.10572797506285	16.96421066989697	38.72882988290742	9.446214800889122	43.42991950311225	35.99746083849126	24.00617459586518	55.31234154400235	50.42948751117958	40.622838860085274	34.6828709397985	35.68882851599088	36.55516999463642	50.33186304823411	26.563871190650826	44.03368445391577	8.890551961812799	52.487911181724265	21.8579270872716	18.63181535315864	52.8501345517689	57.56892558238696	35.44725503078741	41.64476053508234	68.51168214128047	54.780184712785314	49.26354298368201	43.84399948399345	14.775472781819756	23.275675694762363	24.085457302927153
17.787206383412887	26.618192474114625	22.25401531872674	31.134369921511095	60.333558537391596	65.47702400911241	48.25527336425545	61.16672138537076	38.83220909234321	57.90749092114839	19.2515349124743	28.619086366471908	33.616059644688804	15.193034766950335	28.372374058086297	45.20781127799513	41.77537892231612	11.393934274108569	20.701642446548234	49.7272361765722	5.227169513135667	47.59765617479668	27.408705705445275	39.21928417171697	44.06370293087902	33.7552444800664	56.2932297038812	55.259303528349264	37.14994842369721	40.67061415066939	33.330801149695375	44.554392830314015	48.28702054442245	12.397358501649046	38.985691321622944	26.323924843260574	53.9046659721235	34.178677883993856	31.805606285214786	53.926537147750274	62.58570864104448	45.01344587562746	45.98631361943611	66.53333083870552	50.69274331509543	45.989178532235535	43.03668196832821	6.951115299189826	26.49343347751927	12.364138855716304
9.164246329274134	23.943641867057956	18.152184632117216	21.740373082474957	50.727145956915315	55.87842792134686	38.835599651631554	51.63139206062864	29.29836661848581	48.60737378753437	17.522899680457858	19.472179850906876	25.32973125728953	9.323307112013966	21.874228346062683	35.59462049459174	32.64936800546023	1.8645725308996444	11.576218439413497	40.199797911785254	5.827579658410478	39.12861985226366	24.579157376848567	29.80356935927883	35.50086154309416	26.23956498487014	46.67942845071924	45.89937969155363	27.633085225927687	31.753043894810975	23.722620080055965	35.9596826227193	38.743001413674804	6.179690302890486	29.683556718426836	23.366892652874938	44.301423525389154	27.582107799868826	25.82324404042468	44.31598371960085	53.19080425763356	36.81501485481481	36.67416383845081	57.06577288373928	41.379469060140046	36.535543945286655	33.42384986374112	6.812036890567958	17.744310948492156	3.920421518401372
10.022977615526282	26.587462156900376	20.60030871639349	21.045635217487906	48.998453060327826	54.0962755310679	37.937950300284164	49.650687020097024	28.206979106846887	47.85733976595553	20.448506973807447	17.003597076959394	25.764181541345767	11.715605312826249	23.402599937533875	34.0949444512035	32.214468253643005	3.351140225578045	11.650409461990385	39.06646131182395	8.74523365627267	39.26042987512216	27.181060724706484	27.630934496910278	35.58822173677615	27.15958906658242	45.13933897154484	45.07082527077027	25.6424950678436	31.55535122306772	22.08646869173223	36.01670117818069	36.79569501740237	3.3545897399066127	27.36895010151131	25.962022665086025	42.872192398362735	28.94659556955369	27.48015468525608	42.82612603387769	52.282557020837686	37.16555406144545	35.963217408382114	54.95505031460732	39.075003353965066	34.413909096136855	31.795655336282795	9.975046700531877	17.97084804854995	0.7788133272545088
36.73769349040899	37.469560176869145	36.23594064722032	25.470154364192545	27.523105323256004	30.93413548910444	14.314317543108713	32.204353147713505	21.380273802904124	11.744805287952785	41.53892764283531	37.090536583300484	20.748538868102365	39.54753804914718	27.90973296419225	22.450898970586145	14.521400007159514	43.97572936810004	34.2919575437113	16.855120980916343	49.15734462955819	6.763764235415086	36.87184616168325	31.663386518244238	10.308685795362264	21.49932346311716	23.110132010224188	12.30792787302025	30.12984343433103	14.434795048403315	28.7915514721819	9.845558679089551	28.15873646950765	48.15123830403971	33.43962137947689	36.84980209800078	20.950674347749747	23.3136815232431	26.56924457785714	21.862522603334533	16.067889078647838	9.744408387351696	13.41882144047455	37.400367110123575	34.26087989557933	30.61031908617573	24.522108000148386	47.884003264931444	28.06128960410688	45.512458683600634
21.465986496386158	11.4542986637013	12.771975059289883	21.93540574100944	46.87238229470037	51.68559735820597	30.000226508486744	50.31842347149047	26.723648041238356	35.586840530276866	17.282375244829815	33.71009959608188	13.43663512510871	20.29352267551331	8.05615170465057	33.63650194342492	22.399277357010863	28.06924951384285	21.477572216017375	33.103211482330906	29.897946673567358	20.744492641529902	10.743599293978624	36.52447501170994	19.015997182530498	9.255218618423125	41.74709118558186	34.251840776245416	33.65878020537248	19.912080322670242	29.06572591778814	19.53831493190989	40.08203852064107	34.443476857855345	37.818387237304705	11.012706444002548	38.852999060588246	4.907731202574128	3.9015784034499106	39.46516048424932	40.73505213802094	17.337765729010066	26.963709234473715	56.34447717438208	45.8330111166511	40.34193836378184	33.54648924958085	27.916721842194633	17.276660791592924	31.308692668320575
46.32176360529063	58.964103110248494	54.42779727532114	33.523022516676534	6.523788543297126	6.934056231757294	22.092974010055297	1.6332451781019852	25.95092010303625	22.78142563597464	58.99078508967789	33.269071740611025	38.72647151715352	51.77144916815865	47.552003778582616	18.441293113341224	29.172005850308707	50.43044533431814	43.02904621829678	18.832025178356844	57.62471768025744	34.30130785692185	58.774353295342955	22.393123621173576	33.85856157945741	42.5764289119527	10.746462639542811	21.498618165558316	24.423519715389016	31.672360020865643	28.675405890842494	33.48641884391317	13.404780283100074	50.17689571371651	22.890297717457347	58.09986957018537	13.306803773830207	46.72221424023878	49.23578267408672	12.504345887538626	21.129104968672213	36.808731329659174	24.944776238034578	5.113040414772911	11.790458648146398	15.596825182437518	19.6006724110568	57.67477251992249	40.142919954518504	49.286946224962065
5.5701903746201715	24.401421612377394	18.112393253488257	14.672852560242223	43.30092745884214	48.46012537213354	31.6313742448902	44.28133178196269	21.97384217100691	41.51330900934071	19.611761782314048	12.876125137390408	19.763691368632514	10.11902987065552	18.78053424601708	28.16128402640578	25.83564889609367	5.705487489157631	5.744014003404408	32.866665375045486	12.879043379507056	33.01159436600823	24.841166226390573	22.637808301560025	29.328627481839327	21.599629343138563	39.24516964150021	38.74636398716245	20.337217502437678	25.210046819203214	16.298017336227957	29.743642252635482	31.392329675914954	8.698718685808293	22.670305588604023	23.645117549952605	36.879062319712084	23.925387468782745	22.955231840021977	36.88539566730458	45.98745707062738	31.036445245301707	29.605341550282077	49.78333655784428	34.29216343978186	29.297298239534847	25.991143182208287	13.103160361363663	11.929173547773798	5.9857538758943445
29.850788206998203	40.39414019281126	36.21308594345345	16.17225098646593	14.778505652879055	19.954687381659113	5.374102866707754	17.616906627578416	8.139989540535764	13.972027048461374	41.04323541010679	21.754555987183398	20.007376347647774	34.81870000765188	28.948870424116954	2.9510680984931192	10.525422266096232	35.39241560327811	26.579303625483433	3.7860135066114697	42.20483744702321	17.425182534994647	40.16107144795213	13.072262679694967	15.946519986181427	23.807858476183515	9.948296747772023	10.999853873524033	12.606107278758147	13.01719800786763	14.066771142458263	15.689602766242658	8.721864706063942	37.06802490809363	14.762756501241045	39.54291850405626	7.248785702029076	27.956242059853853	30.474420096490856	7.4784179694667055	17.19463963055375	19.17099970863648	7.094215035457048	23.670148719184247	15.002037972584299	10.923804269848201	5.551416308136364	41.78412471345225	22.43458453304226	35.31010454743191
16.596873364207315	7.036857519215183	6.610214973958884	27.195957406951795	57.4309734487305	62.609170679510946	41.812203695560704	59.80520900767407	34.819697215998616	49.70555170662289	1.8240172160810764	33.350277997720084	23.656542268168508	11.264440259745866	14.896365008734602	42.32378439167428	33.994906380802696	18.757162249261018	19.23386189866112	44.34429562494965	16.286150137292626	36.13222946120529	7.8792525659330925	40.83860067658128	33.34284099586786	21.353741740947996	52.55148767938284	47.70208761461385	38.01334852965817	31.94815398517924	33.06321720048284	33.90003725795638	47.62861724430154	25.191735744152233	41.481848931668836	7.059572102461491	49.72618377152279	19.38406654230578	16.19578113168453	50.089628006175666	54.857830194662306	32.87716013459122	38.893973894763676	65.77898165015604	52.13597025576747	46.60491710626525	41.12419144045079	14.043705979659762	20.554522257500267	22.541445870378258
10.525867258908542	12.51425112155535	7.7758000734408785	23.08985288410837	53.773022049655566	59.00046517131288	39.18026143796765	55.67901137443064	31.073694200572163	47.93678777594959	5.6619459122807125	27.1087269511401	21.99330049740358	4.826937879510714	14.814235749007409	38.39765536996806	31.715335798759252	11.582164170983711	13.619373597487117	41.35482285440061	9.903880413146888	35.64304217787004	13.24280820892948	35.52819190461412	32.41432497776754	20.9319251654515	49.11164104488275	45.63312534243046	32.82967549066702	30.023704176317256	28.032074971169745	32.952358583064054	43.10578791452381	18.027368982414785	35.96346644872021	12.084150996805594	46.39491395375867	20.421117054656282	17.722738520426635	46.64400318395386	52.959880992733865	32.670014041327825	36.457582219079015	61.530401272043456	47.090107847923626	41.69238328259221	36.84960864729848	7.722384853485418	16.76606348754099	15.362592889899108
17.378205467548785	14.522621535687527	12.80117402884907	15.579835314606196	41.1938960952883	46.133232555139095	24.502670686486677	44.42368692370842	20.40749402031118	31.15267289987955	18.077214379705058	27.717932845312195	7.075949343151127	17.83593079624904	4.720629147123513	27.47040965229834	16.677063743832946	24.578335810181155	16.602566852336953	27.47376890186589	27.825146660593173	17.052570787397038	14.07641016970664	30.112850044574888	14.493215301731325	3.008940820482365	36.090998435447936	29.464284929992242	27.251979166970205	14.266945427214804	22.697641865193997	15.049034274368463	33.826684000861896	30.48598932240967	31.41777271675799	13.786743380212299	33.18794816526996	1.7921862753893396	3.7036842457155803	33.74177434237466	36.34051358220092	13.768952661733229	21.45382339750385	50.47172340423108	39.49708030434807	33.98164599078641	27.247032885804188	26.12173463193979	11.491550905211092	27.388206066107042
24.670519089682603	26.27808044874646	24.25113613117208	15.08833404133108	31.053800467566056	35.67797903637761	14.172315069114719	34.867129046504836	14.556921964046783	19.44593098375622	29.571867678842825	27.99953166623253	8.522847023677521	27.249179911308605	15.880010151505504	19.609788420643294	7.693122696650775	32.01432604054021	22.461224006267727	17.40726470462613	36.921820284853325	5.55892918604623	25.788568493171883	25.844267958334534	2.7516157636774308	9.404839924984584	25.94594650054447	17.978715419185953	23.483601290142804	5.531570148790045	20.43662674600653	3.292841007005581	26.277223606625117	36.65265089620256	27.508690117693373	25.5641229322888	23.10467238416377	12.11184990136192	15.283645158938201	23.808241274842818	24.628318564708596	3.095797819603841	11.267646314673163	40.79139166533726	32.48357059324275	27.49035656053264	20.451196134628972	35.60220634181423	16.14477240139347	33.85433069753881
6.07163031291062	20.471548296411715	14.615452943229862	7.83176593389956	38.46742843637452	43.698040807263986	24.679363907430414	40.30640700045929	15.864759141159077	34.14131129896741	18.32738658446274	14.670407430597894	10.962860043450684	10.839741171063295	11.627963737535227	23.063593966229252	17.96623303688894	12.965581471837913	3.258348655009783	26.490680668195253	18.817723206754103	24.40604393652367	20.63901707981411	20.74088156895116	20.748616990947795	13.0312772827848	33.90095874662081	31.554579808452377	17.901062683626638	16.949591093065898	12.950523456613748	21.192530306897385	27.777887666884386	17.487099124597876	21.460611806707472	19.60028506557951	31.25273382198515	15.902849409857177	15.643985185171022	31.443742388361002	38.9098347121613	22.28988502284849	22.25612215559703	46.16682373958676	32.04219797719616	26.54147852524817	21.477147887619378	18.047378908492508	3.1281775514406673	14.632922992660731
45.43783865128225	49.50086150953572	47.44651773446155	32.331404532178205	19.371954534659437	21.04362372874457	15.775764485656072	24.233465856380896	25.614181056526537	5.76457452096602	52.75565001576389	41.11353483190588	30.742816408491898	49.24330459533197	39.09789232865344	22.538849766918794	21.42890870135587	52.1361247409186	42.51697936277691	15.907702874793353	58.18584885050466	18.185020477064665	48.97301454617946	32.68713287929297	20.65304510629521	32.644564725704825	16.79419853933752	8.754268446882035	32.27228799059171	22.759290532673663	32.954189290542274	20.09537841908053	25.709700118760814	55.114236229708034	34.31851361840666	48.81197036550547	16.180564497834663	35.25677400845989	38.48899026967386	16.992583075140956	4.759432774975481	21.589854192862692	17.40836163798367	28.171849446324526	30.619399010200404	28.97598320660647	25.226419445234384	57.25013308185789	36.82440447887732	52.89821948629007
29.78131449958462	40.86650739719103	36.54524325113533	16.199198515722216	14.527315694633813	19.743798918412644	6.6029981883094395	17.06832536984022	8.199526274238103	14.99433347936589	41.30433927392759	21.02201325026552	20.576178684087495	34.85206805705934	29.433530821794196	1.8572896323358419	11.398581226639392	35.13384544438676	26.490982516502186	4.8263262724231675	42.01896349868481	18.579304152487975	40.65611829466163	12.016937548559453	16.996738612352125	24.45836143208329	9.89537069484009	12.043665266280229	11.726909917767726	13.868234845892534	13.55248292885912	16.758859948980067	7.55869989434305	36.597617819654516	13.680899865922596	40.008542881119105	7.37752477367498	28.655959213230062	31.10012530653971	7.455977449327312	18.00678283583354	20.244957695214914	8.235262862406207	23.11911120115619	13.847064234757845	9.695662104663564	4.559324011100077	41.66258189932817	22.591250320291202	34.92371251033103
8.3626896879723	13.713987266280416	8.377260036571245	12.730169536206612	42.76826975777976	47.952465154671984	27.406173738279026	45.166246789982985	20.16495676227433	35.893570487170656	13.047209514362747	21.66152718486255	9.909624559284508	9.165042635346227	5.207340760267901	27.677429998706693	19.75820237887173	15.464728161901581	8.299770015386496	29.797215246155044	19.068358042260222	23.711734284704974	13.800702157144137	27.078247815248524	20.384830783114992	9.463794171586045	37.90871097495022	33.65566649453795	24.16886615493452	17.966377658592716	19.187411643642704	20.915605237979893	33.14740804954248	21.481880229044357	27.97805075237865	12.829603409802061	35.098817692810414	10.61979148883217	9.381768607022062	35.44352284152539	40.9512356664595	20.891281987563207	24.58205530725869	51.15732667615647	37.96065552249041	32.37196547774238	26.573278695875207	17.56553693910532	6.155716837991964	18.361949472706858
20.753657519060017	36.306795546920085	30.768548938786353	10.463092918544683	24.89365696655658	29.948325756969073	17.306727441167645	25.541836086120263	8.720881128366734	27.070624899268182	34.589381653268404	8.507493475972991	19.229196997097496	26.39194310126264	25.83020515299812	10.779527923511369	16.07543501971278	24.448334009081183	17.56381285213996	17.01820268586637	31.641174844150047	25.318434274374145	36.35182412862336	4.481745891526835	22.243317046323924	23.354171759480845	21.356189940051085	24.079469975605967	1.6486059818771108	17.429876932813677	3.4225466486636256	22.327091986760646	12.655912916133317	24.727160143977905	5.4967833049183765	35.42050525479726	19.427225957561713	27.612276362287897	28.932783140182448	19.207266032322114	30.491258714166086	25.34444540810728	16.846905496992115	31.024638582797117	15.911694832867472	10.61788468372153	8.139861320761367	31.73606529453252	16.485823149265283	23.483493715887047
17.049734887458015	1.9177848741079997	4.396726934285289	24.499062054670762	53.627443935841	58.718035616837376	37.40293304986885	56.39698445352663	31.480213740064983	44.61782477801472	6.378027366969701	32.997142775977565	19.120586388765204	13.124554969427434	10.030010311643467	38.967075824486805	29.49737065035403	21.476372954603853	18.798805225638016	40.16187032925737	20.949649760516305	30.509878356198012	2.362267205499786	38.97632879597492	27.999790361352105	16.122197344162075	48.61696060299833	42.82259000928752	36.06532419573702	27.2585558829036	31.085507002981615	28.556532283091094	44.75686705797327	28.168367124872706	39.86818500153018	1.1444918063682625	45.737340654263186	13.457536493821987	10.20053324756552	46.18989278256957	49.80248011417977	27.169378346469106	34.3970470162794	62.43552212170391	49.766537155423045	44.16633492618299	38.122754913872804	18.752340209091876	18.035504302410526	25.20346296913046
25.058850158923168	23.107297349134715	22.127984920097933	17.942509883557154	35.833418111159766	40.37308590931233	19.00451293368633	39.716809469495324	18.944386109113776	23.404053510612155	27.376602608771346	31.083873210709772	9.475762065794783	26.636298419022467	13.989309386944525	24.42374458421813	12.478592724620295	32.47361390535078	23.392465400396024	22.253516376590852	36.579456020372746	8.467524491578851	22.52005654664284	30.113213401162213	7.291331158199166	8.048588516934876	30.74225786749432	22.276384624825415	27.60039838446611	10.151719304107962	24.08735064013367	7.73428681957138	31.094754451338325	37.738017105917066	31.71912753219478	22.4830962553688	27.92220933028726	8.970298145285156	12.216463566961112	28.64336829746163	28.518157999027423	5.06958182126524	16.13807034608696	45.61870865086924	37.26911996673788	32.18618995354044	25.133308391503608	35.027005336655655	17.210534844901865	34.775952173262006
35.43295931328575	36.072635286152966	34.82659746431187	24.35345353984636	27.974872236725695	31.558013311485105	14.050289839414527	32.58780826725093	20.576771045119564	12.51939958873806	40.12912755827116	36.164394190671196	19.403085895483013	38.18339784144484	26.50229660598872	22.08584578794547	13.55362718535102	42.69331633878546	33.02448073065158	16.766026550352343	47.817975044081	5.415730668605027	35.478259344475255	31.071653753564604	9.019308922003225	20.09638005311073	23.428946612433947	12.77907721661537	29.43708415485278	13.29968874552398	27.90689157227361	8.576704748133185	27.975918284323704	46.944356304436454	32.8473585271166	35.44973906922866	21.152287746312265	21.908255448335016	25.164447294893655	22.05293473752481	17.0518421601384	8.337360289340092	12.871201366979802	37.89915339303879	34.140677544932956	30.30989908579742	24.051732943504728	46.528625726602876	26.77414407938162	44.27996994440818
45.25415993284923	52.439651572665426	49.45231752486322	31.559201177150808	11.171672837849702	12.67226409403326	14.572151780585271	15.956376894052408	23.84653339657019	7.458290513953241	54.636658636528544	37.875777526883915	32.406337245771695	49.74981828578913	41.358393016975405	18.589256825242988	22.109409745545452	51.301080087267515	42.0895905296092	12.953927279534106	57.88486423515923	22.359494716149335	52.01976772305231	28.155341418921637	23.69819543915111	35.1744511130534	9.714462377710833	8.486475577990445	28.444642884700468	24.11849424525465	30.334980743386403	23.16978962944454	19.77644546596504	53.30473712484237	29.5873772960736	51.672104231305234	10.302322893198395	38.49644394540098	41.578801669272316	10.844167947513014	3.6589751468404494	25.629051626567794	17.27371420390566	19.765556789304057	23.7114424349638	23.210784943848854	21.255956877614967	57.25617055211176	37.10673363160096	51.45854733948111
12.428417330842061	30.844026945962316	24.655812169099807	11.665341219466297	35.9268006830165	40.9735665323671	26.468858568604663	36.439372534206676	16.62770326240108	36.52965734191422	27.20696838843324	4.394357722031295	19.934059361190783	17.96367231120589	22.652331888981344	21.40929527224137	22.384488417331813	13.93898705422484	10.13135902701737	27.007321731839447	21.160068677455733	30.93566500643748	31.126894033209897	14.4246698266481	27.331807363710954	23.113363240285242	32.28941411803214	33.60147479909519	12.455630274734181	22.58911411160269	9.47567557674544	27.62189339015698	23.604126398724347	13.711382610876157	14.266643109375282	30.007743347320808	30.199809238518995	26.563937751295907	26.618956945107257	30.061719685237826	40.51227547855696	29.771790821931482	25.07267458204946	41.7418768030205	25.961403826348217	21.198234245564656	18.939289545949542	21.588528883559984	13.288874343711296	12.512762149903837
10.21477797915143	24.4881950240118	18.806268419443796	22.804473277308322	51.69264491167363	56.83550252335881	39.89348260997327	52.5482570489753	30.338512184618377	49.674689680636085	17.902821133601496	20.237522858112634	26.385501186419695	10.057720408231495	22.79237670086571	36.59119075470229	33.725045011043136	2.9392726765697943	12.653292840194656	41.23972840894536	5.230021305847676	40.19683071142839	25.144108209371755	30.666684937312088	36.57139403751515	27.249201336057514	47.673664970572155	46.96246138449736	28.538083064112183	32.83004661650149	24.691215478747424	37.03121861909269	39.66334885107618	6.034255690401143	30.507362231564585	23.93783696857786	45.310103762796935	28.523293052790017	26.70716394213468	45.31666439108537	54.250016489168964	37.87196729401084	37.74180668253511	57.95365776374922	42.211555928884856	37.41513102321551	34.40040222878777	6.526513999276286	18.815210121140588	4.289105980434591
15.115314140066262	8.404980216220281	6.678040552010852	18.59059452347037	46.70324902542517	51.749661338242795	30.31435825584597	49.63879507371909	24.92942507792313	37.44590280766542	11.804661958368927	28.888708274158972	12.103197777312845	13.608066270510976	3.204687447874602	32.325135529977594	22.409425164498227	21.454368618264755	15.609905522402528	33.13547952249951	23.269283750498143	23.47008139324688	8.108465929264591	33.364545749834974	20.85326691229818	8.946097607579702	41.654969989378344	35.648864080342236	30.43954456022631	20.1284377822332	25.555782044963046	21.410804811329296	38.354897951280805	27.911334267066735	34.44169945217709	7.5954944779765325	38.76308361586001	6.6917598421194775	3.6692652445013465	39.24858994911952	42.62951380608754	20.17646855997567	27.292879655219437	55.690694324921026	43.651385101641374	38.054673846237506	31.701469560865046	21.331832376191333	12.703954127682408	24.78188296527413
13.15529873204949	30.732453120364507	24.6416999746081	21.86371079674401	47.8552694563078	52.83948692565076	38.14086837361244	48.09285399728118	28.275634925380338	48.18045825933556	24.758821086502916	15.040167222152567	27.86202205687537	15.816908076141837	26.671814802020457	33.4489102091967	33.12768453321692	7.596848271643161	13.915565789562576	38.916341876846836	12.618318897781878	40.816679357788814	31.29665599947434	25.95635811651099	37.12712687455645	29.769535926133806	44.31969173539894	45.304580150873726	24.331402842196642	32.78775795022814	21.468761516531174	37.51306394377328	35.39147733726647	2.007746837401009	25.435940177680283	30.07690391272526	42.24185620552769	31.99163542852866	30.82143609442976	42.10281891916996	52.354096978429205	39.008825106445215	36.451277949922385	53.15287939172406	37.02600922820734	32.73543182524271	30.978941695948677	14.116068280015694	20.044182579138674	3.8013055760823127
35.66213857866892	50.144612361947715	45.02494981289008	23.95569375305263	13.357080527378958	17.378549713322148	18.446857640586448	11.872318814755406	17.577090004687044	24.24760517570612	49.18356958252191	21.57984259170151	30.906268103146576	41.27379394657639	39.03694931420529	11.2049576329378	23.131478129103428	39.1271042639285	32.443356111181565	15.71596968150719	46.35544851823229	30.71186764203289	50.07657991955991	10.879448943246224	29.046803941083176	35.049164874805385	12.744028116778274	21.776557146577847	13.284402633956653	25.482041045502616	18.009355317096755	28.839114425807594	4.580464646327951	38.482473175144705	11.1536603408778	49.26030366629117	13.007603713758154	39.3904487375685	41.42550918565462	12.175530707893246	25.148497370808425	32.32498261353061	20.370624780895916	16.567651462808914	1.7134751492397775	4.351716795375552	10.756317404142491	46.5702655176818	30.542263764704224	37.73944159244369
13.770271346961785	32.69774630512144	26.41219457845611	15.692880421072	38.928907920653444	43.86611682692913	30.361286601512298	39.05926748501767	20.569425820963527	40.409432982306726	28.268411647271673	6.003333857684529	23.680611724853136	18.787291296661294	25.517456201205228	24.892125014392125	26.454531990666617	13.01284376579813	12.294735579992196	30.739489320945978	19.942788356354555	34.993562120259114	33.06834536422738	16.928945603561193	31.379778746384314	26.63445906493568	35.563936665134776	37.46191339685378	15.439852185860177	26.653915486286675	13.217822543575775	31.67661487321658	26.404303374219218	10.940529692688528	16.39366944752436	31.901207433023746	33.6215349313479	29.8482749162015	29.602658053280198	33.41899385755275	44.27411996086374	33.77517208064062	29.064586971472522	44.111255759047765	28.0118293264313	23.69783408587568	22.32075086227839	20.778567904400134	16.618455313805185	10.589492646569457
18.89263407929361	27.14710630350646	23.122637085880022	6.460974961292032	27.963421551239104	33.07675608204408	12.307483103512565	30.81475661310049	6.6104346013308195	21.350982292107343	28.112627059454177	18.915275173231468	6.86694949932323	22.977516633051653	15.702252762228579	13.60880326487862	5.12472704523993	25.672172096224013	15.992268628091486	14.691571259558218	31.643978528951695	12.919473909177713	26.918201161950318	17.330898265381293	9.335184328000942	10.917201046944168	22.980521053268617	18.860249505458277	14.735516796115832	4.595641405407643	11.31116545524634	9.608229182534165	19.944267184513826	29.276324089637	18.887263049947293	26.296225006854215	20.120628302713765	15.24060128836572	17.444992609339145	20.5390420480659	26.22258365694479	12.007318203557917	9.596881315019736	36.86748926524882	25.709342385405606	20.273207205457314	13.401753266897117	30.767382815476413	10.366426390069154	26.77377655823491
38.19353791044054	39.68383646376353	38.25858266381266	26.41988650193448	25.704208998288273	28.902788462374737	13.70576310871855	30.458832730373537	21.66342618164027	9.634369329580844	43.573219874154745	37.54928936022003	22.398620045920357	41.236171870710784	29.903440916705776	21.901930320891832	15.235741476415127	45.34451744946616	35.6289086847831	15.906765895762113	50.72840028987162	8.581246303681322	39.10164329812651	31.465413354981646	11.86864958097991	23.452089748537148	21.48572464510488	10.584444462488884	30.13276503399592	15.526903089631212	29.192484751643505	11.358545303364076	27.261850473759136	49.28211795999291	33.23505936128669	39.04733688071969	19.506877465758098	25.48038882831316	28.738776129113667	20.42816095106538	13.730087059190598	11.79058569993965	13.334665935129685	35.50120717489777	33.2366266371456	29.897118151929583	24.142713897561574	49.5243730866627	29.47773292686886	46.722078503708794
44.05633175470469	51.41699970438413	48.361492578749186	30.353850098438677	10.702106612142867	12.707688796992077	13.399135534440882	15.556993546313251	22.626078852511892	6.854276982010389	53.53273078316561	36.662090338320255	31.319583360965762	48.57528700185205	40.29646781778083	17.376645906010886	20.994359895462924	50.083858739607976	40.88606373897951	11.730688037230575	56.67829218985912	21.558011498774462	51.006854861839926	26.98542533179427	22.76395464323196	34.14627653728944	8.769263635655632	7.52787621308567	27.242149663331457	23.03916319850436	29.108476141344564	22.242114751307966	18.705381704520995	52.0771923960261	28.4319411034785	50.64368896531049	9.166344272491152	37.52277885347252	40.58497548928876	9.745354658632655	3.97635995577705	24.78765706048827	16.138147150533833	19.6782234064032	22.804733548878634	22.13139164449767	20.048818378574616	56.05902280545232	35.93351578813123	50.23284796172491
30.09227603583975	28.805938848990074	27.937918665320815	21.035852881258947	32.906058186235	37.05567266668429	16.810593502983078	37.169570401842144	19.777526932332705	18.911787962157497	33.19194537387478	33.88574846036205	13.977203054962848	32.13124966672742	19.75109997535036	23.68313349352497	12.437290231113641	37.49528327478637	28.096583230448644	20.01885569351149	41.99857577770344	4.3370959205394435	28.190248583709497	31.036973293099003	6.09656721896589	13.587593093424788	27.975950392086087	18.339915286624603	28.86185069148131	10.860791819651551	26.16257739396243	6.128808373924909	30.205079990183172	42.38380517944406	32.75419574266601	28.2092723966487	25.330935002766513	14.76826215085368	18.000205193619475	26.149697295021518	23.83378771442064	2.9739706083412925	14.443447821803286	42.85576349722556	36.492969641872506	31.878260043535576	24.98820344509814	40.53235880114945	21.784723457849882	39.52480750571184
13.838654194145708	28.050933404808994	22.623159479991127	2.6843582924701086	30.276375372460684	35.49996611373992	17.971042873988697	31.91097143770027	8.259875065248576	27.94452694695138	26.693781653527257	10.50217329426307	11.88807981074763	19.159500364687208	17.599007934632194	14.879415379505835	13.03885837795189	19.21965209271699	10.529590198495598	19.158874587305185	26.002433490413445	21.560663022467242	28.083072383097136	12.730002622114934	17.984718389798278	15.759144756111452	25.900711114568715	25.119580253866786	9.810465791543578	13.202133215170171	4.8566009757221815	18.256424005209727	19.32269525848541	21.58298562390482	13.735605472913816	27.163976639687966	23.38951791242474	19.83876782245213	20.861901035042255	23.480243767727824	32.30675356557313	20.552422873421005	16.14567592414323	37.73676789865338	23.695020934916847	18.14871133606913	13.095730624922792	25.640140683020697	8.226343651334313	19.45734729584357
48.94070338307917	52.68640359997671	50.78429007273638	35.8342190229632	20.799602764928956	21.64872066009051	19.195249466877154	25.533349120023484	29.055261859755678	9.135857377997517	56.09957752202379	44.453080397175796	34.164114864655225	52.71730270498777	42.42310413133365	25.68050915759868	24.932077184007532	55.6434068008711	46.02397169575813	19.12155891387171	61.687435123784134	21.335493774075456	52.13952266936111	35.78373287404259	23.97372955111021	35.956606659787056	18.955861581001013	12.091872919470276	35.49813150855796	26.23280641103137	36.34440252823416	23.41775626689916	28.401295248581235	58.59645628163725	37.37950123158089	52.01378175174643	18.762352076244944	38.43758702326233	41.68316266538928	19.507711678289127	6.454234924966169	24.71834982228085	20.903423122062822	28.860966813995805	32.9679746601521	31.741667885560897	28.387561956725083	60.742662878894244	40.31967895579192	56.39445099481742
16.747345348681893	17.78687875901632	14.900410512039148	30.231300118455874	60.81687127173508	66.04593498355156	46.75640777391178	62.419401407966056	38.2645193782035	55.70254118277898	10.530903018387553	31.981121687438325	29.86681297390648	11.607031005336792	22.607060154937415	45.402699400733376	39.43366033690397	14.166233681559241	20.054356816866463	48.790660312406104	8.135848112185691	43.54687459138213	18.62134462673218	41.463724141924494	40.31171663772127	28.81408106526789	56.2984169931519	53.3389978022365	38.94670416522345	37.8232415234734	34.39779451144783	40.84834973650216	49.65597409714948	18.924300477631476	41.65620234256333	17.684881509582834	53.65117173713458	28.07458674694845	25.20656593220348	53.8429296585771	60.685891808199074	40.56406825778247	44.107683424804655	68.15090882575512	53.13971949560991	47.92989842873891	43.651881357460354	6.537158468214284	24.22612204917731	17.24967469958562
38.9745655143845	50.1014975135254	45.9131863918814	25.534873033570126	5.150279516275156	10.380610339913234	12.526892041555929	8.19529613193284	17.582122411671797	14.60214809228433	50.69810303898767	28.289221113166207	29.67305017520456	44.1561664713952	38.65480084558302	10.26999978700323	19.793561180527586	43.947854307128274	35.66833790442755	9.270396134140798	50.973443924371395	24.769846557049895	49.85842098225471	17.675791956447615	24.292213075506197	33.37573750433157	2.190579181917254	12.685588053890905	18.747624185119538	22.28215816794569	21.97865154418264	23.916272800706082	8.389427429967174	44.754124985213885	18.82724132958151	49.25279226580204	3.812939787120307	37.43004261913186	40.060180337021734	2.954063501658994	14.692530322501133	27.237797740482446	15.413754999917163	14.16419807799848	11.850652491539504	11.789883351456039	12.266611280465547	50.744024416247704	31.9799773737785	43.382539315089815
9.633779141064805	16.00717559144991	10.987477490008182	23.13290293592194	53.69324371547521	58.922014525271365	39.789946195950115	55.30748351955761	31.164578086603363	48.905963811615514	9.085701414492972	25.395205881576494	23.41070274778167	4.644240962183163	17.17289218344212	38.279277695495864	32.608953138751495	8.609766003035473	12.936229756415123	41.74873050164336	6.510959107603653	37.31273668328113	16.728107926104943	34.505308088605595	33.93724453938677	22.914635343813362	49.18789401026218	46.471661683216354	31.933192502420944	31.12378686017452	27.321612651758244	34.458949320508864	42.56415335297541	14.78166202952357	34.77634824510148	15.56036740510163	46.55326341474984	22.937487710129584	20.46360753509463	46.73498321573959	53.83189831355037	34.495283626921854	37.20202408846268	61.055940163836695	46.16457842127295	40.89927763144272	36.5301986780693	4.4332805909242445	17.264726128213635	12.295128570308773
44.87720693781232	50.85239981216119	48.215944800266506	31.344260083832996	14.422020851802154	16.101955540415716	14.234190691698448	19.26437161958871	23.97272592199103	5.184212425157964	53.46503549987289	38.762972222528084	31.213446739320098	49.109435995591326	39.99037568269936	19.629112308134086	21.179295894716617	51.214818798224	41.798622612013006	13.367366288802522	57.59718583933273	20.124866053827624	50.390137624591475	29.572949988649178	21.885215228075154	33.66803340444742	12.253944255089094	7.275594055943082	29.539365266076075	22.95203059823064	30.902711724570985	21.33809872738232	21.807880718269153	53.632567017784424	31.107191321287758	50.11270733344909	12.155271021152226	36.7417366610167	39.8953686018325	12.8634674044751	0.2534194091086402	23.484254086451926	16.56575953085494	23.197116493089208	26.265750383128413	25.185212038561662	22.345155861860995	56.841387281506016	36.49793759329743	51.62512617769657
7.573330160695064	24.243677915437342	18.250583411991144	7.20435360762461	36.6994169456545	41.912562029350774	24.224210600434805	38.13334220412382	14.707020843203454	34.06107335524649	21.55654472857017	10.769321070777934	13.44769271813467	13.160442061720788	15.48585513394521	21.340111596499078	18.397556768519053	12.777160518014357	4.3292378611475675	25.601462720507143	19.495978532769527	25.90600701439493	24.446248525715383	17.60295077663791	22.217302409816842	16.20570031967832	32.390043211523356	31.3137922634817	14.885573364015483	17.89584768271872	10.140189556851178	22.598486886358728	25.368092358837764	15.876293215858503	18.134851460256847	23.38110710673061	29.89475759337166	19.45725972827724	19.437928259152546	29.977173024628144	38.58297522829105	24.200096591533292	22.143859579350416	43.86084967343702	29.14694972627898	23.776181769500102	19.420767283043283	19.164223539188207	6.189703245242465	13.410194130094615
16.538914135310183	23.59715921795365	19.6513214407196	6.52113803109001	31.505305382044853	36.60809248415642	15.617676392023732	34.35820671796523	9.864486260128828	24.19138527694893	24.7058030309624	19.66301366442126	3.4836666272611403	20.107328778154557	12.152514721816235	17.092382077007148	7.95035034618337	23.660114010525582	13.953702458329204	18.150460833059565	29.191777499100905	13.776445351445918	23.37002183078112	19.869515787785264	10.094619062920033	7.669802242421201	26.508663393642934	21.8664638577908	17.101704657528195	6.400046643565596	12.997009672900724	10.518356907005739	23.31674803536072	27.90036816075181	21.299701830129077	22.746483735715685	23.64004251883512	12.027438481806945	14.021527288213257	24.07329610550459	29.19179359934976	11.993635145438855	12.762422309303442	40.40991704909083	28.93979824679493	23.42820374579313	16.7079364987844	28.14675910838014	7.814432861752521	25.192124522526086
7.400427198094828	17.493040996186146	12.007415814739879	9.158335324172139	39.59539704629361	44.80679444280129	24.795968686539087	41.800481211491054	16.883938283530064	33.76984651204931	16.333587860036246	18.09581543699361	8.798189645213508	10.493492823392682	8.090514778945796	24.346015480482798	17.475215187062773	14.810263097976886	5.88476968998368	26.962113322011128	19.701266186972664	22.737342690927935	17.57913593193384	23.31441316081064	19.18930056864965	10.004171036533402	34.83298887086923	31.360405839997945	20.410395198148507	16.01774737471635	15.424933936527484	19.68096977764956	29.600362140070352	20.101659650198833	24.199949685843173	16.60906239569092	32.07548553904805	12.492708787654314	12.103711669676768	32.36282691656779	38.71438708609621	20.279843746511112	22.12099077643309	47.755842716662244	34.28024051845582	28.704584859037166	23.085209916446818	18.55540226654136	2.5154392619071664	17.091156821395145
17.486474477424363	25.905362456917363	21.757808806777522	5.522613551302191	29.271630541229367	34.40552990067743	13.751127946431495	32.027295178429775	7.452186220928325	22.78543025006001	26.714020385059033	18.3847324864581	5.885354097608618	21.527637620291056	14.476938025987257	14.705687886715783	6.523651534936552	24.329092973174422	14.62819547996696	16.092431647890866	30.234079714242917	13.839518041376486	25.700254474770198	17.6714976013203	10.1852953742303	10.049309336144898	24.317761512583996	20.308065134002657	14.967034649721578	5.689739358710424	11.157435776499469	10.513225799926225	20.904046379787907	28.077200244721112	19.156583362291713	25.047622749580153	21.471105761537203	14.40492167437463	16.434504717648828	21.867436413117094	27.66951223039365	12.616887529244542	11.04859890881679	38.07501499758433	26.537731048217378	21.037950755034895	14.295538809264958	29.33726777153054	8.924645282007425	25.52203980702077
8.749879567668035	26.08659410144578	20.03451360339271	7.832727102708769	36.12764456673272	41.31443825453267	24.42258230722859	37.330103759024304	14.686359241730038	34.37897535212593	23.143188454127976	8.856661487503294	15.028763228306323	14.440031740937512	17.432001312453078	20.891721383162526	19.092695974432328	12.935513697685733	5.738954346344492	25.565039773364912	19.92791631655786	26.99672042009525	26.308550987034103	16.30800125782668	23.321602998949533	17.979571488223247	31.977606036543612	31.56690892878238	13.708144153207668	18.82669790266544	9.222806787967153	23.67319410570405	24.483435791283025	15.197616133226504	16.701255856331997	25.229535736168707	29.578806289504772	21.332725360384817	21.373104996848294	29.601880647242947	38.759499978077365	25.472030760460722	22.533445900235296	42.9672510021937	27.945811779243986	22.68275380244699	18.80153507997913	19.80950982623758	8.052160780004636	13.004747092593455
7.665529905783708	16.898125828708782	11.482042882141652	9.634443026695486	39.96432611444588	45.16967852262982	25.018457140857254	42.22356405915824	17.271572818186844	33.89286918146899	15.902878597897578	18.740855961800715	8.64818512305778	10.406409619581986	7.455129220724707	24.754046707280192	17.6124249686671	15.083512444308292	6.377181545396535	27.239877669373158	19.779092137583852	22.626120438193357	16.972787759858164	23.891702082922738	19.11073705115071	9.599950701054661	35.175038571739854	31.518107588036205	20.983192560761196	16.078813324396425	16.000908991044753	19.610852104958056	30.07861083229509	20.501486504678773	24.794424360710686	16.01309645939318	32.40300940590167	11.946421274052232	11.485726644520385	32.70523782290985	38.863991924785324	20.100296074798923	22.306238138722662	48.19029119287853	34.81058178585106	29.22872354969328	23.54162501873799	18.56897201342021	3.0008451279493933	17.4680784982304
6.413088564044683	22.735882762591086	16.67810028368098	18.87973521532976	48.12694398745488	53.29911898411318	35.98831185219374	49.164506649581526	26.501630936123103	45.735649649192254	16.873788887385157	17.525349119074196	22.52283655817678	7.822563050005139	19.533104868587166	32.91662644565444	29.759504193268498	1.036459756867815	8.687920027517158	37.40001365191445	7.987691267506688	36.27481893722411	23.306375816976832	27.516355604961248	32.6390983016433	23.587711114264412	44.00212942527599	43.0381819503877	25.22950016230994	28.864713907305774	21.140650662087126	33.09419543017536	36.27695708247573	7.320234467403776	27.510450275419625	22.086514991257314	41.58546263717777	25.1487192352371	23.575763318563705	41.62195353051856	50.33887877481993	34.000046398459276	33.8022116881457	54.675378592339655	39.158506302901166	34.18770514890578	30.8042509407312	8.306106599278216	14.88467050365564	4.264601006539354
51.912177082858996	64.03252146854321	59.68380753387748	38.93325460540718	9.4047273241962	5.8876266318792725	26.277398495895973	6.246047881816001	31.201500740389662	24.989869515607296	64.34413882781655	39.00103004240199	43.64572933481888	57.315746038335746	52.59054439979069	23.691948277276705	33.76363959080083	56.1336196152697	48.61145057232865	23.086958366951336	63.31926598361142	37.95524191715533	63.806596515062935	28.127299405494565	37.94530957935494	47.36699343770797	14.491562318345402	24.330241611592534	30.135740550751592	36.24322893962661	34.31798304981952	37.52845987713598	19.06425949391275	55.909825577818246	28.614019399943498	63.177933743428696	17.345678771093446	51.41068123362225	54.05135391604767	16.694166378362194	22.206596290579252	40.7120533417889	29.259680114638048	1.7486361619293742	17.35707891173562	21.330946729285102	25.07536805345575	63.34034642678684	45.516282207581675	55.01766062781135
34.93807415175539	42.28380152081631	39.06924916739903	21.340744630607475	14.675746474122612	18.955360051835175	4.219748620355489	19.036902297627076	13.991132132507111	6.168050260456342	44.223147665126824	29.205377029545794	22.042533734764206	39.324172213647486	31.065753110947597	10.787905918823553	11.681401215969125	41.20030449087223	31.82483308845346	4.125348422258807	47.630774377925654	13.908157991236196	41.90482020187469	20.936712703401533	14.188875765514483	25.025100236059032	9.8156426009242	3.1764676802722698	20.36528052280255	13.793361630439874	21.121140023664637	13.719747899760781	15.167505960888542	43.65792119931664	22.6199430785198	41.49389696384092	7.399508238874389	28.5978471452644	31.569350465316102	8.29751258340994	10.151020943290566	16.733479266997307	6.816145045377675	24.63255830934002	20.980404136170282	18.070366505365563	13.414740559639341	46.92593481020531	26.682055235264166	41.6145648814243
32.93237478382644	42.21197795809574	38.42676462840208	19.188247952349993	13.040116796050949	17.958797260036373	4.01764107632087	16.709422428165638	11.289130385557911	10.333499550527787	43.41165606752543	25.52156312914451	21.71940240306229	37.69712074317638	30.799755462789225	6.539059246781133	11.505469712800714	38.74811169879371	29.705851468250945	0.754854869574384	45.44307054231907	16.457523214327598	41.91426633735256	16.688403952104945	15.781618540984324	25.20480071926963	7.918843710889171	7.413120807861542	16.36465617063077	13.94946146392133	17.743403671568736	15.41413520259474	10.83299179408282	40.66787996536382	18.334032278514286	41.38376472100854	5.019771742312748	29.137248615317997	31.882967460780325	5.658975091557911	13.42307021398035	18.769006551090445	6.920079046213435	22.63934749439873	16.81557941895079	13.652558185215813	9.237704911613369	44.920565205348396	25.139097941300644	38.82502225371915
46.2385304692042	53.26667996965045	50.339090107928186	32.55155288517209	11.691448288033722	12.785544241098096	15.538361717695535	16.398717755314706	24.85491016818562	8.027373149535988	55.53450218429682	38.89153976112895	33.29242818050156	50.711843921398994	42.221137229385135	19.60486096890579	23.023100733912113	52.30525345537627	43.07968139530854	13.966098471491092	58.877656452783874	23.015249170917045	52.838443400455866	29.14526486322769	24.460932790540067	36.00969929056651	10.572922235154977	9.302078510916626	29.45448362287916	25.001173283680423	31.355287252554344	23.927620116190464	20.702798165225186	54.32342414560174	30.567746238206666	52.504223928661496	11.27728551721361	39.28441281830583	42.38307202753004	11.796271512786761	3.6447360462289122	26.31378281797563	18.20709973983512	19.947566847833997	24.519186721180812	24.141233147137473	22.268652618708938	58.2395385488311	38.06835287350581	52.47326507722695
4.488764207204435	22.286636709951434	16.104945249421714	10.003075102414627	39.859952593184765	45.07460050837312	27.122057538291003	41.29059383488027	17.754939727843734	36.851396801634515	18.92985760480652	12.710277608596561	14.66297874555155	10.162784449934602	14.74710410527186	24.49104298205488	20.930176934437007	9.895124103054922	1.5752656861836882	28.622607510015882	16.407771771319847	27.888384012797907	22.576175263259824	20.562703114476612	24.20912548741078	16.735916064794292	35.528846970556906	34.15673572280759	17.912803993336514	20.171174997422042	13.25660487069757	24.63072601376252	28.509419415559098	13.835588113317787	20.98350279277241	21.45200742371602	33.01225950510861	19.427443918287757	18.878174936484264	33.10924710827431	41.46481195576628	25.898480558941785	24.917940039032736	47.00451620595357	32.17165054708	26.851563605944786	22.585442799223788	16.01379454209125	6.845982232142853	11.077452073441284
17.46647576310384	16.06630586447547	14.022886849978162	14.41610005778653	39.58697704666313	44.52459299226908	22.895429288094576	42.82945554574568	18.912680949401054	29.627319607656354	19.332488981990128	26.83968093141579	5.618099275672038	18.424311376630524	5.717032914216273	25.916849807631838	15.068594361081281	24.78295601497099	16.389550501641327	25.865204627459924	28.40636941731117	15.6943354295562	15.640006672670692	28.7972469338138	13.006705027302552	1.4428344974436127	34.48324088093755	27.901716264063744	25.958657071419562	12.65899651092358	21.493239403992863	13.564145505885019	32.30429961612659	30.496349979613484	30.139608134803133	15.314909717076365	31.580183969988752	2.939245267788114	5.312146166492837	32.13564178411454	34.814032887242185	12.473941001320174	19.846926661519817	48.87617449772796	38.01776137632297	32.52128433170728	25.744056222676097	26.785037113953564	10.887057710971787	27.43013143755805
39.62429669874654	51.97617184892299	47.46113363540326	26.62100525861135	5.8385087858103715	10.401115690193805	15.656351537777123	6.079049275651591	18.9743091712635	18.50492871799366	52.06098392727549	27.492959382719203	31.76039200613275	45.001136754177935	40.565797898152915	11.459275340957713	22.355993398344214	44.06231393449896	36.31915599755383	12.418359827168146	51.204812951510995	28.129091243245746	51.78764832217411	16.59072290706991	27.342496449135357	35.641752810711935	5.9721625008669195	16.554127720586568	18.21887659173048	24.855902165725816	22.120044109617655	27.00700082590041	7.0855479446446825	44.28058581781984	17.43411668056018	51.11187334069102	7.528597824863175	39.818171499362634	42.288380328431565	6.611317012672604	18.382985772574443	30.407600753918583	18.349141966929842	12.04094093464567	8.546967216607335	10.017058771967529	12.754033617503739	51.14627804603367	33.21985125340102	43.16384307428298
14.761335402831723	19.75164281964826	15.830331958083713	28.488498137144486	58.807436534183765	64.02408320226286	45.34610867517639	60.183440578540385	36.485122463816495	54.582660880844045	12.363330243282688	29.0449924377295	29.194011161266637	10.383009857402968	22.76900558722477	43.422805871466785	38.286318728550164	10.996468041622853	18.042269407680582	47.1960491983823	4.520933075415011	43.09800088806117	20.55621765448123	38.86980905272414	39.72192264577253	28.651711866788027	54.424487513191195	52.107137736134646	36.45777095544677	36.85691917297054	32.079470702939	40.24285845424755	47.34372650535495	15.347049230771491	38.95296667440872	19.50520147335296	51.85071071566635	28.463888706499873	25.82811045462815	51.98853997636117	59.4709993682035	40.268676930724155	42.81883072323492	65.82342696090144	50.543509903177174	45.44981474410618	41.53300192454763	3.220422503937827	22.885145114083194	13.824407000363001
10.409707799738934	10.818088300491592	5.792370111013445	22.180333355392115	52.809559444735115	58.028717568625375	37.91506933723792	54.86250448591896	30.087188613648614	46.49660171682153	4.5787166290997545	27.167802835782574	20.44105811741409	4.940096951396214	12.951283577470319	37.48878447938783	30.344495277623253	12.698478791438017	13.264307641127694	40.18474986360578	11.780200215518951	33.948627089383244	11.508130928873541	35.12354212243836	30.780754646355987	19.16578727122894	48.07850649297923	44.25236904586909	32.364621627112605	28.568812475498568	27.489442561996352	31.32375827109465	42.4059978487447	19.29906789567275	35.65308129950275	10.322242388161166	45.326811482460336	18.496196120922352	15.755832927138183	45.6084485422605	51.554172087928826	30.926365687213725	35.138456147036855	60.759902916422476	46.5934118232856	41.135123719451265	36.05070192739998	9.636994373145821	15.69817048482801	16.493426334291414
12.801355094465489	31.597533645919942	25.3197490732443	18.14599658392249	42.839752078445585	47.79799197811194	33.721359844754566	43.01528644314799	23.86041474353182	43.783285308404096	26.46941183022216	9.959164738863125	25.2558484986593	17.025921518771685	25.703283607951068	28.621006802215394	29.26218202196839	10.065383267201012	12.295615602444341	34.29208865760482	16.564917304554015	37.43422128394883	32.05470776438954	20.88186329096077	33.767540597835904	27.749127970940602	39.39597631176146	40.865324644068586	19.32553315324688	29.2000806273224	16.75453764129626	34.10831907331856	30.340531205013818	7.003072482314694	20.349374974965723	30.853566992053317	37.38907180029457	30.538867419446273	29.870186695063083	37.21634600257639	47.796794112700645	35.93229747565479	32.23075497389778	48.066503874698256	31.949399099781587	27.654989227915884	26.096414973534863	17.644981448297717	17.695377021410906	7.052303554441867
12.353545759327208	23.259570646852115	18.294176144999586	3.0610597408063858	33.011970388190434	38.22305369460368	18.495766753547326	35.26958124276055	10.307313383035835	27.857629500835955	22.862608239624766	15.43475183661477	6.744700103259718	16.709694264902055	12.365751876460918	17.792186200883922	11.683425756677494	19.137763326906242	9.438324520680212	20.487598581759794	25.10488181232383	18.643505242223913	23.207991058002538	17.856109425136086	14.953822642680107	10.375817883750438	28.256416410468955	25.29411890012816	14.937536147657328	10.803150649585758	10.156734402692285	15.348577046102811	23.24768350965984	23.045473931232344	19.010047029267426	22.374624723684136	25.51156269405813	14.38880442495753	15.443356720168367	25.786360763371434	32.65514342106199	16.93085934490984	15.994063223567037	41.24762200170562	28.233180571369427	22.62961980443906	16.654681173901633	24.284563757576986	4.132075207335099	20.410427488948997
38.13866206030587	41.27546271137804	39.35056040517307	25.650485102642467	22.176239873698606	25.40484321445548	11.165416915190523	26.938536763249324	20.02331943086243	6.167683198938987	44.6685147066566	35.96539440683895	22.873089857445475	41.596290486806794	30.98472155462723	19.253592688751755	14.39770792722177	45.096553422627025	35.385576698960705	12.941399961067631	50.8210824396824	9.949935076593558	40.742615742173015	29.111626039111428	12.545297135563985	24.514411281348124	18.004140385274752	7.100393303348617	28.024449557657626	15.250695139570627	27.60050760783074	11.991713302399551	24.232203490614573	48.62080081673605	30.862010669909903	40.592272715401236	16.115726934954587	27.028307862345915	30.265175042326494	17.038685954127082	10.621257069498887	13.355826540155899	11.471174782986882	31.97408177288707	30.079679749628223	27.018731926057132	21.651739146641827	49.75306211369947	29.429192164211806	46.19950783017037
25.13861334364505	27.874725861844606	25.569282957244543	14.626461783287025	29.145139464558653	33.78001985302463	12.262642695140933	32.96051341958592	13.177067063247305	17.79959105049901	30.881586314040764	27.26651413098433	9.221775355885573	28.05938832845395	17.219696387188435	17.854815140614747	6.034413263906898	32.397686896690615	22.74177793481278	15.499320398822684	37.579888305818976	4.922248276365462	27.41185928362776	24.473631998970355	1.3092643396214585	10.779117694212042	24.036412481628105	16.210168617351012	22.216432602053413	4.169110848487342	19.462729901403147	1.8356379792168689	24.510984960148154	36.76320098561949	26.16795365930708	27.14035043416564	21.194738717683645	13.806583787786968	16.92367368982972	21.899203048893845	22.987534011882236	3.7473235389348623	9.366933035117798	38.882034275638844	30.742266456339465	25.82685174673079	18.81259348250641	36.34994189135724	16.47788696055434	34.04514814364579
36.811630241208555	50.95902952047796	45.93687887896087	24.84091540354399	11.908827554695938	15.861076911767338	18.210792664375965	10.355398776505021	18.164401373871108	23.437714866779785	50.177063339858364	22.98984906204151	31.491665216406922	42.39551391559918	39.77503020020603	11.414749049594256	23.352092152688282	40.43033934458256	33.57168269683421	15.33287753544011	47.6537943319049	30.618910377962003	50.86951398401117	12.207537602930316	29.123771638212773	35.60158147923732	11.607883702055219	21.069293278894396	14.497463086277007	25.75080832783979	19.11559515207626	28.889194568404406	4.770721651010283	39.89948534315976	12.57779155521955	50.07689994877536	12.136256407649372	39.925366674825774	42.04725926938953	11.267881005665409	24.085360149176292	32.37524024785543	20.314255175914287	15.147220455688606	2.4311144387483155	5.504271710907865	11.32217774751708	47.8294204396863	31.46017501306046	39.10858937745821
5.038224033297681	13.969328960072893	7.678465393468561	16.35392828033609	47.033626270014146	52.26031849361272	32.53686903817774	48.98453689388062	24.330918021118592	41.479326451216714	9.964817000394634	21.62153840569938	15.897185578628612	2.973274405222928	10.47366803269711	31.66676466494305	25.197973785209776	10.2652974366799	7.446231987350013	34.649112003379834	12.909572157771278	29.82537608463594	14.409264555003595	29.201820373826305	26.426625470588842	15.636437478788375	42.36926752502896	39.0984078168712	26.428616922398117	23.64172759306144	21.543743718371548	26.946313672662658	36.47848656939353	16.808946827099103	29.7682485859403	13.211432035789976	39.656293302369015	16.272362766000512	14.308497229203335	39.90186591586485	46.44766231159398	27.06349309621974	29.867888845357264	54.860496886144915	40.64923550900056	35.18787585732707	30.159830971269635	11.372156359800826	10.047378981392566	13.703455166374134
22.35825929182756	25.529848291786422	22.929412570100773	12.455137029209705	30.564268585497345	35.36650048179891	13.679885845470999	34.12524699864387	12.452458382594214	20.23980286585154	28.22713455684555	25.40128269309765	6.400694822525343	25.23771243847699	14.62420079039552	18.135759029701415	6.281697018295012	29.647342692188627	20.026080213786212	16.798174248251218	34.765341535126645	7.6714851496703735	25.11049981776261	23.65572933509565	4.131628100111548	8.281277432845632	25.437637068881727	18.43545207066761	21.196844625848726	3.808790090431219	17.94566123467726	4.648721911584326	24.791923255750834	34.140129925527525	25.282504601801623	24.767411418635827	22.54908618103096	11.740381824124789	14.70848691069324	23.18215485394855	25.41622817967316	5.704553254281892	10.645044931258026	40.120663432053455	30.903975243285394	25.744151036826235	18.6928104352717	33.52820553361441	13.733540817725691	31.378094068065597
46.95702296565069	58.108910472854184	53.998121935021544	33.60601335546735	3.0374168342723835	2.536612660262409	19.920532728678204	3.9152393683756497	25.676409434793392	18.602741276448675	58.79637022029748	35.349732059598324	37.63900627626914	52.19797329575845	46.66475051246967	18.302165571218787	27.56327763681382	51.69906993571003	43.64732865085551	16.79328655911385	58.79267886592251	31.430077782255214	57.846774140998505	24.45488173084708	31.503659922482164	41.24196150724222	8.14929697151284	17.811163662949507	26.015345028773723	30.016675447309083	29.7017890646195	31.075218668341737	14.93235652810942	52.10494694554452	25.284366365931948	57.26620297279899	11.04917324210033	45.204568273689986	47.92657677642152	10.497164557155815	16.289710469039697	34.220809085949796	22.93862873441791	7.355361578727807	15.393513647910297	17.852526991163703	20.090287653822894	58.64312089847544	40.0742650021224	50.92434546788482
13.394738327765912	22.27089519782061	17.568130980827572	27.019895619858925	56.82211615864759	62.01016270275467	44.09487676297573	57.937936516181274	34.8804400153457	53.60426175264984	15.014108401634685	26.09939926570292	28.92930901018194	10.360380701315739	23.524627035258078	41.53624315658119	37.38306711442048	8.045159848236686	16.49037121095991	45.7268511327095	0.8256472675195844	42.918039792330276	23.033449752810316	36.2871592644355	39.41813102833761	28.944624966566842	52.60703999816411	51.01698856053715	34.01555215603275	36.16869868196611	29.87795755636337	39.91741514010349	45.05332731379591	11.582088533722867	36.238295532859304	21.906077698433187	50.12659018903773	29.331409267896298	26.976535060021344	50.20288604248909	58.36808149578507	40.27650009078352	41.720482343009714	63.46107139214906	47.91143966190681	42.97151390958363	39.496663627387036	2.1721834455691935	22.000018929724877	10.329709552827008
21.585598960104925	29.62283690310302	25.79212974230757	8.617436450781582	25.45555954739756	30.521090604179392	9.534932507510879	28.498421448420245	5.636078004419571	18.626274240464895	30.828714535333894	20.10840336199162	9.15344360957294	25.752900778012712	18.18499254102415	11.652548293656137	2.665538806717072	28.2458648921717	18.61828339016891	12.0104024195727	34.33640671761612	11.549931350672301	29.35657622830196	16.91771283332941	8.280621424078152	12.937394432671121	20.42061553387732	16.096068395351292	14.597328318551257	3.4572942773719277	12.013506268233156	8.404608439834504	18.210974549934555	31.587324257871273	18.5871904412	28.78419367395942	17.538342587472265	17.139143020242802	19.594436474401498	18.003454789128668	23.460032089360798	11.367911655529975	6.817514749038526	34.55114487021503	24.205568487728733	18.948689694363026	11.91512305929193	33.499504120754565	13.12831361165503	29.183424487264674
13.448812249647055	32.36405679745694	26.081330368981998	15.319672383222752	38.77891256926757	43.73144177379733	30.072316002155866	38.95652092090541	20.267639613249873	40.1243044811105	27.98313965857289	5.90714600633178	23.2857974613778	18.509129289409213	25.133927509561264	24.67107999569023	26.108354379924158	12.865806683330941	11.928553617168664	30.48111812340622	19.842387419487366	34.62691265270859	32.729757835972514	16.820341097349072	31.00981663208036	26.23747352744776	35.376661342083835	37.18053414162218	15.273395474330849	26.29092527433837	12.948027376079184	31.308863263265305	26.27344252638464	11.005472891732618	16.32465405597125	31.564941417424485	33.41282637711436	29.454076962724862	29.216044351592952	33.21947163909078	44.01252039402317	33.39595208360115	28.751515847636696	44.039455400080314	27.967492201444113	23.599702499015248	22.11248249394972	20.639162181759474	16.22232939701279	10.539842141838326
41.444870958586435	48.82788840339813	45.72594008097226	27.75841046075529	11.142388740279802	14.091723544598093	10.75952830990277	16.018167746193132	20.09028732914552	5.229673561541402	50.89135335806934	34.41596173431149	28.687507120587515	45.937433872678056	37.67854424142177	15.178286726393848	18.35085116180934	47.52532054710092	38.28574452390291	9.231424326111407	54.08446175996337	19.268153164520516	48.426288635591646	25.018917912359775	20.28348994729194	31.55591158621177	7.983778934903167	5.105467480166976	25.089441009658024	20.413255028123725	26.722086709125495	19.770914110307917	17.212616549774424	49.62703168488661	26.531930416290614	48.049839273906585	7.562193821065566	34.98403366367352	38.02454241175442	8.301518130136063	4.8397153041167	22.42921718599411	13.490122344385773	20.726472098557988	21.841195204185485	20.579764334761272	17.882976065879145	53.4462160030068	33.29467419270763	47.73507841640849
55.02241308445986	58.325973534842326	56.64206864829332	41.91042026817683	24.248787539028427	23.85371129231629	25.174916285607605	28.625397545366457	35.046325798306064	15.12357949184295	61.962178004420814	50.28352208787119	40.14739748040868	58.762131534131605	48.27182192204662	31.29264058543223	31.014792691018695	61.7277188469104	52.109594329808424	24.867180107518543	67.76746416068065	27.03295282826254	57.75259660470184	41.28573649343603	29.853006490441125	41.797061210707696	23.449173111721166	18.024193737825946	41.182106908086475	32.28384523693874	42.25733337602334	29.30079768063089	33.396559914261424	64.63719868358771	42.82494998786851	57.67761633020083	23.77633306510986	44.097983777302886	47.354170698627904	24.422760226072775	11.505299378671277	30.36697834309576	26.97081431273918	30.914480391905055	37.431765422126546	36.806308724877056	34.01011121433118	66.81130985715151	46.39293013800049	62.45843052446862
51.34385115797687	56.45392538576871	54.167578692421486	37.87936991782584	18.162118041501763	17.988998110230483	20.796493449749676	22.576481282141103	30.563590837790183	11.197881613734188	59.454891535426555	45.278102606113535	37.280465078890174	55.45705795380791	45.8610636282758	26.06293827375479	27.49141388893511	57.758941587677135	48.297646216140805	19.932980442338305	64.08130115210894	25.22807658064141	55.946242752687674	35.853821837262664	27.49164914782631	39.44885256643486	17.51651127226028	13.728872368514262	35.974777953605695	29.106940318628492	37.47699549217758	26.9344856590314	27.61605213416443	60.225359409163374	37.32878806425203	55.74755199799446	18.092339093301177	42.23207044996614	45.4455531651641	18.67032885699276	6.448115725517673	28.637408662225255	23.01743195596379	25.13949027232436	31.42825391917767	31.048500773405827	28.768315930073427	63.27990273831897	42.88809571520643	58.20901821795595
29.429875408151815	29.312243001657183	28.055033682073322	19.752888235240246	31.226820689178776	35.44716629808113	15.01989001780463	35.44524694331106	18.091808616981307	17.58404367060122	33.34966208307542	32.46089639270468	13.257208293612969	31.766033900768374	19.757837564796326	21.87123186032571	10.716414491674183	36.799345247253676	27.284906585073756	18.23895077930581	41.54567351377047	2.670256152672947	28.732492064124028	29.321816501509293	4.415049355117568	13.412208635284555	26.26676646474654	16.82852120425573	27.191370095345622	9.276582857158353	24.62605691631322	4.383283804674787	28.389079541568496	41.494448104916444	31.047637864899297	28.676724544612323	23.595676046878317	15.117915444895843	18.37568524124198	24.405329197553975	22.59889647660971	1.7714241921807814	12.628532412562794	41.16348442445869	34.67707819980265	30.0738312176354	23.19828182069635	40.154048968552964	20.96509674187508	38.68841922095803
15.544643715003376	31.884476201240986	26.108717608856065	7.60515860695059	29.852379760804993	34.97588274864716	20.13540038330762	30.738986001250414	10.382866338031576	30.182232700917666	29.65253933812896	5.887308854737595	16.810573658638127	21.21465378260899	22.005866947153358	15.039224895700222	16.763204458267168	19.244762278669924	12.415044979183731	20.578352218397594	26.410687989124057	25.739692059119506	32.00176364464921	9.50570096857111	22.291659216350077	20.64281752101699	26.013436926713958	27.23628302403932	6.9033125220755025	17.405094089394133	3.042792636504534	22.502456889238815	17.851563901543678	20.026777608651855	10.02006705790072	31.005207152922516	23.8395313072474	24.655768694594542	25.492157957401194	23.738283891265375	34.09347785939958	25.059802295706294	18.9259927983274	36.27902505586056	21.12961002057049	15.893023630259187	12.652039677733825	26.467232892298025	12.311835883070687	18.51057738054214
14.913090687628737	32.28496347951247	26.305751422808306	9.624297886581976	31.854002667234937	36.914168829445416	22.751522112252403	32.448325710123065	13.028628271660322	32.787092499588184	29.455978418565596	3.517911481831282	18.664422425563586	20.606646348887455	23.000466443068028	17.363697619980012	19.357702750165917	17.6580127404803	12.04507383629404	23.101701825669775	24.884552359501868	28.26203742933189	32.46968369356835	10.596043583664745	24.770405205046217	22.302418005947654	28.21053052205022	29.832703435722692	8.432169468278412	19.905189889994332	5.579046148553954	25.00097484965786	19.58413986349778	17.794027558001236	10.680895385568249	31.41859571839893	26.14310138681353	26.143660118620645	26.697928385848837	25.992194558112992	36.63406299940548	27.460852787871588	21.57535352521926	37.82894906908382	22.250077145261873	17.297583270949556	14.867615419486764	25.13547575131569	13.267269550919403	16.524465987240433
2.1802634624745827	20.7140995195113	14.429758690169155	14.720772696563415	44.63048015163228	49.83926099811125	31.832284039904522	45.97054955535288	22.549120345438585	41.47031483631539	16.006524195004992	15.886796836437659	18.046033812930727	6.557530088581129	15.70192298160735	29.279840099958953	25.389963123262316	5.526252092712087	4.274987558664323	33.40156461405173	11.618297904763493	31.783425775353518	21.163132057068637	24.869765112461526	28.150103783219308	19.267684449776514	40.32720838685872	38.819768351881606	22.347373143951323	24.421860632212866	17.872439400258123	28.60719174545799	33.14218885799144	10.953548465310131	25.11508064832504	19.963634523646085	37.816221326414	21.121107583467655	19.84323184617841	37.91040668915551	46.150205147869826	29.51622314211262	29.5464738978891	51.63117350113602	36.54170189784317	31.334778012019015	27.33249595440403	11.226728146127398	10.394132266306798	7.852768494831388
27.01009664862342	43.32046967883656	37.67381237273869	17.55534450060996	22.51073145475494	27.0634284247524	20.35506623717762	21.833965396859153	14.24118163406202	29.01237116367701	41.28058616720706	11.673646659913457	26.15230590850702	32.70784201433426	32.92910383275732	12.30208724062241	21.502848580597185	29.598212959616816	23.981677825677696	18.927277412141965	36.81718373883394	30.517428819359175	43.38731960924878	2.969261041577809	27.84489919919524	30.317447709659536	20.280443920304062	26.10646333761643	5.727095566727548	23.288149311340725	10.502693071726826	27.82973265724833	10.054578883396932	28.503611007314433	1.6286214179401566	42.435752245071896	19.22432955283472	34.61279316102905	36.0134359926536	18.693063869272454	31.423476874516364	31.091788610599174	20.893778788647992	26.609837671465993	10.446415437331906	6.746000928784157	9.860959402333295	37.217606881221364	23.527268493014606	27.925107979657266
37.5289497025465	51.54693746483407	46.56505085449946	25.466450945334635	11.25202034934482	15.110680739587222	18.334280271547886	9.570656737830387	18.67737697155716	23.226562753296104	50.836127391842695	23.77962773817009	31.989434421551593	43.1024642017982	40.33408474155826	11.785092789623233	23.692431329944696	41.194750503345794	34.28246001320785	15.386969717676514	48.416424400260624	30.796563547734944	51.448568167730194	12.98355346856	29.38792930103124	36.08258424078796	11.211641373855585	20.92362012728636	15.242807599449963	26.110643394500215	19.82461327325012	29.140348645610892	5.221327960736572	40.68981772900308	13.370520223393742	50.665871974401774	11.917525327154253	40.39663588703792	42.55589113060762	11.03045157508068	23.712691139492737	32.62329091476899	20.525000042112797	14.359270486793003	2.9254693731511723	6.253509283312337	11.846349004883509	48.580654634536586	32.09479813488679	39.88959258684522
24.77029511262081	35.07554375149993	30.827300733239706	11.026637756434575	20.166017162397694	25.34102941811971	6.6807272579352865	22.862266729798485	3.235939733599845	16.741751034958437	35.65828602326863	18.846177438415175	14.801283086338033	29.585847607615847	23.64017492465072	5.780726125009168	6.429077951069064	30.657644521824224	21.54409737262831	7.725917788636978	37.29444689199095	15.088372327567942	34.86239878974482	12.674859000858245	12.667267570694777	18.738864245875508	15.308576542074853	13.82407616695755	11.039449195553875	8.68413943978439	10.546797191461014	12.572652010734858	12.373053560475153	32.9006781865952	14.445187202273614	34.21885017462153	12.538931418575597	22.98498619542391	25.35096853614213	12.839836605733835	20.880556923693877	15.973707277938173	5.7935860988909305	28.91317944113687	18.457547123648883	13.381483173664668	6.353378005451934	36.75798508573395	17.106478268530914	30.902069213850634
11.156753361070402	7.996312214686165	2.022806018404503	20.75622934305587	51.01906743615757	56.20594826989745	35.5647257279073	53.361783242378635	28.382655361625062	43.74715995840762	4.792629423143507	27.604867571082405	17.60400973067625	6.961533437671169	9.429270107682074	35.8828136630921	27.815901961176028	15.327661746114018	13.32960527625835	38.02180258026718	15.495230881018962	30.69683268800613	8.532365804056694	34.55855035339733	27.674350421082202	15.827558987752038	46.16311748862114	41.63348379889703	31.706103884199155	25.869872209279364	26.735554871775946	28.225815064957843	41.195035975684696	22.02199198270512	35.27049826279486	7.313080996596141	43.35089556472353	14.768887923616754	11.930732887518964	43.698083473022365	48.86340981171096	27.57639914086496	32.689328906374385	59.33382888428904	45.76693539047315	40.21880852027271	34.68114507069102	13.413864397752281	14.11263185175845	19.039558630090312
24.61744926821545	41.248880346944254	35.50883499105312	15.840510015734848	24.579075841908363	29.259992782318534	20.81964285159865	24.157298504806363	13.622830466375197	29.939008579881705	38.9933674506208	9.160780788355238	24.715136276349913	30.316289753293955	31.072934207781085	13.089159781956415	21.017633607344045	27.080902951542832	21.638736379330467	19.76023207287859	34.29792311464767	30.189333649483018	41.34467674051673	2.9279576303655532	27.30835779611744	28.828398309905335	22.0141951029822	26.983574030437754	4.546716254362227	22.597660950300188	8.707574909622204	27.343152867167408	11.98434858724208	26.019925402114517	1.460159464385287	40.36704878015786	20.707560392389187	33.06822856418875	34.30247211324133	20.25596592859322	32.68286526448384	30.489517177103618	20.992640791091578	29.05025802712895	12.944543106553427	8.873031738934792	10.449951929715304	34.71085985589813	21.53340548817158	25.40744827543127
13.026043890390092	31.97246990667473	25.681836183194424	15.654258752049488	39.538337504741	44.50052072127159	30.660235887589245	39.74184004591989	20.832414264372364	40.71796402456075	27.461678772918955	6.699721153554367	23.427660806451087	17.97392433652808	24.9799883359009	25.366009499458748	26.549315033830293	12.138395251413883	11.679141389797097	31.123252626638568	19.078450038733294	34.98324314531657	32.35460599693578	17.604672854518007	31.351062959606775	26.28182312478925	36.106029880336	37.78178343123261	16.024137543245047	26.666714980332085	13.579806559176445	31.66089189998309	27.045710325018774	10.211160860653543	17.12152011238776	31.182068719379917	34.12050455843261	29.41235876948392	29.08603408713145	33.93698226090074	44.647589576627745	33.68431515166166	29.28678477264881	44.83485631399047	28.767840236224902	24.387512909292308	22.82263156994422	19.90494353901378	16.23120717563112	9.749757124936618
19.915243705338575	22.463676319095235	19.81472183359971	11.711388191940916	33.25056030477486	38.13968557715913	16.475721734997926	36.63462201034706	13.682383602610834	23.358273514621995	25.117076071478802	24.85354526214215	3.7438939711559684	22.42335710947025	11.502827293212134	20.11341344051271	8.729578441827181	27.292321001665734	17.841327401080907	19.495096271310146	32.096352139199254	10.36401271881279	22.063948496677458	24.486731656421448	7.081194553074879	5.19270203570083	28.133169810831493	21.518264518137727	21.83872931502977	6.265264839363231	18.033746140264142	7.626617573623491	26.67976755759121	32.13301905764386	26.01484661368929	21.690745930717767	25.232128772108027	8.923760767547915	11.742523283067928	25.818360794287297	28.532323898336724	7.746574002029858	13.425208340810444	42.66356281392564	32.63592795398457	27.29797517737017	20.315213907223118	30.772349571580232	11.528746266523385	29.268811131749228
17.167007597428757	30.70848970629845	25.513749093340504	4.478476350271306	26.946694406377492	32.170718833492494	15.11953310621147	28.627726203804194	5.252162696647614	25.17017252427515	29.770842568485197	11.345367010223464	12.921071007643407	22.453509878887218	19.859322162081998	11.550797345649217	11.272495773574379	22.438149995401137	13.858541360302924	16.043366217084223	29.290452975253714	20.31072154865868	30.681905424530765	10.443877922245637	16.930713169450076	17.053658323594522	22.58471091849948	22.282048256785114	7.564189113677834	12.029171078766119	3.4203797060872785	17.11119463589178	16.13825311762546	24.421150563815996	11.733525266019427	29.8217962667366	20.100036193666575	21.329386668554637	22.76066023327396	20.171828108839964	29.358087682557766	19.816573896641184	13.612116535384827	34.48410558804438	20.801830160201057	15.208038832461435	9.799425963417537	28.959945003261527	11.03115701991659	22.46764169138971
18.09578653978019	1.2841191726874066	5.506724538062334	25.000844302323003	53.79175574088014	58.85431398875017	37.43949383390401	56.651490932318914	31.806758497261242	44.43484259582713	7.549158064449426	33.860088886573095	19.210444586534933	14.320734684119593	10.163211657390349	39.265403956128125	29.53453753755712	22.683465838195048	19.72389781035636	40.25351821374098	22.208696287086006	30.162317596950796	1.2865276809992907	39.579317066145705	27.76846590351353	16.008772465279357	48.756217917086595	42.7089648057382	36.66085504325201	27.248401057351455	31.69299089832193	28.32303549940266	45.14853685327455	29.377303089805526	40.51315988754158	0.5257807918488803	45.86784489764804	13.062392460962085	9.813138255821352	46.34210858891822	49.62257088701479	26.79603178880676	34.41720707189363	62.6978229029301	50.25137802725911	44.64793718455333	38.502466740301536	20.009906791271327	18.628623150186	26.398568351977488
21.17800489966662	9.05924622541693	11.21514578394961	23.212305620737304	49.094958927883035	53.9567527243255	32.27015530732046	52.445246808128395	28.51217775577347	38.07734415111168	15.312971848344166	34.450011211849116	15.178606542616755	19.341307916489725	8.356063079006585	35.58141393492876	24.57526112439517	27.396621747416997	21.584284901017277	35.333044152909096	28.637615373581944	23.276898104998327	8.311676274943942	37.94490846908491	21.45946171870274	11.104360090808774	43.97507418311501	36.69139006678404	35.04893918690616	22.108449729154778	30.333407350979776	21.988689740015065	41.94199065047991	33.915303131323974	39.16746224730863	8.697087153761942	41.07535138075928	6.925059266993954	4.742385260355649	41.66500352995783	43.23445594679306	19.86822625628157	29.22430764210208	58.48453348399981	47.58231561055583	42.048138141795505	35.354463395954404	26.579848707312998	18.028936397164948	30.792313998327955
48.16530995114084	54.18987692757959	51.58612875306287	34.58389486123528	14.75659066780324	15.30098729372288	17.463137733083244	19.364839491596396	27.096052300104073	8.517886719027501	56.83647780383343	41.57526619693731	34.585233887873876	52.445731478178836	43.35512140131282	22.321966071012532	24.53462733760981	54.433786672541096	45.065817107013665	16.332804976354865	60.870440910775166	23.328618832648196	53.72086007617859	32.051894664633586	25.20573294576406	37.022801063016004	13.735950235584937	10.619059281851436	32.22383539264639	26.322796994331473	33.86305942707649	24.65599541433762	23.79484915439473	56.713424891103315	33.51606154847861	53.45457708669658	14.267544839618733	40.05597541815089	43.22132350683891	14.844811338478273	3.3348592432452033	26.710166855376293	19.883671233400285	22.513714629571545	27.70415814489255	27.225504075865302	25.0181741965842	60.141660110693024	39.8245022845531	54.76439205107326
43.552296917863565	50.29627667069601	47.413084118744386	29.919084309713902	12.418285181299046	14.55699377867996	12.81940943739032	17.295900590571314	22.363063520361393	5.169410343032258	52.62144240255054	36.85659119943392	30.368950680436296	47.935156348839534	39.27284715035762	17.637415786215815	20.145766624474415	49.741807606368916	40.42511898955471	11.579041478571646	56.23145050020042	20.078595556424496	49.86502526599576	27.486966155908576	21.481652761701397	33.04409856961839	10.013905651460137	6.33855366712669	27.550699347990115	22.077086858819687	29.111389223573184	20.948780686793985	19.58642069396567	51.96397816534078	28.99584374435449	49.53602353042391	9.938294273357082	36.305169197935236	39.406127282339085	10.62931084207677	2.4968813595070123	23.359792599520553	15.377938091950067	21.516794976964754	24.01754209881067	22.9748765042682	20.34500325168226	55.54383151078436	35.29573437935133	50.029383283865705
43.631448995094814	57.17120698090983	52.36601873899997	31.297393842832484	8.899805548109946	10.790705836339214	21.808828811667848	4.892125013855604	24.110244067077925	24.244477664565643	56.752124826377944	29.87714832081576	37.25001599749777	49.17677911000523	45.8492336625465	16.7748530264977	28.239872312328266	47.36061901743357	40.370407129919116	18.587614065149022	54.58251482857241	34.30847738077648	57.03326217984932	19.13889222913724	33.434741459374465	41.24166420993346	11.657301567818294	22.525068746144882	21.400853218625915	30.727091351755945	25.919583251974196	33.115112242444894	10.854456060751913	46.776498043418016	19.44941642468122	56.29604847975157	13.643830241190004	45.488564102212	47.82678538923526	12.740480110603002	23.380459802055412	36.53718887136437	24.431836879007562	8.304331704776828	7.980344620652256	12.417864987974017	17.429981960377926	54.74112603245716	37.942292751494286	46.03051666094106
46.380409283821194	56.470137862669816	52.65643697881644	32.78667259337538	3.344923328721871	4.105837047167377	17.844466513815455	7.283168264969879	24.759047005788744	15.232222696215054	57.58766288289357	35.90896892760192	35.981681670899846	51.44287661922756	45.06541278513763	17.73599995244613	25.69364492456177	51.533811224416176	43.085324212462105	14.93432398963559	58.5181735988016	28.697907841129556	56.16250364522679	25.1950622949195	29.091190576404916	39.39134637693251	6.711618252919708	14.750948191477791	26.38816986860336	28.076481639068295	29.60108453777222	28.63179312562042	15.713022270709748	52.4109283037281	26.23776702047777	55.64492847492707	9.447967036653555	43.20870467244943	46.04692278925873	9.17256401323366	12.639940721900121	31.637350291362978	20.894973780919614	10.83800261955296	17.488728117667165	18.95158946204208	19.88311677296173	58.22900422595017	39.07436295978072	51.02705261014765
32.26706917633896	46.80111128684893	41.637889337257164	20.588599322100837	15.159734596223736	19.68333564437257	16.6721877062633	14.561355722070214	14.478645238014948	23.680623828863013	45.77516651160552	18.525041219244656	27.757804847846163	37.87049916728199	35.747043400115764	8.802797852589519	20.480386690797364	35.851593895969074	29.041166154888973	14.319864876689296	43.07335498468706	28.525802719772273	46.745432472057395	7.65951584488795	26.581018996775622	31.926428998632534	13.38496813722613	20.988055886395635	9.918242526481302	22.743071460452708	14.600130999364554	26.418604585950714	3.2412756411027597	35.43069950778142	8.19708946777393	45.915848519827556	12.889736158289377	36.27917216978016	38.227984358731504	12.195853780508344	25.278975393675005	29.88542770619344	18.215901764732934	19.665772135925167	4.70090744363111	0.9395246428822631	7.785924953256674	43.24562111209305	27.156832267012987	34.571576482975836
15.137549960713693	17.447308536100163	14.043679755090892	28.663872776778746	59.224367846146755	64.4526159537048	45.25346440692913	60.80454505393133	36.69639539150196	54.26302519641246	10.077098488651378	30.368472548644082	28.51738824717052	10.07864396101958	21.49282056430412	43.81089313803939	37.980363748004116	12.616874997635856	18.446354707004506	47.255324100698225	6.936275404741798	42.27230566571193	18.267855841375603	39.832193895341035	38.99543546573989	27.60851081606029	54.7223103680849	51.87435264682593	37.316400499401404	36.40958478628442	32.773804010142925	39.52823131689242	48.034427218265755	17.590823019634012	40.02614501090377	17.26608590128813	52.08481154945703	27.052827480795408	24.26553971263174	52.26900775926095	59.227122638596605	39.3320981831523	42.62741183336924	66.52972026853067	51.508228475379454	46.300295068651586	42.044905992571316	5.124235875716143	22.718292739453698	15.790328196062463
13.701498346443335	5.741811097959353	2.2448293360314047	20.60878067221889	49.986308901273276	55.107472884082405	33.95624083976356	52.65751639270787	27.693368929682997	41.54329900628081	7.258786488040768	29.237625097358595	15.672010534189027	10.628293997367074	6.690435048913133	35.19756978087718	26.07256156217081	18.937357886926915	15.141953521514015	36.629011090302605	19.619163771407038	27.86038360134376	5.911054577846665	35.06616942833372	25.095398680742775	13.104186283782786	45.01044098705452	39.61847298736069	32.15509242385019	23.922068275042072	27.17536512024453	25.653108520957943	40.91280511491035	25.597695929102617	35.96234212583081	4.864336471011011	42.144863896065985	11.240411432796126	8.168846332495951	42.56960849996233	46.71098887935423	24.61104070303118	30.983511223233464	58.686290595757114	45.87561946787802	40.27741315902767	34.28952337259268	17.55163704867796	14.126191938125325	22.535631058532267
13.751396400278237	16.479526457040496	12.911420456082633	11.105851801983118	38.60102689487976	43.67955245065801	22.422467802018765	41.4814387236548	16.808342523949783	30.22737106941787	18.14727526688733	23.025850129903265	4.14453790226031	15.453892572822935	5.03282566991058	24.170178620244684	14.538933974632698	21.146894336489847	12.432549889290652	25.12800711282767	25.30401943076838	17.46711843667209	16.24549379646358	25.824448554061227	14.238232206891501	3.450266990677184	33.578736782107526	28.18118329338716	22.927359415509283	12.429058681126387	18.23717298993381	14.781079625605658	30.261961986591718	26.649883329901122	27.05021234937443	15.633741699280353	30.69704782371725	6.481376880332232	7.379196758983651	31.156288600997275	35.36092022282144	14.598404535157092	19.449929116358145	47.53241727752068	35.68535160809502	30.109586143098937	23.614607048189026	23.850181777637857	6.87268990356677	23.617300451576927
7.607299927668321	25.451968449054245	19.315139188914223	8.994584796443618	37.513159350964045	42.69756320387984	25.745854477677195	38.688642046992335	16.042164844457535	35.678298594054105	22.192726735362445	9.473239982446056	15.628177240948766	13.305207849396082	17.286679516861337	22.282842359113957	20.260790104253008	11.544806332201215	4.82041405168043	26.929895775244105	18.542956023800265	27.978745162018	25.71285913733373	17.539637961878796	24.293690194332115	18.33624062908485	33.368748994599045	32.88100757943029	14.992617888641792	19.889464429852698	10.58508079955731	24.662802531241095	25.831705908368615	13.976392705168768	17.860740789469368	24.607197465104296	30.96829474902951	21.488452562384726	21.316973186669504	30.992794815127233	40.09205941342844	26.336443729039072	23.80802620157372	44.30734020398891	29.200719027333854	23.980000268561454	20.186930434453675	18.44934150196469	8.2782424587747	11.69121132917978
18.313073934332596	8.032037841535388	8.56181394863796	29.161906195809276	59.414992709011955	64.59322389858065	43.78147928031359	61.78305274085889	36.800636768016915	51.624444745021606	3.7008736988540947	35.078289347703205	25.605191721859008	12.843301998552384	16.787687925791392	44.303256266661656	35.95605649787993	19.96149072586524	21.043688311901175	46.3227047462987	16.830081754401288	37.957194150848814	8.86220368186538	42.731170648761044	35.21687321658023	23.22535769317108	54.535139587277364	49.64170239628359	39.91710595880672	33.894915954686645	34.976638077546546	35.77452783120265	49.58840946487503	26.243896605041673	43.34945110383241	8.246976616678152	51.709150179569676	21.1060148757155	17.885801340148863	52.07342412393696	56.7821412630929	34.67992440269582	40.857653166184534	67.75413566873532	54.06159536807612	48.53901740706008	43.09273924877991	14.619327372762577	22.523143458323556	23.712397131307423
13.270325596264065	30.994139075172882	24.935215650775106	9.716508295719958	33.58262988901361	38.661801596377586	23.983771984106088	34.2389866331249	14.158059103089807	34.042583357192015	27.912910487093185	4.030514403150558	18.431365489219893	18.946893691849855	22.081918513780177	18.941967771551344	20.094643369937856	15.844044035770626	10.52515165200443	24.5045934988952	23.070332012645935	28.798446630803323	31.212176847033195	12.40977729436568	25.236432202926668	21.87055297639342	29.863896267995997	31.109804289060623	10.221360312954065	20.432282836438432	6.977068258111954	25.501784323519427	21.365869735867214	16.13545707292283	12.466472548482194	30.13636620948601	27.738593545483507	25.55180150901102	25.89872141375889	27.61611008965603	38.01011048086628	27.791004003129732	22.6359583662269	39.63670140574876	24.059519826050376	19.109043413836226	16.502596948978237	23.32835279376054	12.432083276415701	14.76322296472802
20.800660221115994	24.885183235961286	21.942285212105954	10.851920814501977	30.68547612463464	35.58543562462624	13.938162606334787	34.069794600074125	11.492614577925899	21.16664643667081	27.206360669625642	23.861642105522535	5.070292820533937	23.835087101248707	13.742096529573933	17.646228763313758	6.161274410950864	28.059171599603	18.41372022194689	16.934624489507396	33.274849056043735	9.252038359477377	24.51158082302425	22.547080244465885	5.628973126939108	7.640252197665003	25.56969963833172	19.194495142320346	20.005050782505283	3.706923558392313	16.551778730208078	6.109499768905069	24.250081655733357	32.49583774042253	24.135436600129193	24.09633942952905	22.668048213613947	11.490365341277961	14.267468926753722	23.25094984158329	26.313111897973197	7.358482526584605	10.889302797163461	40.09698611666928	30.268466269485153	24.997926766802802	17.974656358522257	32.081207540846	12.139413706658331	29.745771294981914
5.683300151776949	23.85663414010978	17.62278816704581	16.49197272859739	45.32447458987781	50.484888506615945	33.52393593083398	46.30236656007492	23.917437841704633	43.36439165360738	18.596229713063106	14.683887371994029	21.022371611630856	9.153775599560783	19.202820749480296	30.171660327496813	27.56883039389605	3.680293813544247	6.897614230607784	34.81676126847679	10.869719792432253	34.503001094215016	24.352740968034297	24.620860174140386	30.832947850173078	22.55097491653796	41.25687728553754	40.62002150913309	22.347167713934557	26.840334361059732	18.32244305977846	31.264138565285638	33.4128972312621	7.550710564264561	24.616806996169743	23.141081466432333	38.87886955071418	24.573207514118888	23.349670102176365	38.89241919250093	47.883067184288045	32.40818642646433	31.44149429812012	51.794571055595235	36.26216166924085	31.298155940170986	28.012453542712308	11.17587461198811	13.216077215229571	4.54280940665312
11.330845655290945	23.30799461666057	17.99073689115786	24.576537006770433	53.94848318249209	59.11485219943744	41.69746459071252	54.928803994404696	32.29120762175069	51.36141833092918	16.3798178913122	22.839231031629165	27.364752440871126	9.716729238858502	22.902171865763925	38.7483906908514	35.25921734528069	4.954910670649768	14.16016628089812	43.181594678529756	2.5293219479160394	41.30403944395751	24.013898406854604	33.15082645272402	37.72901072678928	27.834484707947222	49.833862825394974	48.705231968371734	30.949338772911396	34.2100701459208	26.952291569973394	38.20844646144339	42.03887161127674	8.438806722578814	33.04671211354695	22.832582545833436	47.41291417869618	28.70634210498428	26.634730304053917	47.452804218797915	56.02921778935235	38.82638299087864	39.43654151960018	60.39195503763381	44.73930002040522	39.870894999934954	36.628969752029796	4.066082556174856	20.055779921703685	6.988417609050516
46.33313958521354	54.56890642809242	51.2892613083228	32.58894633278825	8.363437575637802	9.27473921718078	16.08085321517897	12.941425287033741	24.665466228561844	10.560284813295734	56.40008289503332	37.75715498475896	34.29611462471479	51.052076146360214	43.34148939578452	18.6204847896409	23.90185965144097	52.0760897212587	43.10575429528602	13.875616303847934	58.827870196080745	25.13728965836978	54.185967761965045	27.56845686972472	26.162122613421605	37.30608666074919	8.33885218391982	10.994150291143095	28.206435132671636	26.073585484788264	30.619649333280133	25.653244721096346	18.623658593857375	53.66672414800982	28.867336576873896	53.779877116365306	9.85851227832962	40.81303977678366	43.8242548366557	10.129890133930363	7.048842876304307	28.31791571988346	18.9933135704309	16.409775599784457	21.802963022229754	22.054809434662317	21.15809680547857	58.32131433835905	38.44923930691717	51.98740375632642
39.227610538326054	43.363130561627	41.16662598700217	26.3154839422734	19.679717040657987	22.753033076921884	10.547735940923687	24.490419681510797	20.051811899569405	3.4818925609151727	46.47034966596194	35.87067539686153	24.427127169227315	42.95063826154703	32.83068062299489	18.261141800194057	15.241303919370761	46.01835985448229	36.3568587131589	11.680768744679584	51.9644862212783	12.21975565620779	42.85747818184275	28.33123905515586	14.41401609602775	26.393370176521717	15.719757288949003	4.982015145060814	27.50224053817607	16.467084516949722	27.565005442778087	13.856201843260735	22.69955161345707	49.22304429853891	30.048316665267077	42.656898402015436	14.066947262542675	29.145732586628537	32.35548997456578	14.98453111222404	7.990323853919093	15.6198232098494	11.573024013787453	29.399917761991144	28.335583331265692	25.661085633148264	20.80304008069559	50.99244798660759	30.57884087335064	46.91536010577803
24.431432430527085	21.635770969186023	20.85955284289131	18.192658482915828	37.258160567970414	41.83630140295867	20.391733247595045	41.087996146573815	19.808516751448412	24.958997456752904	26.072646264123016	31.316052363887703	9.352448079139753	25.716462610191837	12.848072215867784	25.55800147021249	13.628804661566086	31.825409396620348	22.942579975961642	23.628523648212322	35.69173536603187	10.023034994251312	21.03524006175298	30.866717778101737	8.749006639657363	7.258442720888463	32.15651693007194	23.81046111354102	28.285788352355876	11.227277799039596	24.582548280183744	9.21252523123176	32.22399923561289	37.25802578482989	32.43777056325748	21.026943742485695	29.32182660853667	7.595346517268861	10.81271623786275	30.028916265502176	30.075107552577325	6.6268852835397345	17.484940894153745	47.011491017417015	38.3574849023282	33.200197450327316	26.15029824948151	34.082456832421165	16.8782084289455	34.25636474478846
21.87486297582734	38.40278510907055	32.66351498950897	13.133241526294638	25.814630665166195	30.68946304029528	20.025413512405105	25.866695239495037	11.859078776579006	29.56650343199732	36.17833945728654	7.201542821456575	22.134972067040284	27.572436237195788	28.27422603014745	12.87688967897428	19.238029305961625	24.663121712913647	18.852479798623957	19.405700099138887	31.893856567361663	28.47727894341625	38.501080773073916	3.7293689631039966	25.422554898900845	26.20533289105937	22.768257621067225	26.579515754540367	3.059030780841222	20.611393604052843	6.024715478133881	25.502656298829006	13.228472288185793	24.074171130338744	3.587368501047637	37.52118890205014	21.139562320775067	30.406296350829756	31.557455957977826	20.800819224126393	32.69976744866812	28.52592607259257	19.799608694009248	31.026298612846137	15.203805910146105	10.519498632259102	10.15934069323975	32.210512604620476	18.70233956026916	23.220055917399453
21.302692858770587	8.351913340720019	10.7709351399612	31.7467289330755	61.75895041065874	66.91156060980873	45.8786547436874	64.25582274119162	39.24941155238597	53.40646062662652	6.553509132789517	38.06435658479373	27.60451790652113	15.880073724835961	18.597244831746426	46.76584902710526	38.00282339287036	22.981768816114815	23.964220123992916	48.51358921202061	19.543705600536953	39.404207261839694	9.07834656338224	45.534675897947	36.84523377847761	24.90285826256074	56.82817699048111	51.53196695250062	42.698573401094094	35.85502309606257	37.73810869841896	37.40283262324352	52.191685650006484	29.205485484061047	46.196150304317506	8.858313181165816	53.979303238935074	22.352618508681857	19.094529413679936	54.37568483215945	58.58407894756748	36.06701867371376	42.91378374110718	70.25168676344748	56.78701336235894	51.24107927397209	45.65032275703993	17.371563669687593	25.102572220450348	26.71944878973371
11.977565664656378	19.684802043285874	14.985408573783122	25.721041408658348	55.913567330415695	61.12477548168846	42.67699132810849	57.23499122204467	33.68462728238663	52.03082842902969	12.462459771655086	26.05691064557302	26.9595301172786	8.170763275880653	21.153757686322542	40.547134836074584	35.75353591185467	8.052084463349019	15.218589474813044	44.449003288588756	2.7288491705223703	40.930266147165035	20.44293604968259	35.875033424508246	37.483241183900965	26.742012840517322	51.57274246090519	49.506759630161504	33.474441714842925	34.42063724737668	29.127760517538803	37.99324777757476	44.38444825538668	12.90219878646517	35.95305390162313	19.31102555312163	49.02460924960475	26.940909237207364	24.509829195479156	49.1446719879874	56.8693681298561	38.20444037970655	40.20806351410012	62.85683669655879	47.547227954771444	42.46506525301751	38.62018388939325	0.48985784495245155	20.32891809426476	11.081429581154309
8.682167698575634	10.971616191195018	5.0250498905975505	19.840702902084107	50.441140652925384	55.65774231241183	35.515797933107734	52.5350158954584	27.719464848122705	44.12380370085201	6.14143337292255	25.40049650908761	18.104420192729485	3.944300964645579	10.954199227096614	35.138196129842	27.954826335687216	12.293645569169408	11.274741178886005	37.78683894237833	12.764895437280632	31.70887481780792	11.542775897558922	33.00135132863321	28.4937930091092	17.001297142459844	45.696553693723104	41.865904421550496	30.21140002777718	26.197687610272066	25.301757833481837	29.033535092636665	40.126857929355154	18.98733278456769	33.5884847353581	10.32307298629645	42.93944474603073	16.64585032684889	14.097405620863343	43.22640050600198	49.173264188727416	28.73431178900021	32.742615609176724	58.44690018765255	44.407961068439874	38.92249649306801	33.73658740267049	10.78941293387681	13.323586930990714	16.019662665169626
44.178445066457236	51.73214108931354	48.622258806681664	30.461168324928266	10.160521516606039	12.137049132813758	13.578057657236624	15.006790365454242	22.687811079403023	7.373861318405605	53.78061844408439	36.5704499725892	31.587081657453666	48.73867973675679	40.583263892931605	17.284965500865386	21.238827554364907	50.15356997929796	40.99588328747337	11.786380374323642	56.779170319657794	21.99759432001053	51.32884716872104	26.805292063336974	23.140778770542802	34.46014876653992	8.388690341764661	7.912986643625616	27.1215836122461	23.31631338359166	29.081010771396976	22.622778425079925	18.416461694680915	52.07520184418018	28.23133680911046	50.95478200586595	8.943308749826972	37.87216885190951	40.92110308059913	9.481464351332502	4.510024619218978	25.20910658770171	16.363905760382966	19.10520227987364	22.408227498398517	21.849856944815407	19.94090997552244	56.181439322737106	36.10072921261375	50.25937310958961
18.068430554228243	6.513267225432807	7.474974865247301	28.36952849087457	58.45396530260239	63.61712780502389	42.68106713123007	60.90796206262993	35.904996060000364	50.39143952684354	3.2993563846691503	34.80665205451672	24.448660065011875	12.784180784024503	15.538136067114545	43.41888845403055	34.8283964067517	20.286570443868428	20.64815605059362	45.27110706557131	17.655730954824094	36.611615711067	7.345691022927104	42.15796496226035	33.92415377039475	21.938841173717652	53.54262725730595	48.450286507727675	39.31807179046011	32.726855795032776	34.355286986299795	34.482100124883466	48.813886745268164	26.703507575797367	42.831249115842574	6.725931019107152	50.7028012926667	19.696718568119543	16.46307077753922	51.08597561033875	55.557807049087636	33.31661324245378	39.73644328597858	66.89742236462253	53.40098233374384	47.854878241959746	42.279962878631665	15.420572322667468	21.724621989226424	24.068494151578026
45.14815971428939	54.31222826455765	50.75000888033627	31.435705441118895	5.53901485866125	7.317136988075742	15.596993101227596	10.222910077605396	23.42350799531809	11.955997549361282	55.776831697774504	35.76275099616364	33.88617638818575	50.034410628684505	42.97382278281999	16.896254629468388	23.5036711919119	50.63871685335103	41.88331077649064	12.977834523265754	57.501336129895435	25.789320275894497	53.9690656435022	25.351378963013254	26.42385311278168	37.1191896623704	6.043493533149684	11.689514479335608	26.189975097201636	25.802496787289012	28.92668597551259	25.942843889504097	16.179640548494973	51.93286573200947	26.570026670002488	53.50300027038691	8.128613598400582	40.805489606848795	43.726112653857854	8.1816070228015	9.369862635887207	28.82631320366794	18.618188566428902	14.167930887183942	19.0408750559463	19.579482751596448	19.30308349472466	57.09127276100482	37.5168485568534	50.37236144863253
38.38004646072922	40.92497188074825	39.18393760135225	26.120104469698507	23.411129153950586	26.585422376640945	12.177681941330023	28.181656687747633	20.771899732107705	7.319045956722475	44.50474069179223	36.71825688976518	22.903182509881393	41.69507124818824	30.812735589856878	20.31860923759233	14.851872527431402	45.41049834788124	35.68944339184717	14.088098413276585	51.02024349163999	9.580157162492455	40.37314091373525	30.099188546634807	12.451335359454408	24.33769741541411	19.25719636241431	8.353836554397832	28.935990930494896	15.514031890354229	28.347259348154708	11.907792351455118	25.40642984466613	49.07796223371774	31.856643335243515	40.25883333083387	17.36327717632419	26.678448759915625	29.928256997592932	18.28616874384588	11.54994742123931	12.951108511574036	12.259719161704506	33.191130878092864	31.286048580379052	28.155035668886768	22.673044947717973	49.90387565444939	29.657402278608856	46.60821085710654
29.6400867520422	41.682714144557536	37.11564343402686	16.34567279429567	14.47706520010908	19.698333205349613	8.858752670986943	16.395413009301947	8.63265194979447	17.010939608538386	41.73316077157187	19.680232339374296	21.641861836405123	34.88077702190231	30.30364970959896	1.1692358539819812	13.064502392075614	34.623238774535544	26.331410311296068	6.947430614308064	41.624833306205716	20.67613394538268	41.51419284478638	10.091374918025029	18.914281012159023	25.64624231910769	10.331866294257031	14.100432261852374	10.182028672159683	15.471263968487555	12.721496974293766	18.709954045704944	5.570353828386287	35.69002274789367	11.688615380966631	40.814199856297634	8.23819390244878	29.91555157319882	32.21899032809009	8.063399951240124	19.708209427283307	22.19478111809402	10.34213740203005	22.386445302766894	11.828740786025968	7.451557760702682	3.065487603018966	41.387796161399855	22.90593391109229	34.17669982524343
19.401368515041426	25.341240819646412	21.860539452366535	8.599815034631058	29.810860330284026	34.82255529553342	13.425640416057895	32.95331995199643	9.496693936992179	21.541376590076798	27.02630958461559	21.544081415902614	4.870783754946737	22.870591328309725	13.959574894415978	16.09879172411901	5.540173197142145	26.519236924196502	16.807281174394745	16.19566102107789	32.039641363034676	11.011297503487393	25.038398236003292	20.36366430777477	7.321645937571281	8.464932074188582	24.737427701001202	19.324780874893992	17.768719549600316	3.6263041596340706	14.222615016512474	7.717061855560197	22.59742554415163	30.672929703377644	21.92251997723305	24.518073116522487	21.83982249427411	12.661864733951386	15.136062092913766	22.35106693837728	26.599765364573926	9.51551605148045	10.450566502033507	39.0033160281897	28.494163870130993	23.126854116854137	16.167682969179488	30.968156610391677	10.676440446247945	28.00161463461742
27.817141633138363	42.77869207164038	37.46386133839751	16.55940998241391	18.851575058938007	23.66065748298133	16.241430209443664	18.83368668756865	11.45206552215944	24.684768771068597	41.47904651093412	14.249896930976385	24.33295149818293	33.440600916954175	31.90708470045798	8.083453462276202	18.288056745926756	31.373046294610237	24.609417146646162	14.639508618492973	38.591610426326746	27.007911210030713	42.7613013309615	3.3303174465465117	24.601427930118643	28.531898902659364	16.17899790835259	21.7915617253381	5.434476866288513	20.31024228794353	10.216935920566971	24.525554893765968	6.228779849054756	31.106155720332584	4.38546771013906	41.89157751771565	14.953259734556873	32.88556331190361	34.621457425222985	14.462908873157332	27.093260121784052	27.897865213411585	17.056347629106565	24.106512915830038	8.890258655812293	3.575707639751702	5.8592318077773164	38.7556282412366	23.01589923193376	30.154584968949624
48.98632973324486	54.08682926740958	51.77232174365872	35.55633736338652	17.37523603805042	17.892266722454604	18.50652894076596	22.003062326846837	28.314758811350895	8.810509067065823	57.05836221759122	43.196788232085765	34.881664321647754	53.07272144603198	43.469188039045044	24.057877727888677	25.10807803932693	55.43779065975409	45.95292064935494	17.79137387755259	61.72834367086128	22.90105857062375	53.584095304256444	33.966570516434146	25.112608953449687	37.06160872223386	16.109466996796087	11.396992138063363	33.970233608524204	26.71033924905847	35.31423330714661	24.555843395411586	25.997681104384128	57.98248213724183	35.48204293051407	53.37678254832355	16.37840087934282	39.87314262159348	43.081153066260725	17.023860283921973	4.253728569965543	26.309538481096382	20.666306747420837	25.103920573291454	30.132581702694424	29.40686245744233	26.772761460404396	60.91262192469044	40.51260754693974	55.93307845696108
10.163334823698653	25.871523548975386	20.08236570134952	4.984751193724353	34.03734633395483	39.252223073506784	21.723269581579636	35.51200282806318	12.102711188669264	31.63141183765773	23.72707763297968	9.921522427445042	12.669106141048239	15.65862225444212	16.304697677517105	18.67426636024648	16.246660171043303	15.365086064494385	6.868394027769646	23.004095364574216	22.150895121384508	24.19867408910605	26.0038007329684	15.313262668542839	20.532225809745395	15.951485096917784	29.725385410297896	28.845981435376245	12.512491400491907	15.994532995505448	7.639805892230719	20.87296198176394	22.783316812075093	18.018399561034258	15.99274734377608	24.994240307168987	27.237486602868692	19.601417707797058	20.01966815785348	27.314388341268025	36.07835955260661	22.76101927844749	19.752457399042992	41.26618271391266	26.73397344645419	21.30031885988077	16.770186484092424	21.82971894814865	6.571393594223109	15.740816555629396
18.193233770834393	26.962856372146316	22.787010282155983	5.6294767837662105	28.227716255424852	33.36763853262552	12.831987437282717	30.96944848740906	6.438509625036576	22.023029529833824	27.72027144834605	18.13890183814665	6.899212260098858	22.37663547383304	15.535258612398081	13.65110804629153	5.869887319496201	24.916080830202137	15.254597278659087	15.101193167729582	30.945250154678057	13.745077961303728	26.758559072873595	16.871373036595482	10.150892791323278	11.036717042507462	23.284131680246734	19.491125454392844	14.22051277225685	5.427320754226176	10.634515148353795	10.430932626000528	19.87306388632608	28.46462422038025	18.393913736218373	26.104705792728765	20.443786086181603	15.386005790722173	17.466156168735868	20.830866878419773	26.85517939053843	12.78052407503528	10.201891237764697	37.0169327412205	25.542725842501905	20.06157806915016	13.277590268948277	30.10054098099872	9.740623522217565	25.97647326254069
10.37469436492885	23.614172606408857	18.07171900049525	23.371377803314935	52.56929737369481	57.72819153785244	40.488027018953055	53.509965152711345	31.018800733581426	50.203578213479695	16.887307181139146	21.370969507942135	26.514972727520473	9.48729688146972	22.481705902059083	37.401418058943015	34.161901799295	3.577909407684196	13.046597647703543	41.916880535828405	3.969085504130548	40.40363991194349	24.290906723300523	31.702742447261596	36.80324284087238	27.17732849397996	48.4876473964521	47.523079518776086	29.519386971510183	33.18047559187109	25.566548873154375	37.27380249582063	40.62051228423871	7.288704039919655	31.587209508306316	23.09316216982048	46.08731811493407	28.255584830952703	26.316559440422473	46.11497076029146	54.833221404598575	37.997296186842846	38.27198171425716	58.95702323135206	43.28256093876294	38.430269773082884	35.256673997647724	5.223434699948144	19.074037289130196	5.577450549390364
25.8865483415022	24.652042792228876	23.51986684103554	17.947956562515667	34.449024513630235	38.93696453242685	17.68553408773059	38.3983780271962	18.27000411538184	21.83061577441411	28.791914914224826	31.04956268734763	9.972613011751626	27.725144980286295	15.300313244535484	23.41082826235339	11.503442425102598	33.30375788660476	24.059867274493183	20.944986824280903	37.624995066572616	6.879072733659726	24.073916073044394	29.523578800389764	5.9215315530684665	9.14851089430907	29.37411922191693	20.743403311956897	27.09246186057989	9.303872687974774	23.79849851116409	6.323242389112481	30.07525039958123	38.400171997674526	31.164362775484566	24.017402300251124	26.575132589491957	10.468261038197019	13.72397177776094	27.31381851237646	26.937804199525942	3.4857386619331945	14.880990488688393	44.27114710795802	36.2894715086611	31.298896583328172	24.25721834942852	36.12571808926915	17.799588222074657	35.480655671507996
22.94126669309792	40.003000643317776	34.152612243685354	15.160244300457512	26.636533192955078	31.356740930533896	22.003894234666785	26.284248121387016	14.08522630069545	31.382008654756333	37.46120763344987	7.085098222165839	24.247427130993334	28.631055959531437	30.111695527257776	14.572266552623555	21.47434773233009	25.102219445894885	20.057466478685093	21.195526532628755	32.30479813792313	30.7097147864376	40.13461123230603	4.63010785656146	27.670073147256883	28.281744892566987	23.936161529432432	28.40576380850921	5.112835310118781	22.861879842553385	8.132423282041621	27.747200726760163	14.020707234000696	23.90320672017592	3.5390148738744234	39.12625692261676	22.510591066108418	32.4445568674698	33.49482759795285	22.10119110018698	34.32483075099396	30.77645657413034	21.91299837277231	31.179861160010727	15.048756741646208	10.976734531893895	11.872566299507827	32.77191071684426	20.45191256383341	23.339901482979837
52.52247075701714	59.57323830252501	56.71465805441426	38.80494975907177	13.969350221810936	12.472253630766104	21.881083192635035	17.73336960957708	31.007168715986076	14.019060845109687	61.91591025221407	44.46773675264474	39.668920181916796	57.05813553525243	48.57705506710278	25.275335134910193	29.408400235495957	58.47303996963603	49.339807533176014	20.111190086561432	65.12045090799843	28.99946834936383	59.1316105056948	34.29631465462915	30.67723233479641	42.33414783130808	15.023833457349351	15.640678878443476	34.92622905721648	31.37689639738323	37.224653259540986	30.13578100232788	25.271593201666892	60.26284068548981	35.581507548288016	58.81879871203629	16.563331137200304	45.52939148596612	48.65579480715054	16.859904430052243	8.920131704192979	32.355288518627745	24.586656213226366	19.386762129782454	28.008395527233038	28.685281531278584	27.84832590727984	64.52550940235565	44.41607200465736	58.513341628937646
26.262083189446216	29.555268457989275	27.160372660257575	15.107422866350742	27.57216885786108	32.16054457434049	10.743726181882478	31.45913985921936	12.70329551244787	16.121090635645587	32.4652285868904	27.40641900866564	10.592007848913227	29.390621380744598	18.829280535936448	16.768378699297106	5.321958108480297	33.44525223100912	23.745195039812536	13.999510814158333	38.80340989299525	4.2453377371463725	29.097942916353528	23.927689300238082	1.0940624444006228	12.415576210180037	22.47606053837592	14.51199978803929	21.807509517927297	4.125408951746144	19.400788689807424	1.0199229494028828	23.38310898758677	37.60268164411346	25.652856498386505	28.816373210713657	19.654716578746783	15.503941685000267	18.614868888488264	20.379905970940058	21.308581400802158	4.394846863457479	7.939375964287511	37.35169893585942	29.64792377890792	24.869917799545323	17.9198038027366	37.631339191890035	17.552567463779344	34.95041071312698
22.29665824965704	30.605050567205883	26.743824261911573	9.09348245887542	24.472071820470386	29.54198189245122	8.652201841393017	27.515238663354634	5.078649780205475	17.926639270093887	31.763021400555484	20.098163467164216	10.139036514343845	26.563787410603844	19.165496939112607	10.725310967297515	2.519525407141268	28.858930064589277	19.280254378305543	11.054965829447001	35.038662070677375	11.717831066432208	30.340721599103425	16.37341079396177	8.627491866639803	13.914323771914864	19.441101727775017	15.33601073189644	14.15483985346716	3.999814710025967	11.884275066783315	8.691060491635167	17.313679215554544	32.03978086595108	18.06986155695112	29.76552961628136	16.56118220688903	18.103019309991065	20.575587788821927	17.02127512265746	22.697307788997378	11.810738136818065	6.035993270391326	33.56761464058099	23.348342093171805	18.141884376558455	11.093379877754916	34.24266689337524	13.92402809912764	29.693399635742892
8.508899351777979	11.943517357173684	6.237767480652367	20.433781874416304	51.09860187634909	56.32252646435241	36.39032030015453	53.08673867614551	28.382627153395912	45.125716167787814	6.357298846602358	25.271564697583447	19.196986756814823	3.167525602435266	12.281999869910983	35.74890522152553	28.90727318147596	11.305377138756379	11.36193205151465	38.591749362256365	11.408090603697385	32.895914277633366	12.562661927312757	33.23542833008902	29.63900551129659	18.251783964886485	46.40328990865697	42.82501822650471	30.485526889823596	27.21297711398709	25.623978830311525	30.174903341237506	40.58685054471879	17.979470855199086	33.75391697192497	11.348452902570061	43.67091785030447	17.997334164337435	15.468371632891376	43.93417114880861	50.15008740465486	29.957528274011015	33.65669067956822	58.967466597308004	44.72288630707938	39.27673255248779	34.26446317308447	9.419035628458323	14.028486124943212	15.074043000648592
30.458912826084703	44.37102252625655	39.345353532619455	18.247579249311563	15.176570631462772	20.068411074643432	14.044954611118873	15.489015518533854	11.748558264491697	21.64054601606578	43.61934535717473	17.818148028000422	25.07054813661214	35.98452565942542	33.2183066675301	6.014798936043616	17.627808509731477	34.49751741363767	27.18715385711784	11.915266352835266	41.680283251783266	25.722457467588825	44.288181920922675	6.992265077048822	23.73456155404003	29.220259828241353	12.475096242630654	18.840307809419887	8.537409114760706	19.896345277387596	12.757766580903626	23.576855861500853	2.6196282921594545	34.578021514040834	8.103026598467038	43.48827191460424	11.402771189276626	33.56568531203652	35.584939574346315	10.851060964478469	23.691500621526973	27.04031068655738	15.440373988110167	21.021855219415826	7.366317957968351	2.2721791568502017	4.970772037698101	41.72291875094925	24.872566290771637	33.487268968826314
11.275035670747211	13.491950655932328	9.088631750176441	24.18384137562393	54.86437389614688	60.09409464444965	40.42250459320862	56.69198894344955	32.19252574406491	49.2485744405852	6.336978219848655	27.631259600415703	23.355054199552846	5.642899492361438	16.23767693954276	39.47011004616279	33.005874878794465	11.413273758365513	14.466564668453172	42.55312580270056	8.884954333404924	37.04043890829842	14.250756962074055	36.32364154280055	33.796050948473734	22.346557682479908	50.240280725658394	46.92178617786285	33.664857214548256	31.3473948343759	28.920732102704992	34.332525672765875	44.062515449027394	17.65151441995879	36.70151766820437	13.124033622892494	47.542095918363934	21.838631771266368	19.122322148200904	47.77503392643574	54.25687259633858	34.07885637869221	37.72431718855173	62.51581553694345	47.9275936520374	42.5698430680951	37.86594250185007	6.655886952961813	17.95138090205404	15.135373867508996
22.536780431172737	25.049162529569536	22.631205533559378	13.06467954550049	31.28399622721573	36.055634638717486	14.380431559350427	34.888023928093446	13.298291400580627	20.649331044917037	27.94197702530356	26.074788536788482	6.433460039929904	25.238967669194555	14.288096392137438	18.975651188165983	7.096369726588779	29.866377761433156	20.297285257265177	17.52629578661195	34.84925494423303	7.556412260414498	24.609592076728493	24.488221164498693	4.21444028881428	7.868745521497803	26.15752628982916	18.934426403577362	22.014216231844458	4.641435972476026	18.701967810880134	4.762013174702233	25.63467167972239	34.48293481876388	26.109135362365638	24.29998119384317	23.274902009044375	11.131560477342639	14.161850470222127	23.920566573570138	25.834274507199808	5.258557728116416	11.359727916936215	40.874245517540025	31.752786586837605	26.597650495796227	19.54608571617305	33.56579139060071	13.983321291008112	31.686101768511847
18.487387278281528	34.92476165888868	29.169485545574116	10.022332366278613	27.83002399885535	32.864027387438874	19.793655655918478	28.364192946894494	10.581904484202772	29.69459396039691	32.70119416165284	5.677773179762208	19.18979583035638	24.176374122986967	24.908627610879428	13.66424822893774	17.64055530724672	21.7099247037743	15.413405998973456	19.748522291184017	28.92830135248203	26.834094487760066	35.0317797067345	6.62009294884143	23.559903680812468	23.164506563046302	24.313017320560515	26.710001100314045	4.350737419751893	18.666602478422455	3.3256671338549677	23.706320736845846	15.50433162759344	21.78300043336106	6.982979470995916	34.04417706966395	22.360619851401566	27.28577528448513	28.289355004166804	22.154462893036296	33.267712858402184	26.51492104945424	19.03818043360187	33.75567915041157	18.29899617711142	13.238868207238355	11.061789272143148	29.11770378979145	15.274139039882956	20.600190070254747
5.214017587515075	18.617970229276686	12.64462403257641	18.949350592638794	49.18449954197325	54.401903108352215	35.944385514555314	50.60304941242309	26.907912461989795	45.3846686174662	12.747853320506112	20.288523038119404	20.824183151044895	3.756722174662301	16.42260714452041	33.80031079059271	29.14724095684347	4.624987552175046	8.442300987666224	37.67925220047878	7.648191813408366	34.79836762406547	19.20691301544749	29.527095893160485	31.25982253597234	21.209204053869797	44.810260331223866	42.820242987179256	27.014351149244526	27.932309737647618	22.520006055500758	31.750863549275564	37.79059162243945	11.318946366832147	29.743145835214914	17.98775727254803	42.25209770349088	22.19384693148008	20.2890314391227	42.378331938923125	50.177865729235954	32.25455123856564	33.52032161620908	56.28325755476193	41.20216484615379	36.00182267484474	31.917290842402068	6.789788384944769	13.759718783929713	8.370425887333159
7.514581759406436	17.67852976770248	12.21204427073421	8.945544790025775	39.3797657199208	44.59126621521116	24.58999377543031	41.58518286360114	16.66815477474739	33.5765239248921	16.548228416877706	17.96804503311266	8.667779850031415	10.685795646722587	8.191518312131793	24.13033503250044	17.28070306199512	14.917067024266446	5.909229794818437	26.75096529600881	19.860249578775257	22.59208327325	17.759166722844995	23.121305209468023	19.03654830164766	9.957913132466562	34.618077726111125	31.16214164354894	20.21574888345897	15.836116911381767	15.2311832204291	19.5261391845345	29.388325045969992	20.160956997225043	24.01350858946665	16.794069159395377	31.86118769742643	12.514978039130975	12.181134087417924	32.14791486039849	38.51705727663905	20.15313932441618	21.919482640526596	47.540968007968665	34.07534898336706	28.4985234024078	22.871382318564436	18.728266082053416	2.3016154358403242	17.160342273725497
20.244736711963306	31.722940739763594	27.059649680872475	6.538877479970825	24.21229353314716	29.4339214502335	11.099476060656256	26.4480653898102	1.4970216630899058	21.119708135638316	31.69727914500151	15.214539433657668	12.218526761864124	25.189352299404245	20.429164896559556	8.960868619008922	7.570148143524952	26.058912867659807	16.99406591118553	12.31768918912648	32.71344409429626	16.79649143402564	31.588876562078894	11.691724733579216	13.650922847510454	16.39647843743554	19.546446166296622	18.260468764802923	9.244224418281952	8.840579931845761	6.887358288589346	13.746023434644972	14.727807559541276	28.409953122237496	13.307353271376645	30.848116534533567	16.88209971608898	20.753103216455123	22.704821102508458	17.08364653165521	25.416131997626007	16.75435403612231	9.506511531276772	32.442982305408584	20.213288399452583	14.69337823026975	8.07508857767137	32.21150164771655	12.913803908543278	26.345977751662023
36.89103059594419	44.72923277365834	41.41768060715959	23.200224646138185	12.33635468892072	16.477224670140398	6.260323867042587	16.841204507946866	15.559795194546298	5.994198455672898	46.54108949699154	30.200663814222835	24.421192736699403	41.41668450245747	33.47234423385719	11.183271245565832	14.026888480507111	42.97452649321249	33.728223350331724	4.7979796870977625	49.526305766731184	16.323382795869446	44.360303956506115	21.279787705965166	16.70379130229922	27.484355205862496	7.673243684312151	3.4659590108223726	21.049991562704605	16.21319364852303	22.341574360100978	16.231983328007264	14.49179567988583	45.15465095707957	22.887457839382982	43.933695737844104	5.647835792623556	31.094924452671837	34.05027778805038	6.57037222683188	8.746390123950198	19.213390493990957	9.119921519077355	22.30506996717646	19.92603988704105	17.64025820906064	13.896538087990281	48.8931940202919	28.777813060224187	43.22196110988856
49.9791645996667	53.22556066044044	51.49265926184237	36.98943656058793	22.34177669400538	23.058590832749847	20.511015304589456	27.052912959917563	30.346183971190793	10.48524623341488	56.812508764234344	45.836716584194725	35.00642973596732	53.65103628319139	43.122884356909665	27.15586685758131	25.988226981480683	56.75084133759282	47.10196660342501	20.565548382854598	62.71468200982973	21.905208771660675	52.66065593687888	37.27725644479388	24.701166042015767	36.64849153919633	20.544651342409125	13.466999551446765	36.94353565057865	27.18676124042072	37.6881915203674	24.148923604302134	29.969575934509372	59.81590316406307	38.88388096201051	52.56961331622146	20.336230017969527	38.987877288146244	42.241900933374154	21.08692378362941	8.042985342063558	25.253948667003385	22.098531743521555	30.27068607983495	34.5564038486449	33.30231885495422	29.857147143328948	61.72953550795357	41.32495120666948	57.57423692492822
13.601112171348491	20.548599428143095	16.317866655657827	6.909254105654485	34.71354409175341	39.850866708732	19.02447135159882	37.404448725694984	12.548648314870812	27.57878055311165	21.31716158494598	19.488606043769966	2.9304273170282027	16.800077934029954	9.194123792506396	19.992358003518234	11.370947375846082	20.899346287759354	11.34265104453242	21.49544036410676	26.089027965377092	16.42939460591232	20.381951022112528	21.49978793767091	12.834244919571617	6.293420632442827	29.76301907531375	25.282733773145562	18.616774904934807	9.699409065499589	14.02067360708909	13.3144303132415	25.96437829575653	25.608455204333158	22.764824055319746	19.682037914834105	26.913931442926625	10.375735212836034	11.71954239917625	27.312892146242433	32.599414968500206	14.173750843233362	16.185421861357703	43.44375682565298	31.32741650150472	25.746361494678624	19.31116280850123	24.947072895097108	5.022204556187078	22.75869659690058
4.4545164166734255	18.91663831629421	12.847812263154399	18.163383494130244	48.35636634408357	53.572576235648626	35.18422780071132	49.76311990206389	26.107095453477033	44.65880909152977	13.264693202914849	19.487424272340842	20.25999623573094	4.001375215852474	16.182126186218024	32.97647497583623	28.440038077691135	4.465264963275464	7.64120516162172	36.89336062180457	8.32080715589025	34.21555198980361	19.479920283181595	28.68535054811102	30.65836438568674	20.782040423070153	43.9929546341458	42.07975796937533	26.170351382857962	27.263158460164387	21.67766282985934	31.14430857501526	36.94835324563527	11.122716087394497	28.906827216218268	18.260105256126952	41.44197503703133	21.917266900054702	20.11574028730701	41.5632189900089	49.43439970578316	31.715274324789803	32.78123301795889	55.440619535595545	40.35983982149373	35.15766821673701	31.08384187956589	7.5766535038087435	13.083469464082702	8.094944372891623
38.029966748833694	50.831363951172186	46.17856372105987	25.218934553686328	7.8102229485225285	12.346237117109299	15.471510236672565	7.674821512299546	17.757619196799148	19.394671940710616	50.6959173280572	25.58741401001262	30.773321471562063	43.45976486908724	39.46120494614608	10.314001194792953	21.696051683239766	42.312951473609	34.73223418280482	12.324100953086637	49.477005358623195	28.015330220788883	50.668992851977485	14.670284714537463	26.974039589829335	34.733471991359714	7.215165017764846	17.2232579338387	16.390463267440467	24.181500671650422	20.43425073020458	26.67161236287123	5.237657463670402	42.40840211695607	15.47478185280795	49.96112670741807	8.133448347920886	38.96445180095848	41.33991349687929	7.220309556302319	19.718754997813587	30.11715342300129	17.97892306044778	13.432567499941772	6.86425841638283	8.047501095009663	11.287902556110334	49.463525010927015	31.84809866226684	41.34075796749297
51.06226871775505	60.77301727969726	57.11406104180671	37.43794005668593	7.616105777973486	3.951367229280066	22.05645305474212	9.769361211751901	29.405289971477643	17.798565850817777	62.09456248671887	40.54010054495959	40.3197615097402	56.08997813154302	49.41054485705575	22.443927235788273	29.958903120242866	56.2474024803957	47.770958572165966	19.317229707935734	63.22723254295103	32.15805403281305	60.43930299368413	29.76385079196331	32.906844784921155	43.60291165026925	11.388264309494257	17.992976656312	31.04629091310198	32.28122925771584	34.31315474092343	32.42062710116998	20.23497046510128	57.09662568133454	30.739450817909294	59.958980917741656	14.033535266736228	47.30728316740603	50.21975706983831	13.829547745727178	14.031627610826263	35.25213277160975	25.09049472144116	10.646574251628016	21.33120880196946	23.374726387616917	24.59517636938287	62.92699685551033	43.672891294514564	55.73326358979105
52.3904334687683	56.622935534855316	54.618462171528904	39.09404223566445	20.77597053613631	20.638324566519017	22.15949147525752	25.225186129299978	32.01421976659724	12.217401760805297	59.92758885535411	47.04773447205636	37.8934425252692	56.31745342652776	46.268926419944755	27.951936748306316	28.41070545646566	58.962462913039246	49.41028168039952	21.624185897666184	65.14248783020909	25.277691036670284	56.084071159461104	37.88186303909717	27.82193937308466	39.81343055107824	19.908703939195373	14.999123848391013	37.86009622274588	29.852132279406504	39.1082644908208	27.264457712677718	29.88444609218	61.66761839380115	39.39992790296046	55.94270023481718	20.281753794242356	42.37416568409057	45.61436377403971	20.91241740364724	8.127164629226073	28.670284143902226	24.15044537395995	27.776194655482875	33.8898309560681	33.30080191848928	30.66838643581867	64.26145347655087	43.83433929934978	59.56208133427859
5.871477703388407	24.57273202611359	18.314741866398673	11.442675115239606	40.16127150398395	45.338391804959876	28.353381115248286	41.269869548150965	18.693348375370995	38.24898950059991	20.649028335017483	10.931274120322897	17.181621434224347	11.41149690545856	17.493011140410637	24.95418970384739	22.657711224194482	8.86996460077729	4.105680810862108	29.588297573133236	15.90682079719927	30.06871953357454	24.913206038164986	19.896267915684717	26.379254003058097	19.443754873172747	36.0404213573501	35.47341937417423	17.45154763951309	22.132031126532514	13.19310803902361	26.774839353931963	28.395425540867702	11.635309758465903	20.08847922942132	23.76040653052006	33.645308645981856	22.199511243508535	21.635314848542233	33.667466115897035	42.70810359187504	28.24069610475647	26.35077034905578	46.8463701510968	31.575643079871025	26.44354828276513	22.836817918619513	15.896934905816646	9.449243373794468	9.157591476819343
33.64933593751777	40.946935192507425	37.716107608042826	20.08900351225491	15.696684122033705	20.111267246714025	3.007160371016865	19.92811043008631	12.86911371628277	7.094216537117188	42.869783347515394	28.281954081229745	20.690819871733595	38.00043243999113	29.718204187845235	10.279429892286036	10.328005818903698	39.96231757326446	30.55136293098768	3.828904111960838	46.354556756072235	12.912920468152244	40.572020914276095	20.3495151199804	12.982490292671978	23.693497576341276	10.726911879737914	4.1630378764225835	19.613061016538836	12.447018413369948	20.119040028356125	12.52809271094487	15.16289235586585	42.51457465039887	22.06240793584362	40.155032356893635	8.135201930488549	27.295182258374325	30.25115035787869	8.994536967462636	11.373601940448808	15.623685224963097	5.468539445875114	25.620048638702983	21.140560908217765	17.90474592620672	12.81862603521422	45.63047800134101	25.360521284715567	40.43236534292388
25.85394009107126	34.42841144182446	30.64016094877354	12.286771982767116	20.68739381319839	25.71160102572017	4.883062433823041	23.922055374085563	5.657284810446828	14.641741564522631	35.66020304134827	21.602064421752264	13.9355810362137	30.30943944672531	23.004410866287074	7.997786364276823	4.0832230479131075	32.16685717366474	22.743294731893236	7.1600461538617095	38.54801121958836	12.04554574092837	34.14415005590437	15.802740742155857	9.882272115603604	17.54061912618571	15.618716642719889	11.87675492165084	14.145345968072007	6.573726517784621	13.234802802663932	9.72100938429473	14.650136064972806	34.90291021268829	17.574442620101372	33.59578455842943	12.72504832136759	21.605112352299205	24.226586859419292	13.227602382943957	19.177722090606714	13.185006473262648	2.910172024277404	29.95789353843327	20.887260285952493	16.08802913176148	9.205035194945975	37.84481936931072	17.67050087681859	32.727777801637366
14.805999653700109	20.26061097757842	16.26651275224046	28.546464439139232	58.799769512616805	64.01280060180905	45.44712092730256	60.132664911580086	36.529039602525366	54.72581657437827	12.874793857737668	28.855114560885983	29.419431905610963	10.58741606691898	23.11094418582134	43.42636453120563	38.43329978798009	10.773225804667577	18.070495620868325	47.265604088013326	4.10544875111709	43.34338706624304	21.062652467742957	38.75351529391234	39.94987983829723	28.946046120567168	54.442707493659235	52.233759574691575	36.36535546946049	37.03249778744587	32.025473546910796	40.46829687800213	47.2820373759109	14.945434284476008	38.81240842667763	20.005197971404048	51.88286067353231	28.824436779195878	26.216828092723553	52.0110929009283	59.59781803041042	40.536211261683164	42.94073967353709	65.75343800457644	50.4219566051483	45.354709304940954	41.51159221964018	3.0390216354275124	23.019435509937303	13.500987203970821
5.028402184923321	19.021700842078165	13.089004458754705	9.296814833215093	39.9722452177842	45.20208952822308	25.95158998826971	41.862057458650725	17.321203045344546	35.28740356779216	16.73184375490784	15.96932155535183	11.309354995598408	9.366380748106076	10.697946888786948	24.580271206581763	19.038318010376265	12.270949580161194	2.9851490276752313	27.855017357880694	17.73190791318571	25.049919684012792	19.218289632355383	22.326883249168045	21.430893036534012	12.875288426635274	35.36945195865814	32.750911505244886	19.492953181590934	17.86507373472064	14.546518305833615	21.89661341672305	29.359993872201862	17.277948353708574	23.02785832071904	18.156890143878208	32.698325209498236	15.37090786138773	14.809781836725714	32.90787822036935	40.11360651247356	22.768710640135918	23.452416734660613	47.733989666516344	33.63980893488022	28.138700194844397	23.035190206428876	16.83229189720492	3.6969839943155987	14.309203729023869
19.147271873716445	11.091824114369038	11.236019640635526	19.76078182997047	45.567665881096644	50.462313897710935	28.788523939928222	48.86898332373203	24.89969645657909	34.93401711688885	16.094189424157864	31.36414140146385	11.565539134887482	18.23489771218757	5.680992863049813	31.967659103836482	21.038011178498017	25.856236773647577	19.09312015389528	31.817953445891604	27.979115921603267	20.345914286479953	10.495710356186926	34.436501402925664	18.24359426999197	7.492354823674742	40.45342859077646	33.42557730929334	31.552387755003345	18.588081349662186	26.893218184352165	18.785676810349674	38.326017863758906	32.17114682674564	35.69153564730214	10.496756071758496	37.551496057318744	3.430788367428186	1.510636156278392	38.12701359864784	40.11175808385268	16.949416641010814	25.738720031067835	54.91235258095187	43.97769899045748	38.45046396481792	31.741204663812006	26.056189637387753	14.920183801519059	29.036472778980556
6.886520347059212	23.3357257602114	17.346105259038197	7.390639238944718	37.27123377681774	42.49116339471724	24.495977507338214	38.787821464523475	15.104179065700487	34.2640069049858	20.6897862557727	11.664276358603447	12.989883140409253	12.4006464165286	14.64973859883923	21.883914268455165	18.449197195532662	12.491606680966022	3.5912816968644763	25.972637023990167	19.058350408939873	25.727277315652895	23.53902503681268	18.423605825917015	22.037917199708957	15.58535528552189	32.90468410441059	31.54955647533807	15.67996778383878	17.825512065971818	10.879327416675755	22.435071614499808	26.059611219800228	15.961764514826244	18.987872542763355	22.473242189120366	30.374193633676285	18.733690698337774	18.631523328380556	30.479842773504334	38.84595231529976	23.91842561753259	22.33294017140832	44.54391715361249	29.933256256079165	24.534806501876044	20.030946478904255	18.6374219677553	5.518472311303559	13.380193898922359
13.289018257616474	8.825031994827148	5.469725548471923	24.518862910830535	55.00990110359786	60.2139930679656	39.76055111197364	57.21097025524936	32.3104394372797	48.03543274788231	1.7338472445396915	30.054295280183915	21.891139105485003	7.872165777175445	13.666801506501097	39.772429735248615	32.0542478598068	15.433173543555652	16.043631879961218	42.15716979174161	13.581955461140335	34.97598511291927	9.603044684169543	37.80969195180779	31.974883964042125	20.10256941522377	50.20644380033441	45.89985559567165	35.018716848737775	30.142978575337978	30.104124225033697	32.5267952731225	44.87358059070326	21.9416375482104	38.39040521053198	8.513035496672382	47.417785530340886	18.79741535684216	15.797205409594238	47.73761741207261	53.14432351962902	31.831716440984003	36.91130647677653	63.146053247596114	49.20843446260711	43.71433201549017	38.443397818941726	11.347303196834824	17.928986743606803	19.22645080888404
19.760999965321826	13.45351597502885	13.164854476481574	18.69679169345037	43.489024470800224	48.33892043956884	26.651330790338697	46.884930318261134	23.25849504214842	32.60159560839641	18.192529844421543	30.814241342533755	10.002216171170907	19.49286734195355	6.338252032682254	30.161280271758166	18.983273146559625	26.751259011046496	19.30779991519265	29.723364967122713	29.388762045650964	17.975302634614188	12.866289211666658	33.17220538870153	15.926330851477486	5.806066918011375	38.36695408092705	31.134908110273816	30.324566614053968	16.50675331715214	25.806828602636106	16.464334870667738	36.606726377785755	32.878166641437794	34.49915593942199	12.842038494934986	35.46873901053346	1.4490841655908244	2.8276596570869788	36.06668718467277	37.77513643748371	14.577215315764622	23.606573725272764	52.917019223765266	42.36945841073364	36.8879514725423	30.076480005226717	27.548772924473322	14.50830020352258	29.754958322298826
43.09557078267594	49.098847602967375	46.42556344954384	29.585058278507855	14.416552093817936	16.658266553751055	12.491847960095587	19.30464170178242	22.27504244522665	3.4842105126120018	51.671242385332434	37.2149567030365	29.417396652830373	47.311229429503236	38.208864133418075	18.185167806641346	19.37734528168199	49.46136622807915	40.025647710693946	11.789484073920478	55.82059018309118	18.49704434390627	48.64269582334897	28.218945303362965	20.153520136228924	31.898868454024242	11.641411947683798	5.479750127365963	28.07181857069388	21.152535620265557	29.284052375113532	19.609236766832293	20.764927653753816	51.94233156375784	29.788419250408893	48.355140531100716	11.149052953905533	35.01054740201324	38.153342644185315	11.926268525000582	1.8849861641498553	21.833440942834883	14.776396669406097	23.61055235166406	25.507530180441577	24.09301410720462	20.90222224542179	55.054614059133115	34.70295046993145	49.907712892113366
2.885847721917429	16.53016396995191	10.288643890589228	13.304438906547228	43.97865893562994	49.20870241697371	29.835800794686676	45.83511949002122	21.32628829296778	39.02200131603256	13.169895552698108	18.573946878026252	14.104674152297044	5.373565723195129	10.658863634057841	28.583046095370634	22.728311171088425	9.9602197875645	4.299557626322305	31.813026571062174	14.326692239404682	28.083149355400668	16.86958824210349	25.94756162846037	24.558256042357076	14.663288423796818	39.37535112979058	36.54794730099476	23.174360790339296	21.366961580203338	18.29564235054571	25.054224409408214	33.2768448750799	15.95213473810335	26.523456074983912	15.715896143514739	36.69836853946815	16.163878645524058	14.790877082205487	36.913026716089746	43.91126793006061	25.539346889926232	27.265552599604874	51.68789256538291	37.39895198180962	31.945622981142137	27.005648862766016	13.182173340168058	7.32477631847877	12.826262062860167
8.13866545705564	26.78189873256081	20.515382275122036	16.3911328537165	43.90295232853718	49.005926606165076	33.05099540391104	44.59878785938447	23.25604643991659	43.027981976982026	21.653906667371587	12.23940626598671	22.146127359046307	12.19242189096687	21.420715966254566	29.0105821703634	27.65031819662805	5.921969447603915	8.297675363476415	34.07316893742884	13.03766713806663	35.15032744848244	27.2521635881162	22.6439748580976	31.46088870667973	24.14106834926824	40.04667416621447	40.20423597769215	20.58179718186499	27.19381286228647	16.99356623133869	31.85620969553889	31.730483402352963	6.584034120513057	22.46930876618406	26.04695815346596	37.79464847626714	26.54605933481361	25.595387808244777	37.73948752574429	47.36607262018962	33.2992792263068	31.187704814845812	49.95115932860775	34.17347412937281	29.407342834121405	26.6993898485597	13.698279275731219	14.335964549647025	4.466373701123816
46.30697806880334	59.684957720511264	54.94310834135039	33.897315717335566	9.14740620729976	9.633478106843796	23.721323474959537	4.344877950685109	26.607701934929256	25.22188946763911	59.366689448448795	32.5348966354833	39.659559339578244	51.84357447417283	48.33305748068137	19.19812959062729	30.444620604581488	50.048602361950124	43.04218254091235	20.46602291367169	57.2710787948514	36.11865275034107	59.53313993784376	21.821616622751787	35.441059737943675	43.60940328924539	12.87591611444923	23.761988171216487	24.090179516785756	32.94194819271932	28.59575866586124	35.09779222697807	13.474690381943072	49.42611457686635	22.10608769248817	58.8123294264211	15.198200689957138	47.82586271395551	50.22379749137994	14.33538858174556	23.814245281124617	38.480910557784824	26.455304634254524	5.766068449630972	10.542771240377414	15.107340098906155	19.994986583823092	57.430534667102656	40.54199440520124	48.70422901212321
11.999735646476745	30.592854611309743	24.342224586225207	18.630853314165606	44.122254777430555	49.112227948860344	34.58546190751574	44.39305340349995	24.713809063573834	44.64007794174328	25.258201544092444	11.360867659073396	25.298707646695295	15.87758353408378	25.186399017583526	29.738315044919908	29.842196479392566	8.60939863478856	11.886337137064467	35.27524899800282	14.997530072392815	37.81080779831606	31.077506686539927	22.256167980973967	34.12982267932575	27.585846699302067	40.59016585919169	41.7439024057334	20.59848220737048	29.65360179424368	17.784461852379206	34.49013702759697	31.669481183072463	5.5502067007891664	21.78160855260496	29.86880907618713	38.52660486651131	30.191502253596337	29.361974232028032	38.37987776574552	48.74429730587566	36.181525305125206	32.987949163562526	49.49600704424142	33.41634846709759	29.043468377624816	27.25519195936809	16.11303842286091	17.605664708685342	5.480764414584813
45.13562633487778	55.15383400145355	51.34729566897306	31.52165580638072	3.0214046339456937	5.312955071555863	16.531810799407758	7.593662990115624	23.490835931935397	14.224664368893569	56.28444918134104	34.86923791221873	34.66562435079903	50.17653327904713	43.74967747381168	16.52726721892272	24.37779550433913	50.34358866890073	41.84378703345784	13.618156798964252	57.308933126073605	27.465732747309445	54.84610829998813	24.22114142124586	27.809349997085775	38.076194680963575	5.460899347038336	13.592683312596419	25.325590773888923	26.762282171386673	28.43990191527565	27.353424605122985	14.801663943905917	51.303025962625235	25.315175713676958	54.32874039161588	8.151869051884242	41.89826725860134	44.732791986050444	7.906823637714254	11.975524815570669	30.379894133667786	19.58233815556056	11.738573835572252	16.982929799422003	18.10277064864919	18.72601586677735	57.000619705319245	37.789209293709625	49.8818574600848
27.57871624280395	37.69556859048468	33.570568300938426	13.840169949695538	17.430530102672204	22.57824757774009	4.784910691406204	20.327966212791907	5.908434686002859	14.592670872392729	38.44098407281856	20.75961062324731	17.296551288781927	32.41840037741434	26.24918828236654	4.216676784345218	7.950056732158276	33.371525216640144	24.340353759096388	5.011272275614094	40.06462998874786	15.517219829103563	37.457581401449886	13.24801091936281	13.676218565376065	21.102085104826163	12.514785581227452	11.614268024534523	12.183131027279163	10.417207064568759	12.674800326403254	13.472055520209606	10.80201813764051	35.40884652620349	15.011864741110763	36.84614355302278	9.719749644643297	25.263857832157214	27.76555351052596	10.051174251575777	18.421652384308423	16.956354996502657	5.279723568134847	26.381427212981077	17.0673788965959	12.46962013830398	5.960885246587367	39.55757792952791	19.93535086620696	33.500849390908165
26.636660604802536	43.06400924157239	37.386725059000035	17.388697526392622	23.026793391505244	27.58613349170725	20.650570889117855	22.35756994953345	14.318156284280963	29.390534620374456	40.951114987126815	11.190100989875749	26.062239453761755	32.33544674110716	32.73371632952632	12.640215506434062	21.61936412231545	29.145727493422	23.628543259398615	19.283812259772624	36.36112572651667	30.672539165137792	43.13978913869995	3.018822734558296	27.956285427622703	30.21684548313068	20.76544453106126	26.47545166029962	5.630474578223555	23.363957788321503	10.301837290221469	27.95133740155546	10.554389123155838	28.00282781999766	1.4370841915852492	42.180075444101945	19.678160061146997	34.49999421189229	35.85819926173865	19.156894991827812	31.851864398434515	31.191483807294265	21.123609691212344	27.12399708917942	10.946758206660657	7.260612103751236	10.156194798377973	36.777856568505364	23.289287963612914	27.444366852868207
14.338519420978898	23.919969421624145	19.18385815991777	27.79814912010768	57.29671182712272	62.46523640596422	44.910423639018596	58.27999749650204	35.57112527416776	54.51019198802013	16.658692105244615	26.09532621582486	30.121634109656828	11.759413096138095	24.983604788069616	42.082444115082275	38.3438340960242	8.30780044906565	17.31490108336116	46.450565640210236	1.7690872674842302	44.103873914769295	24.682363332609096	36.479446360441436	40.57278929098493	30.28630816721325	53.16652695792301	51.88422067894327	34.295643965198515	37.2071401649523	30.303194092357483	41.06454724255504	45.390111306646226	10.82968052495381	36.35041436713174	23.554200267376867	50.732238278593606	30.7978806472488	28.497963948034922	50.78044205417908	59.22173071740956	41.52021877981089	42.59983436891409	63.73508201329919	48.0502473241747	43.208838653428316	39.97532119405523	3.802580921749833	23.02739880161734	10.008978844749771
8.945972358118622	24.6336754844683	18.806056953825777	5.508373355101697	35.19077635558628	40.4116143969009	22.53065133643544	36.73613308112911	13.054101884955497	32.36137347978107	22.4208428590172	10.85687653217245	12.273654561479987	14.38869002848229	15.264511243255306	19.801353880316288	16.725210270218568	14.460037101719974	5.638085737595167	23.938436248429493	21.116353349042093	24.36312223558895	24.78039207899202	16.61977669396508	20.67885346099053	15.31885001479973	30.8229463784553	29.61584391213742	13.81872899792873	16.28340421599021	8.93525794040061	21.046491520607614	24.03758983590188	17.520540248861636	17.289237386161165	23.75879383723454	28.297817995230794	18.811083632345817	19.066841050578095	28.399380002821864	36.88873944886016	22.756196476391715	20.44426969032843	42.510711193099496	28.03538999380028	22.59312576849738	17.96196557607733	20.718270601107616	5.6039929964459425	15.095865657361298
13.51598612713377	23.373980090075936	18.666859105230532	3.5856861561169295	32.41517924866511	37.607646612948606	17.52234933827697	34.83139784165117	9.82506419542524	26.735604351160482	23.394783057319128	16.481658866095973	5.693130696759332	17.65929676638948	12.234270783744421	17.343040414937466	10.493633109472027	20.405615254551726	10.68846304016084	19.647787584600785	26.263971622858012	17.292171876015946	23.273689111653887	18.178309239572613	13.602602951215895	9.55692049068705	27.587558647869965	24.220185351245455	15.285621813690534	9.501483580074238	10.674941121592457	13.999945074405487	23.036718002321727	24.391136952982304	19.423890865336784	22.494432618228338	24.803805929544428	13.713429406414715	15.024607520402183	25.118894082371558	31.584257071917104	15.586811903910641	14.93108225637021	40.83849330197356	28.217506844933368	22.61930839692031	16.397967223876236	25.38227157173831	5.0164989227197365	21.741355496111552
6.337575170030581	12.874775780388052	6.681102567366699	15.352953788907497	45.89526245102862	51.1084765353446	30.972652223934432	48.04692746267259	23.178019773465113	39.68784427719776	10.196199975118564	22.107379380157273	13.84020850167274	5.286648863071615	8.098849029633357	30.619556608463938	23.46558366729302	12.47013869561963	7.852965603733173	33.222225348056625	15.269016513184011	27.677122380133323	13.199415026719146	28.910590483591015	24.33945610197599	13.321955085725932	41.13610797654184	37.38326051475166	26.067740037376215	21.782191562052496	21.10689503124966	24.867821207107422	35.724952587460336	18.893386255406508	29.611174350272822	12.052437184130351	38.37468239940472	13.890224297655072	11.990226200710888	38.66595693754328	44.70841162443357	24.846735281248453	28.22237597964221	53.98008593629598	40.17195022851881	34.643269502541415	29.278556867587973	13.671835518390532	8.780940669043089	15.764912775394624
26.331469596969743	28.83783488023756	26.662394813639427	15.662954025327267	28.70115061413953	33.248154237136134	11.913676543738427	32.62629994296434	13.740597381581676	16.86370810953737	31.979004890563807	28.17444151271085	10.411404435624693	29.24896363796219	18.301124763772332	17.971965745573655	6.414913535571398	33.58411872308121	23.921162644781848	15.173921030911513	38.77599378543694	3.757340611678594	28.357040025667505	25.002109329628553	0.16503163685716288	11.839980601126992	23.615268251827896	15.40110813806061	22.830030536927513	4.914389008804732	20.267995032838705	0.7145132877975252	24.592109789118577	37.915057435404364	26.71723265867072	28.116160841177816	20.807071671726895	14.694437989502289	17.854569093567893	21.542269183823446	22.0479755107431	3.2182303691718297	9.140599034212382	38.50433343544	30.854428422666484	26.05601595756105	19.09053614934784	37.543710480622984	17.664879620285262	35.21002275180262
47.772288152405416	57.12111062786565	53.535069885106005	34.087329856794824	5.880019950337224	5.35283126257058	18.404077940882033	9.722660743895107	26.060157504636642	14.305674193694639	58.548092545139305	37.91222694251166	36.689021095035706	52.71351783478027	45.77781111720824	19.332836405426118	26.310661704379818	53.145316079452904	44.49583800184546	15.74498672765864	60.056704631182726	28.480663215300552	56.779241190624425	27.316924030360695	29.198778039116355	39.93030665977747	8.271747742154727	14.329402544759466	28.352736074794365	28.61325119820785	31.32320413177176	28.713073295080566	17.927584253058587	54.26035203170433	28.433175181067515	56.31108175817715	10.68357009934712	43.612604872953746	46.536664501405305	10.608034869982623	10.997460449598002	31.55676400169644	21.427951566433556	12.541843346565726	20.011935069815877	21.237808516203923	21.6348985315461	59.68905153726326	40.22959621489406	52.779228817934104
37.099255567591214	48.093171304755124	43.916519441124194	23.60274488636599	7.101045139928935	12.318039950828856	10.676960235461559	10.123923884223274	15.624401965520132	13.83141053606508	48.71443978563924	26.85218080710806	27.665966644313563	42.241363787349684	36.64646032138711	8.40503676530867	17.817064535485788	42.186213962278416	33.79684660463165	7.413945052684063	49.17608618814225	23.0516371604132	47.850108873842714	16.44336239084996	22.43433313961569	31.377554538885775	2.885593187656773	11.621142803559335	17.280966899337947	20.309849910918963	20.268240943959523	22.072483322354753	7.585141500046703	43.15965378122593	17.714722440035462	47.24457822214216	2.53334737050405	35.443304221326024	38.06098826848602	1.6325531874036796	14.624622220330876	25.42808899903682	13.505739876829898	16.129748920101758	12.03586110347212	11.025885559109389	10.555482380447275	48.908423767819876	30.01813292738622	41.71236756539689
18.24766351219424	23.378120866776634	19.982759170170656	8.826423798636721	31.777314244455695	36.79035315174504	15.368251184531044	34.897872540486006	11.1235132872319	23.26675478957317	25.181379440385342	21.961660588644587	2.94219675296887	21.386336159357928	12.011469316427661	17.95281174309454	7.466708072366079	25.500801412597603	15.860077197481363	18.16089954280074	30.752505835246676	11.809844579570155	23.071882972941584	21.675164471096764	8.18268595374846	6.540697161661033	26.705152962326505	21.13337620627428	18.984128164488325	5.366720009172822	15.101170676236418	8.654637015276888	24.391672884480695	29.976911956848387	23.171900506995648	22.557048054037153	23.807658554602515	10.796472564476518	13.191949857881976	24.31755058184574	28.363981513643495	9.788076904239695	12.375269774740213	40.949539028713396	30.211286484669785	24.786522361216743	17.892950720402464	29.589582309279972	9.581082373401385	27.207651121849764
43.0564228073527	55.03837715130126	50.65864466785438	29.941847726986893	3.3531827728825503	7.016194399893816	17.803980952890104	2.94164862642939	22.177411856758507	18.835594735301147	55.326555712310174	30.95555118358831	34.69759358644468	48.40025662146103	43.6025062319224	14.671824369120255	24.98552347674318	47.55413031693412	39.74867950432256	14.546568900948845	54.69100137659216	29.99721658140731	54.82357793795176	20.039398724231646	29.569324747484266	38.482765360321785	6.501136301906648	17.359382930880184	21.71360249679037	27.482043206818965	25.59913177979643	29.192602058899993	10.570632015573343	47.76450413456266	20.821050262148127	54.180893242700115	9.001852387631379	42.586689631842354	45.157588279388115	8.199907082666417	17.733428123043044	32.5067681505266	20.679795661214538	8.981724225191027	11.041777382376905	13.383926499125959	16.155379097494524	54.61734996702319	36.507699850595564	46.66043801880322
11.628025857377791	7.387277760884212	1.2318567028544325	20.713039595139257	50.840308856731845	56.01656321420482	35.26222687996974	53.24894346609749	28.25063201940781	43.33385464930043	5.063917808189234	27.933299529286653	17.205909778420715	7.671918955262008	8.838297891313646	35.76148995752992	27.47789897499284	16.04465410268031	13.65394440010428	37.763725312552324	16.311246322846902	30.15108245383728	7.879761348045052	34.671200578414386	27.17527096597002	15.277646589473878	45.95806890798324	41.256082686719395	31.803670118384836	25.489370323757637	26.823494933714105	27.728571145265015	41.15790767065073	22.73773595005894	35.42045616869454	6.665523806340123	43.13355181874997	14.07271844983233	11.18820250481426	43.49622641643505	48.462717700338985	27.00297297217296	32.36490831464376	59.234706513437295	45.81021193354876	40.24811403160544	34.61626380868312	14.230284988190919	14.070246467844386	19.736906685239333
43.004753087246876	56.48654737527755	51.69269080109777	30.629516728112034	8.591307608533233	10.818984528437694	21.138750990241334	4.895428134770781	23.422392379241458	23.715282310205655	56.08961987772913	29.35421816878493	36.55597311267173	48.541573027039306	45.16081071012112	16.080530651426145	27.546310054171048	46.783040303258446	39.7397248019404	17.922915080925062	54.001931018273666	33.64597346142878	56.34683481828259	18.58041819037959	32.753226618313285	40.54621637348979	11.110567682070485	21.951240581651305	20.80577435813216	30.03301518257474	25.29375674918173	32.43563472112272	10.191143325433107	46.26004212356456	18.931376970587184	55.611720335815406	13.030580319406049	44.79261244810654	47.13236607687077	12.122736738138903	22.961505352639396	35.86074335949941	23.75036694303127	8.788689620742193	7.572350915751335	11.83513662533604	16.752040943749726	54.14521272878713	37.27460863098291	45.48443355889081
27.36246585906015	43.520151821223244	37.91272789962985	17.65657032134808	21.90655351059642	26.463226398120987	19.937013513616847	21.245894371360873	14.065346419379845	28.51041787446277	41.572800803567695	12.185613132174467	26.156982489668113	33.05748305123909	33.056242955134294	11.846056379216941	21.27554039256483	30.058729986417195	24.308568545024674	18.448503600637892	37.2821102936274	30.24387004201888	43.57592867970371	2.91401948910968	27.620049382106117	30.332675458813043	19.68952355143024	25.613682754868876	5.78536544355319	23.104943548465354	10.656736053056212	27.593648808759376	9.455524599512284	29.04010222350034	1.9180868385145717	42.63460271838794	18.656639566775464	34.64096555653409	36.091518127464724	18.117503769945888	30.875869325896744	30.878693218763495	20.5440287125693	26.050376715737347	9.919116807932673	6.141834626458448	9.45345629077299	37.65880755516932	23.709933929931875	28.428462633641644
44.48586110949016	47.876288580489614	46.00976466843333	31.612486712480464	20.969522643248414	22.92862944167979	15.535953962185852	25.85497393611849	25.23284876434637	5.999843490452929	51.327522279664166	40.94553744254578	29.47308922605024	48.11833272028553	37.644008896686344	22.7814397629358	20.523938946214233	51.30752913582516	41.6372630337284	16.10712315934902	57.21244237912677	16.525378625611758	47.32982163563689	32.93955628317029	19.20262790203114	31.17335830306213	18.02206590417262	8.889651583678853	32.33553743592394	21.663387766586535	32.6912593709	18.648270265174055	26.443878703667497	54.51090081091912	34.61209084392913	47.20397551879565	17.10365218377167	33.62748311935579	36.873279527878424	17.959932918820613	6.612901661938027	19.909266711274057	16.824658714640243	30.004008717074104	31.612375530604158	29.621450500407473	25.422549991121915	56.20973735555693	35.81643818014594	52.21205382874154
20.846127116132532	7.33031985395156	10.094034937515447	23.95779010888216	50.49609012510416	55.39706027647459	33.7239553359211	53.7650273047249	29.6019866503511	39.72935567559211	13.840249165314278	34.768350926757	16.305451493280305	18.557166576027704	8.711845350110782	36.77357667829604	25.9661660594611	26.75673934674928	21.52533470111882	36.75048678244203	27.589362198438433	24.982999098485422	6.56270649446502	38.74205411760852	23.07531457932219	12.351286806156349	45.38384432058394	38.291946610329084	35.830584580623025	23.52115116403023	31.040595921678683	23.610230851964218	43.06019893675281	33.350300342353336	39.91009286426395	7.024879385748762	42.48151166235252	8.358791587949408	5.724510288553337	43.052066360896895	44.89502290510402	21.573702155136136	30.67417106201753	59.81211768184948	48.60957603727855	43.049643325694795	36.44320765288488	25.48684619274955	18.452985865293716	30.24623940759984
15.406233570081541	33.52883742363099	27.40895444111923	12.182093973169234	33.51638592864887	38.48581584129644	25.251258663966517	33.77959344965451	15.619229476906124	35.2536002835935	30.16270671364259	1.3790894706063639	21.075081390733065	20.998989199216076	24.80125758813057	19.478216803788445	22.045968838848864	16.972671119859186	12.901655301644503	25.444017936384693	24.174168014313157	30.95198406200757	33.77217148021533	11.655617170930947	27.452882046387877	24.577656423620542	30.115916753834423	32.28501830325119	10.003980148873035	22.592852306666366	8.075527746432103	27.68745414961146	21.038524894081107	16.164447490041482	11.331397616351103	32.67888395588947	28.185371338852125	28.28652625751567	28.634424332876684	27.974629701219033	38.981847247944934	30.120062725764612	24.177769053647978	38.96183225349046	23.03914071533012	18.45182762994764	16.88642514004619	24.660508332254416	15.169472077176875	15.304299830024112
2.835866018790614	16.120882471640734	9.826814125681008	14.72464416621739	45.38402183548135	50.61456094596675	31.294856579084854	47.194464287287104	22.75296966858923	40.47431034424742	12.19141305805802	19.365257321464608	15.43806605280093	3.933206574307372	11.34678603846987	29.980868487452312	24.178944304907134	9.076308061935341	5.250049997532284	33.26473614313573	12.978684271083159	29.426103003186963	16.524915349857103	27.114348761065404	25.923906896934284	15.78123449709118	40.79982492576025	38.005130147684596	24.374482712060647	22.79683857227386	19.53828071495468	26.424871026240464	34.59519982048686	15.342501976262774	27.632671047013513	15.340897417217311	38.13151316787805	17.001399574481567	15.396317362056145	38.33916726029229	45.36822605746875	26.83120797316639	28.72393536277389	53.02951604763835	38.62227659721957	33.19856622765001	28.366920750574085	11.76688215672436	8.782583736062175	12.208086622128276
14.140978781514576	28.18225985969038	22.68899140690345	26.07180552555171	54.01334838387766	59.08814111234784	43.02225293771862	54.55338092644933	33.308271698289516	52.919426259308274	21.327232747165475	21.66881542419757	30.25955494989601	14.064927669359431	26.880380499919216	39.177810047897836	37.177858511147676	6.72342962213222	16.310674705957496	44.17191577696348	6.765640579910761	43.965612515037996	28.87095556052671	32.46144708335978	40.31557927009223	31.269503436552643	50.208510747788715	50.146779210369054	30.5845784581765	36.422596927651504	27.15713254509015	40.76142416183933	41.73293698552337	5.059179606790879	32.094046462888656	27.678565972827233	47.961598600417254	32.60761435717213	30.79041828592075	47.90604119888016	57.372303515964056	41.73167196265051	41.01103407945327	59.77213519589512	43.76838528418082	39.25721345360139	36.85462855397899	8.823834860454255	22.581730189923356	5.7014281027429705
21.914227185354466	7.619434465652883	10.823321092585608	31.908475698073257	61.71368598099959	66.84637887137062	45.691800076690946	64.2996117154157	39.29711317907646	53.03929886582471	7.144094017269185	38.646729842375066	27.397061405270847	16.61076871931967	18.333178168509832	46.81464628117425	37.79772184814256	23.938655037387377	24.46692805530651	48.38016310196944	20.734090757067875	38.89163569822577	8.282799491004772	45.873687137924385	36.422388694729726	24.537144196699344	56.75238057810618	51.2233127549901	43.01763318205019	35.60523130416887	38.04285856506556	36.97894309870183	52.34355394143571	30.242623577816996	46.58118500380832	8.222609706633836	53.89082560801657	21.79992342685512	18.545061432908284	54.30771972644802	58.22310845906463	35.533228574443136	42.70673292280969	70.31104953570501	57.04198415911563	51.47809846382287	45.77137507862066	18.544075067606716	25.276957083067057	27.698278919982002
19.37017504691938	35.822451488958194	30.074229592395337	10.78991591246696	27.25223641266751	32.25248238170892	19.76137613726534	27.673390169397138	10.787488281672758	29.58850167267605	33.60541673038677	5.94579502200131	19.917423893694394	25.06202941335095	25.768270611515828	13.345198262878972	17.972756215055057	22.47877267116865	16.308636078635566	19.567392630812005	29.703903191675924	27.19646997288625	35.92627251437311	5.791832143209095	23.9788691354494	23.923704106296412	23.843687872528747	26.598871633372354	3.728462668496199	19.099907040000062	3.882279306073337	24.106945163166774	14.844850195646893	22.37273091209644	6.085834263883332	34.94147703458878	21.966533039184988	28.070574329278916	29.11909896294991	21.727554887770065	33.05317205137536	26.979228372587258	19.144419830089586	33.0140541451956	17.46762665604675	12.477436518704916	10.694836527907448	29.92668204756413	16.153059728840905	21.277760645152277
20.48443657815207	19.210835981578814	17.591272985287862	15.085201523202533	37.40155267004192	42.208335178069966	20.522623107332937	40.905407329035526	18.028792484233485	26.525294802368602	22.887354565506104	28.061809717643484	5.905879651882493	21.87851122722921	9.322030804929506	24.513146621199006	12.981318270373416	27.878972922586968	19.03564125595282	23.63299387556272	31.831362954788545	12.22382850391892	18.71016040629836	28.640842977241643	9.824193325981334	3.322770509980708	32.27538800697553	24.982262979833017	25.920680428917933	10.482311133781106	21.84375335848256	10.372123179728097	31.08384518062775	33.33176638739931	30.115492322166087	18.510396331604458	29.383831632914372	5.036067766064199	8.205037854872462	30.005962875837778	31.70939043755574	8.933523267079753	17.48707499352394	46.91743729396262	37.03045649054258	31.67134214791179	24.70619721942294	30.266284526627793	13.055208545423277	30.32080158450243
14.79715845169799	14.116806362565786	11.137855072893403	27.75776101687877	58.44073198765509	63.670049731270666	43.903591331688794	60.27411474077016	35.759881494223755	52.61984622713803	6.782429402624579	30.936747699162648	26.60735293166225	9.214223630421072	19.005177190749095	43.04957085066969	36.4199683815334	13.977351347836768	18.020143337195034	46.076718365607775	9.603980071073343	40.11660405110048	14.942752436439054	39.83404123752308	36.95965677232628	25.305770587119188	53.80500105748657	50.33707184534481	37.19755595333759	34.697226110538274	32.47795548804116	37.50275352264165	47.63689649969302	19.684500657394384	40.17567756275699	13.96644604670863	51.098507876579504	24.37898347523301	21.46490233720896	51.338699316046	57.65665323809876	37.07212195466721	41.17439744637969	66.09478286827328	51.4569583631087	46.118948894737855	41.448485631712195	7.469657385914622	21.4825598897546	17.503632018198065
48.842484871647606	57.64625799923242	54.2299254300394	35.118345444653954	7.770008318447849	6.791637509285928	19.007539283092985	11.572255554853077	27.118586132713	13.862039712334472	59.29626822894567	39.422068619003035	37.29286777186547	53.69133908563693	46.36446185919706	20.623260524388982	26.8915002623233	54.3656987480351	45.58370762701035	16.554410173788348	61.219433387095286	28.441398958068703	57.27986081461623	28.92116310158169	29.396277753348013	40.40403296891997	9.691852312740899	14.282627251537807	29.850766717987938	29.1248398874788	32.65148655145957	28.893701205700836	19.61172647838783	55.648585580618445	30.08433476918767	56.84827251288392	11.857504918618876	43.979558721334115	46.96031347354641	11.900946661928748	10.011073217921064	31.604619944255628	21.982965605056844	13.992639372393471	21.883087789930446	22.958701400684944	23.013405228395765	60.795858703145406	41.144183315106226	54.09968934676751
16.1448155071444	20.869978453167423	17.17148272302043	29.884626474512416	60.13418207915932	65.34639010008594	46.77757036584444	61.454156143482784	37.8681251509272	56.040474790245966	13.48556157769822	30.081798720287527	30.677383777652793	11.861679194857235	24.221117755466825	44.762952968487085	39.745827017522366	11.980454179158206	19.40962131398272	48.60263512407445	5.049999753071728	44.58218990966797	21.685471165306637	40.04096712821536	41.205614360409484	30.127560780747636	55.78096245675767	53.55562498328673	37.66794982811721	38.32880981011415	33.34687919307587	41.72633410786012	48.5993788707593	15.823183560707147	40.081953240316444	20.663990897592093	53.221947535897016	29.900060016305034	27.23542987497783	53.34970613032709	60.919685248878345	41.750829592817155	44.26429172256689	67.06637485641251	51.70474118944323	46.6550316565157	42.843130393373634	4.327530546475872	24.337265404924313	14.556261468429193
20.84460737177284	11.260408063020522	12.304623484758796	21.382775175018143	46.56593205541938	51.40201638916499	29.713726843557573	49.97319681836963	26.27049667658225	35.45152688399343	16.902036680061364	33.10535324755849	12.961485722175713	19.72120561311202	7.42733319254061	33.22798140244146	22.068200754206206	27.467321516685754	20.848607395339116	32.79834424480605	29.35799919990861	20.665354716442987	10.57559948762027	35.99927179236961	18.836362671904403	8.79828606307415	41.44255433924505	34.069955389636824	33.12790644294655	19.588589236253945	28.514981955771084	19.36459643488574	39.65093094809469	33.8306868479331	37.28200426683911	10.778534044239642	38.54561115737396	4.481635123848923	3.2737191979001654	39.14804295099699	40.609437558209	17.256086617191187	26.67203600059657	56.00477305512348	45.37503945835723	39.87311918027972	33.100445759612455	27.3891905237059	16.667477310802944	30.69579062067911
29.689874064370002	44.14402439846052	38.974232067415066	17.926816422806453	16.63664470491806	21.43634957475494	15.32477107100729	16.64701864152239	12.000405156088238	23.204463889357005	43.12247518462775	16.466313156375804	25.208295026535396	35.272784749962845	33.11213869715767	7.159507016798746	18.33158182162011	33.45630951860721	26.448471953395018	13.36710899307107	40.66364115241185	26.700752438038272	44.092320868970326	5.553894504711791	24.54439003504112	29.38946530816262	14.099782802423238	20.376627469898185	7.4484094233171465	20.509266929394453	11.992952089084683	24.418769512829805	4.014349528884049	33.30541733820178	6.5248420377240315	43.25851385852679	13.053978794418711	33.74605962601204	35.641348959787024	12.502246607005914	25.330609802943673	27.854304608824524	16.511498771422325	22.000917327007947	7.347201971048278	1.743440452228939	5.551982373765884	40.77867047882883	24.493007311345753	32.312775444676035
40.03918116167419	49.71439251550214	45.9414722433975	26.346534226990066	6.111627417566017	10.580749034947901	11.117183485804349	10.651771515441077	18.321254429423114	10.793782010548023	50.90579662709751	30.795780432400036	29.227430930690844	44.97307415831925	38.31294332373793	11.77789995775837	18.94114749417493	45.49744400225259	36.76737923589204	8.179956940237764	52.36538754679115	22.476794860963814	49.406286359102175	20.601779195393785	22.555454805982087	32.64272826748996	1.9104529663295728	9.267804513424064	21.23606693264673	21.33463025340793	23.811561763652797	22.11902928627753	11.868180640970499	46.83748961639903	21.93062534812087	48.88982378565259	2.988721191081889	36.48795033671646	39.30413769608119	3.1499937483488893	10.613536569801056	25.24854554580664	14.165784835889983	16.078393609290625	15.90671713271958	15.310211479512914	14.23894264151031	51.968970586194416	32.50421772939994	45.24666204813231
23.329636636003446	31.01414994275895	27.3482359262658	10.267179704425317	24.129183998610063	29.137890220678724	7.89495755648995	27.347038394971445	6.029210849270257	16.88171567917321	32.42722243286	21.297471769468153	10.52194658642353	27.48209349225318	19.6064576500452	10.94818292294456	1.381313738329171	29.96955845826037	20.35485776242821	10.526683073585275	36.08005942760193	10.62488227145464	30.719666195936906	17.254931651470415	7.685484449284394	14.096170219507194	19.052180217421558	14.358109942600588	15.136193808081082	3.4052848209344786	13.053120432997044	7.697584956167405	17.602740736740145	33.22909667228658	18.97458887869732	30.186161905776498	16.154499796405975	18.18060388587126	20.781802010900915	16.669698674483005	21.721511429946236	10.934689253013543	5.096853961147311	33.38821773044385	23.730273864539356	18.64566612859519	11.598321264145023	35.24355144119525	14.865259063671248	30.860167727960103
43.630668010889934	50.703782340536335	47.72572085404856	29.95798424816231	11.523866102127386	13.664201037242798	12.916057495428545	16.397416592510403	22.310765592322667	5.907390778068596	52.914700168991715	36.58941613726303	30.679186957576782	48.08448924040486	39.62517642844377	17.32652367683814	20.39545005798871	49.73924356588083	40.48079636547295	11.453919041392835	56.28272423080529	20.68956940459985	50.28425184771544	27.073512861188753	21.97493087422304	33.43855348315293	9.268032974376238	6.753927709129305	27.226101665373406	22.389872174790003	28.932774227061252	21.448266877845207	19.000460522141058	51.848323546118515	28.554925103030566	49.93619232014121	9.380865687628576	36.76529702764752	39.844806444469626	10.027309177884511	3.2624736337608207	23.940208610583323	15.574971288246305	20.61048519790921	23.298253256566372	22.407518200162922	20.02076810601647	55.62984740804596	35.441079979673816	49.957821335857346
15.29718437855626	20.711881804505598	16.785595205001478	29.040494600982804	59.25868569392819	64.46950241890688	45.95800184230284	60.56597847276454	37.01582188746732	55.25130338914941	13.322622422437838	29.189167046483917	29.965396275116326	11.131350103095821	23.660001981741704	43.89220764938465	38.96042790842002	11.090082999974888	18.552704343652007	47.763458728350784	4.232197180301667	43.891970042934595	21.517754061053992	39.14400847502606	40.49604271506113	29.49796483897742	54.915739248955035	52.75381205804763	36.77304607030732	37.56777034795816	32.45896401006123	41.01404603912392	47.70912304345908	15.051406792721437	39.184729656281064	20.469364312647766	52.36306399808686	29.37063433685549	26.756113254036425	52.4864553865769	60.1177826529414	41.086999773024935	43.45942558467068	66.17419808861138	50.80751319000732	45.759619192601434	41.96364235051437	3.4331927886921902	23.543576170215626	13.710892186862237
50.761278046653736	55.9753639274498	53.64999751717318	37.284888819807996	17.67292526241843	17.63063916534515	20.195672733233557	22.128893389278854	29.95506972327353	10.64044870861477	58.933661244780815	44.65914891231563	36.74632969199827	54.89160109244442	45.35091405262356	25.444194043139994	26.926275456106616	57.16332091634425	47.70982065312549	19.3162352572184	63.4964238028006	24.78208592773449	55.47245218696941	35.23930160402075	27.000332476566804	38.94652045195588	16.939222986948234	13.140501837120885	35.35619773630159	28.56024900745323	36.860556157335246	26.443645356453015	27.02050973395063	59.615217024757854	36.71653168160666	55.265254187404096	17.486443677574314	41.76119771056849	44.96961077221711	18.069947363408343	5.841582776918933	28.190989897290063	22.433777382886355	24.802009700238894	30.870203482800942	30.451353743327683	28.14978294252038	62.70206165860277	42.31589586804597	57.6036498920003
15.60174059852754	6.899674443492637	5.827216816486215	19.943756422499163	48.208177334811985	53.256175118863055	31.81886114771815	51.132627781887194	26.394426178790617	38.90048230656467	10.711110469108746	29.929142792535703	13.60942108069135	13.535238070650001	4.654978635125725	33.80453484252992	23.914469088498482	21.608342559371106	16.37993620869082	34.64241168610944	22.9472575366116	24.832358818216633	6.604110294927745	34.69107626009352	22.28072327817991	10.417962698015247	43.16116384560831	37.125783553023446	31.765008547584863	21.628328169994692	26.856639410563176	22.837631589761422	39.806541522147135	28.160726503097067	35.7376373356368	6.095803647841665	40.269549611086376	7.887186050775194	4.6921388676466425	40.75399540726904	44.08588947135194	21.513926536416204	28.796022364232368	57.183823023022846	45.064912582855214	39.46507814098863	33.15291705206523	20.938895413666923	13.913038400288176	25.04664130255057
14.827580148192585	20.262078373096948	16.27415549026678	28.567896792115846	58.8222315298714	64.0353099326444	45.46776189184738	60.155597856105935	36.55073079531226	54.74552139359139	12.875908597882121	28.87857718524451	29.43679214608705	10.605192588739703	23.123822420981583	43.44866929773828	38.45288572315126	10.79660756162227	18.092373016760284	47.286863928984125	4.125883744331745	43.36013831441314	21.06441418891525	38.77688555692688	39.9671938196113	28.960974391549385	54.46481719707535	52.253850302556984	36.38859899459078	37.05134324734818	32.0484165277074	40.48569198939365	47.30506151063617	14.965953682089628	38.835858961905195	20.007653234529602	51.904759332557894	28.836470292294575	26.227399972472348	52.03313729032305	59.61791173624793	40.55218566714299	42.960924200569366	65.7765368669713	50.445351563361946	45.37797390799151	41.53420732467544	3.0624740462697155	23.0392699800803	13.523337827001441
36.80303238534783	38.659082151236476	37.08394632517833	24.97220221877235	25.214136470293784	28.62218937030911	12.494751273553879	29.907169218062474	20.24791404991648	9.462368311915016	42.40283199316283	36.11896221328226	21.071362252484022	39.906850066113705	28.718339982916106	20.686605528739527	13.785443649656168	43.93546578891105	34.217008396792025	14.843404920960156	49.3615196017096	7.392096134205237	38.0933201558163	30.151891202132116	10.543588562521583	22.252566970962427	20.83533348931979	10.003441328682968	28.771214379176968	14.0950255122441	27.7662306216124	10.02226014275074	26.190597435552583	47.84264773977819	31.924212360142082	38.006594045849525	18.727213076286034	24.42616440326228	27.682170897468545	19.64321280451995	13.926595274544463	10.695543843397642	11.970991719693455	35.08546633530332	32.22899620418461	28.750488825696422	22.87469967520588	48.17715497115802	28.082968371066976	45.290484169594365
14.62921785784036	11.37509727897439	8.914226904585453	16.03515818916981	43.74086947238146	48.78207647273593	27.346167560132887	46.705328462152195	22.074492753588828	34.57542927517249	14.215439365622254	27.013320124394912	9.13800274981259	14.281149901310984	1.1075104803503613	29.43003708777366	19.440549341952956	21.517735865885466	14.491987018923282	30.16505062964128	24.222278166715217	20.814776523705593	11.073416016831729	30.8292137277374	18.05552279775182	6.076061678870179	38.68862625175275	32.733182570995986	27.912093313118408	17.169141692865434	23.098857937048955	18.61347003199021	35.52453707469918	27.712773754486168	31.974400550571172	10.561187940502903	35.79576727355611	4.818447178253276	3.091335546308891	36.28488307040982	39.75388238808794	17.58910354167831	24.326971923114	52.7585907169956	40.906877099806884	35.32077254881241	28.87506408855941	22.437848556197242	10.591752560967045	24.582379018520868
50.45823967225576	56.38138096916439	53.83772939460629	36.86891716572915	15.76015534889235	15.553031302804337	19.749548738746206	20.13473525264867	29.352186746865563	10.73896462048041	59.094607755215335	43.70527292841531	36.849427645262	54.7400064586858	45.59200433490033	24.42775133055392	26.82347457189915	56.71231693473156	47.35558990445832	18.552414057740993	63.16085326411056	25.402519745233885	55.90354126055748	34.04237391055869	27.385631126593534	39.242187174151994	15.37490532286742	12.910589911223445	34.30712344606346	28.595315800245515	36.05887117925007	26.833451768600877	25.57592360416891	58.94720135294622	35.47069870840056	55.652216921497434	16.18095894379434	42.22173612407954	45.40002811672684	16.695046797656246	5.589494191442009	28.79790634324177	22.178841302757483	22.718027415389535	29.178526069089447	29.017418366945265	27.109220036427686	62.435825489855624	42.11953777510508	57.01892784867682
36.84320267401926	44.65067861191121	41.346799957135296	23.15598739746359	12.433282913217797	16.572194580014727	6.199655840066273	16.937018048839676	15.527275597282031	5.945510986489512	46.47240550648572	30.19574815263808	24.347683606298958	41.361564535211485	33.39696802356708	11.195546372043404	13.954813871992327	42.935939178125075	33.68275825573678	4.785090394821954	49.48189302972272	16.227249613988345	44.28079357058748	21.298992730432442	16.61282825355169	27.40428280606232	7.7674276726680365	3.391430339139592	21.05595394690209	16.13610398422248	22.326010169114873	16.140427665157272	14.545290634236919	45.12920838717306	22.909888380331914	43.85564967695573	5.730299389228066	31.010561834936397	33.96800366878485	6.653041117429171	8.755055144628024	19.11904445014913	9.049087473179611	22.402002976974092	19.99353192947533	17.686477784753528	13.907550689794553	48.84505081446186	28.721939063503143	43.19133581730121
53.37641077824726	58.18659100391692	56.01674259940523	39.94346706338978	19.803932471660417	19.202788503292048	22.877562298584618	24.067115691084037	32.660062434143676	13.185849735030779	61.313664120636005	47.38572511754916	39.182328766291896	57.44287756929825	47.690800574928	28.163799429783197	29.48231286720715	59.824703914937984	50.344142857950814	22.042612481209634	66.1191465326713	26.886359748220407	57.66469828126931	37.92952117212718	29.277935123931204	41.25838096710961	19.45532126703136	15.78489812814725	38.07392986842714	31.047418103149827	39.586337926469504	28.72001012079021	29.61418300554273	62.324493496348836	39.39370515073828	57.491647932690825	20.13439553639536	43.94740368323346	47.174403567074734	20.690984432981665	8.545519961281595	30.291854985559574	25.057536679523473	26.253923443727906	33.28652891309949	33.05177204458498	30.867241997957798	65.29897403942584	44.893942243615506	60.29799415962565
10.7046979406684	9.434927243197517	4.14386352782706	21.638979913510994	52.15310846402028	57.360755129909926	37.00400174995699	54.33299960482496	29.44576197579931	45.41466306156579	4.111452253892626	27.432729443708638	19.293481022589518	5.687938991881304	11.49079895529087	36.90019285691583	29.34764846284139	13.849858009599968	13.299843029401615	39.357468225484105	13.386702248504196	32.633641761232894	10.08229432941527	34.977699296587986	29.529515410745326	17.798264295956198	47.36489036918123	43.22744454167234	32.1744570753886	27.495382015930076	27.248614743865954	30.076736497478496	41.992542548918195	20.51298785910379	35.5857303069172	8.877268089987124	44.58499518218836	16.948996372688207	14.15624486905102	44.89537124711482	50.50059024662538	29.564688897649614	34.18162141153709	60.26561976387547	46.348616046441386	40.84676517431312	35.56204945425598	11.26395318291006	15.056924031057829	17.624714286255706
41.37942709286465	51.263775865585416	47.450381159614906	27.71989722212057	4.643550776476881	9.000524396257752	12.694041530848558	9.344734666450346	19.687052026324178	11.860319800769403	52.39497056638963	31.716153924067857	30.773111496666672	46.36496795803104	39.855115448001406	12.927544519300731	20.505180440434344	46.730427500656646	38.09752756723314	9.728242804572574	53.64105957312835	24.004655384088572	50.96034085912553	21.32934950605431	24.12793395402523	34.20910097900632	2.0136499462362596	10.590028799638192	22.143337009564913	22.90549996834087	24.939237823048007	23.688973164591747	12.276746714328215	47.91957792869306	22.57768723020595	50.43715195619799	4.300334760521654	38.063828621524074	40.873536086859275	4.195338396503134	11.03485060521461	26.803795778407043	15.741621340013513	14.602935752387147	15.740332604513025	15.706712894835979	15.282833823978873	53.282614278937686	33.93628259315678	46.39412718973675
47.14994404033755	58.48111683838507	54.32114176158869	33.85322092380051	3.4795621321309427	2.677848530594062	20.39562386830719	3.4025161246032662	25.952668377377858	19.25500378231562	59.09457911217629	35.34503344409535	38.02456349116373	52.41958822229548	47.03497180274967	18.53936614825067	27.993419117939528	51.815233720874815	43.83990705450586	17.244555602912996	58.92528095682032	31.98948413934521	58.22676875919015	24.433996145383844	32.014772849403855	41.65699993583799	8.605124799860368	18.426706695650523	26.060425167587745	30.45516624524823	29.826994949174605	31.591392930293942	14.940927024924253	52.13432439669126	25.22037938659908	57.63572230636186	11.493958195641245	45.64136722209756	48.34300892615727	10.907129869007631	16.96788207722564	34.75631983252053	23.402902405578715	6.712749028126246	15.125364965961245	17.78283527751122	20.257777162850093	58.80098133114909	40.34644419279944	50.99194711420627
48.25425476819393	56.76403264404316	53.42708301793449	34.515908088031644	8.219541706059461	7.8362677772114155	18.20071703986748	12.320712067777487	26.54524688463678	12.722025320953577	58.518206087069814	39.18827622718982	36.45618940514639	53.04285932055311	45.51403386023876	20.23124634941629	26.05590540846241	53.87802472149702	45.00900663393119	15.864308637540185	60.68773883396223	27.3757368295077	56.387258086292114	28.7984765416188	28.40303939178878	39.50757044920162	9.48722621044109	13.238287670915614	29.616628561960976	28.254784435564137	32.26390557857302	27.895188837817212	19.6051975461947	55.29311453585132	30.01444600999367	55.97152709772022	11.43207927885686	43.03807806667157	46.03977947027197	11.563526941266938	8.829377511289904	30.56155374950679	21.144923026239855	15.049094800271853	22.20343255750555	22.99196514174072	22.685555426372268	60.226223772049494	40.46578348150169	53.68877121076117
5.040191410467866	14.56936677668	8.373055222714777	17.473251268473067	48.149225505106976	53.379260487636884	33.88569369161004	49.98641950428967	25.49086461848056	42.926156026809956	9.762657251760691	21.804996150001564	17.465330600713955	1.3725825682325072	12.02580141251543	32.75281175903769	26.632369447235032	9.042446986197767	7.947313892009888	35.92850377041823	11.294864505792612	31.4125293616755	15.080730746947959	29.856222078588516	27.9962084539107	17.2554156418764	43.54029228412339	40.51214518337809	27.135550400754997	25.13076343876674	22.319155246797152	28.512860784223143	37.39086851805175	15.685851372195643	30.337242426787437	13.865347262817798	40.85567371545599	17.8362925081459	15.785386455954315	41.07689839845801	47.868634046949765	28.668873849628064	31.25772057490348	55.824739333877346	41.39075924316638	35.9800465240265	31.157925278181665	9.75742966664507	11.352855122738825	12.62540986438272
29.8345956352141	35.80683988739994	32.83160889585277	16.82146907868613	20.839116766909353	25.384218454719196	4.314424849287053	24.85368728389834	11.04991971769023	10.483349438204328	38.05257918763436	26.993627401392356	15.79348899941419	33.784426400962516	24.696436764642556	11.90158313063848	5.837371589289668	36.54231560799291	26.906844425602817	7.525017965864891	42.58577778491084	8.231292057479763	35.406717589065835	20.913341408517915	7.71482492611465	18.534845932069594	15.7704855036779	8.261227330205188	19.46069881598538	7.509266802489484	18.622408948953556	7.28702970398088	18.064485878094555	39.751593297964355	22.689285284915282	35.02982731260998	12.999796464098042	22.028334208372467	25.02565119507331	13.770873287652345	15.50973511186651	10.537127482747758	2.6710295349448594	30.679417706924063	24.32759840468313	20.17316213587112	13.81090262538125	41.68808404033488	21.261766603792292	37.42156062157951
6.69227161924527	14.197769238420394	8.401271604938673	12.899150856509461	43.31051953147162	48.51638410726135	28.286431946719393	45.545996766362144	20.61263682306224	37.004975998656995	12.586738345473158	20.796516967754144	11.249823324632915	7.620104136133609	6.830286231757567	28.08632829282332	20.77469398576358	13.737060801049362	6.9819263088041215	30.557563584152675	17.43594788773141	25.16821968162223	14.382146451900415	26.84963029271277	21.77542767056472	11.126574521145423	38.520549740981245	34.69247975960702	23.967891124893	19.108791018739037	18.982200753319113	22.297232113479353	33.33411609546065	19.792180034080467	27.65224590637993	13.328959577249474	35.74529306332829	12.338943134304442	10.98248528153671	36.050864873322624	42.0197262706849	22.422223683019883	25.530757106315885	51.50278029188322	37.94484235077372	32.38323016054147	26.82991753996207	15.996229249509721	6.261627713933296	16.667033414284138
12.885477866817967	31.822732650431583	25.527794767663096	16.858543324451915	41.116216710176104	46.07368131404683	32.145280558286395	41.29723742295904	22.29961416715969	42.20626395635186	27.010195949062886	8.243085403845223	24.323338320949272	17.51838102465259	25.345266575832188	26.933321482676064	27.872023060666788	11.128823913094433	11.934891580096096	32.65567160504382	17.891184239122758	36.18691272245589	32.241276754957525	19.162098987617092	32.536522185998656	27.007833442329932	37.685160336302715	39.27780508268385	17.60389605628298	27.904541027952654	15.111137343287124	32.86117752982154	28.616505453924706	8.685254416236669	18.646765460648037	31.053467668794358	35.69303922851114	29.97890717965406	29.48768302047747	35.51310104371003	46.17264155718266	34.791318379431736	30.718312283807453	46.36420499583078	30.26676955959144	25.938628275777734	24.396677846907654	18.838345586778395	16.93159774270183	8.447290796104413
38.940073220107514	51.313738241506826	46.78567773523547	25.937630852273536	6.335312029598636	11.01663259501461	15.153899101894368	6.7638975617987125	18.301212087296708	18.33874403850409	51.38018836044982	26.86633462804701	31.115267590068363	44.31574247672736	39.90711873658105	10.788493196040992	21.759688477178873	43.391033600870415	35.634743974955526	11.931926005081062	50.53037785432508	27.65442217339754	51.12810937056118	15.975098296018347	26.807280480023774	35.00840884446064	5.924690886483444	16.304197238935313	17.56650936484061	24.258182231686337	21.44264539528976	26.478998243225767	6.449979010284262	43.638236910600874	16.84919258649405	50.44875805850532	7.228669761163626	39.193793241875795	41.650044812795414	6.305914264269736	18.40894396965775	29.89124829843217	17.80762500758091	12.717235541535556	8.305644070112775	9.451214576386192	12.068563087318939	50.46709150867597	32.538129644683586	42.50682536777046
8.665425972946505	27.40632686190449	21.130229934151405	16.231585334470886	43.39850312722085	48.48763817354923	32.7626462358587	44.03711569422511	22.94035290602383	42.7619639467434	22.35187469658783	11.56359952717896	22.263772798343943	12.878353693623515	21.826219069558594	28.572753576290424	27.49987174616343	6.6457840487069415	8.580682220569498	33.72219805461572	13.726967575636575	35.126178060341736	27.865931162506175	22.042780070337614	31.436655097790023	24.37300665906107	39.588627202475564	39.922103312856905	20.026803690597863	27.10963427455171	16.54294728996439	31.822604673343292	31.179850462593183	6.766276420352746	21.835120397849558	26.663808787083553	37.36520051489608	26.87556951450569	26.002024821920113	37.29524313091371	47.05611887598508	33.33789115345121	30.952468720295805	49.360746223108265	33.54258257195569	28.816835897212307	26.23146990651103	14.423123886946541	14.485769362726186	4.9377717997477255
21.017091171660248	34.23443417964364	29.211749962958393	8.117196072829296	23.11821421613	28.335341138410648	12.581889757967986	24.75107164280545	3.4759327632397463	22.579702929255454	33.571660714082604	12.840844010498085	15.444106445739187	26.330042832838036	23.15836150627463	7.77752406413938	10.861927326907479	26.055555419239685	17.707078072138415	12.909207063649408	33.00622210647819	20.09548048402731	34.16475537560094	8.107361621449341	17.097164484707445	19.643652357122967	18.859769452747038	19.615716552118368	5.693384485645901	12.360958170331998	4.650418723984849	17.15390399809924	12.331473575230078	27.560924504565307	9.719563162733353	33.35060539022851	16.47512980089628	23.995013187521547	25.747908726947045	16.48191253278981	26.42225143270875	20.257300544804487	11.753273222421003	30.616564727410005	17.292198547455182	11.693748735228679	5.922124801249316	32.74574595341373	14.759312958380482	25.821477222069728
33.71798397732532	38.706621194008356	36.12382056399416	20.798563667874138	20.069148506553866	24.106919119683987	6.138983330697591	24.509946662443294	14.822772190574652	6.993749262447665	41.396499986853016	30.753663510610608	19.198682266650703	37.53031459352651	27.86041469309698	14.332909154260555	9.716716001322968	40.487386785676996	30.83031209570926	8.483649098282005	46.46167568901727	8.704766514486487	38.252440447946235	23.999428701044103	9.79798688621645	21.51701103620103	15.29249819744605	5.516651545306966	22.826096761814757	11.065653178491843	22.394833537644374	9.263202395694334	19.8072221117577	43.73032265301632	25.76074571637591	37.96316997462808	12.87061778593264	24.640218419104105	27.76791433578855	13.756985190254863	12.17174524226276	11.809765033810317	6.263239294424542	30.037891633606193	25.889268057498217	22.352640650587425	16.60849019649883	45.51788378882064	25.09239673853284	41.3981584361858
14.358784845857771	24.180892181679127	19.545879816822996	3.370604714374404	31.510216477252946	36.69954103198303	16.610958527796434	33.956417621923045	8.95689386316936	25.86668256090057	24.299632587830125	16.478075399473962	5.879320581339246	18.567602982462247	12.969394586628349	16.47232006954618	9.657414731923998	21.174495714634496	11.47340692214836	18.725841546317568	27.11077727350526	16.7236933859039	24.064374597008293	17.623531212553818	13.036849322852698	9.909432065184783	26.67385182435095	23.333260179089905	14.753863997126112	8.78305685563419	10.272869283545072	13.412767802982064	22.23217583882917	25.01684669719777	18.919665272746506	23.30374088905343	23.886623961838037	14.148927099877243	15.614407539363803	24.205633296684095	30.697051881654303	15.161839244886902	14.038998047087388	39.96938875414689	27.483721526126153	21.89261028320845	15.584864973053174	26.255202719620176	5.924311710615196	22.415007315498606
18.560095102168944	35.056503456614855	29.289855410987432	10.200746541684126	27.877311331062018	32.9024876957326	19.942623297744365	28.37890148203418	10.755492155700587	29.83422671952917	32.80150725890549	5.552873351119847	19.37232638415826	24.251689194340315	25.063906211774196	13.766576467687033	17.82466579304244	21.720480405704443	15.4988770562491	19.875915999485283	28.941913180340165	27.020232183104724	35.16677901523095	6.5791023569605045	23.748467518124947	23.343072892740445	24.386321195882182	26.848716618098948	4.3768188859200565	18.855556835226757	3.516191336273227	23.89416425253843	15.527532936963985	21.735063911282932	6.895719081244284	34.176363020107914	22.449859227353212	27.460259407823084	28.454159767390227	22.236830162184265	33.39080042518119	26.70490928490371	19.20348918775289	33.75330380034237	18.258231990890067	13.2277516990353	11.153935606410387	29.145933039223188	15.420952951853291	20.578033838881236
45.79871403843478	59.241506310442794	54.478212685212156	33.423390531262406	9.171909176078117	9.940145042308393	23.43025138977372	4.46476913643954	26.167046663486126	25.137729374026904	58.8878451463778	31.995629029543835	39.24648301612405	51.34071363742362	47.89857041809452	18.776994017120565	30.08515421714515	49.51955890446192	42.53631805135316	20.180476064024376	56.742825561083905	35.85671746062241	59.09409766942189	21.289000918210228	35.13224748439853	43.208541506664154	12.72087413296905	23.621438915662605	23.567689932392568	32.580488598752375	28.086941973365956	34.7946193210434	12.990720243633092	48.885738077844294	21.56688985504685	58.368039134301114	14.97782219388772	47.43382340476629	49.815149261311646	14.104460821543492	23.840855285491504	38.187941734608344	26.139355714879102	6.302872992068563	10.000321073387044	14.581880191461638	19.531782364437657	56.90753078776628	40.06843982943003	48.167898061441505
36.77176571176061	46.13878941820727	42.40114049691676	23.03897907807373	9.413668480691323	14.125910349314546	7.5640587823426735	13.545379437556704	15.058333089070553	9.535016871472463	47.389241990373975	28.424847476128246	25.654269439755705	41.60926514475239	34.74155107241658	9.142565947996111	15.364099797681492	42.42751123097471	33.52289627764282	4.610927006900037	49.206411926089444	19.291436568208695	45.82911818674024	18.77448813417277	19.132359409395466	29.066955352630846	4.3564945876899595	7.220779594966706	18.98114132943157	17.763183321291805	21.029834363919147	18.714622244797354	11.104053010801927	44.06799201458393	20.267972501269483	45.31517030462338	1.8961725057828758	32.926578813937894	35.730840383593765	2.818404319520579	11.095056551905214	21.924533059124	10.606576152269495	19.271088217307533	16.259367465089966	14.401592851994797	11.794370755018523	48.73978149024843	29.08148559728778	42.346968769185615
9.243495583848135	28.199784885529745	21.904806114616637	14.413568155698462	41.00146455298519	46.083023067315494	30.633644490902245	41.62045454471169	20.77844413994508	40.66392353244338	23.62886901981946	9.249610618823349	21.137782895079734	14.144469835690884	21.673981467751474	26.234291359181505	25.65299165287248	8.857096535234064	8.250930074546284	31.491865231125026	16.032543994359806	33.562260329301054	28.600041565258486	19.631958972638614	29.880848614873443	23.589958434797275	37.22688304634049	37.797781691897875	17.611494070706197	25.41726215495517	14.200681296952999	30.242088278976148	28.764886397716168	8.905625546918193	19.447661082448935	27.41931683046838	35.032412803603044	26.411015562667952	25.826997449391705	34.94712717095134	44.88163930994313	31.942437162545527	28.922922771472876	46.946790313067304	31.151889767218297	26.402617747518995	23.864532097154452	16.602555083653602	13.538874244867957	7.3435276943033285
9.546888510403086	11.409648210755899	6.056302010611527	21.44996653986756	52.10237010410782	57.32447961135244	37.31069334268229	54.11616946550736	29.38241502158174	45.973934586021315	5.417050900424889	26.302940594886866	19.97555891406307	4.08374595605426	12.749913883089567	36.76381019884073	29.785001080936485	11.96277306944761	12.422090565991255	39.54365061251474	11.439986702013579	33.58319111488974	12.07126401551934	34.2968158925051	30.370638282186054	18.859370343152772	47.391869210017205	43.700153768427825	31.545921974813055	28.050744274149416	26.68167872097667	30.910303297673014	41.631440481745955	18.595260954941548	34.81476846463335	10.870477213883527	44.65104157046742	18.383637669618167	15.736125632940732	44.922229918244646	51.01476101662172	30.6007332761593	34.55653246548287	60.00311323092752	45.78186561192059	40.332938570592646	35.29725441679236	9.354699836338991	15.009861603352272	15.752463347626795
29.13304640207938	36.61640451409121	33.213965991604326	15.683324404049504	19.05463202029514	23.837354013675448	2.149055533271213	22.794023399162807	9.012414850238375	11.19959875242016	38.33922027383935	24.888455096374482	16.23344357310725	33.424694760221875	25.304058016158322	9.114645429008617	5.831711252672788	35.56055691400038	26.070883315739625	5.335045092836695	41.85987346065072	10.840620547109845	36.272097792791556	18.265332200632745	9.73579846227503	19.43393542091337	13.92983166140961	8.498526809267	16.956192982917113	8.11041188322716	16.54961282602556	9.397073206948775	15.329220556617354	38.36795067234704	20.038039076945164	35.809607507877466	11.059128633119556	23.224281232304076	26.069214835333845	11.740464135955582	15.846927633714863	12.817492220810836	0.9222711121384561	28.724110999019782	21.606299929635735	17.388164699666255	11.061977285911974	41.097328913952154	20.78878557475149	36.178734760594836
5.583238060594756	19.512724685920638	13.63914492002611	8.619262432141676	39.293775287369776	44.523640634898115	25.30578970585051	41.18680150546569	16.645007963929718	34.672353193315764	17.3643975407542	15.564737164443764	10.934135264720076	10.04136124324866	10.878446965408097	23.90180784866892	18.43934063419403	12.726088041703761	3.2111056586648075	27.191646493325806	18.31951595683009	24.583803944772335	19.688984413078426	21.714826566189394	20.950353869998175	12.700019599305449	34.69276446376058	32.12313073955655	18.871154556981754	17.309498269519253	13.915228564088116	21.40913705348121	28.693571038946786	17.558570345834767	22.43871007292542	18.643213908183352	32.02371496651776	15.364043882940674	14.94680138365289	32.23151058924274	39.484623964717464	22.358556769215784	22.82335311194241	47.06130965941434	32.999471268715666	27.491013442313346	22.360700030449483	17.455639816310427	3.1939180973830066	14.630573618941524
50.676933598311436	54.097130851041065	52.32043233087183	37.62090719660659	22.136706855540822	22.650651820328378	21.025550806677035	26.796133621268993	30.882049250726485	10.968711097610829	57.639306777504714	46.28933439404123	35.78757063983026	54.39786811006351	43.952391945610934	27.499769390013032	26.673558438671634	57.41201451689522	47.778848565321	20.951779636004574	63.41883593342119	22.76444046073433	53.53608032804264	37.5927102942864	25.51858008602079	37.47942727448315	20.549561111623788	13.927768348889021	37.326522699394495	27.921084455542502	38.17924751646211	24.96497896260358	30.12236277469681	60.406646132890884	39.18143977039921	53.43741152427618	20.47287712911286	39.855626470930886	43.10811839472067	21.19892727312074	8.100044793201477	26.12223619125429	22.702224503070887	29.855613190303746	34.58331831212558	33.47877000563306	30.208797809680384	62.453102977155446	42.03826435328021	58.1915578807516
20.02037184199512	12.770124299085762	12.83258121720981	19.457645610137217	44.383155282559656	49.229421261132586	27.541394858479908	47.78153673073755	24.1279064886203	33.42956754110192	17.76081978932939	31.456485846085993	10.849953949423556	19.496229112155163	6.511397648870607	31.049480046109508	19.87929120289019	26.911987965621893	19.70631618343385	30.616920244898466	29.333473420001848	18.75004018212279	12.156801551941395	33.98287837521691	16.768947616277785	6.662197989301487	39.26072714477386	31.988009045402976	31.127250309995524	17.401983180221805	26.578082968888463	17.30409317421458	37.48744076153806	33.11548848299114	35.29604046905886	12.189321590022343	36.362827853893634	2.311548706633541	2.5987549463004593	36.96191137256294	38.599063158203315	15.345618949277048	24.49743338839989	53.813603571306764	43.23770437575398	37.74941266054745	30.95029161217569	27.453925676447213	15.092363165225505	29.98599356409849
39.93631315960526	43.50584711919685	41.493749153105185	27.187228206418	20.82733380660468	23.74302414011097	11.752181427205656	25.66198940208497	21.123938231562516	4.525960179118734	46.80774369308776	36.993026101586224	24.896471081332663	43.53580172848152	33.1359548131347	19.55132080985845	16.02052298337995	46.802104274241024	37.11512724015776	12.994411161757139	52.653476072511864	12.20602291777504	42.979637186678836	29.597122797928776	14.685248332275643	26.67406822327229	16.973166308674298	6.3068976975435485	28.719664913151142	17.090102533896534	28.665282108277268	14.128534970492264	24.03659640220997	50.132651566103036	31.32048522443834	42.81652339468794	15.377571117800535	29.26282823700993	32.4938437363647	16.293216876091037	8.472153531918797	15.614440941005812	12.595079653529071	30.476497788694573	29.66931887886617	26.9918447188183	22.074374495608826	51.63636939630973	31.254537221112972	47.78169560431685
19.575327403838987	11.504233947184176	11.568828771984064	31.398931802690413	61.9054232668677	67.1083413366892	46.56931162512512	64.09550963712553	39.206556935655335	54.65483863437189	6.284174512479338	36.200464835784196	28.542852069076332	13.893066657002459	19.923473324094807	46.66539119955922	38.81066043492916	19.922174619025245	22.566406248010512	49.011801197736496	15.607412911659786	41.20266131798388	12.32702056832452	44.45914225526283	38.37315803335522	26.39432741620317	57.095139053983395	52.5954986684015	41.7097314763105	36.82902180156119	36.83767072467367	38.92957477597856	51.715024905262645	25.777813774761732	44.959309155986254	11.742464268823129	54.30072319725343	24.472966627192573	21.27695376402002	54.62685266578602	59.79221958978556	37.95846320922801	43.6902547535134	70.02159322231846	55.94167507545722	50.481135416122555	45.313674626099015	13.5350963388835	24.82190292889839	23.53043468085983
41.488529600098225	48.372174630631086	45.415088808675186	27.859823669385985	12.42603616869738	15.252179387540178	10.75591785421877	17.305476302922795	20.332350418747154	4.0214855964469445	50.61216224649489	34.96799118545882	28.368457369432736	45.875167205638235	37.30179744863504	15.82180439182106	18.11203015465556	47.68972667929295	38.36308605411862	9.606086380924966	54.169549143895004	18.446296169253934	47.952208478069224	25.786129020352604	19.655528868558015	31.107705817928803	9.227390545381644	4.4251416768967236	25.731796348428894	20.07714318361023	27.15088880784359	19.131181035723937	18.228067349545103	49.956464510132264	27.33455492346564	47.60510377877582	8.612137107451455	34.43621201379698	37.51328777543296	9.396021775402243	4.0044064348450625	21.667432293638004	13.324772012079753	21.96127530682217	23.001411374723265	21.561574591416854	18.53809703708764	53.47977296811174	33.23482256980816	48.00068705056545
11.40289840112169	30.330577579534665	24.0443854804473	14.42366469225941	39.477088513028	44.501937847420955	29.92587187723612	39.888659020545994	20.059729114193864	39.98684350701894	25.936667562729177	7.111536277584436	21.92415181565402	16.46825312930022	23.295537599887485	25.002503846175628	25.47728094377989	11.109533086344408	9.988324653903916	30.55311715842962	18.21116176232799	33.74779852041034	30.70343267078524	17.790293255543272	30.095022182766357	24.690637581546525	35.87807953201289	37.07552333663837	15.970716408765822	25.474143245164605	13.047004296523399	30.421797528340957	27.0948351480924	10.137708877958497	17.472299378716603	29.535061428913725	33.793775930246376	27.7665349990385	27.406593840217948	33.65488240907817	44.038119267523875	32.34696217006583	28.41705046737998	45.107477868722874	29.17562299959388	24.585627194275876	22.53168682797786	18.881594548838315	14.623932324596822	9.160642109935864
46.090071098340324	59.11202101812919	54.467915019406185	33.47974783345639	7.744658248610258	8.331096050260395	22.711257343498872	2.9179595281851776	26.045597151633412	23.887782581189377	58.96080668785727	32.678781083412495	38.97808004121303	51.585473714728174	47.72768137387383	18.57452989523476	29.599553286837804	50.019526380794616	42.80964769953233	19.44881298703582	57.22999536922193	35.03672340868708	58.94201518964102	21.866226613886724	34.46080109557585	42.883170632990854	11.641235418405216	22.491989600382976	24.015346656402276	32.100297552741644	28.3981880726511	34.10463447588811	13.162741443980586	49.58825338818172	22.26346849901881	58.24318156103467	14.06257947263548	47.06846885121129	49.52127339691787	13.221728123497249	22.40361477287361	37.46281260888488	25.499844194932866	5.460221485165105	10.91486133070945	15.08996484302355	19.547286944956866	57.33368177405371	40.11708366528298	48.77832514058328
8.427923142445081	16.320842417445405	11.09869987442475	10.015932812510897	40.10739423961503	45.30048099387164	24.936104898381576	42.46152421537975	17.46820911789613	33.657256248083144	15.704606365512559	19.57128702186497	8.105517417098183	10.773353820067557	6.57365282991266	24.975305779825312	17.416028285775948	15.834663841974525	7.287342158672179	27.240883984269846	20.32286673842745	22.09252440322461	16.35965127459014	24.457777006385363	18.621728872855197	8.774500464848703	35.27483234089819	31.33375634254564	21.540396704655098	15.779134120296474	16.571297483845495	19.13163107822509	30.42618009318277	21.350901261950096	25.404515528730922	15.433819037871551	32.4803265424482	11.02590854862763	10.574941275379874	32.80708418258915	38.663747120959854	19.489076450077064	22.17148818156995	48.447342482273726	35.26279360824603	29.670213518673815	23.85252110243982	19.038258145560103	3.5070559487443353	18.302341945355483
3.575227674894152	19.924648591989136	13.79776734223941	10.187332084384478	40.67374100574644	45.90286328835898	27.15837713070242	42.35973939744343	18.191712097720874	36.659748598153804	16.926590875847253	14.993626935850097	13.186479898995005	8.717691829959268	12.372801693737536	25.259585627598348	20.493732814376994	10.49417465268851	1.0724572270809314	28.906433737836117	16.300238015913827	26.82371436316306	20.191534103192147	22.2070918028226	23.182513303735362	14.813619723457926	36.18220003358631	34.061197003106216	19.45320923399407	19.46033685299282	14.613315131898723	23.63635009440764	29.707243323524718	15.343690651937939	22.76605683376797	19.081192376067165	33.57220361965959	17.232850379554087	16.525629631057488	33.734300801571685	41.412772173675165	24.614309776589664	24.765402874735152	48.16467090568894	33.697179710629236	28.274061696188877	23.5478309750338	15.576925961745486	5.436210575819327	12.390316853740202
7.807548461930235	26.75700836287317	20.464985475076663	13.489252074901943	40.94203927575804	46.06372078940052	30.023808056588262	41.73836585876768	20.2159729495107	40.01486046619068	22.332260497352884	9.941465390528236	19.828887284119638	12.878983905039567	20.164790527178933	25.986997429906356	24.757467069733476	8.339093520904916	6.740461961143065	31.02584464822195	15.570237212933288	32.47140383165481	27.145372004440727	19.91393767387834	28.783751168476897	22.17667126278478	37.03604968346318	37.180846567494264	17.730130363811064	24.405182250527776	13.986286153378995	29.15991882570762	28.85401201703924	9.52129264883395	19.862167248988683	25.969631878848435	34.76445011489597	24.936139080112902	24.320433578092942	34.718618707821086	44.32930852959123	30.759186708388444	28.198271691613765	47.15947543197929	31.527755309194177	26.631705741846893	23.701606306051858	15.947597295223902	12.15553989059036	7.504657929156406
16.26203497819144	20.538126088764074	17.11085366149818	9.263456938870565	34.563749358345014	39.60461791762635	18.242909668229707	37.58612728460403	13.32699492497991	26.07302324979253	22.32685468629258	22.21495779271971	0.08936338077884678	18.923577281530306	9.14077379552024	20.45591846639469	10.34662303689231	23.637881349450556	14.215540470689257	21.001222103145885	28.504171483938702	13.900826312541094	20.251852053319592	23.263265238531492	10.445189407224941	4.1904940436496	29.510185837931584	23.987914239054653	20.45713001633835	8.22731548268221	16.155576630836332	10.963934421623573	26.757711259650304	28.534291736901228	24.650997313545425	19.709782228824587	26.618013063990006	8.546431894082254	10.598212192636744	27.106894226454106	31.190903675591372	11.397900800590502	15.25664912201794	43.640521578855726	32.41831825304038	26.911716943987322	20.167818104265923	27.22864525283289	7.922043700793847	25.645909262284277
12.112854863596231	30.29521557578518	24.10460674376676	19.93895031658481	45.84326090312752	50.840359155995145	36.117549117635015	46.13048157178249	26.249427417966682	46.16200068058659	24.65907987852853	13.098880778775396	26.21679495432989	15.434981546910837	25.530236660968075	31.404521995426194	31.190710856598532	7.654955223250289	12.464470324446744	36.87438967997273	13.601827432869381	38.991711145608505	30.817663409375438	23.99386341976419	35.304100770561256	28.298825940387577	42.283823095686316	43.28044513815871	22.320728150862234	30.90778156475686	19.42241739093693	35.67973581291578	33.40135374670199	3.8120023432135675	23.51810955854542	29.601581981855634	40.198419494464744	30.70577818534641	29.700548450569173	40.06230412929193	50.318472254922696	37.2580582365322	34.45445291137283	51.233330318827846	35.14696379822458	30.781660041422988	28.939186799883135	14.861343786467987	18.43895848208042	4.148333924844938
26.439399207605103	39.9622912186779	34.97626941963271	13.88066683375911	18.117155883764447	23.24987140918451	12.083509348834655	19.240655355401937	7.4717446025078065	21.093355404045244	39.31373386101781	15.354950349312245	20.729529616021704	31.87908613804243	28.80668702521359	4.252053901217398	13.948784164089822	30.919482093078464	23.141321815001085	10.907696868966617	38.02604184960242	22.599149869351788	39.8763843501981	5.936879137603159	20.23457722142342	24.898811016356664	14.437042687123189	18.13072783216587	5.816481123277419	16.051258127243823	8.926939905911453	20.144870366493272	6.588974916215547	31.596796929192024	7.646571075084608	39.079990700605656	12.554746183934851	29.252378805181287	31.210895195702108	12.299616687715417	24.031830111206265	23.53779639061568	12.68534834087284	25.003401483011096	11.701571339721877	6.194436655264602	1.5996055990358475	37.934941597060686	20.51996268512501	30.22880673736878
31.07185814185428	32.20241474646972	30.647443191581626	20.310770397359978	28.457659141695366	32.54921532038942	12.742500823057915	32.79015162388387	17.377513456189046	14.476326843871382	35.96277518603445	32.51822344328666	15.02621273359207	33.81433057839242	22.292114770375335	20.15402765615337	10.038137208447573	38.350720545251235	28.701175553266904	15.860008177750156	43.44116599220644	1.0421226186730352	31.645941005873155	28.34261440247325	4.714101870554234	15.844741534533766	23.576682694036222	13.819151899355044	26.44023301820216	9.30770038076003	24.40611655931647	4.325384378744742	26.485420592947225	42.6991088456768	30.10179492613438	31.543029745586402	20.991501517110922	17.961201614696062	21.215260112771986	21.832699021605624	19.482010232685454	4.227269442873323	10.73400661567525	38.41923424229187	32.762454091079434	28.434770247299817	21.763840167090954	42.15441143037142	22.43140437814027	39.99789155802168
34.73569076309954	47.86419069035613	43.08927109867166	22.057710130273893	10.715973023729934	15.524196636692905	14.034935399447118	11.000795635145824	14.809936905643657	19.663509325632134	47.53670435454139	22.35755058878985	28.011875706397266	40.189005397925015	36.54900326627989	7.596967858307176	19.414651253167733	38.98577999690593	31.442267001897363	11.172663191210999	46.149443081392754	26.463996535225604	47.72761809694023	11.475491554383263	25.051815408038717	32.0500041074063	8.724857352058482	17.155833716593918	13.082463604466973	21.854019427465687	17.114440372468255	24.80059370387892	1.940975372629133	39.1352374501037	12.408648746698384	46.98903527035092	8.514430194870735	36.33317400095611	38.5929692912027	7.736070185972069	20.827400830756037	28.28264398505908	16.182946830179535	16.694432447859253	6.27126239379953	5.129066127992759	8.141148846823365	46.14056244157831	28.69989821056089	38.03251335751304
4.937902548907524	23.366376841850077	17.105972277791427	15.713998774891799	44.738427024440355	49.90976020365288	32.77303803393151	45.78545345863924	23.204234573397628	42.59094698798192	18.29889128934372	14.46907393407271	20.16343248376738	8.81243653398061	18.43507271797546	29.540963731780906	26.757511010808766	4.285772735649573	6.038768407609922	34.10563439532004	11.36308959904513	33.65157437851004	23.842318647987863	24.205009310364254	29.982948684491813	21.707699425701506	40.627158184959626	39.85771452182127	21.87420102845504	26.007104322462357	17.751340679619602	30.415624067249414	32.8999062473338	8.390905650417226	24.25667849052454	22.63535042987913	38.225463134279956	23.768734688026033	22.590474972420186	38.252541523182444	47.13173910431065	31.55034341277611	30.663588445916286	51.31365251113318	35.86658465088958	30.845803135285983	27.416719112545067	11.520325517317199	12.3575928818151	5.400008139148016
8.721056680234822	25.58163647651206	19.53013598751063	19.88317254804545	48.155853930491496	53.275911108037924	36.8371631447539	48.9113935821375	27.147055934693157	46.727600092876976	19.615128202582014	16.498388535658965	24.46412552356853	10.672099326139952	22.130284576264657	33.16276330807981	31.015815991698954	2.467449290051024	10.358611318371457	38.026352707104635	8.87628374096597	37.98851373947708	26.156129359599564	26.970508811518087	34.31960057958735	25.849422630431903	44.22709029615984	43.95747866388823	24.893549590850842	30.319466968328566	21.188642340491423	34.751471602131154	36.03646865986289	4.519960185262305	26.783249612898192	24.936286167844397	41.92203849965075	27.655257402027605	26.219739879461287	41.89584350200561	51.190414273465436	35.8743109887191	34.819552617106105	54.27657105596037	38.490055980309165	33.73310572513267	30.906484379857037	9.831020009283883	16.678586450201035	1.414808231244289
39.02438461988401	50.79051561929176	46.42831066927205	25.78257398788795	5.357361243738413	10.428323830090635	13.870887924611878	7.159893628538954	17.961074439380543	16.507281111592004	51.12068559914349	27.618349371454674	30.457291123728353	44.30963451396677	39.354826203279096	10.47708698723154	20.822479788319885	43.73792632609364	35.714365649667556	10.612382178313378	50.826832378618406	26.274319431274627	50.576133385414884	16.831375260477525	25.610534901879916	34.26153708738855	4.0580692791576505	14.539254703556594	18.168509909102543	23.322844716611268	21.738738619602465	25.258076337032147	7.32529603417857	44.260574327212865	17.84982872450763	49.93309746219907	5.529587574168825	38.386219841693084	40.93141743227071	4.6179533165243525	16.55086248215344	28.629505570535795	16.648347837103767	13.214119520457443	10.074498092374201	10.590870763041128	12.132404564287222	50.6815703173392	32.32017860126369	43.010036426177116
29.778115668116772	34.371981622561925	31.772959449006823	17.34919748137453	23.170723331976994	27.58056078346196	6.878828240073652	27.292402687145575	12.575900583276237	11.352141009773922	37.05130381156221	28.369927964092923	14.889554335420902	33.38307056886924	23.502433541008052	14.332948651387836	6.08504648367599	36.71163426066696	27.00219350540129	10.063893130633954	42.484033311774034	5.666968741398848	33.92758851991363	22.995821110585492	5.6180135574507055	17.162977436997586	18.15006239449097	9.654518949544268	21.352529466749434	6.9158973901884435	20.034009845941853	5.120719474648394	20.593893132519447	40.30384628455234	24.770462726640968	33.62286744465046	15.434061164302936	20.35991018829581	23.458038346389387	16.23120527502092	16.527682820542008	8.138700124469807	4.920584787413679	33.065025140338875	26.866680727325534	22.61858577907195	16.098681916066795	41.46258364964468	21.08453076060944	37.842497257820696
16.099992298013014	24.115228639823787	19.946463487015222	5.456634385516054	31.084058245225197	36.21889827428836	15.491004370669796	33.817266225495004	9.108716204408585	24.34569870492558	24.915962700699968	18.59425153762008	4.394453114731801	19.91799001595158	12.700056240115648	16.4574476808855	8.047920814714288	23.10962749590177	13.386977286240143	17.88731192997482	28.812830711696034	14.517458181276789	23.92060962463585	18.866413960371577	10.82774419753565	8.592858797771463	26.1309096141669	21.93509238440684	16.078510051392072	6.798924657974907	11.922381367658758	11.222508196977321	22.573507037521637	27.168793367071977	20.275805780712698	23.25494128741001	23.283059696831355	12.941578593917079	14.803635703665948	23.680801114873123	29.286001035155582	12.892111297398262	12.726788273621837	39.86240286554265	28.111656324556908	22.574856293273086	15.938977280040694	27.840406408471463	7.418872905751834	24.511736419946157
48.90000468415462	51.171448837812086	49.725242245651856	36.25234413354122	24.430367650685422	25.58587303502611	20.394462055293246	29.23758237867327	30.04940543217544	10.765846130434404	55.04393898127321	45.80035558378457	33.54512575430278	52.32449085727416	41.35954050710691	27.606349657284483	25.06627165852671	55.82877598567795	46.12718930380586	20.93512268738208	61.58437703769646	20.031497180087065	50.579498088018525	37.767892580284666	23.082501850390393	34.89235700544628	22.112222708684797	13.711687505415371	37.196840114744234	26.013339427993476	37.53195368788166	22.54256291157685	31.029922110914523	59.1967489998894	39.429526853608195	50.54279774573884	21.528380033818102	36.98299940149587	40.24129524319191	22.34362285092333	9.784198370187472	23.29252580125338	21.58809236061302	32.79007325086437	35.97002596709019	34.2705615501595	30.26071180031813	60.50695430008969	40.19251635776092	56.84505122498168
29.57346478252551	33.768915075661816	31.272845846873327	17.359143219714685	23.971519795823415	28.366223974836142	7.663639138707912	28.098581494096152	12.932855381438273	11.913340787083166	36.56281521256319	28.62864538058877	14.469829789807507	33.07005909758517	22.97479234818378	15.009910782876913	6.153883618426631	36.56796640375932	26.848750643951618	10.860751074046428	42.25255516817273	4.883151188552215	33.31338240495311	23.515964348131565	4.903355095240364	16.598692984117488	18.95454037707676	10.334102107064624	21.803860297318298	6.68556509999778	20.321194466882947	4.389266061986685	21.32101480869491	40.27726254339521	25.288021540924916	33.027511506176445	16.240296697897865	19.709315006313247	22.82964390262838	17.037256594366536	17.09923324156136	7.339804833383594	5.58421915901934	33.86909686045914	27.599649160918617	23.29534221960836	16.710523153673467	41.194642917422456	20.861077093412973	37.776397978784296
12.59669563363799	31.4238240404738	25.15920370625371	13.96051735726845	38.013630082734124	43.01173611473561	28.901694652801655	38.34141938802057	19.06814218133182	38.96092270743987	27.264183101138716	5.4707468527009055	21.924263990766967	17.83711809953828	23.93077154997044	23.69871783368933	24.797726283797434	12.745467696110454	10.847884070100138	29.395074777213626	19.85961192523672	33.276381216795	31.76596427287083	16.22038405539126	29.654281593025917	24.906800026743085	34.49802498321053	36.02800058330151	14.490486415836875	24.947078777028928	11.85063308600187	29.956715290357035	25.57997315148795	11.615860159538427	15.85828296876883	30.612940167612535	32.47046646830006	28.16676242212766	27.990538059603768	32.304934888806244	42.91255331917976	32.028765985233875	27.5183768746924	43.52187906144729	27.55513060937629	23.016567740401914	21.182043028071476	20.512269930397256	14.914109208730165	10.786675683393483
21.116085454305615	11.357027170833154	12.516776615375393	21.613004933994233	46.682477881176474	51.50837452290287	29.820846266783796	50.10728606659446	26.453550024170955	35.491724483332646	17.078688486395148	33.36207308883453	13.154013758796172	19.975636128015786	7.699767218157646	33.390604056977764	22.19500792833892	27.732650674451605	21.120696692496303	32.91384331304745	29.60011885613297	20.679975157904433	10.660870711407188	36.21647599524347	18.894992972418358	8.981400676682906	41.558141039888746	34.13063728808691	33.347793694664205	19.71175540170874	28.744419879366085	19.420670424782482	39.82408251730415	34.099658064215106	37.50458632226336	10.892209151052965	38.66241338189017	4.647458679623156	3.5442953264679824	39.26924245497079	40.6455405178527	17.271362339801748	26.78133420990184	56.13643878151419	45.56070465439945	40.06376649984643	33.280381961450075	27.626402857101265	16.92650266532294	30.96479093433209
35.336234146954475	45.610094225166506	41.60168535068205	21.67998420523036	9.470106887831305	14.555866521372812	7.814169817471969	12.926313213896174	13.646767471773455	11.869318045962977	46.48551214325558	26.23731139859552	25.133316981523745	40.32978187192872	34.169207615440634	7.061190455438246	15.112739284877453	40.74525669743166	32.05579607717651	4.551308364977939	47.623354772103916	20.186258575419256	45.34257483352657	16.37861791313375	19.5778871511035	28.753159225017832	4.470874060689124	9.353600043118867	16.726535583651355	17.590938786650444	19.084531618100876	19.210575036921913	8.651802126332829	42.12457871953753	17.839857779020726	44.77002184900811	1.766149924263072	32.76265447150501	35.43950965813822	2.018027264974816	13.571997952031463	22.558492388150878	10.682249039334248	18.885442460274792	14.018948926948722	11.92254482607253	9.606524389574995	47.24605332277421	27.935553141373813	40.50465626098918
4.964929962557137	21.655555396328054	15.520409953273603	17.729454174044857	47.290127446687436	52.47947308559084	34.85045738517885	48.449639960536736	25.455513265443596	44.540799825697704	16.063260021298223	17.298412276004065	21.103266532311768	6.766682116817786	18.1019398584597	32.01222913294601	28.498540865701433	2.45350732645243	7.386763186174621	36.33967309099631	8.771577559944774	34.890498382090485	22.198863585319234	26.98284116863473	31.263969129387547	22.13075831968733	43.08873044432994	41.86910829527285	24.60523484369236	27.54844552374784	20.362292446694138	31.723966394743403	35.575619599086245	8.632898670342108	27.066447198940402	20.980108996747195	40.630322764750986	23.700896672076684	22.16013921921027	40.69176015101011	49.18699370843871	32.585708337622634	32.61062589818386	54.02149564735777	38.653827048993065	33.5902506762144	29.964967292827414	8.738826624830367	13.507828344798028	5.51829326057831
20.15669678851157	36.09159877597824	30.46292367229307	10.53208098277892	25.86643335878939	30.897909101596014	18.325895131182683	26.414369927368732	9.555331622223038	28.117989006538426	34.167384131989856	7.442341168427325	19.484711288542755	25.822864752489206	25.781151640875766	11.845896204906216	16.848020439175947	23.620361070408034	17.012813003948917	18.078454439974898	30.82951786224617	26.09035179218722	36.16096758683738	4.900462033213432	22.95174459959371	23.566244169794388	22.38635160178759	25.12735238389779	2.396852226910595	18.104677912097262	3.4000878518889928	23.05471910291462	13.545838500184626	23.745877001027228	5.600426877226861	35.20696660906178	20.48104445592478	27.782560101092557	28.990502197058557	20.252255261263684	31.556913746545078	26.01187694351558	17.796722866856253	31.836866899582013	16.521816193630624	11.35220806483479	9.200565636268127	30.976170409156236	16.306881613901293	22.56097170710042
49.48599214745301	58.89044905617249	55.30576330735242	35.81482200300019	6.852033595199822	4.754855207108957	20.17440987968199	9.980491819681788	27.784255318150812	15.782334476488744	60.31580738417978	39.40470842450101	38.46062476066245	54.44949405994908	47.54922781890544	20.982350009818372	28.08108864013368	54.8052011033277	46.205101637361444	17.513440866496786	61.73810288568259	30.137880894526777	58.547139589768186	28.732403933064493	30.91994642080395	41.69535986617454	9.897767260557037	15.97030013607191	29.863165684456465	30.380064067553683	32.94087214249128	30.430338234354874	19.270481281454792	55.83298216562669	29.79458629453855	58.08099199168685	12.397343213837777	45.366420134034364	48.29750647632148	12.280270254616	12.12852115399094	33.241497276077226	23.196440390937425	11.906177454987754	20.939768711669576	22.51903335775744	23.235282077796043	61.38974519444665	41.979401703832245	54.391495539158264
27.541563671469326	28.350352987028735	26.72120382883324	17.69360077116946	30.602959831600707	35.00178603924727	14.028100357544686	34.66857549109484	16.242653065288827	17.794825503041633	32.03627355137988	30.424114147425815	11.384493658972353	30.048711193406344	18.367909765715382	20.42520122877876	8.938412337123278	34.88765277238932	25.329639743305734	17.28707388410123	39.761213108917815	3.0063982458788034	27.81105209340434	27.516191895534615	2.6046133227110713	11.92862142920513	25.56540171583269	16.699210279872037	25.319038511200954	7.314342615681844	22.63528349638218	2.754619798989897	27.01869407007289	39.50144208873179	29.227006905052747	27.676785881072806	22.813485502383095	14.101165698686001	17.34599084403386	23.58491854235057	22.918791435017454	0.7377643796768052	11.408888944127213	40.480649219631495	33.292892933939804	28.547185057995698	21.598749908402958	38.41717290752801	19.015026559101702	36.71555471839429
28.70316689242329	36.24373224260309	32.813020777524756	15.258518664063597	19.348090625897616	24.159909592160712	2.484879200562191	23.036571885656528	8.644563861639726	11.62175369177517	37.93230388432699	24.54294610351954	15.84396946141999	32.99688534015097	24.919854804540847	9.045943365368991	5.443272602110661	35.134585166870636	25.641868039080276	5.59819023296511	41.43031496660134	10.796392204118304	35.90406766744652	18.052544378901242	9.549876334913744	19.076962087275415	14.221536004702411	8.927695323333628	16.69026662739313	7.753638248958282	16.1956047053281	9.229779249285041	15.344585746589138	37.95744672559873	19.827150758279604	35.43476930801315	11.340737453861681	22.893289725360948	25.720932274697233	12.003835581290424	16.276804547416184	12.672828303077699	0.5763659836993128	28.982698345319236	21.629100141739176	17.33019289985328	10.912695906242716	40.66736885554403	20.360328023013448	35.76124945712961
51.30339550229856	63.50057907019501	59.125778254686445	38.35087183535247	9.01293062007941	5.827034571842872	25.837805166718393	5.654115323374079	30.638795415691767	24.76839279575931	63.77266193177903	38.3556025002699	43.129625996287054	56.71485261799359	52.06099727880359	23.125518691130754	33.28363688118017	55.50290470286378	48.003843197115195	22.63467456771847	62.69072832165581	37.588462386826095	63.27946800676127	27.48476558021504	37.52790211562145	46.86822001090367	14.0666809964351	24.03795908795341	29.50218948266906	35.76718397167031	33.69905594883574	37.11603440544676	18.440332624184	55.26482370953644	27.966699764420717	62.64460061066234	16.90300069191816	50.9258124436938	53.55097482234122	16.23354365039212	22.103445579387547	40.318004262577276	28.808600752379807	1.448000800231278	16.708111673291604	20.688556269996333	24.480589528499582	62.71810783620475	44.940125691668364	54.37799660301982
4.262764064378265	21.442469560311725	15.255884304344114	16.97722287576223	46.60648443100836	51.8002988058076	34.0982122687647	47.803524475930956	24.721472064435755	43.780894434649795	16.051083333675884	16.86140810414659	20.36793600748317	6.637713987157225	17.531651040994085	31.311913503323805	27.734381390841563	3.1807804156171833	6.622307398767189	35.601178605445945	9.474848202985516	34.13933550974472	21.96387295028541	26.407465075341307	30.510042217788563	21.44867151011066	42.38423115012823	41.112204992178796	23.99787367185869	26.785184290137348	19.704872488224744	30.968791433053433	34.93659167775638	9.113395900522663	26.525695242270423	20.747580175090086	39.91532266441923	23.091474394204035	21.614463803243524	39.983125584018985	48.432153712319966	31.847399332291136	31.851391533779	53.39491185233142	38.08402278292057	32.98797756770613	29.28384771447189	9.347084113433477	12.753456352446827	5.979817986641122
22.904761899261867	38.792491306066054	33.206833716313255	12.987337326663141	23.867079067961082	28.788994545065894	18.168416076673783	24.08027855145009	10.493974502683779	27.60531227201416	36.939483562220744	9.105640209832353	21.68799428947489	28.57903494175737	28.35513928908679	10.86130054600055	17.897990911077873	26.149312856089022	19.77700884116092	17.42919942062131	33.37514891339873	27.0959513378855	38.847010973952166	2.1466853062068867	24.170201128464356	25.83075776155457	20.739979030557286	24.62272235562364	1.389350172380928	19.441711087937662	5.93334911431841	24.21442559337134	11.329917522648547	25.878468536623384	2.9726507607567627	37.9067963394999	19.092517009950328	30.10415940326333	31.45386833699287	18.757674131590495	30.676163985339358	27.33942657908067	18.10435229038163	29.36253861606756	13.820129429000206	8.818976924915239	8.144933703446517	33.59221900517277	18.981011908202483	24.89264781674761
24.885769657546184	28.311014174034003	25.80603058041691	13.979328883587	28.341610210339763	33.022129893369815	11.4349919992682	32.10415867170188	12.227998519811555	17.396480217755034	31.105115189916923	26.488719862828436	9.184755319171254	27.983414359722204	17.491844989362452	16.883120802107957	5.053344928991934	32.09024440071665	22.40092818744089	14.653307565865111	37.4085391326384	5.3830052677074525	27.870466044466287	23.51974083274033	1.7178036863659223	11.111318421682274	23.224864062134543	15.678699770929912	21.28473417280133	3.2697884208009453	18.613953462768166	2.0703254442343964	23.54235211558354	36.32020958746012	25.21917150557531	27.5611448198814	20.369519694039216	14.352382335586308	17.414122474187135	21.059103875901368	22.579262649982383	4.6656073576174855	8.496739081386579	38.04273461809055	29.769029370843917	24.84585068631347	17.831052569198526	36.22844774363231	16.185189908086084	33.642359658545494
18.984078430147843	10.910726253008907	10.840268532173898	30.70999819664192	61.20003901028493	66.4013993100878	45.84543660116212	63.404808509210305	38.50544939107693	53.925346315869696	5.554903095929913	35.64375395206735	27.813877153852104	13.315647473057595	19.19663044152402	45.96883367370197	38.08400241497708	19.532853968340643	21.946766806045392	48.292799148190575	15.444599060268553	40.48004866558751	11.739746206326718	43.82666585812365	37.645846487995186	25.668147147659937	56.38451103491496	51.8667471079352	41.06900577614971	36.10034713860448	36.18778279067132	38.20220150308204	51.04052590948605	25.47883661600094	44.34123476048687	11.118490779247104	53.58783392427544	23.766488912956635	20.576015801377764	53.91652273978659	59.06282829757343	37.23879785137016	42.96453040386287	69.3353392793626	55.29384712021554	49.825599906135274	44.629258579156385	13.332479154390754	24.125336520651608	23.17404209964017
39.93238599833679	43.916811321204676	41.780718913961444	27.039929990416937	19.871711678655274	22.79985773862753	11.248647212638353	24.70793643413672	20.777076228267045	3.57001511146926	47.08801162282478	36.588242773966	25.07855889268513	43.63207493774822	33.43699494627939	18.908049229852463	15.953810916577734	46.734394129089054	37.06907564118597	12.302765111753718	52.666505515049884	12.701877974701773	43.40374593885618	28.995956063699097	15.002420138471098	26.990623422226914	16.040018161342246	5.454031172679944	28.19343298849751	17.152221576940747	28.28648398337518	14.444447737002532	23.24614635658335	49.95051583188078	30.708240575157106	43.216465973669	14.488032092874803	29.68792434041918	32.90603138848247	15.400823638742343	7.6850264354070825	16.10911558387189	12.301875329391214	29.522438419118448	28.825271097986636	26.240441922453243	21.465179614055618	51.686250177430054	31.277240589626757	47.63999308734137
55.09571555684453	58.68924310050674	56.915796587810426	41.90805786968817	23.589908282687293	23.073466944157328	25.077935687482192	27.91506747558264	34.94686950078104	15.059066063332262	62.23405639785651	50.07979592741146	40.34477749954599	58.90325574038179	48.54878865435542	31.01886034196764	31.08836968114748	61.750739081069796	52.156663897395454	24.653605556558112	67.84573949957571	27.363012306204016	58.124764833155254	40.96476834809024	30.110007311578016	42.07662969523034	22.94012796694105	17.91501113221821	40.92255238450901	32.41839054269762	42.10124511860631	29.555683503727657	32.957319648198634	64.57304843647448	42.48570809261699	58.03224276022201	23.363874319336976	44.450401076068665	47.703850093794756	23.9877179073775	11.19634186465555	30.716483224702774	26.958800092526587	30.108677715385536	36.88648825415328	36.377139690032635	33.73602623924578	66.91699696468284	46.49068251357443	62.42676118740933
37.00074525856959	51.69476231952792	46.53020071495316	25.485237395508907	13.591679280724874	17.231098851182924	19.96354544447419	11.512074049107927	19.20254623121853	25.418482482047274	50.63932535636681	22.561753308311175	32.52742710260796	42.63456106858484	40.617845874953275	12.831921041150759	24.765091916494985	40.28089223415097	33.80390439338486	17.164344633464278	47.512037901799495	32.284333761832514	51.63542053035982	12.064111291379085	30.660677866100432	36.67509288725658	13.573962905984006	23.029219497788727	14.600372773380439	27.120022567185334	19.408710138025217	30.447569884856154	6.183747217809634	39.423033824322246	12.151183099721656	50.8097167495811	14.121352668611573	41.01844867015666	43.037571652673215	13.25576633054901	26.06235334962104	33.934186091025275	21.949806619869868	15.753428090353138	0.569237433687645	5.821216393934046	12.389728647889665	47.78078166517098	32.05051237858215	38.78349607652846
27.719052804844136	42.98609470681011	37.59630079571184	16.8085305747956	19.525110633182603	24.26817746460654	17.142348762272082	19.32519485181007	12.067904545764254	25.606913415034413	41.52913814262068	13.73185114501884	24.78383920978634	33.367858276928786	32.203420082660415	8.996488558718196	19.018654162276334	31.074034938745545	24.542053046477356	15.561933643754816	38.30106434851831	27.806172285163974	42.986351018839045	2.8435401173065187	25.346106032789944	28.983034025635433	16.986992271347898	22.71463113604424	5.332589085826718	20.995529761543622	10.25385915789108	25.282161658793886	6.915367915916227	30.62709527135205	3.6116109139057846	42.09873012528907	15.823895143549676	33.33028370617676	34.99853202707427	15.316647227784156	27.99372512854786	28.635644706998388	17.90922822982384	24.48168484758526	8.942252766181475	3.9650209269665426	6.724097137771333	38.516422710955425	23.18628312834259	29.755606550597538
8.558824363455981	20.929681007954887	15.454499241608636	5.872941642995057	36.52321141275823	41.748256416904276	22.30983444618882	38.56912323172749	13.814659257725763	31.668099133577062	19.65282610872641	15.182285449382562	8.649479889516481	12.945821588670468	10.999451377057733	21.17948486531175	15.450126442589406	15.522286034285813	5.80661159556983	24.240780123443162	21.30912912880767	21.88080235660495	20.99558138368814	19.859999873432326	18.21525564584114	11.187165675537507	31.855316171446223	29.115898171308817	16.953667970830757	14.39390953460624	11.969530780155257	18.653438794507565	26.24580777478177	19.90189410213666	20.7653225011072	20.04427084130841	29.153517690810993	14.503734623989299	14.733848117297056	29.3887602347589	36.47751396405039	19.833202985397275	19.816192785444183	44.4921004216868	30.840779765051877	25.273098066692068	19.78758904861275	20.46290011798466	1.2664715466951177	17.10676004066096
21.93657561631711	36.21755435594532	30.978400527152214	9.987788705742384	22.672253227839633	27.821544001596966	14.22398650106511	23.78738895886861	6.041646583068467	24.000752087611147	35.12774201577526	11.450085513456058	17.945548710499082	27.434865878726878	25.329929277538465	7.941954712074482	13.443130338911473	26.342416595352212	18.65207129412804	13.986525977681051	33.44494361457525	22.641531096572304	36.19095475017006	5.422753079177609	19.725672544517774	22.139550635227	18.81749263893653	21.010491196723304	3.073767988585007	15.030207630678637	4.345928292740786	19.76324548998139	10.999446844907089	27.184681953483466	7.025026220806929	35.330787499893454	16.71197910113256	26.475858076796122	28.102117341074255	16.5692393512069	27.4939946097699	22.911001319051252	13.838136186468942	29.490168820495416	15.311000434555433	9.732999897040758	5.4538209430171	33.363010660741644	16.50201487167417	25.71736427904447
45.282677314086676	53.56238074712599	50.25679454076548	31.538494563339167	8.107453375168564	9.624643470099743	15.04154975238453	12.835118023293777	23.618762598344027	9.861624062371172	55.362410316953536	36.788897628452986	33.270994398238024	50.00042995568336	42.32207922857808	17.620130490668867	22.87385063925426	51.03560301370814	42.05631903241805	12.823914011578744	57.781269613411084	24.266927552930245	53.18380214696771	26.659815404049297	25.21728669624512	36.30392490765737	7.52113208283335	10.101152657945958	27.24753017036729	25.058059234204617	29.60643577000687	24.712692204533795	17.808057067944617	52.65330896971003	27.982416616136415	52.77108335038634	8.884292575286613	39.83440295997404	42.83446141987556	9.196290172148327	6.793798212522546	27.420158944774744	17.963937747162685	16.651112106506076	21.195691487498543	21.246899630889196	20.174889528246105	57.271526975548284	37.39827520420209	50.961062527127254
12.161331345953258	29.50474387490431	23.44028083521089	21.550044654135963	48.172055202270776	53.19389952682076	38.04619873284928	48.534511852017665	28.202515255162425	48.061122602975175	23.484023168479737	15.535720113961508	27.20033165386171	14.593350281043016	25.681909575743894	33.59967106355807	32.816654374670996	6.32794553796265	13.150073688757512	38.927300248580195	11.42886663876463	40.32940617963183	30.07726602698853	26.40421446567433	36.640544827846824	28.967050315875987	44.536418988024586	45.20902102041259	24.663133121518335	32.38335494660587	21.579044511031274	37.039282864443585	35.77393482537595	1.4706571485181774	25.962480382867906	28.85740531911331	42.39985013912457	31.07014084278046	29.81624674490173	42.28846237453017	52.312393895432656	38.436650944893515	36.270144594628064	53.67142749454568	37.606763278324905	33.19747540488028	31.17648179566023	12.871002322243934	19.36662467049546	2.533228224526405
4.300314278731306	15.843607140735985	9.674521096093253	17.42517274325116	48.036703379227106	53.26710489237926	34.07688367777349	49.75240763783419	25.458392665555124	43.26116674128191	10.770093457737344	20.958729131405953	18.088295999879634	1.3994582844670045	13.131918600761647	32.62419586830443	26.964792293824356	7.732965939909388	7.458609438646216	36.02297106212188	10.413854093811697	32.07130540227152	16.36815355925995	29.330856708511543	28.603817718853918	18.133800723568946	43.494196463218934	40.794230160179374	26.659219606313833	25.561668466348195	21.91503596498841	29.111394297288527	37.08058024163634	14.369337636647275	29.743125482879602	15.151028513303736	40.84539015471455	18.922300025877306	16.969660767962672	41.037688497234456	48.15732698132597	29.403994776972826	31.51255128085046	55.549657676867156	40.92244725228946	35.561696638118185	30.940481156855043	9.054799195901305	11.571507127621677	11.308430754974683
22.15606543354317	3.37527421778395	9.547138912340788	28.50052138772932	56.51883400802808	61.504869875380216	39.91158334543973	59.57888968911662	34.954507239871454	46.29152184094888	10.535062480053876	37.8194607240779	21.965159087749978	18.273894137373357	13.23152760329089	42.32753332375368	32.05607284610777	26.606069491553853	23.74222632335187	42.84754296388986	25.6499364715366	31.627050860040143	2.810841519093268	43.20173278370054	29.60113776542329	18.35332313377084	51.4361897266071	44.76618888634757	40.27662016355359	29.6731929803851	35.337759607001	30.143651819123264	48.38495662423342	33.29183925231877	44.198643603714096	4.02359611230441	48.535200311456585	14.756090708538071	11.723146477905091	49.05920326116872	51.46803022812568	28.219129212327097	36.86472900881548	65.63322593743361	53.6561603520683	48.0556175700609	41.73157021786124	23.4175722033135	22.302399721176226	30.348009966900488
20.000796488095023	15.235940199953378	14.523180704877513	17.6321814527972	41.69363548663149	46.52209123953949	24.833952601696698	45.13659277445038	21.74616063762827	30.73305864065219	19.667807696857473	30.074130575436705	8.655180518134895	20.249276249234352	7.002656777554291	28.52685645225459	17.215359888278485	27.166322456064236	19.236998605753275	27.924871284820497	30.21725293053231	16.140817684592744	14.671912714931926	31.898167182119412	14.055762994448783	4.503684869290487	36.56915055410424	29.265631236052077	29.083334146640922	14.727980016528894	24.6837603618433	14.593946516342365	35.01997472090268	33.11504895424729	33.27344427752012	14.597144488031615	33.673668938578004	1.2127692620281625	4.341745075870868	34.28251821491231	35.90768712974699	12.75080342736187	21.793229634210068	51.16118173011386	40.84849964174847	35.40267363615025	28.5333259449741	28.454125296886314	14.009438292348067	30.0132863441839
22.796435530175735	39.859540965023854	34.0078721171144	15.033700587529413	26.708885268936246	31.438664342434937	21.98006580562226	26.378535287972195	14.015484025523895	31.378154291162776	37.31561545976114	6.960072422589045	24.127007992172917	28.486424158368465	29.974347953204273	14.576743469383585	21.400784084766954	24.96812889683085	19.911920954221305	21.192949762455285	32.172008548663484	30.638024021940076	39.99170014591068	4.6727509290774565	27.589495818285624	28.157774883233085	23.985777954990333	28.400467519180452	5.0689228100836665	22.776812570914363	8.014800698949712	27.669060643185652	14.090474205162229	23.789146568598884	3.626734684238286	38.98288445605051	22.545062231676358	32.31743315041976	33.36161351562773	22.14088760639187	34.33988562753498	30.69116010030002	21.869489648491587	31.287144290888012	15.165341268493943	11.062548132015811	11.873764119025955	32.635387458508454	20.312279307053558	23.21500191252745
18.013782204545294	13.038236121078876	11.994140391669468	17.296903201755168	42.99431172801121	47.91373068317672	26.259735143739444	46.25720895679746	22.265826814579192	32.68282962201092	17.160508233454944	29.2089111741388	8.93247120178254	17.88561935237522	4.65749205320756	29.329036979076673	18.46696742712365	25.03651039391921	17.55284176437306	29.258848823944295	27.82135560507915	18.338025079127558	12.536153817247905	31.900474389155214	15.985529576799607	4.857204518075923	37.88576575213074	31.074538827753525	29.028933388191128	16.035865528480944	24.426847759603426	16.53637960582478	35.68754828884834	31.134214184269076	33.18417525056797	12.347651680029104	34.98290453119859	1.337145682698792	2.0309363486649614	35.5468294838838	37.869210428642184	14.987502515703298	23.209286953303227	52.303237638418956	41.351186705488324	35.83094804207106	29.1061857215328	26.021003464003805	12.842732263156691	28.013180612943046
50.66889269572674	62.28743289510136	58.073843945863175	37.494519861962	7.31633723275182	3.4420572776915033	24.229302252167304	5.264725179745027	29.65119772684966	22.575456987618356	62.810862046236615	38.31430421137935	41.84334406123382	55.9982212451665	50.840659470205246	22.187227213707114	31.83260061059013	55.13552982112587	47.36060317877036	21.084385382747218	62.2855113290441	35.72107368068899	62.03956889695062	27.391905777009306	35.823012171305734	45.49140857431041	12.44306695877329	21.986816842275786	29.22290383181093	34.29534134463422	33.203333442664544	35.3941042544945	18.072843125907582	55.18797027531118	28.020502397880914	61.43973414548374	15.334079787422482	49.48121058123021	52.177693915088675	14.744090401221959	19.75685801025321	38.53268781045408	27.2405257529598	3.8355296040075544	17.182847843274153	20.625511349881968	23.763675342279466	62.22781226202383	44.027071524894765	54.16993985495037
21.58087736047558	23.059051236040787	20.831168218568575	13.351489499322266	33.297710754364914	38.089043230369455	16.40635788916308	36.85461152714126	14.67703816727996	22.617139896798406	26.150860278112006	26.48635872296294	5.443000536551975	23.91021784602682	12.462738593626598	20.72359042711908	8.972826837372082	28.973625010188282	19.567212357410718	19.53263044376578	33.65786589960311	8.981924800141108	22.605625478317105	25.69320855408898	6.004469011102757	5.992623791416114	28.171002193204032	20.956510128747546	23.114227073563992	6.476306394526293	19.488266878610936	6.562437488721694	27.35600529502372	33.87317866478144	27.263656831236037	22.320326123553507	25.283404178451843	9.084706117545291	12.136842097993927	25.917247729998078	27.804805054965446	6.137964944216056	13.376045101715857	42.85322943877365	33.41189165544498	28.16858195793702	21.136305274212148	32.28621020854853	13.26268665510487	30.997185507694926
47.574036580920456	55.95181700154633	52.645642063367596	33.83167526507016	8.303226137831182	8.41916905528491	17.42564470412614	12.609974501850786	25.879949615846417	11.872210304883328	57.74679319261777	38.71359708055386	35.662792348726406	52.33159765285447	44.714263402427875	19.67508118563115	25.26505642373263	53.250365635373356	44.33642470913822	15.147559152227615	60.03532601239479	26.519120817204914	55.57142449362229	28.401114409133378	27.55875181977077	38.69143736049694	9.088295799587915	12.385082022589788	29.147312793487497	27.44979460593566	31.699685543443476	27.049684065683223	19.298002156925705	54.740221645282126	29.65072947542518	55.16130511454296	10.877890224939637	42.20701833471037	45.21510376328491	11.064090513996284	8.067859850051871	29.70742739596901	20.35481379390714	15.622289409593904	22.12444936333541	22.705965770412178	22.164981540643158	59.55392501662714	39.74195761756904	53.104105666441896
17.44525063563835	29.552185460788987	24.526485804658474	29.842366063853298	57.896307270151716	62.964310789615155	46.845663537463594	58.39870630088479	37.161223295710656	56.712249445098	22.365801593399894	25.451017381979778	33.61739174495134	16.404001710651404	29.57035801543014	43.06923543006752	40.87975145830948	10.152923733350802	19.872129073446146	48.03549962437348	7.189031319125726	47.44342238508438	30.29591801563773	36.288093301003165	43.817432891606614	34.35066579559775	54.10059092064807	53.95746834651553	34.450577909256126	40.04367137405457	31.049246596421476	44.27630088147561	45.5937814177666	8.604787497196854	35.87965551404537	29.14483182732117	51.85183863236374	35.36592962672727	33.32174983907429	51.7978565121968	61.20141616688562	45.104647031488625	44.79155971708449	63.58053111258944	47.52893480046629	43.08438078248994	40.746234568435376	9.427844816889182	26.06093620244659	9.593253152936494
19.602956667253373	21.456267177260575	18.943282055020227	12.181706047716563	34.31735413218177	39.204042145717	17.536408720134908	37.69808729494839	14.613210160308029	24.30562716722507	24.25610408880008	25.301563384026053	3.578198242146578	21.870182959766513	10.597997907460574	21.13681367023777	9.796362732872804	27.007310349691007	17.675370540909228	20.561138811846156	31.62536248732285	10.996444365916233	21.045175256944347	25.305102587032078	7.875370734220926	4.204207931077176	29.1997159278668	22.511389644168222	22.62095775534748	7.331595629558332	18.69363537135404	8.429267849126788	27.686221666772447	32.00901874140636	26.807947932513496	20.69075871956311	26.298788724513575	7.8568844530507445	10.693008326988592	26.885334070691126	29.48579531982667	8.173331680144145	14.485904719622926	43.728113760383884	33.615733147831264	28.253109411709083	21.29039930097739	30.247087285475754	11.40348553051762	29.10249330922639
6.726698080104086	13.149945715352892	7.091985178401558	18.806893384909152	49.48952607986979	54.716872171185585	34.97310711172074	51.41428291645774	26.790772742698046	43.85331919583148	8.078581547233547	23.49196584466943	18.110245444838483	1.7976965945531285	11.873722495124804	34.11649009867678	27.588440328986987	10.169428562666853	9.5711656664958	37.10452020226696	11.369421953854166	31.95483666689192	13.705127979669555	31.45675730823497	28.617047404758903	17.513795687875092	44.830636040980025	41.49888230022913	28.71574766948022	25.980679974934095	23.86852159504921	29.14448494574009	38.8743177252673	16.86175306555139	31.965009969636842	12.48539950305161	42.11839980893521	17.67763376919007	15.38390819961217	42.36339343553309	48.84154710205695	29.107054063356266	32.285590422248426	57.27816842698179	42.960191384423325	37.526116948712	32.58621599172461	9.5889826210751	12.504489976751927	13.865758182138737
17.411159201575366	11.864466940741522	10.817539202796677	17.638876255019735	43.93648511950706	48.884417880427314	27.25894564210182	47.1334669785702	22.94979052016563	33.82652970815601	15.959348718058514	29.238540398140255	9.638085509368105	16.976442095767272	3.900055448311124	30.10474365864565	19.427299112475065	24.30909601677349	17.15849562818444	30.2243173500966	26.867869270219046	19.538094346036317	11.382355323448058	32.34058936878977	17.137871080289777	5.731786902366331	38.83692228382612	32.18254607623586	29.450135317456812	17.022548334701145	24.769446942272573	17.690632280058875	36.40115002731475	30.503881235329498	33.58064789079122	11.160440100358336	35.93398172227533	2.541286721059461	0.9552984856732158	36.48203960334269	39.01403958738901	16.19442620720379	24.21027331301086	53.18403959336924	41.99150295707657	36.44735813866188	29.792967525908562	25.030981227721853	12.801557882768202	27.37432876298912
46.279468473457946	55.150198639608334	51.68580989026918	32.551991877029664	6.568450401062647	7.46068362791769	16.475042988067386	11.053507836492235	24.55734116740916	12.013461679081795	56.74214345659076	37.06414176408768	34.768791770068525	51.12026424613792	43.84713598314266	18.139850300792	24.370463884511867	51.83575436842433	43.023609525287554	13.985298838249626	58.67258282534176	26.24101856223269	54.79241831208722	26.675388365236095	27.042716066109328	37.92362693159199	7.361592267991984	12.075720197751668	27.492091110528918	26.626925301454477	30.173513590661628	26.549573884252013	17.5102003850743	53.19376331030612	27.899067524074585	54.3480275224269	9.34858224279001	41.544423645657645	44.50118753703859	9.450665511019059	8.884219460204054	29.344716855439966	19.466698202372662	14.541959492727479	20.29790302651113	20.908475607053052	20.575280108345765	58.23758138280745	38.57266758684159	51.60921025991781
44.09082206649125	46.2120398364441	44.72780530535465	31.68493881329805	23.992748294296877	26.138886351827416	16.60812340890035	28.88340597096619	25.902189041945597	8.234947732207436	50.046457947071865	41.80568142411209	28.601555516918687	47.40756114284967	36.362391367531444	24.354254379552323	20.430896619006166	51.09534746983302	41.377950250081184	17.745844042949	56.738948605973604	15.03406166768852	45.62817547840195	34.43156752521037	18.11235087150103	29.895962894705523	20.747490981000503	10.756282590207302	33.575540947851614	21.21210904414718	33.4625237305482	17.57637379019625	28.58215468881319	54.655249996357334	36.14830976049417	45.57586704773763	19.543794364017078	32.00743085599062	35.26577037631845	20.43389682520699	9.849011532097105	18.30296918722818	17.347792828224048	33.17840950585377	34.01406865120246	31.63279264377461	26.90328545635835	55.62330585708443	35.370170333323294	52.23052160757556
24.187093739629347	26.742783094574545	24.427537874210284	14.084512853294438	30.050042356556634	34.73470200470061	13.139659430286358	33.791795707890344	13.28269832204215	18.932233225635123	29.740806414566975	26.89817942394732	8.173698932616256	27.005069406472174	16.075983033801982	18.3669632978142	6.43412641219715	31.480146860879266	21.857761694578233	16.349818643735656	36.57137865492825	5.844669142876013	26.284780932589825	24.57380277709577	2.4044823622448734	9.634245469961327	24.931798332022854	17.30711423799795	22.228127871221254	4.251481037125408	19.249991349311443	2.9520469722270715	25.03682944731922	35.95638452483329	26.24238256927051	26.005438265989063	22.072846816877473	12.704517371065059	15.80343778989694	22.756642177636813	24.120009155341375	4.033804864714376	10.184614400794397	39.738904803796416	31.232325708577413	26.220252471394407	19.178307403255662	35.31496265186635	15.56657900873259	33.20354144075176
45.131772379321305	52.02205951046881	49.11954522480051	31.46658587755753	11.974865692785654	13.531255590050296	14.407934248554024	16.779093346343263	23.828023594072448	6.795466552830486	54.32167956381213	38.06717601449902	32.07373465624356	49.56417304978208	40.98961714079483	18.79264098992888	21.825934852901483	51.254112516314834	41.986787234269805	12.969913484548131	57.79002666404852	21.767753112092546	51.59169605512815	28.474676296102047	23.206622024777463	34.768106680287524	10.29927339353707	8.060573332416155	28.68055742492492	23.781715195287795	30.43807799386283	22.67302000239195	20.24661432398245	53.36251594183103	29.934872402511676	51.26106414894122	10.690008112201223	38.03226324950493	41.133481861869804	11.282781063730077	2.799901462585144	25.062084829590475	17.030659186733065	20.62483312393283	24.328282156373746	23.670860608522645	21.47883776973976	57.12944285871978	36.921527269734305	51.47503230987842
40.82323885357135	54.886855972575965	49.918544841750006	28.819921015782587	10.712303837317222	13.557327390872848	20.90678111345999	7.664373927366555	21.966458065236136	24.691494893556747	54.18612502729667	26.742876090380875	35.25244234140002	46.412810794388065	43.65559871229635	14.914122596808802	26.721093022047626	44.348057375343195	37.58749426976675	17.808440678756522	51.57663143136617	33.445659937429866	54.783257970772524	16.099917135507958	32.246572511896545	39.32283051716555	12.171408677303063	22.65377178597974	18.48034147782313	29.169969581135224	23.133093905412213	31.970432404161777	8.503913424817418	43.625311612181164	16.316292641174876	54.00640980888638	13.562270558202275	43.62198037225888	45.827795194721766	12.640025831200312	24.49605825830675	35.43837019120071	23.294455469383987	11.520855450838908	4.752188075240516	9.496878690763108	15.155059439324578	51.78789484532969	35.44867220771072	42.935498105080725
10.966030099468435	9.0279912395864	3.7520403778569924	21.687654161058298	52.15943581025214	57.36319003598757	36.939646171923116	54.373522929955655	29.46218285309028	45.29499331371387	3.927035731113684	27.669274093866722	19.16134435911061	6.045395168594741	11.244145323928446	36.92834733482691	29.259283456112804	14.242587680415363	13.500960181748027	39.31751940949053	13.797056530466115	32.43546964235012	9.670750065183206	35.11928530610598	29.355642645996383	17.585668396563744	47.356002610696734	43.126429288218304	32.30639438398295	27.38319405075291	27.370488321727418	29.904212491260065	42.06573619526623	20.910586732462125	35.745650386864966	8.464416606313938	44.568626406967994	16.654728969158736	13.831827949982806	44.88709495821991	50.389325605599424	29.349339287810572	34.10405591250876	60.31474617538508	46.46338916665853	40.95194103902326	35.61738950894975	11.669198867607207	15.086339546302334	18.0135498343513
41.98638920691454	48.32276323163769	45.53317778115077	28.434632587626172	13.7210029851388	16.31851437234623	11.320270269981707	18.608970647691766	21.061334479298296	3.1041944124870517	50.761228075284016	35.94409800450077	28.50177792917618	46.26058317326783	37.354519696657626	16.904565784444383	18.370060761193685	48.302144330114544	38.897984402442354	10.521193807800021	54.69951266611923	17.994976331566352	47.881693325440594	26.94166105071588	19.452710468429917	31.088016377762642	10.628970655594328	4.457334800123687	26.79197045912062	20.218045008235755	28.030794886253833	18.916007862560182	19.55233406366792	50.72452686198915	28.51437474661834	47.56905707357991	9.967315176207618	34.29303184529263	37.40949927258248	10.767294809896198	3.054604619616498	21.28430544831669	13.696234960634843	23.138690425132406	24.389513353223855	22.86422405341341	19.621627740395297	53.958223401774156	33.63734535047356	48.71012750498657
19.311271743775972	1.9101885499932716	6.851342950053597	25.563908562974717	53.91386607116391	58.93978503925407	37.42646207036654	56.879186721291234	32.14730590407751	44.15272797544108	8.999539487790795	34.83547860630695	19.312705100994872	15.719854395362944	10.409683435605672	39.560809727225305	29.53696835740967	24.09073212247429	20.795062347361608	40.302056520364566	23.704056488356844	29.705537173059785	1.1510794011547216	40.23733848014616	27.45586934831057	15.89092529949535	48.85244378964736	42.510902910101365	37.31326271034698	27.200502303909214	32.36655520725546	28.00644580516845	45.54869482366442	30.7849104023866	41.2204841485274	1.8105234094349918	45.95630913175509	12.630683146896628	9.440255721735205	46.45593107486949	49.33938236153308	26.316315193797713	34.38953985379037	62.93141758559107	50.75877173941422	45.15594744586766	38.89562843381129	21.50599119131096	19.32074140969524	27.78852328380159
42.233282251504704	56.260591982454045	51.31213523747427	30.213841104438515	10.589384063563525	12.915287447984516	21.924634730206996	6.993572225523613	23.307474016544674	25.23532066642065	55.59045814313844	28.088800091205396	36.57308563374914	47.82367225366238	45.01394465989832	16.18468288340018	27.92594568310238	45.7344274165249	38.99820276546933	18.778437282394552	52.963930591712604	34.46927932217545	56.15198868675906	17.48665988704406	33.366407082234446	40.62904499404795	12.635267608582474	23.317040084097666	19.885408866438315	30.38695127113168	24.543994567941787	33.077500775071755	9.858543330433724	44.95735911167919	17.668278185242293	55.3808037296462	14.268082451202838	44.91860881091181	47.15187738394579	13.346303074851226	24.757668140338893	36.53489735055778	24.38880182980339	10.297719623515652	6.022722344789233	10.905372503087102	16.512117664235028	53.184904847945155	36.84543855598434	44.29669945608533
41.25922044472138	49.03386019892801	45.81650816829919	27.54169078455451	10.181216478531406	13.302383631272512	10.690662485068664	15.046528486392805	19.780412926401446	6.140247645666038	50.95405644042315	33.85213453906891	28.799464785700007	45.83135423052873	37.82731420084078	14.576915377443362	18.42172367937352	47.243459710061536	38.07635630868037	8.88055202951664	53.860464484003785	19.805671625797583	48.6474205196529	24.307520697644105	20.659613724514678	31.768039323850974	6.978559149083873	5.651936374556194	24.468322884726255	20.554840825108496	26.257300014096256	20.157833532996314	16.336839484973467	49.21956929066902	25.793966372923784	48.247239652150824	6.686907100876697	35.27390619220195	38.282097076452395	7.3893774593081805	5.713131104064665	22.910814780558557	13.526016445542101	19.83753205860183	20.872564410859972	19.72320960337416	17.264963499829253	53.26217213576017	33.19632377295644	47.37636873187165
32.391170188234575	43.794301496217706	39.43793565731656	18.93470991794212	11.752593003056136	16.982935554332872	8.327195702544756	14.138462945434659	11.010000984199456	14.969159393178177	44.163466070975	22.566722701908134	23.504300873629393	37.554366149304336	32.36322830453534	3.6949338708837365	14.170876096104314	37.50341838661652	29.087759770247857	5.56911113784464	44.47523848029859	20.77844886133593	43.586111575447504	12.664176246783837	19.507471485557954	27.370557360854004	7.415443913726475	12.194961388802959	13.02855363522832	16.661319417147627	15.643589445977259	19.22731715428931	5.79274930491115	38.62416323608303	14.152264330545906	42.93553186922862	5.33919486652201	31.551109606827428	34.019860628741284	5.129485783266892	17.18212614693897	22.695311967691506	10.554096106736212	20.18837727592138	11.868649762077942	8.692387407439998	5.995682950825319	44.19812399050798	25.403422912223764	37.099924496031186
26.81704992254046	41.62458533849512	36.33548590047219	15.39906894013977	19.281305802984832	24.188182018590428	15.552963775525074	19.52828616543	10.320420458253068	24.273646986953015	40.38621699609212	13.69969031612084	23.154982518312906	32.42049030130234	30.73411382159999	7.498731573035126	17.244501887975886	30.536399873112185	23.590742489709143	14.146491237051464	37.74261464512789	26.04872451105366	41.602436953716435	2.9913798199488797	23.57271810198361	27.354140104030677	16.33021674962231	21.347314055656444	4.527166702836053	19.225841480770434	9.157588396104087	23.510464589115497	6.730109534171922	30.468754706208696	4.437643608126255	40.73761361553772	14.908876623798973	31.70728149927281	33.440843852557784	14.482864279001456	26.883332387048508	26.86166419616835	16.205285156316062	24.92093957166992	9.975383027258655	4.513795862405563	5.069678222917753	37.860007726714215	21.876969317187868	29.422830246362047
31.53795547572596	34.939365550888276	32.74029552326745	19.48211602854276	24.211720195331285	28.359624913030093	8.726676534264328	28.53768989804313	14.991594984093405	10.86007823702929	38.050635304326	30.747419694104888	16.16052570113282	34.89397829165008	24.392429540952197	16.533812196042543	8.29661222299127	38.58803438527149	28.86532848523346	11.730865285058615	44.17942107142178	4.423926625175798	34.44688921465282	25.386542985091634	5.963387134997935	17.94590500422068	19.323368544467275	9.777447330478983	23.771377868449477	8.690354249297997	22.42586573444757	5.40568886577864	22.63529103670799	42.37798639017795	27.16219365016586	34.22461763271906	16.749455823153237	20.752632870143117	23.94152472187565	17.597481508750036	16.018082318963447	7.563694194787475	7.210495716914521	34.17028687166248	28.874240731603827	24.80247514849526	18.40805082129397	43.076140549873415	22.814753720742562	39.854859960354524
10.066450471678554	28.947105978081392	22.669875833379486	13.285274512303177	39.29492435466231	44.36814191231253	29.173328845299174	39.88931756207233	19.303647417165863	39.22175650526797	24.708190665828894	7.601580257324357	20.537959855952373	15.280171317091364	21.8040846933598	24.588299255824964	24.442521535889977	10.520192781012607	8.515597838995435	29.942079665325625	17.72229388524022	32.565169606581506	29.306154354896314	17.89886428905176	28.898899858557677	23.240342694859372	35.55553126544267	36.33536939310744	15.883766459951502	24.336848706947322	12.561620724928835	29.239269623324336	27.037356520665917	10.488322734567515	17.727924282032003	28.14432695950447	33.38863004317475	26.284197527075108	25.91425453194764	33.28908872765683	43.37302399009558	31.08306332364927	27.550419127357397	45.21274917061843	29.428945816871465	24.66855964037184	22.191480177048447	18.229105890210505	13.167205092718282	9.06728872930394
13.263159803699859	26.27775372605919	21.031694939189585	0.7453362293028274	31.0252479716061	36.25573441840731	17.71484563357096	32.94178511067526	8.463788406293615	27.516499928377442	25.315880422674088	12.492314966525846	9.764907854503655	18.28315865541013	15.614439267558902	15.62706621978145	11.98717739887998	19.26900013140313	10.019358536875531	19.246045121050937	25.780128616844564	20.07807077418907	26.27329214889633	14.608211043033759	16.44068238447246	13.61443875719571	26.46857962345304	24.77957646852287	11.682633930436806	11.799133047836994	6.833676738587656	16.75374633976355	20.582877302862347	22.263278711460423	15.70874407329794	25.390482425556787	23.844291328446094	17.701047468717427	18.779438255330568	24.015530320746617	32.06677476001857	18.84279372237799	15.598393178794346	38.84638670483582	25.27147215187251	19.68330539587683	14.13639617137756	25.236004293478175	6.548926213461133	19.919151324695203
3.8705959195135895	15.360487837896637	9.090087624292147	16.276311593668463	46.94014169504002	52.17062392738593	32.78941766291586	48.74970295913227	24.302228299939003	41.90849391686418	10.910530647138048	20.623112754512643	16.6497340904775	2.39497669719013	11.809723166635685	31.537838702120723	25.610407667968577	8.779953164965718	6.69276864831568	34.7890678676905	11.858839010730806	30.630022731818794	15.826795745509992	28.598706059880392	27.169427886707247	16.699629696447534	42.35036522489791	39.463959605004476	25.876399640111554	24.170674054270147	21.0608769486237	27.678615732405515	36.14156586529321	15.302434795478097	29.085705575382157	14.621347259304972	39.677263777288886	17.57545020107573	15.719441485359498	39.888912024256534	46.8248778905362	27.95716990000968	30.193271679341567	54.58127197467735	40.13147997903994	34.72171775386477	29.922765165835717	10.491842812065288	10.257959298823636	12.194954468598542
30.559439694415666	30.462561400440833	29.253062254567848	20.63776216337585	30.76362971222411	34.88005461728098	14.840966468202495	35.06385593955081	18.58001168433265	16.745132525775404	34.54578715884162	33.22488186525204	14.389707465903806	32.94823468434498	20.959232924788896	21.9758952920994	11.174825789376152	37.91748862195842	28.374584552850845	18.01310171157439	42.713685332101015	2.297920420496915	29.875380032147344	29.73711622948283	5.052801229637395	14.613494506979498	25.858535799767935	16.15086020432937	27.686681786937324	9.953412563466713	25.295156168441526	4.89702712908859	28.417853213216564	42.55094344128262	31.477337392737716	29.834149543874894	23.242765125084837	16.287794634953517	19.54410425215083	24.07289724624634	21.69889465164076	2.9179219580905698	12.623918896622214	40.72043741273787	34.70582100885622	30.22418235790854	23.42596388842705	41.33313900139814	22.058008285496342	39.76429370991388
18.612073071492286	4.9262755187618765	7.2432735484361865	23.239967920887615	50.98324868854585	55.975874547651706	34.40264367766513	54.04560705628376	29.47576338828057	40.99129212512857	10.948041005311635	33.28844010890755	16.429707359110626	15.889726649640277	7.83545837563153	36.819011397052634	26.5345071579723	24.1781585161652	19.61873925302407	37.32130366189361	24.7300034598519	26.517915616570363	4.303423004443182	38.011852063126454	24.291120594723807	12.841689286912993	45.903202122229	39.37981558878846	35.086537117582765	24.16564858112771	30.19532432426695	24.84033031244781	42.924697903840475	30.82119672830213	39.08001071244718	4.417263673399724	43.002804914459055	9.45070086628345	6.287707231928365	43.523500248004716	46.17669973355118	23.128497532586714	31.35863448395129	60.10003092436653	48.27384610588608	42.680645853747464	36.274269640688225	22.61012846450916	17.284628326126253	27.742286423349718
17.395947029666072	6.909217353094991	7.17496223070102	27.90746590189562	58.08642118105357	63.258772546076486	42.402341840875685	60.49223455726734	35.49830028330267	50.216062407639384	2.618840809704053	34.147586074975706	24.209576924078878	12.06302796687907	15.375867206442217	43.00691798097236	34.56869632077011	19.51501009815651	20.022199242411787	44.95928497562663	16.892698746821196	36.54581047812169	7.7505515433917065	41.601625821165555	33.803330351432805	21.81184416816168	53.1937514321055	48.24022013178702	38.771632911292954	32.49755390615689	33.81712424822333	34.36099462271626	48.3461747183059	25.92471167361884	42.2539557866412	7.032503021520985	50.362311367211724	19.711408672395105	16.498140380443285	50.73386709998991	55.37509653470697	33.27116182227718	39.47239468671781	66.47222948907795	52.88175477924898	47.34539189808308	41.8304500854147	14.655507320725162	21.263413813193466	23.295167508959473
30.851288147397987	41.79885351417435	37.533604521553	17.256922954730378	13.499356727449271	18.708068131925558	6.565974102737005	16.161316575164058	9.245636134789292	14.342468038365801	42.31597555512563	21.970429777710596	21.456279178879935	35.91189841341217	30.358614478695532	2.690852397920095	12.058479505624474	36.20394391798273	27.561948724610662	4.306605677464788	43.0920461138584	18.845542094231927	41.577768978870076	12.719175341830676	17.45295162841056	25.29167129888834	8.827759746968532	11.43084652877988	12.601138827384133	14.548625130725638	14.588469249089497	17.186599456017934	7.3802462388574614	37.635591228909355	14.340656091004936	40.94389124436137	6.307456594464349	29.457594249155054	31.949912034744337	6.384366376367654	17.15222218601565	20.6635231959302	8.549491203709165	22.215676217797693	13.624285922288152	9.838872276278071	5.39599918280839	42.735364345130094	23.627093099266023	35.978892821559235
28.78133573221448	43.110651249960306	37.961194794986724	16.900620783671073	17.07930025720038	21.974208566835845	14.665402573615877	17.34333127661162	10.966156116798478	22.8431971687658	42.135400736586696	15.911242025991811	24.160353593496108	34.34526902290128	32.067191466917244	6.4688411225036155	17.38046716467459	32.673711010360634	25.527956602654573	12.87459545857891	39.86860827795283	25.842670947367484	43.05555828531718	5.107189557642498	23.62096963257149	28.342565250286928	14.258327946252592	19.973981210894888	6.676259244286995	19.530763294600153	11.070976692707639	23.50692170416167	4.516477452708548	32.68001839229643	6.316661306256043	42.225396540405654	13.006907527045021	32.6994052490542	34.59144190970675	12.51782752868152	25.16687357261483	26.92991044961124	15.714528275950066	22.79995433632284	8.38576499292639	2.7847937602543134	4.627476389707045	39.94672075399941	23.478651088129386	31.613158110828138
49.48799195223725	57.43378416161474	54.27605854692144	35.74431561395506	10.211032606304713	9.437925742425778	19.124561159766596	14.230217575168913	27.833665146319607	12.623288076784606	59.413790786665345	40.855625519955325	37.25381278420842	54.17748122757242	46.26808218643174	21.769589111245345	26.88167277343891	55.25055916047425	46.26598284019823	17.019988494983124	61.99603879034382	27.544048881066747	57.0322749671986	30.568914793684183	28.817958885892185	40.161864081861985	11.258741992330586	13.58195189383143	31.293333875399778	28.996348260155774	33.780283599016556	28.29541192974939	21.46572036847281	56.82635677531383	31.821931854135176	56.65491025678109	12.986038692010016	43.57167068596718	46.62476713510005	13.205377762991832	8.156217543443416	30.805316351549887	21.98600670233234	16.608128209425566	24.1857944837389	24.870195313669274	24.284734692552398	61.4797388281741	41.562622955788804	55.15856060684283
41.69112766339719	44.34801854258711	42.65007238941991	29.194287562229583	22.727322463311346	25.30869830903936	14.159579571752882	27.59923032001779	23.389196793597414	6.509921447951432	47.970890138278016	39.29956285518786	26.333422298894998	45.099146385850496	34.278875409138124	22.00586257656212	17.951227697322366	48.65813173431145	38.94637964320876	15.452033439877779	54.36415207176698	13.023852244166322	43.787617682912824	32.03871257669514	15.909336558579808	27.803904819369272	19.11891071910717	8.67247104331125	31.124890333648686	18.802852995921143	30.952500012384633	15.363540591491672	26.46202922164367	52.16354070522678	33.765660498184	43.68918188635134	17.672830849538375	30.10732443338046	33.36060829420046	18.581119557030586	9.370622807615572	16.373544090788442	14.833050236040435	32.19789129177798	32.04132151284079	29.43823999695711	24.52013771175125	53.279731558903	32.97776183331954	49.754323558740865
15.511663447076058	16.095203206065428	13.252764040476405	12.694819456180872	39.08931546044669	44.10476371550912	22.62356139404729	42.14985880348105	17.798274604032784	29.92956214171692	18.565544485222492	24.887853435969568	4.539524256727943	16.799928871606948	4.92483439269094	25.006450084507343	14.720607034213943	22.869185634024507	14.33674798923839	25.46818353212079	26.740346572725684	16.562089753009047	15.767231608082819	27.274134658268178	13.56249784340985	1.7974791311284963	34.01995254724041	28.033760606975438	24.402262200391927	12.438766708079292	19.817498421982172	14.117487207797636	31.257022261088647	28.492435354507816	28.559110562857278	15.288083198703463	31.122539715760222	4.638591245635494	6.086458950436635	31.62983967418949	35.098579657058686	13.510099068529891	19.600238386487945	48.204132869554364	36.829986602302256	31.28684782833635	24.640043085950847	25.195496843689302	8.824562648674375	25.43997844330386
37.76898659552762	48.92437478928709	44.712901749421945	24.32213132801408	6.362626147009722	11.592550397727832	11.557973256698192	9.243446953760289	16.370052468181402	14.398297714739426	49.49070184671614	27.230980484322856	28.510418474041874	42.944872477736176	37.47823597003229	9.063111732338717	18.691293815473585	42.77111333886623	34.46337061859189	8.294681076137106	49.786612418075066	23.915023669028532	48.68624210858737	16.700614453996767	23.317085590958712	32.23735053400613	2.6977230874097837	12.28865583049195	17.67267758643899	21.185385748034605	20.815288527601517	22.954068796811264	7.592239936639345	43.63542774522263	17.908669461090163	48.07415638959097	3.2058829688435364	36.311735588133175	38.91946075640998	2.2833496168887293	14.917397911576158	26.3061901405257	14.390146140304402	15.255852582407705	11.622073231205503	11.02910838300499	11.09821849929758	49.54724686568901	30.76802747622741	42.23588867772683
52.59111298108508	58.254756471018844	55.81524873149771	39.02006555648186	17.341774003352686	16.582131316029812	21.89904118934888	21.512589815176366	31.52350169781656	12.713886848804947	61.08431882567126	45.8657835067772	38.85715837735504	56.83705382105368	47.54419888392244	26.58401483494974	28.8978950540535	58.87102052299537	49.49798804326799	20.728732074831953	65.30147149614312	27.14071886810617	57.76338792793653	36.15198177131609	29.259920316398734	41.16705696010806	17.340107626083842	15.003839754805298	36.45371054674397	30.624738736394086	38.23376351961938	28.704999601641386	27.589075399090614	61.1231164761016	37.56341475298397	57.535489822369016	18.273365146583558	44.06240353495408	47.25807698796566	18.758760789301075	7.645498645895169	30.546781333336497	24.29158197159692	23.62683125637924	31.005355294981346	31.032138383549928	29.26013252384629	64.56220273405619	44.226191570460564	59.19108815567902
14.682970071605617	33.50493522230793	27.243308554307127	15.105706821176764	37.38312023747745	42.29916727614053	29.18448112702146	37.45948467449229	19.463576408029038	39.21017357414461	29.334988012416844	4.417864621931608	23.446682795508295	19.89350934419502	25.869122781070455	23.493523853022488	25.594965955643335	14.488315256683117	12.897024899131784	29.44716702907329	21.488459060921112	34.293165423950185	33.842723712898774	15.338978065515672	30.716721887815087	26.58797476177249	34.08268141615716	36.2491834604468	13.9319141220602	25.92993499762547	11.998694659729141	30.990723464082023	24.835568272612644	12.568230506195775	14.773791719647184	32.69213937322223	32.18734358279148	29.966504863353663	29.897464791740482	31.96404111628699	42.986033931128766	33.21660393291544	28.00111241871653	42.49055361064409	26.382138241519886	22.09607067163981	20.89244834158558	22.264813194212223	16.687315231425906	12.187679791269877
14.350860054548297	12.175993970477569	9.271966226908724	26.834004101737094	57.50125453341143	62.72504184214313	42.68816913777179	59.46950629790859	34.78458026691378	51.24343521272058	4.8200640787016	30.83867508869994	25.15131890346912	8.655402368379745	17.294342311254795	42.1490257213978	35.112197113503946	14.542029603562398	17.462220958159563	44.946529251750405	11.009643217068621	38.5102478568543	12.997847527122719	39.36926515756613	35.414454435107295	23.66014930184664	52.80035868214904	49.01608753172153	36.672870802825216	33.31625476122166	31.87214089758895	35.96153197210393	46.92630703659839	20.59212893221236	39.794649651730936	12.008413307641707	50.06127774751678	22.569086095262506	19.609187901113632	50.33087424458149	56.310986540375346	35.42218730833099	39.91109672685569	65.33571389330572	50.93325808403332	45.532859855810635	40.642446808785344	8.793027205736363	20.419488030853437	18.208146041031704
18.553358192709723	34.06591432808053	28.502825076088513	8.407524952798333	26.5866698204733	31.704980647055024	17.601773563136664	27.484881086297975	8.260323517255308	27.563206845193594	32.31987821503273	7.809630200993894	17.390324620129757	24.17068581540472	23.6773400211208	11.907791507618922	15.318332923740059	22.510174846635685	15.339516444396304	17.72825674963895	29.664420771374164	24.52330497504175	34.12051338909854	6.748505867511547	21.277431937882298	21.45660286000853	22.802613927449514	24.58770528727269	3.903444304718917	16.39285942694675	1.2776076996163972	21.41308306931875	14.603706379937787	23.1964068655897	7.6552094602569065	33.18014782002511	20.693204931928573	25.66362645372452	26.867409860762155	20.55750767830596	31.26692602279639	24.26577307314311	16.747125873586402	33.060234492012874	18.1423297227575	12.778783250364539	9.44088854880962	29.68270335304406	14.25508119319423	21.76003430115071
3.7009876187750477	16.684040221324096	10.500369627746398	17.127467256566444	47.670339356648476	52.899325622780566	33.90357308535439	49.315604039875076	25.15487547834497	43.17552676530238	11.588156898072183	20.22461514760524	18.22779678820029	2.128564287724599	13.656503102077123	32.25623998441049	26.889996390777235	7.0005635447333985	6.955178083834254	35.787412651072806	10.192375302131742	32.216291642182654	17.203372083601398	28.7453543051295	28.715298049936266	18.460941027009262	43.16890029579713	40.67513340273224	26.10140704136578	25.554448991871194	21.40135019325428	29.215917911454643	36.606028108259466	13.598162820719157	29.12232047793736	15.987026342377643	40.542848150562	19.41814104185982	17.55996146762301	40.717651827926346	48.03917942763308	29.607170449619026	31.382236376165043	55.08831570872894	40.36102703429866	35.02898383675829	30.52224616605727	8.993278633321072	11.467311601963313	10.520114280230874
14.45002985015241	17.70278787002261	14.191284157745724	10.41813769027118	37.37313450357704	42.44076708529404	21.150589917496273	40.29610532845725	15.721638508916053	28.95735312799594	19.42151140359805	22.719858615613347	2.8644566046987086	16.48663648576103	6.265585239304524	23.030444432433804	13.262699333387332	21.867164470745994	12.875993511097407	23.872035098703687	26.262527031873255	16.338267605842777	17.44927209584523	25.013449689374056	13.047857387804802	3.1226160588970826	32.34097025197051	26.902083077938492	22.136057828014756	11.148245039534945	17.540291853283225	13.586057606198052	29.186258756751727	27.18766736168431	26.288208007500284	16.86317834076137	29.455820628811185	6.888613930453084	8.252189336672105	29.923836312755345	34.08727903611819	13.552850084202525	18.173657226413482	46.34898757400404	34.68173718729192	29.121682239006482	22.549077030349086	24.86520232484982	6.9644332496864845	24.19433894414639
4.597402072973597	16.73717502232978	10.66391341739104	18.14126213637008	48.65455612135542	53.88255659628274	34.938628942200474	50.26426830440879	26.164828358473557	44.21388564217342	11.257121886033937	20.86557634069377	19.222801244214114	1.8330401089138546	14.397950222627134	33.24154910103639	27.927825005258136	6.617528607479828	7.892221126469457	36.81310626810319	9.217767147436932	33.211289172811014	17.296050275223983	29.584219450802298	29.7209333107207	19.365263126809317	44.169529290405286	41.71346861217226	26.967588379122606	26.585994930871927	22.306281797639357	30.223668647906983	37.53309310784164	13.296543388275559	29.923418611813474	16.076304055053292	41.5512248855966	20.188585041786	18.225415322476664	41.72030518616816	49.07750453838328	30.579092107690926	32.420309079463046	56.021533450703686	41.219296568332055	35.9134344763384	31.484005644751992	7.965577089044316	12.505583033080955	10.279924079630314
30.56422563909444	41.35445479733844	37.124311071529675	16.934853625834172	13.883451837481713	19.08020177813233	6.105025354170642	16.626075208105846	8.90855775741251	14.131115280442705	41.92616567224979	21.95710889403306	20.991388097288038	35.59097265788703	29.911599470555746	2.7564554750333525	11.546761743250864	35.986642534062426	27.280820420226746	4.009105847248013	42.84815709700071	18.339258008494348	41.12812551687717	12.888692149395544	16.932549215718687	24.810470404856964	9.141251574126418	11.196007408504832	12.653773596575395	14.038676790539622	14.46412557522654	16.667112507126657	7.859330656074004	37.505333566514395	14.535168775544225	40.50108895425222	6.541310587287991	28.967402271383293	31.47299027937772	6.681591084646989	17.07932766003551	20.14464053823712	8.035198248929357	22.680350020735162	14.11610011650741	10.242445186354733	5.472016404350676	42.467975918660244	23.266636066565543	35.81259644807776
13.348985313532058	7.021908725498745	3.4272682999830564	23.5625480151809	53.832448830808154	59.017102856821396	38.31944887840297	56.17905339186359	31.200599289360756	46.38650603350071	2.0019186321862614	30.01578514099259	20.265736228840247	8.411169165578386	11.769072743920734	38.7007072512233	30.54071666647044	16.487837269832198	15.80061900035944	40.80539696573874	15.381516399613183	33.10107861241448	7.746319723566996	37.26279663294176	30.178101193785704	18.238811662234724	48.969709613218804	44.317714106318924	34.42556351721397	28.551183327174947	29.466176812461693	30.732785505279534	43.995836861194164	23.11853122922103	37.93621329634293	6.593361804852004	46.153240564573196	16.73325465087748	13.68859128845855	46.50556452742981	51.51914687903684	29.915565808989587	35.426334322428275	62.14955873248066	48.524479169282905	42.986665261106324	37.4911490973287	13.175586910013523	16.921377792878395	20.27568886126819
36.35497636623664	42.2691040554177	39.48989341824482	23.02580519284379	16.779474203882458	20.5666089457208	6.401774976797123	21.390516385984906	16.19847375851176	3.8592200164322406	44.72935901804249	31.809929914376966	22.473058508557695	40.44316146835713	31.295972636873266	13.863127317438904	12.479566424490253	42.88921211021	33.346798178001386	7.269510659686417	49.10240581847129	12.383595252268613	41.83378542774875	23.96244359346643	13.473032575243577	25.027708576976067	12.27043365913118	1.7925071530795718	23.2269981795724	14.206775413380434	23.584696604547602	12.94726846697733	18.37349357780325	45.71648207906247	25.669421543816238	41.512495229792606	10.197252885249892	28.275193562528337	31.372526137020127	11.118421769009192	8.80199905506503	15.531907340265272	8.077638060856335	26.72226353220362	24.13713230128769	21.278524270516765	16.430066735381022	48.27064456648741	27.870178402898215	43.53927514277114
6.9043298353556075	16.82810567992545	11.244414852663033	9.979769162133596	40.446144232828765	45.65823101852881	25.636468091789112	42.638951011802135	17.7326153278403	34.57685147172212	15.503060899900897	18.53162139384726	9.418990250529589	9.69690518099453	7.836854043122532	25.189668190105824	18.286889646055695	14.320925607433526	5.760567416503928	27.812827311702023	19.014748257727636	23.39348324130637	16.94102774696978	24.031443697925546	19.871813046818797	10.327604485852737	35.686208929090924	32.18128351323742	21.13543853376164	16.792649357482663	16.147669885206398	20.37010102274579	30.414656584613233	19.788033849634452	24.885746949961028	15.947074206761329	32.9291301745445	12.545692150243648	11.933168948531767	33.21604593926504	39.53248233695447	20.873899635798047	22.950801599910125	48.59014494329781	35.05406581252484	29.484992205881085	23.911712311254913	17.820700460097388	3.3488521634643194	16.74283835893181
20.77366414166436	9.545311397107486	11.075118270007668	31.765339820013804	61.99589702317686	67.1698570664125	46.301295183901075	64.38148104715935	39.394900523845045	54.03738327047756	6.298880689716973	37.52852349367076	28.085442831012415	15.220352181016029	19.184123868385836	46.899802753896026	38.4579688059893	21.96073344990553	23.56919813808683	48.86883590546127	18.173696955268007	40.21869835378034	10.318615151942113	45.30514537723289	37.55935468965962	25.57793595815122	57.105951831805015	52.09494783553458	42.498099238984025	36.36715331453761	37.56345786706392	38.11733251148537	52.191854215381476	28.05399316559584	45.90685545436792	9.951034834375227	54.27482750583705	23.248730881874753	20.000759707645926	54.6458268717059	59.20406496199024	36.91037313165019	43.364242255354	70.35474058433891	56.6536262484435	51.13510511204868	45.695843555839225	16.036060795474196	25.126121254007987	25.65739093361125
0.8969848839625197	19.83570900178532	13.540214916769047	13.712363306186495	43.90186062883981	49.12147290939272	30.777732055592622	45.37446010502797	21.63482029565568	40.337618436526704	15.541990037688624	16.050809742194687	16.649697305365653	6.312426985228407	14.340193105031725	28.51233697915672	24.193070842488698	6.899873562305015	3.1774947961830913	32.43698983354612	12.641368110494149	30.43101423616611	20.24511640763489	24.56209109162681	26.80908006602541	17.833048897348263	39.520066858281794	37.71933934451053	21.956001189003054	23.155723561307198	17.34022168027467	27.272066227129546	32.596240745312436	12.367468171099611	24.906835804281492	19.05968136525481	36.96607609203867	19.713929296739884	18.494781084217433	37.08880386961753	45.06359297621845	28.128208119034962	28.43016152076764	51.09141040236117	36.201831927188124	30.91416546889638	26.650921867630263	12.047574786288399	9.057257956059738	9.27699590357097
39.12220356416633	47.054710205824286	43.75720317272536	25.405905894333355	10.76218004714979	14.5143198240659	8.580841144060733	15.480421718667793	17.66124450672043	5.973395688186965	48.87858581972167	31.906649679060475	26.759919976703614	43.6997559993971	35.80815956945223	12.679631293814808	16.366487147283323	45.119299765015676	35.94036147763012	6.769567292763072	51.72612330529323	18.291390835401128	46.68119949804301	22.574794798544776	18.891596032665678	29.802730514540077	6.6588181733372185	4.457143082457926	22.593459873559176	18.544789142842795	24.220677015742805	18.405943564447895	15.03605623025494	47.146623301341435	24.110798706200445	46.26132162318207	5.497453947189863	33.38012902011534	36.35379215096512	6.339318171169442	7.209528839241464	21.289195698438107	11.459508421838494	20.668111555545156	19.993900923049043	18.34671477235065	15.388488551021771	51.125175859325104	31.06688443228637	45.2785990325641
9.027104317073034	27.89689635841022	21.620766291224747	12.832417027326406	39.56522279845746	44.66772174588363	29.02869109424154	40.281222749513304	19.1772798310071	39.056247113412006	23.69672405602359	8.374076271014946	19.776873088429173	14.289096812776236	20.807031862896245	24.713807786178553	24.058854972699223	9.882342017394285	7.482604076582711	29.9095132166644	17.111008982704547	32.02798265168268	28.25508393287347	18.39441546180011	28.35102362528953	22.378216855162766	35.73113879018614	36.19266760199487	16.26382444501734	23.854286281819835	12.683866326149714	28.70506349932544	27.405586572029794	10.495043940298718	18.311836968402645	27.093589056078354	33.506988475584144	25.351360070587006	24.92777977770079	33.43613717619485	43.2850247586607	30.46108175683015	27.31238642411333	45.66830127232861	29.988547435815576	25.13106760640201	22.37615259933119	17.516177133365716	12.30239257002176	8.781828693789786
39.629165137286705	47.886058037763384	44.50530085198491	25.89294409014551	9.705134756906048	13.465782189448067	9.28116098729873	14.442396385817617	18.059634572502034	6.883140727665481	49.602125723974574	31.97997528604414	27.53977045173177	44.280332866926805	36.60573651131147	12.699708779558117	17.13811728812185	45.52521931603499	36.425524961415654	7.16986129330139	52.18963547929041	19.324508478045605	47.52313243364982	22.429775774274184	19.85621292252873	30.651055530628014	5.73784591104278	5.519445679440125	22.586319812944026	19.363590742629167	24.425223399525656	19.37709396703726	14.5755548537381	47.412732791424546	23.923815521713305	47.08709241225274	4.933637784369525	34.275410744441125	37.226183679088784	5.705679334280262	7.4846215153167295	22.29768451331317	12.227452291792213	19.603684030940858	19.32232767097951	17.9364777683913	15.3841064094516	51.62855286205464	31.66346265060153	45.6007901815739
41.49356218399264	46.74686501862493	44.266244754859926	28.178209657927514	16.54235267276895	19.181719242912532	11.360621633040909	21.422380877030406	21.22966913437637	1.3055686938121904	49.540500758026624	36.62126346786411	27.334044723158584	45.517345825946336	35.99143394324984	18.026885081855255	17.559140272754625	48.04369598129076	38.49693315533299	11.386522642334343	54.24356460445903	15.8948100697105	46.270037516002546	28.18156592119364	17.751874519077834	29.62036886045438	13.163945268539374	4.25057658143181	27.749858741327298	19.14505859335316	28.498628659657307	17.200220646159647	21.440215641957007	50.82435703779786	29.822760609466073	46.018087358980054	12.100507103105837	32.59423259966076	35.76730271755076	12.965562121798513	4.191622310017577	19.261751821447366	13.231849239291435	26.011735366163794	26.610842946011484	24.641006751333627	20.70925294079944	53.39245728621833	32.977153072761624	48.67454484468448
12.582998242175394	21.872444221588843	17.169804823757556	4.776312941423428	33.882305918439386	39.068123208593	18.804799498871276	36.33012893934187	11.326114016633936	27.84480904130823	21.929723050204878	17.203450451071753	5.067505463644751	16.441608803302465	10.77697203368112	18.843550267655605	11.55084958506268	19.664867685571743	9.958070357521137	21.02026757196211	25.284180497608194	17.73663736373845	21.778208370635845	19.529826193009125	14.06582959369365	8.569055351754068	29.03323796317182	25.392505202862143	16.622007886386605	10.305492598936763	11.907933812523202	14.500923089422686	24.540579988335647	23.98240937916998	20.7281703468181	20.99221545901779	26.23610495470732	12.577584031547648	13.699330847049762	26.5662299218351	32.752278979942076	15.775744096581056	16.135302823775895	42.34010568042577	29.692816039215987	24.09198672133982	17.903861333505702	24.31312491944811	3.8883037121768673	21.232403374192504
9.657201455934391	27.941759307056866	21.761576714697245	10.240548446188106	36.965838467099516	42.09570055926961	26.24946835010451	37.8256815967355	16.39575805218792	36.28094013935127	24.41095733799117	7.118522668574592	17.765755045292053	15.276898807799222	19.865531789477764	22.00695147020676	21.394641817213714	12.159025650728942	7.232875383521583	27.13414536426642	19.362000585321756	29.539662418131222	28.222661647484767	16.165693685921443	25.879591805846847	20.693253986977513	33.051228667970626	33.41360475110096	13.854203656995368	21.29455443910297	10.000610446452427	26.21337109926983	24.936027391497205	13.27638378145463	16.266127355924773	27.10448338057281	30.789817411244087	23.971772159386195	23.879532769521955	30.737202228945318	40.50321908850621	28.112547513754322	24.557086476574742	43.30165748642509	27.83373055286652	22.81069494442586	19.71616970375475	19.55276325505204	10.706000862772074	11.471204590041525
46.777776722913394	52.00547683420236	49.62090666556493	33.357149562896105	16.55917397187943	17.715340039957507	16.326561624846576	21.33112857106924	26.15405842446159	6.606427238305461	54.901150073733646	41.14117211295747	32.7065311586532	50.867257028802406	41.33043062516582	22.07865242144192	22.901955538458616	53.23842674839878	43.74668275297361	15.716421972532581	59.52034841268967	20.909505537098788	51.512458744534506	32.06625578356573	23.013540658033797	34.93741187362521	14.717356331030915	9.199422476372801	31.97756285601187	24.519655503803623	33.20562069269861	22.458079628261277	24.342621049570532	55.81973726498032	33.612457236256546	51.28812391045927	14.690302095529434	37.81078486210747	41.00723512729909	15.393675194232987	2.3058876451721013	24.31213045613027	18.459430017690373	24.901750570718704	28.748606768308143	27.72086683882873	24.79621308216209	58.70353235231017	38.30423217463828	53.75321507447836
14.486166094587114	25.226650481930125	20.43960364163723	2.2287999082216885	30.753238681037693	35.96010604553092	16.275529993488572	33.07213200993195	8.07563332551249	25.75291969638605	25.087326542884142	15.369553839791172	7.128562195411547	18.971915755492706	14.10294623282433	15.583654977705768	9.731515262660718	21.071644139916476	11.455369780594676	18.215400929875514	27.21782442332396	17.330209040513587	25.133760587870977	16.37550470350284	13.663952363923809	11.175263064043065	25.98172687303781	23.141197012102943	13.498986584799013	9.176711594468333	9.008485846017784	14.004799371379923	21.190990196414848	24.61154225228613	17.65983174509915	24.345915976763536	23.23203083559745	15.413075219163023	16.84252445365991	23.511572257511506	30.493871077333264	15.966850443871039	13.846212148837003	39.06584783236556	26.34867951712523	20.750354154158636	14.560907168171711	26.4606601610501	6.413204023065447	22.103509774800777
41.20708613169544	44.49007541886376	42.59176604454911	28.501066846636203	21.31074978230483	23.974607964383175	13.031707984768866	26.17751057065857	22.445563908602097	5.066828655953474	47.90950272230083	38.30656584311165	26.078033795154436	44.75998747601459	34.226201874742635	20.75529780889819	17.31935206033262	48.09429671117387	38.40148681804904	14.157714197745976	53.91582570666267	13.144487807873338	43.95048278088259	30.831144467700064	15.784868529712076	27.75593996669831	17.67363923811168	7.270289858273896	29.993745182037927	18.342411454900162	29.983103908103093	15.230693244408533	25.085859445708568	51.45083855943855	32.547442717546275	43.81218210573958	16.238180819224077	30.241050197966103	33.48272560575471	17.144819396835068	8.230412149022031	16.540249069847484	13.920070209316023	30.8240548439783	30.626801614800268	28.092464396057924	23.30250239032798	52.88246653977908	32.51636404795799	49.092793285025195
15.90601267117645	7.2822280078750685	6.213933207795259	26.61213349815658	56.90199769834674	62.08576690492555	41.34986888326695	59.243934686483406	34.2693028570542	49.31919538788734	1.1562045235327612	32.66258924460566	23.236356284957612	10.563888782516797	14.557494888526424	41.76775712271772	33.55026191178491	18.077552715249766	18.560683085159923	43.85701406543658	15.726467912395847	35.84056898337349	8.11838292345453	40.19604657796912	33.00784087715184	21.027682616739952	52.03612806290661	47.289503798499666	37.37643790416698	31.52800419702302	32.431673290257116	33.56439901514915	47.036059826414295	24.529036028522004	40.8284843566541	7.221771752825315	49.21722252596173	19.18377773508846	16.02359121655366	49.57249643389982	54.46435598381986	32.60501454567335	38.44367798196544	65.21103067421201	51.51255551978939	45.98760724326066	40.544104545886675	13.481580779715019	19.97532636553457	21.864313548767413
29.209271860012738	32.781897091802804	30.44528094788761	17.363081352892255	25.23612318958163	29.617663706911312	8.884729761773094	29.362554968839863	13.496240524440138	12.901711885129053	35.74956108157072	28.99331286439035	13.802563620593162	32.5320013308654	22.11306292678941	16.05124563487386	6.383554448208138	36.29134150314072	26.569259263446632	12.100235492375102	41.83420844488464	3.7051435332066855	32.30970020639885	24.29850227415948	3.8029863675666657	15.690620030306428	20.220379224218608	11.47291164229835	22.481558543092444	6.4246443566727045	20.74699295592726	3.2624063801800194	22.435794098754553	40.1808786691088	26.064142699004346	32.05256732082287	17.50383719264578	18.659664233595528	21.811152070277014	18.298261879911507	18.08797681079389	6.078083427705235	6.648675471714279	35.13493655136346	28.721318453887257	24.326688759417944	17.647729716686424	40.7201939242117	20.484424512522814	37.62018892685211
17.601483616945004	31.647709221207027	26.36404309863034	5.466884497681122	26.58464639713422	31.795191029760762	15.465417417776536	28.08775359586873	5.634223816387518	25.52709445091734	30.524963537401682	10.514369738477042	14.06699065650806	22.992523641272868	20.887875429687472	11.267206764858104	12.129004337514813	22.569653995056743	14.293767267139001	16.161875863864122	29.517457138032263	21.24745047206389	31.638849684356444	9.355969908614155	17.91856523896683	18.191991162839532	22.3494010798683	22.606040888904296	6.4569520605644515	13.019214350697126	2.3408753845569295	18.080577808110544	15.464227884099548	24.23547257338065	10.608308284807933	30.760473192575034	19.94869191814486	22.458668029227137	23.850461108633873	19.968115052563	29.58667687562055	20.850722114194497	14.155308683259543	33.89157818993044	19.92341891292953	14.349579227468379	9.309576061311578	29.272238577683034	11.89273920314139	22.40453050012818
5.85857289206799	23.755995258747244	17.588551974675546	9.525502600319463	38.852769212109685	44.05488788723134	26.5572550948553	40.161026720199324	17.014484794241792	36.391730571808914	20.41266084215005	11.216882407196264	15.133260719473194	11.556705792323163	15.945517810591285	23.537559970870557	20.67568238733423	10.455097328410424	3.063942047170888	27.91380368540251	17.2508747422903	27.99722279934682	24.0352688317393	19.21722055304207	24.308107702475382	17.508923688992166	34.60801242890474	33.647101143373135	16.615941333241693	20.091546589902293	12.066969608548623	24.706639051513164	27.337705773129183	13.689434999935314	19.586910882948363	22.917644313561624	32.14427282984266	20.41812847295357	20.03834934083797	32.20730133764969	40.91616053739373	26.162500818644215	24.471604066775285	45.829753592445144	30.856737090690256	25.5845552648812	21.540669451935102	17.013694334067957	7.459321212325865	11.131210807932781
9.188463072680104	14.235634608104162	9.07968444286949	22.26790928120439	52.92765967862102	58.15828477483766	38.682318046588954	54.693285591682624	30.29298527718389	47.645716376293464	7.558678427318552	25.53351549204632	21.93733334102301	3.625848369723923	15.377290758836509	37.521832140679294	31.36672022620296	9.671497346141436	12.405548625543867	40.74314538343275	8.416576595115268	35.76424381969667	14.93598939122079	34.23452408158522	32.44029501214766	21.240305987769325	48.34158880688238	45.26674444690134	31.586844299893485	29.79171136697683	26.8634158166855	32.96875588521133	42.03252591299738	16.11940094274414	34.601818515492404	13.75413210538724	45.664775712467055	21.113015985794476	18.589791877152887	45.87975648301651	52.61652204736184	32.88877593303908	36.03096157034832	60.49880376399417	45.84794774633304	40.50424163325099	35.874681543212645	6.34678754460143	16.158135404854374	13.449576459505131
33.34414194270343	45.70784374932111	41.115363638350196	20.25410106703565	11.014316665362239	16.149128199542087	11.21674464290128	12.44342883652843	12.649109745218071	17.349331903455955	45.69516461899864	22.134333076189723	25.636505584157135	38.67611916051161	34.32765662503649	5.175399677752674	16.729442016488868	38.01395330061086	30.03508542719293	8.412879374208307	45.101414426850994	23.640497086997964	45.53921288204202	11.593977757915786	22.267765882561612	29.61007172062753	7.725531248268793	14.707271381129445	12.595242682475309	19.192268261910097	16.014151070861878	22.007086366101465	3.1316612966539457	38.634346785513834	12.8514462048794	44.839157876829155	6.644729557279167	33.85547644650747	36.206482928210015	6.052777873371201	19.00979976513969	25.485650113982253	13.37006610489373	18.396771259438417	8.994178716980542	6.410806209791678	6.436539067945648	44.96469676376889	26.85248342272143	37.323086877288034
20.93767754285701	20.386123842179412	18.6266487664168	14.686652953545874	36.24673727818568	41.037444781482634	19.35604914070584	39.78438722358725	17.158453435054163	25.331256580364915	23.935410527824644	27.75987953055226	5.682346977269628	22.599378672383875	10.303529932728445	23.501191954304968	11.874313586229622	28.35161251610313	19.320568156484864	22.480616921224044	32.51348424437654	11.110379836273909	19.89350493104799	27.918136372678052	8.630649841778535	4.019786547941289	31.120074559451076	23.78044508506799	25.238863127156318	9.37313549108831	21.291957287494924	9.180158605602664	30.098319395774244	33.65727231362784	29.42514233510933	19.678241287881935	28.231574423799533	6.235649895376655	9.388592116744984	28.86197979913326	30.51628200777211	7.870193242034289	16.32583697643291	45.78911745078963	36.08745332604207	30.76699211641623	23.773307368607014	30.998985580942136	13.204476204478263	30.679726380441664
50.69677535226002	62.525072149946524	58.25159859278638	37.59649031876211	7.702086650070781	4.193003175434619	24.608932730409904	5.103027431371043	29.796625214244834	23.212573149295395	62.95669526728282	38.138334679404416	42.10456350230228	56.05588825757554	51.07918753291345	22.308491371474286	32.153613468130416	55.07290765257009	47.39069112855261	21.438246844994808	62.23699895783015	36.212143603787645	62.28713313681569	27.226177657630227	36.24646219861149	45.787885998896506	12.815133854119646	22.55534098380648	29.120484584317275	34.62541055195312	33.17692503886778	35.82440977252196	17.98693024907422	55.028717841520404	27.80756064589578	61.674188947087536	15.688845766056328	49.804484580315105	52.47408952973888	15.065534932731687	20.480045370603506	38.98986017203106	27.605595216665854	3.0415568923202416	16.823817573916273	20.442379160624647	23.807122235223076	62.20824608201212	44.151594537536546	54.05375649370281
40.4736060533677	54.43913981030065	49.49472316977685	28.396926841562113	10.382907137705264	13.403121447375737	20.36582424469802	7.549220211478019	21.493282590306674	24.188336148942312	53.78365611830619	26.521330643666484	34.76833043747606	46.05245114132938	43.19473268760854	14.408182662762705	26.199204663991022	44.06582841467796	37.23070345499262	17.267107811387643	51.29219763311176	32.90507320892242	54.33093217076221	15.823652221316935	31.712237141674066	38.83205593646538	11.689445567224384	22.134179167681737	18.15837053700945	28.650781833969596	22.773304245286845	31.434833701160834	8.03903160964531	43.41627340553011	16.092550684566877	53.559329501006296	13.040411668730124	43.12726319875653	45.34562098370624	12.118641835039869	24.046606082055828	34.90193297439863	22.75741865816716	11.668125661658038	4.657205189423351	9.165996170691507	14.692670343639733	51.48374226833649	35.03029694685422	42.69167031229066
10.34432233970361	29.28532600567532	22.989986424316402	15.438438268141498	41.37917378449763	46.42469500604964	31.428373108311668	41.85570245181945	21.55863067779958	41.47652884384554	24.552540851174484	9.122855151201847	22.34681122879554	15.056985378198586	22.913901863768118	26.77706455209449	26.639144125547055	9.184971969052652	9.489410343554173	32.18516538562172	16.23249258661509	34.657499663665675	29.701212362505462	19.777021137304033	30.98138394187329	24.83465440872888	37.71023466326466	38.59038889821758	17.90058542910643	26.472908334797932	14.766035547346716	31.334104654977175	29.041389155366943	8.289836031488312	19.48034636547649	28.514259539145375	35.576591698647064	27.66454207123397	27.06993375499423	35.46173130128276	45.624277585894006	33.088328625009545	29.79671103837785	47.099491164871914	31.18525439144386	26.56979951664976	24.34957427525014	16.962113688942356	14.777395067659304	7.152210356131257
44.915424475483704	58.40379216793044	53.62183216900379	32.56045199578668	9.025377782014386	10.265135579192297	22.775241381446136	4.546282725714596	25.333920976409026	24.778455383307847	58.020708926436974	31.124631139802606	38.43995432554451	50.459491864299316	47.06975507997266	17.965500780537234	29.340791712833298	48.63590964431775	41.65391037718195	19.535090712610845	55.85882099916342	35.23568058837292	58.26052489668686	20.407671624967126	34.4497401650868	42.41478643629	12.274792353624486	23.17875759909441	22.682248002202858	31.833191913118792	27.20357530372882	34.11945322845988	12.122160096774543	48.01819697566769	20.695826209496413	57.52956925263122	14.429862866960859	46.6494455879441	49.01257686336358	13.543072579634961	23.656111973023545	37.52523764869006	25.45047767795127	7.118230107591334	9.158377514824714	13.696869687305117	18.67881289339762	56.022164371037654	39.20555370108044	47.290844657147495
4.0705179505684805	23.009238652265548	16.718367102484294	12.827187296137346	42.11617834942957	47.306770974137194	29.901005892678207	43.30992762727505	20.376408920059188	39.70446476635825	18.739297241825884	12.975668977136156	17.55759688291755	9.390213434251715	16.748071231477525	26.843599725483585	23.874796878963128	7.094171752181078	3.538571417033826	31.275819440535162	13.944269182010956	30.878107873565906	23.39666737500625	22.021003629499127	27.200405842282724	19.39499679641703	37.92343173157765	36.97697406680729	19.55194326907244	23.15731843663841	15.207814945641912	27.62358189498265	30.448344794288005	10.892155221476969	22.223801562081338	22.220925680626735	35.481179527374145	21.78985466942431	20.92292595300203	35.531790643013046	44.258239938576594	28.858068169796802	27.77578594768775	48.916304952135135	33.6996301244605	28.545132342493964	24.791441558444724	13.82991647096448	9.722461341911632	8.087011303612902
41.70471090938893	45.7475480305764	43.63088566888639	28.722586233420806	19.45935492730012	22.01631416249094	12.578318979064303	24.339067377352816	22.272346396107213	3.4455481425118	48.938265670859856	37.985833803752435	26.920984743947354	45.44903887879303	35.286555357497065	19.931246792062712	17.705723978937453	48.46637955671782	38.817719110483836	13.263599276825172	54.44560942947858	14.492647120741122	45.230262897428574	30.076453704546715	16.849447003546246	28.838845159222792	16.000080206181806	6.100210974963814	29.414571722080453	18.96474789404132	29.728300224663364	16.29150935604922	23.864363436082236	51.592109420723474	31.7630987351675	45.0503608031369	14.754893904610329	31.513221730987315	34.73578584479359	15.64432624466748	6.280996792395507	17.90194233208224	13.886085176393923	28.898586754803972	29.233390341034028	26.968511526252556	22.54910945495664	53.48344599995597	33.06568651369502	49.31684104439807
34.23070352895809	46.72823296108212	42.11249393975394	21.216309019012556	10.31700140348169	15.386882504889995	12.079628931481524	11.493200179845976	13.661144362112992	17.757475808173172	46.67255322163351	22.69692736869434	26.67205370201417	39.59062810378691	35.35342905750517	6.205601688366694	17.748042794381025	38.802463819107054	30.92346051300206	9.175505938373497	45.9117253516518	24.552645897416674	46.5628027047326	12.011579601971603	23.242477299259498	30.64750622815049	7.441189210007353	15.200706430476805	13.210210342918764	20.215138471026695	16.81282361714143	22.97384659737184	2.914242215877905	39.295274310660155	13.166994472893787	45.85880357624495	6.761497734799002	34.892853553639334	37.24289286956914	6.062655373287275	19.146871158057767	26.448133887321912	14.316740388450912	17.416096552363314	8.274351644986044	6.347649799288973	7.340911821894429	45.80598349393263	27.826212917344588	38.04184092081306
51.918242332048116	54.48923049347193	52.99417369595049	39.08475324004767	24.669704707311233	25.13699589401486	22.8084539799163	29.328817233141322	32.6032475694495	12.845985552422949	58.31422591063957	48.18286977865204	36.71481106564041	55.452167144684466	44.62520628245245	29.59482787575185	27.98607122241107	58.77181982333143	49.09313755812262	22.982200679651378	64.63070010412557	23.30944710732687	53.8995915191375	39.72843152601197	26.295333751827815	38.15368603502867	23.008999730441037	15.836974175458968	39.353166593483735	29.057437121859664	39.996011523758064	25.750736676659816	32.46263819780639	61.972290108142	41.34329085404393	53.857715830845365	22.828921412362977	40.29324267099354	43.55163072056757	23.577756250898933	10.517414225152862	26.590767288103702	24.26580243450878	32.3344034184734	37.03043353222845	35.794152576772824	32.29036826076113	63.593953415568066	43.23117816362692	59.68382191033203
12.286451587218448	27.370911711508164	21.652259900995556	23.930905074650312	51.89076043785354	56.97573158775377	40.86277552721516	52.47871937962093	31.14361295245463	50.767715119516915	20.775041474804652	19.676691974427502	28.313100778386186	12.847201348046763	25.315161627196087	37.02482179544778	35.06079667801841	4.921528299358486	14.284822830577928	42.006487577538394	7.21052588574491	41.94667048911016	28.023271332932243	30.412487595021837	38.28715663991874	29.469941881060354	48.06195135233515	47.99020272910891	28.489925438129283	34.34069416321272	25.0090188902661	38.72655861510566	39.64233533290877	3.6537625842691632	30.087322791784132	26.815541836345606	45.805711507689324	30.983181932382898	29.299634459811994	45.75456625411324	55.211193094041015	39.76523113207084	38.863981766865955	57.73412278565738	41.77902194956387	37.205040878896035	34.712139423284924	8.949955928914953	20.58458766317129	3.556285322812034
43.5282697880081	51.19646804132669	48.044064259372114	29.80667684236975	9.906108642625295	12.172822332010744	12.957514993811673	14.780007527404223	22.021151440872487	7.171168853942879	53.19333005670706	35.89309887027245	31.01547565684194	48.10489883625573	40.025063709717706	16.607201337032382	20.653540822587654	49.48765265195272	40.341628581860455	11.120245461928068	56.12162587182663	21.611876836291962	50.79928444090101	26.145241855426505	22.671955156216576	33.92520635813679	7.849215401689673	7.4743704256877335	26.44781342326733	22.753796277640646	28.40180671101209	22.15860420662745	17.80477667681086	51.397486573763715	27.578062951863252	50.41564901305241	8.296101725168072	37.37014538506216	40.4056373535334	8.853837507433173	4.828218893379688	24.795561814563328	15.768535109586882	19.050920343978696	21.885094168302434	21.23398802607215	19.26504564602158	55.5310065908139	35.46940748552224	49.58506365486104
16.938621138590456	29.31075898542459	24.215264054972245	29.28435173958207	57.327760450267064	62.39699950598947	46.281900606837	57.83648262223504	36.59393207760901	56.15233794141004	22.1612507465639	24.897278172460318	33.111228303303335	16.013239041666335	29.149653627856697	42.498381410010246	40.33072406868876	9.62270271123555	19.336944874872096	47.467125607751655	6.981616197934431	46.92357808843029	30.047507897893937	35.728443578246036	43.29414141647043	33.880567019556906	53.52995611086258	53.39532869942472	33.88480733583418	39.50476565891363	30.47851217160462	43.75136288031966	45.028960098088696	8.069394664870009	35.32609557090274	28.889602692314213	51.280989282236895	34.938853498185374	32.92414524866333	51.22703060111917	60.63711568355933	44.59831093756803	44.23293933887327	63.02415230859543	46.97951742901053	42.52480811040243	40.175810645454646	9.227008249710716	25.537656932470878	9.022448514450693
28.687865114632423	40.28781152609618	35.81472546290132	15.220019199949606	15.46963097885494	20.699999598367803	7.649547596911789	17.68917129615146	7.335352840584076	16.3943580717829	40.495539246555175	19.584932607171314	20.15636866348117	33.837589424635	28.885226113052806	0.5545035485021794	11.480286734046715	33.89992223781423	25.387108383517177	6.207973877094864	40.829860451553245	19.184313780322068	40.104427260465386	10.62922142288018	17.35376434717842	24.131565466173505	11.028939683379576	13.431110025374874	10.279296926385946	13.888251687477394	12.198905923469669	17.157995452401508	7.147591448279932	35.244691090790965	12.315036051092838	39.42283314120579	8.647458503600445	28.386070993232085	30.725049207628476	8.637425934696747	19.454856880133164	20.64039746472644	8.87901817973607	23.713415791754652	13.389543987721686	8.835135437719716	3.1287029495257075	40.51968232901821	21.70871303639195	33.61389007304853
19.967138581349978	1.2134112864976787	7.3357702257848585	26.768838179426528	55.28408816010557	60.31803147494182	38.820083521367124	58.22271389857074	33.4510320069351	45.56318676118936	8.583727037258598	35.75655180464986	20.680919035148747	16.055385880070098	11.729227962777614	40.88159107446686	30.92723651473693	24.39328667402312	21.622172085941823	41.685967651394506	23.582825385389548	31.10358489023593	0.6127917094832904	41.393463368456715	28.86589608701006	17.29306141261165	50.22786748422693	43.92104653416506	38.472242023826745	28.597560088295783	33.51211339818465	29.416307960290883	46.83205940671821	31.081309376532737	42.346695135581655	1.8043219396738992	47.33309133139214	14.036627964782479	10.850670025220552	47.827409763085974	50.749751088643606	27.7118813219639	35.78490067729309	64.27362125322875	51.99595073589156	46.39222409964267	40.18082590888139	21.36039153414066	20.450539955136474	28.13125300418194
36.937100378795975	40.89067888317635	38.69343223957228	24.204971516565752	20.756526473502444	24.22719568973827	9.281583183662889	25.454412043547123	18.309550878344954	5.3255215552998205	43.99896534318768	34.230941641403014	21.98735650850524	40.57032603158453	30.354377489056404	17.35001438758359	13.020483074562442	43.80003717560827	34.112483079684324	11.044164757872215	49.65789303625266	9.821057438027335	40.38831280204012	27.229289827076915	11.934792185129831	23.914849503679267	16.411744170880755	5.547719116693008	26.180817619831387	14.105349032290755	25.87746786421873	11.376992950569347	22.351691451289	47.160779527070225	28.976564306922132	40.18229477098426	14.398552892864105	26.67966566700536	29.884917501295078	15.319909288464423	10.275281177856026	13.205387075845726	9.75119799026223	30.634996292943427	28.233420650760564	25.11895058021231	19.758564642717072	48.6512837348682	28.26014788931144	44.7939768680736
11.423110178961663	28.6716264170538	22.673875012157392	7.790879466832988	34.02637604688488	39.17747963453717	23.25297387500286	35.018849552601864	13.386922361905084	33.297995133116636	25.851916482944915	6.490210019667177	16.154665804182788	17.120777623530145	19.622391592030766	18.988090571720818	18.674485409597832	14.992077874083718	8.45010607048478	24.092962432037414	22.131207538569534	27.09492666724882	28.868126631619162	13.696479509405926	23.476352925965138	19.490238428284826	30.047874033597143	30.416270235284287	11.187095585484382	18.76679795842065	7.023829515182197	23.775903537906387	22.136424633605714	16.308225002116284	14.023385147445861	27.807902752108237	27.761673585842853	23.117865632377978	23.43622167614435	27.720883850315666	37.479636633363754	25.890095846994193	21.636375047407967	40.57598498658755	25.363849255173804	20.18027529602344	16.737628852026933	22.169021567576014	9.970465826685151	14.504426275042558
31.592447301086356	42.20631924598011	38.04178301485297	17.94658026755317	12.949629102375958	18.127345234938343	6.078597856140817	15.852335327164043	9.91501136547815	13.419320532351701	42.870537303539585	22.931158766974335	21.798733116877067	36.600742448940316	30.760013979429004	3.660599867146356	12.156138626520024	37.031319213353484	28.31166772715509	3.5044408657298214	43.8893033265103	18.52621571661793	41.96804924925876	13.676124003866871	17.314699181353287	25.563840095614978	8.140456424908985	10.527378021541285	13.573154804889581	14.656755537082775	15.49526978626066	17.02144636691008	7.9257095412258645	38.539478361437226	15.287031040591911	41.35659156729049	5.503432129132467	29.683465995836023	32.23854316217377	5.673709834630116	16.179854651210572	20.48030473922266	8.333693151228704	21.9008968328958	14.088734953782073	10.574355465343173	6.368605529819791	43.503073620425816	24.24657880857124	36.85487257756917
34.79459004712868	48.05171006775419	43.24379245817145	22.19321254546938	10.893303037682257	15.639489989625131	14.416538286602272	11.000989823263428	15.016956180559939	20.06415002327329	47.66659882929505	22.253356208854488	28.248128395509216	40.265291822206564	36.751606236781534	7.8715124134991035	19.725774807436007	38.97757530552452	31.505422655592444	11.56834591601248	46.15033446206907	26.83173434824052	47.921359789221235	11.350605215840865	25.393985327383554	32.29848355530071	9.053007683905193	17.560452614462687	13.036102294602262	22.157905177801563	17.146193141702586	25.147026422403094	1.8889561503801282	39.05789108044354	12.235243084517382	47.17546863365087	8.902199676690742	36.58891346957254	38.82846749808386	8.116163381812756	21.200305943108013	28.630435836593257	16.54111585427691	16.630616112302018	5.8673586307266685	4.894900899092791	8.301590491008323	46.16117981898307	28.837620668456246	37.98573508665822
[truncated: 270 more rows]
[truncated: 650 more columns]
