# Supplementary material for: A New Model for a Carpool Matching Service
Source: PLoS One. 2015 Jun 30;10(6):e0129257. doi: 10.1371/journal.pone.0129257 (PMC4488330; doi:10.1371/journal.pone.0129257)
Supplement: S2 File — The distance matrixes of randomly generated sets of potential passengers ranging from 50 to 700 passengers, incremented by 50 (ZIP) [file pone.0129257.s002.zip › carpool_400.txt]

0.0	13.958895862375883	30.634331584020295	32.034559957311906	12.593788988832648	34.436143963951714	24.535892865075898	27.36262029811132	25.237409039576715	38.09867167584037	26.243575058697793	27.33844569282685	28.410640443494536	33.13710335416678	19.519437031906996	10.024194166294494	24.93361670608129	29.878864466593637	15.600437210771874	12.626407235461564	25.62812718461606	36.58876740588919	26.98203746922788	15.412590451312102	30.18679903573315	25.872883608907898	12.358949332954326	25.954881148289154	9.18236046326807	33.63359567111629	29.018697544574625	28.377784236428305	10.78881906541317	8.77504457183428	6.5813521960029995	36.51013173005301	18.691008665310715	37.74307938167738	19.446704178858912	13.828978356146001	7.019109705570365	10.10886027519105	26.86604115812481	18.252280952545455	27.821446188725293	18.939915976460913	24.39228481937436	16.11666168598866	28.989800363707072	13.107604515973573
13.958895862375883	0.0	43.97157491427794	45.44265890316603	4.339386139236035	20.529859705800185	11.173235591986879	22.873646333506738	11.41763460133747	50.29242313677284	28.270188371160014	13.38126549272021	41.544766015317705	46.53831525099369	23.186056392904455	23.931479575633922	14.19071359968418	43.32703028454169	5.792650942949997	4.5782041501803645	39.254888510266326	26.38475693964354	37.54569284001455	27.84627715837324	23.113318267524193	39.04193041859773	6.334964530414919	12.407078647709666	7.39671379924073	20.12088887897456	15.178974228434585	14.665284545281164	24.696276632657135	15.60472298588222	18.042096506287066	22.55138236701289	30.857301534050098	30.571412688874698	15.812441893451506	27.551596783109506	20.97304208287647	18.734438185042958	39.55569050443069	22.689095882825224	23.338200800297567	31.675742673304736	38.06531648067339	29.345371507541923	39.832522619916425	13.246815562339652
30.634331584020295	43.97157491427794	0.0	1.5830921852300184	41.237955082790776	64.37220878605312	53.0808957340901	45.34506708886223	54.44271637377547	10.841329508762824	35.165549105909236	57.0912041401014	22.58618419401472	2.609451055831053	31.255773361438198	20.99131446624709	50.70409871209267	20.447718190444427	43.451266203848654	41.15140611492103	18.12436228280765	59.52810181468317	14.886245936861847	25.940893816280816	50.44185083724636	21.908260713557794	40.01538943537529	54.64690079225738	39.74411453109516	61.80981696487263	58.1162470151974	57.2138401474661	20.282033321530832	29.751567133149063	26.02286136433593	66.04179345161121	14.074101001800102	56.11288744172682	40.518940267540046	20.99976673453555	24.058147436208607	26.745004695246	6.0889315515968585	30.06811306834826	45.601479378218755	12.580460878132445	17.67966727970274	14.631487265716542	13.70222825594738	35.512103102598914
32.034559957311906	45.44265890316603	1.5830921852300184	0.0	42.75023166990671	65.86586585812543	54.615796866116824	46.91483976093368	55.96066977480622	10.734700492146679	36.67535042048067	58.58988734171807	22.617335404068015	1.1026201335488583	32.82324214859676	22.31129597555239	52.276208101307105	20.322141308223326	44.98573090136298	42.66626008873265	18.32583633475175	61.11027157296386	16.23363824663592	26.797954863458838	52.01864687324155	22.11415392616348	41.544487281129896	56.17984905679753	41.11754269975209	63.36019213091866	59.640974114253666	58.74541233757148	21.59071429348863	31.302519865467048	27.524916364489926	67.55625132555146	15.652993949873009	57.66895533920463	42.10180240437428	22.029399804003525	25.39076785189023	28.306574263206272	7.605782895215995	31.641573546266667	47.16939940240835	14.134182447025449	17.98951533806382	16.097476887192418	14.923084249389534	37.08311564214123
12.593788988832648	4.339386139236035	41.237955082790776	42.75023166990671	0.0	23.208200715759844	12.11781285191916	19.229096909539088	13.22117299221449	46.947729702942986	23.945108205024482	15.905707409288198	40.95268854757659	43.8332938799784	18.874368139609622	22.06778843523869	12.722915673927915	42.47148420658751	3.1489182369212436	0.2481056643275644	38.2149752274337	24.825638250727046	33.844697800410536	27.615525140962315	20.184249958834396	38.41870355265506	1.9965159623934456	13.616570274981797	9.191064944797102	21.177339317821183	16.94136051189509	16.135143524676018	22.817405586308	11.995448448171647	15.23704829117679	24.806413557040162	27.716129013237953	27.810112707050564	11.773239445853495	26.41421927065154	19.324978660203538	15.17918693410848	36.49998324927909	18.422029679555532	19.70352368415173	28.75000238160391	36.97212579880231	26.72205503936631	36.171999807247886	8.936281197546869
34.436143963951714	20.529859705800185	64.37220878605312	65.86586585812543	23.208200715759844	0.0	12.475577283568128	31.705355872019418	10.358333466704128	70.06194788613868	42.27420596283498	7.302936398115231	61.003655497447134	66.9559803777934	39.52791641240511	44.44341538085646	18.632460328124758	63.06990899350432	21.44184748166428	23.3191761716764	59.22515472830578	23.6625020832553	56.63082630598891	47.16774687229845	28.137592159430717	58.5778349042469	24.650684318311942	10.976501703635574	26.405059198141625	8.920101459373116	7.437171948930554	8.734430565160391	45.208643005365154	35.11800458012198	38.35197611765182	3.250659635905078	50.922766497385815	32.51353585224769	29.001376167990422	47.73619161861132	41.45397986766787	38.29571557653866	59.708173949808454	39.6312868948688	31.98719817693478	51.93837233401118	58.09459817244124	49.78092103363606	59.00235319100425	30.636828074355606
24.535892865075898	11.173235591986879	53.0808957340901	54.615796866116824	12.11781285191916	12.475577283568128	0.0	20.216460405303845	2.5889048671669412	58.088533012883	29.958173977506394	6.015109750769528	52.61080511380388	55.68692973304348	27.055229148546548	34.17873527269711	7.210555778260325	54.29514031255964	9.630080049295415	12.14917465731615	50.12735684085385	17.249030846318938	44.42758690797281	38.98080140065468	17.78691103731202	50.094641291383944	13.086300821665757	1.5885811015783922	18.4775632821761	9.097703382750517	5.223662158855642	4.158171499808067	34.930359932877046	23.394418634980948	27.220090631267524	13.268894355323287	39.29545575927489	23.938775175487343	16.5727026029784	38.345549925799006	31.39687510636762	26.512564240119932	48.090573886356886	27.18433309873768	20.567654269364912	40.518145928091734	48.906833507685064	38.69384818578277	46.81396837896057	18.382617159391636
27.36262029811132	22.873646333506738	45.34506708886223	46.91483976093368	19.229096909539088	31.705355872019418	20.216460405303845	0.0	22.80321262540521	46.71200720209619	12.458623769365767	26.202670557920122	53.54576443637634	47.82069218235536	14.096608989024325	32.979397851075944	13.17754023453362	54.15970662670378	17.088727985164784	18.996243756741812	49.62817335513333	15.05913798222745	32.57207978524418	42.20731195219307	5.468631915974795	51.09180576061919	17.706821785689733	21.32868388472885	28.17104481430376	24.264556140256328	24.410672255355873	23.09007931301443	33.51615402876639	19.921363883092855	24.9335049469106	31.244651181841288	31.711498364287454	11.12650870240263	8.015022627793186	38.79894739601725	31.53328699558823	21.34666140497986	39.387046303924976	15.29275586977348	0.4784956015194496	33.72800582618205	48.31901654305983	33.637347954368124	34.84473194291769	14.268689991546138
25.237409039576715	11.41763460133747	54.44271637377547	55.96066977480622	13.22117299221449	10.358333466704128	2.5889048671669412	22.80321262540521	0.0	59.80198055530383	32.39377842899611	3.4802688572407656	52.93882349421408	57.0413164584313	29.259516149772296	35.07585296343876	9.782750492582558	54.743833385274165	11.15408039060775	13.297051397080736	50.667209006563056	19.193259462700407	46.290897367781994	39.1953834773007	20.323341960864223	50.44257880444544	14.474284294637712	1.974398037334733	18.396299095802092	8.887622246440445	3.7813005544215352	3.316887360692632	35.83563635891237	24.926025938246195	28.457464317825174	11.606777132858236	40.80377248096393	26.30627034567647	18.951124283597927	38.94295436842435	32.20211754263661	28.086248277911494	49.603338043257715	29.312411859995137	23.15569748657685	41.92454499048481	49.47246166732066	39.94321100872622	48.66660117810354	20.280129817456327
38.09867167584037	50.29242313677284	10.841329508762824	10.734700492146679	46.947729702942986	70.06194788613868	58.088533012883	46.71200720209619	59.80198055530383	0.0	34.98414693875489	62.77597757672665	33.33861052647503	10.272512940836211	33.04552231863317	29.445334469685527	54.50929314830077	31.052641565973364	48.6490217387767	46.81452154633901	28.955019196679153	61.624413526170706	14.205499943507842	36.154908783737625	52.1196618005715	32.74197849570627	45.41608952791528	59.67711071559196	47.252873317922955	66.28284369025278	63.28388212048877	62.23996432664516	28.840697425631127	34.963418086357265	32.41796059821983	71.33259725510786	19.529882544084074	56.646996419752526	43.55966643423718	30.80951944442809	32.3034348153203	31.779561792135297	11.416209476773734	32.239743333800014	46.867835170328696	19.185669158487045	28.52044891762123	22.287961561068897	11.877643619562416	39.770227731362745
26.243575058697793	28.270188371160014	35.165549105909236	36.67535042048067	23.945108205024482	42.27420596283498	29.958173977506394	12.458623769365767	32.39377842899611	34.98414693875489	0.0	35.86801892278445	47.51608326928921	37.46370048545748	6.801283130438228	27.927352608955662	23.850421940406562	47.48199952260521	23.318768362119503	23.701698137616674	43.04585157640317	27.455353971200218	21.179646333702927	38.54462318007647	17.891097284195403	45.26664105877526	21.965662119478612	31.35715569304163	30.914714712526475	35.792145436100945	34.83737647767172	33.548377831233424	28.228318150299845	17.468532470380744	21.191330803176324	42.357733906975696	22.77730922977248	21.66485446400343	13.49107479323795	33.86408147120797	27.631629116196248	16.88943500098111	29.07726676632393	8.227727360103618	12.482590919332928	25.012837910412898	41.784490910841406	26.009128097277845	23.282116260310463	15.376077064789131
27.33844569282685	13.38126549272021	57.0912041401014	58.58988734171807	15.905707409288198	7.302936398115231	6.015109750769528	26.202670557920122	3.4802688572407656	62.77597757672665	35.86801892278445	0.0	54.455178184488865	59.67831860231685	32.636421131418814	37.30802126112433	13.090376651068768	56.398261426612436	14.20306202702919	16.01624070802942	52.440165329991515	21.41683404280562	49.4075215700988	40.633899197637184	23.4945835799624	51.990888090694256	17.359995697941194	4.922099981512091	19.735195069421994	8.855348859042463	3.408164784917641	4.182294793057862	38.072445634317674	27.82281796024875	31.068407224771146	9.183228766810236	43.61983142024079	29.121716595777958	22.414242136143084	40.828475683686776	34.354108228437276	31.00264161414722	52.40564084542052	32.643905468875595	26.544885420639204	44.64218934294192	51.278966170237666	42.51427486965429	51.77177925314737	23.483945935126858
28.410640443494536	41.544766015317705	22.58618419401472	22.617335404068015	40.95268854757659	61.003655497447134	52.61080511380388	53.54576443637634	52.93882349421408	33.33861052647503	47.51608326928921	54.455178184488865	0.0	23.203907441889125	41.36730986597069	20.57236889336502	53.31519217266359	3.0725872481605823	44.00213527252695	41.00211192915293	4.896743372692842	64.71447075694564	33.29937911699856	13.83767422023515	57.40634770401884	2.538646802633418	40.75875243693864	53.927694841246975	34.720043589516834	61.65111467015611	56.66588021675756	56.207781516139086	20.030550588113258	33.75135258973931	28.681172969169367	63.535212389110555	25.86797077971157	64.57345965199475	46.348794330868394	14.921212910435164	22.36728227034076	32.241056777946895	25.28134185754697	39.854615922140795	53.94682808081025	23.695486002864307	5.949858559657227	21.72425130783528	33.405201451463874	39.91966785544164
33.13710335416678	46.53831525099369	2.609451055831053	1.1026201335488583	43.8332938799784	66.9559803777934	55.68692973304348	47.82069218235536	57.0413164584313	10.272512940836211	37.46370048545748	59.67831860231685	23.203907441889125	0.0	33.72489823565754	23.410620934315624	53.305830102647846	20.820679114546056	46.05708046997539	43.74819135451103	19.01873732896844	62.06986979282314	16.843925746929095	27.77671228371966	52.94818276313082	22.799835100912404	42.61910758169509	57.25225297169128	42.21982390393327	64.4191946352721	60.718211275049086	59.8186913861073	22.688997700638804	32.36093077580518	28.61159671133145	68.63859322837627	16.667252503222915	58.53840721824362	43.08823735214065	23.06851108854057	26.49098694957409	29.353476859407234	8.449713705473204	32.56158335912614	48.06983304436406	15.189872190055844	18.73974428187055	17.192955827326255	15.414820188495767	38.11521311043665
19.519437031906996	23.186056392904455	31.255773361438198	32.82324214859676	18.874368139609622	39.52791641240511	27.055229148546548	14.096608989024325	29.259516149772296	33.04552231863317	6.801283130438228	32.636421131418814	41.36730986597069	33.72489823565754	0.0	21.37635963010036	22.08802145249906	41.549053791808724	18.97456473976092	18.646835430326764	37.05436272038326	28.663920961580626	18.84077429432368	31.85283497977994	19.30333216951515	39.04564933996812	16.88655127870911	28.581293406662486	24.819869748829955	34.17974843541202	32.20910524573939	30.998609408774634	21.731280435132977	10.761012424553149	14.402176870275076	40.10972874027676	17.79319688153365	24.923774591117635	10.897813278156395	27.346687669439984	20.902141393955027	10.103791708910071	25.29053419022034	1.5188490528192358	14.34620750184475	19.902511929341546	35.76835732695594	20.2922209812058	21.192828226127897	9.940058628360468
10.024194166294494	23.931479575633922	20.99131446624709	22.31129597555239	22.06778843523869	44.44341538085646	34.17873527269711	32.979397851075944	35.07585296343876	29.445334469685527	27.927352608955662	37.30802126112433	20.57236889336502	23.410620934315624	21.37635963010036	0.0	33.600519951814526	21.372834939383647	24.83050615495188	22.050661205636036	16.87989764062041	44.49236797451027	20.670385821147356	10.891577266244994	36.87550887206455	18.112425044922137	21.381257912788413	35.655429438847854	18.87745589714849	43.24457878683908	38.85062349964938	38.137337560310876	0.7652577667596565	13.209163317145455	8.137926422629814	46.46096434191356	11.334232408044826	44.0016720764423	25.82612713034121	5.976862077494935	3.0922390016716568	11.742805713556015	18.029130089336746	19.86211890530905	33.38388575420278	10.610360022745798	15.575931579919175	7.245225919984047	22.18117965607297	19.458945009745893
24.93361670608129	14.19071359968418	50.70409871209267	52.276208101307105	12.722915673927915	18.632460328124758	7.210555778260325	13.17754023453362	9.782750492582558	54.50929314830077	23.850421940406562	13.090376651068768	53.31519217266359	53.305830102647846	22.08802145249906	33.600519951814526	0.0	54.641117976525926	9.574271973652937	12.612388010289271	50.268212559742686	12.229254939352183	40.46732886384018	40.222584860078506	10.61829945825075	50.776588014661705	12.577802440359049	8.180382267643951	21.33564000689209	12.116001685809456	11.261352904342214	9.941355975724267	34.30560168651569	21.22573776228961	25.841147363187705	18.51048969219766	36.64787202283641	17.19922874482737	11.19021698405476	38.53569652326042	31.18336903627468	24.03027595191568	45.28447582601366	22.542714821045525	13.497942485361197	38.18393603474402	48.99146783399741	36.905905071983824	42.86252900876539	15.19461553910226
29.878864466593637	43.32703028454169	20.447718190444427	20.322141308223326	42.47148420658751	63.06990899350432	54.29514031255964	54.15970662670378	54.743833385274165	31.052641565973364	47.48199952260521	56.398261426612436	3.0725872481605823	20.820679114546056	41.549053791808724	21.372834939383647	54.641117976525926	0.0	45.46621803556829	42.50522459444541	4.531881721358684	65.81699803052867	32.10913377595305	16.00090807577875	58.22210925780839	4.7257046595177	42.14868009524257	55.652523758810695	36.69369025946099	63.37173865513832	58.49559295972055	57.98417801061816	20.75905351854099	34.569669594617736	29.505654033815023	65.52540642434407	25.29647021293242	65.24832382267243	47.185258957478965	16.107848338861583	23.486300320381332	32.81397759497059	23.70736208399723	40.050940583115874	54.54560871498291	23.062766010547325	5.840690137893576	21.48744663905733	32.01061553859282	40.83146423925957
15.600437210771874	5.792650942949997	43.451266203848654	44.98573090136298	3.1489182369212436	21.44184748166428	9.630080049295415	17.088727985164784	11.15408039060775	48.6490217387767	23.318768362119503	14.20306202702919	44.00213527252695	46.05708046997539	18.97456473976092	24.83050615495188	9.574271973652937	45.46621803556829	0.0	3.047120927472937	41.17273131407749	21.698594379344748	35.20469271566627	30.73195907149219	17.464351340522928	41.46566570366263	3.485545845332437	11.196598782881937	12.07405244187708	18.51740394866741	14.710793937735186	13.766226017986684	25.56874603777815	13.798411457195648	17.623965903433962	22.724911589290897	29.69736575824557	25.018416814934174	10.287834316370493	29.37864706512607	22.185089665439666	16.944376625041766	38.49691741806517	18.770479011835977	17.551618971034284	30.89144796748823	39.918729907913836	29.07980208228839	37.570292862554695	9.366468187470966
12.626407235461564	4.5782041501803645	41.15140611492103	42.66626008873265	0.2481056643275644	23.3191761716764	12.14917465731615	18.996243756741812	13.297051397080736	46.81452154633901	23.701698137616674	16.01624070802942	41.00211192915293	43.74819135451103	18.646835430326764	22.050661205636036	12.612388010289271	42.50522459444541	3.047120927472937	0.0	38.239283900567855	24.692796588855828	33.68411475144003	27.691583136745994	19.983485796145214	38.46723214819206	1.7626596408311836	13.657706872986523	9.392160714480319	21.194806037799214	17.006032343699477	16.184649090176812	22.798534645710202	11.855848975857137	15.161657288033235	24.890466565815252	27.60361081160562	27.614182124415496	11.52814998348775	26.43901520323023	19.325197607973184	15.040420063259667	36.391013579690124	18.202933755579306	19.47094267170547	28.65352148889086	36.99373550232639	26.64887380909944	36.01452094839883	8.710609177308658
25.62812718461606	39.254888510266326	18.12436228280765	18.32583633475175	38.2149752274337	59.22515472830578	50.12735684085385	49.62817335513333	50.667209006563056	28.955019196679153	43.04585157640317	52.440165329991515	4.896743372692842	19.01873732896844	37.05436272038326	16.87989764062041	50.268212559742686	4.531881721358684	41.17273131407749	38.239283900567855	0.0	61.35665588254726	28.402643366065266	12.640266462737353	53.70481669903988	3.7894386105157127	37.82111369604557	51.51222346606886	32.82040646808834	59.21905533501122	54.43371533330098	53.87998986660133	16.253186583488265	30.061551421607525	25.003257910662857	61.59924120439279	21.08719518504719	60.718257429320595	42.673670139026	11.800768052451641	19.086016611458874	28.282820591427292	20.45135237495774	35.55273593786333	50.01383678736952	18.888570810391435	1.3102635645764242	17.097397901587524	28.522585579330197	36.33638063366759
36.58876740588919	26.38475693964354	59.52810181468317	61.11027157296386	24.825638250727046	23.6625020832553	17.249030846318938	15.05913798222745	19.193259462700407	61.624413526170706	27.455353971200218	21.41683404280562	64.71447075694564	62.06986979282314	28.663920961580626	44.49236797451027	12.229254939352183	65.81699803052867	21.698594379344748	24.692796588855828	61.35665588254726	0.0	47.43452043710472	51.99332570744808	9.59053632407236	62.18450109343127	24.408318240815763	17.219131143598567	33.56473227852879	14.749825667434491	18.25077334366397	17.24522170392179	45.14749793786699	31.45793550419227	36.43004380054128	21.814793514314182	45.56816326236466	9.472455032084941	19.17969275235653	49.81013131100706	42.36860498411932	33.77956522440318	53.72331039239045	29.647155126333224	14.987376880268467	47.39974825453816	60.05783257830032	46.72032374059248	49.746836219078396	25.12751575194205
26.98203746922788	37.54569284001455	14.886245936861847	16.23363824663592	33.844697800410536	56.63082630598891	44.42758690797281	32.57207978524418	46.290897367781994	14.205499943507842	21.179646333702927	49.4075215700988	33.29937911699856	16.843925746929095	18.84077429432368	20.670385821147356	40.46732886384018	32.10913377595305	35.20469271566627	33.68411475144003	28.402643366065266	47.43452043710472	0.0	30.336420934621245	37.95375890151402	31.71513773829945	32.15396140101607	46.01140867684113	35.71275246457647	52.36316630382806	49.64885042013357	48.55081744751108	20.34066628988448	21.942945630032064	20.586033327734754	57.696077593749536	9.37270855567607	42.73881945934123	29.427226457720803	24.50089940098885	22.791526941555595	18.82055151929385	9.123288108083361	18.06252385497292	32.74451756390211	10.715443431423775	27.423285581986686	13.984439220295872	2.3973776581796122	26.04585195469833
15.412590451312102	27.84627715837324	25.940893816280816	26.797954863458838	27.615525140962315	47.16774687229845	38.98080140065468	42.20731195219307	39.1953834773007	36.154908783737625	38.54462318007647	40.633899197637184	13.83767422023515	27.77671228371966	31.85283497977994	10.891577266244994	40.222584860078506	16.00090807577875	30.73195907149219	27.691583136745994	12.640266462737353	51.99332570744808	30.336420934621245	0.0	45.44006571928633	11.418626179095794	27.663973955737536	40.252568750008905	20.901625025594534	47.96642711340251	42.90020110254794	42.48232334753506	10.821513127033123	22.398834166582663	17.655817183296378	49.700633970903965	21.087526637160376	52.902653650093164	34.50964013696444	5.836278099414913	10.978910473082246	21.838495560267532	25.312076017820583	30.362463366569987	42.646151528781886	19.638904853371773	11.760272822509366	16.36917729468106	31.425706086666526	28.029158490933995
30.18679903573315	23.113318267524193	50.44185083724636	52.01864687324155	20.184249958834396	28.137592159430717	17.78691103731202	5.468631915974795	20.323341960864223	52.1196618005715	17.891097284195403	23.4945835799624	57.40634770401884	52.94818276313082	19.30333216951515	36.87550887206455	10.61829945825075	58.22210925780839	17.464351340522928	19.983485796145214	53.70481669903988	9.59053632407236	37.95375890151402	45.44006571928633	0.0	54.91203689659683	19.081081403110975	18.585878184538082	29.375047385871365	20.048054936383274	21.178595317073743	19.889533721329574	37.4681253056444	23.666896231480973	28.739807221388876	27.251822320805626	36.63973724745599	7.666605281222621	11.057662282806728	42.52166040936385	35.12004801308367	25.545215535116004	44.54260428754443	20.39278070558938	5.408793756975106	38.579778859471986	52.39515998016954	38.22787189806446	40.24496736142426	17.517596666163897
25.872883608907898	39.04193041859773	21.908260713557794	22.11415392616348	38.41870355265506	58.5778349042469	50.094641291383944	51.09180576061919	50.44257880444544	32.74197849570627	45.26664105877526	51.990888090694256	2.538646802633418	22.799835100912404	39.04564933996812	18.112425044922137	50.776588014661705	4.7257046595177	41.46566570366263	38.46723214819206	3.7894386105157127	62.18450109343127	31.71513773829945	11.418626179095794	54.91203689659683	0.0	38.220242700055586	51.41762577200174	32.258565672068	59.14135036829372	54.17517134069729	53.70669133773506	17.589746191919136	31.267407590467528	26.20112268870944	61.085581536051166	23.93320339368547	62.10299465075953	43.85451020448688	12.405577442608601	19.848028315207884	29.813419674929634	24.043106445099163	37.52991919656467	51.49609999960508	21.81049004290255	4.382928603088261	19.640767804598973	31.97063715869425	37.4161843767003
12.358949332954326	6.334964530414919	40.01538943537529	41.544487281129896	1.9965159623934456	24.650684318311942	13.086300821665757	17.706821785689733	14.474284294637712	45.41608952791528	21.965662119478612	17.359995697941194	40.75875243693864	42.61910758169509	16.88655127870911	21.381257912788413	12.577802440359049	42.14868009524257	3.485545845332437	1.7626596408311836	37.82111369604557	24.408318240815763	32.15396140101607	27.663973955737536	19.081081403110975	38.220242700055586	0.0	14.640626067968498	10.475058518908485	22.00290296715523	18.106088650952845	17.202398642821862	22.11515151582551	10.469703653509606	14.14321734473631	26.078366090318152	26.32973019782141	26.744081001014266	10.037863874654729	26.04413005637422	18.783598065864645	13.645147976715684	35.1290977088902	16.45629981074726	18.184419595250198	27.470572395140774	36.55827407701828	25.608502767338173	34.498229153299086	6.953525056986431
25.954881148289154	12.407078647709666	54.64690079225738	56.17984905679753	13.616570274981797	10.976501703635574	1.5885811015783922	21.32868388472885	1.974398037334733	59.67711071559196	31.35715569304163	4.922099981512091	53.927694841246975	57.25225297169128	28.581293406662486	35.655429438847854	8.180382267643951	55.652523758810695	11.196598782881937	13.657706872986523	51.51222346606886	17.219131143598567	46.01140867684113	40.252568750008905	18.585878184538082	51.41762577200174	14.640626067968498	0.0	19.610850522220986	7.723748064455756	3.6490614190591835	2.573740124279538	36.40932661511851	24.973092962837704	28.762864178339907	11.684720436102483	40.87494404135189	24.40552094544782	18.02861690938336	39.743664747391676	32.84924906607106	28.095152207095147	49.67112723623403	28.73208216257909	21.661615803747665	42.08794624899677	50.299168550394725	40.24220405344779	48.39837069303725	19.967483137278766
9.18236046326807	7.39671379924073	39.74411453109516	41.11754269975209	9.191064944797102	26.405059198141625	18.4775632821761	28.17104481430376	18.396299095802092	47.252873317922955	30.914714712526475	19.735195069421994	34.720043589516834	42.21982390393327	24.819869748829955	18.87745589714849	21.33564000689209	36.69369025946099	12.07405244187708	9.392160714480319	32.82040646808834	33.56473227852879	35.71275246457647	20.901625025594534	29.375047385871365	32.258565672068	10.475058518908485	19.610850522220986	0.0	27.252451666632567	22.048097605473583	21.707608768293692	19.625054403709246	14.91031648544183	15.142940440541555	28.834054585100667	27.785477277595707	36.99916933256145	20.374704902785172	21.41804718673695	15.786035587361516	17.481441848327577	36.046510064962284	23.910896634586848	28.649149588294332	28.114719412765826	31.694914510013174	25.287996735256108	37.82281102213306	15.657718218812295
33.63359567111629	20.12088887897456	61.80981696487263	63.36019213091866	21.177339317821183	8.920101459373116	9.097703382750517	24.264556140256328	8.887622246440445	66.28284369025278	35.792145436100945	8.855348859042463	61.65111467015611	64.4191946352721	34.17974843541202	43.24457878683908	12.116001685809456	63.37173865513832	18.51740394866741	21.194806037799214	59.21905533501122	14.749825667434491	52.36316630382806	47.96642711340251	20.048054936383274	59.14135036829372	22.00290296715523	7.723748064455756	27.252451666632567	0.0	5.579667875205784	5.5748586314134565	43.99316913140328	32.058272052701525	36.13365034688486	7.281535556554313	47.88781682440301	23.738359126791835	23.288571173520268	47.44109278506629	40.48468495363101	35.0959465911544	56.6456102739376	34.57735671206772	24.474833587564518	49.229376097088895	58.00111523865523	47.56172080935123	54.760501516487906	26.562654893033024
29.018697544574625	15.178974228434585	58.1162470151974	59.640974114253666	16.94136051189509	7.437171948930554	5.223662158855642	24.410672255355873	3.7813005544215352	63.28388212048877	34.83737647767172	3.408164784917641	56.66588021675756	60.718211275049086	32.20910524573939	38.85062349964938	11.261352904342214	58.49559295972055	14.710793937735186	17.006032343699477	54.43371533330098	18.25077334366397	49.64885042013357	42.90020110254794	21.178595317073743	54.17517134069729	18.106088650952845	3.6490614190591835	22.048097605473583	5.579667875205784	0.0	1.3208333326221846	39.60983699037963	28.508998963385604	32.164033162294956	8.052443322946623	44.40782901323028	26.316002738452624	21.59439938233941	42.71773395586567	35.98210210900857	31.648869023571194	53.20759143082381	32.37494200630619	24.712817473968002	45.576660053898614	53.24224875812771	43.65186355343753	52.03440248297599	23.60309987322885
28.377784236428305	14.665284545281164	57.2138401474661	58.74541233757148	16.135143524676018	8.734430565160391	4.158171499808067	23.09007931301443	3.316887360692632	62.23996432664516	33.548377831233424	4.182294793057862	56.207781516139086	59.8186913861073	30.998609408774634	38.137337560310876	9.941355975724267	57.98417801061816	13.766226017986684	16.184649090176812	53.87998986660133	17.24522170392179	48.55081744751108	42.48232334753506	19.889533721329574	53.70669133773506	17.202398642821862	2.573740124279538	21.707608768293692	5.5748586314134565	1.3208333326221846	0.0	38.89349838787355	27.546526713386775	31.31277589473078	9.159182145458775	43.44847893734192	25.135955550891012	20.3404111023574	42.13252424183421	35.30514467436626	30.66882554784033	52.24480692907898	31.19096512265324	23.392774662708977	44.657455785260744	52.6766423898399	42.795798630269054	50.93959748175363	22.512965883405123
10.78881906541317	24.696276632657135	20.282033321530832	21.59071429348863	22.817405586308	45.208643005365154	34.930359932877046	33.51615402876639	35.83563635891237	28.840697425631127	28.228318150299845	38.072445634317674	20.030550588113258	22.688997700638804	21.731280435132977	0.7652577667596565	34.30560168651569	20.75905351854099	25.56874603777815	22.798534645710202	16.253186583488265	45.14749793786699	20.34066628988448	10.821513127033123	37.4681253056444	17.589746191919136	22.11515151582551	36.40932661511851	19.625054403709246	43.99316913140328	39.60983699037963	38.89349838787355	0.0	13.81062907912711	8.750256400413756	47.22462980968286	10.97667523220148	44.55855215095697	26.42663082046683	5.636325323777751	3.8397893860652483	12.226408407284843	17.427165758764414	20.21398637622885	33.91640325583281	10.126941592711411	14.946186612692015	6.726995189514888	21.79150312672323	20.086081985160444
8.77504457183428	15.60472298588222	29.751567133149063	31.302519865467048	11.995448448171647	35.11800458012198	23.394418634980948	19.921363883092855	24.926025938246195	34.963418086357265	17.468532470380744	27.82281796024875	33.75135258973931	32.36093077580518	10.761012424553149	13.209163317145455	21.22573776228961	34.569669594617736	13.798411457195648	11.855848975857137	30.061551421607525	31.45793550419227	21.942945630032064	22.398834166582663	23.666896231480973	31.267407590467528	10.469703653509606	24.973092962837704	14.91031648544183	32.058272052701525	28.508998963385604	27.546526713386775	13.81062907912711	0.0	5.073119142308004	36.517972205674994	15.90217674256535	30.849147842516704	12.617543659930584	18.90976376682976	11.61326009030356	3.184712895942115	24.700149219548518	9.545469006048108	20.344864137717625	17.17117285340297	28.753464480549077	15.682725956769762	24.23994337567857	6.330420116205436
6.5813521960029995	18.042096506287066	26.02286136433593	27.524916364489926	15.23704829117679	38.35197611765182	27.220090631267524	24.9335049469106	28.457464317825174	32.41796059821983	21.191330803176324	31.068407224771146	28.681172969169367	28.61159671133145	14.402176870275076	8.137926422629814	25.841147363187705	29.505654033815023	17.623965903433962	15.161657288033235	25.003257910662857	36.43004380054128	20.586033327734754	17.655817183296378	28.739807221388876	26.20112268870944	14.14321734473631	28.762864178339907	15.142940440541555	36.13365034688486	32.164033162294956	31.31277589473078	8.750256400413756	5.073119142308004	0.0	40.040651314760495	12.894637270580734	35.90489944109132	17.68847369223397	13.866142037925623	6.705098817782058	4.3023242814882545	21.521872942012184	12.966435764765146	25.348714528515995	13.634645664508778	23.69643040931316	11.487848407853825	22.680090306600604	11.338142584661735
36.51013173005301	22.55138236701289	66.04179345161121	67.55625132555146	24.806413557040162	3.250659635905078	13.268894355323287	31.244651181841288	11.606777132858236	71.33259725510786	42.357733906975696	9.183228766810236	63.535212389110555	68.63859322837627	40.10972874027676	46.46096434191356	18.51048969219766	65.52540642434407	22.724911589290897	24.890466565815252	61.59924120439279	21.814793514314182	57.696077593749536	49.700633970903965	27.251822320805626	61.085581536051166	26.078366090318152	11.684720436102483	28.834054585100667	7.281535556554313	8.052443322946623	9.159182145458775	47.22462980968286	36.517972205674994	40.040651314760495	0.0	52.405456802568615	30.966454720579765	29.36423663543063	50.00758305277697	43.52196994875322	39.66924700057388	61.20559492660935	40.33369657248821	31.48575219436389	53.530437658745896	60.444754633105774	51.51963202784235	60.08278571574874	31.65150409366663
18.691008665310715	30.857301534050098	14.074101001800102	15.652993949873009	27.716129013237953	50.922766497385815	39.29545575927489	31.711498364287454	40.80377248096393	19.529882544084074	22.77730922977248	43.61983142024079	25.86797077971157	16.667252503222915	17.79319688153365	11.334232408044826	36.64787202283641	25.29647021293242	29.69736575824557	27.60361081160562	21.08719518504719	45.56816326236466	9.37270855567607	21.087526637160376	36.63973724745599	23.93320339368547	26.32973019782141	40.87494404135189	27.785477277595707	47.88781682440301	44.40782901323028	43.44847893734192	10.97667523220148	15.90217674256535	12.894637270580734	52.405456802568615	0.0	42.68686262940742	26.482919854059094	15.273624386157806	13.643913329278572	12.79874484871846	8.800325802040673	16.463589253164226	32.00457256540059	2.262518306615515	19.928550283724974	4.748864941361928	10.859500938872431	21.466533371608016
37.74307938167738	30.571412688874698	56.11288744172682	57.66895533920463	27.810112707050564	32.51353585224769	23.938775175487343	11.12650870240263	26.30627034567647	56.646996419752526	21.66485446400343	29.121716595777958	64.57345965199475	58.53840721824362	24.923774591117635	44.0016720764423	17.19922874482737	65.24832382267243	25.018416814934174	27.614182124415496	60.718257429320595	9.472455032084941	42.73881945934123	52.902653650093164	7.666605281222621	62.10299465075953	26.744081001014266	24.40552094544782	36.99916933256145	23.738359126791835	26.316002738452624	25.135955550891012	44.55855215095697	30.849147842516704	35.90489944109132	30.966454720579765	42.68686262940742	0.0	18.395050490764785	49.75885825104541	42.417177212041	32.43812581944271	50.08869483721088	26.223305267216293	10.773304353650357	44.74708915496914	59.408385030071656	44.74945818800367	44.90290170275308	24.883434303845622
19.446704178858912	15.812441893451506	40.518940267540046	42.10180240437428	11.773239445853495	29.001376167990422	16.5727026029784	8.015022627793186	18.951124283597927	43.55966643423718	13.49107479323795	22.414242136143084	46.348794330868394	43.08823735214065	10.897813278156395	25.82612713034121	11.19021698405476	47.185258957478965	10.287834316370493	11.52814998348775	42.673670139026	19.17969275235653	29.427226457720803	34.50964013696444	11.057662282806728	43.85451020448688	10.037863874654729	18.02861690938336	20.374704902785172	23.288571173520268	21.59439938233941	20.3404111023574	26.42663082046683	12.617543659930584	17.68847369223397	29.36423663543063	26.482919854059094	18.395050490764785	0.0	31.46619081230217	24.074259767658603	14.65859911810789	34.844510829339505	11.400537206684568	8.487913874431047	28.255646857607232	41.36483954730888	27.550220519018605	31.814222106561612	6.4909632057368665
13.828978356146001	27.551596783109506	20.99976673453555	22.029399804003525	26.41421927065154	47.73619161861132	38.345549925799006	38.79894739601725	38.94295436842435	30.80951944442809	33.86408147120797	40.828475683686776	14.921212910435164	23.06851108854057	27.346687669439984	5.976862077494935	38.53569652326042	16.107848338861583	29.37864706512607	26.43901520323023	11.800768052451641	49.81013131100706	24.50089940098885	5.836278099414913	42.52166040936385	12.405577442608601	26.04413005637422	39.743664747391676	21.41804718673695	47.44109278506629	42.71773395586567	42.13252424183421	5.636325323777751	18.90976376682976	13.866142037925623	50.00758305277697	15.273624386157806	49.75885825104541	31.46619081230217	0.0	7.446963495965185	17.681044941099344	19.73142869074651	25.83108429676772	39.212689334655494	13.80312132083399	10.56409473920881	10.542316338948808	25.600149997770945	25.01609088269451
7.019109705570365	20.97304208287647	24.058147436208607	25.39076785189023	19.324978660203538	41.45397986766787	31.39687510636762	31.53328699558823	32.20211754263661	32.3034348153203	27.631629116196248	34.354108228437276	22.36728227034076	26.49098694957409	20.902141393955027	3.0922390016716568	31.18336903627468	23.486300320381332	22.185089665439666	19.325197607973184	19.086016611458874	42.36860498411932	22.791526941555595	10.978910473082246	35.12004801308367	19.848028315207884	18.783598065864645	32.84924906607106	15.786035587361516	40.48468495363101	35.98210210900857	35.30514467436626	3.8397893860652483	11.61326009030356	6.705098817782058	43.52196994875322	13.643913329278572	42.417177212041	24.074259767658603	7.446963495965185	0.0	10.86015697693502	20.899657332013806	19.42265289181506	31.95788598297528	13.252065553624453	17.808113687435654	10.016616074256076	24.474243117644587	17.603353370518462
10.10886027519105	18.734438185042958	26.745004695246	28.306574263206272	15.17918693410848	38.29571557653866	26.512564240119932	21.34666140497986	28.086248277911494	31.779561792135297	16.88943500098111	31.00264161414722	32.241056777946895	29.353476859407234	10.103791708910071	11.742805713556015	24.03027595191568	32.81397759497059	16.944376625041766	15.040420063259667	28.282820591427292	33.77956522440318	18.82055151929385	21.838495560267532	25.545215535116004	29.813419674929634	13.645147976715684	28.095152207095147	17.481441848327577	35.0959465911544	31.648869023571194	30.66882554784033	12.226408407284843	3.184712895942115	4.3023242814882545	39.66924700057388	12.79874484871846	32.43812581944271	14.65859911810789	17.681044941099344	10.86015697693502	0.0	21.582824534079307	8.664112059720917	21.735697701936928	14.17888679543755	26.973362760534574	12.985866060722971	21.098325814603346	8.86920027505463
26.86604115812481	39.55569050443069	6.0889315515968585	7.605782895215995	36.49998324927909	59.708173949808454	48.090573886356886	39.387046303924976	49.603338043257715	11.416209476773734	29.07726676632393	52.40564084542052	25.28134185754697	8.449713705473204	25.29053419022034	18.029130089336746	45.28447582601366	23.70736208399723	38.49691741806517	36.391013579690124	20.45135237495774	53.72331039239045	9.123288108083361	25.312076017820583	44.54260428754443	24.043106445099163	35.1290977088902	49.67112723623403	36.046510064962284	56.6456102739376	53.20759143082381	52.24480692907898	17.427165758764414	24.700149219548518	21.521872942012184	61.20559492660935	8.800325802040673	50.08869483721088	34.844510829339505	19.73142869074651	20.899657332013806	21.582824534079307	0.0	24.1498685996449	39.631656033386776	7.94767052266348	19.660482751912	10.89353885840776	8.436594040428645	30.15148583692342
18.252280952545455	22.689095882825224	30.06811306834826	31.641573546266667	18.422029679555532	39.6312868948688	27.18433309873768	15.29275586977348	29.312411859995137	32.239743333800014	8.227727360103618	32.643905468875595	39.854615922140795	32.56158335912614	1.5188490528192358	19.86211890530905	22.542714821045525	40.050940583115874	18.770479011835977	18.202933755579306	35.55273593786333	29.647155126333224	18.06252385497292	30.362463366569987	20.39278070558938	37.52991919656467	16.45629981074726	28.73208216257909	23.910896634586848	34.57735671206772	32.37494200630619	31.19096512265324	20.21398637622885	9.545469006048108	12.966435764765146	40.33369657248821	16.463589253164226	26.223305267216293	11.400537206684568	25.83108429676772	19.42265289181506	8.664112059720917	24.1498685996449	0.0	15.567209837735293	18.539619701095337	34.26518658530906	18.83300680218957	20.44035189873608	9.519609266448368
27.821446188725293	23.338200800297567	45.601479378218755	47.16939940240835	19.70352368415173	31.98719817693478	20.567654269364912	0.4784956015194496	23.15569748657685	46.867835170328696	12.482590919332928	26.544885420639204	53.94682808081025	48.06983304436406	14.34620750184475	33.38388575420278	13.497942485361197	54.54560871498291	17.551618971034284	19.47094267170547	50.01383678736952	14.987376880268467	32.74451756390211	42.646151528781886	5.408793756975106	51.49609999960508	18.184419595250198	21.661615803747665	28.649149588294332	24.474833587564518	24.712817473968002	23.392774662708977	33.91640325583281	20.344864137717625	25.348714528515995	31.48575219436389	32.00457256540059	10.773304353650357	8.487913874431047	39.212689334655494	31.95788598297528	21.735697701936928	39.631656033386776	15.567209837735293	0.0	34.03261913539012	48.70501162553826	33.97767041219963	35.00683898298298	14.723593145380178
18.939915976460913	31.675742673304736	12.580460878132445	14.134182447025449	28.75000238160391	51.93837233401118	40.518145928091734	33.72800582618205	41.92454499048481	19.185669158487045	25.012837910412898	44.64218934294192	23.695486002864307	15.189872190055844	19.902511929341546	10.610360022745798	38.18393603474402	23.062766010547325	30.89144796748823	28.65352148889086	18.888570810391435	47.39974825453816	10.715443431423775	19.638904853371773	38.579778859471986	21.81049004290255	27.470572395140774	42.08794624899677	28.114719412765826	49.229376097088895	45.576660053898614	44.657455785260744	10.126941592711411	17.17117285340297	13.634645664508778	53.530437658745896	2.262518306615515	44.74708915496914	28.255646857607232	13.80312132083399	13.252065553624453	14.17888679543755	7.94767052266348	18.539619701095337	34.03261913539012	0.0	17.74840954019873	3.42300381604674	11.836904370639537	22.991266836797486
24.39228481937436	38.06531648067339	17.67966727970274	17.98951533806382	36.97212579880231	58.09459817244124	48.906833507685064	48.31901654305983	49.47246166732066	28.52044891762123	41.784490910841406	51.278966170237666	5.949858559657227	18.73974428187055	35.76835732695594	15.575931579919175	48.99146783399741	5.840690137893576	39.918729907913836	36.99373550232639	1.3102635645764242	60.05783257830032	27.423285581986686	11.760272822509366	52.39515998016954	4.382928603088261	36.55827407701828	50.299168550394725	31.694914510013174	58.00111523865523	53.24224875812771	52.6766423898399	14.946186612692015	28.753464480549077	23.69643040931316	60.444754633105774	19.928550283724974	59.408385030071656	41.36483954730888	10.56409473920881	17.808113687435654	26.973362760534574	19.660482751912	34.26518658530906	48.70501162553826	17.74840954019873	0.0	15.865997579304093	27.621130937274586	35.03065161389924
16.11666168598866	29.345371507541923	14.631487265716542	16.097476887192418	26.72205503936631	49.78092103363606	38.69384818578277	33.637347954368124	39.94321100872622	22.287961561068897	26.009128097277845	42.51427486965429	21.72425130783528	17.192955827326255	20.2922209812058	7.245225919984047	36.905905071983824	21.48744663905733	29.07980208228839	26.64887380909944	17.097397901587524	46.72032374059248	13.984439220295872	16.36917729468106	38.22787189806446	19.640767804598973	25.608502767338173	40.24220405344779	25.287996735256108	47.56172080935123	43.65186355343753	42.795798630269054	6.726995189514888	15.682725956769762	11.487848407853825	51.51963202784235	4.748864941361928	44.74945818800367	27.550220519018605	10.542316338948808	10.016616074256076	12.985866060722971	10.89353885840776	18.83300680218957	33.97767041219963	3.42300381604674	15.865997579304093	0.0	15.227248266681743	21.832455130848285
28.989800363707072	39.832522619916425	13.70222825594738	14.923084249389534	36.171999807247886	59.00235319100425	46.81396837896057	34.84473194291769	48.66660117810354	11.877643619562416	23.282116260310463	51.77177925314737	33.405201451463874	15.414820188495767	21.192828226127897	22.18117965607297	42.86252900876539	32.01061553859282	37.570292862554695	36.01452094839883	28.522585579330197	49.746836219078396	2.3973776581796122	31.425706086666526	40.24496736142426	31.97063715869425	34.498229153299086	48.39837069303725	37.82281102213306	54.760501516487906	52.03440248297599	50.93959748175363	21.79150312672323	24.23994337567857	22.680090306600604	60.08278571574874	10.859500938872431	44.90290170275308	31.814222106561612	25.600149997770945	24.474243117644587	21.098325814603346	8.436594040428645	20.44035189873608	35.00683898298298	11.836904370639537	27.621130937274586	15.227248266681743	0.0	28.431443711839997
13.107604515973573	13.246815562339652	35.512103102598914	37.08311564214123	8.936281197546869	30.636828074355606	18.382617159391636	14.268689991546138	20.280129817456327	39.770227731362745	15.376077064789131	23.483945935126858	39.91966785544164	38.11521311043665	9.940058628360468	19.458945009745893	15.19461553910226	40.83146423925957	9.366468187470966	8.710609177308658	36.33638063366759	25.12751575194205	26.04585195469833	28.029158490933995	17.517596666163897	37.4161843767003	6.953525056986431	19.967483137278766	15.657718218812295	26.562654893033024	23.60309987322885	22.512965883405123	20.086081985160444	6.330420116205436	11.338142584661735	31.65150409366663	21.466533371608016	24.883434303845622	6.4909632057368665	25.01609088269451	17.603353370518462	8.86920027505463	30.15148583692342	9.519609266448368	14.723593145380178	22.991266836797486	35.03065161389924	21.832455130848285	28.431443711839997	0.0
8.941612971624316	19.881089183155776	24.529556106011025	26.063222920965202	16.776378345114058	39.98007672314603	28.55259437738396	24.50972519571141	29.938262417764854	30.42728013973845	19.657670543869195	32.679278612237944	29.071462023554403	27.134784998514082	12.953759527989225	8.5949381353211	26.627181236312104	29.655934037134696	18.92255543584202	16.674804700620278	25.125770774799935	36.733698459748126	18.302717664632326	18.900453991564458	28.646913804590966	26.64577244579875	15.488167765998	30.11747970528862	17.41052642289722	37.335585343289665	33.5932695129513	32.684300696896074	9.06219387574594	5.402774816163829	2.361078787946637	41.54437127951978	10.984896948219458	35.5924938067104	17.69539293654972	14.553238768098163	7.977975731444488	3.169804849936586	19.73685456500932	11.462082679731285	24.901014422435036	11.986372263521561	23.81589191959377	10.289712889373972	20.4335789967775	11.652968681537306
32.10016086450949	45.92883585209727	6.342040536650336	5.557301679094515	43.678498017878205	66.45867759292057	55.74451736697574	49.93845867473737	56.86657087425095	16.010845769635353	40.470232650787096	59.26652081686012	17.788977021102575	5.758830149610725	35.97972561900488	22.08281097812902	54.09022403958029	15.242383299680947	46.169247950722315	43.62475521411345	13.970131096906316	63.63961414969582	20.941371813018428	24.229149971241583	54.837814813820216	17.67189032907669	42.685895468615094	57.274128169831606	40.87058592651357	64.68129860240552	60.61215450588294	59.809100944057796	21.320534349010362	32.8716525136304	28.54764919056011	68.37141783844535	18.226962793802137	60.89764412376117	44.473524297688016	20.3150920135424	25.14300341473194	30.106791553906017	11.84909852892892	34.67891142111783	50.23062401449612	16.26228391914195	13.929176922139336	17.190284328739665	19.945278920743164	38.97526115035388
19.57411334514472	5.6369147679986185	49.30039956243607	50.79274858626112	8.258578915534759	15.073290828652015	6.137213854706866	22.71411638853721	5.843585058364125	55.20330149910775	30.382687023897212	7.8216506993126895	47.1021540438776	51.88312715754982	26.22471683380022	29.510380494040145	11.355367569216876	48.92795808423115	7.250447929248514	8.400814165335351	44.87905127017121	22.882034425613927	42.06422313634661	33.35217689486222	21.607631912477167	44.60892652533454	9.918407406565068	7.084724814150126	12.571644966608778	14.680877825575546	9.56868240502556	9.142727171073217	30.274033505970188	20.253873886888247	23.283510471903053	16.950596396155888	35.926165340476985	28.536022415601913	17.038542104630345	33.186940611858496	26.578306537474777	23.437754234602327	44.69216514172117	26.008423578046543	23.136892174747913	36.88695047193667	43.69405047879478	34.70814139564207	44.40210393010018	16.550199612710294
22.737796459853186	19.55982664593878	41.365857461560154	42.94482996472127	15.575878429756878	31.33719246342927	19.14318073929403	4.717746319691645	21.644744237116104	43.45906982370024	10.995349538546282	25.124039756579	48.85821602905193	43.884907204608304	10.423684095575927	28.28714223908517	12.855084158472014	49.511278485122794	13.936095514799836	15.331734837425692	44.981273441513935	18.264707787280916	29.25377033856389	37.498786272567024	9.109457505837632	46.39782833130007	13.85331669421775	20.483242078986507	24.16889375503599	24.834557924386072	23.902459527324044	22.603195103870423	28.83321646163012	15.204679720028613	20.224152977178417	31.36342951916329	27.531395014323465	15.737046975820837	3.815470181077545	34.090295015053385	26.815907998178233	16.703003658498005	35.50159036385149	11.384172009699776	5.148684993851604	29.472126624093328	43.67137678414491	29.185575938761293	31.59434718029763	9.630488507004713
29.640265852314243	22.524051334863206	50.117124910130435	51.69521198882131	19.595061510388334	27.7626450318209	17.289980107514946	5.361343117626166	19.835044557870688	51.90479438592543	17.818210014263755	23.028992659118735	56.91368914237392	52.630332138512166	19.027101156256286	36.39292290846951	10.105548999825853	57.74687106671414	16.873480345680846	19.39464492183721	53.23197118579854	9.743287622258592	37.72687863545903	44.90767366439507	0.5908989118652593	54.41668042442389	18.497950390498495	18.114706298483224	28.78597555964634	19.752232940757754	20.757499993758966	19.462866841640007	36.99002532402793	23.183800770519426	28.25566981435814	26.931260112313023	36.28481065950508	8.24698094105907	10.567718967150041	42.02250036040996	34.614481728595514	25.10046904180451	44.23413219145976	20.08852598680233	5.353253998101882	38.210177871673885	51.92261170558333	37.81871773069959	40.02777436169789	17.01117556169505
16.844646228746715	30.128743030259617	13.857999269571733	15.314913466887033	27.524444246283522	50.57345145429686	39.501047819346894	34.3599589049199	40.74559955701529	21.685655149907234	26.57513763925348	43.30933369577668	21.297260593026795	16.411920796042928	20.943794179560285	7.775005637284491	37.71074630931312	20.966610500950686	29.887905566165077	27.452170879474483	16.616856689371502	47.49781624545875	13.857385097832077	16.484669612484286	38.97778356587175	19.264835209649792	26.416017525800573	41.04882426725899	26.006595124906422	48.370899566742295	44.45599485369253	43.60186660222993	7.209619310065145	16.488770973588718	12.292105574534311	52.319882588845914	4.825406953826339	45.46621647753327	28.32423642535002	10.648437713275886	10.629636089028047	13.778028718844299	10.273601636311632	19.495025537440647	34.696634047858105	3.1572891878441354	15.40462375206879	0.8095149446116578	14.986958446437757	22.629886975283608
6.898570769793514	17.508046524382262	31.54597444433746	32.75506806708376	17.649728336859564	36.89435407929057	28.669582826125836	34.098341507569216	28.82575456485282	40.376432270135126	33.00559022746088	30.275287937455	24.180143782189077	33.83637566855094	26.234099338269775	10.943323246024057	30.368797780332187	26.175795154242582	20.798068460186222	17.7564255442053	22.39742762112183	42.38685114420546	31.039731763946428	10.37584440788686	36.62476086616194	21.718365748603965	17.996370491256602	29.912587760339104	10.540719983953586	37.61665218040131	32.52521961449303	32.11778012847542	11.535795777709096	15.577440095052996	12.323587364187215	39.369036767410826	21.942473565584564	44.24906073875903	26.119986690148078	11.448045347752615	8.299026603850674	16.43191602304327	28.962193671343737	24.905896586393563	34.56315138289732	21.491813582428804	21.317452367785464	18.174569322553495	32.76321109659385	19.906186557818064
5.429560131508406	16.167337902436124	27.89258250226452	29.39137715684671	13.386622178775415	36.48023372457933	25.40373391061594	24.0329866206108	26.607618502541175	34.254465531256336	21.253899851168242	29.199140238898767	29.833349575251393	30.479258179913387	14.460290523696958	9.465248412508894	24.22365056653404	30.798639155733092	15.830212160278789	13.316698980823697	26.326478746728487	35.031817192921714	22.23533552440353	18.231711556660464	27.597419056811116	27.327929073144844	12.345102103660397	26.93986159539263	13.48496783990172	34.347321151312094	30.32259620944178	29.484272972189903	10.136626118109838	4.171130560929544	1.8767024408909962	38.18371064815781	14.742301690312363	34.88652449292082	16.546152775730967	14.92757085023449	7.531949695870671	4.696764688470798	23.392464775856574	13.105503321906696	24.46315877246374	15.510744928937537	25.026528016306692	13.336580455390067	24.37229654557551	10.088674073173703
32.25283601898018	26.04743461874652	50.72808195589591	52.292973727891166	22.911170648785358	31.191321502761326	21.010697122266777	5.486108930890024	23.543558703807815	51.72894227291109	16.931057819622094	26.69739991940199	58.90642886170087	53.18454517357087	19.476387650372857	38.33411192310298	13.842888133813275	59.574822205018826	20.326429909152576	22.6992817804461	55.04477598172773	10.978830173329394	37.6768483526769	47.32382307851783	3.225272705531075	56.43888192763116	21.667012672905983	21.794973035254767	32.07607836063409	22.92526097107975	24.324806108393616	23.04535485268674	38.88814637748352	25.19564655976836	30.244883209127945	30.177645967059142	37.16758245796319	5.673502599634387	12.82706439175562	44.10434322238877	36.77917938109499	26.765069058958026	44.740344240185	20.721602730753318	5.165688763817522	39.19826613371207	53.73489582877088	39.12254546831344	39.902128968685595	19.294856948932
31.95665875291093	17.997776145695664	61.57006266363627	63.078336549834255	20.334902520444	3.352691500840049	9.189303885775445	28.39157904351667	7.226342875250664	67.02793521573058	38.923897169296254	4.631819943138265	59.04685623566037	64.16326960528296	36.24008578861027	41.9123189637426	15.291581538844214	61.01107285399561	18.379184972199383	20.428094577728757	57.06585389527715	21.009772103656612	53.50084764941569	45.218043670223075	24.935978617154085	56.589110310098384	21.672902136169427	7.661863162752669	24.33070147984936	6.55996035641049	4.086782290863877	5.3817697724747235	42.67622883292509	32.13661615839763	35.55472275198581	4.554316770774528	47.997801548242336	29.60026501475183	25.66964026803948	45.460155492223286	38.96937527900107	35.302212166165994	56.794799220852916	36.37229078884964	28.680181597222294	49.08148290766307	55.9070435958183	47.0239975079182	55.879385219028485	27.47030638774946
30.958869410854902	28.585374614128078	44.38861705541828	45.91473912754771	24.65608764978393	38.05702828643123	26.63999339998003	6.4252219187270585	29.225988944127735	44.271572108055906	9.346897208269993	32.627891091350946	55.24679562085925	46.72740573186652	13.991761460617745	34.96243882272378	19.592323011782224	55.51323106557154	22.885103560523017	24.412591625405515	51.00736582706483	19.485100792660656	30.52649600185498	44.974308553791936	10.562511019193513	52.884916550079176	22.935677268370526	27.75192733675717	33.19890717485209	30.391308518641377	30.802885107571676	29.48328485543408	35.39322287651603	22.66751755183348	27.328498281205366	37.47868498033429	31.5434587629072	12.487740881384227	12.898812502049674	40.926965792618205	34.03131992321485	23.263089360625454	38.30909993927529	15.472906475018348	6.094704154162405	33.72180410689667	49.715445189820464	34.27874232717191	32.61866433714399	18.105452322775108
14.9905285962827	9.613424606928856	40.40708337967826	41.96747846045864	5.490213088201123	25.464094518125137	13.180681413148209	13.905383688264159	15.106002159294968	44.94771450345084	18.84651396520097	18.35842477843088	43.08879073624366	43.015721039878954	14.475492590034499	23.091037468021938	10.574039751651227	44.276556829168406	4.531343953142493	5.244687320879562	39.8574995082651	21.649678268624942	31.247549365730436	30.400704481984345	15.533995367265398	40.555288030912045	3.8061454873026865	14.76573954280644	14.266840249352507	21.46779066869864	18.401301727661536	17.31323279295461	23.78388563508407	10.721667646400942	15.267723431504145	26.449574579686427	26.432182063428417	23.195659960837165	6.283948782274062	28.210029242567998	20.79096943847413	13.662419200961027	35.179041189885886	14.339616219384704	14.383300497920988	27.835872711995613	38.56969596691788	26.394156579735398	33.63338447139044	5.2019502128614885
34.4694973011779	47.68387239755625	3.9364318329100128	2.9642497929058584	44.84178704264513	68.01966348242983	56.588480426906315	47.97571181371678	58.01777697736448	8.203042726739195	37.278123475520346	60.727206546134795	25.363881748662717	2.164551967276624	33.89206902300178	24.898302470743733	53.958510174698894	22.961326055842743	46.96832093228802	44.74667460425964	21.180552649683342	62.40571027578363	16.319608077074392	29.738678830442947	53.17980001799213	24.962725138397822	43.55871266389037	58.16222367178382	43.603020832343745	65.23191401843701	61.66386427895816	60.73368758755248	24.194974632568176	33.204813012822676	29.677484176351008	69.62398942605333	17.348885194386597	58.56247590383473	43.552615231269094	24.897797470911577	27.956085788684916	30.13629551285367	8.708182479399014	32.79448811391969	48.20623175829025	16.093978918911084	20.890127345744425	18.39804630399456	14.65132690737277	38.79930060454053
9.865794151212837	21.600916366908553	29.031093994981532	30.12752405348527	21.55748999153414	40.95461255794133	32.751770362251584	37.18993400960796	32.93376712346762	38.44540343506241	34.95608538854474	34.37608859148809	20.080707776450094	31.182329311878295	28.157058366792683	9.694297072422051	34.24231862516914	22.126921945979586	24.696221005955024	21.649107756383483	18.45858851813397	46.16087883720713	30.363504071809476	6.265725385263673	40.03917395054682	17.630072339848493	21.75622943007482	34.0077997923904	14.641248678225447	41.71652835901555	36.635273271139745	36.22374176278271	10.07131059578105	17.892113174587934	13.783088347549189	43.4570831742861	21.02530453411511	47.607034368561784	29.304781173484503	8.193821468127547	7.995751802957054	18.080691605284112	27.123398169166506	26.7400549324954	37.64481270710536	20.169745315062976	17.427647643174375	16.750301738830043	31.859855473262414	22.92134850745582
18.896179922820842	24.71523220643645	27.720176615520053	29.285340693673692	20.521067162552985	42.12539039379028	29.702433286870285	17.643441105350124	31.787107082907117	29.619347618085502	8.916599581813651	35.087273537986434	38.609087254837135	30.181847741157092	3.5497366985660403	19.122515093760803	25.170222054877467	38.627587164051455	21.095367407852592	20.312281295454746	34.17082461187884	32.18053006511167	15.432971462323795	29.86985392922715	22.848343613537445	36.3515461528627	18.592241645054816	31.25909400834194	25.33597679033709	37.18996070535978	34.905959166322575	33.735023802635006	19.384538294256025	10.536226631599897	13.02777235472658	42.886352861720944	14.38981689004193	28.422069208990646	14.03740274917764	25.018463895369372	19.094107592269754	8.857220741899344	21.744206242543868	2.6377335151112122	17.88816071485472	16.546878537494027	32.902052113567834	17.204982692084947	17.807520175811426	11.749082614867232
15.881254222876187	22.277455589908108	27.354324710229942	28.935824697855974	18.195558823727342	40.39796714106838	28.091044115904385	18.243288424354855	30.039873053768222	30.359161805828947	11.344494513283124	33.24847394383258	36.52837021379634	29.892721500542446	4.839687328342137	16.60398544913667	24.15075048328652	36.731785502955084	19.095319602933277	18.00124618052122	32.23063576871413	32.177148618482754	16.394608666936858	27.205988794849528	23.146536261947524	34.206187518514454	16.332625711017293	29.66919887365831	22.469996639271898	35.97624032692754	33.31459870641297	32.19405248187589	16.93303972279057	7.5935062668201905	10.085999904422255	41.34959369598257	13.497356165871329	29.286996758726687	13.3332775648102	22.560772392392565	16.326262428910802	5.8630208022989345	21.566815165262042	3.326548260000637	18.551582535302	15.485315529809663	30.94193089715159	15.577080612848123	18.79095133166094	9.765820306063551
18.252385556277588	29.94315261924913	15.56265341911566	17.145418969905528	26.66138976304433	49.843548877250775	38.09204218848922	30.059271659686257	39.66534015186422	20.349367404418278	21.08502906611777	42.54339877742828	27.35207235933928	18.137056492713793	16.110755388034203	11.73725303379616	35.24981141116992	26.865954614884863	28.52873863009526	26.538173805800202	22.608801254249943	43.99836360576601	9.040684384040684	21.927308894267593	35.01974027843095	25.36221727488677	25.205847372432583	39.67596980479414	27.23180993513799	46.60038261485206	43.23384664967383	42.24936418454193	11.480577893624826	14.739788428342056	12.1614156754588	51.253172450968904	1.7001888633593993	41.01590942242568	24.956483406329603	16.17231621035247	13.751979877735192	11.585058399419845	10.05150912120131	14.794156306431766	30.347556706969414	3.9312139036935196	21.428485651512112	5.857959428741121	10.823229242487667	20.101470789741413
30.59569658194663	43.6728485755418	2.122416533290482	3.244114322178184	40.776592199309206	63.96683436348978	52.494540034629075	44.037656845510554	53.939791194250304	9.304103316940557	33.58224747448697	56.67066677003573	24.436182632180884	3.8895644749016443	29.942228231775488	21.214454853029537	49.85569615995473	22.392697779092956	42.87770238097132	40.67840463067278	19.873464283199326	58.3833482947782	12.998100212192865	26.975824502446354	49.20245200263461	23.638916900755348	39.47500956087608	54.06957523229898	39.75868757890333	61.12679580043853	57.57790651442854	56.64164949636252	20.53799195036007	29.106347771046373	25.644826253893296	65.54654787681812	13.24201132165638	54.707780631027276	39.48321794583538	21.801150486461697	24.23085611505101	26.0318767172531	4.661653846082541	28.809697406643878	44.27887500376809	12.028521207058509	19.347036547795273	14.481767374873119	11.687453285616382	34.69320467911936
42.588547511161174	33.38548374828942	63.09355214823745	64.66140657683529	31.427341458323493	30.470752482033596	24.642365403217724	17.754351971255755	26.599388898453032	64.01725076393122	29.07126202434858	28.759908701604303	70.23927675469318	65.56010375995123	31.838164464009537	49.759073015121324	19.208727767817173	71.12560765437526	28.370879700031406	31.270079957847383	66.61610051370309	7.407268715218682	50.02399554157997	57.972124544588155	12.962015185328708	67.73190128596632	30.76094579692172	24.62547944686586	40.40093752602177	21.587523397583627	25.534609271788177	24.579134107048045	50.36658245451641	36.555953726236815	41.621918960141116	28.301723932586587	49.44408916341591	7.520564038141605	23.943026245289524	55.32744843937423	47.89542439708798	38.50400766846025	57.11934049539349	33.046924033269825	17.492082940315616	51.43183749269982	65.30745542215669	51.171330181095335	52.22555546093198	30.321878573606636
28.259501687191932	41.55235695932953	21.38738396490477	21.407912630510882	40.83408383705751	61.16292898280508	52.57457596954579	53.05766022268258	52.96157616318682	32.13140186187131	46.80051433279412	54.54824547243505	1.213896715578542	21.991183203518272	40.71969306766047	20.12473470127766	53.11491478584275	2.1786403253686615	43.85993821675928	40.87630982813807	3.898849594478579	64.42205632168213	32.25959778634682	14.020179758822543	56.99653962905757	2.620589410406121	40.58153243013343	53.91137100965008	34.82209200495809	61.63457814979099	56.701854206607585	56.21722604828599	19.553548842229002	33.33002437238952	28.25692487858614	63.65456093033843	24.974563924541016	64.11157155279237	45.94281637091135	14.615557270274591	22.05346340230507	31.72478233944112	24.15945644638491	39.21097758302989	53.45322207566437	22.782208248569987	5.059943545747646	20.92007460127804	32.32248857271664	39.539977946874984
21.139751969181575	23.154321838226423	33.946913656805606	35.51019657268017	18.815702962876735	38.32331427264788	25.86714277875859	11.458542831902507	28.18582301454828	35.413304442024916	5.325151377509893	31.621403813882498	43.9666211376234	36.400208611826415	2.753471083403967	23.816777036796182	20.407613590902237	44.20677441560042	18.45714755301595	18.576127602769034	39.70228868444883	26.21364682168739	21.220964866962348	34.124283748048846	16.757299669180647	41.62228453383429	16.82292851501803	27.346818686315153	25.59080341227864	32.52142493370484	30.92988989916756	29.681678518583386	24.208087490476476	12.395351004478954	16.523647070048114	38.70610403701418	20.543912383859162	22.194151359836326	9.345035432626455	29.79360774814341	23.146327158761924	12.286194186746627	27.956706429467555	4.179989048245375	11.683987904347779	22.655957581398567	38.41146609975972	23.01280420327454	23.5367050541929	10.09833708829928
30.044199986748488	42.98697536760064	3.162367311480063	4.385038586105603	40.02257594543992	63.22504813423845	51.68232779740698	42.98056748444262	53.16092735241542	9.146690199840295	32.46370429495656	55.92507587205329	25.04938297179515	5.0258091465934704	28.888506688785704	20.816765698674136	48.944200199186504	23.09805586909408	42.07565406117168	39.919551693090504	20.412329402508085	57.37019961452005	11.85279575476637	27.01030533870337	48.16314882644656	24.153999152031734	38.68897309319916	53.2603480593192	39.22066558296665	60.273553132767596	56.7831195351722	55.83350942231567	20.159868294329346	28.28796843566111	24.9461615943709	64.76682061833843	12.39204471120595	53.62389103692484	38.51062142264278	21.713880348799943	23.797420483377852	25.190600881077163	3.6678397144328287	27.77255820475536	43.217636333159824	11.311518221307333	19.82459947502302	13.93480977101499	10.564095273111567	33.800906424473396
27.016890158988613	38.41602994599092	11.74460795786639	13.104446661007865	34.91504140212269	57.940926968439626	45.90006886248276	35.07149200893242	47.65042617353037	12.213641158059794	24.001556013181812	50.670383108534885	30.68669156899804	13.73908945742835	21.132931652580197	19.726307044081462	42.318778468637184	29.350708153427583	36.50569251305404	34.77132120175289	25.798152679693708	49.796788703115105	3.1438447590816274	28.73622856293003	40.393561734550524	29.22167056384921	33.3236836753514	47.48842081574221	35.98984597462444	54.06953178401134	51.10321584889962	50.047768754938524	19.297559832414553	22.921528729298412	20.88254109602167	59.154707974568204	8.510381010277056	45.43432417549684	31.433411819418406	22.92176239043635	22.146302137089517	19.741437903875777	6.023303488062947	20.211382544103525	35.26855251856954	9.232617666769887	24.880094918376006	12.650228861408431	2.7732032530493607	27.56214307856266
19.041045160364956	18.428826764223356	37.0479831975898	38.62977775209401	14.138193198993065	33.05193696764329	20.589585290569126	9.091373271669072	22.90375263204928	39.618209431950305	9.925588848721153	26.341066845981448	44.469390544376964	39.58754679970343	6.765183819729596	23.91384802810468	15.332776375685935	45.06840271822727	13.394433446209947	13.891632219093266	40.536920279178865	22.482358641669332	25.442692607620845	33.392553081146794	13.56202781077564	42.02362441966926	12.19192061714018	22.076041394031286	21.806737817063993	27.437055604400395	25.669514190193212	24.42970598366572	24.439007540686692	10.996853439555627	15.923356247464671	33.486487081606896	23.13166078653199	20.195691571822078	4.150058415409919	29.769537435662397	22.582930236128583	12.255397211820876	31.24978052321268	7.380493958098877	9.48175626077971	25.034375629749157	39.227713748614434	24.690862447813938	27.818863078770267	6.266048963331264
24.43927674228578	34.78506347373785	16.120714273438686	17.578520028125993	31.07017473104454	53.85886673313095	41.66872871334839	30.231488913618392	43.52132473930497	16.77003684242169	19.214546181686956	46.63265865404411	32.81197146944032	18.31028460890519	16.33927914297754	18.680321550920212	37.785243362599466	31.86559709175049	32.43012028537144	30.908940050170838	27.935691194998952	44.99385985990479	2.777104526377648	28.74981793059079	35.56654347166828	31.066118452602737	29.376983415979144	43.25340955553236	33.07066128093943	49.64644334218751	46.88878385378934	45.7958327193469	18.422050254207747	19.180545571514877	17.977962127162034	54.937611711732536	7.673923415489627	40.59176224434219	26.79240983589556	22.944264426924004	20.594817316650555	16.069696654924417	10.074699565586574	15.478035772387104	30.425152086412805	9.431063790209262	26.87527029488632	12.420932781937665	5.146293220546754	23.286111769629585
27.00756174101748	40.03834924129405	4.448582451614548	6.028222274887258	37.148469341518116	60.33501513216668	48.890337138393114	40.903981252792676	50.31893338581061	11.977218775772734	30.856943283877207	53.039762945779856	23.418791916686548	6.995743438943056	26.81889693929456	17.761417208366893	46.34934963433752	21.751908538036236	39.26894120873064	37.05166574385382	18.629926171836164	55.08382366129366	11.196234561684573	24.253865222943418	45.9937259130528	22.277740791995583	35.858680660501534	50.463434771140015	36.180003953537536	57.551783212559364	53.96377281215238	53.03462986243455	17.10816640439418	25.5116820488404	22.00975532424824	61.92539031026327	9.701940168882873	51.69387420133797	36.092546925331646	18.837094852483204	20.738826198435568	22.45751224706015	2.0869689958341584	25.622973627154376	41.16299638484746	8.398483517960868	17.89863404698672	10.892052552580294	10.50855006061524	31.16801927526471
22.06689203493911	26.05545895670526	30.88908081867025	32.43028553193385	21.736523077013974	42.04028963813169	29.567313860458565	14.973108843814051	31.832429063470343	31.742384491413212	4.953046023235153	35.24015940640774	42.56480489332684	33.27378175770155	2.8878665348666375	23.039562146728716	24.270526816922622	42.551319469930846	21.742731622516988	21.507111142629537	38.10630991808319	29.91285608284408	17.60305300300923	33.73016435268728	20.379950101084315	40.31359505684207	19.745288128745496	31.06952782746757	27.665024667659242	36.38649397904343	34.67483127839959	33.44112238533534	23.320176486947684	13.381582318481838	16.594654839063132	42.50314164765633	18.028688219975372	25.30521284460936	13.147910216389047	28.95625305378918	22.8779529188573	12.313684967039523	24.83022661893373	3.8382294694920187	15.141481138035061	20.237465577097254	36.84193712450264	21.094721906067438	19.872018669029014	12.809126772264184
33.52493032152967	22.533319017889628	58.01529347418609	59.59747749939282	21.372411226377952	19.76507133925069	12.974767873192079	15.270650017035427	14.874029098890754	60.84496793640944	27.651750020841213	17.118977053967786	61.85599586059294	60.5911302297704	27.814726902342105	41.918634519818085	8.652657323221813	63.105464118143885	18.223506741913607	21.2642589983325	58.69539927409861	4.322847540579019	46.64690298964544	48.85429102696062	10.147655513688436	59.31852488229262	21.19199166464779	12.90040763011109	29.825587913449585	10.958784198861444	14.000054286235832	12.958263818567707	42.60330237970603	29.158808051615342	33.98905971698448	18.200542481054626	43.957971950065485	12.779711636600995	17.51565287126962	47.01965564781784	39.61999528634038	31.72213790441972	52.36012454617878	28.617453849132772	15.335019792918176	45.66663811044388	57.40864499312356	44.7064912230256	49.006033005286994	22.887083204191768
17.96621059705075	11.162255201099246	42.74209175250563	44.312614331826296	7.590713913937423	24.344678126672722	11.872013473525385	11.726559719983236	14.10712799961633	46.80423788006597	18.559920454869136	17.52565622289582	46.03480713668388	45.34549062854463	15.183472449067237	25.94885376952724	7.9723583742663715	47.190175920127885	5.409891959208978	7.370264272853763	42.75680996298174	18.687354208911092	32.895665946182355	33.376763298218755	12.739107347861323	43.5029759872083	6.343045270142553	13.404118023894966	16.725560762108735	19.48257243764544	17.040964497713375	15.851411798287268	26.630168541713175	13.290096708976577	18.02630592775746	24.996652840052203	28.695872852062	20.403722791056598	5.125380064829798	31.14290085713154	23.711971280800235	16.058409662883317	37.36508217230085	15.339574040778794	12.195051051838902	30.213363505417735	41.465144513298824	28.95553640829218	35.29237042555278	7.230440496198397
23.584591966492354	12.034003872857719	50.404188501143	51.96552175807897	11.096771858892595	17.094530664471918	5.033427469955913	15.18508873047079	7.618370441818537	54.685782082286224	25.179766259810275	11.038187767495714	51.992624220518536	53.0125223747705	22.791072405033642	32.61560189219729	2.4890080477737038	53.428768711436966	7.995322253742648	11.023210887004726	49.110012471632665	14.375356936294667	40.77625942661973	38.71221996632773	13.03138101628783	49.45555596264791	11.289573548571076	6.246782436787404	19.31267624434509	11.597758546529318	9.657611246790445	8.372327865994052	33.33937720864783	20.70648993458906	25.077978438392638	17.352108382557326	36.41208220067758	19.68791618531541	12.012922300183636	37.32850932604989	30.067928441510293	23.659232984585707	45.135711412384595	23.089085963160247	15.539746961001052	37.83463395780499	47.84780712604371	36.35116238419784	43.17331219140747	14.99887175581833
29.60803130720964	42.81955362485895	22.327085829027453	22.264034362601098	42.16920835211038	62.331864307525755	53.867813729520456	54.511543154921355	54.220620044192884	32.99872419412838	48.25389318252712	55.76275609273347	1.3705388351570102	22.79553687117917	42.180505751821705	21.569244303606794	54.48786157776281	2.0897413430163128	45.20659485414165	42.21491421695296	5.28781516321155	65.82997226237438	33.54378118634192	15.164296847073373	58.43657817953493	3.7780459530892294	41.94365004772514	55.19347281063017	36.028918716639154	62.917220704374465	57.953042988532694	57.48444084131705	21.003221891060623	34.77119032860991	29.698135511181537	64.85172643379791	26.37440250493551	65.56177222423923	47.38153386511446	16.019849883712396	23.463869899338192	33.18134462640361	25.330660675691945	40.67202686171971	54.90785071383564	24.172439818613842	6.490756560940833	22.35673442957463	33.55241266457157	40.97201341557677
17.890201692772408	5.2874035649527205	48.419270446026616	49.851519669294404	9.554005094791895	16.998879427131662	10.961089570914183	26.930771687954206	9.975751502633349	55.17128733010169	33.327819212450464	10.555815045684225	44.03981776312013	50.95265515151172	28.428020804498047	27.8876989558002	16.306341077831263	46.074752249882216	10.18138805059927	9.781266494060038	42.23171875574125	27.911496807677672	42.663545997194454	30.202638035113683	26.327091341401886	41.60010173076529	11.542455470797293	11.621479057450843	9.413700024697574	18.7603897687784	13.26970629530859	13.215695223649362	28.64918793830948	20.760102347413287	22.772490917117885	19.50522833249283	35.663719636266876	33.423596996076675	20.469149660381383	30.805743193841934	24.829434708008247	23.845027402369336	44.262806755515044	27.961816274663992	27.37549990510728	36.332137825991694	41.108532674437356	33.80456753193067	44.925049308127626	18.49023523851096
13.445266325937519	27.372759233724658	18.006096404058784	19.249512056459686	25.500476321821214	47.87740979064509	37.615051705810586	35.68996179657236	38.5236926637924	27.03848830142472	29.721360269355536	40.751310345398394	17.990744760688653	20.33949988282883	23.417995989662415	3.4483146982542294	36.90885685885745	18.471384007304582	28.23668625934599	25.479741362280656	13.941047347892122	47.629398654353174	19.726104006342766	10.647516822624068	39.790716884179965	15.633107044025895	24.776786945825314	39.09587240784641	22.174368719603198	46.674510610951494	42.2980701981751	41.58132900268371	2.6883235661787706	16.20309248404654	11.200366364038365	49.906895836115694	10.4405897539787	46.77721472830103	28.782569926251796	4.854294818447457	6.444242125506143	14.343375168448413	15.699041902356933	21.90111091212587	36.07780824855291	9.090844521928139	12.631181528013649	5.741664891373964	20.927593060864915	22.519944279982447
3.68351728454014	16.895603575056544	27.222585870775195	28.65685569219087	14.814372356466006	37.420609111883095	26.93040584960148	27.090532456340306	27.883973160107903	34.45090424487355	24.32622014298409	30.220857021641876	27.09700675696559	29.757532901172606	17.525069588703467	7.26137050755681	26.456160078091095	28.234750884154426	17.57266069273812	14.793273528406397	23.82481813224264	37.624825048284116	23.342738170136425	15.123143010270413	30.49047002558372	24.572027314826773	14.132539504932295	28.41636523106531	12.802469175538146	35.9880785128177	31.650598308383614	30.91101126446493	8.006039982354565	7.324033911769094	3.370451938584162	39.337297408352256	15.013402699371984	37.86167419800885	19.476214951405396	12.185313369928588	4.749604239220505	7.528284418808637	23.264356530178972	16.133454911427762	27.52712482620046	15.322459092673238	22.542171307736353	12.61929860657753	25.326245833746466	12.985981020998231
20.78063967015722	33.73882241129034	10.386043000896562	11.931461035560325	30.887167913984293	54.05725653054809	42.69659847819915	35.84304336596526	44.07780950271593	17.547038915503816	26.842190370276498	46.76592120323777	22.71533880880265	12.99414424553398	21.944007622405625	11.920726786735917	40.40404611259889	21.83145679056562	33.067529350899775	30.79528378366562	17.841167525868777	49.59292336662057	10.829960662987615	20.03459694188427	40.73537851714753	20.99298133756405	29.636727732780557	44.26379358142222	29.962444662414175	51.42878071256319	47.741075217975826	46.83168118206812	11.345700314553435	19.371531416114586	15.716639809818187	55.6813356660456	4.150938196117438	46.83245925604931	30.4591914082825	14.258546354068207	14.757114121675253	16.394425173949656	6.146934511044761	20.610114155948917	36.140319357542204	2.220899119665574	16.77972097574411	4.7466176960003565	11.5123810632187	25.211792149882406
18.703856475767996	26.68055614403369	23.702637140484416	25.266982850042485	22.69377303122298	45.04290872772875	32.737095858228976	21.660572660228315	34.685172177346466	25.880393486958745	12.283881651202556	37.88439102589129	35.46519368523631	26.162909360267978	7.564126545204371	16.858553081417348	28.6683126906222	35.28667149268926	23.714784513737854	22.50854608334422	30.893645155910306	36.12901073599754	11.803590462089218	27.748962215734593	26.84382449265306	33.29610577434622	20.87369260773328	34.314497950720735	26.22276296585997	40.56493462848834	37.960499726250276	36.836667286124325	16.986406033017975	11.406338609460718	12.267271813700207	45.99340413391169	10.54470456411963	32.42694148953898	17.680998186459053	22.528569627065387	17.426082213225076	8.788744075132042	17.726474050701952	6.482123453454323	21.906972767312855	12.756159689703976	29.652381839720974	13.80131091102274	14.200552012243023	14.407295193458658
30.008373719315028	16.073216961897852	59.87735679635495	61.372135280741645	18.71608938242358	4.496348931903775	8.444343884462004	28.369915384955135	6.085442266193333	65.59603869022362	38.4024678992122	2.820091144277536	56.85827378643927	62.46186578939206	35.34360909991873	40.00189618980338	15.192578867694738	58.860661021936664	17.014371852941153	18.82938362477346	54.956244356067124	22.23126030073997	52.218740500235484	43.02280354655854	25.303074770871966	54.411258345960654	20.180014683176445	7.10028531277872	22.166975166157375	8.353620861464764	4.159814244139734	5.417596032392614	40.76690878387759	30.642110089292792	33.85640204610556	6.6796795184618425	46.43199185207485	30.458224029473577	24.999362187565318	43.402053932627474	37.02744989328437	33.822267358241305	55.21538377738479	35.383691620200715	28.68922448333743	47.44219033721469	53.80976044073691	45.28936318428822	54.58460548146925	26.2736029946266
32.62418498444367	18.736357059238184	61.75466449838196	63.28109476368339	20.588846448572685	5.133560941184732	8.754629508388517	26.826439079470504	7.405396789399955	66.84047003011207	37.770176248850014	5.894530605146065	60.136289329378485	64.35741806623248	35.48492159288228	42.480458153818304	13.941527495582553	62.009453341441024	18.32927391507539	20.65321778682151	57.979742272476294	18.63345692908613	53.14321148933612	46.34200601259137	23.075541437148605	57.65556442487901	21.740548732836366	7.166631215670206	25.449797686475932	4.0464952271331756	3.6474859384238165	4.600597928869157	43.24047273769631	32.1227045107447	35.810199627517626	4.627458121099234	48.02442713777383	27.389985586076907	24.73799823748344	46.28788793230696	39.59996950117929	35.25331630909323	56.82284635458119	35.718743249815276	27.08724735835997	49.20973813500675	56.796616375668144	47.29794131317299	55.532998128853265	27.110037906650078
22.118732634495508	30.88934626410285	21.046852898548554	22.5599318235008	26.943955366031005	49.31077672204633	36.9853999154213	24.906552097497258	38.95251036508363	21.99541462144731	14.118900295135035	42.15971801428188	35.446397518274544	23.361336829201758	11.052127495582186	18.563423781447764	32.75694117045284	34.89827799326974	27.992679015030372	26.76192514738583	30.686501584619453	39.68398700222963	7.7947974149139085	29.31308067221388	30.24365019374868	33.45776468435223	25.13834108130291	38.559916588266454	30.09267199664502	44.71998496741216	42.20761431287943	41.074227918224906	18.52049209391529	15.463958715430458	15.545957368340272	50.23297747355098	9.60510794534376	35.31453687694641	21.665872401613004	23.747730761968306	19.747963883069648	12.621625410023682	14.959027431545454	10.278851452121216	25.101759495375337	11.836916998121474	29.516963932664083	13.87597856207529	10.163719747822334	18.679073890395998
32.341740140667106	22.210279965341854	55.92052086218692	57.50359238764469	20.554596947534534	21.804915896163816	13.657320312809578	12.63006447482765	15.838251192692049	58.486300641282085	25.04318148456701	18.4468119722725	60.52212729938401	58.483475777546325	25.440788707428087	40.37721024739954	8.021446273349024	61.66692489658001	17.431852357574353	20.420149397791892	57.22102546592149	4.275392803984049	44.28129326424148	47.73979155900251	7.47493059545267	57.989544413685685	20.13672256050882	13.884813665419685	29.337040688447786	13.188003596679593	15.548681256080263	14.393138469449104	41.04299855807631	27.430328605687897	32.354614664210146	20.46919495422452	41.89465636434368	10.78459995085761	15.412519958862518	45.63098310684946	38.19706898503088	29.861125762197798	50.20031762791622	26.303874376055024	12.681811148689539	43.66069247905698	55.92564284942131	42.83813929927317	46.628317047125144	21.109595726645384
26.33455693577685	20.248132187273317	46.70894768896537	48.28915801008038	16.93426350400116	28.17960370012707	16.749462950157987	3.5269429255625298	19.33829379842005	48.77828301622507	15.363447987643143	22.71687083101176	53.41874784662277	49.23530577887902	15.773140411576257	32.883239611365624	9.663071671433498	54.22849306435138	14.472513030353298	16.716807659790366	49.71124293723419	12.896644811576238	34.57692278381673	41.52446002942234	3.993622660937495	50.92652846199379	15.637225552532547	17.828783277157655	26.07120795061186	20.82143687018124	20.885297879499145	19.564844437421588	33.47480126767519	19.675247527649	24.74833169745356	27.749598863603662	32.82633960365639	11.40856949045664	7.074174682992367	38.54013161414895	31.146881366204987	21.565244392274163	40.86204111571079	16.753943680878923	3.8348733088656957	34.728760608800435	48.40160300970155	34.29496878760106	36.90508646322427	13.551108937019197
41.78547061826394	31.815584336358	63.59511901827224	65.17152193384314	30.195104734905684	27.616935682596832	22.50105975693786	18.36952844818946	24.30618878916672	65.016966055877	30.2513360988776	26.26676011028965	69.75243906493826	66.09861766602857	32.41921212335441	49.39881899097299	17.652645546063233	70.76399180420846	27.080557213313114	30.05591629868917	66.27871222587281	5.430966197757602	50.917533342507554	57.198041427507185	13.15402636807409	67.23007941445297	29.705692865100282	22.342623811441964	38.9850239302215	18.781479733186433	22.975688292201053	22.08823907693393	50.033453707766924	36.257800566324136	41.287319853716916	25.36659585414495	49.7806756994418	9.37222430362904	23.747139585480728	54.832487955250855	47.38560431835315	38.404124064360836	57.686858897067374	33.53856022960651	18.177085147121012	51.700048679032165	64.97445408915932	51.237857561212564	53.16907725711227	29.949255408416374
7.97839594531204	21.31422167194638	22.755679013587077	24.19117845352638	18.999252887681624	41.82068894741127	31.098921020763026	29.150202221373572	32.168659321694	30.16519048713661	24.421941683008956	34.59419921622562	24.400893421306407	25.291605107856473	17.769275022400496	3.829343388810632	30.093610136625827	25.158505831231214	21.597605177984597	18.95478434479231	20.649802628270344	40.7888067217522	19.759867783608968	14.130198040679572	33.06829710116261	21.9416112934397	18.11632406134182	32.61247885333324	17.16064701756975	40.10206575139836	35.91866649104338	35.13419934159705	4.400049240667958	9.411858919701304	4.36243055153831	43.67768148550033	10.925992386440429	40.17442662522939	22.026823806938715	9.728639714188567	3.480598739488213	7.953097615898492	18.89298187260278	16.266917891190225	29.555093473113153	10.98357107537729	19.34190818994011	8.16146992292645	21.577552858526513	15.699781268698827
39.79739833307145	32.40899017501154	58.03295001676472	59.58489014552165	29.74426878266898	33.39915816924458	25.381972572727566	13.176762844235508	27.68358626654334	58.384813792154276	23.40813647828277	30.378891874799677	66.64598982086692	60.444995151125184	26.88801019757927	46.07396133653862	18.826430989437256	67.31446894702405	26.911099602790514	29.552361208200214	62.78404264295531	9.905503023016648	44.54219459297234	54.97064411133085	9.670179088406408	64.17628863980234	28.71991886146794	25.75416424524097	38.9264853508083	24.536205031061357	27.46256836632221	26.323711356733178	46.629559020836034	32.923545872607406	37.97875790535084	31.68466192563495	44.66762441668211	2.0746299080270934	20.465171525856576	51.83328455309743	44.49164351393819	34.502475563480125	51.99628135595732	28.206100586805732	12.81438677082608	46.7401501885673	61.47427662745132	46.78001249045252	46.681521642954465	26.954501603435034
23.32008627987708	15.329433719879884	46.87168830449399	48.4527172308319	12.478601756351411	23.622508853549185	11.697711318567258	8.605701261743079	14.2706743233648	50.08824861799623	18.791600361764928	17.71074676399682	51.2804991786453	49.454596507739	17.319703998770258	31.040759596511805	5.059367072327341	52.36184115520215	9.681010953962538	12.289317327067314	47.90148356393782	13.455504581082632	35.95196310886256	38.725968509002186	7.790158487129005	48.753711584187755	11.551655794019066	12.911904720708383	21.65919167336293	17.08799595105928	16.20735833458679	14.895578717062419	31.700010393152542	18.072591498319323	22.998683048181213	23.569586666037814	32.803832597188105	15.348540861165263	6.528595727691675	36.367839328295766	28.922987423966237	20.554969650091913	41.2722159531421	17.908338038752525	8.992203842919405	34.490799609368565	46.60303896703514	33.54077654843341	38.33726235790359	11.758127819633364
10.693135260514145	14.125896688343644	32.60149354058434	34.16452408064436	10.095119360416634	32.804746799362775	20.802497858561996	17.03860040020829	22.5041053787167	37.306438476158604	16.148726358188277	25.55300590811678	36.82505735588389	35.209431087340015	9.862825968542358	16.32259631481153	18.18875941558426	37.69399367764301	11.36323787252847	9.912383841688913	33.19259750080027	28.296614870651506	23.869762698284607	25.169417874089493	20.582077903058956	34.32999158410664	8.307532256894508	22.390256081239304	14.957828150392164	29.272183870103174	25.982771949830546	24.959716053815335	16.939510755525124	3.1613206335431308	8.189344751923079	34.02817605579191	18.619414267774495	27.84951865551673	9.524524480166788	21.943554503238104	14.568996800929886	5.859830004156621	27.374733852663752	8.990777333988026	17.476735800209347	20.038630677568456	31.885693210432247	18.738552066137256	26.22535736537746	3.169099770446586
40.27316389574417	52.5860347458226	12.045541041545333	11.644529338938773	49.27303156755059	72.40298646625678	60.44905508609752	49.04741136754355	62.15176017344518	2.3787253192349773	37.263284340083054	65.11399396460557	34.19064114363926	10.98782161215836	35.411332121751634	31.460711537249615	56.88776214452001	31.768606360183703	50.997986916642425	49.14199300987666	29.96890349009267	63.97502442538587	16.570596104485276	37.77596663803345	54.46185908643318	33.75632913177246	47.754174473711046	62.037629856897446	49.44085744131059	68.65707279641984	65.64166652630665	64.60155728006706	30.836713332961164	37.29554439389224	34.67305859364199	73.68914863634782	21.7784700694226	58.92812231384537	45.937210023236865	32.552122903249895	34.362187920255394	34.11297467206097	13.46874641130851	34.61327483037343	49.198863501013264	21.336362901430075	29.625387094037215	24.362063891672864	14.231086156733165	42.138973419338235
14.941450728211533	28.875389794382013	18.303114592153815	19.378202142205513	27.35662903197407	49.26016995501036	39.419401890775546	38.432674670042665	40.178235103968284	28.02916779652231	32.66015399109815	42.23709622546011	15.144798799888996	20.43163880306872	26.332672707881947	5.5815376840607716	39.11628353747001	15.804780537623781	30.209200775369613	27.357237391932237	11.301758862040815	50.072710254173856	21.98023923780187	8.47363761558984	42.42097323141048	12.748591777214717	26.793292461272863	40.86334042776142	23.15112332291584	48.51063082360162	43.959531325272835	43.30628921437786	4.954284991230379	18.764889218066727	13.702447377235439	51.41802493547727	12.897870335019824	49.491869788598436	31.38082403182036	2.78470268341286	8.032043053084308	17.103564394518752	16.952288254014686	24.81470860740194	38.82829574260212	11.26545135421306	9.99624680414767	8.152882088692726	22.98250504651463	25.03464282938578
8.594546213306609	15.850273268479267	29.374256442712642	30.923399561410946	12.296185565730353	35.4429359252632	23.754195694767503	20.298715614025795	25.26669228725324	34.65309597576414	17.66055068752953	28.145219472485312	33.35406084952491	31.983459904987605	10.924945245714403	12.806315264799107	21.631189961088857	34.163463516701505	14.14930930206504	12.161435121282626	29.654178986230807	31.872446626670886	21.696555486880694	22.052819489943108	24.069194611209383	30.872128444819577	10.801240773106944	25.331299179436815	14.97182504463256	32.43682366547544	28.859858955800934	27.90433641946206	13.404491206909755	0.4149068588593544	4.673291156923353	36.862813746093195	15.548056469358276	31.239422119625843	13.022367001714947	18.520791559432617	11.241509309654395	2.89312288918117	24.347743848603578	9.67567840438853	20.720286722850155	16.79455529851334	28.345894540487233	15.280006692088534	23.983439094397365	6.74495584314964
22.203097422521555	8.250158714602781	52.082325773192004	53.57035380893603	11.066454075057234	12.308449250954284	5.476838795333381	24.31527762009895	4.036486698155359	58.01303337930155	32.68227404532845	5.13811015955185	49.419682069261206	54.6620210992965	28.784089412750102	32.181458555684905	12.065117370969771	51.321604601190025	9.866290684258281	11.205371048227551	47.33464502407694	22.72586254672634	44.849394364554804	35.61861337995579	22.633564688716934	46.943907461408095	12.695713325486548	5.797911211582103	14.72491418371818	12.817132009595149	7.385752156675149	7.261837797347491	32.94619878873641	23.060614223470665	26.07279256858778	14.320009743671667	38.73446965643526	29.174567229289014	19.23119517663423	35.70149936772803	29.220071865729622	26.24488998791226	47.49773058538925	28.62785433307223	24.7141426544849	39.6847887302185	46.166778582536544	37.47995600546981	47.19150564586911	19.22437011178985
35.91557958756005	23.20781169934188	62.562947715638096	64.13504715834164	23.328041250267272	14.200011695019025	12.138471929153123	21.791534994490142	12.927279563834633	66.1834405560852	33.97134839329435	13.83744277908244	64.27089105246644	65.16454972805188	33.39358038973944	45.08069844631516	11.858860181351972	65.79376212440032	20.338744658012654	23.289509686388076	61.511197126028215	9.86602000776073	52.061136777897225	50.80864801847572	16.89890789571039	61.73907445386865	23.72419107088643	11.239240768695534	30.573380852173145	5.4505195207566866	10.430220670677654	9.927653559396166	45.806012253205694	33.02876425371296	37.519094583357266	12.043206973746143	48.50528477457407	19.23252279125064	22.633975058325007	49.715483750112206	42.50620509624292	35.877411109441475	57.12672903486692	34.01836020717933	21.907674206653926	50.03963449318046	60.257415189430695	48.70944896108736	54.447472947247455	27.052821507504955
1.5725356174208123	14.248184463140268	31.03193747899873	32.394766159246146	13.342150712661663	34.570633841554745	25.082038841972818	28.784913850136324	25.63354526321806	38.82447564272513	27.815954841018222	27.56929205180679	27.62020525721008	33.49671358332342	21.089385946973277	10.151650467018879	25.875182929975445	29.21750231077011	16.42374274437112	13.400611366126581	25.055735973271606	37.66656130136423	28.064450019798592	14.352568525851556	31.48348566239343	25.08916762311788	13.311412699082476	26.457117048007117	8.731026114924964	34.16777879842167	29.408401224496057	28.82888933826618	10.90303422975115	10.347450519425287	7.9100448920803315	36.75251510971648	19.550338084927365	39.07001666575598	20.835227537873124	13.30944869274736	7.063492205443765	11.61114935705455	27.51341116973513	19.81699268709957	29.24681517713156	19.63882782655351	23.847951653301322	16.667948708083706	30.01692459222618	14.557707319044825
33.729724319814515	21.731273261942558	59.54828634928246	61.12543834351416	21.25018725213218	16.40812169211521	11.217206540521746	18.21307997395434	12.677756998061241	62.894702707099704	30.415002812738763	14.440320424229533	62.140330884534215	62.142412645579526	30.001989035313144	42.5915989405838	9.016025036577465	63.54360683665461	18.15254297759099	21.180063730693078	59.19978697150622	7.282164367094678	48.73955526487163	48.86433357167777	13.351862104725575	59.60260685465265	21.397393604215544	10.76190439232802	29.123598794098726	7.528511653968461	11.148788788461232	10.266809197359342	43.30153636872222	30.21646166778705	34.857171522494134	14.729069914148665	45.47529255323648	16.237386249418357	19.34105183612711	47.436758810019455	40.127565526277785	32.96632441631876	54.02728423000518	30.678881570997753	18.329341006277357	47.076448962221484	57.92994637789964	45.886037681619	51.11920539233511	24.101401469181063
34.7338831426737	47.35415301934191	6.633581870120218	6.68576219643102	44.200570090572796	67.39700325501492	55.62976049329795	45.52679248198079	57.22576730763892	4.232731562328157	34.295060332849495	60.095204628163025	29.193262014731843	6.40958509528067	31.57505380367418	25.734675927405497	52.464487803978656	26.976826810570465	46.08547898369743	44.08253396535589	24.757935015725526	60.23662556563951	13.115594999999535	32.019944864347124	50.8481170977366	28.54166551621711	42.76612466803611	57.21569749982317	43.915236714390915	64.03881011610763	60.78506569169968	59.78792658806679	25.097129473368113	32.30070541910148	29.344110503958312	68.81036269671915	16.505112397380373	55.83362725429292	41.73061916203169	26.757458319216745	28.67100403912367	29.141414664050746	7.870632308115154	30.616512851116024	45.72182107937976	15.816336232696822	24.302448005105113	18.70854201185921	11.100775591742792	37.47745169830545
25.190244593204245	33.83361833637866	20.942493101961137	22.37443930364037	29.830376257832683	51.96491313733187	39.57671967254678	26.353483161153857	41.611604851807286	20.372905747541047	14.750737026425785	44.86587018914717	37.129884427695096	23.066808454446086	13.025967024115108	21.230176956182536	35.04991296288437	36.36025558641519	30.750744695902124	29.64193459548443	32.295487115599535	41.320365829389225	6.437113890787082	31.83691093342776	31.78018489517633	35.26013361850653	27.991133955518137	41.14068538759827	33.169735418746036	47.095432147621366	44.789425600008194	43.62993058490415	21.125654090476942	18.49255410337175	18.61303733143237	52.78568828279181	11.358317415522244	36.35016584686618	23.878045788870185	26.166529918282443	22.602285017616474	15.69259069398049	14.926860806934457	12.518090558731464	26.501129430997537	13.450423808824954	31.18009248858484	15.949646462916974	8.553935970246416	21.394847462001675
23.97278327400029	17.281463596876954	45.95249895865295	47.53559072131876	14.045451182772512	26.077156517898768	14.23998706179874	6.087643049879915	16.815263085022185	48.67674181840476	16.531732679297434	20.25111088606681	51.4984379794077	48.513763868688	15.68689193256935	31.065247661316093	7.449797779564367	52.43763385698782	11.514207719918213	13.83385749777376	47.942303950013454	13.700786256186325	34.48784462593464	39.29061580175577	6.283450277880583	48.98728702830279	12.838882119162378	15.435724665712312	23.214596723368672	19.260412757200363	18.682995916559772	17.366489225745823	31.690813075344607	17.90216476457575	22.941125388726025	25.914490158317328	31.93705139811768	13.944319640580705	5.480763971748994	36.581795257595125	29.145752808878907	20.099780371363195	40.23198795596873	16.439029418159897	6.48959823355098	33.72897179413705	46.63628809977691	33.02185999111128	36.855540208568826	11.606310405457778
20.17700686737126	33.92330071571757	10.9715897361381	12.182821504629935	31.65204408401294	54.45012129007971	43.73058117788997	39.245355369028424	44.83495005534196	20.544364837447848	31.269009358608706	47.24447118331904	17.326003539821862	13.270702437342871	25.78877150962036	10.240586678741593	42.29777344501179	16.59250210069191	34.17567975617795	31.60094264508007	12.473600560085455	52.295597425815856	16.200153899182393	15.688881555307315	43.84321007964522	15.573126080971461	30.690324873883135	45.254891275625056	29.117780390929717	52.692974251431785	48.58205389455717	47.785469066730684	9.496787413805105	21.09081012771885	16.576709707972498	56.341652847240574	8.718169487788387	50.35226108582363	33.137816134417	10.270164628403956	13.332650210253252	18.524669557883	9.661064337268854	24.35225974191944	39.582556489598524	6.472863819805402	11.38033352537183	5.6166357689997914	16.677916558259682	27.323963635516655
28.8751306023865	41.12662448252675	7.472973678479235	8.730052603859333	37.87377158329088	61.047477278405424	49.21884218037834	39.32325002844224	50.84443002023444	9.23548564156759	28.442900912898768	53.74928392292829	28.129140433866304	9.299100806727418	25.293533746825666	20.46455833214283	46.02257904386578	26.460454659869466	39.69594698603457	37.7493389076582	23.32624346766507	53.92585140957837	7.549050450039028	28.175142661922088	44.594635364336476	26.948502833417507	36.40130821516709	50.80579269911734	38.02167737586564	57.59968298558913	54.38448438577812	53.37678954007426	19.905906031911524	25.931607975076957	23.198816591211063	62.41752395694821	10.304504045261833	49.79856357501875	35.318800484397585	22.53785756583648	23.226915648297773	22.760366067868148	2.9566965665895903	24.280579241052997	39.53639948456066	10.009277752790505	22.56588390126475	13.232072378387665	6.2302219175918605	31.037310497364004
15.157879463174607	22.886824836750673	25.413531594758847	26.996371752273813	18.964029029408522	41.565870170905576	29.373247165118748	20.301158304251715	31.2232201166611	28.81837463748001	13.102680420409639	34.35475574355114	34.56463114589683	27.967446015771326	6.831552960526282	14.84770678346058	25.770900889861093	34.71791361795803	20.15331865485992	18.786797054856642	30.225388459941694	34.12038735042798	15.06796342690215	25.577925000225978	25.161446900068608	32.26374304463098	17.189535612978666	30.959019209072316	22.403978961996387	37.46480020504121	34.591416896344775	33.506115874802305	15.12967027488388	7.556721387797117	8.955610983527576	42.64178403064415	11.481453285585857	31.355845461183538	15.148950428407538	20.76599545829305	14.821237405792525	5.078702700943197	19.69558144588225	5.341591725799837	20.613940099810776	13.435969290742651	28.941048949387532	13.510124823474829	17.447082635884676	10.993201555473659
26.433166337479506	40.08384703499549	17.88317599205278	18.013976365318303	39.015457168503886	60.071592048032706	50.9420900388521	50.27127231176667	51.494293225670525	28.68952424268538	43.544715204411176	53.27896637045652	4.826700426987189	18.6695617525507	37.608270971827636	17.597258238658082	51.03653148374997	3.9423132518000705	41.9645126955385	39.0377781789491	0.8577825831421937	62.08622609183112	28.561439842933684	13.493453411341784	54.385918008711016	4.174918329718084	38.60486969075672	52.33092194681943	33.66736511666787	60.03528354270576	55.262185299520006	54.70337944417373	16.958354509587046	30.757867180570585	25.70729518253332	62.44003029222395	21.444614147593807	61.36994783706542	43.36358576048338	12.604202322197795	19.853353910576953	28.93182621941831	20.45690542067186	36.11095659564618	50.653694060650594	19.226866899437468	2.046621029670926	17.558930009577455	28.610079615249237	37.04436060732966
24.207583027919874	35.95052658957973	11.48520899492583	12.999967433878068	32.582436216772294	55.713771985886964	43.816491231019405	34.11362778152003	45.47763169116502	14.365952428305885	23.680378538636877	48.42267755362905	28.46036715030559	13.818374766642187	20.03115296613054	16.74195369029938	40.57201503438946	27.328149971241114	34.32404326870096	32.450173794233415	23.564224222471164	48.59280701604976	4.854582923342372	25.83869882735526	39.325415892081836	26.86103933612914	31.06353446845359	45.40436349174901	33.24621123496497	52.15944558326317	48.993651429013134	47.97333539222209	16.311971664896316	20.602706748865632	18.206433988466728	57.0341558147898	5.578343302306257	44.743250854361484	29.894550123807935	20.01214154623213	19.185125893365093	17.42051233528448	5.39708381104174	18.95359810402284	34.34561247146287	6.26453009772797	22.574191025731505	9.674572647443558	5.588122510791134	25.597006509093568
24.653447444098106	20.511944832271052	43.437774272386726	45.0148781937185	16.730984920401355	30.79269743714167	18.876260234740386	2.7129558381248433	21.434544402036536	45.31283863664731	12.020037487807627	24.891179662633824	50.99541243522476	45.946325325748866	12.352638342030176	30.423070619827918	12.164590003324241	51.66636808757634	14.76479343794933	16.49348070057863	47.137043078242435	16.322767528140695	31.116455777174473	39.537204979267706	7.004719913583461	48.53025179005767	15.138309868101999	20.11533497267784	25.57541815618963	23.85764103332292	23.395117094603627	22.079548906271704	30.97547524098132	17.305503800919457	22.342878251944708	30.602410323697153	29.646490342133113	13.584791597139656	5.315953948982037	36.20702486551957	28.907142325777823	18.863164791166337	37.54607203435672	13.399312800701658	3.1797655180822706	31.60411944231936	45.82700625448853	31.348187685642703	33.43687308227116	11.566556935772628
36.44502420393574	23.23305176713008	63.90052235350474	65.46406377381042	23.877347108334344	11.70036665886255	12.06626510146573	24.25790822144801	12.273025722720176	67.89645416531621	36.27546905407799	12.471590626721433	64.64877617319584	66.50803530183113	35.32816801530805	45.86639942519818	13.387224587130003	66.28552807468634	21.03625420063317	23.86809315530872	62.072144543914526	12.712024637297644	53.842376311634304	51.04458816886443	19.52707433614066	62.127818790563	24.49808415172366	10.874622910858893	30.483788949073748	3.617500508039545	9.167211691485516	9.01518801246904	46.60500023035283	34.212641850150284	38.51680293188864	9.320740056662272	49.88764624427767	22.0847941302184	24.468866835623217	50.273995527719045	43.19000364088431	37.15811426817729	58.58169813018704	35.866445333602925	24.40219011955168	51.33619059585832	60.837059661543414	49.844967496580274	56.23614326435362	28.43169536144141
34.2296504441472	47.1351315622052	4.876217402475616	4.693058808521233	44.11957161953928	67.32733874932634	55.706990873478915	46.313184586290355	57.227134713235735	6.049958749309259	35.343757155264356	60.02521287487361	27.28880954759619	4.34501709345111	32.2774855120625	24.956409192041487	52.79073872594632	25.015005647555128	46.11826454338399	44.01190595725446	22.927584821625285	60.8943521830395	14.226788141384068	30.671153422938435	51.580209114903646	26.716483287679424	42.75292009220565	57.288502579794255	43.405738555267305	64.23111270575302	60.82905842883824	59.86224112574945	24.288373077687627	32.32043854286334	29.093195266837675	68.82909087109657	16.42363627092879	56.76823206052196	42.20368040940973	25.56116691693837	27.95498315643828	29.195417027215534	7.6238654354448885	31.247311483064653	46.52620161291894	15.464428407833406	22.525464124930693	18.118941819443087	12.402061474467633	37.704165327718975
34.166085748286555	47.58375562506765	3.6600837153810084	2.1411132840107663	44.884617096763854	68.00513047310437	56.73893931397829	48.80110416109706	58.0930336912904	10.158686119553533	38.370421038564565	60.72817400968593	23.591535120516813	1.0520882913374419	34.704507816597065	24.417597910935864	54.34820102801129	21.1237289318695	47.109106182867635	44.79971103773649	19.524537008739383	63.07998868068511	17.640607293858807	28.59325185241446	53.9420633893514	23.290934352366367	43.671193974515184	58.30431181375876	43.24016173476078	65.46971931626906	61.77022746016103	60.87077038345661	23.69268236288021	33.41150791804924	29.661984296816787	69.69007177575479	17.705888524933897	59.49559472824457	44.11266012333663	23.96758574115394	27.500943925659016	30.401593343198556	9.415773996896315	33.551989731428435	49.046982729768565	16.240345953656874	19.306356403143266	18.238530842540776	16.127492364622135	39.15871203373571
27.44536456930407	16.397246680418977	53.02541657479362	54.60068317906105	15.180264970858152	18.049642400891702	7.953550401556617	13.744972109374686	10.345037378406055	56.60502964456858	25.15363251826992	13.344197759169335	55.83064701519611	55.62302256460822	23.936309978983612	36.10284297959928	2.5164672287225436	57.156985361151875	12.032856095752365	15.078195617263566	52.78224992195695	10.008848480868787	42.50508697443269	42.72033394357362	10.2229206585686	53.29202535622935	15.08756379994011	8.492017058712287	23.64380879036669	10.651944075497903	10.96066004795655	9.667361213477232	36.80555980890244	23.652424687925095	28.3148981036917	17.502968822728494	38.956881640224836	15.986290611028053	13.092229886438293	41.05185231530881	33.696881695777805	26.408263671500084	47.54840980563764	24.492665407797425	13.996135058908905	40.53345599031559	51.504826666728235	39.32162901183656	44.895301277191	17.54793007529406
21.650408819648646	27.276833344621597	27.891894942338638	29.426504296603113	23.033487499459106	44.176036573799976	31.7100975932946	17.991885489967135	33.88236971629109	28.747071281884324	7.490743640901601	37.23600043385693	40.3061963489348	30.25910489120468	4.693001408193581	21.32859730900262	26.769830543150544	40.14723556740358	23.41172949740409	22.817494676820477	35.75049186749459	32.8813685214334	14.581473122480844	32.168693751450526	23.376029613826375	38.118510200151825	21.07736279500522	33.24417479855018	28.102485683971693	38.86796553908152	36.87764074205223	35.67414121741963	21.527945100816595	13.324190952710428	15.66980418730037	44.79357329151251	15.289302496837967	28.346581216663203	15.581101205021929	27.131863730323257	21.534199240867302	11.574317365944106	21.822277897826527	4.643733118428781	18.17030771613515	17.529310676362776	34.506352840547905	18.661114958133393	16.870288509754793	14.154963512170976
23.96554630705444	26.037318475502218	34.44865527256708	35.985354934436465	21.704152605776258	40.559273604202296	28.166687245721313	11.822167081032571	30.556482171867252	34.98552692978361	2.3404233097265887	34.01853134248205	45.849341973344444	36.81929283416856	4.673156978799884	26.01246674604652	22.313987386586618	45.92694029130361	21.191669466547072	21.462286681414497	41.458000198473606	26.87285482478804	20.943867858315283	36.524731487895224	17.28651657547942	43.55940606910044	19.717692869436927	29.60245605190298	28.57847273443723	34.361754762028085	33.132233018794025	31.85867270834402	26.348592817691255	15.193512501547705	19.057518471610308	40.772635404186126	21.584259130113416	21.82706326462488	11.605357890475034	31.974622820419857	25.5752381591644	14.765339713893514	28.381802088555713	6.165760969900265	11.934239014226199	23.78153462811197	40.18310999255918	24.523874308471054	23.156018164442507	13.064955399333497
6.294650360984017	8.326504086629642	36.928616080587155	38.32884773977725	8.547471419601804	28.443957609627788	19.424349266054005	26.61843082646124	19.737913486393357	44.23498596723409	28.36900862066677	21.50140903661661	33.22071726204734	39.43141351881895	22.095791860194275	16.22883170810114	21.233183449429415	35.007689313574836	11.67631953736115	8.688182017948728	30.966979518615673	33.37158653073401	32.59708881666564	19.557049904908638	28.354276134818484	30.716086090654287	9.285127135249187	20.712120567299664	3.119122950445606	28.433764907777054	23.488134103474195	22.991784452032437	16.98835171768354	11.921769243612832	12.036417137999123	30.679677047961622	24.739040864789512	36.02010111893918	18.660183852580147	19.327913866685094	13.161886457520795	14.400630493317854	33.07933782290728	21.111839260651884	27.096134150310665	25.135760715679396	29.791719107644536	22.391389175116487	34.71349027083544	13.36119200297086
20.099374388317774	32.91425081903555	23.808663105182752	24.408929095988626	32.51144543168792	52.303654520329026	44.02115350004321	46.24502377929728	44.28733684714574	34.47350881767001	41.547675204181246	45.7619190755239	8.701380482712953	25.285126544684715	35.03408825135579	13.658920231092205	45.023318041336026	10.941096460859486	35.60104466571698	32.5750236511554	8.030446711777236	56.64561111382057	30.729531475367338	5.136363606439683	49.757731939288874	6.297476291199707	32.445588533061304	45.31370565441757	26.02725891042388	53.03347129609589	48.002748411250025	47.5666342832188	13.32048661179637	26.32420835135317	21.356468685255752	54.83516584357609	21.963966442255078	57.110202138070846	38.73860214060706	7.688935418028645	14.711838444787114	25.30435543239874	24.380277009383803	33.51896344307496	46.6690638361663	20.13480428842214	7.429834044965736	17.270821217564652	31.451328838406727	32.250812855213745
14.159336570843715	16.684993535017163	32.96297185638224	34.54384684031497	12.414452896335268	34.071177741317655	21.732136675541298	14.318154820635826	23.71412378584483	36.63822374056469	12.597651145017242	26.9621744245909	39.228580587444064	35.54725250012844	6.579919061510475	18.661286660248663	17.941974348862587	39.88375428421908	12.899445074966073	12.196007215791102	35.35509511471231	26.854434947615996	22.75078795169629	28.15468498692897	18.44742741617256	36.77371132590196	10.452200083983568	23.308253617293836	18.369461544118195	29.650448598235133	26.95503832139458	25.82958836553138	19.200644662186257	5.762178870224018	10.648472266926156	34.98623656362949	18.895169603305497	25.368020599047536	7.674770263522695	24.49888475183369	17.313225636463898	7.102775142711833	27.400652738481995	6.007876276846268	14.723433318852216	20.611061803256163	34.04495472621732	19.885924588157536	25.145497380649342	3.5479706528733743
34.23083935530294	20.271978698888294	63.825962249546905	65.33644461472952	22.58821183680395	2.250207065834905	11.240920193775525	29.87194791138555	9.429198605851516	69.21729875967864	40.70200890026923	6.898187668913579	61.26056810739821	66.42049054826245	38.2259416215885	44.188235153784184	16.920002346506003	63.243515344525754	20.577967817894745	22.677830031532242	59.3132783852138	21.432777536771397	55.64142341043765	47.42742789573071	26.13899280743244	58.80849420693394	23.89937911990506	9.674925650958674	26.554088486643895	6.683810873481967	6.027427441679653	7.230844946235268	44.95216591909125	34.355115747095745	37.81480715995397	2.2870648600107004	50.22873241080477	30.338510543264725	27.56291535153999	47.72062382799917	41.24421462667545	37.515144300475946	59.0274481265463	38.401560932857144	30.137373066201608	51.328626633360955	58.158179927666595	49.28779459469015	58.023868127621384	29.598214871130274
21.72589354151439	33.935772611324595	11.518603306862342	13.099233033678203	30.756158763862114	53.95653275095879	42.259850886531815	33.86706914863323	43.808031918836924	16.444511270326437	24.184768635540724	46.65406083016025	26.10979311159349	14.057426905743869	19.80233288883672	13.882569189908539	39.42337460985898	25.179109076377916	32.68261595359038	30.639438014162955	21.231366143339365	48.013926175805665	7.533816770768673	22.931789137968146	38.93047081207171	24.39043299995291	29.33878547231048	43.84251886949605	30.844501755045727	50.78564101434732	47.39190563849509	46.41619605074005	13.429826550876886	18.88530628470251	15.983142490539786	55.403100782171464	3.0885052918533593	44.712925274791175	29.04782233077338	17.10122293316873	16.411278970769434	15.747370936689975	5.866282019005942	18.57644163502979	34.1339225776795	3.3434249543818835	20.176988116164804	6.760297270723996	8.50546584527841	24.28522168464116
29.135311021845933	19.163361901232097	53.16469528144942	54.746819898746814	17.365024674238473	21.076028341487515	11.426932379103238	11.342394618970125	13.819811419277297	56.087702825266646	23.402189430731088	16.76750066949018	57.34350997130176	55.741128380947366	23.096595070840035	37.25363745669424	5.015462838244273	58.51439075884046	14.253312436030289	17.226501148163557	54.07857756393029	7.4849843480069795	41.901095401792915	44.53005476130183	7.070265417979433	54.8095953549361	16.924092600550654	11.951709467263596	26.212053112239833	13.050335581560093	14.227746938779939	12.96650932582361	37.92670318589647	24.385503368827727	29.26565583385919	20.20497157706577	39.10695749209563	12.5121276662525	12.673636007587154	42.46240301458428	35.03525724590758	26.900632395935208	47.51676692827197	23.848223878375727	11.509082352262185	40.818780452769836	52.78571340225283	39.88649833119909	44.26926331730693	18.088292708119454
20.268440850694223	33.955450648732956	10.685198505708305	11.943552692256166	31.616411213956276	54.47529144686923	43.677566961950525	38.92001435888527	44.81373249020824	20.0908468275688	30.818024344892038	47.256009959899956	17.907299219994623	13.038305010860379	25.400377201597408	10.394544201539588	42.146949582792566	17.136784854368198	34.10513818475699	31.560688003324355	13.047485426062709	52.05822096240982	15.596743102770745	16.197859630433538	43.554776249964014	16.168996885929353	30.621059587482463	45.207793934599536	29.25761508588481	52.61967894476099	48.55395876279226	47.744243310501346	9.662562895837768	20.926574892129835	16.488108976041037	56.33788337359771	8.201703513749822	50.018645925808904	32.88992444571944	10.720045445687509	13.484426545696728	18.306583098511094	9.125567457150103	23.97337488174078	39.252796722501444	5.946658417841181	11.96447624550679	5.340111177754742	16.076648984369424	27.13123964759282
12.378365128190314	20.94058282876644	25.44819211253318	27.024980574971966	17.237441281303163	40.20895168003393	28.24257234040071	21.2972024355905	29.93147732954598	29.871067091655735	15.447829296824347	32.937541907841414	32.70658720608476	28.044211910925796	8.824151399512177	12.552646053479803	25.275471740403148	33.05812089951404	18.780004957821053	17.082943752738412	28.53453097765131	34.433761079459906	16.62192666783385	23.097815439342526	25.83343679347262	30.34184475905502	15.598366316464666	29.830558210988045	19.89008871077237	36.6424585569797	33.423707466830955	32.399249553990416	12.918474038652999	5.342288952025537	6.1579961819588895	41.46808967116253	11.377710842387515	32.42287182413041	15.259971345052781	18.524934741948545	12.220344682178633	2.409848872236625	20.034826250605676	7.3115752807420895	21.652644301855336	13.024440913202024	27.233919395557795	12.39503020208581	18.93711539175705	10.11668507640784
13.747219468243946	14.847835495106867	34.55260702590546	36.12964267631261	10.542551309500581	32.0944192064138	19.774746693642044	13.894407366538937	21.73648491446755	38.49933509427992	13.920281811024017	24.97757505054501	39.855019420148246	37.14763171703288	8.338496993137536	19.30489482891079	16.200882998838054	40.64939451650265	10.918345046258498	10.317669923933547	36.134244824393384	25.600706846375893	24.674341809140497	28.31679746918932	17.573766820503806	37.37122582841582	8.56144531903122	21.353857007069713	17.016427553758113	27.78547945069744	24.99839368523192	23.883109544436966	19.89436611826879	6.1039185265028415	11.174680665149904	33.036081323342266	20.480403902579084	24.75401407699178	6.547699329839639	25.007663752870005	17.671215461154755	8.180988848629406	29.08412895214482	7.915483857208797	14.33041488172748	22.10279278690441	34.824945735620105	21.151503561021677	27.066288362838215	1.6083446470302292
18.81259301251123	16.652304458498207	38.74885471345053	40.331946759104035	12.447070637270219	30.754407026948137	18.296038588417407	8.596867137066488	20.624353972105173	41.66899468768105	12.00819938012213	24.06928108789509	45.15782346367677	41.31002713537904	9.005941569746213	24.592530309624816	13.085783632695337	45.9010824026652	11.384988890139887	12.198971296417522	41.37817716496871	20.843911386312957	27.528547645314667	33.617255232831	12.35349200424099	42.680815603235196	10.575227862006576	19.77807221509268	20.609456562570816	25.17401443035421	23.368923518121733	22.128394294645613	25.16528499192627	11.420536650263713	16.479808684065837	31.1872134806137	24.740606143506405	19.428613527392557	1.9055178112153233	30.33025619113548	23.00262078041653	13.193852402602932	33.035991073225176	9.495470816444065	9.043521616476749	26.55584364588306	40.06802432680259	25.970268861863076	29.91435311135632	5.70590824751897
24.359769597569475	36.064245794306636	11.547877753116072	13.055220928791384	32.6825908378305	55.805905007427235	43.89486503466876	34.10114376987226	45.56415125521961	14.265319357083163	23.620687397153283	48.5162815226457	28.644822393906857	13.862811988621324	20.02393979868846	16.928861906748438	40.6213005234396	27.50343837665196	34.410199114699786	32.54920292418948	23.74846475819577	48.600606796379495	4.66438561458658	26.039102325364734	39.32194868843833	27.050754030487937	31.156531329512166	45.482920618866	33.39055391588037	52.223479705335485	49.074755643405155	48.05125057533942	16.501591796212242	20.698981185122786	18.340652105236856	57.11673505145026	5.747178611704098	44.71377676337215	29.925049883586954	20.212250261803387	19.363122768208992	17.515744689275945	5.459137656160608	18.957499319082874	34.33066887551367	6.461158620714109	22.76131313889182	9.86937403581632	5.388237470731286	25.66195975597341
15.86789443119641	17.872581664074517	33.507123780072405	35.09019491586585	13.552441810861891	34.56307576549187	22.135517904848367	12.990217393379687	24.232203705579128	36.68507361990283	10.977189219910922	27.5529840258414	40.59694337200306	36.07145985623905	5.328954742449685	20.059907614986304	17.831102084015086	41.17106880716292	13.70146413855032	13.323335773627326	36.63933340823397	26.081813932500612	22.6446370878318	29.735135485656663	17.38708475831944	38.159991318960984	11.561858055082862	23.692797603256814	19.94194171198753	29.738775827343403	27.340126856761177	26.173353328568695	20.57058359596658	7.387588353234261	12.14939414715866	35.327837570980684	19.49503081737989	24.098947002374487	7.0259779610868565	25.947442043258498	18.8447101471787	8.363668553884729	27.81853759621267	5.0949905941023275	13.37461023185687	21.321907789519923	35.33044511364931	20.840840963342202	25.04129444456948	4.629868262112577
20.621619687912446	22.670429150134208	33.813146302798906	35.37996095342506	18.331191141468082	37.990423849215475	25.526210063949208	11.546442536157635	27.827492692461785	35.443123668585166	5.853176088929462	31.25550890689925	43.590237690032154	36.27923386093091	2.5589045860545228	23.3964395757295	20.158507488670374	43.85739403989659	18.016394128971758	18.092393203822287	39.348370879361404	26.202900205589497	21.241618426242784	33.666439992128105	16.79004329962194	41.237527123008945	16.337067904467954	27.01468525814233	25.06464534809173	32.27450614177044	30.60736380673403	29.365351072849744	23.796826521468393	11.883378491521672	16.051660918398678	38.40913117636743	20.330747801702966	22.370361748841812	9.045990661685423	29.37258473668311	22.68759960067149	11.82850964826419	27.842112353868153	3.8953169065138558	11.790609653315217	22.42404605071294	38.055332231195585	22.712032250656726	23.57141031730361	9.588141132858976
24.788884262307274	24.321107871719786	38.61777894017432	40.1708554303678	20.104131105495654	37.04968943421358	24.844841699968097	7.286699214468949	27.332209430471917	39.49594066645893	5.413058302145636	30.812468255180466	48.70825167777385	41.03616432964107	7.604668683713724	28.41553501184604	18.526364784349866	49.008038855785614	18.98031802185949	19.856074662892144	44.49556281754951	22.343236635275233	25.40951795713798	38.49215197573317	12.753935574101739	46.340627244431154	18.205934471628808	26.195401784777054	27.965798897836546	30.40471867731459	29.615927600343607	28.315339256757532	28.844100633161847	16.29369452194672	20.836565840346566	37.034651368506644	25.366833470425266	17.503097258395734	8.750495941900725	34.38230764288033	27.530841750306504	16.730033643808934	32.58653773692732	9.034859926073718	7.39609414915225	27.495751389092277	43.20059377722897	27.8664277696788	27.648491416496654	12.389303150462823
6.85182364860714	7.94228880654319	37.48611560157574	38.88427400524862	8.424605040481907	27.957608564458276	19.07831368414276	26.73019683547651	19.33553869901428	44.80140416368205	28.7113294185794	21.044595735378387	33.606744395390805	39.98686648511615	22.484097725088944	16.767097693976677	21.06006710633303	35.42276724399265	11.528970141096266	8.578250162146702	31.40536953094647	33.22640602715135	33.14849565980851	19.90836927996861	28.35943848664476	31.107629288073177	9.278358965432554	20.345172316228545	2.579949265454482	28.06237069960104	23.076184665673598	22.601147924869426	17.525587310203424	12.390834343400972	12.594005149618384	30.218149007684627	25.30476837579194	36.02212048804198	18.797924697011965	19.794252610528698	13.695520334165227	14.911407638568535	33.645290452036356	21.52164895490577	27.208366385873113	25.701914624132563	30.236902146229916	22.953774569994543	35.26889549055334	13.626566295290266
30.370326782347426	22.332948387936675	51.78186466479525	53.36245801586932	19.731319433052075	26.110211844339247	16.138366716680352	7.3915919003238875	18.627582312412294	53.78179396113726	19.849040680801316	21.703743519819866	57.97147206265008	54.31053357437299	20.82262478176558	37.520492369115445	9.10770193079254	58.89304973131785	16.848467399366793	19.547326055467888	54.39216117387035	7.845922450720894	39.589626753680875	45.72640505087276	2.1763949819954527	55.46128444995496	18.818291044879167	16.827658487394675	28.89257954651444	17.91999300504296	19.25845946012772	17.98654727282861	38.13897849775257	24.335362783863015	29.389019613768554	25.145881506971012	37.8803252673907	8.259664318754702	11.767298339786747	43.05593986179674	35.620679350005844	26.416904306715654	45.939337479658434	21.82659406405177	7.403036364921476	39.76312141451018	53.08502536814728	39.24763980642069	41.90451918791903	18.06565603200588
15.221349949133309	29.103175619213996	18.82970218038042	19.852373754072413	27.71977976450038	49.419414278055626	39.74579607760333	39.17647158832955	40.446498919055905	28.711042506649115	33.5637939862715	42.44013983504542	14.371196952331825	20.890887104418187	27.201855604553778	6.226889795011903	39.605454753107814	15.164857950850948	30.612572943094836	27.728581967476906	10.699152107258952	50.66001599584526	22.921746876446957	7.620559811723732	43.10236845169415	11.941144811386083	27.21980955593077	41.174102115638306	23.207552342705316	48.84223492057183	44.22697590331303	43.59854309065045	5.660349709597583	19.43581161485218	14.363799331728414	51.62335311661544	13.868180803457657	50.216379645065516	32.05227198881745	2.1776818488327536	8.437311106022785	17.874187690566167	17.721117566228756	25.683216140905696	39.576436581811706	12.210407087870713	9.405755287751866	9.125967789108948	23.893515332726125	25.673089548239624
9.082574847317124	14.52636053345528	31.105548204249065	32.657870089830155	10.787899668900296	33.84527392445975	22.06381696214211	18.9495598380603	23.626093820211615	36.219626985128286	17.31472318479295	26.556431328925903	34.87656113822782	33.714981489941295	10.752020091025711	14.383196066673118	19.871905277051265	35.75592622649255	12.484621036566757	10.637296582526806	31.258019301488208	30.188828365206955	23.073026850422963	23.271607012704283	22.531031279681976	32.38100654634428	9.196467205782044	23.64457812176911	14.365836744687725	30.70472423920436	27.191318027030977	26.218300152109414	15.006485842111154	1.3614914925022397	6.257873722529949	35.20926907219621	17.232673678641735	29.791540544961133	11.473560977637009	19.994632441119258	12.625636697917784	4.460390434594298	26.026763080913415	9.668949197561524	19.38342379376764	18.525139494683238	29.95186831310781	17.040324989380732	25.39049185219362	5.080271455274996
27.71963246538595	41.29361152771799	3.599195808937294	4.554281090029542	38.77027579688338	61.78015979087371	50.743610716853006	44.24095739255102	51.99111115337576	14.283761146870498	34.73935160933351	54.529640463088	19.498518949300212	5.61969123074288	30.254323389889244	17.88331441968622	48.75764422192725	17.5947528352707	41.1250286337984	38.69919926555734	14.871132348895006	58.06218740704633	15.654224562794397	22.35046028182216	49.18197154859147	18.625128888677985	37.657437113533646	52.2936838781327	36.74154813627439	59.58899322614755	55.70358016933895	54.84817311224236	17.15010476399255	27.603570333929063	23.53980840011089	63.55976553697749	12.543187037426627	55.17667777037916	38.92427732353901	17.48519009459103	20.973040816368282	24.727966997991857	6.572811912402248	28.966414297413504	44.52744863624757	10.668781866600833	14.320219263255376	12.052726337939017	14.985208707992411	33.585723006047566
8.076316075527567	17.743394299876762	32.56855916393695	33.74808961119578	18.20450715989626	36.73839781774662	28.915512211918923	35.085551386098174	28.94985293640992	41.53943556328903	34.267848825236754	30.25129247391363	24.265442221611668	34.8229166297734	27.508362792657678	12.148079753124197	30.922106342938157	26.384324489788103	21.35018507182974	18.32650712464729	22.749477639010138	43.01054971718383	32.36522894121189	10.429723046563078	37.47330695512243	21.844890025716925	18.682779774637623	30.111700931862792	10.56274162368558	37.787240664202564	32.61079264956686	32.25671539345367	12.711750113008495	16.816209018043903	13.67454681209796	39.28711372234121	23.235037388176803	45.11610678761	27.086937745237698	12.171590324680583	9.594898343637972	17.75712131077018	30.132030900914415	26.194076780149096	35.55328596099266	22.732945228006894	21.71579608793018	19.39206388366707	34.068976123395714	20.952860659649808
13.97736687579905	23.167510029773144	23.511768959708704	25.093335226093764	19.484332703977948	42.44517671977914	30.44537295639252	22.58678010216553	32.15848466432855	27.65039010316345	15.50425305640808	35.177547396290805	32.110276436342396	26.09369229100924	9.288365622643704	12.53449964011272	27.313078603631798	32.26070418928086	21.010567856984846	19.330226755797476	27.76706556304365	36.14026058717356	14.383224720790983	23.34611063494275	27.33350648680174	29.815606165798663	17.843665178726994	32.03382768536721	21.886068597744103	38.78487963862978	35.63490898367204	34.60001755743983	12.776146427295483	7.5628003695709465	7.471533765700063	43.682559431996495	9.455016631173297	33.676693053177516	17.0290913647697	18.407304595775823	12.753705115536658	4.493360685448572	17.97264915811263	7.7928928117615754	22.914182463958586	11.268603154521381	26.482506717826414	11.106556629906647	16.692495072411	12.226153164483323
33.12328155035674	25.429078116716106	53.36369250395635	54.93786084046626	22.764547959429173	28.35264761605229	18.99512395165983	8.106944520745428	21.43047641257401	54.800119071342614	20.230871419453536	24.39056767575182	60.447556730031835	55.857182062120515	22.157625892063642	39.92372431065564	12.102638364428335	61.27392797407267	19.917738419441076	22.575467499906036	56.75744765617905	7.417091713747899	40.67411399004328	48.4173630144862	3.0548663115915873	57.95081472587335	21.785942102951267	19.57646971617224	31.94087334312304	19.84735023069613	21.76828166874622	20.53376957115529	40.518618675385795	26.71460305461048	31.787008660299	27.128045359236943	39.61313254969891	5.160194386065956	14.100310046486769	45.556637877428116	38.14763087384527	28.59869491226478	47.43665718619906	23.29659785939065	7.932535437087562	41.57248129829104	55.4478784449466	41.261985118455435	42.93922007275716	20.54453639312184
27.523882446864306	38.30062396664887	14.050373781361808	15.367652262085423	34.64029761171377	57.48168028919739	45.30522987611276	33.57315245616774	47.14859915360413	13.221664481450803	22.177592842016296	50.24782626015733	32.9155698055003	15.950097780359526	19.82437910427873	20.915520693901232	41.40488287499245	31.646419684959675	36.04725692022932	34.48311924503245	28.020830512537074	48.42891533016072	1.004103399565925	30.37546037463353	38.95231640254938	31.389642918478067	32.96890356632602	46.890271720127664	36.326126187913665	53.28137695711664	50.52458036146996	49.43378322682266	20.553437059395467	22.707452074430485	21.185401800079298	58.574104027684555	9.581929782047597	43.742043843431496	30.38273193039966	24.540429711710754	23.133459774150094	19.56661600315035	8.407017516445467	19.02996218843882	33.746548606680115	10.738189611444463	27.07136942774376	14.079151375136465	1.5325564006715886	26.92278858312228
4.439633060659205	17.208117171554246	29.377004427561065	30.66194367475007	16.558589787182264	37.29466196442223	28.180377287645733	31.767225881608407	28.624972698357816	37.794868254278285	30.006542333167182	30.41081722216921	24.449117179187663	31.756545194776866	23.21451185800362	8.428154347600957	29.123123639645073	26.13061113320351	19.655500034245755	16.624230704583365	22.052654314301986	40.91199338554507	27.991682032366953	11.102047576606372	34.62495453644304	21.924996616318175	16.56198226421022	29.524412353989796	11.01556481812786	37.24582087592017	32.386254263985386	31.855540273278404	9.10820088281519	12.685444432617901	9.135401127950344	39.58404639620615	19.015789327223597	42.18248232979638	23.874480040894092	10.441687449614303	5.493075995134542	13.302385406984282	26.38793909184934	21.85438618447287	32.22337722686824	18.73172716045935	20.875137492219164	15.509349072903106	29.77607537495643	17.500223588476747
10.904412027847386	10.227681955142202	36.26927311044692	37.81699552771695	6.055590867253374	28.74857144684064	16.880325606781668	16.73188367279626	18.48148548335453	41.32413976275552	18.687900882990753	21.48140356470003	38.711038094510926	38.87834080971903	13.069781336376115	18.633002267135282	15.017500848744664	39.850467119817196	7.3275995659809805	5.859457502939968	35.419161517186716	26.003560887155995	27.96242437845384	26.229894091634346	19.283531168664478	36.181675118894596	4.2142508061682395	18.46211861272318	12.371391387000255	25.545012209359765	22.018198449474102	21.035844804159776	19.324121397401242	6.524724877389625	10.832758967780638	30.04613891132461	22.417426144325255	26.857805237740266	8.719631990768676	23.80932679805729	16.373940881712112	9.633467440948142	31.21064079847809	12.482888926206606	17.20313651860525	23.69012663515984	34.12863625434737	22.077701027551978	30.31399196611241	3.316118748271387
25.20056579281909	33.782657655599536	21.10623974145021	22.53845350644962	29.771305376242193	51.879568794816485	39.48691748085075	26.210530457088826	41.52728353144745	20.519955050139114	14.593135895575006	44.78558950071314	37.261563954288974	23.230934896584333	12.907561662346186	21.30363101700093	34.94048825916688	36.499417837167485	30.676732189856814	29.582035170659296	32.42935116085528	41.18161937924994	6.597351719136569	31.923810210002767	31.63913668127734	35.387032930178954	27.927990004892283	41.049926838281074	33.154133196001716	46.98994082457335	44.69849417472114	43.53705670523371	21.204307298381416	18.4600417836433	18.625311971637622	52.69207252922939	11.478988817116967	36.19626353107377	23.766031595842595	26.26004532791185	22.65661651584321	15.674661609648487	15.089788587273533	12.413235565134116	26.356804892955733	13.578440416841755	31.31187740256643	16.05968144312991	8.707002055445392	21.3184527330668
38.749511971325155	29.041514842147983	60.62943878484151	62.20760949838941	27.26681281622594	26.41516055686588	20.15280403022975	15.527046865444229	22.123550148326007	62.23407993471872	27.62110227534822	24.347017308550324	66.68223399790563	63.142441628730964	29.50634900349546	46.32221057284559	14.85090960056186	67.68795101348277	24.170928142125607	27.120994955285514	63.20210818699233	2.9358329911625045	48.09895371238804	54.16097464812907	10.204788523271436	64.16078636879111	26.720105627844507	20.14920380586806	36.13869758005333	17.495559599516827	21.165260095769874	20.172683390080515	46.956583242032025	33.18143892012079	38.21041011463564	24.439461371527063	46.77945660123817	7.735441176357308	20.67988422871116	51.76172424480868	44.31503592263804	35.338216730741735	54.74318051121634	30.594445604426824	15.366782448905322	48.6830531950688	61.897771147456446	48.18681822551531	50.37024146457981	26.872351973817796
22.892145008189775	23.306960667215822	36.70453135519793	38.264848079917314	19.017337131660806	37.13426969928866	24.777486921779055	8.803934989840398	27.197455857344753	37.92814837480863	5.212680287669928	30.668852347043508	46.567387261581445	39.14698226967625	5.538543895093593	26.28785617012609	18.834716200191064	46.869147653366845	18.195853552572945	18.77086838709925	42.35585729305034	23.726997380978077	23.772191242856795	36.41227122973385	14.1919104550778	44.20092595981544	17.067454850962747	26.193463655993586	26.503633546111793	30.877017147235996	29.701455295689474	28.421380489284235	26.71144482598289	14.303379045372747	18.758108332619873	37.30598107450351	23.33078014714946	19.41901626931453	8.278654419189888	32.25731603306893	25.44260156294672	14.620662071331429	30.69966695494974	6.931215611549055	8.995760973516528	25.439991494663207	41.06054048204046	25.7510307341257	26.05467762240927	10.847918530630977
20.186817078480424	6.9396898372050275	49.037047031442974	50.55917455459125	7.86756846640984	15.688820033990876	4.357637712253079	19.771068773561844	5.426234503817918	54.39614300932082	28.019562886040525	8.47144339833083	48.263021227320074	51.63770932120364	24.31718179682524	29.878225061981198	8.29501810523577	49.938134484770146	5.753606354485158	7.924234675097577	45.77047384790338	20.04241347528583	40.94919048714609	34.65678338229827	18.517740376972608	45.74498770454668	9.048851445371206	5.779728059614457	14.323000593151312	13.450508237281424	9.086455244297293	8.27120621724408	30.632835329952204	19.501002060138674	23.0779452604048	17.02966928085091	35.37778839812563	25.45338488138735	14.551259974343287	33.99059480952946	27.06993808321163	22.66380566060226	44.17750760050004	24.25057130680495	20.183597248499595	36.50824444590964	44.55099267783096	34.565695396994684	43.31766274021379	15.016120252086335
27.796891065067516	41.73693145060622	9.090932562404209	9.173032651148453	39.78176601865273	62.23295131924227	51.89761773641585	47.70630287558139	52.86840775924733	19.856181795883952	39.20193486528087	55.1161698710296	13.498181796589188	9.858057911604822	34.07054684271184	17.81032056496604	50.74995004520101	11.413105757983239	42.42435231572805	39.74860603195405	9.162334416899212	60.83976258550743	21.456980343260422	19.012422202271644	52.36314680462219	12.947110229540058	38.94329751507673	53.39621522252337	36.31448962380439	60.922760438056635	56.63832676898867	55.898776744997235	17.0468106378339	29.58290025494038	24.937783809123626	64.27127735453055	16.432222724169264	58.79225953049739	41.682094270654716	15.338749239141219	20.779236291390543	27.06552007511358	12.600191073748745	32.67208771977894	48.03378355960884	14.222943097226809	8.913205660649014	14.143236419601552	21.029097306609284	35.84485062413547
5.389023574279357	19.243348779171495	25.299278569747617	26.68123276533901	17.429359910203626	39.7617296379876	29.525458071127176	29.64853063357819	30.390428145524616	33.10802038615039	26.169175256027	32.61763296740627	24.351403488702232	27.78380825978429	19.39448738242418	4.692003627580899	29.204690109808833	25.475387174375594	20.252191830348668	17.421538753131504	21.06901434687727	40.37894917150434	22.8718354597472	12.680224273232623	33.16865371451127	21.829753155919562	16.834338891352267	30.991865170036633	14.445964491477786	38.60347444182139	34.16677990898573	33.46427983955357	5.455571307337831	9.75090081129716	5.01797170529135	41.769075640128875	14.007927268186616	40.49356378410703	22.131617546231364	9.433544408813647	1.9906053654836238	9.293089746689715	21.767328637941443	17.941691436203616	30.07767230599727	13.931407418887678	19.78836242697286	10.905102975989779	24.691596213639958	15.651405814529069
16.00084079796192	10.964626069458019	40.50612351190722	42.07474893760978	6.89517941663537	26.030823255466164	13.623339692088276	12.508322914824511	15.699096969652823	44.71742035850765	17.66993794688598	19.034769475388323	43.8998805161385	43.111063894161546	13.623374223991725	23.73294286608021	10.23135586014829	45.01096194752595	5.651368908827737	6.650748706166957	40.564837526895204	20.818304726552583	30.88740208660226	31.38217299332667	14.315778256598414	41.371764356769745	5.2168555042886195	15.191182519619066	15.663451596755934	21.57616567615123	18.840192779603182	17.699056691559154	24.407486736230044	11.0195322427152	15.775676434337344	26.857965997586223	26.47219566790185	21.961151736011082	4.8798763300988215	28.991994402566185	21.550500766618292	13.801295256291652	35.164695512462046	13.6147485471501	12.98657202126536	27.96625141659625	39.27015558268968	26.686083644973674	33.281065908106335	5.013271474782946
19.950171642664284	10.666268009115784	45.82745009099306	47.39324215084654	8.16000668287151	21.249139978027785	8.784134201895	12.846341956139913	11.138510072657715	50.027742690053415	21.2729570447476	14.603431881458082	48.284247362225784	48.434048403981556	18.323739961685295	28.503375972671567	5.097845339684603	49.57301195535584	5.15013234831724	8.003578762584823	45.188604002999746	16.759910457066784	36.13168087437866	35.3072543151224	12.450508113474715	45.74624199014343	7.657744645138603	10.276508641853713	17.223460979603264	16.25521480548661	13.889711685720796	12.67500104805854	29.207883488902112	16.211189637865736	20.75797335289238	21.80016875030526	31.808382638693725	19.92410746737947	7.812616713675594	33.47270423566051	26.102588947688048	19.094502340222377	40.51143369282663	18.53752224042194	13.277412326676286	33.272388398904695	43.909308520978094	31.891290916636546	38.528282733844854	10.36131074859977
13.023025866255113	23.489139862843974	21.956373607131045	23.528723856511267	20.068358060510253	43.219454802919365	31.440431370668488	24.703958368499936	33.020366929728276	26.880231627589176	17.801713387293283	35.923081744717436	29.798415883305836	24.5587516038878	11.589460713520875	10.348492672339374	28.747744367960806	29.964008292116393	21.879080113737132	19.93725618152579	25.46553641790913	37.987915401236286	14.282747914664304	21.213782297828406	29.337327638610564	27.50386440562142	18.571607703794793	33.02412593187529	21.46657916192584	39.977787903745515	36.58233366484281	35.59758361679595	10.546579349708702	8.101968806845663	6.455564496185522	44.60397891560549	7.919855573470277	35.816772697928705	18.81632496794833	16.162975006409837	10.842890211698931	4.934777044768322	16.671723310795244	10.087444471715283	25.044525897593424	9.479120347589568	24.178923793210092	8.933442186616238	16.470088113008252	13.55664816884521
6.678825003940148	7.650043206591856	37.27580655627892	38.68940424925917	7.766662934109583	27.886487032863098	18.70668548400633	25.92073741126086	19.067669156678395	44.436704446239624	27.897842977270088	20.89717006976906	33.918089407971266	39.791602308519494	21.69532342351446	16.67834265641725	20.45329807374841	35.67761454531137	10.89543566850831	7.90802432591778	31.611210970499776	32.590609578309	32.63593317430486	20.282595521944835	27.602451301227937	31.40904531436205	8.526333029729544	20.009613908984917	3.2241145867312677	27.733049650822526	22.826506949358713	22.3090028725455	17.440860749679672	11.686610733914039	12.131089665188021	30.07959002402059	24.919572931921554	35.26738034620543	17.97953976727347	19.937662669540504	13.63096343313155	14.278007845503808	33.3304122530294	20.748684113430382	26.398763541725625	25.38291155154781	30.427630733707176	22.702337908738837	34.777835147333576	12.795366503265495
24.933762172898476	24.268640687632825	38.959133970475015	40.512832832176635	20.068322397791967	36.82439785593204	24.64390859949513	6.942445436824739	27.13915620235981	39.84671071574566	5.708629658844648	30.6191516077434	48.975703202012994	41.37942199026292	7.9201598643830735	28.66175666224412	18.281860656940673	49.28915283024999	18.89256942329127	19.820217462776174	44.77483095545145	22.00034042344256	25.760527343135283	38.70501796294624	12.410452125034606	46.603685088608145	18.181765394497525	25.985018964981887	27.99962995769799	30.13543656251361	29.392727369702957	28.090038970867536	29.095763957816736	16.473474205664946	21.051163565383934	36.78655378999831	25.69208701804423	17.159199496227505	8.637661112014609	34.625553075724206	27.749371202032894	16.963510770544417	32.929735406839754	9.34016853640116	7.048095391180043	27.817032669747835	43.478908860779114	28.16803597238667	27.99951136649192	12.455522346042413
30.014383453459686	16.102559608561652	59.96479776475828	61.455081514258836	18.84670357911744	4.427304023706586	8.811708303014088	28.80539716379872	6.398505649506662	65.75795057184732	38.76231180893836	3.023633362946682	56.744991417102035	62.546176649843545	35.63656379950993	40.01860327544929	15.63031984720156	58.768001127164176	17.21891823244322	18.965888690322842	54.884682130876996	22.75451415194263	52.42114628979597	42.907706714867366	25.7811122000128	54.30430699980695	20.34509752987856	7.506559228548476	22.07780836340295	8.850714728755468	4.661889985812545	5.9052122987505395	40.78380262746977	30.79712912362948	33.949152307231884	6.8295169085655605	46.56044475845485	30.96947197021335	25.341062733434665	43.356732517506636	37.03293455856744	33.979542267594915	55.337923026487935	35.657819147364464	29.128261753284413	47.548599819629274	53.744310004312034	45.36633584435994	54.7834110067126	26.50745025329417
20.36217541839108	32.66086591426602	12.35020296544309	13.932557815032515	29.535490672075067	52.74253257880893	41.11186484131852	33.223119394241735	42.62415037988244	17.780207418402014	23.908207988951723	45.43960759863278	25.55666946912348	14.929955508106222	19.220273355848132	12.54839033562001	38.41597058086811	24.775800817435538	31.516126285516506	29.42344514892973	20.708471450213427	47.21285811499788	8.559075035361207	21.790325723400663	38.21504938511281	23.74668495524923	28.150182974038856	42.691844412156975	29.489433085208713	49.6916191486035	46.2267685201246	45.26545751346116	12.113288093935006	17.719825540608007	14.67470953099806	54.22555936232953	1.8206340519792281	44.14282369549455	28.17074665661338	15.95410690424673	15.045680859833329	14.609640668051057	6.980840416685469	17.938445002679835	33.504174908829164	2.1563687946547985	19.608038153814984	5.500955797963121	9.726823451623963	23.245190968627504
29.53296122180291	43.45988454375345	8.42592600434616	8.213847381831194	41.444513920197274	63.96728404244812	53.55539672574276	48.95443582392221	54.557700074822236	18.94596956554853	40.15568418629183	56.835451965908945	14.460347742164835	8.746604110704311	35.20684015088946	19.528405995755904	52.2918599753962	12.108305451595188	44.0555592065236	41.40692617615296	10.433660924163314	62.25095423812821	21.77109052951119	20.774098396286398	53.68239913889324	14.172184531055532	40.57174489130345	55.06105086065795	38.0957948592353	62.56456206415014	58.32382466093385	57.57113505735191	18.763630854833234	31.092150995260578	26.519053812870585	65.98308599361174	17.45960979854815	60.0134225968679	43.07744692002972	17.15325509916786	22.51982946767548	28.505443949462908	12.72882344903196	33.83409993328181	49.27228527091672	15.305481536942706	10.346347103248156	15.531562576060358	21.145826377690202	37.32237354139442
22.16075951026297	33.790033765619626	13.021024061256261	14.578832923752064	30.41824985390939	53.553766556360124	41.67418576929182	32.35413876730302	43.32338946117367	16.53053163314783	22.299433225355322	46.261609399026625	28.27227382637232	15.468003696501556	18.257695783094082	15.076348393743931	38.50475489002154	27.365167683456647	32.17056569660773	30.28633389819312	23.39964287439136	46.70616717888832	5.715539976874619	24.623048648332986	37.50645110698288	26.523990984630558	28.903164880833835	43.261681237994146	31.159010877246043	50.04730950354061	46.846728691148456	45.83166181409734	14.705240974475952	18.440359537416665	16.08492293097196	54.88486644559783	3.745613877975285	43.09189277648383	27.903946523476428	18.788335601953584	17.369876822017538	15.258990596830833	7.036872467968541	17.11368908443151	32.60191514857761	5.030971376324591	22.333504355020025	8.269550385730433	7.114756130937185	23.485832550533708
29.524173594835375	16.834167682984862	56.736534868480994	58.29874340429587	16.930685764718067	13.12800291223656	5.974898086440676	18.83849743185445	7.422844565254819	60.88017751376742	30.178886512490156	9.534566986556019	57.85700936782677	59.34456751501322	28.58682410680201	38.795540759149176	6.500657452664273	59.402138039076874	13.986214511117218	16.900011637746193	55.13792265229091	11.903270822474079	46.89101384623358	44.38363744642938	15.01217400679307	55.32645724634537	17.41449948303997	5.484583799910496	24.220233617577755	5.6339826216061235	6.527882263153209	5.400084055466432	39.528293916647335	27.040756633460745	31.36726152303474	12.406608271627299	42.73482189865663	19.79430655362695	17.689452789006374	43.33829784824821	36.17130273624124	29.992169161018552	51.444906098358416	29.02196417408774	19.07958058308318	44.16886508026647	53.889790169487185	42.67626809832872	49.287889991503555	21.294733455310794
11.576560942372131	16.51680235377869	30.675979636012435	32.24870770144073	12.504040200246038	35.13466852641556	23.043427752657305	17.357707023538683	24.8116329848802	35.04556000482762	14.702931355454286	27.900758633334203	36.1937563094145	33.27751089166618	8.095333195583379	15.623255800766696	20.02832131909958	36.87757342442866	13.69877690425722	12.32095738417159	32.3516612294291	29.572748848245897	21.50722698282617	25.1612433207043	21.38679378941318	33.735078877218406	10.707231640890866	24.631972688714573	16.94662575223524	31.373037921124943	28.244134486728115	27.194425541411547	16.170284459661897	2.862635591632645	7.607442920767128	36.29564966280099	16.623256015621553	28.389040669569273	10.4550717757339	21.454300281749322	14.285268988309467	4.208490959101557	25.309286258638384	7.015155034107186	17.76537202566656	18.176441048845415	31.041398810942063	17.16974522046554	23.87151610504087	4.845099691500585
33.19459325336931	27.73436871029753	50.33183136616964	51.88523263045358	24.42425801378255	33.39284925269291	23.126139444791953	5.872654628540977	25.6717095142414	50.884267454342215	15.920848488853519	28.853428555856244	59.351348753427544	52.74936474634401	19.190962291792417	38.797882189643204	15.934844038454647	59.90997794690267	21.96893852972317	24.20407721227764	55.37829778878472	12.783338485729201	36.94548849057836	48.07981290434386	5.3588963234844815	56.907703497454605	23.071449679144195	23.94374797166239	33.533151034091794	25.114113759793906	26.512884867204193	25.23007551664709	39.32177389043238	25.782986729178322	30.77999997585057	32.371330223921944	36.97844785558441	5.802475049786601	13.771283143783256	44.64108795224646	37.39620542103648	27.119894447988568	44.29994306895231	20.523870726031582	5.439239414243681	39.063246855581085	54.07072387119355	39.18003826147296	39.11953020339929	20.120764972889717
28.162183030323167	42.02522113640417	6.835794061579188	6.984452945743752	39.85962311256357	62.55316745594067	51.94973287132762	46.87574609332985	53.022844636785194	17.62257388307958	37.954148916549585	55.37909154818106	15.750539235363487	7.735867860506132	33.07312755862161	18.138818966011723	50.490069893430324	13.660302656126698	42.404182824200085	39.81258012630401	11.349163329147654	60.29456464028212	19.580366110502034	20.50849446606793	51.65097390049923	15.138580686534382	38.91867713496521	53.46953404819125	36.89599983510724	60.921579644381175	56.77752428113806	55.99476539157527	17.3749153757031	29.267166854583063	24.80730903087317	64.50069672258869	15.298533148149657	57.91516902097339	41.11504275269588	16.37857808728061	21.18721362570283	26.603392680229227	10.585845169665541	31.7140230936692	47.18749625216246	13.174458004329074	11.011134574991472	13.619038372075545	19.01985414570468	35.45038425787488
27.055826918649444	38.55222988781372	11.342120172028435	12.703442775613137	35.07753905302139	58.1260688235505	46.10769079358657	35.403605632055864	47.843791322334816	11.987436895413143	24.37184378253018	50.85114390029758	30.364208178241988	13.341446600612421	21.447151386235085	19.646458210903628	42.573140017844175	29.007326391021024	36.695590833274515	34.935957002631824	25.478312069325444	50.110620739273195	3.5463615298358766	28.557092582835686	40.7178192334272	28.9167867438113	33.49915561649294	47.69619846898909	36.05299824372231	54.30394147368599	51.30740897438273	50.25739816526736	19.2049947473213	23.08223870225971	20.96225056694091	59.357960914969034	8.486280381182507	45.7875753467059	31.709595273771086	22.750353343179274	22.10270596928398	19.899655110761174	5.63170623170736	20.51056006469788	35.6034446811803	9.111666333313835	24.569598271646424	12.533962188226115	3.0551448446449383	27.782840802695787
23.514700836060907	37.36117346830987	8.919154312897197	9.803355847911178	35.19957234041792	57.890089005189985	47.29527207135764	42.769477545503676	48.3569484372913	19.40794427968495	34.44300074333717	50.712320704435605	15.597986366007584	10.817923260178977	29.17958772774572	13.496983304990236	45.93525378217841	14.311522321516563	37.76219569956792	35.154378381468355	10.724709769369657	55.92018420574722	17.801603188156506	17.026318082214893	47.421219823506185	14.270389391501054	34.276762235424755	48.811999566104795	32.30808253812519	56.27850057262534	52.11291593204562	51.33446684921478	12.734983104808412	24.73182937569656	20.18750944688916	59.83291547716102	11.67858123613138	53.86051206002253	36.75500540125988	12.274947306022282	16.560598409937736	22.15761724880778	9.775298325475955	27.768665389633703	43.09889808108744	9.431298856209626	9.889103860604719	9.207334469558665	17.808972610600414	30.964497885151378
37.31383919385398	24.821716293102714	63.50209497054432	65.07835481539237	24.75256586596188	15.82015069306651	13.835395219312801	21.824412820232606	14.73046975200184	66.85876133108584	34.15382116834023	15.6881942917483	65.70399228030627	66.09787543708556	33.93981254619974	46.34713826539967	12.880119784118031	67.17788085494887	21.71431655800951	24.70194809237775	62.8674340154371	8.848603726398062	52.697520350692734	52.30678365073475	16.718908732065582	63.169178234663185	25.048094124166777	13.005091574893752	32.205391519097574	7.22292819698091	12.281032577786444	11.767631934448866	47.06497269849987	34.10579961213264	38.68937977732487	13.48832588188064	49.43068480869674	18.316663500564914	23.310066722570618	51.08241202793335	43.824860170616844	36.88948337788544	57.99428447333528	34.635288886328546	21.900863476483618	51.01731232127144	61.606105149538564	49.78509939310526	55.07513363581842	28.031833566198387
18.27199624942437	27.44923046230595	21.3563701893903	22.927354656501226	23.635862881683245	46.35240704913099	34.1693940531261	23.988988373983776	36.01398744797505	24.06863348979452	14.697843399917081	39.130883659648546	33.2308914519273	23.842414899995994	9.907881717286168	15.190840782603155	30.455092074194795	32.972117702538725	24.927823379795214	23.467631055410894	28.60981210412554	38.31742810260094	10.278492931951424	26.054909501725568	29.11171298095015	31.104229388267175	21.90741727111598	35.755037102954184	26.32770811211379	42.22311218721471	39.3877037252795	38.30130621585994	15.235752279623547	11.885799398892955	11.69854434574122	47.43800632992849	8.10120829525181	34.817198047100995	19.63475203372751	20.665523395867208	16.113056485214912	8.91228796876721	15.431632330366751	8.72005655669215	24.24834032533412	10.320652317232652	27.382035153540098	11.516148279985336	12.652999007468003	15.788413630911199
19.898799084715975	31.69926112939014	14.047814428901548	15.629824030184574	28.416952872141533	51.59552677203136	39.82283658235274	31.385156524268055	41.40970672651636	18.593924711144638	21.967951455870974	44.296013997563975	27.238923717789593	16.595330879789724	17.348183239990387	12.902217114698603	36.899641919826905	26.557832169136717	30.26914789750792	28.292968104552447	22.421606827570976	45.4804671911952	7.773568746225549	22.715372416961852	36.41993280118593	25.3587209658792	26.954495559303897	41.40765076791058	28.921423703595764	48.30289976814	44.970936095380566	43.98067065658969	12.567210334064267	16.486295458399415	13.886487601885344	52.99405902932945	1.628252498905259	42.27109189598977	26.505282369096783	16.899914659198426	15.12203167095023	13.324906278592769	8.385347552773661	16.092713514707913	31.658849977094704	3.5486548668019333	21.290423980908972	6.367939278661392	9.352530469684291	21.77895683926136
16.30352917761742	29.453593514000143	14.518215892547515	15.998959393462803	26.78183924934843	49.86794013589225	38.72932348243722	33.4575256720027	40.001748747595066	22.021910652529407	25.720509794936994	42.59532180493843	22.06374224187525	17.09117733405897	20.053344772543664	7.56706962681207	36.866807397360866	21.792852856000323	29.109304743855503	26.705118588701524	17.418041319457846	46.61095634205455	13.587186398611767	16.77065717958692	38.078446232339125	19.994769349951486	25.643025813037625	40.28121830029927	25.481352435163263	47.57771493774828	43.70316576465342	42.83780446334661	7.067318045113445	15.6521197610392	11.544882203278261	51.58509910372548	4.344955047410498	44.56388709654158	27.435407649575566	10.94480709241963	10.294482450622816	12.908715217041767	10.643988159814523	18.601461595425047	33.794228918020984	3.0628031911008624	16.193265953920537	0.4039691045697201	14.844404173666886	21.767806886204486
31.07736391485756	17.218027813843438	60.159213648097754	61.68603055485445	19.00125031474575	6.099871842688852	7.16699403862428	25.620230858823454	5.842298033657989	65.25542495311015	36.38306117780834	4.73596342378543	58.67166461597067	62.76212804831185	33.97975373744931	40.915401025843735	12.609714487953775	60.52030680422965	16.733132603574408	19.063724531239167	56.47154147865417	18.2203575118526	51.5736583853196	44.89216459818061	22.060405843107027	56.18525906455477	20.144727764214267	5.578425875506175	24.017130041977733	4.273619871102378	2.065414119732633	3.0228502564480295	41.674730408903606	30.527079755914926	34.218586906815005	6.143799322846613	46.4286575493114	26.714552422168236	23.271398398261905	44.76457500979297	38.044413856789404	33.65875323412883	55.227227681525804	34.19205410119551	25.896882432579407	47.61363438821398	55.283338972394596	45.70612903988721	53.96238486646972	25.535166254292964
29.405400653297797	43.118686344558654	4.168000025721415	4.2588171667031665	40.725653921485936	63.63616410884796	52.74994088685967	46.60807445671021	53.93729043159832	14.897582362310901	37.14881233848655	56.410591296784716	18.45306445738622	5.061812706607247	32.64049209804285	19.449576348952323	50.927517583558846	16.280248858874046	43.14852819684336	40.6630160768138	14.082390555159964	60.360581173494424	17.890691732644786	22.847601517027197	51.52384686409763	17.871802616081567	39.67126013694208	54.29062558865296	38.32164995081363	61.642267732505445	57.66700044562146	56.83652224185815	18.69805518187669	29.732007379257393	25.529990959313757	65.47930301152934	14.89820928289155	57.55981694109536	41.205451235652276	18.382904897047062	22.537844158263542	26.912681612861157	8.768058685950319	31.343087356611342	46.89826070922403	12.963832618998929	13.730760218336135	14.084423641425925	17.075303603823574	35.780573126936424
11.789788838029025	25.746613149648816	20.20712703257633	21.423822349972973	24.134147204460746	46.18839668635079	36.211467391086586	35.44502521084239	37.00793352506013	29.287160484613214	30.242517473280458	39.122768911623474	18.10907376920779	22.508639899411566	23.748769717898394	2.4657734317781457	35.87601736318732	18.953879956161387	26.972415656853908	24.131356616892134	14.480374787729147	46.87628197472542	21.641828718726106	9.018913008351513	39.32427319301934	15.646782384311456	23.552290467028406	37.66397483751569	20.25258388543251	45.29836882399416	40.788592621163836	40.11798045975007	2.017827845777708	15.6577430532693	10.584629028825793	48.2977913348393	12.283584512055048	46.46438877490204	28.27133847229328	3.6279322224259345	4.814874426895864	14.198640633627154	17.93767148364809	22.231583126476444	35.849644469552395	11.132432160676982	13.182359321350532	7.721662511200344	22.947865773363933	21.88466381251615
36.62116637112007	23.132917867848665	64.59743991705764	66.15324874429189	24.135339827975503	9.898452768158393	12.089611135183716	25.854642654701287	11.872812701638578	68.86559885499841	37.724758828981706	11.531900571544922	64.66188659474946	67.20675536999438	36.5041622890877	46.19598597881289	14.435524876798839	66.37665661229624	21.422618431998647	24.146408663852984	62.21677169612043	14.687714874375859	54.87521070217758	50.978366195545476	21.259722397630725	62.15153056551657	24.90640412610705	10.734195167388147	30.254593269503307	3.0120322542272637	8.423690067513165	8.555925761756688	46.94237039564918	34.85575840283842	39.01465721252147	7.378085871413244	50.63463436228219	24.038706228090728	25.611372530792885	50.43479668954229	43.45413114373947	37.86007518827142	59.36960520478521	36.97822718814356	26.019907102203533	52.019096166249156	60.996392604077265	50.41491831340399	57.27187517988721	29.235726026216206
5.736713707484283	19.617642664758964	25.94164735762103	27.25047451542311	18.304008182823875	40.00345390907255	30.272603953477542	31.656151643404414	30.950175170556737	34.29199347173855	28.528622382541574	32.973849203915144	22.854221087277836	28.34829544729422	21.7449065663102	4.954881138945734	30.47354822444271	24.204041153224924	21.267190794588714	18.326941174932912	19.91241718351994	41.90496706833468	24.712494496877454	10.554543621309536	34.98870924539857	20.31692315886063	17.947773988167	31.689569490120384	14.06398187071106	39.370306000277075	34.73070106111847	34.10551805077425	5.660697483252709	11.866276495843671	7.344815857832352	42.155307637864354	15.615454481410493	42.397780637556934	24.004220034978307	8.11296798894264	1.9981027674960294	11.641386693019454	22.88436601334458	20.301178783151247	32.09373891905223	15.250100681990125	18.668186605963413	12.008241043660336	26.428481056834556	17.514377932755075
22.241386574582137	36.15045148561345	14.742067611255777	15.319530085967235	34.6678489545418	56.471178396136835	46.73305180382725	44.92928337403235	47.47778033760148	25.47846499516186	37.97150722535611	49.49334020688554	9.973746117528831	16.202725428632114	32.0858666345261	12.7330520232877	46.33238085430166	9.511624366664574	37.50595515046402	34.66667186494325	5.1659082472237525	57.098819336046354	23.454877378510876	12.013144419300277	49.172628741089234	8.260901998440358	34.078123583559055	48.175577022804106	30.221205819933836	55.824358988028415	51.25894384947274	50.6146962089298	12.028027905902308	25.657384991884044	20.672034264963465	58.676484308967865	15.92329776802	56.0471267949664	38.20105626903094	8.830181040917417	15.343039728193892	23.64143175607356	15.959045007342016	30.5952904256521	45.30182338198761	13.731903971859628	4.024347386529895	11.977368125792955	23.732642603591522	31.98180181350635
28.75922964057818	24.367200685133867	46.028146199739375	47.59132840724475	20.73579621443637	32.72891024719227	21.436426558535924	1.5071947252226103	24.02533069324472	47.065937615466055	12.437520213680415	27.395743156843672	54.72147570265286	48.479008191164326	14.787019164045171	34.170911941214946	14.321921951217094	55.28137047890713	18.57949739912155	20.503096092132914	50.749593957990754	15.042999229392823	32.9864542483114	43.523371959777975	5.579654563929956	52.27940213150224	19.212708826966413	22.498884917751383	29.67524384958689	25.08731401671874	25.494540419979757	24.17625899022245	34.692428936931954	21.186230651035213	26.166096201764674	32.152076588961506	32.52188801269289	10.171949832568323	9.478435603513022	40.02244395275287	32.797867084906294	22.48898220951764	40.03325113271168	16.060561748704497	1.0325885867383746	34.57592527329896	49.44180122455098	34.6058003159901	35.22427624133488	15.653591112472977
10.298312264873191	24.227989483255595	21.889816904289678	23.115602185071534	22.764167155069433	44.62492784754768	34.80107851654223	34.78536036433427	35.53564378016569	30.866373602474507	30.165470122127306	37.59128798478893	18.922093402148718	24.20168405194267	23.55669714314998	2.3713372390627367	34.68678685362869	19.98611764734094	25.657072405001173	22.772087619101736	15.581991182728633	45.8514790613472	22.77639070694148	8.53134201041511	38.501952745758985	16.415290144954625	22.27033588440491	36.236507846513156	18.603505047797206	43.895989193204905	39.31691642508112	38.67139104604652	2.4616586721753593	14.88840660087438	9.852203907538431	46.77166521053187	13.405502701900957	45.737167906340765	27.445686515766038	4.022517167477473	3.5041417314117727	13.744419555493288	19.486896565617116	22.048879768220075	35.20091763634622	12.44648970172009	14.305131743332128	9.02453841602205	24.187300692675766	21.00094364605032
1.0186083797063825	12.954841598130576	31.520508170930167	32.932008336645346	11.587444141962756	33.44516400870441	23.517825462721145	26.682015503994744	24.221273817760874	38.84716834572262	25.982108400837433	26.335800489720683	29.39671842868508	34.03424438229741	19.309428580054757	11.002510317820736	23.970210114283176	30.88406086342787	14.607064976772252	11.623470676195533	26.640985061179745	35.672823252420606	27.519320393995613	16.32055146177004	29.390020719899322	26.85968745081097	11.392471036122538	24.936279665998896	8.405819236606893	32.615518233536974	28.00257432917657	27.359601389327104	11.767685593904758	8.550830960056675	6.980511504948449	35.50480244135653	19.3885205895009	36.97008732782976	18.72932937641067	14.843032675871196	8.018320893787136	10.189721364262834	27.658818675198706	18.08870136430142	27.144447192807963	19.719347726185916	25.40684837862409	16.963948631607487	29.565727834585765	12.4654002138767
11.617625003519663	24.258145049562625	26.34340717003871	27.379647489849095	23.871428187681126	43.87605695451634	35.34978378349163	38.50966330789023	35.64931145885578	36.0317037348073	35.28720077903324	37.21109828155825	17.28954434782329	28.418160353301335	28.537126598218652	8.366818037633804	36.44891945864283	19.199655223754505	26.9774177571226	23.941936108453753	15.4265305366559	48.20000002724758	28.785620360005833	3.794969425838505	41.672843054128265	14.79732565434351	23.883093210851122	36.649905886526746	17.49456719091371	44.3717865770868	39.37851613696974	38.91918503357543	8.53056075099286	18.78790853368363	14.19461797264439	46.32791707717314	19.41519969946639	49.15460341776336	30.767797178429493	5.350247811949032	7.671834902946489	18.452011122017485	24.826216058880142	27.068317047887103	38.95246114501485	18.297265742690602	14.372618110767462	14.889772768559656	30.116035162402902	24.297339925706037
28.5486536281704	40.254379359182174	10.146761772983622	11.402599766215184	36.82423612141312	59.902395298762784	47.9111242067292	37.19886886727227	49.631157755033875	10.17740895530159	26.06030297162017	52.622111922047175	30.232045322808602	11.946196917144457	23.26676623467574	20.78799707062171	44.40945863153483	28.707520123760006	38.47981550610958	36.685920926063126	25.37837073147351	51.93060836766663	4.966078476222173	29.269331762744933	42.52518653047951	28.916884248312222	35.26504339127995	49.49970203418986	37.60047863056461	56.12994042949939	53.10694304166058	52.06265720815888	20.302066470442124	24.830073555454213	22.560584737216562	61.15610821705903	9.874481254048481	47.53459352379528	33.54898320565153	23.513121327440672	23.36112913705675	21.645543197172934	5.0065971761389125	22.342245766490723	37.393774292139234	10.178664818785274	24.541516852252595	13.579400328949566	3.5680102418605077	29.599873303331456
22.44372042904501	35.282006036786015	9.097701634895257	10.671620892991186	32.347833914697105	55.5411778107988	44.081974079423475	36.595942646532436	45.51206656011869	15.826464298569329	27.15651418514532	48.243818353177645	23.480477968297198	11.700354867220604	22.587849102220627	13.644045195164777	41.6064469769194	22.391772780869942	34.4600517921806	32.24926807002882	18.584759305176796	50.552887482580296	9.829828175572327	21.56545475817233	41.58107798555781	21.888588683489957	31.050180569487026	45.65476021870521	31.6258840639562	52.7548420755721	49.154996076089674	48.225839865159244	13.066158589237167	20.707342459480948	17.241682731975683	57.11871591157991	4.996779670346601	47.51141201277945	31.478983796676694	15.83011418836229	16.476970689393287	17.666795790206166	4.439177509262089	21.310891788111466	36.8769213230564	3.6075616252025795	17.594034985650197	6.462332954562936	10.228648742351194	26.414970908267644
34.96098221901431	48.0710677737386	4.660057640732825	3.8872893289700596	45.16234976874998	68.35730764305414	56.84956057696842	47.8834919950756	58.31533866216635	7.198663986985199	37.037362474204336	61.059839980418154	26.370634797421907	3.1667714095999924	33.8194806371816	25.480633842860676	54.09930965551248	23.97534263910356	47.239414951534854	45.06234376313772	22.167425478745237	62.39087393394177	15.974226128563435	30.573021687700145	53.120242377181896	25.951752571249607	43.84616546842111	58.426769736153084	44.113572709818655	65.4458189237278	61.944676490214924	60.99966624571374	24.787751978000244	33.45583865159181	30.041979514681714	69.92194813353407	17.563571846674908	58.40318786135826	43.609962498947105	25.659438743515175	28.52245783204781	30.362309602994543	8.81610708457997	32.754359200993406	48.10513897144509	16.420109015110544	21.861092098151957	18.856973970424338	14.203691392254711	38.96643527586198
33.591927435382104	19.634640290698425	63.11859162067914	64.63154540262087	21.881326463566356	2.80321106088981	10.47012018279844	29.116803728806712	8.69765218495303	68.46948249397718	39.92221633636574	6.290791506563818	60.71818519346452	65.71453348696625	37.445429368253556	43.53542529844956	16.14707274778789	62.68007157854488	19.83749326936412	21.967481772612768	58.73025975578625	20.872894935630384	54.87972332062805	46.88955850358835	25.42176336588211	58.26004309828429	23.171796922030797	8.90088903140695	26.001533897993706	6.148580182809478	5.252172187077336	6.449057438304918	44.29888033289823	33.62164586692376	37.11353910138594	2.9316428881634886	49.50140185890942	29.711631095174923	26.780183713711665	47.11685990977078	40.60137022767426	36.7785863029964	58.300894234568055	37.62401502716945	29.385058808173827	50.61317740493092	57.5697117294357	48.59094228822768	57.263017455445954	28.835130876787673
19.903358231307468	5.949698555317602	49.68885851581554	51.178960865148426	8.681701891155095	14.690320722934258	6.1013755361288755	23.063704657296952	5.6252987424324	55.622259280976174	30.806530456328847	7.459669428907443	47.35357027763699	52.27000991724324	26.664426871900655	29.85457463474749	11.569117910062422	49.19763474223889	7.690538821277046	8.82682386222685	45.16373262527469	22.9884821960966	42.49620192192295	33.58979018940617	21.88291201603369	44.8641837116872	10.353591758474119	6.962337118923332	12.771001234401345	14.494993497482627	9.312741236236546	8.938105329455471	30.618651105532344	20.677024694928466	23.67582767365432	16.60960246411689	36.334427211485675	28.76282127423613	17.450340341546998	33.4857276997195	26.91279072586171	23.86042919337334	45.09701637575261	26.449830585728957	23.48381470971446	37.285124610012765	43.98299359236031	35.091253588765134	44.83291615943303	16.991903103257417
25.491175678280968	38.73553977321802	5.252205451536286	6.776554901466369	35.98584081775132	59.12265035578732	47.839305924812074	40.66327257803913	49.191605162184445	13.958704240259879	31.053522015727108	51.84028600097111	21.645162567417337	7.850571811606107	26.639398192135438	16.036815037824937	45.55907411587161	20.110544893142187	38.20925318074382	35.89957484577852	16.81314558287008	54.61612051766526	12.285375316153942	22.23431386312143	45.654545358644526	20.41224882347475	34.7691318671298	49.40361228462476	34.63612863433394	56.589294596518045	52.86764644888837	51.96947081179292	15.359534067589049	24.5339664236764	20.771901300402895	60.790023405100754	9.048371513171086	51.56236135639957	35.5246872842912	16.852739588872875	19.059222120341218	21.558007447411427	3.63824667549463	25.374677975334443	40.94180556646587	7.3793773908884726	16.029320337552424	9.416630212120438	11.92305502410658	30.364928907306723
31.0286009185257	43.29507446998921	7.249987130160644	8.20246424158307	40.028018758299936	63.19338952456558	51.33591745032138	41.09364186142733	52.978949053447835	7.071912568506622	29.97363060352395	55.896804050594994	29.028411942255616	8.531409606588037	27.12501437080176	22.510045868331787	48.05687998718872	27.176384274801652	41.82776509238897	39.90202553829874	24.31056319829186	55.78491895239038	8.828760035005924	29.89244913828205	46.404694943999644	28.006020468207602	38.54448077026368	52.92347895608244	40.18101647861476	59.68012983720702	56.50827211906175	55.493283033225815	21.933100176637925	28.075510356938736	25.370789767575417	64.54528284179743	12.476377842036062	51.45349089565991	37.28909231303309	24.335774377371322	25.312006817998288	24.90043438662339	4.607606752731455	26.16262728033166	41.293211154754694	12.132531615859726	23.63968412057658	15.300430167968633	7.0410058710661	33.11873591825189
15.188088532255703	4.616256441398748	45.807630016780266	47.217888416419996	8.811829324448711	20.010408593741356	13.38749574862842	27.440234349990735	12.726122416313599	52.848038697689944	32.72671834865213	13.553744082621272	41.015676005582634	48.32025310372959	27.39743520014682	25.12118790252239	17.92575439724632	43.05956851327743	10.354672225464993	9.058801098082629	39.2355383721375	29.882887655340365	40.65141164550379	27.17825137632272	27.425532789447022	38.57793560332828	10.768259810967649	14.234693640296168	6.440813603436134	21.588877496722386	16.163661700254927	16.018342304153805	25.878444611383905	18.92718113452132	20.438069243878793	22.530583347633215	33.318255837960756	34.75756139347708	20.4260076491918	27.858141381539934	22.044400316082825	21.90530700724366	41.81772305642337	26.786494609466324	27.901505853372534	33.87161437629086	38.119907546896385	31.232493779886315	42.8681537196083	17.513241182243462
30.839016274674464	21.246146592360834	54.049405981173265	55.632497337588006	19.298089848515517	22.6160281478898	13.49876807468021	10.852298617643594	15.841784891451642	56.584253064436076	23.218827194151682	18.688966408049517	58.91930580393578	56.60940700882345	23.538734180902388	38.696063380477014	7.147077707373941	60.01731370976222	16.217084181262877	19.149060479944723	55.557953885239044	5.79979244411164	42.37928299687924	46.25031484172526	5.905083956245973	56.390195440912535	18.745889464383353	13.941062620070152	28.232108919705524	14.255835512249746	16.003777351082274	14.778777209225973	39.35334352383783	25.686645150743495	30.642592665069767	21.511936802966755	40.03293574880764	10.465463517682776	13.557884108742169	44.01249340965562	36.57008076971766	28.0651911470034	48.31708538299687	24.403605812457137	10.932788759199077	41.81311697279103	54.259496170559146	41.03179623691329	44.72661605982239	19.35788828678705
18.55373266655438	30.475850850941768	14.771285314511037	16.353176500683748	27.25747410377215	50.45433345462466	38.75667735402442	30.899221039439887	40.30148709975875	19.837665487953323	21.909856427952402	43.15221686411375	26.668772408893823	17.353235306470683	16.956172489275193	11.61252467692796	35.997260900298286	26.130696820979132	29.176465279045587	27.13907177721144	21.902512789988965	44.81286504926761	9.061979809799826	21.59310600886626	35.8507031925305	24.710777877904302	25.832716893133515	40.338839524560335	27.594241268540983	47.302181788727225	43.88610197527127	42.9125622920081	11.304529987296888	15.378843832194693	12.596112969270752	51.896533293287604	0.8678728755556271	41.8599473994877	25.75413306894033	15.802991602354798	13.778920197627171	12.244334233514055	9.344837455695167	15.637614802977936	31.188664964580365	3.124965333159132	20.734945123545494	5.3523122117284165	10.701014501533919	20.832661886189076
8.099264548776468	22.007330255980182	23.853042892797358	25.121203541916884	20.62098555610683	42.39400705177716	32.62627182933655	33.28302220926707	33.3301410705524	32.529593209015374	29.361239925894417	35.36574874260669	20.74782033905841	26.21394251523638	22.646708796234645	3.123871212890534	32.66826732274714	21.973081872420934	23.549144651197306	20.636156679440873	17.629284905335144	43.96669698100689	23.68133768675952	9.215659179779989	36.821106148668555	18.219083972526796	20.192245234955983	34.052103391823536	16.394175862537914	41.723375138227276	37.11111257081956	36.47692507668995	3.688896468080119	13.36810829926072	8.479332744541079	44.54699741597734	14.390574766846278	44.14485655868614	25.785129044245327	5.868903549932541	1.77436811075164	12.624085481836094	21.11585470955077	21.161889530851397	33.70955823953487	13.732365401150469	16.370310209154955	10.367967297570505	25.249212839188043	19.304293886924334
7.591666853842262	21.069781912680313	23.077035578216165	24.498842846215233	18.853555339582424	41.59019044747963	30.965177778839188	29.394721681553754	31.993827038472638	30.610575327810608	24.859910100703143	34.37894137515786	24.181267728962556	25.600402373820508	18.18296104290398	3.6313590388443924	30.092052766877188	25.003515659293026	21.49988614474014	18.816219813534016	20.507198142995776	40.88180984267634	20.30756935649651	13.684715643501756	33.247595866629844	21.708337078507064	18.024914571442757	32.47012561100947	16.76634301221291	39.98781821185263	35.75112477333758	34.983130525611664	4.265704556559258	9.580707380502568	4.507975497537984	43.480039274878976	11.430599669829002	40.394917324982934	22.196366190130732	9.42712068021308	2.937153275462018	8.288289385149966	19.31193896198689	16.686017441848357	29.803988323381326	11.424920154795004	19.201984984153896	8.52499729423617	22.112105847596656	15.829434660064996
40.94885798612921	30.794686452995073	63.15869107049756	64.73731114961157	29.256312829719658	26.48087460780146	21.379982885719738	18.063287407504557	23.16414911968364	64.76614247452828	30.113116240984674	25.108057439524057	68.99095942744762	65.67412407524493	32.04557794713614	48.685750327381065	16.658211648303023	70.03946918646307	26.131509032422297	29.12191685502721	65.56325911170505	4.434437813375733	50.635329910749356	56.35971448851022	12.743093174208274	66.46511863791936	28.813898258832698	21.20262794288539	37.993475027011876	17.63422830297227	21.815001101677584	20.930163955804563	49.32824014380359	35.57760700962274	40.589457165287264	24.257080551348594	49.295563677124726	9.67746718401252	23.128173577877583	54.07530576718566	46.628949811371655	37.78438982101488	57.277757444630346	33.13006559187276	17.89835940045279	51.18963041686582	64.26088649813738	50.659596892372456	52.90424571844053	29.25656323711323
36.79490692351254	27.40461858677736	58.55665656088315	60.13526502780357	25.461861081143763	26.136647922479586	18.97270185317919	13.520341634070048	21.080022382540154	60.23186960796051	25.713547906625266	23.51495726673992	64.66127130048467	61.07226028314689	27.454575152991726	44.277361508204734	13.240983128937806	65.64661708481684	22.393582883642683	25.308252877253114	61.15677203477229	2.646556552946917	46.08295586892288	52.20142507040663	8.152002462902207	62.14225376216977	24.84372091792032	19.112018471982164	34.41508249414944	17.249674531738492	20.451000292741192	19.379601385465378	44.90803425555734	31.12428240132814	36.159788919222095	24.379115555994762	44.69881685601285	6.8300601013947135	18.60539590396522	49.740064823046055	42.294506654152855	33.262673496466896	52.67715784294839	28.53066880107021	13.37876991831313	46.60008584167292	59.851658979330885	46.104788033824576	48.362746336177906	24.822021308205535
20.263256616462996	33.79553086015956	10.41669748901827	11.777935416925427	31.313209802152645	54.28637367205757	43.3268344501094	38.01943941271226	44.5299740171372	19.33739353768162	29.69000354661051	47.04114749604351	19.221599212952466	12.88044677298582	24.38894846363506	10.585152016164214	41.59274253196636	18.419407259365098	33.724941706277924	31.24768548369188	14.3577418633704	51.32425595158146	14.296553089524897	17.174956845054254	42.72350841630956	17.485121951831985	30.247523280492857	44.86868077288118	29.340506079253807	52.22152062604027	48.25342314975001	47.41618404549248	9.887820801530566	20.370500161962823	16.106743908560844	56.08588414628	6.985043041521206	49.09827690097729	32.14515941447565	11.570565122342915	13.643335438962229	17.64561266876834	8.161911371892893	22.981237968025912	38.34360199180794	4.722535405237238	13.280232112723231	4.6879263874486785	14.824366185436634	26.504631975951206
8.653168059865193	15.632306212283465	29.652930745304904	31.202645930793114	12.049337045871361	35.18506160852616	23.481395745704383	20.075306739788527	25.0017045776278	34.903534740409015	17.591084753531298	27.88845355173867	33.59928906072339	32.26219393220468	10.875724228585488	13.058609173631927	21.34726075244056	34.42027032337725	13.879842443937525	11.912214284486662	29.91270687548359	31.599594223506667	21.913468141631736	22.246225599853716	23.817863976919327	31.114975079361706	10.53985327585828	25.059116539124368	14.863733665840744	32.15755935958781	28.59062446775192	27.63232674201968	13.66130018325945	0.15395847352615483	4.921959950752835	36.59612740536918	15.818052448081886	31.002359640743382	12.767739721693294	18.75651635378379	11.459303408964116	3.1309577215209736	24.617167538748863	9.650625629241954	20.498821811637196	17.072924650044534	28.604722924040132	15.564012120017134	24.205929742047367	6.4722852850659685
27.03940094684653	36.607550258776236	18.17413640950051	19.525960297145605	32.71975472251423	55.14150840370876	42.8070255168488	29.89197689097701	44.783186491201725	16.84879922833923	18.188621683888304	47.99067630613241	35.96859961470782	20.13261416333861	16.505282963636365	21.833993991330622	38.457077144181625	34.9308757116872	33.81945479306593	32.5422742810882	31.081167033891457	44.860893197229515	3.2923441041733628	32.013726472564734	35.32060522815659	34.2695614270179	30.935911091191073	44.3796341392978	35.419394310853136	50.467570363868326	48.02804559613901	46.88854587109129	21.607601455482804	21.075111637612828	20.489618547659717	56.04772687686079	10.955648478451742	39.82898195698323	27.309446787281175	26.217035265509345	23.6166942888304	18.093065918871154	12.353769316170146	15.915964337389328	30.03710382686594	12.713534957027987	30.04583198477606	15.704364447597563	5.107301348135642	24.510604400091612
20.740254782035187	29.62039558169536	21.135855661530346	22.675235399879075	25.713035657048838	48.20010002461609	35.9158392706591	24.456330261121746	37.84439532306844	22.73435826812648	14.151761914063885	41.02385738652868	34.66743760606376	23.52032644558465	10.441046035084366	17.36024193347242	31.85227462556468	34.22130464885126	26.837499302508242	25.53507733861768	29.951146031314615	39.102485481306104	8.615101737854832	28.1597514967833	29.730800230853344	32.6279626760748	23.929545922056537	37.49486950094273	28.73027715217084	43.75945394377131	41.13949774706469	40.0209098924453	17.347117919910428	14.146081901402855	14.168431959565126	49.176107550207156	8.958292235549294	35.03112286304485	20.831135874358733	22.651279298640304	18.454996347530436	11.268342647663932	15.07516490860592	9.521508592250777	24.674301337324152	11.21837843835623	28.759457100334917	12.993931515927839	11.010909117077908	17.564546489884158
17.955667021990187	27.131540323643257	21.496459195520284	23.06989471367673	23.325342266743345	46.059349156779696	33.8868167515207	23.85490369829834	35.723295452012735	24.32588523544718	14.706685846323943	38.834284872176234	33.13564053901427	23.992533229213873	9.789455742828004	14.971628976207459	30.209052523438533	32.90615579788575	24.631391752676663	23.157902356252606	28.531346902100417	38.13885597640144	10.573319074949538	25.844463008721213	28.956083073341876	30.995690462813354	21.60164940518179	35.47289588866593	26.001747803816734	41.96041469493445	39.10402593373266	38.02082094400826	15.029031898804913	11.564118131490584	11.38419169496509	47.15496891809853	8.132248629942866	34.70940401966322	19.415992055794387	20.480560159701465	15.851986531396026	8.586516850164928	15.594717738114038	8.571714658007851	24.11922704044389	10.334671500239171	27.298474170986086	11.434049790012672	12.9435167888869	15.508060737159022
28.644001257505884	23.229770427670687	47.30488176038565	48.87610763236535	19.814853601065874	30.685166957178307	19.579135404579002	1.990419321947962	22.165008597678128	48.69955679358547	14.344157108057075	25.496296833729993	55.189222427946426	49.78618838874212	16.066737819795915	34.616900855051085	12.405942190150375	55.862355575849676	17.443390694183975	19.591497087394373	51.3327846817838	13.12163484618202	34.56212832250924	43.649053613253756	3.5480926782165154	52.72195840669951	18.42935430419711	20.58313551308242	28.89755153679264	22.9649719454104	23.497431855653893	22.182569958943535	35.171278770178105	21.48277859958246	26.529196540919813	30.05303582017088	33.63322021092948	9.3880933113894	9.197297215905103	40.39015738344869	33.07265635796895	23.056181578365713	41.35628001376714	17.242050797062944	1.8657888514478178	35.632747039384604	50.02279536754992	35.475747933389975	36.83344797702449	15.628343743019025
11.14884434564738	15.449398369493984	31.54441420279552	33.113184983466	11.426196442755053	34.084502016132674	22.027261481404345	17.149109036368007	23.769550116011594	36.063460379865234	15.299762579452388	26.843393238733317	36.48212410436611	34.149435686368946	8.831698298668924	15.918938559006675	19.17358969456947	37.24943342223459	12.644353993430071	11.242880229230055	32.73220081411371	28.962757060309478	22.568012498573154	25.16145979794271	20.97282472509192	34.00576886094637	9.630853489673857	23.61578242514571	16.056595686265172	30.415199493986865	27.22061982095163	26.181430812284148	16.499224655607872	2.775440620883171	7.805890771596617	35.2703723056963	17.517670536726353	28.099009284225254	9.954750511555337	21.66603608055515	14.387980115149569	4.888239506965471	26.239143042756062	7.854915718370607	17.571215154006968	19.0104293689926	31.422648956754113	17.867654060342385	24.92875631135744	3.986659802736261
12.486335197912554	26.40064214847631	18.764068244020677	20.039070943861446	24.507322683712776	46.91133005495106	36.622502456182	34.811862119761486	37.53794292431522	27.59274889212181	29.05214333178662	39.777213426710745	18.80196967398278	21.133544679752408	22.681979270522113	2.4692188939036215	35.920946951471926	19.365219698622973	27.241439361107986	24.485995466267646	14.839549085837527	46.668405207906694	19.79266910881767	10.755116969948956	38.871052045598404	16.41298491926629	23.781576780923434	38.104550252564756	21.27209489754963	45.680674859384666	41.3115281556416	40.5916236150306	1.7049549433531341	15.258685902135445	10.238654341257359	48.92957898257907	10.441139872141873	45.887829177749985	27.852078557279	5.108642969245336	5.506605348321902	13.468921911526616	16.209272098331486	21.163459482472234	35.203405631314105	9.281736177168476	13.529314120859205	5.867945557947455	21.09335655655788	21.567979421468213
13.863656426252449	26.65928840496531	17.368247577214298	18.876376425798075	23.873881417220247	47.00836855337371	35.77861981319663	30.702932094370194	37.086390603963274	24.236344821500168	23.55091452942672	39.724185270487	23.969921573987765	19.96028224510519	17.576921175058402	6.48778024687578	33.87320082656431	23.990408790834337	26.152977180142763	23.7906459881641	19.518214255836124	43.679757724906	14.242746004033226	16.92136818698041	35.23185752820127	21.754262245215525	22.694410716431058	37.3350297722168	23.029977216209577	44.604471127691006	40.774783266447514	39.895415802087705	6.267297667941638	12.657949160329467	8.65640388692458	48.68006861467057	5.053132674491556	41.82503537392468	24.514937137609184	11.309453656785394	8.600624549461562	9.936209480421699	13.042093301404131	16.090208698458323	31.05194066106276	5.09476423238414	18.246125476992507	3.0496874072649933	15.874998884172467	18.784775309603816
18.48034686131426	31.565160811199384	22.72654590131933	23.42984065613207	30.980611613608723	51.195672587919454	42.61800270474761	44.37177388141713	42.96879956825395	33.26235729880124	39.57537217898313	44.55019211899631	9.993957932325667	24.351285424625974	33.07009984349566	11.698637377599683	43.41242847815324	11.87497034729179	34.04553288922164	31.034765220424006	8.349497103915635	54.94939020185531	28.97643449469122	4.292936752224538	47.94719259075892	7.4782476691091775	30.839292409606205	43.93939238570291	24.829882080583317	51.66311184131607	46.70512226660265	46.23028405280211	11.349927775059795	24.451631391596806	19.458953850779324	53.66393665759831	20.109758793281458	55.267786218976326	36.913276549401346	5.723521064732204	12.851154507086363	23.369628349023678	22.909870720275713	31.554346228527507	44.79274771597819	18.33106912782893	7.47711825358634	15.394103448377644	29.771612443624218	30.431566781956953
42.109431114185746	33.06247207735469	62.44904046267963	64.01607218543359	31.034275877034272	30.58057375299677	24.477681546814008	17.116496462340475	26.478605660296164	63.341866270813966	28.391761068773764	28.70574680612848	69.70381809064808	64.91248419644859	31.193268910164186	49.21021688982506	18.90517081997158	70.57264920319307	27.992878103259812	30.873579713791138	66.06056244110746	7.298894011528043	49.35466306397293	57.48295632208608	12.380258086723513	67.19898566482374	30.334430287461277	24.50422522197567	40.038849142130466	21.679036014125526	25.509355362936038	24.529266764633586	49.813874470417424	36.003847624585795	41.07237915387493	28.46743009904437	48.81557646023327	6.834022357947004	23.38740382481068	54.796035895949764	47.36830896296024	37.92546541556433	56.470335614564114	32.40900147148654	16.848548257641	50.80939656182645	64.75154236191469	50.56966958246287	51.553474085113116	29.78418516561256
30.448782865989507	16.885812472718634	58.89187461249962	60.4345352681263	18.050424468232006	8.820018302060925	5.934106885627221	22.99527836660228	5.683578822823452	63.6201785213401	33.99761057092697	6.233788072242557	58.42139608326582	61.500131696490115	31.901409140234588	40.11284184520914	10.149248382758678	60.154379573449006	15.486100482664053	18.078749231759474	56.01435101333917	15.60326297094704	49.802323294771185	44.730299587661484	19.31770193878732	55.91320802644232	18.964097813474922	4.502614398500578	24.018577371833217	3.2378026114954763	2.8304905837814798	2.410255151996748	40.8644151434094	29.155358137303	33.107311918826305	8.361245910055526	45.03231830360434	23.965399029224177	21.083657127234947	44.24385956634892	37.326814106299615	32.233780288538505	53.81242147359079	32.19883076833305	23.257909530510037	46.316352804154036	54.80048483690279	44.56517416403878	52.19739714561554	23.850554284207316
19.765294827498465	23.50611048446744	31.14696668629768	32.71227631951061	19.19476415263499	39.82860333519832	27.35507105239604	14.221557989767518	29.564441691690174	32.843543668120354	6.600894917596893	32.943902229745824	41.4378950156099	33.60816934588486	0.32058302321418064	21.497838670831875	22.357214854534234	41.59633723602607	19.292402730959672	18.967284337128547	37.10646608874034	28.840882000714004	18.63804428773851	32.006620545053394	19.456635365115947	39.12426359645479	17.207043554342857	28.879294152908848	25.120188128180697	34.453444920464214	32.50552828875289	31.292968361171038	21.843359922620273	11.015101377286197	14.591112440439412	40.4005599835221	17.73959446289714	25.00595999789966	11.167539373219043	27.4642882725463	21.065032786662467	10.289773660362819	25.16904623204167	1.644264811864827	14.462613029465945	19.86241838573058	35.82268676331575	20.306298738145607	20.984179608898774	10.260281676411447
28.58285150003825	39.88488065759194	11.883149222925999	13.129602073772078	36.341198657993864	59.318083112327955	47.22782427377634	35.9362780920902	49.011211863090026	11.001828234998765	24.607294902639154	52.0577997866731	31.70448541138248	13.653822781173444	22.110036794319605	21.28510483018875	43.51503296740764	30.25604678362513	37.87695273728805	36.193625784846716	26.83210856578806	50.751014334191325	3.427811356692157	30.182240683956657	41.298393745763505	30.320241143697295	34.72584752557857	48.81542972724512	37.54019174578411	55.32396206201065	52.43819134226169	51.36966068245453	20.847758585934397	24.35584599842781	22.42190115843257	60.49063445486393	10.088339705499704	46.15608146210103	32.559328072331326	24.381191706972807	23.721265707669982	21.182256288180014	6.620919342106514	21.259065036205655	36.116955316970106	10.757920708992307	25.957436523856128	14.180130131269836	1.8401299746686814	28.864337936882517
16.798721892700605	23.744043945942774	26.182418183211816	27.760404692867358	19.689093430566743	41.92443696612152	29.612131473740277	19.237855296523467	31.56625752324995	28.910754857155386	11.355911737492246	34.775585413977474	36.21419860843744	28.69844939232349	5.3685948071879634	16.644663118566147	25.603037663218164	36.292960668628965	20.620216656229697	19.497368501394323	31.818546398247822	33.39977893351222	14.900186606065306	27.397793030558564	24.26112185762862	33.93779522819868	17.837915445319364	31.189403210168553	23.72611847656207	37.4632662343961	34.83548901517352	33.7117348866588	16.90950995657215	8.815846915941393	10.71897345352778	42.868331446883786	12.488930935760285	30.199028849964733	14.70230372826991	22.54434894980052	16.649852540617594	6.690365890843617	20.324733989364656	3.978822455368776	19.522918615117273	14.561140699628833	30.542364308965727	14.948915862053518	17.297431694042096	11.292988024706128
35.29298038425235	28.549567058522097	53.64961608956904	55.20914190713541	25.620211460217305	31.90465926497847	22.58321935949695	8.573849766147902	25.035054936126432	54.363217231584095	19.415462435186832	28.011299845371056	62.029128087631015	56.08691981026144	22.430179189626983	41.45686324086506	15.60866126193998	62.6960666408311	22.912236039228578	25.41702687392977	58.16578743583334	9.882579832409343	40.393584917544	50.4098426058598	5.448068317738005	59.560944866616545	24.474989501902257	23.190256798846587	34.809134159571315	23.311102095282088	25.38255239953352	24.15208446051488	42.01120661049259	28.31394160655266	33.36559266900028	30.589897403429386	40.17414646043115	2.5545435497629776	15.901262717432829	47.22337810001441	39.89163570897073	29.884884629882112	47.63792447823571	23.71279254520842	8.225444214604343	42.22473675814729	56.85597352318714	42.20311419599488	42.582197569416444	22.38243762300047
41.98381430361709	33.83731117716478	60.95126795325661	62.50712072128987	31.45878603934032	32.98541085969703	25.998602294163607	15.882425396406484	28.154639113536845	61.39726655791657	26.41639423653839	30.609446984998204	69.14949315053852	63.375643930224356	29.757646239467235	48.590063551199016	19.888765540708274	69.88977418348505	28.51716132178823	31.280315642204805	65.36336839671249	9.349966931299761	47.5344966916167	57.25817465414788	11.818772132733054	66.66557456730101	30.576458495105495	26.1906688485941	40.588299187413256	24.065589396822404	27.52533644751494	26.468539505939077	49.16368503400342	35.39870511721635	40.46836900689573	31.02383960833552	47.51163853012365	4.838484786026317	22.835119048656242	54.291249433177285	46.909156433553605	37.10539046334382	54.92595651087297	31.049216151533376	15.550329664419406	49.56338739918422	64.05310961211717	49.51940393867415	49.682757963463885	29.316663157474782
23.254656408859702	36.005839340121696	8.622426941441214	10.204850021859452	33.020365996082454	56.22282239887084	44.70449518710634	36.864674120051404	46.16419643667512	14.96337763223505	27.203419878447637	48.922759824355126	24.044588528122205	11.203993488779258	22.816020413654748	14.5240144468335	42.12189960739978	22.866900402729165	35.09020606976066	32.91772736648828	19.148203678984594	50.92777006614905	9.261469639928622	22.422502524801992	41.89695222677244	22.51051693183269	31.694541629205098	46.28026833751745	32.43514038095963	53.339517409738605	49.79376709023539	48.852685208269655	13.95053055609016	21.31477581130175	17.964151199658282	57.770678799864044	5.474367211356477	47.73371864922547	31.897625971669022	16.699906942268484	17.342927527799898	18.243578401765436	3.6113962645813356	21.57193428392042	37.136645012993576	4.347958730523921	18.18969576996474	7.326311777310579	9.510733752966074	26.94065087940803
31.839323237096796	23.35083517267458	53.44021237471037	55.02063411075295	20.950742280434586	25.779416411040614	16.445446650632316	8.85868396530091	18.857018087432117	55.387538446431286	21.303183418996824	21.789624728795943	59.54139926281362	55.96756136919447	22.455677207808684	39.11531372970109	9.680590429135064	60.48791901223426	17.994963019313733	20.776263796157682	55.991393115079575	6.240941770862142	41.201358974327015	47.218518230228064	3.4192858901525347	57.027708572420075	20.134681497103806	16.98969857503563	30.06706892185789	17.348133630917985	19.15960198735417	17.924557627459635	39.73908042704446	25.942884961531174	30.988924999700938	24.620994000687915	39.54157549431378	7.531197853004632	13.40024728636163	44.62228772139902	37.18189949355467	28.05607615857843	47.59326364557935	23.47314517818379	8.82146974507027	41.42413253267067	54.68504602830953	40.89996673398904	43.5099003338747	19.656454810173223
33.28512735886425	20.947755642015533	59.62561593022232	61.19898892206455	20.73434967720577	14.957874038631637	10.178297117415982	19.094373145100384	11.459830074121877	63.21498301420651	31.15262690725425	13.065817051486	61.68112501159828	62.22577323852834	30.44224684412533	42.316907042915446	8.930683311185891	63.145120509736614	17.684726279140317	20.679952089923667	58.83230430990902	8.745288339542363	49.09512386103509	48.31159430893453	14.41418046471894	59.14563681796703	21.01256345630559	9.585782224565019	28.343577998209977	6.102879863603471	9.743058564692182	8.909062480189581	43.036040431907566	30.139417295860703	34.683197923680495	13.341677029630937	45.56311301093706	17.63745817307662	19.667950165863147	47.04824487072393	39.78945867281204	32.96081167183006	54.172427474168764	31.05588209722787	19.23910585002185	47.11299635495216	57.57067977898484	45.822121761841316	51.48206031723226	24.122124419974554
24.89746976131255	27.058960834498	34.54237337615646	36.0673702393224	22.72689638752548	41.43120765297579	29.062108998620545	12.24449201926309	31.467977168091195	34.758745868922695	1.349291566438103	34.93479107831658	46.41402795231992	36.88067447349067	5.484388283384404	26.7091910135823	23.11567292989905	46.4332154820117	22.189309339392313	22.484766380800913	41.98045988430607	27.301091951498545	20.807639153615547	37.28483974287468	17.71141479748601	44.14526445633246	20.741407159388366	30.485694510500117	29.596843553860666	35.129730359979	33.99923897690375	32.719934496222216	27.025345521018235	16.12248933593036	19.885388240050826	41.59885391277571	21.89670484700445	21.932918901655484	12.522464543073601	32.65837561354961	26.355663427717886	15.585392468650822	28.461819667289596	6.9352026205537	12.319835920986154	24.115040432021203	40.712368246576744	24.986832357461402	22.97465480150798	14.092660555514595
8.722187168336298	21.27983211143641	22.707328401121497	24.195758554905822	18.602498965282372	41.670227953340145	30.604975165816988	27.49627266782224	31.823429120611227	29.480433530434368	22.40232173909773	34.39740231146013	26.07525278808269	25.286614116482692	15.78415336886427	5.627257721058127	29.147609908201762	26.68188894474999	21.010762342025327	18.532132362487552	22.154024570571398	39.53148389937481	18.387187017246113	16.16858112322508	31.577096506325333	23.64957041539339	17.529869918610714	32.14599790305286	17.79338917318305	39.519670305572056	35.53768587595608	34.69392123001723	6.069912344698063	8.076414460390659	3.386798622387909	43.397194241879944	9.992648701536508	38.56919731037866	20.585086182849363	11.601440779814117	5.497387296711335	6.165812284570702	18.3983292738129	14.275318903401528	27.889953054606927	10.457950757403212	20.84379809489825	8.122549167193439	20.32271426242121	14.40528382209844
9.95711667467569	23.382021771609086	24.665143462658968	25.805770417803497	22.51243609206091	43.4503289242581	34.29831201847103	36.193341259356856	34.79565961756132	33.973811090343695	32.53921206061212	36.59203342745648	18.45410739409585	26.873094664043748	25.815927849350174	5.547407126750175	34.87899661751827	19.998307462287926	25.549690697155427	22.556719820090667	15.873031200946341	46.419092720906114	26.120161588474623	6.088248754478319	39.56198625844478	15.916783052637792	22.31133081749058	35.66372159714491	17.09473371169366	43.37940669846443	38.56095980093506	38.015222442884436	5.784970536598996	16.334582902291174	11.568577546441215	45.7627690266185	16.75060314164568	46.96477811181907	28.57311128600455	4.346848844881653	4.914271375150497	15.768646218700669	22.646944794717054	24.334832291020412	36.627529167068694	15.772385679927131	14.691638582935138	12.34944590211046	27.531715340871532	22.08243041956583
3.734075374327669	17.62132133320251	26.94182783069738	28.32908108661375	15.923785161994244	38.13045062945553	27.992635170139085	28.896546064877967	28.81050099700782	34.64458560300984	26.11621843718082	31.00039454873023	25.51723336019118	29.431695399294686	19.31568995854214	6.312966580751562	27.876684521115934	26.764443663586878	18.801806742283706	15.926391653832246	22.406810688964175	39.20455730836016	24.108889634622916	13.310803478071708	32.220927161209985	22.984076956613237	15.419674241796463	29.44608938254134	12.810112278792435	37.08052251251266	32.5894492054528	31.90500061517	7.078192523216253	9.169982574839379	4.9988439800014675	40.15920138226638	15.419265322864781	39.62707306487657	21.233449132103534	10.66126860361625	3.404273233508287	9.264237487188115	23.333734679287648	17.907949036769097	29.33575206651213	15.458979771923591	21.14018996247896	12.501282872281715	25.99483001675018	14.743649399374462
5.568250396206857	15.415440103083629	28.72626676888587	30.232741097165015	12.522178801216024	35.657424502245554	24.506388604655868	23.210286220679336	25.74163594432285	34.927717248928346	20.803807546998833	28.368903262598927	30.743680339346216	31.31788185407579	14.03396967230476	10.40866010173818	23.274672993797182	31.730504094604317	14.918537970836187	12.445179849225978	27.2627672810521	34.094039945096654	22.70835693816262	19.013512971634714	26.707912304160672	28.234463608652273	11.435218383407353	26.047407107849207	13.09057681373036	33.433225957986004	29.446724897727773	28.596259952567493	11.083335973239071	3.4750120860151674	2.717392799520615	37.32753688107714	15.447314050225765	34.024973836928545	15.664297629039483	15.830283726163888	8.412138656232974	4.623823186321096	24.145009736149206	12.725411853803939	23.64457521089743	16.295814118339322	25.963821793718715	14.205139721583258	24.881585078202104	9.191546690998264
36.677692254764345	49.28579490721767	8.042875596991873	7.7717864987694485	46.114050445604896	69.30519884755465	57.5091026109593	47.12953647281211	59.12162431087418	3.048369487937412	35.74180178593497	62.004264571603564	30.388210391015985	7.248382177622439	33.23787450668207	27.65095880710068	54.27218356275767	28.058004880080524	47.97704854293782	45.994318383034084	26.071347298876503	61.90040549033781	14.603002182339553	33.74961241906682	52.47743169371608	29.86077563200701	44.66789426666504	59.09577561470584	45.85921592019486	65.88607930209628	62.671168263974536	61.66717469617602	27.007911995309403	34.19984932890435	31.28149022995962	70.70093931030068	18.431850044560314	57.33809297547787	43.488339286312296	28.557130183539826	30.597403404578653	31.035395462405983	9.815207100724983	32.31583697353475	47.31407225466399	17.760853347367668	25.684867488747795	20.64493504947127	12.464662622972824	39.32349607581471
26.62315023706671	33.57333208035316	25.281169922261086	26.69675527153801	29.377888099278845	50.61539498232702	38.14392397409705	23.203401335986616	40.334110082856554	23.98239445787632	11.049551418320602	43.69389189788048	41.11097611590942	27.364629218045998	11.089277491823788	24.13820914617755	33.026774585267795	40.46802861529275	29.855993555739598	29.167798014895567	36.319263144149865	38.26131129061089	10.581428593861903	34.958802761258376	28.671615213828524	39.158714026269216	27.442441655775458	39.67051630905361	33.86898321601367	45.14220563854036	43.29723833211096	42.08333609626267	24.142041983345063	18.958787908899346	20.198473820286036	51.18339234444765	15.243106426859873	32.70137525330637	21.873990664996683	29.449955491902863	25.08691528044158	16.618185840464914	19.285160644280868	11.088062850675534	23.29507389293112	17.431352849577124	35.169910807125724	19.613698192008012	12.461295973199208	20.559734270012907
26.38614870156306	16.417178689741277	51.03591512841696	52.615149786221146	14.54831000368626	20.431941505933064	9.581951441874201	11.2861120439159	12.117497236753124	54.3542714202175	22.627913853116556	15.325478305946689	54.65168190617187	53.62515557041331	21.557209736986234	34.66210382384744	2.5034821648626875	55.86745600996956	11.4372418388014	14.410402660334464	51.44903791262626	10.290361546645075	40.21780576204769	41.766313525621	8.206795424921083	52.11571536749797	14.132764077207472	10.405503115361038	23.41337037016071	13.181907812270893	13.20954653448178	11.895407009790942	35.346058724322056	21.93518007299289	26.73711733685487	19.99491175807007	36.962156888204596	14.69999502648044	10.794838599461933	39.79268738687558	32.381259357304046	24.564400889888997	45.47980922902559	22.17039146516855	11.55748965430165	38.60426275961431	50.16056872974131	37.534431223247964	42.6025720947819	15.702121099102083
16.794669052937888	20.789895071381746	30.83364000845925	32.41436006288211	16.52445265752536	37.88134844781556	25.458210170431947	14.786310673963351	27.54536338014024	33.53474658480704	9.45818449081313	30.853739417098495	39.501101692169335	33.36537828545386	2.7626585832321626	19.232694030904803	21.04848546034732	39.84182981210869	16.916615764375273	16.30592963197355	35.3216384943038	28.7093069581276	19.427572310859183	29.497065350855635	19.655261134984542	37.129801022557224	14.560863008442618	27.015889170546522	22.112286268731626	33.0145747037364	30.66323163839229	29.495588008554243	19.64508625731985	8.023484592047973	11.907811440621947	38.649192184055735	16.9865868137851	25.863196315067036	10.02766360532155	25.207061743557144	18.519209277374795	7.659171835880904	25.016708231924266	1.8992011581960708	15.106074802781968	18.958068224579517	34.022823756014965	18.909015948863267	21.820375266843502	7.631752524052369
22.718373006970246	17.415187832075926	43.764218897815006	45.34714826900846	13.788909416226408	27.905783683413663	15.80218190141619	5.462895431332916	18.335617574537068	46.389567253270386	14.464160972129799	21.807037380689543	49.84619464751776	46.317893504312885	13.39304012688845	29.33443679312944	9.386885752558788	50.696648176436135	11.635984549001375	13.558888907342528	46.18604833159564	15.79686826126957	32.19808021221774	37.8998573088543	7.5720975504140515	47.348411780424904	12.32909035813318	17.10043795656615	22.803982811372798	21.37803388613454	20.47658575613443	19.17184991100789	29.937686312494883	16.127464663038424	21.196510547618296	27.896606890995145	29.776654163907438	15.027169694098045	3.513530005327168	34.9540527639673	27.548431901544063	18.148655629335078	38.012764409095304	14.15533595860625	5.931780939856293	31.603550883491195	44.87734284729811	30.99748860776922	34.564398452672584	9.945551498279992
24.341693629747166	12.933916482458084	50.88041002588914	52.445484812234646	11.903413810110893	17.262722487841383	5.529929333177469	14.740318620040345	8.113776811792254	55.00790144886746	25.05455007684082	11.468423255157338	52.752331128437	53.48732175602985	22.90841875200967	33.28479423363281	1.7183978216156484	54.1621320331282	8.780973961200715	11.821187307404463	49.8291840384875	13.4697240135732	41.04851748861182	39.51216569474272	12.33528114450542	50.214515037356804	12.013454016226815	6.590777391881914	20.200058406095163	11.324669414381436	9.839154384252543	8.530234722979424	34.00386750661144	21.232147411102037	25.680639777594436	17.35063549751645	36.863168122415495	18.86965034901886	12.058606692865123	38.05713045071943	30.77034462034382	24.143115977201028	45.56259854604765	23.264079577613586	15.077849461644837	38.32193056571945	48.56307099820932	36.90014515703303	43.44587528015574	15.411117704622374
28.34404718971117	39.59387895121791	12.121968139414514	13.38639222986703	36.03904326777305	59.00530733723989	46.90759501941538	35.59509715478342	48.69588614842223	11.338340286380593	24.274667727177018	51.747035968694924	31.77356093725937	13.926050200668696	21.76865436383338	21.12384357625052	43.181533364316785	30.354151023344464	37.56375830294893	35.89059524952674	26.895904775562677	50.409327786720446	3.0968271967725283	30.09949717082372	40.95681971348308	30.36630241327288	34.418581037370906	48.49505711228438	37.28649311665874	54.99507848627786	52.118850711666624	51.048534494321174	20.695628540802876	24.05656775884115	22.161923547470934	60.1712789464848	9.894064070866827	45.818938747449046	32.22193564756958	24.29106496239002	23.53477485054264	20.88502985051443	6.766393012232348	20.91912694457529	35.77603279572464	10.62604410004216	26.008867280708497	14.045242807207078	1.670855282151011	28.541560848107007
32.63377168807131	45.861972613888284	2.1709377945136836	1.7338485339744472	43.041040717130684	66.21112800491392	54.81201326355784	46.47608516514858	56.22485429201582	9.021089268068717	35.962969408134164	58.92074728212329	24.31879432306306	1.7170789257687782	32.38135335181168	23.070847800128558	52.252811342581694	22.047103141481987	45.18830867789782	42.94782091269959	19.980739936855485	60.824060949198554	15.213862808082565	28.099027424061113	51.64417335578401	23.770178394732866	41.77176399383491	56.38394183827321	41.76740483774663	63.47906340221713	59.877820941050466	58.95448861690985	22.369927972060154	31.4378818275675	27.863921060982236	67.8301220281371	15.615477271573717	57.13291736432582	41.91331119078561	23.170308415524826	26.125711149552746	28.384321654724438	7.103671008352586	31.251463850589833	46.71598447994462	14.301476940415261	19.606366591248808	16.565624934862317	13.730237920325994	37.079973265342986
10.535579598669495	23.53972569232995	25.72668360670899	26.819464885845328	22.94454788849557	43.380787141082514	34.5662331151962	37.22441090624568	34.95347873413162	35.21351921241514	33.8824421419043	36.62248617524693	18.05016605494893	27.874240183969956	27.136404429900157	7.056473532687672	35.446129190586014	19.795848849139784	26.025869563567422	23.004241818763614	15.84436759356093	47.11652128888108	27.59621518733005	4.9882518814859464	40.46099642203706	15.529287102908553	22.868907753662835	35.8959534117562	16.976166116307358	43.6194623226901	38.70139011575406	38.2031429919636	7.275834273203262	17.451023994457106	12.80944924143439	45.769304899360925	18.224051436863334	47.91566582998155	29.52204587142064	4.928543711541732	6.26209619516514	17.056824209955955	23.93308925318337	25.66538148256391	37.664404329545064	17.1954631801829	14.724742001127591	13.775262004991886	28.98131208629796	23.040936959213518
5.499633166908555	17.810899701026873	26.160693881387164	27.634712712235565	15.295485848096058	38.251235711771834	27.373735445169782	26.025109757423845	28.49558356059155	32.95606764196043	22.57295895202935	30.995211810667385	27.71974250788151	28.729327011587728	15.778927140875336	7.311212675699132	26.357012999778252	28.653948424762323	17.847667576148925	15.242101943506023	24.177171901188164	37.183553696471904	21.494449846892582	16.38825394754563	29.691522022337328	25.221093782361855	14.364202913942444	28.895794833759815	14.375561042195244	36.35896723487046	32.23276773108648	31.4267499665335	7.9829266124656115	6.103767325120238	1.4010294771569523	40.03812168123251	13.439118009774278	36.93602106166303	18.63452005838573	12.83367054530368	5.512639783101009	5.689938199474412	21.90428596805393	14.351510024112022	26.44816517904933	13.964698287447607	22.876303859797144	11.537767920271198	23.528173795082548	12.20296439307809
5.7308869613933044	8.761653552139444	36.36399568336606	37.765444134451556	8.74934664265036	28.95555058492241	19.815666895808054	26.564199530178207	20.17912074698848	43.670482357447476	28.072182824010827	21.989097574181482	32.80608515544298	38.86798921559207	21.750680189004825	15.678376809987265	21.463138502619863	34.56553377766611	11.892464764696816	8.877310734266748	30.503602535820914	33.56995383712845	32.058142712871614	19.17927933704137	28.40677727002093	30.296617062013286	9.372393289931981	21.121638405762177	3.6548292048874877	28.845178728362633	23.936681571793223	23.421656056245997	16.438666293753016	11.48996448840032	11.48958711288902	31.17014860621942	24.176939664888213	36.073338363690354	18.58438576510367	18.84062324966061	12.615594208389915	13.91629750026783	32.51233708805443	20.74311623572664	27.041217645263117	24.56897440902618	29.322201314477912	21.82447198528812	34.16883877332189	13.157519484727244
5.942248445901383	19.85270145514727	25.624515180807904	26.936121967406933	18.484777132459346	40.25658605479754	30.47384629445258	31.656660260638965	31.171621331971817	33.96556713996612	28.400792142917524	33.215541552417584	22.73568528963584	28.034266531751175	21.62350903728573	4.635356799444374	30.608749450018408	24.050486097518093	21.432796473037584	18.50404304251433	19.740389014192758	42.002751181868746	24.406898118992125	10.570296630105318	35.03147922332699	20.19981414988151	18.098251816118506	31.896650638169913	14.354695035086975	39.571334134394554	34.95260442188675	34.319244243124686	5.345462007023136	11.831128919033766	7.233602779331974	42.39578013252983	15.298731695322312	42.423688252818344	24.033468730419514	7.947742588981058	1.6732313633129747	11.520419816104583	22.558009417742085	20.17313761428541	32.092242036046756	14.925241913859747	18.49038904407041	11.681852379936936	26.115976172533202	17.542529864147124
26.322206590791364	30.253888987683162	31.714057617121703	33.19290082439855	25.91958123917844	45.47425821956806	33.05247063027266	16.41328782896163	35.41025207268819	31.054456805557283	4.017227976235642	38.85937051247541	45.38025286557335	33.93713380592989	7.228135170319387	26.52838348007536	27.280649265365476	45.125731253936436	25.718716264328336	25.685348162214538	40.770930968795106	31.44343027114806	17.41236871841631	37.35826407723334	21.86582728134858	43.22630006902495	23.92331662054567	34.506231048433435	32.03779952466052	39.32964260573661	38.055346683241	36.78847519670144	26.730335423914873	17.70128865777596	20.625037936707365	45.72839575787634	20.006522463365012	25.627543409855058	16.480329291077965	32.332981940834145	26.66926441816873	16.40831137292978	25.633906969696085	8.188894354361866	16.45859629920478	22.268368608587902	39.54218465965468	23.676254561244146	19.437658390743394	17.03636854754441
16.605891394896627	3.031868112332341	46.866694912441446	48.32583253942438	7.1139000427819115	17.84480718107752	9.868510103014499	24.502013580052097	9.48055457904534	53.302337711754	30.798610628429277	10.888376411994043	43.62001986590595	49.423714615946814	25.96490565549396	26.62605856228181	14.375900429555513	45.52387074772893	7.653205896975458	7.332298815093236	41.55195722212329	26.276287871387975	40.57697477812418	29.823953216719037	24.110548731909137	41.143329685522914	9.084225093526765	10.826322471908405	8.94559559760119	18.363066961931043	13.103237831705238	12.797368850552774	27.391170348995654	18.635241526473404	21.003503079139204	20.05808281461769	33.84804815905506	31.335375993910926	17.940201546996832	29.95228784514683	23.618575907328616	21.766301784652523	42.52506165741518	25.5351585579521	24.951624971013967	34.628049849003524	40.390905199669334	32.23525554836239	42.864385990247754	16.037549855607935
35.82248655702413	24.913720108260677	59.861812668464374	61.44484515571544	23.729426152870374	21.06372307480594	15.213899764209422	16.263349953607058	16.997918410178528	62.40215607547439	28.721390464233913	19.041266543743134	64.11931546806586	62.42635563040707	29.35928828830984	44.10192111638565	11.006526635402887	65.33371243009954	20.58079339280277	23.617753779513784	60.909586407230876	2.6112214854351765	48.19666400147302	51.17288677982158	10.887872286850774	61.58295487800413	23.509318126737636	15.033369164691276	32.207450850991506	12.146970161697785	15.811251477830586	14.859264325256518	44.778839240491806	31.24802390897216	36.127814466025704	19.204548425550133	45.83026469198828	11.967435166419815	19.347486735621303	49.26212811066011	41.84817325954425	33.736822287569744	54.14672365092747	30.239590223467186	16.261738629845507	47.58484561615216	59.61928820796998	46.720674381276474	50.53819895742822	24.944745062532526
26.212034380419393	39.76620741390942	18.86976369819146	19.02398399132159	38.80505184759267	59.657126733308125	50.679976402937875	50.42256181305135	51.18277343349523	29.686457224515998	43.921334140969755	52.91112179069905	3.996819627566057	19.68928121471113	37.90661671123203	17.61290502386821	50.91866795218931	3.7599360645690596	41.78098912285423	38.83380937411335	0.9129492482386187	62.06278253853271	29.305562427457733	12.866078943646722	54.465562426876446	3.1391424381437405	38.44605025218992	52.05356610521165	33.25439760889781	59.766472231312946	54.944112177675315	54.40699510735109	17.0003680520527	30.810814016271408	25.74608889632056	62.060174547934174	21.996659780010845	61.50483713283222	43.426939338524456	12.40357739321126	19.74833829512073	29.075907874099162	21.315201657770462	36.40300145902555	50.81073497143536	19.799818711817586	2.1393328389534116	17.988485980594305	29.41123568558358	37.07153739741726
20.254571832788937	30.456554409481353	18.074191402320384	19.630654641974118	26.779986891097877	49.66524484850549	37.55374593876167	27.32392937236855	39.34750412323412	20.59679784643896	17.35965289945335	42.41696266330817	31.693900180610765	20.511629570130047	13.229620860823747	15.392770788386681	33.952080494718096	31.144323536399213	28.223923339921143	26.623323119760357	26.929672944904944	41.77158230672463	7.089675036242646	25.95287868403612	32.510615815632256	29.718851244981522	25.116090275447117	39.141323392993016	28.7735109149458	45.686072329006294	42.76467133097712	41.695686689240624	15.26217756833819	14.855309448237067	13.733595243752873	50.81710074384757	5.8488141100625946	38.038898162045236	23.143150623987715	20.28664843238669	16.933856250363846	11.731579605739539	12.067226984040584	12.131885100147697	27.565542446494142	8.087055816774063	25.761995945782534	10.187290788103278	9.39257441467583	19.19317396863626
21.162082747848036	34.033467908032534	23.47499537646719	24.009232024970952	33.60102350415529	53.433406343673035	45.13478651935605	47.168137231598955	45.410161262189185	34.206517734989646	42.271654702095574	46.890857778719344	7.571364703822657	24.856073455290645	35.802738923541106	14.4502014857986	46.09265422375974	9.841081630546581	36.68505290259274	33.66239850365927	7.120390260473982	57.68435153031009	30.940443008678926	6.266343599077078	50.733468935419396	5.176250784198172	33.51507929177402	46.431012973119444	27.156005468686374	54.1515674043375	49.12735187057094	48.68801526807683	14.07151869358167	27.247977595031312	22.253662700665377	55.96504477434839	22.32140779297854	58.06167419256186	39.70324093972226	8.475682671428306	15.646108627363875	26.147732742999747	24.32712489081235	34.285504128580435	47.589045794297924	20.426640447833343	6.641320976163363	17.674353782695263	31.579859348801186	33.219631399880555
26.702771787506375	32.219162312441725	28.557622355379607	29.999880825351198	27.931837549208367	48.37945780384133	35.912044674612865	20.018877187276853	38.193994006611824	27.433112840355513	7.688579872844542	41.60706069791765	43.45906516191325	30.69766472412733	9.106917059356805	25.513489630864285	30.440567321052143	42.99310219314459	28.076659123277054	27.70850622442123	38.740452053230406	35.06863498829715	13.988284723313999	36.40472797555714	25.48227340468311	41.40885645800167	25.95334605880912	37.404299858161785	33.25046201395617	42.540289873846284	40.99740504399431	39.75355505867349	25.614331939244238	18.470862849514813	20.559769475388233	48.781291664018624	17.700155715223673	29.289495710776222	19.420738207280717	31.101788172865685	26.074913403684814	16.59620053392163	22.51612633164358	9.545774966135895	20.08156294001825	19.946645019188384	37.55123516191959	21.76845606592137	15.915973018196278	19.000008967594777
11.956832641446903	22.662529412394623	22.37552526215189	23.938394393755157	19.33716779894856	42.52461698936642	30.84616843417733	24.8354630149846	32.36887389378563	27.647314679049757	18.43285753277442	35.22333807363396	29.318181372367828	24.983702185208198	12.057686995915565	9.555466440436001	28.370665707794963	29.586056618994625	21.251035779550637	19.21472978903359	25.07044518304069	37.86145571983374	15.258393629108225	20.37076903306927	29.349134805549497	26.988293843807757	17.89892933401584	32.42572643099621	20.462168288719113	39.46329507526209	35.961827579142444	34.99929299614808	9.80883161995987	7.4535645584376065	5.400995082749663	43.966160265742474	8.449289082913795	35.96092501825798	18.682947392202863	15.443879045863419	9.867359073746682	4.370760761948834	17.24658571696229	10.541627529967295	25.19013619278327	9.816990733346763	23.774807684078784	8.885923838475037	17.41411657615461	13.183010623726723
23.958963312708025	23.875504785533693	37.7628123248371	39.31896169211325	19.623097336988234	37.09352335997305	24.814254128151877	7.934655398164148	27.27403185075924	38.78423913842852	5.19696881870053	30.752728750850622	47.76625202486001	40.191217513698184	6.683849182353461	27.481140408390054	18.65405290274609	48.06549329146252	18.628998129274514	19.375453263901374	43.55286442580172	22.954729216429495	24.665285536598866	37.58093643816728	13.379991398104021	45.399555949690686	17.70029703175304	26.194801906844756	27.327027184404713	30.61636830305704	29.656364385504407	28.363947692285358	27.907114367444148	15.420580606015932	19.925231529161078	37.1607858153817	24.461666826484144	18.350127703155447	8.500860226617966	33.449331631274745	26.615391730001573	15.80418303631633	31.741712883716772	8.102493762013426	8.084003423222462	26.583104495170414	42.2578472622509	26.93140063412935	26.923049984804276	11.702548333182515
41.62854571855395	33.834923885511856	60.11474961995216	61.66655635189115	31.32762378989281	33.665660205791	26.31303163911619	15.210867153282079	28.526232676088306	60.42811641147216	25.460252311635017	31.07076915539881	68.62048511756481	62.526178282757144	28.966792907849968	48.051223292266485	20.01810052581554	69.31613403257668	28.432099346280438	31.1428661129245	64.78686928228888	10.003567392448156	46.60634642688752	56.85221803919384	11.444129016402899	66.14499032348608	30.378727591518974	26.57210724392998	40.486974656086936	24.753168081537456	28.04148809714028	26.954674602339864	48.61389446292027	34.8815320973075	39.94398690865959	31.779117508764944	46.74365184665132	4.084905941534351	22.37093276488626	53.78807443968271	46.42841801742597	36.51038528495134	54.07758650385726	30.281130762187317	14.858051904276603	48.812734976934834	63.47683108766647	48.833197898567796	48.738776264903315	28.861442560612165
26.96315777618975	40.5094793060518	4.066687653039117	5.188523353818497	37.967856649179254	60.98969721145651	49.93463269460443	43.4451106932481	51.18895720319169	14.515227258278204	34.001969669852	53.73599845213218	19.572856302621382	6.2759353814217524	29.469333774005367	17.1591337313202	47.93766607861831	17.775995713158494	40.31472588031361	37.895741640338485	14.873847825456957	57.24835462382273	15.121970331777705	21.904197791130372	48.377055123709816	18.59780157652147	36.8483427478758	51.48564026704097	36.00281742593435	58.7753316271995	54.899178066558065	54.04096729397763	16.431096831977523	26.785556569896993	22.735147948569374	62.760482901328714	11.740888482311087	54.38972560284495	38.10802224334674	16.934250750323162	20.245727906352485	23.90789941099365	6.1183418859652825	28.17520330408494	43.733359108671976	9.852383407691262	14.256986273140292	11.247321881549237	14.554855380560976	32.76549096299003
17.311272285712956	5.001090450496616	45.97258263857667	47.49474403826611	4.837771349157058	18.675082035985138	7.282354610895994	18.826538434508645	8.481888107474774	51.387588287036785	25.938695942540043	11.403229024021051	45.54479097601836	48.57323027999466	21.789758543146466	26.896953270216983	9.189661727335732	47.14686021194131	2.8577165255205177	4.878720737673536	42.93408357586778	21.389848510539814	38.01622794026128	32.04471764551231	18.438025866238515	43.017998734597406	5.99677174632781	8.779886657343432	12.246244015947346	16.357633613109815	12.14907267154206	11.30699258135289	27.648228328925423	16.462144888950004	20.01804848566873	20.08849816674236	32.32531551144213	25.763751669262003	12.666206266837673	31.13844153153708	24.12750445533296	19.632296311404243	41.124096420389634	21.614415171616354	19.270638792891507	33.44527858676232	41.702467874497465	31.505293542927106	40.37616861546388	12.224143234598213
22.305252459758737	35.59455792993425	8.378931435915709	9.854112792202349	32.909848326451296	56.01206081618279	44.818428469538695	38.382048147431966	46.12611714898075	16.789501179412422	29.366626709269568	48.73756368521467	20.900409927907525	10.946362011749624	24.497924627397605	12.890321415651798	42.72695737845417	19.78844649640536	35.19075065530476	32.829317415887665	16.003686968883024	52.06499250348432	12.398991781895914	19.730905809294516	43.25152449667632	19.352183030248284	31.735973877210068	46.376469245595196	31.449353127399895	53.61997685891874	49.817633340555204	48.93775596888795	12.227428521472591	21.5973820943269	17.677205822247654	57.71593684466506	6.705548924315222	49.380983897925184	32.911465534544206	14.147581485568628	15.893563893495697	18.69669845216035	5.588023385148051	23.16019738095692	38.68207246103591	4.673240763093576	15.03406844721786	6.252628425195448	12.65150749448693	27.550768769638925
25.442450314939006	39.29077401988411	7.701061492191166	8.363023697693098	37.11697545272385	59.819768295273406	49.20835722758725	44.400490072690275	50.28002890840246	18.45301310611313	35.79023914909405	52.641049596989646	15.597473596958347	9.312596143138421	30.701914659326643	15.422880419259585	47.78960527746747	13.961425036940845	39.66657207603543	37.07026728154656	10.849090591340518	57.68325442445562	18.31515138091771	18.47171839662185	49.11264967129412	14.557950166880914	36.18102654734264	50.72741685442055	34.219169523457225	58.18380249195956	54.0345363689823	53.25211636419902	14.660276349787953	26.57330843740134	22.076998821556867	61.760086516983996	13.025164757745003	55.46990197496154	38.50807475322301	13.977418394787929	18.48245121789868	23.950146492387958	9.748465921075248	29.314642694738268	44.721583411302035	10.826336283473632	10.212641799147004	10.968213791623098	18.07105054363916	32.78070210325976
28.216795828311103	14.556644310406057	56.960645385552986	58.49444169293169	15.925138336131148	9.133091813763405	3.8824375178840493	22.679734854011233	3.3009681523068455	61.93793095621859	33.15610817644078	4.496351630158664	56.101170450813214	59.56631637510029	30.63799901105057	37.94976405457689	9.533155642729211	57.860181340679695	13.509422451758383	15.969305430383034	53.74267740245213	16.920507606245742	48.230373063404095	42.39054130072863	19.48318213113047	53.59700235610953	16.957281177688117	2.317387636676609	21.648305014047494	5.605457222293828	1.7309374465730851	0.41104011529133894	38.70477162933309	27.276359310216307	31.080134340762047	9.498097198310612	43.176913183292385	24.7579283614621	19.963583273843874	41.98651144719797	35.13022466553746	30.391829700193963	51.97133867584715	30.840388826736007	22.982098648109993	44.39954948086273	52.535593309737834	42.55958469511843	50.620176785023375	22.198465316906578
24.710413208197238	21.809306534952505	41.91507462427521	43.4860186664602	17.83938254100446	32.93526039438138	20.91927271432075	3.4392166054628386	23.45884634346405	43.44340344144707	9.815587747648097	26.928017118241566	50.341568072963184	44.39585877562209	10.67883118071657	29.801376979153048	14.323704321750908	50.888676785405536	16.159774375752118	17.59534914828925	46.35696914102087	18.198328551261536	29.271525143314726	39.272897836226605	8.68310143509463	47.904687482568384	16.115016838803218	22.196540413021456	26.410351852788313	26.06923450026311	25.52316473888407	24.211043797674815	30.31549212930928	16.890125048894923	21.829307303334186	32.791135712141134	28.27319330649195	14.505988143898781	6.077593175794317	35.67095972346945	28.48676101641805	18.103473324091837	35.966704189216856	11.856015285437994	3.7416915323559934	30.29418941916279	45.04935476358	30.243874044663574	31.56700413070096	11.639403297188709
36.03443314786894	27.28414205232332	57.04673082623546	58.62246259726747	25.06072637528648	27.420667744371126	19.503532794706956	11.83064486945691	21.73987309515141	58.520631929542844	23.887829382637147	24.36504904926308	63.682102120493546	59.54729451840273	25.86499558476266	43.22077095074719	13.285048705214592	64.59192422436611	22.059881848426002	24.892773179975155	60.08751784369646	4.440552491293218	44.397896676017744	51.40991562086495	6.61613567652509	61.172492769416316	24.29988200619122	19.794122029370026	34.130642363164775	18.603602925126093	21.425474888059473	20.292984835489715	43.834871401701946	30.02653559831772	35.08631047638344	25.81381652704395	43.255861533654155	5.165152558964768	17.429704670803208	48.7672578335812	41.3323390326145	32.04461855854067	51.133377911820496	26.98618830091585	11.654804361155106	45.19284310186433	58.77972345154804	44.802292530717125	46.661524178535764	23.771356320944857
30.415734540331627	43.38154098251674	2.9452398805945768	4.073844760209878	40.426039545174156	63.62740381142905	52.09205466979319	43.387195992977425	53.567399183108336	8.94018066253662	32.84837246751673	56.327809598690166	25.06575413628871	4.6654481851342355	29.296044484851226	21.1551597241842	49.35988105807392	23.073665718842456	42.4843160958848	40.32357997895403	20.45832751155565	57.78303975903643	12.188432398134758	27.234973517967802	48.57283638907217	24.210491645307183	39.09597082906919	53.669819933566316	39.590259325261826	60.686552160803096	57.19125589342107	56.2429052292839	20.493647493424973	28.697834673186637	25.341720576559254	65.17349424611882	12.803570569305885	54.02365150601646	38.92615008468783	21.973126646150433	24.14430876616083	25.6022888518435	4.083809610957554	28.182858187284502	43.62340028598028	11.707406369869036	19.894667943173125	14.302558445490112	10.851182550422987	34.21585840698979
18.690537552804674	9.011257142225709	45.299193155132066	46.85618172298547	6.614698836162619	20.864628424536498	8.427939705342	14.308490191224653	10.573566741515895	49.835963033309085	22.099069773233083	13.971333215620836	47.0818747490413	47.90841629286521	18.686354886341153	27.503404918380102	6.245259714932428	48.43805415781831	3.5356550525723347	6.475259339648777	44.08511714020247	18.21934329583126	36.06518447439035	33.982845666628464	14.102710867288858	44.5432335767996	6.332860729429709	9.992141816519794	15.603394386939861	16.54886154732568	13.641198161179695	12.50062081311024	28.221121338967144	15.568834499416791	19.91491728217651	21.658954792138776	31.344144682307306	21.58121756881321	8.619176164881166	32.3302087148807	25.01173511115774	18.56163537155611	40.09690597892806	18.767442589823837	14.750496852802266	32.72209705107885	42.81431562768757	31.19355025605235	38.45671235657691	10.065738341077303
13.081048853112108	27.00877293446684	18.331037805563216	19.582553918851744	25.142576498635535	47.513182789479806	37.2565238790878	35.4200865019451	38.16178793194551	27.307122391418137	29.54830015372935	40.387445322851555	18.22410288094878	20.673731442534706	23.215075309387895	3.085985444807711	36.56942148410146	18.747586650112037	27.883340176858724	25.122519767168225	14.219458519541645	47.31181739250724	19.83374370534276	10.58569050639522	39.498475448004854	15.850859602102135	24.424928420934695	38.736415086516224	21.815894429546912	46.31732531731688	41.93640368144647	41.22093945965483	2.327441076895025	15.89578881223823	10.881775230731945	49.5433383086203	10.519820455614273	46.50160883317121	28.483940119965844	4.835556210546259	6.080831038566855	14.074152056933091	15.952339052194393	21.697291563021256	35.80984965049409	9.235118375723363	12.90922805737306	5.856582604356731	21.06988357836867	22.208120225744704
28.275030782739535	14.927245415732521	56.50405896541779	58.04929496022289	15.791459103568274	10.672623896022722	3.770060270821242	21.03861738814024	4.385536649294441	61.19534256115606	31.768749589905223	6.289350456730558	56.380394758443025	59.112816693413734	29.525531553370875	37.857524114763166	7.980959726036456	58.057882329144505	13.141611280970547	15.807124739943244	53.88039739373444	15.153906176154562	47.38003625982964	42.748585934451164	17.69953806104722	53.8637803216964	16.625966190564693	2.641260859825298	22.192462020331693	5.388548356364642	3.482311759559054	2.2278802122458687	38.60565894279994	26.759599798430262	30.76441177794854	10.630101954498501	42.627042048931145	22.91523945418892	18.74012253565232	42.09339637647439	35.105658777028125	29.828343062849942	51.40333909351642	29.802243263521593	21.326871258623683	43.926080083319945	52.65642596578076	42.207497242210216	49.77486628871421	21.42595982612913
27.596800966613714	40.60193849923511	4.088446790775832	5.650930857733104	37.692480629831664	60.8840241923694	49.41472608688297	41.264203251790185	50.855630121375924	11.395146898444342	31.11147935269143	53.58737418337521	23.760037148303777	6.577984427490041	27.172311290968885	18.36334462065792	46.826928797688666	22.035125177359244	39.79626655864186	37.59408976201797	18.996100135517146	55.49264346837252	11.212750710600478	24.811735714143314	46.37542757774355	22.666386258699006	36.39155275292327	50.98910365478731	36.770808214621105	58.05984291763624	54.495066209683834	53.560903455741645	17.71038840033611	26.029630714931468	22.568741413430722	62.46236918281086	10.187779498893825	52.024454901277366	36.52793923521612	19.415086894364023	21.339344887237388	22.963907839263058	2.1111453196585375	25.99365719283454	41.51847149958996	8.945809402161036	18.292562736013952	11.483001365369049	10.398758118744254	31.652299797046755
33.53305356049044	19.63260697317214	63.491735080553944	64.98358846890882	22.345129953414734	0.908738279622734	11.761721770379095	31.192556873577914	9.577055425817337	69.22086066519185	41.63236457161427	6.447094199351953	60.10049272487041	66.07424623276795	38.79544207332187	43.541909317742565	18.075112370169897	62.16364917685682	20.618966383874355	22.458902090278784	58.31695239789507	23.55076125409301	55.817718969328546	46.26419754981999	27.735744719440863	57.67347893631657	23.80567813317034	10.291462241618222	25.496989440118824	8.866339192685144	6.826466407109711	8.140514098753147	44.30715191922493	34.269775058002715	37.47350170764596	3.9356202411210646	50.06119397285704	32.28824898078667	28.31833660618284	46.82758105538604	40.55050837575292	37.449267723272726	58.8438164113217	38.87856689378399	31.483539376201563	51.06600893331881	57.18609963679507	48.89637575475658	58.186720545604175	29.84195090852779
17.508589611329974	11.85850379878812	41.59706744456447	43.17051504972015	8.003186268774733	25.667975907457436	13.196709718670908	11.23861768151157	15.418658410917214	45.53706766139418	17.356597992378216	18.827822012565278	45.366950592462615	44.19743090416507	13.859980200714102	25.14781978790062	9.112974399114172	46.45273452030258	6.246465040160564	7.767055234258381	41.99759895173091	19.36518352010901	31.603141802445023	32.88620423598749	12.825773627905038	42.84076892297248	6.491982354174702	14.730410958862386	16.9668079936171	20.7633915306214	18.36758610892984	17.177454784000908	25.814411621803515	12.303714653345104	17.144596589546428	26.321282387286697	27.536501323471477	20.478966222972478	4.050510931617788	30.453519990918938	23.00861774332432	14.974750675356727	36.17512833053767	14.013748206344834	11.714753529238692	29.09297777364782	40.70064547077011	27.920133548998088	34.00025943087504	6.108084707613064
12.727518059388293	24.35248983803023	20.243702199569327	21.797189804224672	21.211191738177565	44.41939228688488	32.877925721373984	27.037236142273706	34.331736777688185	25.968737601685888	20.152237331528603	37.11681272535444	27.405765899977784	22.853145982081642	13.997008737724482	8.310512481700046	30.57177142828696	27.55477031790663	23.258454621321604	21.102410600586698	23.057373083692358	40.12338276028365	14.261758857785294	19.19847750128089	31.59417913994841	25.12451412442193	19.860463710290517	34.45155851178764	21.6033389615112	41.56651361762279	37.95963487573619	37.02316931281738	8.41206279052778	9.509015743263618	6.500232937523654	45.93773339698004	6.515867128241845	38.15849175674927	20.944902660792568	13.964640766130966	9.298346909652315	6.541720908205643	15.288838468506768	12.496352476781865	27.385285752958797	7.663451440938972	21.771707906127627	6.63392569224151	16.267936519211304	15.399324602545835
30.441458852126022	20.808745481908076	53.78643451615381	55.36950387191569	18.871394714444392	22.36180840668538	13.106253067306925	10.830265120579474	15.464904837186557	56.39251606772384	23.15062507912672	18.340472365814865	58.542055751103454	56.34959918269083	23.348768855488157	38.337848418757126	6.7118799113665535	59.651228555749505	15.787109214260182	18.72340337493646	55.1953076424061	6.172415187791258	42.18899530555648	45.85161255941588	6.0164411818301	56.01211830393301	18.331314592038506	13.572767564225177	27.798186401354677	14.0692840853758	15.690667859092793	14.45614796182705	38.997668568967796	25.34820455484854	30.293397781549025	21.30985607882145	39.7608555921223	10.842337702568527	13.279176320925052	43.638286640217416	36.19748283876525	27.74966546123275	48.068553396778874	24.193172406085313	10.929638734817612	41.52940043573195	53.89765026887402	40.72214764434381	44.54066290164009	19.021778267659315
27.088149881029885	38.90515205035252	9.988646413161423	11.366413119154032	35.52445809565094	58.64039704448255	46.70569441880713	36.456396290487696	48.39078179734131	11.424842086289324	25.575572469560537	51.35259519464292	29.200687769462622	12.028198871999356	22.443369522322588	19.29291404138591	43.33889989999864	27.78152200397228	37.23674365719689	35.39042882622552	24.325190450637294	51.0907901014578	4.908853774600607	27.854584555687712	41.73937734104877	27.808152131878085	33.992600137830834	48.294061421829014	36.15681978458513	54.9940516977608	51.891188457782896	50.86078783294865	18.809806546843387	23.53859960158826	21.146284740929364	59.93584974691708	8.402367809312905	46.91854680806752	32.55969543466142	22.081819753805537	21.86511315095778	20.354722384221173	4.2821468761383015	21.454115896148583	36.666609903974965	8.684648401327186	23.44607539905301	12.089336586148141	4.229956510605109	28.44010962809702
37.442045297706386	27.303479287324734	60.152971686786955	61.73443793018811	25.721302775253562	24.343175085797583	18.150415668316878	15.475687099961366	20.072917096358562	62.121523052055124	27.810851727530054	22.25316477325577	65.53543247451654	62.68800018601411	29.20892949116099	45.28274130011776	13.142708865924332	66.61883056253404	22.597694681661654	25.586617330311288	62.15283414594857	0.9219710617643327	47.94253930982782	52.85002761688639	10.018144616151412	63.006890706380865	25.284261111606163	18.099486256771904	34.47726428706492	15.423353013522538	19.061927297501718	18.076403050610136	45.93365152008773	32.221333696066395	37.207788699733825	22.41962077442561	46.216919491126745	9.16386980562369	19.881067982081525	50.62623999375044	43.18238884816802	34.50680305316309	54.3263688511806	30.220685806467262	15.378284952761344	48.06666075892211	60.852730964519466	47.43064729651312	50.24454875596487	25.891991295442057
28.737245079397425	40.900535341543225	7.949087947401158	9.212859655769023	37.617267079973345	60.779417733611176	48.922597034694896	38.90043523193281	50.56382212637458	9.414795522061876	27.98452634651083	53.48326369194902	28.459730978612363	9.782483995528404	24.881858545203585	20.4353405241061	45.677178904561416	26.822856336169952	39.412667203143116	37.49050960467102	23.64401184779027	53.523019191704115	7.06717759696208	28.298476605495487	44.18019645904598	27.24947066060778	36.13011684161161	50.5100530663333	37.871582358077724	57.27841106140538	54.09388374202559	53.080105146094745	19.88937604714202	25.66142694988108	23.00319522404354	62.13047473721819	10.116922618717073	49.35716398482333	34.947358519904675	22.633983940734005	23.166290383203254	22.485777006129023	3.2122102275067577	23.881095953162255	39.11103855927967	9.925166329581156	22.866567130562157	13.193364468515188	5.757704708076232	30.7159661559621
26.722753267135165	39.79238952681687	4.543487532533962	6.126575683290043	36.926697025151014	60.10656764125862	48.689648148911004	40.84727492359404	50.1048605364769	12.338109388835802	30.877392438167476	52.81314246838697	23.09528619791472	7.121147597810439	26.769354706499968	17.439652765947898	46.19475383142989	21.4512249553095	39.065596233239376	36.83172863022126	18.298131335353826	54.98801935487423	11.370560484408802	23.885410576336486	45.920040403257886	21.93797608153299	35.649539671529006	50.26133042360851	35.891730129484	57.367540441128675	53.7555152750437	52.831793397163885	16.782313430107774	25.319559978786486	21.771198431915167	61.71068131281778	9.549064867379116	51.65851066973584	35.976009864884475	18.473872629037665	20.425215145703625	22.27776461676466	2.3107242235435117	25.560476879851983	41.109868201571174	8.180326857068875	17.55764911687228	10.606120228844091	10.747318234694403	31.00840722873023
0.3670914763386663	13.956039119008901	30.772959426095458	32.16506973904742	12.703978965210862	34.405847252354036	24.60208892692295	27.66562459938843	25.26711946543027	38.31085311747039	26.60730649113708	27.32920027121118	28.269738058089334	33.267688957374574	19.885030739554733	10.087016441955305	25.100726606099865	29.769899748483486	15.732747448412763	12.743362310326356	25.539622645755554	36.793890796992486	27.26806271636408	15.200043439016396	30.452231787516403	25.733023932159018	12.523012908575618	26.010699672064064	9.003941985564442	33.69903378917665	29.047933705440315	28.421762883549214	10.85010214938132	9.138839097730406	6.909922003551344	36.50561510381691	18.92794653901508	38.01781410013493	19.7384061217252	13.746320515284998	7.053215847129297	10.470761205502258	27.0592936084027	18.618977721282757	28.12544845765128	19.141891460670337	24.310133242989043	16.284157449481345	29.264720070369684	13.417995714681702
18.756727563663585	5.356783354599591	47.89859483181122	49.410626168628646	6.660648626192779	16.595623468609386	5.86839597755675	20.39501226580642	6.581161682731132	53.47812321668341	28.014263630501546	9.299189877914653	46.74561480364963	50.4938809315534	23.973052424943415	28.524626865809395	9.570134630652156	48.44738753680103	5.054921511313867	6.751446305185907	44.30160052628351	21.495913169909848	40.16774975642027	33.11401524908866	19.514695219548727	44.23097420337896	8.062407336108881	7.210640337887295	12.736984893711465	14.924447800799316	10.336218226591711	9.625563177132948	29.282508347113065	18.523777288841774	21.893824706627623	18.14700066723789	34.33985642854971	26.611436412649432	14.64873087204854	32.53433032889895	25.680362244390874	21.70346445959248	43.13226931307086	23.809815416464065	20.823851834938928	35.40493252258696	43.08877726896313	33.37506262995242	42.52268964621014	14.420512291024156
21.347592700753438	33.149247187637656	13.017179617296748	14.59078408508358	29.84179642262308	53.00847329156644	41.196150096521954	32.33024101607831	42.80645764860623	17.143405407082795	22.541321557754163	45.71094907783988	27.506287798507554	15.51959983809163	18.247409677521677	14.131737144901871	38.167977376332125	26.664977386449497	31.659917894481502	29.715271502302137	22.646065416630726	46.566060656770745	6.668696664100767	23.6737918200286	37.43032610348326	25.721085773113444	28.36159077224547	42.78218871744858	30.38147408418237	49.634067009642564	46.354110300941784	45.354320345014266	13.754690535192841	17.89190475005125	15.35114940109786	54.38342383785446	2.812170655844065	43.13913657115773	27.67155879158874	17.839950141248796	16.453004971859237	14.72111691751614	7.173932841751433	17.05102128773169	32.5899650547611	4.108856391358936	21.560745445176362	7.3157527274996355	8.051491793610857	23.08753404328174
36.544582655154116	23.919460891743853	63.00886680130343	64.5827909150822	23.96507589959182	14.853724409983911	12.879180990488576	21.845850724939126	13.706406747852455	66.52072261497709	34.096059244751636	14.624329680610701	64.91566643263003	65.60827498700885	33.67152245064952	45.65805200520794	12.319529969394955	66.41935359078539	20.954975520615502	23.921678786520765	62.125578079163496	9.451526528827317	52.380744603493945	51.478168494492614	16.856875550301446	62.38257363539505	24.32072482450669	12.005374401760292	31.2928465268388	6.181786901670352	11.217549876595127	10.716537447858885	46.3804332025427	33.52718565136718	38.05653942442614	12.607642015274255	48.94414623316561	18.877707121659412	22.961282927175862	50.33339569317541	43.104231660490896	36.34979914668048	57.54273992505373	34.32613974985168	21.945189565736673	50.50016569147419	60.86874164994425	49.20990401014007	54.76375188673563	27.508960887344397
18.93276149604496	32.292940919406085	21.1223826136075	21.81345156977133	31.505420427554455	52.11837681213231	43.272266128655176	44.28842365964745	43.70993112747258	31.687868748315758	39.05664317609131	45.389980806378894	9.510936934105569	22.73177054353197	32.64311469516916	11.379035990062965	43.81222892261301	11.034181466613335	34.53292642713514	31.547607782845372	7.160410516490087	55.21170576634741	27.731023732268135	5.677260694556489	48.00717792373584	6.975457310031785	31.26512524092767	44.622782128127064	25.717256202200424	52.343511516863785	47.462879408033736	46.95025998357967	10.938978381401192	24.40331839106046	19.357538993441658	54.53169626049248	19.019335036233315	55.252398411506555	36.95355219162818	5.493555425734181	12.901181436934651	23.120840038312743	21.43325340143573	31.124438405868435	44.70084636872216	17.15695277194195	6.158589349068055	14.356071474118961	28.447810015939194	30.496161494942246
38.69531873221846	27.808335828162235	62.309447232163684	63.892314510952076	26.63901628977283	22.699273937210492	17.92802640106665	18.03060493230392	19.577219718747468	64.54711706996719	30.4339795224131	21.387263360639473	66.96143934910269	64.86086361376324	31.55504980536721	46.87999844463186	13.916668829171492	68.14588388658551	23.490695062128513	26.525957021791978	63.71017834542025	2.978993618461274	50.35093315596505	54.05873138622286	12.562915609833144	64.42627106518187	26.398334938081828	17.633784204941453	35.112928795256295	13.837859239891307	18.067324986806376	17.219640375850553	47.54987106847479	33.95277752785679	38.87137293317328	20.533409734172277	48.3153826776781	11.825496764833808	21.85913296322702	52.08917085591547	44.665286135019414	36.3717065903899	56.53797086787773	32.50867026705196	17.96370493800333	50.113328829954185	62.41700767955863	49.34246209741966	52.670546292373494	27.631892257817725
42.471505368051986	33.41009151233919	62.7750559302266	64.34152178252174	31.39147657154197	30.796243078803943	24.789467169515202	17.44790818682563	26.777887778582482	63.63619571931152	28.678714531293313	28.983920397210397	70.06305015043175	65.2363384373564	31.519519022777743	49.56790307303955	19.24875425832763	70.92966800233134	28.348322396998398	31.23113360282742	66.41720360236525	7.5895584507854466	49.65812318334735	57.844934563138025	12.73301160300162	67.55848422865891	30.69456166730231	24.803503487333423	40.39247048123373	21.901668694754616	25.77731495727674	24.805675165707815	50.17101224571782	36.361177621435715	41.43002425941114	28.65821664732853	49.15092128076273	7.087420020046118	23.744421210553437	55.15571510532416	47.728405625774	38.277961692159366	56.793261329209166	32.73957878819124	17.176510537080176	51.14757956896191	65.10812960556994	50.91577001664074	51.85313324202898	30.143384475895072
34.85280317485291	48.29487203901297	4.399166339555511	2.860232002968276	45.61046367266662	68.72401188483144	57.47250582275785	49.53763721673305	58.82074003468752	10.292386511407052	39.07899551711071	61.44897879603137	23.749054564381947	1.7899511014656555	35.44104659856499	25.079351033259883	55.0932607832955	21.222441795933552	47.842522311930544	45.526451857773914	19.775111857852114	63.824305932339485	18.30246567413025	29.07939767413821	54.682532530377514	23.525731446308065	44.40281024804585	59.03721437679613	43.915505944597534	66.20844229536965	62.500288609895385	61.60320083031194	24.35099900677512	34.15017236934965	30.3847554247151	70.41647395504368	18.451818270105377	60.223965091181405	44.859090117799994	24.526307695130264	28.165497652132977	31.14340628438871	10.15083854946176	34.29174827249899	49.78246778365954	16.97927792728098	19.60296717217891	18.951182878192213	16.748535830543872	39.90333799086647
25.97496149762653	30.581318184191833	30.3125331921271	31.78633117414317	26.262668920869835	46.27601702977201	33.824684240942	17.669370134652628	36.143356140065094	29.638483026178935	5.378085871199669	39.575283841452624	44.27595213190168	32.524351125186655	7.4014209266633175	25.683638501265264	28.21957837777887	43.96165644006174	26.227025062013436	26.033145300138948	39.632977451116126	32.72006279319408	15.981086415299238	36.549410626039744	23.1331441952403	42.151001979544645	24.271224265441635	35.300019314139	32.03638863142395	40.30317020919022	38.87466732117758	37.61995756015989	25.853171400037883	17.47957449870961	20.0932531854428	46.61156520735019	18.77192955209323	27.027827158139655	17.28043911627966	31.427808872393616	25.966209487189673	15.951265726498129	24.236290327375954	8.12878313612526	17.733340959861668	21.034309636540108	38.41459599729012	22.554212520753058	18.007405932175075	17.334695397939164
26.478983693878217	40.267442206947095	16.12164632779424	16.246702870910173	39.0126521753515	60.409076161296326	51.014858477207966	49.64598236108679	51.65371685531959	26.923562819442722	42.56770673591557	53.5372904971473	6.522732151362476	16.905571839666138	36.76102481775434	17.28473895573792	50.8593498592779	5.094008628475676	41.91067399640155	39.02376170459157	2.206534984922744	61.74062922244719	27.061133569673974	14.335099018733107	53.87439891183088	5.912066112658542	38.513512906219866	52.429221956747334	34.03231597176758	60.11256105096969	55.430043172390924	54.833245192266176	16.6064396520831	30.323833859562622	25.31222510674444	62.71344045077606	20.236194346579765	60.76325271607091	42.88989182105771	12.716316462393593	19.730190670697382	28.351490686862224	18.817775226222395	35.27594561597	50.018727839071865	17.99405686575286	2.5958089530455277	16.560367231979637	27.03488084025352	36.64018583124819
34.31909594121989	20.782893400036595	62.50678324981891	64.05739125565506	21.87054077412061	8.839723034887395	9.783917565813084	24.78604089527788	9.511671317623017	66.96430896406099	36.379618169123546	9.316859973940307	62.318975938193645	65.1161748427499	34.82745390512198	43.93812782882909	12.751884988950087	64.04734393005978	19.215423650487867	21.888957100089723	59.89961725040544	14.90840965544981	53.03655989206251	48.626248878025336	20.491954920624963	59.81050102149403	22.700894136326202	8.395409127665213	27.89332796013888	0.6985906424363756	6.111830624220876	6.194856458250196	44.68701505138355	32.755293045661034	36.832089535073166	6.970769751791827	48.58250449056163	23.997177815362686	23.933210844738007	48.12380481466493	41.175093747279085	35.791364057960195	57.3389773644992	35.23552829207953	24.988087970489087	49.926327741672864	58.682950816397295	48.26029355577311	55.4339300511437	27.250787794004385
27.26440144970155	21.91143306663754	46.384128476097	47.95926224601409	18.44703767215881	30.03418189760519	18.667621932383884	1.7256688979598076	21.256507298178644	48.03873792114332	14.058356573696653	24.631007904773046	53.91621247663243	48.88268856655152	15.213051579380412	33.34640600100143	11.566046162443802	54.623104494293834	16.12025449376024	18.222014291507403	50.09567120179439	13.612823812976607	33.86588637895124	42.300441420347404	4.0950449404195375	51.44261714822687	17.042245470359727	19.738466907848245	27.51348212789176	22.54311729593294	22.76625860351076	21.446589515119086	33.909931839986314	20.185620266121035	25.242789947670563	29.537573121816397	32.63070289837361	10.663537817825553	7.8202106649836205	39.09532043762559	31.758902911836557	21.836526047863092	40.46906690390486	16.32139528471914	1.953813280506577	34.59956824545796	48.78544291556357	34.35528452770991	36.16238511148642	14.27271844188237
15.283667140508056	29.235633141242314	16.803372827975274	17.95817791835334	27.442298132850844	49.71690802163475	39.55212339940615	37.57244088360382	40.43009085852941	26.286067495401994	31.303096400112942	42.6168980057301	16.257530130214327	19.031769607449323	25.11018595544518	5.374671772252135	38.892613182677565	16.59548422505196	30.198275760440993	27.42531881452795	12.06424361325228	49.603031285313605	20.04252419799758	10.407589483438986	41.72344089191949	13.965257670485004	26.742976318788944	41.02631110572419	23.860803267976284	48.61921740697895	44.2071677465672	43.503876767743314	4.629845224768777	18.165570500199916	13.177298413105412	51.781805064721844	11.0072554058205	48.67213356459433	30.728723843202772	4.64470533024675	8.264598554911991	16.23456028796958	15.116615991598092	23.59816637513434	37.955386898932	9.32991505724264	10.757920125272427	6.278988842092837	21.038232122534858	24.487559250867832
24.2656251211132	14.067445006758579	49.6635031631142	51.23751393339588	12.256289334761293	19.723646386056377	8.053046749931234	12.194744098092848	10.641331325687354	53.38289371197337	22.69855336038134	14.012312949307107	52.60356907915254	52.26298164871246	20.920052746029434	32.76941069166006	1.173906707281889	53.88199954014845	9.127575269102694	12.127011504948968	49.48944438397201	12.571234358776714	39.32710356860319	39.60818883665475	9.996825052826104	50.06564543899074	11.945039317608531	9.135205433531846	21.06849156908437	13.289712368115927	12.325495700688457	11.008877097866435	33.46695870234324	20.266683928808437	24.945781564033407	19.659208046454985	35.59946647775025	16.874249116180938	10.022478130563062	37.785246420144105	30.40465237199595	23.0261183993765	44.21415390652944	21.385191731864648	12.532858150480985	37.160191795972075	48.2076616125058	35.93531872182208	41.721558415081745	14.170420219325228
26.12331416243155	39.84710609929126	5.877253653360729	6.7083705698125415	37.49108408295039	60.368254844331	49.53469880724929	43.91262377064748	50.69584079763862	16.5461670117774	34.89678178442342	53.14890418804487	17.505257217599656	7.7249383559849	30.062518107329634	16.171473886132944	47.83496512300588	15.77895451142841	39.94543691970788	37.43193642714029	12.784487516290557	57.455234202297305	16.741378721941835	20.10542930291636	48.73423052827146	16.502726519006117	36.46444596826422	51.070436833009154	35.046342167972114	58.4510364989491	54.43150120838964	53.61180193081254	15.421457006502022	26.61575438814231	22.321524857985246	62.22729777668213	12.273464497370679	54.93117213727766	38.27917320115309	15.351139918794132	19.26103571077616	23.861003737608456	7.957322603290447	28.716385837756956	44.218346750232044	10.18595298337285	12.16055448250964	10.934725404205643	16.355138183802573	32.727692944892134
32.89636391157826	45.51669715868763	5.6751170072740695	6.145612491793596	42.37646616086858	65.57635763353268	53.83316611467498	43.98689072183243	55.41530894246299	5.710232513009894	32.915514517111085	58.27405213890703	28.20651048832853	6.18027902421589	29.98706410339325	23.940158116510165	50.73129266283468	26.11664173916029	44.27918619938167	42.25977467019829	23.659010727582576	58.634056971898964	11.769760624735682	30.446316762508683	49.280665208272275	27.424922342440503	40.951552372671	55.4183866754351	42.077179916023745	62.269249116639955	58.98251798121172	57.99117573615232	23.310215569468625	30.48928893145177	27.503406950302367	67.00381316724574	14.672680116296592	54.38200243517257	40.04591495601083	25.107431226727492	26.86195869963416	27.33495387494589	6.030884354762537	28.993773236837992	44.19180101461099	13.97481356151668	23.12998332121995	16.885906481373755	9.920979407392698	35.712301990529454
1.1975154353459923	13.187538747506963	31.70302046458494	33.090218410054426	12.153368276034872	33.587311426667235	23.9440667702308	27.688865903692694	24.54258284960226	39.26116158103837	27.050116909832226	26.54194707262504	28.801151273572003	34.19282318349454	20.369031829819615	10.964025855902289	24.669165229932567	30.370650158018005	15.226270370142723	12.208015685995111	26.183634568397473	36.46064769970679	28.179018792356526	15.560060541397023	30.320043431698203	26.268355388283485	12.103988683908376	25.332277756181885	8.060344631974097	33.035569872658236	28.321007709028063	27.720693925615926	11.724720534285225	9.608313622024673	7.750320641848805	35.723085174318385	19.873338995186234	37.917155081651714	19.72009263197825	14.413142834775366	7.906711132718885	11.152506911326663	28.008876734624668	19.138797283069806	28.152928944261017	20.09225750813501	24.96704231534682	17.22818939469129	30.1871625952985	13.496567310081847
23.903075790232304	17.232793326635434	45.88836295453752	47.471453603636974	13.988014435939451	26.08791435917193	14.236285680400272	6.107911281577109	16.8103157780572	48.62101214236213	16.503626428710295	20.24827396759937	51.427229922810874	48.449958195953364	15.634422295671326	30.99414633385026	7.462986103663704	52.36651941981076	11.463610893421572	13.776032172321596	47.87123623646284	13.768933619943995	34.432874674890044	39.22020583386715	6.349828013513846	48.916083489117014	12.776866370691792	15.437032248399715	23.1556913460638	19.28875987022899	18.691238428346885	17.37516107991747	31.619773796129213	17.831324969100738	22.870104952429493	25.9339362082078	31.87191815629831	14.009818319487275	5.413350280933171	36.51059271507757	29.07456746442612	20.030344777699202	40.16943087032363	16.382775379127757	6.512639963423363	33.6626835049339	46.56523056869569	32.953296654279406	36.80104923129385	11.535213120746473
35.98341800704734	24.153657414541843	61.30519851749895	62.88554994320066	23.563160812315605	17.932002749851737	13.655576058497969	18.881842590041877	15.048967289134351	64.34342644636688	31.270439908492182	16.63463893162805	64.38898965081998	63.89051550020193	31.34030784166997	44.710801489915525	11.117481594171245	65.74877739808105	20.445439131004576	23.484444190200456	61.383198930366454	5.959347252608933	50.15486501984528	51.17600175436985	13.698619426129984	61.85050707597707	23.630302641754977	13.155624512904888	31.541805911969696	9.031657419384455	13.28103127011551	12.495538346066862	45.41247012788739	32.175200957598115	36.89812635183828	15.917553878561128	47.2338092220719	15.366621263022317	20.892520113468223	49.64141977611405	42.299512859985406	34.847148996723654	55.70908749971411	32.10422663976198	18.938298530043674	48.89063688406699	60.10756524637746	47.80780631939575	52.52115350738272	25.980242072526508
19.948735326340163	32.713451416608436	11.575752563154554	13.135541891728279	29.783041356166276	52.973471881138764	41.53922990025745	34.52641831972635	42.95388178854942	18.202901827605974	25.579490962740547	45.67679863874162	23.59711008304265	14.184949034340958	20.6324891961331	11.460068270418082	39.15849904868814	22.832778932869164	31.913943622765167	29.685756539057177	18.750320008091656	48.29034117030537	10.321471254292277	20.162822893318747	39.421400452687045	21.791653125807052	28.496854983075767	43.11007745784248	29.126810482016904	50.237870715303615	46.60280119035878	45.68016357351181	10.943412054800406	18.181270481394634	14.672397011094027	54.56012186163501	2.8425416894694195	45.51714702117006	29.164394554287366	14.33938482956477	14.169940876303011	15.171039110588007	6.92426603856641	19.295336144148827	34.823790561932825	1.0377513489898225	17.6484318906054	4.217846024262079	11.262925312427614	23.964010473130468
32.03540578779158	23.747530260776962	53.33072124631179	54.9100922436255	21.274682076689324	26.35772050549014	16.985724706876486	8.555858024606694	19.40731847066682	55.169056520030786	20.971300097725198	22.35385382759307	59.65465683061664	55.85118837346094	22.283553120331476	39.20109910034641	10.172396722042647	60.573392595917305	18.345806404884062	21.096215840039836	56.07152861575016	6.503510035056203	40.99213374429026	47.39880362019161	3.087649388123592	57.14453697509655	20.415423743522044	17.546039407593018	30.411282786167927	17.91863139215146	19.734155637196533	18.4972437996672	39.818367466365544	26.013103272806866	31.06869059036267	25.192979953625983	39.46069117623276	7.026942426945514	13.43407106848079	44.739197671655255	37.30386812793065	28.07491091343424	47.465037198251935	23.32814423651742	8.492083613684596	41.36087598187832	54.76420379458804	40.88422218216534	43.29225458130888	19.74755515341288
33.00166968339119	44.87401535318275	9.668732749788244	10.388971683970242	41.45550459044844	64.52915261324435	52.51672259783222	41.28340590897397	54.251893954736545	5.597449257793138	29.755325455021325	57.2507039454239	31.754627638201995	10.508193633404812	27.516967310610447	24.831854810632723	48.91312548803483	29.85490979893381	43.102395186450465	41.317264230883396	27.05596817544086	56.1400969383304	8.712488490367042	32.546941760186826	46.665945141957174	30.760113013269567	39.89471786655346	54.10519661252478	42.10056277282066	60.68767562900644	57.71709291838837	56.66582111778692	24.287817159052448	29.461417153599136	27.12105578692073	65.76772714978897	14.316539177615995	51.38082589398833	37.97690139691836	26.938826205193394	27.546343542910076	26.276881327039955	7.237400226233109	26.67869580962221	41.45347016985495	14.295726725338266	26.39716409887486	17.58831675009429	6.477924692572333	34.184135031569994
16.94300236453746	29.14251787852653	15.503871244623369	17.071747576652474	26.050297736235102	49.25836162960248	37.69824658636724	30.730519370897035	39.169759911821274	21.278851750885522	22.335504981494175	41.95600373355238	25.680951936532413	18.110194650381228	16.986032816496557	9.883421651754643	35.207755537009774	25.317796202350955	28.08565163833037	25.942392620032035	20.993140604593442	44.3625253643388	10.801472705758538	19.99684063500946	35.55432078057583	23.635688804140155	24.696944935330556	39.27435003847515	26.031866140598854	46.34389421396574	42.791448488729955	41.84693453368523	9.594650297138797	14.308693867406735	11.155412884319034	50.77514795729078	1.7541552784232315	41.77108466106544	25.22054014967958	14.242613853813731	12.037249860623989	11.251953978945549	10.450253560291713	15.59438176840877	31.040876411254057	3.037243013431958	19.78640371371048	4.020532818315417	12.438535688273038	20.013365464058182
37.238841217265346	25.01511687932075	63.01607664857399	64.59474974614413	24.725971692358776	16.953572326555943	14.186912657960095	20.859314103556557	15.27651771589964	66.19381022456562	33.23886167181852	16.463188782158053	65.64726397823596	65.60662320809152	33.218557597876625	46.136727033266226	12.560795898677188	67.0697302975913	21.647166879962732	24.66301788770693	62.73300624964323	7.597443554888442	52.01461641477757	52.32775520878135	15.677504031778149	63.11020499216832	24.921062266684697	13.478330386877946	32.41094894468105	8.23139595661575	13.058559361181663	12.445662355080009	46.847224250589605	33.747185335554974	38.40152653289778	14.69278560648075	48.94198803334457	17.068768070571583	22.689073749343525	50.964410686400036	43.6650925296263	36.476538155615465	57.45966365156579	33.955490448760834	20.91795752182769	50.565992810544266	61.464772854787284	49.41003123620362	54.38568131223648	27.608175882871986
33.135657854227325	45.58312928770993	6.739165846753437	7.247334583378117	42.36878247815821	65.55061910184499	53.73140532046753	43.501288869347626	55.35449618270085	5.107282946778446	32.289568299800074	58.251185605105405	29.219625501052796	7.272275900943196	29.552616434990412	24.353465721518052	50.49434228646083	27.161909516151212	44.207063283019984	42.24642794480212	24.64056397537178	58.215103957928136	11.111021919510012	31.157914678664326	48.823341260083204	28.39746547096256	40.907368595988125	55.31838232204201	42.30779411442754	62.10155519028767	58.89690207630037	57.889332667577854	23.74264900827901	30.437887225674082	27.61010571370609	66.92934981070366	14.728512053676415	53.81537508412439	39.7330458687977	25.74832861267765	27.232086380800546	27.2691051092765	6.332429574776152	28.600008617264017	43.69641335410026	14.196077074876735	24.085267779566365	17.224062736843447	9.146054137662688	35.538977104778326
12.85213502496952	19.189640781848478	28.440883582532773	30.02081523888163	15.215563877788497	37.82188138831297	25.67574680861253	18.320254607699027	27.487415866337717	32.43782063833338	13.629837113026598	30.59999419561633	35.43087193734406	31.029015044062902	6.82855576264396	15.021515669021127	22.360057012108292	35.89928167900166	16.397032641339496	15.034869703779773	31.36861902963026	31.35554732535985	18.809842836211793	25.191548310546448	22.77450383122169	33.02708750112959	13.426811154862293	27.263406894651816	19.188893726875325	33.889877870119726	30.886961035949543	29.818799589223623	15.470217341171738	4.335170179292096	7.606678498323859	38.93933894238141	14.368756351406248	29.444626742993048	12.185446928192462	20.98232092673958	14.212884170495439	3.3534376277597486	22.927457759230975	5.4516257782411355	18.688469989480367	16.078714400803904	30.062547584987268	15.456753654926285	21.18070477788995	7.335417924969966
35.387104833133236	48.805640495991014	4.865406387526457	3.3634428393354794	46.099791403085874	69.22440502547761	57.945843057223364	49.86687386614058	59.30654176915617	9.977841159913812	39.33166301071057	61.94651762320929	24.252463216816494	2.268463567230492	35.7714590595253	25.62962149422572	55.52246736156899	21.702107699375123	48.316335488982105	46.014168576482525	20.312525205858986	64.19238471237024	18.476437610821552	29.661020084893025	55.02839164286093	24.057222875229797	44.88078993008934	59.51210989269676	44.457959448424	66.66734277864788	62.98139769402772	62.07916436660384	24.90304948867993	34.60988299454296	30.87948529665482	70.90463320935267	18.87534510535427	60.525096573410366	45.251281887986956	25.105826215734584	28.714302114281843	31.5916581640408	10.485903750023231	34.63571587265572	50.10772062104095	17.439401907397485	20.153800624692423	19.460302628825733	16.86477918498519	40.33620460950967
4.480170086860104	9.538291739867182	35.0148940770309	36.434324827465105	8.769229546213282	29.967762593834227	20.34858556966502	25.740635147883555	20.899445065920027	42.165921557473325	26.708220312668097	22.899194148567688	32.30360016425934	37.53622298388178	20.30610285614323	14.504360037876753	21.451032687033997	33.94661198015797	11.902987519221949	8.856121326753923	29.79656750742151	33.43164202825378	30.458206366233963	18.855226439724476	27.858791095415242	29.7782997126914	9.042997456306367	21.717242201212137	5.259570219468016	29.430115295212232	24.67650470397041	24.0885885689493	15.268955043213124	9.927011251549462	9.906302710128104	32.07867703388616	22.65393713707162	35.51527550887561	17.729255847324445	18.045787034852168	11.488552296915973	12.302642981268924	31.052108092434757	19.260654576541086	26.215002331506707	23.104665704561963	28.588767329622105	20.431108936138447	32.57877283677872	12.021804665291738
28.82556136102502	26.77782832427889	42.749533608867566	44.28804990661373	22.774155617447526	37.14353629666032	25.44760083672472	5.4980478567434155	28.020176798090162	43.02271559713402	8.054570198463795	31.45936950614396	53.19323696013301	45.12332076171203	12.039497786807056	32.86849764701433	18.5482578966774	53.496865514031235	21.13381395830808	22.528831770485098	48.984828809044764	19.768731069699744	29.12553352015492	42.84389225544871	10.422457822287024	50.8212240196996	21.011857713477923	26.633766585878472	31.20233669355644	29.761906552894963	29.808042649432277	28.4874933361305	33.30781550823815	20.528287526847677	25.202433872017433	36.734922945078935	29.715307988420477	13.62801214155504	11.001267340965118	38.82811224939678	31.906506357929278	21.155431043175618	36.68519004669806	13.496927300899486	5.3012962678117646	31.87123980617558	47.68995486315468	32.3278423087114	31.27703977594453	16.0072490608796
27.521704236513465	39.25668870428105	10.222714533739378	11.563788666619141	35.846122373543245	58.941518151589335	46.976120213424345	36.51443528430852	48.679824311845124	11.122330214296293	25.529376940615375	51.657689898151375	29.685942032875566	12.187397097679996	22.532028576112726	19.79438798092576	43.54208170238544	28.243780831720855	37.52672373559111	35.70960698272708	24.814258400493472	51.19106131798909	4.670138695096145	28.38655449271511	41.81605943650008	28.30836076408432	34.298586348550586	48.564664811716035	36.57528227596725	55.22950585730208	52.16723247825363	51.12952551061454	19.316600801456147	23.854514687338412	21.54121990726244	60.214507714104904	8.848181145731788	46.92704583929682	32.72391792879659	22.61243704055963	22.349881676493357	20.669820543033296	4.66424693881815	21.57045218237193	36.718400342278194	9.189839607347984	23.943292167460093	12.599565326181882	3.7850262258477914	28.685623677001956
37.61867197918846	50.31088881598229	8.449737087276972	7.964753087550201	47.17079360838289	70.36850950789216	58.600138781751056	48.28990401601908	60.19836154366979	3.456491710469163	36.89591894929188	63.066550741443095	30.503590602256224	7.299825441021231	34.3950769200442	28.49444395953523	55.4012473575209	28.095907349177555	49.057799926472605	47.05329410231969	26.284343557522728	63.05807828334152	15.762219941882107	34.32399559880449	53.637070762368204	30.070986430589723	45.73861293132411	60.18625153027389	46.800994882884275	66.99779562179549	63.75677075426826	62.75831004775772	27.839656733844254	35.273315936067014	32.29199809769517	71.78265103869148	19.46945405192973	58.49592690123505	44.63172899659681	29.217529713848034	31.46477743718175	32.113844498370106	10.78608562980839	33.469113759951604	48.474564164473804	18.73149503741449	25.95289284425564	21.549714726215857	13.616277513266805	40.4353685623209
26.170542791992222	39.54554034336379	20.430673291860177	20.599513709614335	38.75500144173594	59.264133994993735	50.536472730313704	50.90610386942891	50.960636953841956	31.253598623933517	44.73077702004802	52.597590973530124	2.8074226967353595	21.268553662341574	38.61259688723771	17.969175848142804	50.999210840311704	3.805775092092806	41.76903947325183	38.793765704226054	2.326764162478206	62.27971170714306	30.607301587842798	12.218030870776039	54.84101870378351	1.5787025056121018	38.476636232895096	51.88495186629812	32.889335154724684	59.60633003298096	54.70887015011131	54.20658033123621	17.399193535982764	31.17445360916725	26.101361124914725	61.72187825967276	23.0707493775207	61.95759911654257	43.787450256506936	12.480852283606591	19.911840657988385	29.576343442908914	22.75389675707555	37.101954663925	51.3023748936086	20.905945886365956	3.188695307438189	18.9173152612936	30.780190859112384	37.386164087138674
31.150055525447506	45.09640339440826	12.641669551999758	12.218680597264669	43.439278279022744	65.4723013249431	55.54396651941692	52.23474027406307	56.37416369981238	22.836325203614845	43.93081192048323	58.460523350898434	11.276988380281514	12.565259007582288	38.71024214480797	21.374075867365974	54.772842839188534	8.523535796640418	46.194093758489096	43.42412674758969	8.312592795566436	65.13048572672169	26.05527551412008	20.34308761577282	56.802420412426095	11.635542168924603	42.7330949303987	57.01041564406637	39.25275281263833	64.61661450558762	60.15465098767316	59.47598236809422	20.629313759886898	33.73711943357054	28.937175360965476	67.64128475559542	21.15393288634024	63.34148999412207	46.02175315249924	17.858957783138713	24.17361542172577	31.366085601798975	17.05543905235555	37.29433978312868	52.572124553187734	18.928303811288806	8.76671288285382	18.599675504663313	25.48232941240896	40.04654594178275
26.15596757158246	12.404021898452509	56.37556084198798	57.84546276257412	15.618257307095865	8.421233429782006	8.062606435644462	28.134715538498504	5.535422980658081	62.5267027368863	37.102832615889646	3.0992986850895856	52.60035538521988	58.941494107287205	33.37679186340076	36.17935925878442	15.268744980288552	54.65146040033903	14.494772241802526	15.769816210952232	50.80507296345339	24.368797957561355	49.44627600641632	38.7628587990978	25.846099605161037	50.167967903401774	17.302043080102337	7.396887068720739	17.98467275921326	11.889701142388544	6.507210799009468	7.218348037289891	36.944246741122654	27.606927204381076	30.425174935513738	11.015801191221444	43.179468161248444	31.802252604519587	23.615656080720775	39.33721719778622	33.16071571606336	30.787613440033837	51.91453419483939	33.24501687487627	28.505086403050544	44.05880199902716	49.67685106017605	41.748578470387486	51.7817790062239	23.856397922010682
26.46246274657857	32.58679432373564	27.17916949977753	28.61518584249446	28.333835276751568	49.147939736198836	36.67276933909449	21.234611819971473	38.91441462780894	26.05135661990433	9.001012736718351	42.305342595994254	42.379333467522756	29.306197514051973	9.681843008035296	24.768431674768117	31.362462048012762	41.85192910338143	28.626021027329625	28.115961655498644	37.63318918427602	36.293084984200966	12.582116691617111	35.6477430710354	26.70275846460146	40.36260803770812	26.37106746775084	38.18161311169547	33.30683549667465	43.47531192571657	41.79194998565698	40.56121821072676	24.83352667525867	18.439214332101084	20.190752777100485	49.62563816614349	16.557894956910722	30.64073695260473	20.2673890888085	30.263021787140932	25.476895811015606	16.363856169755	21.14763884720405	9.915267992064798	21.313246542016575	18.790141861381564	36.45714177712605	20.736277689771747	14.50993956946097	19.433245806998205
16.078041102755613	29.135826953610806	23.434292767878425	24.273435030006095	28.556929096647874	48.814971234660256	40.18502866725121	42.2040120595488	40.54179425182508	33.71504577136935	37.80396608805488	42.1421049076701	12.426961867342246	25.247381122115687	31.21432242612741	9.882419642039391	41.01151697426505	14.26137250250115	31.62733408003906	28.61289781735535	10.547373634521474	52.58998558012602	28.380303238311342	2.538806214281291	45.686324465638734	9.910428216190812	28.435395661556853	41.507406674640336	22.432324857885998	49.23114964997693	44.28058696125224	43.80110410364817	9.645544741678377	22.28830112365798	17.354253723566767	51.264444132991066	19.259317915872334	53.04852022542372	34.67153904056992	4.112063136805606	10.677313863872978	21.372341014119016	22.982476312847286	29.705359453701064	42.63065620501174	17.66550043365865	9.555750642065087	14.510940333982493	29.357536185086065	28.182516448553788
33.963953627054224	46.753461729884094	5.2843792316162945	5.333252355494146	43.68252366634183	66.88986751336833	55.21231925303395	45.58367787934959	56.76113133802773	5.55931944957568	34.54290116002888	59.586950508748195	27.831910760836493	5.110833720716071	31.568521750830538	24.810846698582438	52.20682915542197	25.614327789974137	45.63829063028718	43.570811822739635	23.406284716611523	60.204622986645056	13.399445560293158	30.82751329759116	50.86718651896566	27.191375124210865	42.289459206760164	56.79571974419741	43.14537768356597	63.695718472305124	60.347522439572195	59.36927415951207	24.156933588013207	31.840705882933687	28.717787767226053	68.35801006422224	15.967380410311735	55.999587220208106	41.56866078025485	25.629415741076677	27.78198731711365	28.701196191107186	7.198034994058299	30.559252178116253	45.79164913396499	15.115669437526384	22.961665939112162	17.878733114452576	11.535484042026177	37.15119233404595
32.56746797995281	19.43312782213624	60.151383453508885	61.710820081225016	19.997802549946893	11.173265698440153	8.261888504517097	21.792816283066912	8.779188580526764	64.34932485252594	33.42366043011642	9.693555579312928	60.790216052217176	62.76015954296885	32.01860544986458	41.99286378201925	9.93462980936109	62.413681027955214	17.164592627774827	19.988657018552818	58.19514246423578	12.554293953533742	50.35853619017332	47.20906912785594	17.53861579711168	58.267391212593814	20.631660523726048	7.186644074169044	26.731692720054937	2.509498988043966	6.288709896789931	5.733425541852843	42.732472465788284	30.42950784296063	34.677346703612464	9.765878809211655	46.16626095460853	21.3561541802484	21.121578266219526	46.39641747612215	39.311172208149706	33.40709749032782	54.888069913832624	32.47411784020968	21.995420846508313	47.577748802284354	56.95912808156194	46.03337657036705	52.75529190645844	24.743156102820333
30.906593028254637	43.70379114465391	4.085357462426855	5.036295175656758	40.65989824670802	63.868091579264615	52.23625956859014	43.06800175049437	53.75967269909623	7.94006740293022	32.33187835457536	56.565547580262624	26.2749160113864	5.456123936632438	28.997598827074157	21.81425054723547	49.34508696639789	24.290243791173776	42.64846330089614	40.550816695308185	21.65490808589829	57.56482138939306	11.453628725503167	28.21773921360971	48.296684984305045	25.401420693618345	39.28567918060413	53.817835885734546	40.08853874061389	60.76453302329319	57.35924021209222	56.391575537308846	21.171984370813224	28.8504009238783	25.66506269987703	65.36081924084529	12.955950847004912	53.62268993757966	38.803193757833256	22.880934047542407	24.76460678521642	25.724634363751573	4.159921335710328	27.928175109175957	43.292862620941705	12.05514652669295	21.076790886953017	14.832932986000927	9.958999097520687	34.24437203959152
6.8962004859989365	18.988775022781777	29.345158616927428	30.549402526658138	18.70057822500823	38.718908329479845	30.084529378650934	34.242018944229706	30.383469557229084	38.24439031665743	32.33776183792088	31.98585837166372	22.55701542368408	31.63001415360209	25.538033679976692	8.855132932349246	31.35014670322713	24.413206912899227	21.827517101062117	18.782732249167825	20.507145734050248	43.224528120057975	29.192381103243832	8.931536939255691	37.06272439965833	20.059280139342807	18.830826018304162	31.380747489848826	12.313855705821137	39.1023619773979	34.11700675350774	33.65078908594588	9.414461192657422	15.101765992545985	11.288581765575575	41.12229491920159	20.002590731075635	44.63294727947149	26.34148219280286	9.318785181601264	6.402557130535966	15.538249176354107	26.83569448742573	24.153433714317263	34.69859867085762	19.450599400827496	19.389275692355454	16.100259469810222	30.852230649806334	19.975927641625965
23.25330936796834	35.20148217518291	11.304191949301421	12.85614947368544	31.910633431912032	55.07955012641563	43.26263085678185	34.08897485527535	44.87731273397895	15.093081571943538	23.944680275591942	47.78181622771859	27.441445920744293	13.736293099346971	19.992366615864693	15.612203464136138	40.18511662200654	26.376819930388695	33.730187180540156	31.784762859057363	22.54844849844302	48.44250757256396	5.946504617137054	24.660015074751936	39.24478595089516	25.802075709116313	30.43289584582986	44.84895256553431	32.330570921067945	51.68442234298957	48.42283697373014	47.420790119965254	15.16984227499269	19.963202595218537	17.35562731671165	56.45322764790654	4.5668311698360124	44.81291415456967	29.622646729872127	18.83341280339214	18.09804615081067	16.792293185494334	5.299385489355724	18.852055267009415	34.33523364454259	5.095440301140582	21.536705673755957	8.511630764014788	6.766794539194556	25.130573557350385
7.444081823249627	8.435730250803978	37.99076626491671	39.36425974835786	9.455939131945415	27.98211708993905	19.607486018935425	27.990528609236698	19.697705883657967	45.531747245963	30.037119406605903	21.208202550518322	33.28137530271878	40.46655509293273	23.78818185468842	17.1295580146508	21.9657900899698	35.190100554750074	12.50447582229607	9.626946236227626	31.259059142491914	34.1685932453192	34.09794824911603	19.502304820989615	29.517399863782586	30.802247791949846	10.450067036057643	20.812533926619533	1.7534055751261421	28.502795221821916	23.39805839915924	22.99252142650761	17.878437468340334	13.609201284459397	13.512934056190838	30.34709454423232	26.082029711276057	37.173452561987666	20.07944781273189	19.777100022230364	14.038879971927074	16.04136772474652	34.31006942950304	22.809707627897883	28.468916909878764	26.382746634344677	30.117248767033633	23.540490669986248	36.18684064099641	14.958599778882439
36.70815231281656	28.741439158766497	56.47016518631261	58.038103274275755	26.231990263002448	29.855511712694607	21.55995992038662	11.133111513527846	23.872659467120513	57.50246291759887	22.6348721117632	26.606317096780995	63.98988381495635	58.937517939698964	25.21487498763757	43.45087776342883	15.027633421165875	64.78611461449665	23.32883244100589	26.048975113358953	60.26547167951106	6.851889622489718	43.46352350990655	52.000782729169266	6.587981651426169	61.49730497551012	25.31083423319502	21.94947429315226	35.385975110826884	21.064076106460625	23.74052278477737	22.58001556320979	44.038088140533816	30.244618567973134	35.317707091611155	28.286904185746476	42.834384233971015	2.6815428814701208	17.643144028881625	49.10875156187471	41.70799440155336	32.059597331909174	50.49762564439493	26.425775866414476	10.868720122597908	44.83353343003532	58.95546344035707	44.63083170069502	45.68400022742418	24.105301680446075
7.819082294147852	14.465445171998711	35.50715265285176	36.748717087821454	15.448215248270618	33.116731744631785	25.595564892069262	33.29320875818439	25.502857368217015	44.07976109711908	33.73366985654028	26.691082703522234	27.889630419421863	37.83589046039506	27.110698291226125	14.669758989097675	28.05864605568801	30.024654627604903	18.549462205329366	15.599634818647473	26.37551479709048	40.24272616627187	34.08944050326767	14.060069860168342	35.24909372391716	25.478161168806267	16.207307152293716	26.736402898849963	7.125597063915505	34.37019438684126	29.124775854808036	28.81751524260119	15.320842694572061	16.36712365659454	14.26092927956792	35.691545741658416	25.247527504136933	42.91553660623992	25.285227392007116	15.575749005666383	11.782405461042016	17.926727724711053	32.66937854820651	25.91176305124593	33.768245929575045	25.018282910204316	25.328999834989187	21.797332298989936	35.94225217594898	19.512658397818107
36.98342258301279	49.47220010980473	8.78326053174438	8.584239081423844	46.248047982863646	69.42302526336562	57.5725288989796	46.906101570734435	59.21488610526892	2.1862103203509013	35.418885606303725	62.12495917084883	31.200365072013316	8.09241274748215	33.06892538522424	28.06683118311336	54.23589835125472	28.88913620523893	48.0643151886249	46.124293755624294	26.856348271510026	61.72109354725934	14.341156077557248	34.36711403121749	52.27260297565917	30.64533448219923	44.77611279260671	59.16018248367806	46.160704753320566	65.89868581229472	62.745582080959245	61.729744048675585	27.435460055324942	34.30650197353587	31.49707598519179	70.78251556957667	18.617623574275814	57.042656301654446	43.400470859139475	29.121670541751815	30.987628736358438	31.133677731485786	10.126522128454194	32.17874564291901	47.082756123401985	18.046433009116004	26.45134900388808	21.00492785077776	12.140472181718488	39.341016152567164
3.8765096293109282	11.089683791696533	32.89292432059425	34.357742252813246	9.008554713715547	31.58543443512346	21.100450884926072	23.757603086556134	22.01183562958988	39.56336186427187	23.758521402404266	24.364449982795197	32.20651070964688	35.454413735618814	17.248805613044805	13.085042791542781	21.109666660671117	33.59098693605946	11.895874858258905	9.007895500106198	29.27930488470338	32.71406755464085	27.50362599427167	19.28895750652405	26.387213236297217	29.66786465106631	8.561184470796155	22.571129132028535	8.354181372052244	30.178556567474402	25.780490071202525	25.05329114682702	13.840372899155712	6.740092842811762	7.145803200867148	33.468310998931905	20.037382451603392	33.9750861739473	15.778006343756932	17.49090406952949	10.317424758866283	9.131781727331974	28.614555385304897	16.15268106580718	24.22328078974855	20.68873611388666	28.023362652430947	18.262492567015155	29.67005345549089	9.620640050571533
7.898995946659313	21.507651949755562	22.736172144469332	24.142399854919393	19.366033041578778	42.03501661233706	31.48197616829936	30.015993000503364	32.48302393396614	30.434866432148958	25.404289442828624	34.83725624289992	23.5580030807655	25.244721016418563	18.7451538275058	3.0109270740073253	30.675368486599602	24.383752130509375	22.039905711281914	19.333220305046215	19.889352234533895	41.49295159565075	20.378787827666407	13.146018168436896	33.87039063163125	21.085510677232996	18.569523386705935	32.98122026230582	17.04501283125995	40.515395820789266	36.24487115455176	35.488172347019486	3.6564182756543153	10.203551607607679	5.130612660562733	43.95092557972302	11.38622767739176	41.01790257616625	22.818754167868743	8.812557909310552	2.5801986589807484	8.887847975878703	19.099632799235952	17.244421779524224	30.42481762112712	11.258421539834085	18.58464785203289	8.25493672203064	22.136317520474154	16.44821843574394
20.20091511747021	33.507552525375296	21.1799672465115	21.784390714374318	32.76580474830049	53.26649368327955	44.50792021029941	45.55754539578899	44.92243900103493	31.852773371872964	40.22189244103347	46.57026600485838	8.227549602809034	22.665868155030182	33.84092317236282	12.625096079228015	45.090579872752556	9.82983381221952	35.799670480326526	32.80997815102131	6.146274350349107	56.4990972906972	28.44963675184886	6.5018891839990305	49.29053286349708	5.690580098239457	32.53956871566675	45.851333726744	26.875544878176253	53.573522918295936	48.670796108062625	48.16920090060129	12.166110808034228	25.679836032090808	20.629828582055232	55.702352503051486	19.89541046442145	56.52888520213207	38.236139777405775	6.7717156199199025	14.188021438233754	24.367674740406173	21.849889994484688	32.32207429297883	45.96875766587863	17.967983246017813	5.273269519784539	15.287457702774912	29.077581989910158	31.780849248111135
21.680449079372206	24.531104963414233	32.73776338404265	34.2913450385475	20.19338204367036	39.99951590699637	27.537099279849848	12.860566756089424	29.84027442344767	33.88972525881996	4.5705877010625455	33.267919259701	43.5315242322314	35.15916282570904	2.2725868946326826	23.624355343219673	22.110779806846722	43.65760872766585	19.978505095483225	19.95744958554072	39.17583147915768	27.74224282922078	19.72156538294479	34.12366945664263	18.233369053868902	41.22673972065724	18.19691309208028	29.023365850554047	26.6326163545788	34.22450911927803	32.61276949190268	31.368071092636093	23.968237829664858	12.90637809470128	16.667720294195263	40.40140458298491	19.5681353242785	23.379345282901262	11.037678548002514	29.590277320525523	23.174622435754834	12.371902261513034	26.709454637908127	3.7673961034394794	13.05112077527079	21.729758416562234	37.89553452392728	22.312701794998382	22.013221187093695	11.353700607881308
7.788474458383684	10.988482298241031	33.81784330475761	35.34364277640205	7.503274582584586	30.70799446790539	19.292212935490493	19.614129704061803	20.636201701289615	39.469546077449365	20.038275578210655	23.40505956765197	35.49736731688685	36.4200312823958	13.799011394628263	15.518139654927861	18.082384018039427	36.66333348671595	9.67398831135594	7.388864682764377	32.246089897082776	29.217918801666038	26.557892278232348	23.034269478227518	22.429688042957924	32.96671896738197	6.2064339973492775	20.84692198431937	11.026383963055487	28.173190415839684	24.29840371050723	23.407564541509384	16.224542718600322	4.616385944610945	7.962615235571446	32.24224994481286	20.214772029718745	29.962048647217802	11.66458903396855	20.603694202433037	13.178269523339411	7.759272385167846	29.002905581970396	12.891614743297698	20.07737691119935	21.28834335918278	30.959650582957245	19.405903243925632	28.84997786403677	5.452622305926818
11.105923895711356	17.149899912155327	29.525644853989537	31.096483500577573	13.254610610567003	36.06929697110558	24.054355056362652	18.442854912296283	25.769903709598605	34.04406726384368	15.151321133247215	28.813670867957818	35.1035055648778	32.12909091288299	8.414226730597585	14.54357380053963	21.18077521015727	35.750957464788286	14.628423141745465	13.084056536446907	31.222694863239298	30.76339446145695	20.626697676932427	24.251580791343343	22.544125747460193	32.654127700396394	11.528003938926847	25.642642455733977	17.08865273159305	32.45753775039031	29.24139585460669	28.21010046957813	15.07337536599658	2.3612502043357875	6.620677297582771	37.288804669915336	15.486403201909857	29.50135524590046	11.637064599020224	20.41194876504178	13.324330324385784	3.021710603562199	24.198823466844434	7.18431887091433	18.843426087115752	17.00976291228995	29.912510236618193	15.977828232813248	22.975270683273433	5.986643679357799
29.240958300464385	17.69439915208229	55.0823762910024	56.657108209786266	16.84199104818187	16.89309532117261	8.174957733311892	15.286235579968094	10.282303125749017	58.6603434352522	26.977609929519765	12.925003757444761	57.64734959282931	57.68075850796534	25.94966352710538	38.03244995113853	4.45328825764556	59.018774262918974	13.714079922527132	16.75742034915991	54.66305529720399	9.104728848334911	44.5525093313742	44.44572848702603	11.257189954097933	55.10892551939604	16.889177709103844	8.32472072461647	25.03357415257963	8.978523790696403	10.168161345760659	8.950980706445723	38.74092551033542	25.670274820815553	30.293599343652257	16.050218102290646	41.01539325067357	16.203063419415862	15.130705458552386	42.91092630775927	35.58442832982736	28.448958835377194	49.6119699722271	26.528479840627234	15.497381982509568	42.58387335707286	53.39044589970926	41.34677128496009	46.941551716073064	19.59455705477853
10.191719636467855	5.378242771810967	40.82066041350018	42.22552508958097	7.472097874401309	24.71246233341892	16.474086984754283	26.636099550842182	16.45141031792056	48.00205983934352	30.049322557535888	17.91526819490077	36.56628811694152	43.32801828186036	24.175393697799446	20.124586280065138	19.370543173856305	38.48302318570308	10.218998256657834	7.690072568771701	34.54566489291252	31.59881089661112	36.086433794140625	22.773902064717486	27.618033623177677	34.09049931234347	8.947849527443829	17.62621153111115	2.0185452609823575	25.28759161503782	20.131577169352724	19.756089376288124	20.882826137057975	14.753964414590708	15.657161535078547	27.05645155688369	28.48011337871295	35.21434041726524	18.96395603457413	23.026966256073152	17.051511809816244	17.539790257483936	36.90354020497917	23.36681251451062	27.112750423418415	28.95603503156302	33.39917592424419	26.263783152500018	38.25436215388618	14.686108534851995
29.275917539767505	43.21216979840547	12.850207899582319	12.664737907637923	41.6108162314803	63.56528611536975	53.70643366917619	50.77228013734758	54.508925229817585	23.39232197712099	42.75400618876156	56.568913063193584	10.125770690752377	13.162789921693353	37.376513320371856	19.559997220404092	53.038682315192474	7.661139951290828	44.39020802575052	41.59969612440868	6.6230934244597535	63.5043474378592	25.49476531454034	18.41895295652849	55.2686221925904	10.148024854741713	40.9369233769093	55.16559182597512	37.32360254878797	62.786174272966065	58.29001265024885	57.62290545012431	18.82214549856356	32.073112735711796	27.222739203157968	65.7510683213778	20.001176944381378	61.89130184106385	44.43356339255465	15.920184038286418	22.318054672855112	29.77577814268839	16.66790457758915	35.940759574550846	51.118088802398525	17.749983893665398	6.939370941816001	17.15140197319367	25.096041665770315	38.39473762558202
9.319705682592195	7.965263999326109	36.9292143604666	38.44771775826936	4.339540595961254	27.547433494659167	16.256512949767988	19.19188994816703	17.51352804409401	42.630685210464776	21.53675699682982	20.24474582292671	37.64640306305983	39.52789076074448	15.775884409722087	18.14399651445809	15.672144380258747	38.98165090819807	6.713060469357869	4.232521808367052	34.63261104355755	27.27633101648437	29.641445761623473	24.716996381295086	21.28008815312557	35.10798257851686	3.2396593120352346	17.794132314179436	9.511389207261315	25.220502667709642	21.20099883922485	20.342411921609173	18.876723447779547	7.716836404045387	10.970400310682875	29.11428201483139	23.37660795707631	28.927833087559907	11.204513358963673	22.873814232495317	15.57168230280886	10.889557348059881	32.16093673570499	15.082562938238405	19.66831308170066	24.422463520927927	33.364442409107184	22.45540903487747	31.94934904541519	6.180089092872532
20.522208110861882	24.732642714302035	30.407762240749573	31.964217360460953	20.431188174436272	41.12222185599733	28.6481084471825	15.083094273216226	30.860621796873644	31.789860616004773	6.244810330940679	34.24062828137167	41.38484781805419	32.8390277212084	1.607106743215848	21.682657388277537	23.603472431307267	41.447558089413825	20.575035616815445	20.205702438168927	36.98035184921451	29.845124236809276	17.59125820937716	32.31738762402102	20.396621118303823	39.106065965568234	18.447709936089314	30.17063997880489	26.173567684107017	35.707211898467804	33.795194522970895	32.580304085409864	21.987214880632337	11.836872379464296	15.09305340349419	41.683139254987054	17.225545911319053	25.705145602728447	12.41866348344406	27.622237048004337	21.431641344547636	10.802516229474048	24.39011948612551	2.297663192539321	15.296148504896307	19.39460106813559	35.706675864140095	20.049805889892642	19.91637708637941	11.495111007044805
31.141094783808516	17.288569956412523	61.21796609268806	62.70109693872736	20.176406354217576	3.394186398686852	10.297318179096926	30.25225088516637	7.8825513731530235	67.11313015720215	40.249447011516445	4.475474395033002	57.60965208586906	63.7941589276735	37.10832718342777	41.158865256829614	17.074787868662654	59.67964271307134	18.63125318363311	20.302853080660757	55.8442773009615	23.829795452771677	53.822674035614256	43.773929809001	27.153279650660657	55.184569469031686	21.71471255937818	8.977403724923244	23.02408413286072	9.575556330126492	5.9795478442928935	7.26433348873661	41.924077106534504	32.14974061511227	35.21676088719129	6.259613854563564	47.87500237133474	32.20216047546627	26.827783056576237	44.376079953404044	38.154204881196414	35.333858442235865	56.64297215134221	37.11934912785079	30.57089087815516	48.83216328871287	54.717460905301145	46.60612684406839	56.18104786006685	27.941524862543428
30.758665401965814	40.94007836627451	16.29315562720186	17.420067148532212	37.124945332279424	59.666497640573596	47.35314841503487	34.24686399277769	49.30914543234972	12.772587213780856	22.28183664082915	52.49690464904146	36.29767817062538	17.81693560178041	21.04454465734002	24.529681089857846	43.02480628175478	34.897382284102015	38.31023058818162	36.95358191804931	31.414365385664997	49.26275359191007	3.873141874542988	34.06292796269692	39.69712276706656	34.85491994808903	35.372667603005226	48.92791951526291	39.396024233847456	55.037658156576235	52.57553274510717	51.441764926831006	24.18806667214464	25.35116339126626	24.308328620324684	60.600663846335635	13.211876729052245	43.94154296996794	31.87148999476952	28.227838212508	26.66444794512027	22.28979010467723	11.277129089342202	20.482480345154197	34.371702871775895	14.425312267740907	30.508909964380265	17.758055923993734	2.8928245014867806	29.029788497658167
22.852715525470458	33.4028163466327	16.008165571919243	17.518882472839273	29.75295928121488	52.64620824601414	40.5233849878837	29.760357674276968	42.32647025928287	17.677938602154306	19.157881158173105	45.39874159720727	31.670334065828882	18.322516447652195	15.734650708782144	17.074313727142112	36.83512506000065	30.8363297676763	31.205166674425605	29.597799053628293	26.81552340937967	44.38480832241084	4.186254059133236	27.220353512521992	35.03213943012299	29.859182966973485	28.09591502641451	42.11054028375176	31.535078534148397	48.616198103968756	45.736464304788015	44.662695523481275	16.828672182948104	17.810520936658037	16.419194016580786	53.78871248535211	6.197507632649896	40.294371625642114	25.943228905825517	21.43039860690029	18.966428972926543	14.668983960290568	9.919507370661428	14.757830119192752	29.976482443611584	8.094263772942444	25.72260402216273	10.940771301405247	6.429982777017347	22.154048574988924
15.46770047853356	29.37686571219396	16.06774306419768	17.277397456752823	27.427069120157057	49.890801794360996	39.544861161953754	36.993060672747625	40.4915522203229	25.350143861374953	30.44891091472611	42.751211209734606	17.069234805067186	18.362264995165766	24.339053121709796	5.447425612488148	38.67856146730586	17.249621032901846	30.120862861436194	27.399863767411585	12.732429180892998	49.237696290512815	18.907925991033665	11.520524108138124	41.233321663181705	14.83346419575606	26.650040040244853	41.03513967404067	24.218594245546566	48.58961832677969	44.26248662896999	43.53052943413768	4.682178675602636	17.779761090626895	12.869157273629293	51.899581175654895	9.88505625210029	48.10761474388392	30.277444102595535	5.727029877681806	8.480309567889144	15.697478794447964	14.11431140701139	22.832970704885938	37.36842266451486	8.194959092875866	11.437967920599768	5.17032397866702	19.91365456508555	24.11018053991287
28.50350228675875	42.01481092034436	19.554169366354863	19.524734836787538	41.09726558517182	61.83759363065833	52.952820576777235	52.68247872292882	53.43241869530835	30.256723500113463	46.020862857147726	55.12689331742294	3.1682588730392314	20.083897216187545	40.07456821162489	19.91318095572677	53.22772225291189	1.479369678383003	44.07980082505487	41.1278054222372	3.054375843201004	64.37179613558774	30.84181291732221	14.875534474715057	56.75334511798952	3.9562295763920936	40.75009579395545	54.319717399775016	35.4442363436457	62.03559847352876	57.18971159926282	56.66392250359035	19.294389385109337	33.104719012163855	28.04290207908475	64.26620985187654	23.88889043901118	63.772505100464336	45.719017629536665	14.706082208730617	22.059326938039195	31.337195778232296	22.55596239424685	38.57573960349128	53.067981065281664	21.66279507298006	4.364123087380135	20.034289785614906	30.805114013536755	39.372055100022195
26.037320793550162	12.337537245534932	56.30384843090516	57.769867897792665	15.63025779663625	8.621474692759502	8.362341104720345	28.39040250978966	5.854715870580269	62.51180767702085	37.274275842892095	3.4802994977827204	52.384734973280516	58.8666472456896	33.491466668272245	36.06151129187754	15.561470842376485	54.44942806865376	14.580867132134244	15.786535464238142	50.618042415852734	24.735638968205567	49.469652086987566	38.548064951682214	26.149133795990103	49.956869397634414	17.338391179326564	7.734671129861753	17.79941764333986	12.26406897099651	6.888148774850258	7.59585622100798	36.826124825864845	27.60951516975926	30.37216137576864	11.275651763819027	43.145585534309554	32.13944862254087	23.791683134988936	39.17158321645555	33.03602657606564	30.78783744070314	51.87180235583981	33.343106732935574	28.76374941263296	44.00678221819692	49.494272738440216	41.67450045298462	51.80102134108336	23.934616017830525
12.689452583513281	1.270634249324139	42.75545159213102	44.221710320727745	3.980061540741277	21.786359326577887	12.354379965031455	23.021791930755107	12.671911438767884	49.16728443879548	27.85287855551243	14.649546436645704	40.3122654383875	45.31829725403105	22.567390948816797	22.66713586847203	14.990662597897108	42.07821600008302	6.093897725626917	4.228149822657909	37.9961355843527	27.215588266053214	36.520353611922026	26.634818485463978	23.55278181489645	37.80626117262483	5.903807164260584	13.6216066517607	6.389961794340009	21.342179408123368	16.43816175877018	15.907349921562789	23.432064305813064	14.600374025676857	16.862719866492487	23.821260711096926	29.70626739373656	31.08169356404056	15.723232567574424	26.28618737924613	19.704581933635268	17.69987467986545	38.38367085298782	22.00183852200017	23.49189675297305	30.49034615960068	36.80420097677578	28.12598002956255	38.792787259575725	12.657394716548827
19.548427338121233	32.5423042642238	23.003340484632137	23.638879185978652	32.023397623334205	52.07825973588671	43.61740205189505	45.493996026254436	43.9361680071043	33.63050919900321	40.6597329060677	45.47516639287508	9.002908123734445	24.531444985377057	34.168650596910794	12.803208708574664	44.48203715364594	11.028645361514284	35.09692909011407	32.08070222771259	7.77225779949487	56.04310246772348	29.75922849893352	4.980556511199209	49.063928865868206	6.516093627694309	31.906267256229658	44.928207078504684	25.7438265075886	52.65122368237954	47.66479909171788	47.20493811262339	12.441594479442555	25.573752317142368	20.580944655236102	54.573355387727005	20.989705399834232	56.38832354648889	38.031774276475325	6.8263491856855865	13.97223588430849	24.48570210239044	23.461731688161596	32.65225254787836	45.91501657091175	19.16045460737465	7.034866283305439	16.298555020761892	30.490721889097106	31.549097847921967
20.108923277902527	33.939985164983476	16.857905886957365	17.559077779035864	32.631427601432016	54.170110812391094	44.6428878154512	43.70751339484231	45.30916230496254	27.447169615881894	37.37044267598942	47.244543834835035	10.145871530075944	18.488158596678748	31.255826116992367	10.992119926777407	44.50602725359118	10.45464739091578	35.529414921355986	32.641948047661934	5.926691481649781	55.484485561692004	24.23134768785316	9.477375718883549	47.780789105740006	7.973890302557003	32.13595595495865	46.063280015093845	27.852267264572358	53.74034951516273	49.08782941618558	48.476518814577574	10.346729712451797	24.145857116819336	19.094899595483056	56.426022423042575	16.03976046310189	54.79377756520134	36.7537206020516	6.437042672011536	13.352558720025835	22.360995127659855	17.39145026904251	29.7469071079786	44.09489672235436	13.977918969052892	4.616430587020824	11.67026768401114	24.746728198799644	30.432288408785364
38.79057038840082	30.02076964183905	59.29142842660115	60.862264423115526	27.842682298883876	29.093508504469607	21.93108944314654	13.94970430449729	24.076058224905523	60.42709381189026	25.573265903252576	26.54087920006038	66.35781780982168	61.77010721089478	28.04630302740091	45.866191424967475	15.953825384331981	67.2301272770554	24.834368920969577	27.675665569100275	62.71909332514517	5.443426214748102	46.37368149202031	54.15470278538233	9.060685086109233	63.85299519413402	27.085074248493353	22.11162947059801	36.902014400248596	20.1871396237162	23.47900736571963	22.407946785257177	46.471142275080986	32.660745367088666	37.72848649712545	27.254219902815105	45.594692406158146	4.760583983118331	20.04542600525314	51.45012937205509	44.02289248374267	34.601011663012066	53.336637699159034	29.228417136790526	13.71148526685345	47.56886745859634	61.41023574848339	47.27900684495542	48.60160328628099	26.438199417711537
16.19198027205618	20.123847931147264	30.978647537395766	32.560847719582824	15.866605647100602	37.33700894591815	24.93102213468245	14.824757627227019	26.99310534541702	33.88701704080007	10.051594789451505	30.286293231409644	39.23558246378437	33.523005263138614	3.422875459232652	18.893052595055387	20.64750908184945	39.62591634205644	16.308019049601217	15.64955676666639	35.10074760002209	28.54945522933768	19.82079182689899	29.066904037068266	19.589482201115498	36.84963601910301	13.908075594135877	26.493795928530847	21.429033298901143	32.57167711204188	30.1424454100287	28.98431909452731	19.325390533307456	7.416938462672418	11.441527456742866	38.14145091891725	17.06325744562863	25.931568243467062	9.715139634242602	24.860503611766468	18.08846373614774	7.237632103581096	25.206396455101387	2.5712694866067856	15.160476089979097	18.99103827456145	33.798912892372115	18.817913484402844	22.21672188446656	6.99417015544673
20.95906383832807	34.321504935551346	20.696608246600253	21.25239425530936	33.5357073742759	54.11164087873735	45.30569595266098	46.1305565269693	45.73794181923995	31.41937984414716	40.60788413269058	47.40320974312959	7.524718930914049	22.11310010079142	34.27658847003837	13.162348620345611	45.82497903448017	9.00634724388722	36.55949852678527	33.57694506824159	5.281572736548855	57.190514792067965	28.39881497974196	7.362631941954142	49.9155471635038	5.003120584502488	33.28435451514876	46.655185237399344	27.716622853307207	54.3762120113664	49.4892496381737	48.9803571295091	12.67060489143248	26.28052148438209	21.2193096601829	56.53949960795257	19.98943612175711	57.12420786260359	38.858504969513156	7.402584957578053	14.845311800163222	24.893497570502966	21.587210269250303	32.758106541962285	46.53827250228439	18.010039933062245	4.431198730873982	15.443168239829621	28.95709460630842	32.41563473029572
25.516366599590533	26.14337031363355	37.22646621066756	38.762364273872414	21.866556294844578	39.390510858604266	27.144733059506915	9.451137985103102	29.614460594758096	37.61942385004356	3.0535494828851055	33.09403554314145	48.3401000074714	39.59404782446444	6.9753415709571	28.304336251263937	20.893241307853433	48.49258327804704	20.95637129809939	21.619607558221844	44.0067382405182	24.488490595009914	23.641691234127784	38.65207150467425	14.905964856785282	46.02095070415228	19.92441820893836	28.513017226696416	29.36384610044385	32.78408050607001	31.954497510519953	30.657330632594984	28.678733387239934	16.82809325303569	21.050452467614484	39.40329724572032	24.320064548142803	19.099610976826213	10.860262843583088	34.28022078678696	27.674594759158435	16.814628997316753	31.15830059200033	8.4920089107623	9.501183963636388	26.505194201579695	42.724281603894696	27.151732793980482	25.82427159672632	13.706131979621947
5.08150271138236	18.564774129454985	27.62487921773566	28.911771313871814	17.60607933473231	38.80005004057997	29.412564000651017	31.95511562850127	29.961376681377377	36.07432846450887	29.49858135156418	31.851649862035664	23.35238723836231	30.00677543250955	22.69778569574054	6.680535625479736	30.014226663255126	24.89543830701879	20.650128989453854	17.65175474100693	20.721860056694304	41.64702354201821	26.470742076699395	10.40562473103134	35.050385530017046	20.816511953204635	17.438045091975916	30.790744435190238	12.634572743368238	38.50029172201218	33.73426184955345	33.16165070889176	7.356486223754336	12.445768905367963	8.363481248844854	41.03327706207142	17.405554267733518	42.54317203158733	24.165390839057586	8.987182015951479	3.7963619942594726	12.643837594524108	24.663202335595084	21.290867513712893	32.40274753321092	17.048181060137264	19.515013250641154	13.796342121459949	28.20727743921053	17.71054759884918
12.726945155942772	26.379782400604938	22.056476614335615	23.11933029743669	25.32051032922479	46.52818301209667	37.21341349910445	38.08208093746264	37.78012604382081	31.730752392893635	33.502747279943165	39.637179124072304	15.841404881025932	24.167360075240726	26.91483836895899	5.588849562934569	37.51884020482369	17.158656510209042	28.307574104034945	25.35088308050168	12.914229924611101	48.87461457782951	24.962103188743434	5.5031027581612415	41.706939211138796	13.309932217827479	24.99799082555873	38.60181401645206	20.194943049277445	46.30597639672744	41.55237184810035	40.979484971462234	5.400533033940089	18.164471488608456	13.165693370851649	48.81397794886783	15.653297218800269	48.995462254256736	30.660873269253987	1.2380005054979202	6.586981156376147	17.109081318285433	20.56344039227723	25.405076254513457	38.50197177727637	14.321690622474568	11.697953233189406	10.97835517526036	26.15529541374952	24.18993909411507
15.005877222880065	28.066738277988843	23.75065476101032	24.64611153079783	27.479100766359917	47.78046893750816	39.11033384939627	41.219694026809904	39.4748392302941	33.896540953132764	36.991478663661304	41.08989471874583	13.503118543288856	25.6401429584943	30.36900755306388	9.113161812496095	39.938745017090035	15.308755650166367	30.550382978448884	27.53532000789734	11.523249751961073	51.5302510052635	28.10619009137148	2.2929596252118247	44.66385373240758	10.984347771891658	27.362046794978365	40.43483537538161	21.389224840090744	48.15857696857317	43.21579032645981	42.73195920970931	8.937912292412951	21.31328247486089	16.411079285309167	50.217769957090326	18.898452161208983	52.04182191326004	33.65831318600521	3.6261360039039356	9.715460686569186	20.473131659592735	23.022290219877615	28.86429312298594	41.64860016544795	17.397676335374758	10.49227016752652	14.163261679169292	29.162889384386155	27.16786007592945
27.249491236645262	41.204086112254124	11.732401951716735	11.815561668942838	39.50304499961697	61.61329346824758	51.611075947629345	48.4712408827674	52.45991685462633	22.505862498177482	40.48761884641458	54.57618766188834	10.85378669561453	12.476007659496645	35.079831009211254	17.435663394977638	50.83244546697884	8.860874616033454	42.250440244887436	39.4863035253731	6.553315492070874	61.23832245357242	23.557722930912565	17.184431534257822	52.97635947494709	10.325845784110198	38.78830942756865	53.08136270294815	35.46028152796774	60.6801323850044	56.239564671915645	55.552003766424434	16.68884444311258	29.821823930800974	25.000742092224336	63.753966260568006	17.75496608526319	59.589742799116515	42.15369888552843	14.14348425576497	20.258108879697385	27.49511623904096	14.913045841141503	33.64205911442972	48.816585579627215	15.498344953717517	6.419638986374751	14.84907054599874	23.289443517124806	36.13822806477705
24.243678042171148	38.1984706960786	12.371802691034897	12.825131708447667	36.50979485396381	58.61228938479852	48.61475219206195	45.82485574178494	49.45554994106085	23.190180546648822	38.22842448846307	51.57110956142655	11.000978218749362	13.663157470209763	32.61782012931246	14.44554458464535	47.90163853707429	9.77226494337271	39.2701033480151	36.494907333839436	6.1492604145290874	58.405295671054695	22.385088276666586	14.700372432801071	50.24409103804082	9.791480738408355	35.812370406790066	50.08241109080316	32.48348963303828	57.68712478172274	53.2353954741042	52.550545434778954	13.702376634227338	26.959679214372166	22.090069358612045	60.74856349148738	15.686841876680754	56.950738624808686	39.366258359724576	11.234305520938802	17.253469269584276	24.717357830266952	14.302112241875406	31.156708284168914	46.18008382985252	13.429622589057455	5.42664825215713	12.325603278783547	22.41212749996694	33.285813101244045
8.363620083620905	16.56718037056574	28.422266124441315	29.96816603973632	13.124872320664476	36.306151244675185	24.682404501028763	21.148292373795876	26.160949471131392	33.83099069469133	18.030005499313603	29.005011624640844	32.45199310818084	31.030997657807738	11.246655335301606	11.888177823010668	22.624833389482532	33.22731520937327	15.065501324597156	12.999246403560083	28.713466352266305	32.852896292438245	21.018237477635992	21.319046541177883	24.996123321546023	29.97755484756733	11.687202130733787	26.25655023991122	15.296111263412195	33.39504768004948	29.771727976497488	28.828521380187365	12.47215690050011	1.4083876596125642	3.7853685364411627	37.76289031050817	14.642868076972391	32.12559085859157	13.960756174377966	17.651484712835657	10.438097197881927	2.2286647144389993	23.442764021021627	9.92358596139198	21.564052502719697	15.845656123341099	27.404442580791777	14.290013093639521	23.280955115857314	7.727375738377399
20.540849625231232	6.606475089216047	50.2225078966957	51.71791577422317	9.114202700425006	14.150289600145552	5.389456131354292	22.823236236263522	4.898344484931281	56.05985958751138	30.83184700039722	6.879088931689878	48.060533315944895	52.80735483262268	26.829021140902302	30.471601954998953	11.081652386631001	49.89257138425002	7.886587348416865	9.245402901501722	45.846985203887535	22.36411509283605	42.865860195089866	34.304271816755886	21.483434272512547	45.568781986196	10.712134914236026	6.223315585032692	13.500243006889525	13.759831101463893	8.60665346764083	8.20736602651782	31.23503982024969	21.10017603345445	24.20169073167234	15.990378246704458	36.813051191632724	28.28059351651823	17.42170325045281	34.15636765518754	27.54335216181967	24.284884875045744	45.58601226610787	26.654943817118493	23.236240435807133	37.794191749709675	44.66261224832371	35.637945789598604	45.210140184379064	17.237968710063768
8.876563274116211	9.441485853364938	39.041840124444604	40.375633485714395	11.170428659794007	27.98523629458242	20.46841790426581	29.987909060030148	20.295919062754937	46.90519199998796	32.19538105066778	21.47799375546914	33.03249767790359	41.47543741768356	25.931801034479175	18.06547709257954	23.399382331514136	35.08913862087749	14.10452922207372	11.362554694771392	31.313161763619103	35.6281636680882	35.795808451102396	19.19521382665563	31.338219038232413	30.595734621517195	12.346703985061998	21.567315939479354	2.0660725637478614	29.172249610562005	23.90463122965304	23.61218013688641	18.792858175333386	15.67413162272621	15.234408257910419	30.508512614408705	27.55752578163247	38.975840854128755	22.120252342933764	20.10807002079551	14.9857321479867	18.003369503911077	35.604930536125195	24.93877396064315	30.466393398583463	27.72148953589295	30.219271408514786	24.756003988622776	37.838652255331205	17.104154438402066
7.294794888762152	20.908098614678813	25.729892494846997	26.969717888238275	19.8777042248446	41.13372478056129	31.7338939907065	33.611036863092366	32.30173895741534	34.51694604856988	30.399857936395836	34.194695375038016	21.12380573341221	28.057623545807715	23.628562955555196	5.130190111392312	32.196452200415095	22.597308073706003	22.895223488601562	19.91562160274512	18.3939545253592	43.724321633801104	25.62492390049935	8.596659880323779	36.90650922457399	18.58534517015324	19.634983706933085	33.11955961106562	14.91297454767619	40.8251016327453	36.07557214490847	35.4974941393341	5.682073396813919	13.82763074544771	9.247830954266984	43.37591752743683	16.363836842673	44.33359999741506	25.938625257473827	6.643498422796592	3.042517728320629	13.52791127962906	23.106061382627395	22.17308878200385	34.0495755453353	15.73734029322341	17.180570944049524	12.374203746544879	27.22317975985748	19.45131171245969
26.498501243172807	14.387503998045585	53.39325337855063	54.95667000697106	13.943541138892085	15.285180374361921	4.845475386148841	16.431842225285987	7.179103276500087	57.543030426807476	27.26478293301876	10.196484912855162	54.89061385367373	56.00086690543511	25.364564408085926	35.61443872645043	3.41492911677962	56.36574353702277	10.89990250028668	13.888973536478998	52.064745427546285	12.560838604339288	43.573903964451084	41.531702529589104	13.309795967274665	52.35534127730291	14.259792823370352	5.323288481828522	21.767351385022888	8.823183906446685	7.995704621831304	6.678952504773292	36.34072592138245	23.715683998755704	28.098347702374507	15.095616999336015	39.38536725195849	19.132950042146824	14.483242976583133	40.274638158188345	33.043295613746565	26.650790061913092	48.09224633280735	25.754383243528093	16.725728995574347	40.82908300978608	50.806988106674915	39.367908828254244	45.971165799764655	17.941636158517408
18.653687386064494	19.88283913350925	34.6746817927962	36.254173966483584	15.54460954402341	35.40176115765031	22.926507791386523	10.959511961730488	25.18016128523657	37.06204584944512	8.485633055986888	28.587587786655476	42.946420132658574	37.19769102461987	4.21958935485347	22.49097630998628	17.86982080724184	43.40648039273285	15.225436470123777	15.30471935434376	38.8771540829271	24.90246014930265	22.87956844132467	32.37686241159033	15.79309564868198	40.53700008728105	13.55265818103131	24.437433734005058	22.4954136292215	29.960215085615523	28.0532670806301	26.830644633761228	22.963584871425706	10.117891737873398	14.73656842801525	35.92348071215207	20.850446260780956	22.066968368511034	6.680203557340988	28.426119782256354	21.441431803148753	10.748723868773206	28.826337057716053	4.823071550530441	11.295114831716452	22.816851470146617	37.57225686328219	22.68267034418053	25.253261156255366	6.893579097249825
28.32967602847535	41.37843109797132	3.3306796223958157	4.874951027473998	38.48577360770912	61.673860366374086	50.218215214557056	42.048163385084735	51.65338580319581	10.92491617736295	31.838254958886218	54.37823053278838	23.73765902550036	5.780767109701386	27.954238324015765	19.027773643496523	47.638945057935345	21.92377674055462	40.59850589309609	38.388408035297864	19.020484234637507	56.294048354501335	11.759256341082335	25.233047881225996	47.167904777630476	22.724776871178197	37.19122271377991	51.792089149930824	37.4988167077084	58.86838038817187	55.295592341754144	54.36365123781078	18.364735754121835	26.835224776124797	23.349979451970793	63.26000372382542	10.999118211474588	52.794004517357955	37.336040550674085	19.90613245065075	22.021935668219093	23.772574070006907	2.7698287383093367	26.782903155722988	42.30033777225065	9.736236521048445	18.365600251445937	12.213016643428288	10.813354244285575	32.46405247592667
22.338633676149723	35.45703374498651	8.572566756715013	10.103283160259402	32.668857520781145	55.81818593845546	44.512788573429845	37.64910680352789	45.87081339893338	16.339879564119975	28.46096731203593	48.53223062296874	21.957544400350226	11.175300026307333	23.709141323248392	13.15459755959645	42.26450390380159	20.853988100594744	34.882766196459436	32.58093553921595	17.06104436971357	51.44632632419997	11.34348627446536	20.471123006045463	42.56664709332325	20.391304328211113	31.443822287188695	46.07740609482479	31.50898262601501	53.26470740597416	49.54378263876447	48.64354760055944	12.524813475268568	21.21142340672413	17.466444656448193	57.4709074207363	5.937662940858774	48.6168277774446	32.31852753048759	14.814268107338885	16.09702644212036	18.24944356349934	4.975665280934323	22.39443641630032	37.941550306846494	4.084625359637159	16.08261167473701	6.221983769357144	11.645703425987167	27.073296263929542
12.04319288823986	25.657130778779056	22.658174188194508	23.742416032463105	24.636279417488165	45.79042814312839	36.508593048532845	37.60291414690179	37.06091255982558	32.2411063779381	33.2325988376258	38.90571688531806	16.459112055196687	24.79603144876755	26.607689585297706	5.402044458485439	36.87296774415207	17.835684685895608	27.63455805421101	24.66954051173107	13.62006426338736	48.271073815124716	25.19244782286484	5.50745229652857	41.17135275638035	13.923281902607465	24.338946360559895	37.892274113138214	19.453006426512758	45.599281178329754	40.83188680933476	40.264610451580516	5.3150728860744225	17.68160471888656	12.719391554779424	48.08146539649978	15.850489589506507	48.48735662971266	30.133882837729836	1.9786487090468439	6.072503689954088	16.73117732764592	21.02478716201938	25.10276564100315	38.02619179551087	14.605499968118334	12.412395151773854	11.226990918108047	26.44161059951727	23.654332277711447
15.00038797934716	9.790853328727762	40.289083813401405	41.85045279973026	5.6516542289194955	25.635480105467035	13.34086650972436	13.782618519691308	15.277792939989316	44.79810871783536	18.656871778947288	18.53601547372087	43.06616577879729	42.897467866005655	14.286448414698198	23.039943727877418	10.651437768118967	44.24161547138088	4.723035912028816	5.405491682270362	39.8180997300658	21.66254874064396	31.08672147979528	30.407495489572657	15.470573042514285	40.533425646724204	3.940197443611618	14.925079777691247	14.388451825576636	21.600493555727297	18.562561510739602	17.470037330698627	23.730209542021036	10.619515843485512	15.19529412039166	26.609517581699933	26.306749113009335	23.129269370285808	6.127139309664233	28.181491529416654	20.757621847623984	13.544105394369607	35.04895918610809	14.155036204308628	14.260755474900561	27.72019398398626	38.5291547241769	26.29679142636231	33.473307272535344	5.042998881271634
9.632609250197026	18.71342639141123	26.461071608926197	28.016930913969464	15.254069946885611	38.4162729216408	26.713975474857993	21.92923405369507	28.241573499064376	31.69479975088436	17.51020263752119	31.117537306389487	31.642004707020806	29.070458034010137	10.728914976059414	11.128037262232045	24.384078421047075	32.23702934193846	17.11864741148586	15.123964361691682	27.70675652852732	34.254770374934125	18.89099331319539	21.204306343246703	26.083935027740107	29.20955417620569	13.776817217057786	28.293151709805496	17.21176668200631	35.353973327794264	31.82937163641949	30.866665710688405	11.620300322984326	3.32065124663961	3.6869748164654057	39.83623895965259	12.581823656552567	33.011510028610275	15.163634216022563	17.05921624348528	10.226056848588405	0.6342543787630726	21.37950320492539	9.283212828913262	22.321398457776333	13.882777100286937	26.39691482435015	12.565659357558458	21.14396370584125	9.266798108930384
17.55533933059386	4.764070115307482	46.44949770678126	47.96643095040505	5.233335571330806	18.104707521702228	6.981332974994096	19.47974638010655	7.994639979050722	51.96081936835326	26.667304554594295	10.815513852108522	45.701490053553194	49.04748053804396	22.500297766426122	27.226841335912255	9.501020986564743	47.34329198959661	3.5429265073128264	5.303074035441603	43.15686707983692	21.647718404291556	38.635075361279355	32.14686548475835	18.972157934518393	43.178952239938795	6.546025260683001	8.429613176214998	12.114994294547232	16.07874128644013	11.708143770684327	10.920166574483757	27.981349891810748	17.0140623984968	20.46464868444051	19.593581073525876	32.8503489338047	26.24218269853929	13.388649001008535	31.36989035524395	24.422991627128336	20.191015187687828	41.646016443287344	22.312271930154864	19.92078739387317	33.939287030291915	41.93271320158553	31.951603398462833	40.99075559526501	12.90032300357522
39.43873828873423	30.77319871733246	59.66486057375711	61.23334988163751	28.561720492700147	29.80662725637741	22.713041296560213	14.322824641871216	24.855474492605993	60.6714474188842	25.76648526296058	27.310475134311904	66.94001342697152	62.13411045802101	28.410430162858987	46.43188458595919	16.72188699581123	67.78879891009663	25.56388561896507	28.39269051705688	63.274268662820276	6.144676184383646	46.64821653154675	54.79033049316854	9.578237160840734	64.4385574045916	27.78215718123068	22.890477136581765	37.634602192468144	20.894458956211974	24.239099943298257	23.173758768631703	47.031315437431985	33.22335952936331	38.29408211157583	27.934171454195827	46.01113337912635	4.577173446561756	20.605848237482114	52.038517858191405	44.61749312816534	35.121324208390696	53.69494338370258	29.614914980232204	14.06438376482398	48.00063868683289	61.964925717521815	47.75634585514804	48.86220650150294	27.022660763183737
24.574575108429887	38.18282985881665	6.44314665118411	7.62499606559851	35.71901624191549	58.68284518337565	47.72697423330174	41.86033632022388	48.93601914315889	16.505356936690845	32.86461192670409	51.442074673128545	18.566185651737626	8.713692193015296	28.005222668770724	14.734094897728422	45.903148677139235	17.095451875375954	38.12042952837663	35.65304399536236	13.726314961391424	55.44021239414715	15.097255789161435	19.69931237836271	46.69341806003352	17.32528235503143	34.64515156100821	49.270543367398346	33.59068664849282	56.60941427789829	52.65893420697359	51.81936352244951	14.002627752354936	24.69968240864132	20.507697306868426	60.49116042692843	10.216862479371054	52.87530388883754	36.26843565324421	14.589881071999727	17.82314305038528	21.900694213606453	6.7258769123490145	26.65951341872074	42.1649035373824	8.132406074289163	12.94244104514992	9.048978182517923	14.916065415041079	30.7698934982683
25.243090735126835	12.068414949518534	53.492669276101395	55.03456463318973	12.736475261340034	12.643427345322456	1.0946856546500525	19.602447212296816	3.373741810290433	58.31879541375096	29.651891355526388	6.615676111078405	53.40657958879706	56.10073356800876	26.984676527151617	34.80043061552912	6.475603095360885	55.05395845068885	10.092189265791319	12.749769498956606	50.85951006403073	16.165764876559294	44.57841004806486	39.81644939231962	16.959629726726696	50.885768689811705	13.574400488232715	1.7362387240006767	19.413845457522193	8.447727951133073	5.235616034195538	4.016665771361832	35.548081342206075	23.761793391051825	27.716110319460757	13.166413389002477	39.64724574767904	22.968899296927262	16.362723555944324	39.06734286907226	32.055809339471246	26.850519656085975	48.43267489747681	27.174753688728188	19.938704616392368	40.91834800963993	49.631342199744985	39.16763040788883	46.96956139625198	18.56009014645666
18.000898410214237	30.315259373008942	14.329933979629981	15.900775469989316	27.240217723304237	50.44799228047969	38.89147089187075	31.728519599336323	40.362882799136926	20.155790509235747	23.05551755106373	43.14584236814522	25.311703641007103	16.934371026166055	17.894440425228566	10.523771880413339	36.37548197004233	24.814865654817922	29.279231783568612	27.133060327024257	20.56038303132335	45.456109885912184	10.184674616920523	20.299382096932565	36.598840096142865	23.33910614684528	25.890272380091563	40.46771481949525	27.11882455485255	47.53238548178923	43.98506390493227	43.040343070349245	10.163961258864443	15.501112942916842	12.310144492768682	51.968395539955885	0.8127783976905452	42.74152997204941	26.33199401136109	14.49203440714684	12.855536990896615	12.438176133141944	9.262440189578554	16.531727273133253	32.03114099890983	2.008329538320307	19.383786004014777	3.9924585660825236	11.66487095221901	21.182449931392195
33.941231826338694	20.440293086658958	62.078406843691205	63.62971661345303	21.47688358417918	9.046718597410921	9.405762972574054	24.362017570663905	9.213353021390756	66.5198133250969	35.93742568986094	9.163259776011401	61.96822426366604	64.6878306050388	34.37728233929046	43.543255861457645	12.302020357849713	63.68548468129969	18.805057995094423	21.49283264991312	59.53003544988589	14.647323402602408	52.58920859346485	48.28619398169309	20.095836509470466	59.457974284513725	22.29059398486099	8.040529422419084	27.576231272003856	0.3261669196038264	5.899175667228893	5.900894466209699	44.291365165416394	32.32726702378673	36.417838247074776	7.299172104833097	48.149300637724735	23.685265197405734	23.483065554660747	47.75070791007682	40.78756135194334	35.359545699114086	56.903768423481104	34.785733513099416	24.566783710039683	49.4979613329217	58.31127785387809	47.841201779705976	54.986583300561655	26.81049341785559
25.87084185779317	39.82350364879654	10.247181309027127	10.586559397189378	37.950513883083126	60.300372133899764	50.0682736423623	46.39744361260028	50.997344533581575	21.08850969647695	38.265860479432384	53.20475506007141	12.566159599595565	11.385720259680378	32.921502516619775	15.92174976489872	49.07064102822764	10.865135117984988	40.63362671323289	37.92329066387155	7.915044650936787	59.31981375435979	21.359690314663812	17.011833663632217	50.96225801423414	11.681843520854493	37.15819975082088	51.55720769476532	34.31960478127137	59.111815721676294	54.771435879180665	54.049290955948244	15.161719489009705	27.965655033472952	23.23194957174316	62.368442719585246	15.514688979896139	57.50715970881784	40.195716228828104	13.287616699721106	18.852124020694657	25.5451342140772	12.843238030607859	31.494310370355908	46.73647077343127	13.262142752766136	7.4342749970285755	12.760474331713695	21.161537918411593	34.26008862776876
22.097998148946647	28.42211837432968	26.50986838308963	28.032958115632216	24.221040953847773	45.61549635502184	33.160163207728445	19.558879958226306	35.302808640564045	27.165640339088544	8.697622555169033	38.63665694974669	39.57679262652089	28.846498421233836	6.226132804752412	21.036453974887312	28.314096896039743	39.3109824364158	24.727936544108392	24.010772451830313	34.95733767070177	34.467962655168634	13.014642420510835	31.920597782246688	24.95429980154115	37.437992081433	22.285603020430337	34.70207074641198	28.921109324934424	40.40305517483063	38.340981129489904	37.14679707676919	21.18104004161923	14.039803115196813	15.908449478531216	46.27773909997106	14.239508377946112	29.836449826095862	17.123915093494283	26.734256784563964	21.47037052262155	11.990292197798258	20.427650432647745	5.992759056185859	19.729924128059352	16.49725925872555	33.7306140066028	17.864771478805434	15.290851873818353	15.411378442629672
8.98051444449087	12.757671288820847	32.819612165809374	34.36570966816186	8.968866981789983	32.030921347450764	20.29806254631148	18.472171513086856	21.82582111193659	38.03722764727072	18.076269105485835	24.73981911100216	35.82539871798169	35.42841493167118	11.75661946204701	15.493549969472374	18.362205590645218	36.82850011530968	10.69674736732083	8.81660887018557	32.35859547517297	29.000037352503277	24.88333162923419	23.805720999316296	21.696396692927433	33.311131352076245	7.380346874472522	21.875335948850925	13.084018917946699	28.998613265534292	25.407477299701046	24.448464214833137	16.15567453349699	3.1018881201911945	7.506563965921552	33.41630381893984	19.001976294763782	29.101189619928768	10.70614658152026	20.90571088361946	13.4669599694868	6.265840897555843	27.80080969562625	10.828687007598022	18.922905562977387	20.24213213289574	31.058685053533257	18.634337771936362	27.205200423767828	4.224855253271003
31.694966579139987	27.18137381208105	47.99458168321058	49.54436458751601	23.632274972963387	34.372809596856975	23.56101123584329	4.454789991990147	26.140131262656922	48.476277300002096	13.51260648109313	29.43077900106579	57.40731855512419	50.40105408526233	16.925417225856545	36.890737669983395	16.359132135643012	57.895121791789656	21.388725660661823	23.402230833010286	53.365676189683384	14.817097757201921	34.54655840207074	46.380772214429975	6.3080757924049715	54.9817125902246	22.1441684938083	24.5093940729887	32.614228547400124	26.355897848205156	27.30236229841674	25.99709193586465	37.39291072455843	24.006485250675862	28.943802124548824	33.55207697989634	34.71816101792042	8.192667090758327	12.448943295926075	42.77628015880728	35.604616824352114	25.168538617573134	41.95298771831091	18.290424887952803	3.9766599652048913	36.82286635341071	52.06057082372689	37.028228277180006	36.715526088825484	18.587418414423038
21.016067585322233	34.65875381544112	18.54625289117013	19.126123227084513	33.60443687514293	54.691866690761216	45.51580180490129	45.38865192252736	46.067588367398265	29.257487623897283	39.370312511317124	47.87011602584884	8.209020597757231	20.001302499776493	33.16980572248044	12.465309413038943	45.69321050621501	8.963026482726036	36.56820717740661	33.62983896051105	4.612752613557224	56.85854910823234	26.44194204250213	8.719358795460062	49.34081100197608	5.896850330238781	33.225388813370365	46.902943969979425	28.295629619696644	54.60823277938094	49.83641121708542	49.275195606457785	11.885255765890124	25.674354785551103	20.602310027886105	57.03649766220015	18.242403017750835	56.44218619196883	38.29076768453617	7.190954845768269	14.52509969457543	24.060047130050492	19.461412797746732	31.655630770430864	45.78490488820471	16.19315473800404	3.409076921995448	13.822565339558848	26.92911631621116	31.90622271646043
2.170404998418083	16.079217417655933	28.858740568605732	30.22807566047338	14.758172300514177	36.516288600315264	26.70497945417802	28.978872714172663	27.3892033612324	36.65678400454817	27.05812718849824	29.450088250084118	26.2823077292821	31.330317667189174	20.270252437722863	8.033530371411173	27.039000182852995	27.719439898031037	17.75015667246245	14.787524739248518	23.459630413104517	38.61393479041363	26.068231258890155	13.456831423982095	32.00881700224276	23.743793284883935	14.47644942004293	28.121099262211928	10.88960198824684	35.80264426168158	31.17020138813705	30.53877668941175	8.79208487653166	9.730053245367127	6.369076057597377	38.62763964622163	17.43314932633262	39.51493729722307	21.149946142532496	11.659711585987404	4.967338042572556	10.421539546594603	25.33533639280861	18.921103696906123	29.430150684002168	17.471858234576953	22.22249422209902	14.484381602347892	27.978303167639027	14.716470524880908
35.012175837233265	23.1052712728727	60.55492602236731	62.13402612376969	22.56423277843042	17.224113922267946	12.594644420813479	18.580066023873414	14.010182232304786	63.72819349105482	30.902738954294247	15.661556025411576	63.421463408446996	63.14434630846782	30.764516527061467	43.7998193718505	10.199597915015236	64.80082069992417	19.454668809467396	22.48927742138184	60.44480818011008	6.475595511081931	49.552001758928554	50.1796117134151	13.520699223076457	60.88324586942585	22.666320103965116	12.108692315726087	30.49560944677753	8.304054284221017	12.328547392066444	11.506667755806879	44.505199598785985	31.332209616963144	36.02043136081396	15.342392504367298	46.48104366898619	15.728298522141513	20.217489071566717	48.692975823475585	41.36503112672914	34.03862809516918	54.991034204301236	31.491348498037134	18.662317852913883	48.113839871353285	59.17170411399285	46.98383608970686	51.924555237177024	25.169428681401616
30.242450287489252	44.05939066225382	16.04436449601861	15.794966260204314	42.74985244899432	64.21736333175996	54.77494279497917	52.89339079736539	55.43824945225352	26.495881127840686	45.321509513446216	57.33943075316877	7.488768137628844	16.23313749461868	39.74195520236176	20.901124059410844	54.50151497140121	4.689356176310486	45.624311924784855	42.75642856076752	5.372697667607147	65.25525907088664	28.58982822699439	17.98397888219978	57.2417642572589	8.133912510688463	42.21156382614027	56.19708869908253	37.84105241155918	63.872088780033785	59.21594910420319	58.60972811797822	20.200994135316094	33.802224360935554	28.83720363430315	66.51681941123553	22.675462937273092	64.01972035451388	46.30806344976894	16.512913350540718	23.439846099765813	31.69661878568183	19.842010926199215	38.27982777025375	53.25418748893956	20.413071558906648	6.254569126915946	19.449790107451534	28.257381687200155	40.13100095651553
34.03316210143463	46.71266169896077	5.907373308157222	6.056120475772991	43.590266430695124	66.79249186650185	55.06109389368745	45.179833998425714	56.637774762731354	5.000493732753926	34.04947281866886	59.48990337622587	28.48667663187504	5.869818797395539	31.193334683068514	24.98951186079654	51.96518388097572	26.298714592310315	45.503751998891374	43.47470063401273	24.027115896646055	59.84558570891975	12.880206831282942	31.235278106309657	50.48220828854397	27.808386081365903	42.1720965761841	56.6460758120808	43.21537533428287	63.50232145097724	60.208369274306904	59.219012365867165	24.347944497844445	31.71189007631044	28.691012713987174	68.22796730833278	15.879948017149948	55.545451753551795	41.27455778771233	25.975986105070284	27.935078676361062	28.559976164136188	7.1858153907852635	30.20916125532204	45.38162066728251	15.132775540899933	23.55807649357779	17.98666191800997	10.9519719533881	36.945910285292875
24.828283096509523	38.492558284168304	17.74495575988263	18.01646239375161	37.40947471060673	58.50887052898293	49.340367107397846	48.75106672155475	49.90092685349468	28.58580603637185	42.182477034764254	51.70021288429899	5.632451513323796	18.74703051175977	36.18082768988345	16.01714366069389	49.43321471106182	5.409561083482728	40.35780720666171	37.4315167950542	0.8781232617167153	60.49982303931902	27.694161475616532	12.102233899585833	52.83293441449953	4.216560484158067	36.9985261370789	50.731296984471186	32.10741714402708	58.43422064869093	53.67006820786184	53.10688192746976	15.386323959985955	29.19287121870464	24.13657858722273	60.86458409789893	20.27530567643001	59.84196310644321	41.80362000056913	10.999552453525485	18.249846166807167	27.406018567438313	19.855253555302912	34.67865259617589	49.13650217006059	18.086475199079064	0.4423812512549029	16.247372558953895	27.860784570125098	35.471221143380646
19.348496658189184	23.915360125088252	29.81212400910936	31.377468679541696	19.64051518494202	40.69584894247334	28.234810715123704	15.553495509328771	30.394882864592063	31.586437555819717	7.409598572619091	33.74466656474602	40.31869647245385	32.27381423338241	1.4735708537647856	20.5293022529852	23.42690490779022	40.425777890168476	19.9343629905215	19.419963372151905	35.94690532847873	30.136778295776235	17.38352133107025	31.138168983103103	20.774690013021676	38.02500666019163	17.670180460131363	29.773739473027195	25.13767184611531	35.498194533026954	33.411071943628805	32.21481434065978	20.845405742151605	10.690243441970834	13.892941630275397	41.34492836150899	16.428748836691366	26.337115937118806	12.24504576819334	26.477934815826814	20.242103629399196	9.602567090972343	23.835389804705752	1.2410625292307929	15.79646883818083	18.56340846042657	34.668210088250696	19.080377842253913	19.74108249417726	10.724824362669054
10.076999592636431	21.012882820931296	30.474131226561838	31.5657264697052	21.24871262669537	40.060570585783076	32.18519321181034	37.43354840158025	32.263277016137664	39.886346375527054	35.661812740763956	33.58581967701568	20.944864595294117	32.61885240492864	28.861201874560614	11.03067086149713	33.96766933580179	23.106833476745702	24.397077511097454	21.35532965183977	19.570653122701636	45.97717358836183	31.682180405721372	7.119528827636531	40.10724834716934	18.537880452657603	21.578487057820904	33.40134856287761	13.88804391698728	41.08849069120242	35.933636481103576	35.56677084665797	11.439581387800406	18.42780983079584	14.5700882955861	42.61964962147815	22.363955043940944	47.71149807206856	29.49370565521543	9.604872292265458	9.137372059339304	18.840192511543293	28.557443109110988	27.47035173521641	37.8937358045166	21.55602022113757	18.580266700638557	18.140678099402937	33.211075498442916	23.184438371140835
20.334300008803115	34.26328083094541	12.375584888372424	13.345324477832868	32.317690885484126	54.76836809292244	44.43528555357496	41.15120458994889	45.38994119333937	22.583821586375223	33.6843002340612	47.64077113350252	14.489432654620323	14.37587447124716	27.97824578688719	10.332860872731542	43.44823626746475	13.905586718373879	34.989997957590326	32.288033935272935	9.670847769818753	53.80856983815018	19.074209816184684	13.612236829355336	45.587151521982044	12.696631210055944	31.513932470218837	45.92873627441536	28.96391478739276	53.47275274128402	49.16077243129492	48.426679454116204	9.568736899779573	22.394701181842564	17.607147961532515	56.79314766185966	11.420857746079037	52.276914938508725	34.73444930069879	8.697952691965666	13.323306902842294	20.077625700094814	12.164296986253555	26.509824882570953	41.50602300931005	9.217904326661616	8.539581950069849	7.69962223751504	19.501300418426723	28.708620937105863
13.544891265039553	27.144352720272074	21.885856333839246	22.904254601452	26.138226021840286	47.242652710411164	38.00838910737321	38.93282115116317	38.55146419900199	31.713458499127743	34.27026576162605	40.37760900416212	14.987242206241866	23.939531408482015	27.703157112191708	6.343026846057129	38.36158299420728	16.334218308385562	29.134372111775612	26.1711044686865	12.12252078026918	49.730597747436946	25.320129914204465	5.027147270292829	42.56598877604218	12.454557581957607	25.833774531097436	39.38996621763022	20.881555909131233	47.09825306262369	42.32103498660512	41.75887009235726	6.097013563651597	19.01711706950561	14.011215025175854	49.55054319295196	16.06037936686766	49.85134496641337	31.51931326770931	0.9041681700521366	7.445940769326661	17.93148027338781	20.632169285293177	26.19136168537788	39.35195281195805	14.636376758787554	10.921214009855879	11.34506570685037	26.448409412323205	25.04916210005684
32.11171467478175	43.34709302945564	12.369726827967872	13.299643621653159	39.75368171321954	62.65528403299008	50.49806811651298	38.45483214171977	52.32881739005259	8.273939132842658	26.72181171461148	55.41195795795222	33.70584037934621	13.55245225774549	24.88832512236727	24.665214289559703	46.58400175274193	32.010072965240454	41.215938606018646	39.60133568216502	28.902334969731548	53.39524185998947	6.116974701898963	33.218308077837044	43.872823673528316	32.515424864350905	38.108579990607616	52.08360295696971	41.07022082163143	58.47591260506768	55.71629329960665	54.62871703135542	24.198820187340576	27.78656519060585	25.94839019498078	63.76670476562665	13.569005104978574	48.38067774905298	35.53396027453964	27.46754774078385	27.169997436856352	24.623611823604442	8.477025418234552	24.155372162491034	38.60551065186687	14.07311102710846	28.1324970680302	17.48855871692051	3.721770390431612	32.11646858853029
19.419875540357307	32.97825049309232	11.271310531771093	12.627475652493946	30.529082941538395	53.47659323148971	42.55773687058506	37.517427202609916	43.7421684091445	20.13233990628896	29.39989914700192	46.23667208095102	19.128661787367125	13.72982659536075	23.97680558995291	9.729602867340123	40.89652924021206	18.46216452301572	32.9637863376597	30.466239033779082	14.300356800238822	50.71638698354149	14.621589859837883	16.511496564665748	42.17383412061838	17.30839773632827	29.483704496311486	44.096276012571046	28.490106604226856	51.46792265905156	47.47038151093661	46.64077367187316	9.033084707927411	19.670800528521042	15.340492666767723	55.29071651195741	6.8379587784028235	48.61152654240961	31.541714184644366	10.851271790445011	12.78800333914982	16.99334999845919	8.893038031884046	22.551699371091836	37.84798566568359	4.601563859376935	13.178803235737803	4.0075861439015075	15.269700908457857	25.838575880606182
31.179364137006154	24.19829876225916	51.016463172405096	52.59048211613705	21.263300371993232	28.87574359381249	18.734439786048537	5.7809570791827785	21.255420290677723	52.49105692670931	18.03401505443284	24.387827252787424	58.293232494672004	53.50946611061615	19.811042529374614	37.74640494674876	11.597498518468674	59.07596184840068	18.549563344619067	21.06166923733756	54.55465143352133	9.441781638544814	38.35289049894908	46.403753111483624	1.0856272787871215	55.80426722816908	20.146656690434018	19.491446863475623	30.453646856603616	20.658726538165375	21.99973551646481	20.721086760758077	38.33051310176831	24.54343345524058	29.615973730865363	27.897128487676657	37.274659243286735	6.615407912813739	11.960108968448758	43.422572198257235	36.034319680981156	26.350584317662637	45.08893501482747	20.949080633974116	5.632946035056195	39.24092559236965	53.2445953644786	38.962127868753235	40.62513618867782	18.440552130088832
28.1610947649445	41.71904300507473	3.1657533003226885	4.089913925692688	39.17772664889868	62.20038552709344	51.14118930497247	44.51167456282148	52.39886758244054	13.903129859438636	34.927925413046715	54.946891197423405	19.779863391429867	5.155226554435134	30.507438864299917	18.335707055328214	49.11812527414574	17.826459068770728	41.52025641347718	39.10528060007933	15.186641721971537	58.375042313126166	15.668281900815238	22.79867801652083	49.47110568707303	18.950240746251772	38.05489594326578	52.69285336379195	37.19001630832236	59.9769158253692	56.10830661294341	55.24870095569673	17.603783135314657	27.978106024968117	23.944353873408463	63.971014212529575	12.832351864813317	55.43119606930305	39.24661049103046	17.947270953768932	21.424703614130383	25.08787112849925	6.556404403019667	29.230093768755655	44.79489468068572	10.996288689905752	14.662288250753134	12.456525885684785	14.929765817534916	33.940551362210336
28.324747950099095	28.221590088608558	39.50032557042893	41.016849035018325	24.016508268392908	40.25552493047253	28.24642486500701	9.089529132043607	30.777190189318915	39.30077671872935	4.3728690624228905	34.250480189933086	51.168889201180285	41.814591510801236	9.832079291794386	31.189069390005677	21.62878466709603	51.277383312622966	22.830416964291405	23.768418549529564	46.802703380782255	23.70138283854003	25.548503329831195	41.54942350989655	14.285140029350238	48.862591263760976	22.122147319287915	29.53183312723547	31.84461547689727	33.20237585851526	32.851547077094125	31.53766991785419	31.556689822931077	19.674810872659137	23.944239580919415	40.039703474616964	26.89186590621045	17.387810477188207	12.555678920306029	37.16382152073605	30.57184259193381	19.71179900476991	33.41436498097176	11.350927976385965	8.991682433625144	29.103160372013843	45.52493549278279	29.88370132078465	27.636976480064188	16.224507677719238
26.740342445140637	40.303007112885616	4.333806134685687	5.441039992819309	37.7777025275952	60.7881301096935	49.75287620586297	43.35860583693301	50.99849120171834	14.774847011355078	33.9711696940412	53.537123229214046	19.366155185000718	6.525293866671051	29.396415512642598	16.92290903702809	47.78577389005066	17.594278098347985	40.135030442436424	37.706783921998834	14.654089506184476	57.13161820060129	15.20553804394916	21.635469400895143	48.27746833601519	18.371523978665497	36.666804488028625	51.302532592676606	35.772403785590086	58.60151473193927	54.71132085790175	53.856696768747234	16.193103620379393	26.623283801618584	22.54769414260235	62.56694849782821	11.64874755874852	54.313636717038676	37.98520573331259	16.668200721345727	20.010732061748303	23.75755716446698	6.2425447640659515	28.095217958062623	43.64908449569033	9.732010026754935	14.025590928760849	11.060992048628512	14.677321341870933	32.61850264264046
33.69436920649962	19.736258539023225	63.33352992851068	64.84176963708515	22.098192358572025	2.138434665121952	10.85512109597304	29.696387997716897	8.97235672584259	68.77281345801207	40.43066568620793	6.356512518161403	60.69236789834264	65.92672864796447	37.87616408140869	43.65832043928905	16.68944633755081	62.679873202913086	20.126316195885124	22.19100917327008	58.75488557456999	21.544231432316664	55.22327493085054	46.85854292306657	26.044853410888415	58.24153987866088	23.43042036504555	9.301943852990702	25.988871591354055	6.818989096903625	5.667462801147248	6.907220223752466	44.42247736560956	33.8919206019394	37.318068532103204	2.8456007346937806	49.75712697679598	30.37520161278543	27.247261774635106	47.169108512405344	40.70928815545321	37.05567369147121	58.55463649724103	38.033809644310715	29.969120750770838	50.84424138536522	57.60143003582723	48.786796837412055	57.6037772984698	29.185063595717327
27.072671071220697	13.161393181177731	56.45416063517186	57.96786026592383	15.2178252885638	8.286444173236616	4.352744003182545	24.42476877823248	2.076433023378928	61.870257138552006	34.30892750520658	1.8824899027049027	54.57095915621458	59.05047291714917	31.292279640802526	36.96417080662364	11.277203110852268	56.43220264370443	13.221236326320977	15.30283707226755	52.400085176384074	19.619964957639276	48.36728470262234	40.78749457144599	21.62965138169419	52.086683458123446	16.51920127374652	3.0978515465404866	19.911276077820393	7.756787544824413	2.2025573043408575	2.5025536182811248	37.725904404277024	26.979702236290624	30.45238520945645	9.588614925809656	42.84761441679119	27.243916005146644	20.905354552468815	40.71242126326475	34.06185215969062	30.143942358717457	51.645965834568244	31.363841149398368	24.758916944800795	43.94913235835955	51.21761786181948	41.93279534853435	50.74285118319285	22.35525052507515
29.517162817892	43.15708623295575	3.236789169529911	3.4658774876302707	40.68334569994754	63.65845654100758	52.674684554428374	46.18105454573678	53.902398844098016	14.009232797595615	36.56794801254301	56.41712289415572	19.361325802570175	4.362903053234403	32.175982633574684	19.61419667434909	50.72706251066481	17.211964424624988	43.060522974844844	40.615175127924715	14.950582415585277	60.03179442811269	17.096389684758737	23.427766879669477	51.13776437434923	18.739363771802573	39.58959460302519	54.2219262108685	38.49071875212416	61.5342053791869	57.621077794591365	56.77384462573914	18.870530881035666	29.56447299072578	25.461415157053498	65.46235478862556	14.498238961763054	57.09975702233493	40.89699486662731	18.823242588955853	22.70636817938225	26.69823336457962	7.977208754129226	30.899517614651657	46.46435030286261	12.64207728629323	14.56371584396664	13.981117300463623	16.221589517259662	35.55772656038067
21.91694976944854	34.89741085815998	9.251142911614002	10.804280167619732	32.040650202477885	55.21359149424561	43.838818072593206	36.76398750105008	45.22827407452691	16.496596492878613	27.541093473844626	47.9216405983899	22.684270761489806	11.860442704647815	22.80874027449257	12.948958274304065	41.49983580743618	21.648812152743062	34.21057182499497	31.947937136098087	17.79115000337467	50.6039382139041	10.652472008288257	20.706528665813856	41.69816410224628	21.06318727197807	30.78326107593083	45.4071242072022	31.09747639554215	52.55878594036548	48.888518040364055	47.975688810928	12.351444388960777	20.500513901873486	16.874718232258587	56.832493867069786	5.05893862072547	47.72132871447885	31.490480752328956	14.983541750576945	15.827291791405925	17.505679066735127	5.080520910463322	21.500958984433268	37.05392653854428	3.3299740539372853	16.783519669013756	5.843156595043615	11.098119493391488	26.30548919708564
15.712712953903553	28.0775649475323	26.11382081727437	26.955297850340656	27.884753013790363	47.34428349696443	39.219039547761895	42.53874193039459	39.416239730710906	36.362107186281925	38.89439971862638	40.832543745143326	13.659918377342247	27.928162809982414	32.202021758625726	11.237249366335574	40.50264415255864	15.868896167716048	31.004512566967094	27.962698843295748	12.581373650726942	52.28771117670076	30.635813446460492	0.349952050331029	45.75855258095157	11.260532096687571	27.94855913919257	40.484569491835124	21.10454409576227	48.1959570326472	43.115941723329364	42.706045499935776	11.162592730390088	22.737269254070583	18.00089751814415	49.889656175243545	21.39739294779025	53.226087633214306	34.83400742539099	6.1352953638596714	11.32623411137142	22.18607755749158	25.551367003349945	30.71185169080407	42.978079765750785	19.933940184180212	11.729418857671625	16.674442571781626	31.71190125302791	28.355106967227105
20.846771834367406	32.349747582835555	14.219958095724666	15.79128571274386	28.964115137937963	52.0967224258926	40.21974286817714	31.125233460396096	41.86623826893001	17.983722929632318	21.343025352032235	44.804841940501156	28.36340546461174	16.71205259905794	17.038960267767106	14.126102147680026	37.085106401927824	27.60978738088423	30.71353252233415	28.83155372247859	23.525872019997575	45.390539799400976	6.546218511760491	23.9921490164461	36.23617138309211	26.519786987569145	27.44617665646106	41.80710741885746	29.80123572796883	48.60459648940736	45.3909491546461	44.37737321904037	13.808396360671791	16.98413256076693	14.698401061113099	53.42850695379488	2.9046269653496233	41.92609070206083	26.530928367790096	18.177127711069236	16.277361150015345	13.80232491651085	8.334177856647676	15.851335746793993	31.383097238853118	4.7295703980157455	22.413578467734876	7.644160869878987	8.233235548684423	22.045246608843755
16.478506149634566	23.252624185364322	26.565792932286488	28.1452247149643	19.189337443953505	41.41553442594273	29.105267859456596	18.902278028319003	31.05738972311398	29.39119657079443	11.334559653722478	34.2662638249339	36.306929361322524	29.089930377174518	5.152976036565268	16.610208383921233	25.119358615171127	36.42767830147022	20.11135907384728	18.99683148257095	31.9433253949444	32.99238981409784	15.396732700423353	27.319230148375055	23.88795348234829	34.014681281004094	17.33461370007648	30.682861033337492	23.300627767067326	36.96820069647518	34.32870809552455	33.20609797911113	16.896719549185217	8.394029328865518	10.482653067872794	42.362339328103175	12.809786557841306	29.89353830575844	14.244491966761851	22.533017407856576	16.521792900528343	6.381488282836928	20.73160089234284	3.7091601120654696	19.19501333483723	14.854018394141052	30.66260413900776	15.139313609376526	17.793743179981124	10.783717967875345
41.25897389946386	53.625338109928784	12.67953032143262	12.163879972142446	50.3276847683248	73.46491045651337	61.52123715734336	50.11877612203305	63.218293373553315	3.4627359591761575	38.31454494427656	66.17450366041273	34.59663981249719	11.435133087035135	36.493040367915725	32.37919424459472	57.971063023313896	32.11777223455225	52.06430073122495	50.19770595742746	30.452973024767434	65.05155648670792	17.652502014200003	38.51794172191258	55.535543786686794	34.234913614769575	48.81513552322231	63.10979470258064	50.43135237587354	69.73706461251835	66.7123373833933	65.6742775031336	31.74713391650448	38.354069879207216	35.696235086694486	74.75909347107611	22.802248058113854	59.97888926019803	47.02155339082024	33.35126962026633	35.29827923730106	35.172319438592574	14.423189950229887	35.697015186849384	50.26865357972851	22.31913666404041	30.150018128766842	25.310305148156477	15.310055672026145	43.215850397781736
33.466751215427855	46.67885134011998	2.986367012123864	2.2533777683226828	43.841957620259926	67.01768900932936	55.59683660312338	47.10491805810034	57.02048342199582	8.534767204192711	36.49505052065427	59.72578715123663	24.852482263491606	1.786760664989631	33.01483068143148	23.908992179727633	52.99483217427879	22.522601404200117	45.97532830859701	43.747419169904035	20.57890444587284	61.49726423747251	15.630802528939643	28.879405967736272	52.29237537677076	24.367030208314716	42.563292734631304	57.16994276626669	42.602449580243345	64.24920741888205	60.66889205316114	59.74109819719629	23.2080304514036	32.2162840713447	28.67406692614759	68.62643824640331	16.371938592457866	57.725702670513634	42.61739220072781	23.982024065108632	26.96365439140435	29.15326590384444	7.778450282224252	31.902115224182726	47.339885192702305	15.096001269454899	20.240166102396348	17.39276639624976	14.052419475490504	37.82956132987399
8.847118545767769	8.946868533795685	35.97016557481655	37.49232804111652	5.332666355693655	28.53629157571435	17.17258205246145	19.146849781464546	18.475639378932865	41.62741286942067	20.91713223829707	21.233356594182236	37.043144566819144	38.57067595414947	15.015258714506393	17.36404693726707	16.322255833741025	38.32114592354902	7.583305636251305	5.2171737538391545	33.94687017860937	27.7653074111169	28.640261118453456	24.25792218878626	21.482703893717627	34.50611423885935	4.098281743704239	18.719044793087185	10.016522370205998	26.100575062064443	22.14933368333071	21.27399312102773	18.088654204598036	6.711796647974257	10.04847658948621	30.080142340940306	22.386474933880276	29.10312488902494	11.132663636707605	22.21916103337497	14.864487795169897	9.883860546229151	31.174250330476738	14.26647314312489	19.62033213857951	23.451018176704284	32.671830608577245	21.523159890011264	30.946345006121202	5.6594403082455385
7.566684890029419	20.236770757727097	27.957195770719938	29.146075041991946	19.749282747878866	40.09135042394245	31.283884237145518	34.7323358790925	31.648146942539604	36.96544031395102	32.29760344708312	33.31531020704421	21.32713608485127	30.223680834090512	25.49927920339156	7.688198917453253	32.32939400777097	23.10497467981451	22.853914403940422	19.818869386853866	19.13855097555012	44.11014430301351	28.22113371089431	7.895414880764418	37.7261781028729	18.81407735651148	19.768560231200354	32.60363973055156	13.692197868116208	40.32738320755127	35.3939561465324	34.90156897658324	8.193198279135883	15.286073703421073	11.122587442869214	42.465410813193124	18.95810855849687	45.25371054035868	26.900563804279006	7.861894470860883	5.541951140257029	15.42034064669014	25.56921603563657	24.08033842974998	35.18287422980688	18.296792805246852	18.00366638654276	14.91490924905086	29.817608864834455	20.471426478717884
31.19313545183264	44.13118484743256	3.16545589782642	4.019358020101907	41.154879376954696	64.35916343819785	52.79713884924104	43.908097396176565	54.28614830493367	8.227197330339337	33.25935974871312	57.058562008013574	25.577796556986915	4.43346837296148	29.825295231528266	21.944893469283507	50.012532033744435	23.526138770606895	43.19452390129786	41.05071976804149	21.013980269874278	58.35315252162934	12.447228369789176	27.97887633766556	49.1152974749274	24.7780764492288	39.81303364636237	54.376104281269555	40.36907088765191	61.37166183105569	57.90344425969899	56.94950836318369	21.28367754881059	29.403013867765758	26.089720657979893	65.89136913403567	13.502178707896396	54.50267663182474	39.53595157095459	22.740388436255753	24.932759961423532	26.297776963155165	4.730862229613187	28.732885449407107	44.13860765227733	12.455454494247341	20.48204390787085	15.082389336729719	10.981594779049317	34.882346752558895
21.705685260322337	7.758431130997862	51.40075663154278	52.89689171689045	10.269831562444168	12.973303157844938	4.842745143950046	23.284948840947575	3.896044204215602	57.20769483210591	31.639894384439614	5.698297168475559	49.15270687253241	53.98611025372442	27.785424170495457	31.64494732176334	11.143963019602095	51.005684784675125	8.90713488345155	10.395467088523377	46.97585224964191	22.04266370782199	43.97819338418791	35.380297633346046	21.67746402762718	46.66561158989068	11.831523906233127	5.42456517443058	14.533922643628367	12.78338750681225	7.520674785100233	7.210335042808286	32.40859980072829	22.245021810785534	25.379246735293275	14.81603002637203	37.97806629581272	28.298177561609016	18.183956239026	35.29856183434341	28.71161172126589	25.42954586850681	46.754000340917344	27.648294979352585	23.686184842629196	38.967879156628804	45.79566491330267	36.817901795564204	46.32677606374745	18.27321342622223
18.811654413273093	17.20603207509264	38.138057756971094	39.721023951160795	12.96286593259458	31.524828821026333	19.063798676771682	8.744917849700588	21.384392100558358	40.95476836141805	11.317231461701004	24.82563433881875	44.86947619700202	40.69307551733838	8.238135290503703	24.297320612138737	13.850429401114296	45.56596205760182	12.026214083848464	12.714948374231605	41.0390535314104	21.41505018939902	26.803122034984728	33.477499913388264	12.767141785675737	42.40198209707182	11.058259657938146	20.548785566188446	20.951409110078487	25.94353247065844	24.141935683759062	22.902573704605192	24.85517329042195	11.181365330191221	16.2130607794555	31.96301539558084	24.153491160807125	19.704582555592918	2.661364810056933	30.077709830318344	22.790350346423786	12.797402222881187	32.39832213744487	8.755719177449347	9.17519982803146	25.99618585336388	39.728801578938736	25.48503042262671	29.18655761266729	5.753155412974942
27.907015783054053	41.535853739905924	18.249622785848413	18.253409609902512	40.49189592820292	61.487335808399	52.40933218386605	51.71255997707012	52.94872244559431	28.979035155054547	44.87306621418963	54.71426137698868	4.367684719984577	18.836255428177697	38.98635585608469	19.07577952578563	52.5211268828862	2.6546517140486667	43.44460972757715	40.51516297495308	2.28245286008117	63.566478784211526	29.509109954833843	14.764007573739883	55.84803755768839	4.553437269904954	40.08725428045197	53.794642057759205	35.08232308364028	61.501265862561105	56.71477284639951	56.16224169547244	18.433318651190383	32.227945984965906	27.180728611376246	63.87088363406091	22.643303240738593	62.81587442320852	44.83022545929334	14.078469724248016	21.337879269518606	30.37886976843636	21.207371276785317	37.49291953184104	52.09294545855664	20.40853470344346	3.530174788303385	18.868310977701956	29.46021443219384	38.51850043989409
26.137638689302985	36.623692986877025	15.285176908782871	16.67453627270775	32.9161056415635	55.699644915213106	43.4988325018194	31.76198727067171	45.360055346195	15.069853956737788	20.47687598868975	48.47608330796167	33.143659355905775	17.328376404161574	17.979193950822825	20.005329898254928	39.558326871643104	32.03409207532617	34.27326223914198	32.75512429149811	28.249377484498623	46.59647060663054	0.9314430451437387	29.812351546731477	37.13069822442304	31.504151797372717	31.223488830609746	45.08284989357113	34.83498669531617	51.44498971608002	48.71985502142985	47.62294797518223	19.69849694467298	21.01997484409707	19.717922904287732	56.76745739960562	8.767443327592051	41.98994298685803	28.530706198746035	23.981899633478342	22.060719328876925	17.902084072942227	9.393356593608555	17.177695866195542	31.9408462267354	10.247972297245191	27.241890705350027	13.44372464452336	3.3187270837952245	25.116768061920528
35.361966007595036	47.378850089965056	9.934305173098307	10.274352551252338	43.99021317404939	67.08018349191121	55.08068945538861	43.74273337927726	56.808849657797495	3.0325286502407653	32.101482079348955	59.798824872756946	32.46756197430805	10.120551242545211	30.033137105580806	26.95842570394876	51.47703644811853	30.38052340045731	45.657873306384126	43.85395865478857	27.898392658834805	58.63200831162857	11.199609293287878	34.21221635047712	49.13993428569055	31.655857127623346	42.44071303707216	56.66920908323813	44.489352484527146	63.25614908556296	60.27959103651324	59.2305001602561	26.38453919047363	31.998915117412526	29.568980224440967	68.32970239957379	16.71316804273785	53.75300134857229	40.52906097578822	28.716115143495717	29.744747524472018	28.814218316436282	9.03041183128254	29.215521784031182	43.90484976183673	16.53153890804272	27.34246174436539	19.74018910825371	8.898153433923786	36.75168454036776
24.891079306634317	13.649650812170746	51.160807728566425	52.72892205518913	12.510969610757517	17.563718566822352	6.102993854987712	14.289199258371054	8.669181142780147	55.15262135048821	24.841687431836004	11.969862635761508	53.29873461935311	53.765967677244696	22.895798306037264	33.746136171556984	1.1205699621822791	54.68190810653357	9.374122776639613	12.420331688946215	50.335394590710564	12.742320560948222	41.15417752412903	40.10168183250607	11.699323390172845	50.76040237530316	12.542415138028478	7.06017956095804	20.89460223091784	11.285477526133597	10.172897129575666	8.85464434939126	34.46054860997388	21.5697611540267	26.08371705276354	17.519470823215876	37.12512610923756	18.15151524094457	12.011038229230738	38.57445845982732	31.264116694109433	24.441180826386177	45.800541242578696	23.299009248175317	14.61283558343155	38.615414681928286	49.065604590072915	37.24941170351812	43.55099835346571	15.659190141554157
28.323438514795775	42.23969896483656	8.126264312254516	8.155575585450165	40.19726198967924	62.75327080991373	52.305946380611864	47.71323864927854	53.3195921853068	18.85588522488926	38.99395574469077	55.61218166025712	14.485547275764402	8.826498079050845	33.99013103197409	18.310166380988637	51.02327272230185	12.331770332191423	42.79941477921269	40.158265972924596	10.192288317978322	60.98549510185439	20.8751437035219	19.92990581292262	52.428452492846255	13.974852669492234	39.31514900209091	53.813777430465144	36.93037026511346	61.3103549453534	57.08398364552822	56.326333834015465	17.545009270307247	29.822557178656584	25.25506755387776	64.75525316838608	16.26644404566663	58.77850838622003	41.813089573640255	16.10423298862308	21.31571134323857	27.23705014482459	11.918399671888954	32.61072080953076	48.03309287182661	14.09505350937371	9.948835955618987	14.265383238348342	20.354815222693986	36.05276639951323
23.127372679567948	29.597527244168237	26.187301003193145	27.69110829144557	25.39618013675485	46.74050557764067	34.27935664143287	20.29950482984881	36.43595370009831	26.418672853061096	8.989723726938472	39.77763267629683	39.914694435619836	28.47451572914581	7.2822496000915375	21.71016446343886	29.356147140368417	39.561004010627634	25.890252795339165	25.18573269151664	35.248107850970456	35.27143859810857	12.3494057451983	32.601741038922206	25.726306808653735	37.8163808063221	23.45987047610132	35.81712066873699	30.054778226856218	41.456207245956335	39.453076747325134	38.253219923076685	21.820425741393876	15.16046406676903	16.86856020746854	47.37676821436279	14.354922057433155	30.39900188529921	18.16851891499328	27.328843499429837	22.273021178607035	13.03030082090081	20.098380713803405	7.138120636645025	20.44979673856959	16.617300727948084	34.03722578866862	18.19124171818288	14.56833396124898	16.580993615408893
12.439066671980079	13.499847816082418	34.65618374113104	36.22568829637949	9.240880959846013	31.288290145564783	19.094349105133478	14.99618258689336	20.93912350970553	39.01690757552357	15.457593555443948	24.10293919559502	39.06118618196496	37.260586898572186	9.738837874789864	18.583167232284072	16.059236796767024	39.95597007832859	9.930102741853682	9.025871271862322	35.458025887023105	26.022185584909458	25.355801078520514	27.247282153401862	18.359034137598286	36.56071608978353	7.293230150975395	20.681632070910894	15.471420688422445	27.358187757160497	24.308317689412227	23.235819417684223	19.206007970587727	5.436381018343689	10.456295559460848	32.36021158390875	20.620842214044483	25.6882761319771	7.312322853710064	24.164561943017212	16.763049866079257	7.985946811895108	29.323497253292004	9.189739076099317	15.445500442240377	22.124830879492354	34.151743118639835	20.94090169910962	27.73580641094822	0.8978906647018194
33.63908542807656	29.10604863801796	49.27977047805219	50.818925813818105	25.593640489251715	35.65287361512475	25.143325381714185	6.437154934150299	27.709026287808776	49.39648545555135	14.431384845670461	30.94705163156863	59.1662332138005	51.6542733957545	18.41139034165698	38.68175651855496	17.93310977683635	59.6041988747773	23.314539801255016	25.364694083600558	55.0781045265061	15.106961221288671	35.59446388429959	48.263516197530365	7.525715552810513	56.75278344765754	24.11865044932092	26.027048515266788	34.59047078793704	27.444306818091423	28.697849759318487	27.40466390314371	39.17068268311333	25.873504989461782	30.778860091982878	34.690112396985654	36.17222611589549	7.364963739940876	14.42809147616729	44.58730114689141	37.455074152976636	26.94483653065677	43.2162538101601	19.81976870136584	5.959104650771248	38.305829702308095	53.77538713750364	38.62414385343291	37.713032843640946	20.533626889928094
33.00844532673776	20.048204131304544	60.28625721513642	61.850076118274124	20.418643378414306	12.127863378859026	8.912729310407576	21.25957202557245	9.630950320218089	64.31693267633021	33.03888866689174	10.696898005271896	61.29265697446013	62.89367288244219	31.83870771357872	42.342507126646574	9.816263787126983	62.87712666858059	17.518425723511903	20.39781689609147	58.63346478184898	11.55786477493431	50.28359244563559	47.757554427873835	16.859044382508966	58.76581257673942	20.962351282712017	7.952269244712974	27.384911213047335	3.3023065499647317	7.298376663554545	6.681440658099898	43.07739584229797	30.604772185098334	34.937011417055274	10.578330778380737	46.272898579597616	20.445148340450796	20.955371807002454	46.83269846002914	39.69822942928407	33.54451345130189	54.96877518411964	32.3402559302478	21.444235749239198	47.722911224603465	57.39051396740075	46.24559917135995	52.67876409371895	24.818073196162747
25.74147438310427	34.05876320481935	21.792305108973007	23.210516925816428	30.00840314921596	51.96911345839208	39.55273847720336	25.8981633857794	41.62456402761624	20.89766338064054	14.12272486236861	44.905170475319835	38.07627527814044	23.88536898420111	12.80819723017182	22.038217533666806	34.88465387927536	37.31092374466617	30.834911223507632	29.8149978959018	33.2436843582702	40.90296921508207	7.153774794277329	32.686793974645646	31.342302257790635	36.201215166729135	28.14503160326767	41.10970705906545	33.59064734367113	46.95714985463212	44.7564804470531	43.58365380053937	21.950818864532174	18.83071022687658	19.17652351793017	52.73266021604128	12.290510689018847	35.76501051306019	23.697893367739624	27.03608421718448	23.341454914943043	16.111135966376718	15.799093613689339	12.407282632683431	26.03130388773813	14.392956103031382	32.12657820136258	16.861278024534467	9.16396471709118	21.468972154567933
25.52756206726817	12.757527053356547	53.2766888915342	54.827749021194954	12.94221736732212	13.699938086288853	2.482407960701408	18.27294189889539	4.853099770880263	57.84952896383993	28.58388805183374	8.019806020423433	53.815738792092525	55.88609688221901	26.176397186492565	34.923879623470334	5.101059243830725	55.394100719273126	10.098438455118739	12.927072025500065	51.15434938560188	14.813668192083727	44.01543039987948	40.31139227483203	15.5018191135423	51.28767200220078	13.571949121618905	3.09771335639057	20.149787979269874	8.533734057628246	6.266738589490242	4.966424282311505	35.66402040843566	23.52535876630346	27.656433098028078	13.941960724697546	39.35783041649549	21.4878686592142	15.430234758991267	39.35376888533285	32.24470226137424	26.563772814088566	48.12136248886477	26.43776731771512	18.597463876375596	40.69622828153845	49.91350607507756	39.05525538355922	46.410706658085054	18.086533207558702
6.847248294399572	7.179404388461829	36.891557615111	38.34584097764679	6.070929637431317	27.708537687699295	17.73070446006697	23.642991885603337	18.390329144702182	43.589899556019596	25.662135008539728	20.54801260068331	34.97640299562097	39.44433341026284	19.555381766832184	16.760455134733817	18.76915493579508	36.58231635121355	9.209857627006759	6.1628974377073735	32.396755697979124	30.790839310450945	31.371134623859707	21.55574076385189	25.465785509809862	32.44808822722206	6.469327952392919	19.127810538586193	5.269056334530397	26.82434783748935	22.171629340870425	21.53572334444112	17.52470195518866	9.902210210939167	11.174080465273962	29.702551662791794	24.068705128064078	33.13203393461453	15.681414413832403	20.61742519815878	13.829028105544946	12.717664257962225	32.65436476816235	18.66733513647674	24.12053663435576	24.72671283153492	31.176787455031185	22.260771435448248	33.57338951964531	10.488223809651059
29.82428418315643	16.472700980111878	57.94837751699796	59.496926444372974	17.32708381976063	10.193841092822106	5.324013830901065	21.610297548024473	5.691856319015534	62.525646827270215	32.65663473866165	6.971402966445888	57.934720474458175	60.557600068687485	30.657750621331758	39.38926590857693	8.806714008508283	59.611962869854835	14.641181676637487	17.338952941140178	55.43249542073316	14.5381719155084	48.660841291159066	44.29978124649467	17.94835601168886	55.41825164313566	18.126727490108696	4.121617289840232	23.720816335658267	3.8773988732309133	3.71260762567807	2.8146942516018743	40.136273112141865	28.19757222330109	32.256258061849095	9.715377865303749	44.043748109563005	22.715762278612015	19.812477044221904	43.64437552370323	36.64641234729846	31.247613804803333	52.81032291702259	30.985515812259262	21.872086588860945	45.36836424558376	54.20770549339271	43.68580324800526	51.057264391154085	22.770947898429558
14.927596372572369	5.29677696889641	42.97410449314787	44.50375387865503	2.4355200748046277	21.773012057216913	10.129783431880405	17.584981816539166	11.540979167147777	48.291994066508416	23.474210313086633	14.503828813433511	43.32171227693595	45.5780839388003	18.955550596176323	24.218998349388034	10.288925234778189	44.80051753408937	0.7156352062499849	2.3409593262248345	40.516373281057774	22.413118097319995	34.92044972705156	30.031775737184926	18.094842737234593	40.78582996194142	2.959573629262528	11.681543852819017	11.389778396247516	19.079913009538956	15.151658364375416	14.242825783120104	24.960184407912323	13.385082865617564	17.092290029653746	23.13755775360512	29.268147270964477	25.667770669125257	10.606144623976526	28.719434313515578	21.549639520986258	16.548010969398586	38.06840989807414	18.694602843667987	18.051220814480438	30.426322132300232	39.265127429864904	28.564088200951424	37.278627002029225	9.224849505728926
24.346517958640348	33.641896402309	19.247046729545236	20.70212649822537	29.742217222485934	52.17828804752258	39.85911922149238	27.447718221161775	41.820291370899604	19.300883671023286	16.167238639210417	45.01949704586079	35.3255661645423	21.42536768711834	13.783186107061464	19.809867432161116	35.605765478498576	34.532398776615494	30.843717545614457	29.56412005439846	30.483587039623796	42.3244524155092	5.1246362716791545	30.29968445934406	32.83320619199462	33.47555539710618	27.956154021934893	41.43400693818331	32.581542278392085	47.58379946683942	45.08154440772508	43.94888479302192	19.663148531446417	18.13301530134721	17.770853195142507	53.10758306160081	9.616299043756932	37.65047471010528	24.49199965739239	24.584727667541443	21.343767350171884	15.187738274780301	13.198521757699934	13.092677437242981	27.619933921562293	11.666960339393796	29.37581874040254	14.2655231727025	7.425144115198686	21.543403295028845
29.251022388036688	22.21028036261333	49.755837626580664	51.334318626876446	19.248179642735032	27.72419114155252	17.134191446343323	5.114237495053003	19.688162885820294	51.58529937926919	17.57139522606639	22.90576267625075	56.517922629965156	52.271283477145296	18.685302768984144	35.99752771281772	9.935627625352925	57.35190191003662	16.544872788263422	19.046339688725542	52.837194414112744	10.047982579125419	37.40295053930016	44.514900168440505	0.9478426209751012	54.020884786671004	18.13562709508437	17.987200245602487	28.438370924420493	19.781246153328347	20.679195812186997	19.379747770962435	36.594898806971955	22.78842895165431	27.86021909994391	26.938357307260343	35.91439514674447	8.613991200633498	10.17215447862412	41.62670824887525	34.21881995782593	24.709281437952086	43.878496931530606	19.736030853285573	5.135381460642816	37.8354684586035	51.5278617310573	37.43407470553148	39.70781086200631	16.615498140699135
33.63542014749682	29.45992220436424	48.743390019119964	50.277370155356124	25.874357679714063	36.393366504435356	25.768804808355554	6.65036042022928	28.341557672484782	48.72413724824859	13.791763423217704	31.603806432715274	58.918473441503195	51.10317728167127	18.00281796214888	38.47031124752973	18.559415064039463	59.31420717173373	23.667574918990343	25.642473882370968	54.79184027893593	15.971230584044786	34.96959058597029	48.15223162859547	8.255775008127314	56.51657836392004	24.35572073313569	26.681930935823644	34.81573415892357	28.230086547988655	29.40033046639298	28.102544717642214	38.94643070029468	25.753556748537562	30.617441309796003	35.46683098117826	35.724492794232596	8.139865854905173	14.556998468839796	44.39332122207424	37.307164587480564	26.727690990173393	42.6723485911356	19.433134087340914	6.1738001557574185	37.872807176349724	53.49138250131315	38.25938464376514	37.06971497950886	20.54485869472992
30.763896709863293	18.478074943622598	57.31299759225464	58.8831572203489	18.209707967894136	14.670629442295638	7.914962635029595	17.89455791596665	9.499975892975034	61.106173334353805	29.62416607455373	11.582825343444522	59.15757145862458	59.91652383469201	28.502709596118855	39.829566662591205	6.63074212060917	60.6275903120905	15.163989679080217	18.155905147082848	56.31997128384568	9.83551704512573	47.031613189544395	45.788298349736415	13.671132395285523	56.6222644425445	18.50400154318465	7.549633675726002	25.874592480366225	6.401687621754072	8.477741408849102	7.418945024030422	40.5514474528372	27.746284021164133	32.236954324925236	13.582481848055801	43.26490737240075	17.957031354849736	17.643288715794476	44.53314653676824	37.285292809438445	30.60851717896224	51.91288491501494	29.04216568779184	18.093051644976846	44.77780252931441	55.05996830728636	43.42567765836592	49.42412382892992	21.80141104514499
39.224728606246686	51.64954571293378	10.77786208086726	10.380979425451107	48.386061401501394	71.54278881027062	59.64206135390682	48.57967841868546	61.31360493894364	1.995048964205748	36.91440551969284	64.24832318287385	32.942281341810265	9.738439610176325	34.84888507227411	30.32609138219732	56.191231537142656	30.535779968794145	50.160041950242636	48.258974523469576	28.7065083391957	63.462328304451624	16.027808753118965	36.53241946509488	53.97516186915239	32.49442004090946	46.892268430961416	61.23035815002128	48.39967190043318	67.91054470611678	64.82517930129431	63.7974735407596	29.69408257382654	36.425526635368435	33.697488299443165	72.86790778211213	20.807705468508466	58.572553027852535	45.29199277232765	31.3314289946015	33.24649674367029	33.24712452682924	12.377726693471427	34.009305221965604	48.742056652691254	20.285231973690145	28.358596836098037	23.261261231185642	13.735309241150517	41.367963585608436
28.321965095165762	14.406779051411668	57.68034561274495	59.195927819007984	16.448028401107948	7.226263559801708	5.25745720922298	25.026982105718865	3.2500681864075207	63.04332173013062	35.16664061594003	2.1167751297933326	55.79330794245296	60.277705499008185	32.30240015971582	38.21347045195692	11.84947364926285	57.664703246017204	14.399238202789768	16.529667849175752	53.639503338082775	19.430729655452584	49.50280263706929	42.00302742158767	22.002693182407366	53.311521484699114	17.72376512777337	3.810385752905046	21.117046627484285	6.813530129569339	1.2918517692980853	2.217028899935217	38.97514079684089	28.175912605494585	31.684538036147995	8.362341077833076	44.05343619504564	27.347547269933422	21.81968163177864	41.95669881730125	35.31153329688849	31.335321630374636	52.85285775396492	32.407848670698826	25.345680257178547	45.168453571802125	52.45869089698874	43.167069387109784	51.88157973075809	23.47273258934879
33.56814306362782	22.81833392980023	57.73317340723118	59.31590033590718	21.51603471236821	20.528713506838223	13.489179543680347	14.672682679726973	15.45573220562641	60.43916925128183	27.085249940489984	17.776655996974508	61.858712318129506	60.30369342208499	27.396993601930753	41.84607774701137	8.800346125304932	63.073057438178026	18.369125594206313	21.39994552426833	58.649996435853545	3.759887538334754	46.23646441861741	48.92538806196832	9.48160745387816	59.32244581634113	21.26378660662111	13.481408733681274	30.07289489264286	11.733995198696446	14.69245506222072	13.628814808322613	42.524348066649075	29.013821091458315	33.88059575369095	18.978984241307042	43.68726971198853	12.005761709509265	17.215546275438705	47.00094776574698	39.58736068603735	31.528923977519142	52.04888740121821	28.23022309942113	14.721505092130126	45.42011927812607	57.3600439964993	44.514637299374904	48.58944535828351	22.719350308891702
35.77488911756355	22.07789768517009	64.25277302575975	65.79837605139173	23.4282114852423	7.783090030182395	11.311039881588068	26.763964088573093	10.676512614518186	68.83531353134283	38.37484631894813	9.851424447345721	63.61359044085019	66.86160983010201	36.78500919616975	45.48233183513721	14.72373665048799	65.40088170805781	20.87108911938116	23.46012664259312	61.29641443518807	16.439504063710068	54.9383342107477	49.87087891344009	22.41228616167297	61.1154461502549	24.35075212191438	9.830249994679816	29.043854591524894	2.6077662338127565	7.005671851029346	7.417536653391613	46.235330666755715	34.506327669684204	38.49386689640421	5.4039275244774965	50.36452028308835	25.672127778952483	25.895136591508866	49.54450248325183	42.679226977099354	37.56689747388426	59.134263892741735	37.17571227640866	26.961297107784947	51.67433187302629	60.091593675916	49.94792690621121	57.335494749865155	29.09182466975565
13.636673050261976	14.13166145124077	35.1691614632064	36.744230807199436	9.814929705272782	31.326352257586112	19.017588823895288	13.828205995278514	20.968138458385095	39.22019010902937	14.494383422940448	24.204730412178005	40.09997212326046	37.76751447791413	9.059508085473762	19.58192506872267	15.550984303575962	40.947569127162744	10.144121525369473	9.587380020030157	36.44041402133698	25.157561961490423	25.42139867169094	28.39267692411977	17.306377385875948	37.60663694008573	7.827607723971536	20.598095676448374	16.50386127370894	27.071910366018816	24.241180919567384	23.131130250068416	20.18881347373237	6.378934512031963	11.444116650612209	32.28167443863877	21.10306242681372	24.578226378720245	6.249007484728723	25.22202767086903	17.844797006315815	8.670479198875851	29.738273151251683	8.674673279669188	14.274370684939084	22.68964553705399	35.132380520647224	21.656223567817374	27.81198231971498	0.8944165547903045
20.658531738982152	34.605419190506055	14.376488457384884	15.140996931131804	32.9918718049283	55.00064762087417	45.082667816793524	42.980997308645414	45.886387563142776	24.910138817245624	36.02765266194841	47.972377752796476	11.761306031194176	16.09953275947804	30.124890889772693	10.967637839148495	44.53572770431727	11.455429885223857	35.79061288893631	32.98325256305412	7.048897220504907	55.222703080376554	21.933141411867272	11.694919078629267	47.24725612415464	9.873513613915346	32.34702430851245	46.54012483023919	28.861024860867413	54.164814213912365	49.66725466385683	48.99719110630031	10.242788559914954	23.769570426484176	18.810561120165307	57.152109671604265	14.109051279463179	54.10087038516143	36.289579292353345	7.673085228268321	13.692219855383701	21.708382923484418	14.862756520015763	28.633705602212455	43.35198257931288	11.953220647030296	5.838295528154476	10.050882150604675	22.347533084143784	30.098176661271573
7.659540633647981	11.12721951808138	33.641520145451594	35.16674860751436	7.669832584124558	30.876208516034055	19.471453518954334	19.728392780810903	20.810478180954483	39.31087931238612	20.045208845201685	23.573311505604067	35.32914440290212	36.24344382553779	13.776603269406973	15.338812067921024	18.261814828598556	36.490019919279916	9.854362220249499	7.557547653243384	32.07115575398035	29.385578469064487	26.418488247615706	22.884772740948318	22.57262016500296	32.798924300552834	6.385364140331877	21.025568132813273	11.059113763849567	28.354745265449214	24.474806643296233	23.585750187417176	16.04459882929471	4.481056300623183	7.780619347130089	32.41622310406997	20.046767798665396	30.098439591237803	11.788500274640432	20.433221564926974	13.005686899456787	7.61321750790324	28.833521224315184	12.852827956914414	20.190768005647268	21.11421691533887	30.78430919590436	19.225750103611887	28.707596007448668	5.54302216298915
24.93522821457002	21.937666560771785	42.145339762921395	43.71586323514236	17.986157509690635	32.90778945838206	20.9239368566999	3.2036312187515366	23.468967651831424	43.643846687388276	9.930313998671945	26.935238264570835	50.58817019275369	44.62438139233825	10.904423393182158	30.047262257682807	14.287445447027977	51.136075737896405	16.27384828311405	17.742640290552313	46.604363150130354	18.00662761188919	29.475967289888338	39.511386129223986	8.477866398302456	48.15096451475997	16.273412788732855	22.190272735557627	26.585390301195524	25.994900936104386	25.50114589183948	24.18758739173515	30.56185930701377	17.130710009608514	22.07291849177741	32.73951467540244	28.511405705974283	14.260867798601826	6.236018875878864	35.915732342692976	28.728849564188103	18.35035420811481	36.19383099937591	12.089351548514683	3.499319820479901	30.5345756371672	45.296737102359586	30.48934684895915	31.768206956919908	11.858207302844484
27.284191895464026	41.23690096115709	9.914049704416426	10.04709586184187	39.35648589152939	61.71330122363502	51.474298188188705	47.62978959433264	52.408606685738036	20.707695378730353	39.317796842363485	54.61814997431691	12.675710505583412	10.749239549540137	34.07772726815466	17.333459994678993	50.44203855147799	10.677677606839394	42.03240355879	39.32831004417238	8.279382029268536	60.63891553421676	21.919618368676666	18.180847542694707	52.23422167263201	12.06714188370173	38.55563284292747	52.9646971703039	35.72155662779589	60.51497784223831	56.18234093031413	55.45822631945509	16.57303548031155	29.3153037192391	24.607981588327775	63.7817026545938	16.541513056587753	58.730322954112964	41.500397493160705	14.636088674786158	20.26550844537752	26.859627571920228	13.168921214997715	32.66370068780967	47.96379431268381	14.307408995761365	8.010182904946747	14.009390939729531	21.574488406029246	35.59986963709986
28.04652227558214	41.25899363517462	21.94919276477397	21.99561233656124	40.60575279819583	60.796952332734364	52.30438482733438	53.04019484221609	52.66156118770098	32.71194168896798	46.92911798944739	54.21365363911011	0.6654418255815681	22.59247581284154	40.802487461317796	20.078130910470136	52.93145188108991	2.7953405848439425	43.64444214954194	40.65179400273205	4.23430341246553	64.29027803956566	32.63668344845448	13.633334773042076	56.9322327870944	2.22276718127529	40.38451672659003	53.63111549589468	34.481239810014394	61.35485853970726	56.3954727439669	55.924086902144154	19.524610646672283	33.270616602132165	28.198429870784228	63.30774072647595	25.23004322314179	64.07867043446448	45.87558435473278	14.482431994414108	21.928837710024286	31.722842236437685	24.61713748431357	39.29104678703153	53.43914057871455	23.052932038554367	5.304605649035223	21.108430842912686	32.739871372128334	39.45673290711721
31.485453784214513	17.7167038480715	60.307519509034556	61.84196070378423	19.259370559820475	6.925470428914345	7.226754068115826	24.935935312314253	6.3007512249282565	65.22582853164735	35.90096112573348	5.722951798774325	59.23734460732456	62.913432957748874	33.69824803709355	41.25995354258084	12.062078935836775	61.043664398683866	16.85636018135036	19.307530237063766	56.95928770362789	17.116372183628304	51.47037512085567	45.48517947426394	21.223314770726564	56.742297206431104	20.305924779800296	5.665722124046351	24.650715343745187	3.1597663609092277	2.6199415573582874	3.125154847316901	42.01646755976808	30.61443001353544	34.4273202083421	6.462936148039716	46.51274136030647	25.69900351024806	22.917615018524916	45.2237306763193	38.4220637402612	33.72316539761044	55.30499449655303	33.96058624348723	25.198068806037742	47.74470428687536	55.760901256897846	45.907671050567274	53.86299246755106	25.464952428052197
34.57192153746226	21.068771190941266	62.68072882507269	64.23296757948575	22.10456151289725	9.142978843732164	10.036649660858266	24.727224255426428	9.826772476964715	67.0862019950865	36.376206969737545	9.681526548616743	62.59825752211148	65.29017649796863	34.89298872167649	44.17031741395265	12.807868942825127	64.31655059735394	19.42524704344881	22.119713940555922	60.16120773954035	14.653038579125072	53.142117895419375	48.9143475526468	20.37926199020442	60.088233585349876	22.910680276074327	8.670636334274807	28.197862629896	0.9479252165811761	6.462001778542098	6.511540705671156	44.91815877040528	32.93050711814614	37.034864008743895	7.18773494834165	48.74439814952238	23.781508696653287	23.996086830018793	48.38175099690396	41.4166662594135	35.95718712827703	57.49511828599063	35.31624261146687	24.92285514209826	50.10042177835609	58.94238400068902	48.45405639730312	55.539475752512956	27.3912424094422
21.32060052732598	35.27933211782166	12.960846070310827	13.744682825456145	33.514661023503955	55.73243505628466	45.62593289750504	42.8863245373596	46.49913447596395	23.490757421904114	35.569910510532885	48.65891233168913	12.613022359377482	14.713660124647955	29.813392219993812	11.447281806908316	44.86328419208464	11.99271238263752	36.25576665446181	33.496178519037954	7.7717071601075265	55.37856553338508	20.823141485951872	13.064602039043452	47.25836222701223	10.894626976741742	32.793650024818234	47.100762709418795	29.713408704735617	54.6907933675687	50.27712418045771	49.57768660284668	10.697644806044101	23.927851550602814	19.050546425702013	57.830080420779595	13.330688873895525	54.01268884323737	36.35800150509784	8.778171734355293	14.309801336531772	21.71938032817256	13.527685496762903	28.33759995855504	43.24717289530372	11.12034581086128	6.667143731883352	9.566919671644387	21.14682303492619	30.25566093861029
30.16627035159863	41.55281087779039	11.47614156937608	12.584153946072602	38.01624541128949	60.99301733504059	48.89664367110307	37.41255554402716	50.684738989561914	9.398326661978972	25.93328415506603	53.73340472486935	32.161772360096364	12.988976884138912	23.658685503476544	22.66740337792731	45.14827267466984	30.573588461640963	39.551678211498924	37.868951202799984	27.323338792771654	52.27168184393158	4.841217118388325	31.287436913063267	42.79480710287171	30.88791774556598	36.401839001192116	50.484063358342546	39.152890536277475	56.97499398211054	54.10808421230276	53.03727388451622	22.202554663373853	26.02980731038607	24.048612505399763	62.160506728140454	11.585123999088616	47.537473944566095	34.16815410397169	25.52102065642808	25.175035716133927	22.855205248617693	6.882731130101426	22.84145455325057	37.58351782669406	12.077874041365517	26.508511716405636	15.495087233031906	2.669660583540972	30.52951981412407
4.454053514165581	17.973726597362003	27.982760886847217	29.285981605885578	16.981690352500195	38.24064898994417	28.800677810209226	31.388847677592327	29.363871660220948	36.31281518991342	29.084670707528883	31.275225790527628	23.97879189699266	30.38302507030345	22.283527652117122	7.000012724498733	29.38643380910401	25.51341527163619	20.023457506675708	17.026493154499075	21.329576030947564	41.024114523897595	26.504019853871775	11.015878013359542	34.45250045218605	21.44268322618864	16.81017302872833	30.182792562064446	12.132172353674232	37.890167742543575	33.13824777772407	32.55893637748246	7.700732360120862	11.94996839469352	8.009894958641443	40.45782581242166	17.511738490493908	41.9538351621318	23.582150716777843	9.57954511365017	4.010867250640636	12.262911435193686	24.910406673895206	20.889491493326023	31.837909180409987	17.23344473654617	20.11863316878071	14.025026885024275	28.277912759388734	17.135908993784614
3.618786132822491	16.17654780600802	27.837856429708037	29.29130321126697	13.933796273281153	36.67885810527196	26.05080421097569	26.071827681146615	27.05753346702607	34.82335064899348	23.530382405473517	29.454306253291143	28.134936334201754	30.389711137322507	16.734452508693586	8.196573843145533	25.45752779875063	29.257264663519063	16.640821060071577	13.90322925847623	24.83864789225122	36.59090333367346	23.40518162362038	16.1362079557701	29.449829664783987	25.610914698286933	13.185607303693454	27.548173189300584	12.471864380340234	35.09185598146409	30.816121900082173	30.05503049793954	8.929658462501601	6.370614233552502	2.979686143762721	38.54637711573816	15.322258324656612	36.82716874735644	18.439224912666877	13.220298046174678	5.778382937493792	6.858033320773454	23.719518249006455	15.369833601569592	26.510056364541413	15.772332464688988	23.553255686621224	13.20846928762213	25.444294546636648	11.948473114473886
26.505559345824402	14.648617470560122	53.12358943677613	54.689916169268166	13.995538314712139	15.96247023497911	5.477144790181507	15.746285660235099	7.856897587999109	57.15905476287687	26.6614799732813	10.902022164709399	54.911842625005576	55.72983635072088	24.87364105677865	35.52286633869018	2.8257752816665294	56.35246342252678	10.910556987327427	13.928747703662363	52.03313052688398	12.080378494540351	43.16051722792637	41.60787872100776	12.600962084126861	52.37506075625349	14.212210540708735	6.019711416897703	22.00472879719972	9.308778840251449	8.695255677376501	7.3802041532732865	36.24429399012475	23.490584121586185	27.93957905782087	15.713993046764463	39.09766231550547	18.47106315662696	13.980167869649886	40.252207234666244	32.987654020457356	26.391694014738867	47.78458182832844	25.293900418491152	16.03606974942992	40.56972953407609	50.77042988693844	39.16065748826943	45.55727310889501	17.63617853859492
20.006349945444295	25.930274643438217	27.413774796981933	28.967620305973142	21.726689041075282	43.216625293609376	30.776894137220257	18.08120973969006	32.889017846428935	28.89477136162365	8.523520394691552	36.205783503015546	39.036061800729975	29.837765166528293	4.152749050266892	19.825340525710317	26.105811330528894	38.96223230804456	22.255438474453303	21.516440236180976	34.53425499290561	32.78400259638999	14.689452539405478	30.635390839405815	23.37126464340459	36.81478179168732	19.79179094763689	32.32715327564471	26.54918484574723	38.159737083727485	35.971136696251484	34.78954566989971	20.049645484167495	11.724966574425775	14.028591210694838	43.93341311286854	14.38402454783831	28.701984208311032	14.93507081135535	25.669911439818428	19.947097273541708	9.926696015425431	21.388272473750256	3.6000981780593797	18.299109970804924	16.58848077950612	33.277596129480145	17.485728456791815	17.040079188174072	12.925649954661754
37.10766428423779	29.796778792010087	55.831072940377965	57.39093647963772	27.070931758407248	31.745386615365163	23.122206415514974	10.695490038351835	25.4909954410602	56.51714427879794	21.552985979248977	28.312305093444703	64.04484178125522	58.26931360538801	24.606820052210175	43.47629689259282	16.387780495069826	64.74909568157823	24.2611549523419	26.87696178952618	60.22059398614885	8.836339789901425	42.563605877033076	52.2995010350452	6.970008743850323	61.56874936504268	26.02823667615824	23.59146363567179	36.25735876897408	22.988292217362215	25.516374677117405	24.332677844497674	44.04061280775426	30.30502357466116	35.367682839721766	30.2268463103467	42.341405475727925	0.8166758893575714	17.80429917850567	49.21172480045279	41.8543053681947	31.949292998266255	49.820394970708975	25.882652048308298	10.364081368219193	44.38552195644939	58.91045178883126	44.33274027192872	44.746191272799315	24.295256058925332
14.61185642168929	1.1913418435567735	44.82837033874336	46.28840125271316	5.52825020370103	19.824385590973478	11.111103398960452	23.870992220134255	11.084137847780095	51.28666898267965	29.449104850693526	12.78075247745049	41.8687372929626	47.38611307577249	24.376917605227064	24.62415892829713	14.717395915861593	43.71712959485103	6.787153351503802	5.765894459693033	39.69999291357387	26.841485291657232	38.624149793162346	28.11192637045233	23.932639286456368	39.378929517578364	7.524431792316792	12.237505453817045	7.375655512165307	19.90041125741473	14.79714610232454	14.37925032973214	25.389408569507243	16.693431607644758	18.9693179789969	21.963750048713887	31.82169532869797	31.327862333165434	16.91907553744578	28.053016928947827	21.629636476648606	19.80505459471888	40.49118887209056	23.87568020141705	24.332189832966094	32.591311208048694	38.526462198015025	30.19700203622557	40.90130552497751	14.437896453577984
16.769285924801554	5.632691276717667	47.39479844650938	48.80229887709662	9.955260906669169	18.681696502217395	12.930079574917638	28.14221966995608	11.983443250663116	54.441332086449584	33.89865422996133	12.460361576382374	42.32260405186375	49.90474896307672	28.710199818400024	26.683422342304727	18.021142972557442	44.41341497832408	11.140594025686115	10.197742850600447	40.636942694078094	29.773117965463914	42.21133340716146	28.48793626050353	27.832455259335916	39.9013218089787	11.942922917952046	13.622996867626416	7.921197738025606	20.756545175504236	15.250416352682816	15.218415065923475	27.43923065447567	20.444227495243577	22.029183807485065	21.293724118084	34.91173093435691	35.0428886914685	21.359587196107405	29.326457470509787	23.60265752492734	23.446052875167265	43.41381180258971	28.143375488452847	28.596370903902205	35.46767394218704	39.53462982238339	32.82446408463422	44.43491005796137	18.79095994468894
35.46810044520242	23.420986039758844	61.161677983211824	62.740190137657805	22.987111129752343	16.87030904910671	12.777644662036556	19.261292162964857	14.082699555715916	64.3780082527216	31.58409771080306	15.59138338691228	63.878728556909586	63.75267289540997	31.42446024373792	44.31365310292915	10.72348045258706	65.27920407551258	19.89093159698602	22.917715465274444	60.932889635661574	6.9287654620301495	50.20514814009973	50.60045933931565	14.192886165394587	61.340972760196564	23.134207280018114	12.21124693919	30.816372656301603	7.962678794776955	12.227601023271005	11.466077014971495	45.02198069052805	31.895554450437768	36.560546551531544	14.898571491762144	47.08757744652404	16.263645105169918	20.85540394700734	49.17204643696155	41.85855383059452	34.62063895391693	55.6105591025586	32.143429039674004	19.34264987926516	48.70976149058413	59.662274902414225	47.55607150706523	52.57898781101497	25.75212417381313
34.821478264780886	48.32082976245214	4.577116694164963	2.997334742329626	45.68317696440518	68.77130999299776	57.57506282846564	49.85166972275755	58.89905807055887	10.930073133096691	39.47569813919711	61.5029130767174	23.210500830227762	2.031434145611756	35.75602633199064	25.00203525458166	55.27169402711808	20.65822310066965	47.945261256135794	45.60243978247001	19.288761227971786	64.08917353335838	18.77430995874374	28.770825065001652	54.97616235397182	23.028194156862877	44.49812408399639	59.13669295422472	43.85874487965795	66.33654090864918	62.587552491827395	61.700437605986124	24.26786118269041	34.28122419565598	30.44963085998607	70.4892079304333	18.650179925125467	60.568649956769114	45.093546112599704	24.299017916704305	28.091953747172354	31.29513644361006	10.480183319917243	34.59087491831581	50.10109924346625	17.11867768075655	19.145757634413847	18.990390928632614	17.26304611776678	40.07811932724566
28.28412446783732	42.12805452724798	15.25066646854746	15.192080114192603	40.773275121601834	62.331402743188114	52.81053449925515	50.91113549926522	53.49574110062845	25.925384148240266	43.45113973469778	55.42680558234049	7.4615627817059185	15.751168932727277	37.81127850926685	18.896904599567335	52.4973446760533	5.222409302792429	43.637545450365785	40.77769513883945	4.067445939958132	63.24493036793294	27.125119345708168	16.39484019826463	55.24252447916153	7.453794091262168	40.220033258265424	54.238369901806145	35.97654427966503	61.90669682233374	57.27480703418936	56.6583872311917	18.194492335400316	31.792527117624463	26.826523638946565	64.60707455279929	20.877380331719483	62.03690362545438	44.3029428563873	14.600889459073878	21.455872407143683	29.697410509462575	18.559041801928025	36.343342181507396	51.27399405848849	18.61610576718497	4.6521247252139055	17.524752945773855	26.916376339193114	38.121057656693345
31.485691809053876	42.662263906268684	12.50947791891795	13.506312270818425	39.059124189748445	61.9517022692413	49.7908075132504	37.775976751246894	51.62401667477471	8.940883059485012	26.076483453080947	54.709926184796416	33.57580759499568	13.811900426953947	24.18916819506378	24.138135418414734	45.875307465137666	31.935273254331456	40.51300181957736	38.90606720686517	28.75226135367865	52.70820745850786	5.408058111885259	32.81645733591646	43.19025972336501	32.33863200648158	37.41008674292182	51.37623465295507	40.42617116276179	57.76644105785418	55.00928991554762	53.92097149861515	23.683921255766975	27.09598975921129	25.297770134084896	63.05952031829264	12.988508620316207	47.7304962606921	34.82741065836037	27.047576084664	26.610261939746426	23.935518909919203	8.301284415540007	23.450646295049957	37.92915270529499	13.566196342360794	27.956902985638674	16.987209237433245	3.013803241621515	31.408961466881035
24.561082600191053	37.96291172940981	20.138678427466516	20.430116550898994	37.14737372876655	57.72955566457454	48.940973072111866	49.34651696835716	49.37944361223797	30.979874685017688	43.3077136908289	51.03851382003113	4.231033860748503	21.164653351862135	37.13888322413738	16.390935685229373	49.38589375234774	5.36491907067296	40.15869506838333	37.18529605341256	2.339064963711324	60.671574065582384	29.646957853671122	10.776728792785988	53.255393034212744	2.079091831668424	36.86411931803363	50.29364144925694	31.342420195227234	58.0140142235516	53.1307478619203	52.62124409378267	15.831937009715732	29.590417912897756	24.517453578041813	60.17046235024589	21.863490639348253	60.38854889871413	42.20019826960584	10.869092397665655	18.30307414960074	28.02781827282658	22.05129382855053	35.62569777856232	49.74499743305325	19.73506954773573	2.4621814380465668	17.601111494676633	29.92509094000247	35.791796168519035
33.1923724392589	25.85600850542079	52.933399593440946	54.50485054325905	23.0736594945013	29.22702915898198	19.71705201289832	7.600870976535397	22.175417521221558	54.21616962346042	19.545113089514995	25.17532871612555	60.35046765759669	55.41511179537412	21.694398722359125	39.80384544824569	12.74548748586823	61.13222227635358	20.282957295096256	22.87859238139461	56.61050773133681	8.25729676906138	40.11500325354572	48.43855094341207	3.005778567113638	57.861154694886714	22.027446154389153	20.339311825690356	32.261926611003176	20.749322926326606	22.595077365541165	21.351689758912837	40.38763099787091	26.600864065516795	31.673434624642454	28.028850281747854	39.23951576469567	4.7381902931008675	14.014291237678526	45.478476601916704	38.087859454269235	28.3992579335256	46.984582387668496	22.86870793407367	7.383842913717481	41.222192699925266	55.30041826676413	40.983406566012185	42.36598190691635	20.491163292675807
28.239722146616085	27.45143038752756	40.54742885792497	42.07456252335753	23.303112586545456	38.984179349683664	27.05554824473928	7.671500139349574	29.60097822575521	40.57763463778888	5.593905823576708	33.067279897540736	51.70044091231235	42.889829369155706	10.342161403112211	31.564707329261573	20.351728474422558	51.8881346457445	21.965175028908966	23.05522738054646	47.39589141660755	22.25786075881724	26.746778243320367	41.785763998505544	12.83921941229122	49.36645856499583	21.44695206835295	28.3139813379396	31.35367309084288	31.841768129070196	31.59547885453807	30.278869303374005	31.96158459673028	19.696510296418417	24.138181006459508	38.716000205926264	27.739677150678677	16.074450965783242	11.67934042626756	37.540963556214294	30.81010844746908	19.965329037271896	34.46881652611634	11.848933869569406	7.559743849821386	29.92916630043651	46.110392183323654	30.571563426986533	28.868397941916164	15.829173970562845
[truncated: 370 more rows]
[truncated: 750 more columns]
