# Supplementary material for: A New Model for a Carpool Matching Service
Source: PLoS One. 2015 Jun 30;10(6):e0129257. doi: 10.1371/journal.pone.0129257 (PMC4488330; doi:10.1371/journal.pone.0129257)
Supplement: S2 File — The distance matrixes of randomly generated sets of potential passengers ranging from 50 to 700 passengers, incremented by 50 (ZIP) [file pone.0129257.s002.zip › carpool_450.txt]

0.0	16.78587449299342	42.77694370079251	24.00700750890641	30.357674624373203	14.067327920457494	37.693550068630536	17.300544050415915	45.78320660708618	41.096030867868556	13.973514052881324	13.214568380166902	21.739977304358963	38.267362208669255	20.471796478426956	20.314564154970224	23.45312951775492	27.029253843058555	47.41557669276497	21.508940519626396	11.193485301047943	21.626859659691533	28.552824181574373	24.775472417468702	21.743354071602276	29.499448872966482	3.9391728215445703	24.46887489958072	15.113980114004804	21.03046918926693	38.19487120801854	44.69067751301792	24.13750519897866	36.959256816125766	45.48119014854147	20.234632336572762	42.1462306902793	18.173170296705912	22.72105066773972	13.533523287264988	32.34477113093735	26.676758695445972	8.200979965358115	19.575226999236694	37.85732669395988	11.559794436758292	4.892342164496944	31.14306874770061	9.323760867644387	3.598456966360617
16.78587449299342	0.0	27.195715625617296	26.356230097753524	21.37954188064669	29.619438060879112	21.185056150534	18.46811738987854	29.43888857982681	24.375350042503353	11.599730416712726	15.49595968208157	28.760620884822153	22.88056151561842	37.25756821519019	36.158208280805695	40.06628392043478	39.967527553604455	32.854120160198185	13.324048016631085	5.593089216617455	4.8614594562792774	17.612715465784415	17.360077989198025	29.934180418925525	12.886619017103003	20.4092388199766	9.81235639143567	31.897861918692957	36.93181390837008	22.021413372491146	28.65125052394924	9.096370837939455	25.947338507651573	29.421945754814868	13.13874017596528	25.57879511235942	31.429608816998485	26.85504708932389	15.346549137860354	20.08032572891275	25.25802469952869	8.77318822872694	4.27811498265037	23.472031409320792	8.246775623288617	12.9949352193597	42.58259890590117	15.10775512173416	13.209913903983729
42.77694370079251	27.195715625617296	0.0	37.60594810163022	20.299521673211625	52.95436631756369	18.089541375798962	33.863470451840904	5.9595739762620825	9.849584283385465	30.822068855568276	34.44400623074679	43.9666768386853	4.536832156413815	62.60831602133773	59.244384679117566	66.13533778578388	58.84540238260243	7.2763796448891425	23.99300784090005	32.22473121419812	22.750290350536748	17.814361331819466	23.64067230422679	45.9147527811658	19.238067528064416	46.67713752271058	26.521222311654746	57.31326461153331	60.046619310745825	5.998305915568564	3.319765264114751	18.66940591834973	15.65725215809695	3.9119856798418695	25.425270264304352	17.93487728978099	52.089233007106216	39.847830680330595	34.048493537750794	14.006390529415219	32.517167447222896	35.58925311125324	23.462612559375476	6.705956298581685	31.424459565962295	39.86273977617998	59.18896150694379	36.93617346148366	39.485946270928764
24.00700750890641	26.356230097753524	37.60594810163022	0.0	17.58998988830384	23.08195320144695	43.28592387277918	8.082067026218748	42.91084494583187	41.65308628719335	14.942386854796222	12.073007568000184	7.2825366102563915	33.66946216503339	34.49962759693308	27.351377940533137	39.45622694767954	22.476773654905838	38.5468451056923	15.751875855721414	24.274267138434354	28.455941001499898	19.915169092175734	14.238487640362624	9.341310297601595	35.939209804009835	26.579912733869158	35.9183134551645	30.594034621964244	28.043595421577162	36.15404406551344	40.69061534747732	25.157528629365107	24.16646398233233	41.410322378852456	14.860865014049297	46.83471943793907	18.506261993580853	2.733820896581866	11.988479190694264	23.6041152168556	5.801916505316836	24.97839732596777	24.656299375323336	30.939988900926945	19.15502506142293	26.2261780835138	21.773332124607816	15.19116225818819	23.89922084114308
30.357674624373203	21.37954188064669	20.299521673211625	17.58998988830384	0.0	36.50057814909458	29.88819113333805	15.862600601670733	25.903460602677452	25.93100623094502	16.384295563732092	18.24058742728861	24.415711818285203	16.762674069467163	47.40055599750677	42.16346664487564	51.7414607674046	39.65608244068293	21.01163534821558	9.088343076283525	23.37227795130452	20.178302582578223	4.53042408478524	5.626929398902673	26.45249933516676	24.523975309112824	34.13843265864253	27.983004223483178	42.518248862506574	42.94015513842796	19.939247141343966	23.50736934258969	14.347013096911878	7.146085261580588	24.18252118268183	10.189662242599688	32.51171481812719	34.02213167090861	20.03409529165339	17.83002593622514	6.488310688983238	12.249195508357612	26.089643926672995	17.44045126452828	13.594667833388526	19.54719125031447	29.600945103477933	39.35748348781715	21.86265193662555	28.10833631280445
14.067327920457494	29.619438060879112	52.95436631756369	23.08195320144695	36.50057814909458	0.0	50.80300043070739	20.67482458788328	56.86470550222015	53.064211722145494	22.133156433172626	18.708465133447525	17.054332300947483	48.4426680022169	11.425743434595999	6.54734556406179	16.390295986960233	14.214360898299432	56.33312628076183	29.297083510722615	24.233329785241697	34.20717940972224	36.34355605326148	31.111253250945033	15.71812168943357	42.498475551893094	12.453726163907161	38.21729155504567	7.951619276710404	7.331758460494999	49.24778434302405	55.35616031474146	35.14888539511287	43.63819178063386	56.150258285318706	27.83691619364923	55.180125834605015	6.759484630265033	20.62165759336316	19.121447718526355	40.488057979694084	28.084411019251316	21.822962770275247	31.375769554922883	47.13560265977359	22.325705859191814	18.959186416026206	19.307774127791166	16.045889991633643	17.35151947035353
37.693550068630536	21.185056150534	18.089541375798962	43.28592387277918	29.88819113333805	50.80300043070739	0.0	36.70298726373384	15.493405463968518	8.69988243200856	30.84949664907264	35.10211981524141	47.71128742507146	16.884551611189217	58.051168466957314	57.34307564757707	60.39009667170776	60.53208762546089	25.32105601123989	27.538627198413582	26.660738361815696	16.697064396737904	25.537142988424353	29.828099470696152	49.25814391747794	8.309159725516981	41.039569040691376	14.154914912053087	52.73799455011262	58.1168679794205	12.847692546141774	16.778604538031328	18.15081284585731	29.196992684088485	17.168780529312773	28.461053697372172	4.47212906554387	52.28205787239599	44.688961782738886	34.82706552366619	24.14215505262778	39.897525508399816	29.494323438079128	20.023598002900535	20.482934354076587	28.882714509792365	33.3565827309864	62.51874787247143	35.78244090768134	34.097779693164014
17.300544050415915	18.46811738987854	33.863470451840904	8.082067026218748	15.862600601670733	20.67482458788328	36.70298726373384	0.0	38.582042210199575	36.2514989295955	6.914856307832984	4.275219156378443	11.01570844722418	29.542201056545643	31.7499241792276	26.314302144900573	36.28879249566814	25.061021175580336	36.2567591631018	10.035190646075955	16.195248470458857	21.02274504282333	16.297465373321533	10.668834046861674	12.658731508082775	28.938714588446107	20.475877168902425	28.170797853595747	27.076278275772673	27.095034004236325	31.297409724386693	36.658830637480015	18.66615509737912	23.008676311310953	37.42778966395362	8.721233767687197	40.54582517479486	18.398858236255077	8.400311224509855	4.084903564474384	20.431206007507466	9.384066561219031	17.0410721941836	17.23848114272377	27.528816153517432	11.07307306678224	18.71451093366115	26.090240086327643	7.992410780992194	16.50117414570057
45.78320660708618	29.43888857982681	5.9595739762620825	42.91084494583187	25.903460602677452	56.86470550222015	15.493405463968518	38.582042210199575	0.0	6.863352393978932	34.83397098532057	38.70391250263526	49.01516268600413	9.242774578688971	66.00470518125023	63.27547817977782	69.23618006484485	63.642938331900226	11.315412348849241	28.564930509381266	34.82052505071777	24.67497161034034	22.997163068996	28.75360349189894	50.91153776537478	19.208110192194773	49.5970689957519	26.712060478058483	60.656746453567784	64.07785201337644	7.636789155759001	2.6875606967748094	21.82257697688845	21.600038682507723	2.402778517155411	29.941510264581655	13.999590138333858	56.52363562867138	45.04058057240343	38.326069531043245	19.47216552355705	38.01901413872165	38.14243123166092	26.20829699213467	12.402572923903183	34.814489158777725	42.40644180478982	64.2899374678385	40.83091986506158	42.33947380934344
41.096030867868556	24.375350042503353	9.849584283385465	41.65308628719335	25.93100623094502	53.064211722145494	8.69988243200856	36.2514989295955	6.863352393978932	0.0	31.5342009164488	35.65056792998431	47.10362457413815	10.068042105927248	61.531855299556796	59.57509147638858	64.44144921710647	61.10162178398382	16.883243326845665	26.317878744965252	29.931509722025115	19.5142126767467	22.166851604245608	27.471135301443674	48.8719519032397	12.899954952357577	44.7792422866226	20.314486126242176	56.16504124507725	60.37146914652459	6.122444151478297	8.113798059971717	18.07697647850089	23.389884170779265	8.472978668438953	27.54638402223427	8.102132695473665	53.45359287582978	43.49172412686017	35.30720675883555	19.54049658944486	37.361372078621535	33.14571966352044	21.751029326158562	13.933625988523081	30.74521970195267	37.331861324114946	62.3235668049189	37.23321502454976	37.55242524209351
13.973514052881324	11.599730416712726	30.822068855568276	14.942386854796222	16.384295563732092	22.133156433172626	30.84949664907264	6.914856307832984	34.83397098532057	31.5342009164488	0.0	4.252761434308935	17.290714380420226	26.309659497285804	32.09633938799646	28.46691465572015	36.04282112933718	29.778881023433485	34.482260939574324	7.6760298190034195	9.529152658475988	14.567111276373044	14.861738331779787	10.81013240487599	18.618059471967573	22.793468427463036	17.769857787597704	21.36689653463047	26.935345273781756	29.269728876336618	27.26162931256098	33.24637669387167	13.463175591458594	23.066590169481557	34.03903185223209	6.317683294533709	34.91700553750102	21.919452891437672	15.266703525239583	3.986029295678024	18.858432191149493	14.941095905357434	11.011159306819637	10.900847954574665	25.114716497196483	4.398694895474104	13.701156904572782	31.697821288852467	6.139343926393537	11.91462183385099
13.214568380166902	15.49595968208157	34.44400623074679	12.073007568000184	18.24058742728861	18.708465133447525	35.10211981524141	4.275219156378443	38.70391250263526	35.65056792998431	4.252761434308935	0.0	13.266832758860879	29.977455167063045	29.244483586646382	24.840236990036477	33.50601529684782	25.552988977829003	37.62466996765869	10.594976993019692	12.411287693154442	18.76466323876142	17.651962709213983	12.663298426509758	14.473246174841833	27.033172624467003	16.589060913177896	25.30828540062214	24.28839968832935	25.640471534567126	31.192910639896763	37.005092884702954	17.61689345233382	25.272306889393693	37.792470921881964	9.134435181954455	39.16539243303849	17.85308934992726	11.82127310893949	0.41692056348670337	21.787072385457183	13.595200557955378	12.905397314848393	15.137379934866408	28.466706787759996	7.4845446317037245	14.439295706737013	27.45676522643775	3.921172477395876	12.233695322237013
21.739977304358963	28.760620884822153	43.9666768386853	7.2825366102563915	24.415711818285203	17.054332300947483	47.71128742507146	11.01570844722418	49.01516268600413	47.10362457413815	17.290714380420226	13.266832758860879	0.0	39.831543800319366	28.262619885655692	20.514761547264342	33.35247623690672	15.289945343469933	45.425974119375894	20.785749223043414	25.36389404779805	31.815198882666905	26.152355371991707	20.326891564819928	2.0693775657940123	39.88426053827437	23.375215346301662	38.57220120218738	24.91797084172594	21.162034181051364	41.93837389889601	46.93368826541534	29.677426222789773	31.219790065681863	47.679537381008494	19.5851215043199	51.56020921552266	11.61774647673397	4.561285229064775	13.417236636544828	30.07860040647117	13.070993958782259	25.090368023332953	28.07835092410373	37.397418810976355	20.692261209295097	25.12581769687743	15.281499554875733	14.738102957832597	22.727046326547367
38.267362208669255	22.88056151561842	4.536832156413815	33.66946216503339	16.762674069467163	48.4426680022169	16.884551611189217	29.542201056545643	9.242774578688971	10.068042105927248	26.309659497285804	29.977455167063045	39.831543800319366	0.0	58.071557381379634	54.75102776513148	61.60850794236581	54.57789943536655	10.322009477699792	19.596515638323968	27.797511020580274	18.585317011950636	13.758517919003166	19.534209308557973	41.74798929627246	16.157369231824955	42.174101763893596	23.084771036753573	52.77742626366656	55.553548589888294	4.1304290756319535	7.120506025338942	14.196406532641383	13.35896487480388	7.885767513695632	21.013182995589354	17.86042132697983	47.681333324346205	35.81498223510755	29.585392378791347	10.287163288552206	28.799605250044888	31.16104680210288	19.04236872192717	3.8656043496415147	26.892815190540883	35.42669080099723	55.09471886036782	32.41563120052607	34.998594297396075
20.471796478426956	37.25756821519019	62.60831602133773	34.49962759693308	47.40055599750677	11.425743434595999	58.051168466957314	31.7499241792276	66.00470518125023	61.531855299556796	32.09633938799646	29.244483586646382	28.262619885655692	58.071557381379634	0.0	9.082680525732483	5.163510196571484	20.788469385205037	66.57835047161029	39.62941996759328	31.664829849705065	42.094500161631125	46.8058708089812	41.88384393890737	26.742353928178147	49.92241825252079	17.014740301330868	44.44802290651372	5.366819215396188	8.901585949166297	58.376594825057225	64.75034238691336	44.20123763335872	54.489571986643945	65.54555499304064	38.18968656416523	62.51757508191603	16.979015093023914	32.01021226865233	29.660886452533603	50.889826758758794	39.49051805689242	28.607373001690195	39.877922954733215	57.174482158111346	31.23120270576972	24.706863055746485	26.437979257588353	25.994414482391043	24.056601927356372
20.314564154970224	36.158208280805695	59.244384679117566	27.351377940533137	42.16346664487564	6.54734556406179	57.34307564757707	26.314302144900573	63.27547817977782	59.57509147638858	28.46691465572015	24.840236990036477	20.514761547264342	54.75102776513148	9.082680525732483	0.0	14.12242052377463	11.784760662374213	62.37812346527722	35.420396668413375	30.747879058230474	40.75442507958097	42.34755725672705	36.9333931042881	18.750858941170048	49.04030438639311	18.133039747252095	44.656149712853036	9.127419759831449	0.8028158643605707	55.673294426504846	61.71293916658658	41.61867141481657	49.30670174056131	62.50533181944048	33.96168323201032	61.72433160815531	8.898917762199636	24.69516312074736	25.244849651588076	46.50520612975145	32.78471831673878	28.254161066099144	37.909275096865194	53.30349648370603	28.851053277228917	25.172424066295633	17.430046079057604	22.44947795737745	23.7220645959377
23.45312951775492	40.06628392043478	66.13533778578388	39.45622694767954	51.7414607674046	16.390295986960233	60.39009667170776	36.28879249566814	69.23618006484485	64.44144921710647	36.04282112933718	33.50601529684782	33.35247623690672	61.60850794236581	5.163510196571484	14.12242052377463	0.0	25.665015162447038	70.4308589393873	43.67547869258753	34.521895735404534	44.92768105323903	50.87477203921537	46.16755451782816	31.867751729514474	52.431752999022684	19.671195934839723	46.48985050591372	9.228765697433525	13.852282800228876	61.646128261981815	68.12473105699858	47.55356834015604	58.77192207915841	68.91667388515638	42.25931922734931	64.8608970391011	22.13598529429573	37.011907291086	33.91871052378173	54.90097998706682	44.31936603778795	31.29977861884211	43.027943892661305	60.94381646225177	34.722680220660315	27.167581238936002	31.294100495220174	30.046697959423724	26.92352321476926
27.029253843058555	39.967527553604455	58.84540238260243	22.476773654905838	39.65608244068293	14.214360898299432	60.53208762546089	25.061021175580336	63.642938331900226	61.10162178398382	29.778881023433485	25.552988977829003	15.289945343469933	54.57789943536655	20.788469385205037	11.784760662374213	25.665015162447038	0.0	60.64684478840434	35.08809804403035	35.25649021958589	43.94288070442884	41.09516450438709	35.2839585124842	13.228675009872397	52.34065046077853	26.31808839514077	49.44198256963352	20.45431615194104	11.888032582123305	56.33175169828907	61.698166569696454	43.1463753781041	46.50688489223018	62.462223547485735	33.73891452135878	64.67059141353343	8.894190708481041	19.810864284455324	25.868745504140644	45.12436499525081	28.274565299446632	33.65031107105711	40.508732635625364	52.384715212102336	31.810631129872835	31.755227658817148	5.650698494749086	24.88009769987251	29.716320134527244
47.41557669276497	32.854120160198185	7.2763796448891425	38.5468451056923	21.01163534821558	56.33312628076183	25.32105601123989	36.2567591631018	11.315412348849241	16.883243326845665	34.482260939574324	37.62466996765869	45.425974119375894	10.322009477699792	66.57835047161029	62.37812346527722	70.4308589393873	60.64684478840434	0.0	27.044320981544487	37.462061990142786	28.770744361237472	20.031992444483514	25.602968551141192	47.45886930988774	26.256257379509304	51.35382451144199	33.35823050235443	61.39427280026858	63.172460867136245	13.138085988985122	9.00021714378218	23.87863552193039	14.573367550387722	8.959299261584402	28.502633266075367	24.8386468366885	54.65150786533221	41.036802468365316	37.21175046929126	15.87368036677888	32.996585019732116	40.79691313314147	28.820405814690048	9.570142056866183	35.86662641143436	45.00682674915117	60.31630421816085	40.59864836948837	44.33572935632804
21.508940519626396	13.324048016631085	23.99300784090005	15.751875855721414	9.088343076283525	29.297083510722615	27.538627198413582	10.035190646075955	28.564930509381266	26.317878744965252	7.6760298190034195	10.594976993019692	20.785749223043414	19.596515638323968	39.62941996759328	35.420396668413375	43.67547869258753	35.08809804403035	27.044320981544487	0.0	14.42219968308229	13.664628685339109	7.199606901976791	4.094178133884612	22.568813090848593	20.38039369508367	25.366942886343157	21.601747416911454	34.53016348283508	36.21926049219632	21.263736177359604	26.69475789434631	9.451205022306187	15.450324101101053	27.471065547564944	1.4605629495972337	31.1029963745898	28.096510082097137	17.298237767293724	10.185255958228918	11.261036464469406	12.816050190040938	17.023488522924175	10.117891586678796	17.885476065789646	10.46406057152185	20.519161385651334	36.02064418459863	13.647123545592816	19.082836947409756
11.193485301047943	5.593089216617455	32.22473121419812	24.274267138434354	23.37227795130452	24.233329785241697	26.660738361815696	16.195248470458857	34.82052505071777	29.931509722025115	9.529152658475988	12.411287693154442	25.36389404779805	27.797511020580274	31.664829849705065	30.747879058230474	34.521895735404534	35.25649021958589	37.462061990142786	14.42219968308229	0.0	10.436701906280883	20.335394856755567	18.44921615943862	26.25550772107938	18.397795313696076	14.851906384955665	14.217667501076589	26.30479085263433	31.511915543591318	27.307694096433544	33.89265795725093	13.629931939888216	28.95101342810907	34.67409273161442	13.676387110893197	31.0849532924289	26.534433228231872	24.229099793741288	12.4011650531834	23.503069893750492	24.42097270173051	3.36458885714252	8.762118708537972	27.930009537788663	5.151009698758224	7.640480613583993	38.28697565362074	10.833478478240867	7.624540977025098
21.626859659691533	4.8614594562792774	22.750290350536748	28.455941001499898	20.178302582578223	34.20717940972224	16.697064396737904	21.02274504282333	24.67497161034034	19.5142126767467	14.567111276373044	18.76466323876142	31.815198882666905	18.585317011950636	42.094500161631125	40.75442507958097	44.92768105323903	43.94288070442884	28.770744361237472	13.664628685339109	10.436701906280883	0.0	15.906721549014893	17.28083687747643	33.18420920840535	8.417396753063011	25.26985493444128	7.982598356770431	36.73151796243651	41.53609318272252	17.36029447702149	24.00404679572379	6.091887531915463	23.566442299639764	24.76315272514362	13.999442598203725	21.005063562080288	35.60245766255158	29.36240071176552	18.535756112675003	17.483078294531254	26.39630912193289	13.632162740801439	3.8030985304099776	19.652709187333457	12.193798804408367	17.836702533842878	46.199861566486625	19.113151067570435	18.06076773156694
28.552824181574373	17.612715465784415	17.814361331819466	19.915169092175734	4.53042408478524	36.34355605326148	25.537142988424353	16.297465373321533	22.997163068996	22.166851604245608	14.861738331779787	17.651962709213983	26.152355371991707	13.758517919003166	46.8058708089812	42.34755725672705	50.87477203921537	41.09516450438709	20.031992444483514	7.199606901976791	20.335394856755567	15.906721549014893	0.0	5.828355376784374	28.10468113623061	19.995352931754624	32.4472079473908	23.59387721187345	41.72452625426525	43.14140199895752	16.38517769648652	20.81523195540815	9.943047186967494	8.626116937119772	21.549914529361597	8.621380271415399	28.34786657796238	34.68787877785034	22.06633877047792	17.236344268774708	4.158383422534402	15.230553206267519	23.31876851618663	13.482518136455404	11.28981284240926	17.19806101491582	27.13693052289895	41.382382449617324	20.840092939133683	25.922792564220227
24.775472417468702	17.360077989198025	23.64067230422679	14.238487640362624	5.626929398902673	31.111253250945033	29.828099470696152	10.668834046861674	28.75360349189894	27.471135301443674	10.81013240487599	12.663298426509758	20.326891564819928	19.534209308557973	41.88384393890737	36.9333931042881	46.16755451782816	35.2839585124842	25.602968551141192	4.094178133884612	18.44921615943862	17.28083687747643	5.828355376784374	0.0	22.276348054151168	23.26090079435106	28.53280808794265	25.26319519610436	36.951642097180226	37.71965446834004	21.915660334715657	26.61885123445123	12.308203576019668	12.610339480029765	27.359775801972187	4.824106449160564	33.057408390194226	29.050877661108345	16.28769627018616	12.249677181163108	9.852341735649311	10.084743770273947	20.92597989003783	13.934966320806938	17.106241291631154	14.229336883227719	24.234281591455662	35.56873439225357	16.240465613103606	22.635593985043826
21.743354071602276	29.934180418925525	45.9147527811658	9.341310297601595	26.45249933516676	15.71812168943357	49.25814391747794	12.658731508082775	50.91153776537478	48.8719519032397	18.618059471967573	14.473246174841833	2.0693775657940123	41.74798929627246	26.742353928178147	18.750858941170048	31.867751729514474	13.228675009872397	47.45886930988774	22.568813090848593	26.25550772107938	33.18420920840535	28.10468113623061	22.276348054151168	0.0	41.34584532224248	23.04295157803902	39.73953509194188	23.651263467262186	19.37195578714584	43.78111643777725	48.8579686072502	31.30598438916022	33.27829051070584	49.60807589200262	21.32694242667158	53.166272732614914	9.89421243639358	6.6272437822677315	14.668923723359645	32.060244246319485	15.135446365113497	25.731270912448377	29.48750375100155	39.36791742550556	21.766667345088685	25.426666508999247	13.452558855205163	15.475865367668062	23.045903404645095
29.499448872966482	12.886619017103003	19.238067528064416	35.939209804009835	24.523975309112824	42.498475551893094	8.309159725516981	28.938714588446107	19.208110192194773	12.899954952357577	22.793468427463036	27.033172624467003	39.88426053827437	16.157369231824955	49.92241825252079	49.04030438639311	52.431752999022684	52.34065046077853	26.256257379509304	20.38039369508367	18.397795313696076	8.417396753063011	19.995352931754624	23.26090079435106	41.34584532224248	0.0	32.93757539274591	7.505491273746025	44.58735971048077	49.8154512292306	13.242429777281151	19.367604745768425	10.991672848765349	25.667645325766042	20.01281183297304	21.100710008937558	12.693546680493643	44.019810984878774	37.12240585882681	26.779401570833844	19.82573763591966	33.113210472684344	21.31864015854926	11.895873398119594	18.752198022885285	20.610898759032718	25.291806967718003	54.48952484679309	27.52938523322877	25.901034767116162
3.9391728215445703	20.4092388199766	46.67713752271058	26.579912733869158	34.13843265864253	12.453726163907161	41.039569040691376	20.475877168902425	49.5970689957519	44.7792422866226	17.769857787597704	16.589060913177896	23.375215346301662	42.174101763893596	17.014740301330868	18.133039747252095	19.671195934839723	26.31808839514077	51.35382451144199	25.366942886343157	14.851906384955665	25.26985493444128	32.4472079473908	28.53280808794265	23.04295157803902	32.93757539274591	0.0	27.48435538514425	11.736774857501311	18.77863028204705	42.02907235434014	48.550883714075376	28.0218971723134	40.8121200781272	49.33973511929775	24.06669336825805	45.5074676814626	17.74843097867574	24.999895658121186	16.941019957251985	36.264668888028744	29.761785182777512	11.664250770797432	23.397248366099035	41.79446023442962	15.498631517033532	7.6937595467348565	30.91933773962162	12.670661273626266	7.258918153144993
24.46887489958072	9.81235639143567	26.521222311654746	35.9183134551645	27.983004223483178	38.21729155504567	14.154914912053087	28.170797853595747	26.712060478058483	20.314486126242176	21.36689653463047	25.30828540062214	38.57220120218738	23.084771036753573	44.44802290651372	44.656149712853036	46.48985050591372	49.44198256963352	33.35823050235443	21.601747416911454	14.217667501076589	7.982598356770431	23.59387721187345	25.26319519610436	39.73953509194188	7.505491273746025	27.48435538514425	0.0	39.21748668112989	45.39798472730242	20.565598837189665	26.83714985870392	13.652114030607025	30.691379147655237	27.495389551344577	21.839206570618014	18.564710334588675	40.749702620222735	36.57105897934178	25.15648563032625	24.598622997354838	34.24179222740163	16.40232995847571	11.526829515247616	25.170018395353864	18.000569100185192	19.819613662756193	52.27723121239533	24.730737611136302	20.956973338650027
15.113980114004804	31.897861918692957	57.31326461153331	30.594034621964244	42.518248862506574	7.951619276710404	52.73799455011262	27.076278275772673	60.656746453567784	56.16504124507725	26.935345273781756	24.28839968832935	24.91797084172594	52.77742626366656	5.366819215396188	9.127419759831449	9.228765697433525	20.45431615194104	61.39427280026858	34.53016348283508	26.30479085263433	36.73151796243651	41.72452625426525	36.951642097180226	23.651263467262186	44.58735971048077	11.736774857501311	39.21748668112989	0.0	9.416384097945633	53.03173922936182	59.42334260097637	38.863293391989686	49.559508318083445	60.21817180448932	33.10346998090992	57.20109671750432	14.516619779833281	28.258289180623024	24.701994320967668	45.77729760843628	35.26295611361291	23.26876824982807	34.51609411641621	51.953171007180146	25.909091779331717	19.426040716935667	25.980575401011684	20.884433326827047	18.703866006916805
21.03046918926693	36.93181390837008	60.046619310745825	28.043595421577162	42.94015513842796	7.331758460494999	58.1168679794205	27.095034004236325	64.07785201337644	60.37146914652459	29.269728876336618	25.640471534567126	21.162034181051364	55.553548589888294	8.901585949166297	0.8028158643605707	13.852282800228876	11.888032582123305	63.172460867136245	36.21926049219632	31.511915543591318	41.53609318272252	43.14140199895752	37.71965446834004	19.37195578714584	49.8154512292306	18.77863028204705	45.39798472730242	9.416384097945633	0.0	56.47528649926179	62.515754017686035	42.418595389004764	50.082419622462695	63.30814458189498	34.76071558309686	62.501215601033536	9.559793816957095	25.3775212567241	26.044822277490667	47.29924397417177	33.50226271798644	28.99748766901176	38.701013686764156	54.10284488697808	29.644491287716587	25.87827453838618	17.538353942746	23.251316871872582	24.455449128276644
38.19487120801854	22.021413372491146	5.998305915568564	36.15404406551344	19.939247141343966	49.24778434302405	12.847692546141774	31.297409724386693	7.636789155759001	6.122444151478297	27.26162931256098	31.192910639896763	41.93837389889601	4.1304290756319535	58.376594825057225	55.673294426504846	61.646128261981815	56.33175169828907	13.138085988985122	21.263736177359604	27.307694096433544	17.36029447702149	16.38517769648652	21.915660334715657	43.78111643777725	13.242429777281151	42.02907235434014	20.565598837189665	53.03173922936182	56.47528649926179	0.0	6.643777877504806	14.186446927482573	17.30165099722655	7.40516072863502	22.59369772609014	13.741822110275322	49.03936708512332	38.131775168720786	30.822517668640973	13.494540801037676	31.614672293512722	30.649824921979683	18.632036103487213	7.944091290013755	27.178343325511182	34.925284721559045	57.21505151371857	33.22421130326297	34.7771865066515
44.69067751301792	28.65125052394924	3.319765264114751	40.69061534747732	23.50736934258969	55.35616031474146	16.778604538031328	36.658830637480015	2.6875606967748094	8.113798059971717	33.24637669387167	37.005092884702954	46.93368826541534	7.120506025338942	64.75034238691336	61.71293916658658	68.12473105699858	61.698166569696454	9.00021714378218	26.69475789434631	33.89265795725093	24.00404679572379	20.81523195540815	26.61885123445123	48.8579686072502	19.367604745768425	48.550883714075376	26.83714985870392	59.42334260097637	62.515754017686035	6.643777877504806	0.0	20.57544741793624	18.976144312260054	0.7958813766982437	28.10160813062532	15.884698659146576	54.75810797981488	42.88123412392245	36.618099830950534	17.139256069090045	35.68852492578842	37.243872079014984	25.175168139447862	9.928998098215617	33.519160906010285	41.522439710667385	62.18740899914794	39.31078268011526	41.311740999580344
24.13750519897866	9.096370837939455	18.66940591834973	25.157528629365107	14.347013096911878	35.14888539511287	18.15081284585731	18.66615509737912	21.82257697688845	18.07697647850089	13.463175591458594	17.61689345233382	29.677426222789773	14.196406532641383	44.20123763335872	41.61867141481657	47.55356834015604	43.1463753781041	23.87863552193039	9.451205022306187	13.629931939888216	6.091887531915463	9.943047186967494	12.308203576019668	31.30598438916022	10.991672848765349	28.0218971723134	13.652114030607025	38.863293391989686	42.418595389004764	14.186446927482573	20.57544741793624	0.0	17.48228918517251	21.368687357257578	10.312021803159265	21.885464851623638	35.38105239106306	26.541806347040428	17.28675567857262	11.413676329479319	22.12374080536361	16.987342108198725	4.944669644697755	14.412955674083962	12.991934592922213	21.241933979858945	44.687929393558306	19.199887247145323	20.8174421443699
36.959256816125766	25.947338507651573	15.65725215809695	24.16646398233233	7.146085261580588	43.63819178063386	29.196992684088485	23.008676311310953	21.600038682507723	23.389884170779265	23.066590169481557	25.272306889393693	31.219790065681863	13.35896487480388	54.489571986643945	49.30670174056131	58.77192207915841	46.50688489223018	14.573367550387722	15.450324101101053	28.95101342810907	23.566442299639764	8.626116937119772	12.610339480029765	33.27829051070584	25.667645325766042	40.8121200781272	30.691379147655237	49.559508318083445	50.082419622462695	17.30165099722655	18.976144312260054	17.48228918517251	0.0	19.52250090540001	16.751619361092732	30.921609413435515	41.121784896173104	26.74017758444402	24.858116766481057	6.10621394860726	18.50921209939072	31.944387891526635	21.709727041874167	9.53083461568828	25.750687356824987	35.736880890213584	45.88131520103935	28.788443748154066	34.45814182929139
45.48119014854147	29.421945754814868	3.9119856798418695	41.410322378852456	24.18252118268183	56.150258285318706	17.168780529312773	37.42778966395362	2.402778517155411	8.472978668438953	34.03903185223209	37.792470921881964	47.679537381008494	7.885767513695632	65.54555499304064	62.50533181944048	68.91667388515638	62.462223547485735	8.959299261584402	27.471065547564944	34.67409273161442	24.76315272514362	21.549914529361597	27.359775801972187	49.60807589200262	20.01281183297304	49.33973511929775	27.495389551344577	60.21817180448932	63.30814458189498	7.40516072863502	0.7958813766982437	21.368687357257578	19.52250090540001	0.0	28.880291372861667	16.079147646988883	55.53989886986561	43.61352334350277	37.404989217295984	17.83995616271707	36.38042219924562	38.023988496959994	25.960846306947545	10.590954699855557	34.31440581008709	42.30215463386082	62.92823626349783	40.10503245863372	42.09930849841118
20.234632336572762	13.13874017596528	25.425270264304352	14.860865014049297	10.189662242599688	27.83691619364923	28.461053697372172	8.721233767687197	29.941510264581655	27.54638402223427	6.317683294533709	9.134435181954455	19.5851215043199	21.013182995589354	38.18968656416523	33.96168323201032	42.25931922734931	33.73891452135878	28.502633266075367	1.4605629495972337	13.676387110893197	13.999442598203725	8.621380271415399	4.824106449160564	21.32694242667158	21.100710008937558	24.06669336825805	21.839206570618014	33.10346998090992	34.76071558309686	22.59369772609014	28.10160813062532	10.312021803159265	16.751619361092732	28.880291372861667	0.0	32.1220211514011	26.66967257640047	16.25028099105459	8.724824555280762	12.706294653726923	12.406562056514119	16.102158345630624	10.313031008467458	19.342799566151815	9.417103205455986	19.447266789063	34.777522811351496	12.219148399625324	17.918740218593342
42.1462306902793	25.57879511235942	17.93487728978099	46.83471943793907	32.51171481812719	55.180125834605015	4.47212906554387	40.54582517479486	13.999590138333858	8.102132695473665	34.91700553750102	39.16539243303849	51.56020921552266	17.86042132697983	62.51757508191603	61.72433160815531	64.8608970391011	64.67059141353343	24.8386468366885	31.1029963745898	31.0849532924289	21.005063562080288	28.34786657796238	33.057408390194226	53.166272732614914	12.693546680493643	45.5074676814626	18.564710334588675	57.20109671750432	62.501215601033536	13.741822110275322	15.884698659146576	21.885464851623638	30.921609413435515	16.079147646988883	32.1220211514011	0.0	56.513151254870834	48.37031302958226	38.87471240579741	26.41587430551483	43.137472336136426	33.94945666558333	24.19598223915636	21.684465302962064	33.15031379974999	37.82632317731847	66.50093906334945	40.015842582794015	38.549134413181996
18.173170296705912	31.429608816998485	52.089233007106216	18.506261993580853	34.02213167090861	6.759484630265033	52.28205787239599	18.398858236255077	56.52363562867138	53.45359287582978	21.919452891437672	17.85308934992726	11.61774647673397	47.681333324346205	16.979015093023914	8.898917762199636	22.13598529429573	8.894190708481041	54.65150786533221	28.096510082097137	26.534433228231872	35.60245766255158	34.68787877785034	29.050877661108345	9.89421243639358	44.019810984878774	17.74843097867574	40.749702620222735	14.516619779833281	9.559793816957095	49.03936708512332	54.75810797981488	35.38105239106306	41.121784896173104	55.53989886986561	26.66967257640047	56.513151254870834	0.0	15.826077220397265	18.2184799337162	38.82823587663014	24.03819886892531	24.79947211657877	32.32300575820217	45.874309103072996	23.409159235879674	22.867641068444488	13.17139495742207	16.500715722016906	20.822598255019987
22.72105066773972	26.85504708932389	39.847830680330595	2.733820896581866	20.03409529165339	20.62165759336316	44.688961782738886	8.400311224509855	45.04058057240343	43.49172412686017	15.266703525239583	11.82127310893949	4.561285229064775	35.81498223510755	32.01021226865233	24.69516312074736	37.011907291086	19.810864284455324	41.036802468365316	17.298237767293724	24.229099793741288	29.36240071176552	22.06633877047792	16.28769627018616	6.6272437822677315	37.12240585882681	24.999895658121186	36.57105897934178	28.258289180623024	25.3775212567241	38.131775168720786	42.88123412392245	26.541806347040428	26.74017758444402	43.61352334350277	16.25028099105459	48.37031302958226	15.826077220397265	0.0	11.831649336990433	25.881093594489233	8.509794648838819	24.56377425004877	25.564667600229814	33.22010146689961	19.223208752111926	25.37464768862479	19.366679350498682	14.398435695373175	22.998255381971447
13.533523287264988	15.346549137860354	34.048493537750794	11.988479190694264	17.83002593622514	19.121447718526355	34.82706552366619	4.084903564474384	38.326069531043245	35.30720675883555	3.986029295678024	0.41692056348670337	13.417236636544828	29.585392378791347	29.660886452533603	25.244849651588076	33.91871052378173	25.868745504140644	37.21175046929126	10.185255958228918	12.4011650531834	18.535756112675003	17.236344268774708	12.249677181163108	14.668923723359645	26.779401570833844	16.941019957251985	25.15648563032625	24.701994320967668	26.044822277490667	30.822517668640973	36.618099830950534	17.28675567857262	24.858116766481057	37.404989217295984	8.724824555280762	38.87471240579741	18.2184799337162	11.831649336990433	0.0	21.372297338022733	13.343089591527272	13.003820832299663	14.885952232266431	28.060243105797895	7.41413356816569	14.649632079826471	27.71196802221762	4.270609965846295	12.469730312447089
32.34477113093735	20.08032572891275	14.006390529415219	23.6041152168556	6.488310688983238	40.488057979694084	24.14215505262778	20.431206007507466	19.47216552355705	19.54049658944486	18.858432191149493	21.787072385457183	30.07860040647117	10.287163288552206	50.889826758758794	46.50520612975145	54.90097998706682	45.12436499525081	15.87368036677888	11.261036464469406	23.503069893750492	17.483078294531254	4.158383422534402	9.852341735649311	32.060244246319485	19.82573763591966	36.264668888028744	24.598622997354838	45.77729760843628	47.29924397417177	13.494540801037676	17.139256069090045	11.413676329479319	6.10621394860726	17.83995616271707	12.706294653726923	26.41587430551483	38.82823587663014	25.881093594489233	21.372297338022733	0.0	18.554274274859893	26.640873778692892	15.809482628974171	7.34031587784504	20.85716143594739	30.616083139998675	45.24284731442352	24.90160073058142	29.562703236618535
26.676758695445972	25.25802469952869	32.517167447222896	5.801916505316836	12.249195508357612	28.084411019251316	39.897525508399816	9.384066561219031	38.01901413872165	37.361372078621535	14.941095905357434	13.595200557955378	13.070993958782259	28.799605250044888	39.49051805689242	32.78471831673878	44.31936603778795	28.274565299446632	32.996585019732116	12.816050190040938	24.42097270173051	26.39630912193289	15.230553206267519	10.084743770273947	15.135446365113497	33.113210472684344	29.761785182777512	34.24179222740163	35.26295611361291	33.50226271798644	31.614672293512722	35.68852492578842	22.12374080536361	18.50921209939072	36.38042219924562	12.406562056514119	43.137472336136426	24.03819886892531	8.509794648838819	13.343089591527272	18.554274274859893	0.0	25.865185977637008	22.71803494283576	25.81279425002043	19.333845472644768	27.960638981574803	27.374720404164922	17.376425227080418	25.811352159336774
8.200979965358115	8.77318822872694	35.58925311125324	24.97839732596777	26.089643926672995	21.822962770275247	29.494323438079128	17.0410721941836	38.14243123166092	33.14571966352044	11.011159306819637	12.905397314848393	25.090368023332953	31.16104680210288	28.607373001690195	28.254161066099144	31.29977861884211	33.65031107105711	40.79691313314147	17.023488522924175	3.36458885714252	13.632162740801439	23.31876851618663	20.92597989003783	25.731270912448377	21.31864015854926	11.664250770797432	16.40232995847571	23.26876824982807	28.99748766901176	30.649824921979683	37.243872079014984	16.987342108198725	31.944387891526635	38.023988496959994	16.102158345630624	33.94945666558333	24.79947211657877	24.56377425004877	13.003820832299663	26.640873778692892	25.865185977637008	0.0	12.12665564432542	31.253662605427195	6.794500038957012	4.279556259683641	37.073838078582945	10.362364431705616	4.612224332468112
19.575226999236694	4.27811498265037	23.462612559375476	24.656299375323336	17.44045126452828	31.375769554922883	20.023598002900535	17.23848114272377	26.20829699213467	21.751029326158562	10.900847954574665	15.137379934866408	28.07835092410373	19.04236872192717	39.877922954733215	37.909275096865194	43.027943892661305	40.508732635625364	28.820405814690048	10.117891586678796	8.762118708537972	3.8030985304099776	13.482518136455404	13.934966320806938	29.48750375100155	11.895873398119594	23.397248366099035	11.526829515247616	34.51609411641621	38.701013686764156	18.632036103487213	25.175168139447862	4.944669644697755	21.709727041874167	25.960846306947545	10.313031008467458	24.19598223915636	32.32300575820217	25.564667600229814	14.885952232266431	15.809482628974171	22.71803494283576	12.12665564432542	0.0	19.35491028877284	9.068345502474667	16.40095471594533	42.593991014831396	15.836983638172448	16.14561183947768
37.85732669395988	23.472031409320792	6.705956298581685	30.939988900926945	13.594667833388526	47.13560265977359	20.482934354076587	27.528816153517432	12.402572923903183	13.933625988523081	25.114716497196483	28.466706787759996	37.397418810976355	3.8656043496415147	57.174482158111346	53.30349648370603	60.94381646225177	52.384715212102336	9.570142056866183	17.885476065789646	27.930009537788663	19.652709187333457	11.28981284240926	17.106241291631154	39.36791742550556	18.752198022885285	41.79446023442962	25.170018395353864	51.953171007180146	54.10284488697808	7.944091290013755	9.928998098215617	14.412955674083962	9.53083461568828	10.590954699855557	19.342799566151815	21.684465302962064	45.874309103072996	33.22010146689961	28.060243105797895	7.34031587784504	25.81279425002043	31.253662605427195	19.35491028877284	0.0	26.31744075907444	35.450488349936755	52.57948012323087	31.25222083400748	34.76568262562178
11.559794436758292	8.246775623288617	31.424459565962295	19.15502506142293	19.54719125031447	22.325705859191814	28.882714509792365	11.07307306678224	34.814489158777725	30.74521970195267	4.398694895474104	7.4845446317037245	20.692261209295097	26.892815190540883	31.23120270576972	28.851053277228917	34.722680220660315	31.810631129872835	35.86662641143436	10.46406057152185	5.151009698758224	12.193798804408367	17.19806101491582	14.229336883227719	21.766667345088685	20.610898759032718	15.498631517033532	18.000569100185192	25.909091779331717	29.644491287716587	27.178343325511182	33.519160906010285	12.991934592922213	25.750687356824987	34.31440581008709	9.417103205455986	33.15031379974999	23.409159235879674	19.223208752111926	7.41413356816569	20.85716143594739	19.333845472644768	6.794500038957012	9.068345502474667	26.31744075907444	0.0	10.055105431717779	34.33635739670477	6.9353763873851655	8.7261874656656
4.892342164496944	12.9949352193597	39.86273977617998	26.2261780835138	29.600945103477933	18.959186416026206	33.3565827309864	18.71451093366115	42.40644180478982	37.331861324114946	13.701156904572782	14.439295706737013	25.12581769687743	35.42669080099723	24.706863055746485	25.172424066295633	27.167581238936002	31.755227658817148	45.00682674915117	20.519161385651334	7.640480613583993	17.836702533842878	27.13693052289895	24.234281591455662	25.426666508999247	25.291806967718003	7.6937595467348565	19.819613662756193	19.426040716935667	25.87827453838618	34.925284721559045	41.522439710667385	21.241933979858945	35.736880890213584	42.30215463386082	19.447266789063	37.82632317731847	22.867641068444488	25.37464768862479	14.649632079826471	30.616083139998675	27.960638981574803	4.279556259683641	16.40095471594533	35.450488349936755	10.055105431717779	0.0	35.67018820034396	11.039006933342549	2.401280813115542
31.14306874770061	42.58259890590117	59.18896150694379	21.773332124607816	39.35748348781715	19.307774127791166	62.51874787247143	26.090240086327643	64.2899374678385	62.3235668049189	31.697821288852467	27.45676522643775	15.281499554875733	55.09471886036782	26.437979257588353	17.430046079057604	31.294100495220174	5.650698494749086	60.31630421816085	36.02064418459863	38.28697565362074	46.199861566486625	41.382382449617324	35.56873439225357	13.452558855205163	54.48952484679309	30.91933773962162	52.27723121239533	25.980575401011684	17.538353942746	57.21505151371857	62.18740899914794	44.687929393558306	45.88131520103935	62.92823626349783	34.777522811351496	66.50093906334945	13.17139495742207	19.366679350498682	27.71196802221762	45.24284731442352	27.374720404164922	37.073838078582945	42.593991014831396	52.57948012323087	34.33635739670477	35.67018820034396	0.0	27.550708894384737	33.48682069253818
9.323760867644387	15.10775512173416	36.93617346148366	15.19116225818819	21.86265193662555	16.045889991633643	35.78244090768134	7.992410780992194	40.83091986506158	37.23321502454976	6.139343926393537	3.921172477395876	14.738102957832597	32.41563120052607	25.994414482391043	22.44947795737745	30.046697959423724	24.88009769987251	40.59864836948837	13.647123545592816	10.833478478240867	19.113151067570435	20.840092939133683	16.240465613103606	15.475865367668062	27.52938523322877	12.670661273626266	24.730737611136302	20.884433326827047	23.251316871872582	33.22421130326297	39.31078268011526	19.199887247145323	28.788443748154066	40.10503245863372	12.219148399625324	40.015842582794015	16.500715722016906	14.398435695373175	4.270609965846295	24.90160073058142	17.376425227080418	10.362364431705616	15.836983638172448	31.25222083400748	6.9353763873851655	11.039006933342549	27.550708894384737	0.0	8.70967583845139
3.598456966360617	13.209913903983729	39.485946270928764	23.89922084114308	28.10833631280445	17.35151947035353	34.097779693164014	16.50117414570057	42.33947380934344	37.55242524209351	11.91462183385099	12.233695322237013	22.727046326547367	34.998594297396075	24.056601927356372	23.7220645959377	26.92352321476926	29.716320134527244	44.33572935632804	19.082836947409756	7.624540977025098	18.06076773156694	25.922792564220227	22.635593985043826	23.045903404645095	25.901034767116162	7.258918153144993	20.956973338650027	18.703866006916805	24.455449128276644	34.7771865066515	41.311740999580344	20.8174421443699	34.45814182929139	42.09930849841118	17.918740218593342	38.549134413181996	20.822598255019987	22.998255381971447	12.469730312447089	29.562703236618535	25.811352159336774	4.612224332468112	16.14561183947768	34.76568262562178	8.7261874656656	2.401280813115542	33.48682069253818	8.70967583845139	0.0
25.910562466218753	23.914837575957797	31.378041162943248	6.4898276401879365	11.18417233490655	28.013650244435436	38.496761787450744	8.629886369761037	36.82473941262558	36.04622754790502	13.788724248872253	12.737561571171945	13.624093267517443	27.59249533356428	39.380854699982784	32.9220098681804	44.14505244908514	28.901707282037485	32.07607398312569	11.397941565776021	23.218303427113934	24.990151944666334	13.954109104873247	8.701111289471532	15.69296051544563	31.693314682214265	29.100696980607314	32.8472807311951	35.03110230774951	33.65422243732745	30.336658693785207	34.52405001479155	20.704315049322368	17.676889769680198	35.22486189115988	11.008449057137636	41.758519152345805	24.268412027239574	9.092485434912357	12.457810301538782	17.385358751322578	1.4206831050709108	24.76425778285772	21.321470045228697	24.681080794029793	18.16458464119672	26.995922066112964	28.241310901113113	16.587797200636903	24.891507536845133
2.872266753018334	17.13260443886229	43.80863792986095	26.843217365031016	32.452690476959674	15.723432600219683	37.51715886247286	19.987386834834556	46.494337389548875	41.49340228353008	16.138907034217688	15.825892317637123	24.588701506374477	39.34100236462837	20.581972589340594	21.638791021432194	22.98521581729302	29.219767453104392	48.76071992622529	23.471334147358768	11.674752063846663	21.986288764249814	30.36508881337515	26.931339867367402	24.54783398188285	29.472181226980872	3.6400570268918786	23.8754871122598	15.344843776058712	22.30593654101229	38.97881912215244	45.55241176766577	25.145341170721135	38.87989048962243	46.335934845488545	22.270027781378047	41.98828433239948	20.453869431661463	25.588020885366998	16.121316729618915	34.022456658082554	29.37140733539826	8.364690444444296	20.383727997155965	39.19098217220664	13.176758501170653	4.1836141853565225	33.54760282983815	11.995481470026263	4.461159122404095
11.434943265251611	13.078804181424152	33.883451536676695	14.80212972123934	19.104774441162604	19.08195458760831	33.24395066954349	6.8649804764983955	37.825792383193935	34.35539627746425	3.0801127449206347	2.75283647596331	15.810740166679903	29.36569641933018	29.027946807287123	25.451078262796987	33.01762870672785	27.289106835452035	37.553886672879756	10.658802327768266	9.682461188862927	16.68721323173915	17.85840406802006	13.481315466333905	16.8797604892119	25.061312764773387	15.087906255912344	22.86877357892259	23.88594867545215	26.25364490366643	30.231896510301198	36.277535866544824	16.286664402389828	25.931205840130275	37.071204938214585	9.25268367972464	37.40770925903594	19.17048876376226	14.56645111105995	2.815179674059201	21.89206132842459	15.96141261079594	10.190273028102835	13.222464480566446	28.19466562017792	4.890069974819062	12.007199617325313	29.568030883300683	3.060061087284554	9.92635362535433
12.662520634839469	7.234756657084294	34.19039337442984	29.347606025468025	27.835039052260605	26.645501064322584	25.735959908644226	21.281942018342953	35.995380250213024	30.41948362423771	14.67216884012092	17.37899980577943	30.033152741511742	29.96486044548	32.49237966297302	32.96981787447151	34.65634615445252	38.78717448843811	40.03313234057037	19.120604584834556	5.1439167658068445	11.451739983036978	24.418728920329414	23.20420221198827	30.76745908192104	17.901838753615117	15.528226987829083	11.95916589699905	27.25887596109148	33.69040228500463	28.791443724662983	35.43318901099881	16.33112140666962	32.91832281560186	36.18583016650945	18.526790987341577	30.205730089777802	29.92075537765366	29.188802272849966	17.40475258268641	27.172469732132175	29.55816122246679	5.166684591379569	11.469326218203781	30.693553334469794	10.28587998349414	7.891655320112513	42.24020009761352	15.308972969661975	9.30275627595291
27.10767389011069	41.73880098229108	62.5910802014811	27.42702838616133	44.05200280770225	13.129621291039568	62.74563673547403	28.76688438319521	67.10582198461549	64.06821443678334	32.53422637446349	28.465391817260357	20.14453384615663	58.21313736568297	16.306854190388847	8.177110324498342	20.79548164223841	5.998053276525638	64.89765683732226	38.616637378009855	36.62733105381241	46.049028856675555	45.04850268190815	39.32340011994333	18.091381752640917	54.45739653210468	25.54458660839992	50.809751793614524	17.293857337856895	7.900824434891864	59.64097225055254	65.30599784069297	45.99375753541366	51.055781571486975	66.08459633787307	37.20442144621465	67.01593191406106	10.617046194547418	24.701280901127177	28.8275121266983	49.15989553839084	33.20769643675849	34.54820386475503	42.85310115721266	56.29569324995056	33.86813775493035	31.99206004444797	11.04278185898158	27.016520555583448	30.23589272076371
38.97035114916882	26.489187422162132	11.782293296999185	27.959728198960246	10.511023794120048	46.59259911160776	26.665056405749255	26.143877683708194	17.74177525417287	20.14465614624126	25.34110445285461	27.990826941847327	34.90034057488936	10.10116667006968	57.216501196732615	52.438151941619324	61.33776858178	50.15860785272397	10.60592462233504	17.67316713838162	30.136902790947502	23.446406746395926	10.479588991612843	15.506624694805772	36.94489839840686	24.17580278450583	42.88077365738246	29.94288078377111	52.17178465081007	53.22341529203771	14.20554580476624	15.083336144092923	17.546982870398562	4.084093817922563	15.589126818959944	19.079358778556998	27.94712411242732	44.45178698443776	30.47556115556464	27.573906631966615	6.6715857768777065	22.39074650620987	33.298617188644656	22.21316845557352	6.263655861214968	27.512830355375094	37.28692008590876	49.721835307588066	31.292748298650153	36.225994925735804
5.137470517750385	15.61709114561098	39.74066723212116	18.97207173321767	25.801935885340434	14.045460652413624	36.782159058153304	12.170197780185106	43.24928256372321	39.13740049733977	9.567711140207123	8.144915738903732	17.351153011584667	35.2038602964486	22.86794779435705	20.592806011667975	26.578985857774544	25.033808305084214	43.852435722076834	17.24355341401978	10.399266837682323	20.16219652832605	24.42180550348601	20.178040982399956	17.661141441410464	28.473686987666685	8.470225377603699	24.599833779993876	17.59120086395974	21.37578922337835	35.61252071226401	41.916460107774974	21.428174327280807	32.60525957717675	42.71222463774711	15.876671085343549	41.14495874674459	16.217394322098304	17.841949686662204	8.485450043535241	28.380569653046205	21.541488773235194	8.639312272502929	17.394597361992766	34.37879280331929	8.442087328990981	7.779874453412897	28.458078807088505	4.225971337882438	5.388063588041389
29.12295533318088	13.681623945897185	24.038764325339702	38.91071904900275	28.99238029004777	42.76036578292476	9.626037998685305	31.451963357346617	23.348202698102828	16.653257671458046	24.85857618886776	28.96802029388922	42.149130799593344	21.18125040353352	49.17777279758827	49.23181884354765	51.22973295131166	53.632989618518934	31.163345878513002	23.837066898995044	18.599006243449715	10.459797912650524	24.473875603963194	27.121971380879696	43.44004788568481	5.09859648372134	32.200506774030636	4.74175554513741	43.936529478592156	49.98138724550231	18.052597561533073	23.846672731621744	14.882133755075392	30.613614282644146	24.434599696070322	24.328670795800324	13.949888687113969	45.03482501000665	39.81135705253975	28.773507276275154	24.681208328334495	36.650562578747405	20.99604077843925	14.262879761945593	23.848779687647244	21.913775655674286	24.523275737315867	56.242230831622415	28.788528107581513	25.583008006869626
43.582960650542944	27.005225626810297	18.17313415867887	48.0385565344905	33.478485076984235	56.60052639466651	5.9099500205413165	41.8327680860765	13.848561745146826	8.471494390960952	36.264771060574745	40.510176204637276	52.84370128821895	18.44387996523464	63.9560378246678	63.14545871720808	66.29689107933463	66.02924997342609	24.906101001612228	32.3258258055047	32.51682031457374	22.415511600458426	29.3769003642341	34.18878425017217	54.46525939817136	14.122323358130766	46.94601571194163	19.98105095932764	58.63925007650213	63.92305000436021	14.364582426809132	15.90969859125005	23.16673555485763	31.63713336194201	16.033940941895946	33.368548271329935	1.4385616231421607	57.897108877909	49.60958427495745	40.21563528503234	27.304770594518363	44.258930036500274	35.38665942864497	25.57523860940865	22.296728290661274	34.54739359125086	39.26485816761143	67.81698731658255	41.40301830985425	39.98569116648559
19.242799306451513	24.65552490518662	40.09394118519003	5.5862159720599065	20.965882751341688	17.548910283787144	43.4625571814655	6.774126936442933	45.024659174114596	42.9457747116278	13.116640233544596	9.217039863261128	4.24925074751351	35.884573273065726	28.97444612068153	22.114687393876576	33.900135560321914	18.79934360109808	41.89516227848063	16.64125146369524	21.525818021648377	27.599057051818445	22.309587692646748	16.49006547671606	5.927679456704353	35.64072058413918	21.459686645742913	34.45696310172533	25.009493729310822	22.837037318068795	37.862860388846364	43.00115522220653	25.4401849244138	27.95505172339756	43.7564651668069	15.402865609516342	47.319530374497255	13.427523010765528	3.543902784654686	9.324157318399505	26.325320820233618	10.67424162549557	21.55456773756971	23.85056577501231	33.5956931048835	16.698142380077908	22.07712719261979	19.380115480344966	11.237627238233173	19.684959219443662
27.166565950951316	15.105732500809053	17.310184767395224	21.223050666568632	7.308995691506918	35.912928100468754	23.140530078586856	16.58556594934968	22.042298649208092	20.448471481474485	13.947064569125722	17.248599367880615	27.003398832756005	12.95665034122801	46.04265803820763	42.08856178415952	49.92871259745528	41.628491083486466	20.535754590214676	6.696274042680918	18.262101062952357	13.132834221521561	2.820340617043641	7.024719570188485	28.879057800159714	17.277260594044613	31.096633299364026	20.778176631399727	40.86448902294963	42.888566227753365	14.972404245517266	20.07385458440521	7.131288504371479	10.852739773175314	20.842231008740388	8.143501680671378	26.167303555630077	34.78289945569233	23.159833330809615	16.843744023983547	5.264600562138897	17.019141725602072	21.38028730337254	10.89506817394406	11.223332409006426	15.640162579943837	25.352821491543217	42.28487692167284	20.070287442225123	24.325332341876145
35.608862594095086	22.35881526828052	10.556262923885338	27.185454073734906	9.748767031316683	44.13845768726114	22.958429806407526	24.156348052469994	16.25356351137934	17.251468126397857	22.359408861503763	25.430129872554378	33.754289485011235	7.374522645937325	54.443977218074835	50.19216483983358	58.38084802474203	48.83357509868888	12.195124456601446	14.85641331284127	26.28238286353882	19.137400644819788	7.867819937236599	13.57500352247452	35.74626322819388	19.910104786658533	39.54328313242723	25.571847371040302	49.294382136998664	50.987474229257614	11.13304944346212	13.791993397037768	13.325360281125244	6.262561044990556	14.450792142775551	16.312939835734145	24.673083863505536	42.55186026639808	29.514372685582032	25.017010189169223	3.7274301295563923	21.98590534641455	29.51844676182142	18.10097403379277	3.863021505564776	24.060561178854623	33.603427950401816	48.88105150841733	28.45048143848131	32.69750420938302
41.38314476812238	29.3963020809834	13.512882962415858	28.801499307996274	11.928330373398541	48.40135571815723	29.407227420217186	27.788445887332827	19.383824415062257	22.510517897441964	27.591878874652515	29.96788627461233	35.91539521025334	12.620947067365403	59.205981788261134	54.09165667552658	63.44171064593841	51.205238536939234	10.570445119535192	19.924388089275965	32.87465188066448	26.461366404658435	12.83778304883319	17.32602313314294	37.978825622395235	27.196169517042787	45.268150865390716	33.00291920694398	54.24089634633501	54.86799333649357	16.750716526908025	16.696283752582897	20.520839778889094	4.787833752988946	17.095131674547737	21.27980906674619	30.453402470119606	45.90596886618145	31.410636520295125	29.552303557116467	9.383218126119623	23.080887906650425	35.984051695092525	25.118264983846977	8.925277835679436	30.023987268741127	39.90404173785342	50.44174371414	33.41750074759836	38.750163184407995
25.030457254868526	18.323209399648608	24.483445474660492	13.243741038185338	5.6847630710562616	30.828015656965057	30.99498283780828	10.232701708592984	29.68357883324626	28.544692722092144	11.131462417343506	12.595190069284422	19.50536034272764	20.448503613074685	41.71738141001862	36.54665423518023	46.07643435642715	34.56080888164699	26.18234826782877	5.000426085556743	19.1671516847147	18.391288480876927	6.692319068994211	1.1778237078547504	21.481667409861448	24.43705998170488	28.733089339489577	26.371142464657915	36.850399523097074	37.32770786229261	22.935277447751503	27.506091661229576	13.479627172107854	12.810473783387463	28.23845745751564	5.491484632438359	34.203258067662006	28.530566055154818	15.375261416192382	12.188372621558196	10.579008362266315	8.934214336276689	21.529968457827398	14.995743255045072	17.892167890800152	14.777558293019766	24.71019346697476	34.705596649506	16.292147755724177	23.030290877269426
13.228078527160159	3.567138734833744	30.29853808489815	24.733834730693843	22.340375486840777	26.12892606279859	24.703206947326358	16.672401083026145	32.81039948014881	27.892839237692748	9.799172119428473	13.187859964507597	26.363740119775603	25.896691315145215	33.69792418446691	32.65824564242035	36.55812816630355	36.83860719780104	35.65525459006259	13.59631746365683	2.0388795353553992	8.39941035453769	19.047710262824765	17.682297763231883	27.376810965307914	16.420768226193584	16.88914227057208	12.615189194728917	28.336499755160535	33.42751830654025	25.316087609940706	31.91416414340359	11.781622225752226	27.616318531314604	32.69330181192838	13.031929445049952	29.113749292737833	28.191934334774597	24.90675503752686	13.116103590315268	22.017659486513626	24.399761298912207	5.334475909642399	6.859757410596014	26.154187021625255	5.703963156588712	9.609492781939508	39.69079287648486	12.14207911371678	9.663075184403258
28.156254952516097	22.07497099408291	25.206397382805818	12.705603290683815	4.936448673602029	32.713618039351296	33.65264691080791	12.115466472609663	30.748206809942808	30.402676137772932	14.483001596717633	15.260819004299886	19.66460328394223	21.55402751044002	43.860892353219654	38.0949551037754	48.396805716824524	34.94712668998407	25.84226737832884	8.761027389239304	22.87567393485632	21.94964582384001	8.274319764399129	4.732248295882203	21.719625864106334	27.542450548663375	31.744178020481723	29.929560929077148	39.17767857457446	38.85583443174558	24.528074017259605	28.390866414357905	16.730991138903452	11.563764970284035	29.07677823336465	9.222934613388535	36.59250813283469	29.71327946588405	15.213409891795472	14.879264914577064	11.276617235233815	7.316768270659571	25.142207420672857	18.65896097363374	18.500812218386034	18.357599854923077	28.16971869624508	34.478237302245326	19.122171062588144	26.385215995808284
27.066119121821917	24.953948557630437	31.492149870784637	6.858356805437452	11.208489121342705	28.916274104947792	39.135311386739325	9.774802140727298	37.01834763139738	36.45188135061453	14.945344549876065	13.903649292110995	14.11250282579141	27.808099930363024	40.306068855023824	33.70828406950995	45.102780371619325	29.335009186804083	31.921477310758537	12.265357564120093	24.355358455184415	25.90627251313419	14.297034065185827	9.30787600954224	16.179322264883055	32.461339588164954	30.234666118587022	33.79563961212064	36.01422451279921	34.43167556380063	30.67141937049628	34.673704481877955	21.47048048535448	17.429774050972217	35.36153944354983	11.965800648889335	42.31955328354877	24.99381801347214	9.552087175450236	13.626963212482853	17.5476547277967	1.0799157607398282	25.928791685063032	22.269703230035066	24.786518754745376	19.31470265053986	28.170820922604484	28.45461003487879	17.74512161568475	26.065028995363072
27.75946673632393	11.601271465689308	15.624435146676241	29.223257102540693	16.65537253366743	39.27986692379838	14.09929287168776	22.958269831929755	18.02652490924247	13.814995610273765	17.77631283692612	21.94817435900573	33.957532057943716	11.422292656841954	48.0419492224181	45.77832831148926	51.21145927701287	47.48387790638934	21.634776840905566	13.47286657897138	16.828444798833946	7.163078537329667	12.130393823445866	15.794679683343517	35.610436914792004	7.875559205682929	31.571237467124323	12.74432028765463	42.68376714067006	46.57602336343354	10.479303574330158	17.076774257050467	4.338859883559302	18.134868061253936	17.85430757113272	14.471105216470853	17.650942064832115	39.68352770926696	30.71976061904798	21.621034479415673	12.134151835401974	25.830204427722403	20.172544562845538	8.18493600390184	12.707414634074551	16.993071912884464	24.449493813112493	49.0079468926587	23.418246912386746	24.31452534517194
20.06379815932251	4.068269989278929	23.241790776949365	25.721897802971665	18.197188401575502	32.12105506897723	19.09289725939837	18.29318178553393	25.767824080992256	21.11121910800519	11.907543676124348	16.13231533374496	29.115308089419546	18.877914620234172	40.441764551923285	38.66226585997468	43.4996171412588	41.44625807180071	28.796005307387148	11.109286275300741	9.065513579075553	2.7385196107186873	14.132065689057153	14.86961545944992	30.510303405067987	10.914991174443673	23.839834012881585	10.50303380047893	35.075904200331976	39.45125779196458	18.242191811511162	24.831893117669356	5.047541301476252	22.21528003120002	25.61191106481238	11.347992729849638	23.30516466654012	33.20926120204695	26.62571930867471	15.88891555590606	16.24254499131134	23.754554775617745	12.412083814753654	1.0656318484360217	19.40376975901558	9.871618090941636	16.69056010563598	43.58728405519552	16.710703977748693	16.58099287351506
30.90156233671576	14.881412133261103	12.342760289413876	30.623496177468372	16.404946353882977	42.10308047652302	13.490589862921677	24.92940614249118	14.90848423570765	11.33898703838229	20.291408990325017	24.355276846009343	35.826427590123174	8.200054879470018	51.09696206277826	48.56545077128268	54.35221176431666	49.76653992359705	18.48024530236142	15.061776670233973	20.057661479463075	10.418803454336429	12.053005196727518	16.665823611175803	37.56771147620587	9.18770188047915	34.74071399154523	15.281153296507453	45.74828972716167	49.365918273396034	7.294154953551655	13.835669924984957	6.9574878202505674	16.563707052518623	14.618641518535744	16.244426472192263	16.411237091633755	42.191037922365254	32.33046603991433	24.004426967495938	10.933051296873291	26.73560740958888	23.411028705961282	11.347372852137951	9.888881787273185	19.9291413495593	27.690268529109858	51.01451842532689	26.1310968864889	27.492209318366474
27.036605470554424	11.22340519274054	23.39941108301977	36.34882492465684	26.77095404166847	40.523409988845486	10.951127108727176	28.88458292856745	23.352875032592546	16.909508814040336	22.303855810512186	26.426491029949972	39.59321216674625	20.172742195367665	47.25120803450499	47.020711524748286	49.47376576790437	51.19087428391844	30.35956085642086	21.336557067638424	16.302720698856795	7.894527837878703	22.275223913600726	24.691696408984324	40.89575105745729	4.195124490903728	30.24100205652289	3.4117476190599763	41.971021618301585	47.77778656587809	17.41109740988307	23.560970237735006	12.531139713841974	28.763978090529307	24.202574353962312	21.797314784428817	15.408192483614435	42.63463345391946	37.24330131462952	26.22729590498286	22.749582394702596	34.14231536366926	18.857297950908766	11.697271698394447	22.53355633057877	19.42664194291523	22.54732515373337	53.73648987085821	26.324763404637316	23.465909585536405
6.214580922919962	16.802515065863513	40.266787432044715	17.79423287039798	25.634817958128487	13.062625953686105	37.910057827973525	11.3662486845893	43.938172041401465	40.006083817371795	9.697779935523117	7.591905793369226	15.868607772341262	35.73280582266407	22.42662993719445	19.592656169249953	26.352864881420942	23.584488210910973	44.161987607797194	17.324687424614677	11.732490107515849	21.239923723994476	24.524284703536836	20.011353663529544	16.13312704940145	29.60248605562363	9.110395764658387	25.950122193022192	17.238950479649926	20.38463217890706	36.30540644649158	42.52937351070565	22.150422169979755	32.54537772787601	43.32514848647094	15.915661129069873	42.24425228859982	14.809094355219736	16.53559857750439	7.970283732939539	28.550831810879064	20.664780496269454	10.143906025813981	18.316619888756275	34.74816948197148	9.26334702790592	9.294282195614082	26.933797238984432	3.7735911495502976	6.914146650153627
27.44795144072586	12.814003269240489	15.370203023468308	25.606228378557027	12.286386842745413	37.81309529355114	18.111865626410747	19.983452958421058	19.081199860903467	16.276168375246485	15.752890953918303	19.670469835428545	30.833650189581267	10.839899272782583	47.25405374906753	44.20164860751425	50.76876770393351	44.92000430235422	20.23981911833928	10.052653333715655	17.222437869533227	9.497980166094191	7.760927697673571	11.749487903753472	32.59578361219789	12.239284886693982	31.36464310516634	16.452762232131008	41.949604714944726	45.00424919160213	11.52468036542727	17.55977247336162	3.717637798229647	14.25254452725598	18.355278901208194	11.271103796073712	21.322464175840828	37.52063233612666	27.3068381089018	19.30222164906806	8.150245305167475	21.834159637052906	20.561254419633762	8.637786270673619	10.727590638197217	16.05426635805849	24.786230046197936	46.047495630541874	21.76860027376169	24.22673221611593
27.040952489355956	23.543043351737715	29.233698255335987	8.79635958780734	8.969202460055126	29.977066935603705	37.01204273231079	9.995201281705565	34.74668320929999	34.19987371257481	14.213559529798728	13.831816177654948	15.922662661193131	25.53425176615282	41.29426286303747	35.03157342627998	45.993611183641924	31.205170212024107	29.790503037533664	10.51706063389693	23.393582244511652	24.176311045753316	12.037215005792484	7.230644944339954	17.990670747865224	30.479228963300645	30.385202409076538	32.118635411817436	36.83432219751601	35.77242437418691	28.403933110825147	32.40812011951091	19.505242969276818	15.370386210197678	33.09849806324494	10.41851563216003	40.137838327107744	26.442431632245572	11.398552493483274	13.507431678098637	15.277559276109582	3.2838826885505785	25.21553944407301	20.620734151115766	22.52910034962182	18.48158268532611	27.74998246092706	30.53353943663333	17.74665397806439	25.74767398681316
20.76147001083202	20.351091228325647	32.55421542830567	6.226311447941087	13.470497122209839	23.557338322831942	37.13607002978102	3.4755411754082037	37.58802955742167	35.85995206245736	9.301703665430232	7.626631747408109	11.430202190742932	28.401430822430203	34.79532668476209	28.88650522890278	39.43887593010856	26.39113553984662	34.322210860989735	9.663460409437553	18.827715140492693	22.251335329123883	14.746554970409012	8.918705201474927	13.360630351272293	29.721126051675743	23.95060392378742	29.791099147171355	30.2589178708907	29.648794494285276	30.563018402146366	35.505221338054234	18.988550215551317	20.548584327345036	36.25265845841409	8.67665631209199	40.75945520111355	20.574485540757426	7.645296867974787	7.371836614715797	18.736471935461992	5.971276800765364	20.034796398150675	18.45658120395326	26.02135044387999	13.683132346964124	21.999730762802812	26.7020720648211	11.442005697137164	19.840673433158855
16.448466022383588	32.501290879739685	59.13844173896879	36.180453908024106	46.232756396331816	14.655132309590154	52.3836586075	31.563521097194972	61.891423770629096	56.815482476310386	30.007675041166166	28.17222005677507	31.12573417963187	54.64782003967994	8.732767739038632	15.959042992971021	8.360210251961197	27.487187377671596	63.863966485626875	37.6730579259295	27.072279910556404	37.33988602797754	44.81883902895737	40.60583061762585	30.057273900113437	44.55452195957315	12.51105544262668	38.376458355595176	7.058978562326801	16.12221082127036	54.37345153453297	60.9378743402463	40.47013208478508	53.06218286310393	61.722902341106526	36.32450590608766	56.84625044734323	21.380542840111445	34.04879677410423	28.563755203543046	48.699867941076604	40.36330715879609	23.752813398313776	35.76298531145725	54.30545066164961	28.002497504312743	19.50638035689264	33.03299899138816	24.394522152072316	19.652694025469106
12.445004228547958	27.072359115230963	49.8430606281249	20.11427283824498	33.25604216836095	3.244638764373738	48.21290942398409	17.432124172439472	53.84119446062149	50.185051319319314	19.04187224889419	15.514875217396868	14.47795170687422	45.341291584878	14.524295970015487	9.434430154271455	19.369828992455744	14.672318604021125	53.13287856025822	26.109555463135017	21.828052410788587	31.54882788635003	33.12989173809402	27.872214195337932	13.375355909888793	39.90415094377008	11.729393036563772	35.968659667452094	10.520441706568164	10.236696741808695	46.23915025095942	52.28747652537721	32.19781581753837	40.394019449601565	53.08039095644888	24.64899297679327	52.55272145474688	6.02676620342187	17.74226636019721	15.92575336857189	37.27832932564222	24.973576258557575	19.679261535979016	28.579857356847988	43.968989358978355	19.51152540046407	17.269669489888468	19.19632512349324	13.016157300762135	15.403936158991085
16.649106529182532	5.097100761788083	26.12835188120846	21.520784799196022	16.899540914858076	27.8399280129595	23.73710978596853	13.837920821896896	29.329469468665092	25.224393864208906	7.263770987233744	11.469352412812272	24.52918169575525	21.61880875882679	36.67863449324805	34.35524164219746	40.03446582743426	36.794992173322626	30.9456340387368	8.369591466199827	6.808725570471873	7.303478609829569	13.590916440109263	12.455107491219463	25.881516058822765	15.585299705894329	20.55665572683817	14.397932981712838	31.336943991340934	35.15058124041513	21.698468988433948	28.103182109709742	7.529206471330968	22.182139579934432	28.896778213882907	8.066549976721388	27.90563992745805	28.622915191015615	22.227080824651093	11.234292139999242	16.694932277566437	20.175856157086063	9.989162335841907	3.7141562499778367	21.378007860360665	5.529968471192314	14.101668159896107	38.920069011366756	12.153559810231075	13.417192696904296
34.520405935595804	17.73958261510577	14.687011509869313	38.21575628391671	24.573729851039236	47.078864621170915	5.317583577230026	31.884146732654408	13.803500746436496	7.320253443603735	26.350006864912885	30.587667419338185	42.8975130561846	12.503298801909452	54.991138974714815	53.624027419909524	57.67875960777976	56.12764923412615	21.92846773841782	22.469339817770923	23.33170675155549	12.942063405385912	20.220276909973055	24.590637318785614	44.511921028296435	5.5901857670716835	38.0830537804987	13.001962426276183	49.634264935143285	54.4105965676203	8.831435023001672	14.265184712118845	13.221164734733675	24.11800581950821	14.844274645565319	23.466234115159104	8.664766114197548	48.08328298082121	39.71640281474651	30.286854348656057	18.894360093453567	34.6722047973231	26.41951295370877	15.793596522082618	15.80695265948705	24.844540342192612	30.511539649575127	57.86398787235868	31.621285119368704	30.935315873984322
32.11822101256535	15.360820423658812	14.340839186285004	35.137336830698644	21.74732718407895	44.385899979613676	8.281212665690713	28.832259209940798	14.725683222334869	9.03354770340211	23.396373937026784	27.620656520986994	39.84240676555151	11.317266685308644	52.577367309459305	50.92290415771796	55.423539217448976	53.17216761560891	21.353526194792703	19.390410008393705	20.934552236830687	10.500780299106774	17.331543132525063	21.55267185624552	41.46991067478429	4.906120911882122	35.77005679178903	12.241242331093039	47.21203304742135	51.71368362603883	8.351848473571078	14.624784156552392	10.166168761526013	21.801959310399475	15.303801449760536	20.390519478212894	11.733247495672094	45.20267172203994	36.64022392194285	27.311893641995848	16.30859563379684	31.62828628270207	24.124012204141884	13.016936943395256	14.143589673899694	22.08467380697359	28.30033004324194	54.838701831335044	28.78261581957713	28.55908095371926
33.09788312636756	17.54844683426482	9.722699165490283	30.635337783077425	15.129056253780453	43.718534472023094	15.140616537867729	25.608702034776943	13.179638203612518	11.060980541160582	21.65662110410434	25.535376097929976	36.28822843658497	5.332140349383112	53.074443768954964	50.10935857285351	56.49859203232686	50.638822259040424	15.484838028144166	15.577601407196656	22.50411208108071	13.296476602686509	11.144976663451542	16.423756974799748	38.115866265918	12.045579136274375	36.98533588809797	18.365891381127465	47.75307717881223	50.911969122032154	5.6931403712404505	11.68261295396317	8.963562789116633	14.162912459263481	12.478452836806614	16.901404008338833	17.408481127639092	43.371572740067855	32.54326092909618	25.16086194637982	9.04555969106563	26.3046180886873	25.868699911146642	13.7423834195163	6.811252378970615	21.844569326829653	30.14094547154267	51.55772742991729	27.675159566501677	29.778051470933637
39.139651147982825	22.35653222693601	12.222126392370795	41.25484375556467	26.294897444589445	51.46644429135804	5.921602067222739	35.42271436464559	9.781448803661583	2.922793630876167	30.306254317999592	34.49563029615171	46.37926113299931	11.539081110630939	59.609168694980276	58.00149693898011	62.37021356838533	60.03659892482505	19.42027363022508	25.663516942843504	27.946576554659067	17.515064694996326	22.25379407088301	27.234971679185502	48.08076230779473	10.318231978913275	42.74685875177208	17.608996422151957	54.24653471047463	58.79296609565332	7.408677574545348	10.875814120137825	16.891545094327547	24.522834916529686	11.296881497740335	26.80078010161806	6.398900720010144	52.18216034691426	42.951401915205004	34.17149551139374	20.097940687755703	37.26380724251483	31.08427806351551	20.092333237078602	15.327558637503701	29.156378248584904	35.209741297970126	61.506509887806885	35.811266425392894	35.56640866049264
13.497519316452937	6.654655900710555	29.353789785614765	19.935606144760307	18.371200881724942	24.473226081662368	26.85742366633608	11.930777336675336	32.67738375422371	28.594039603287307	5.016445581934593	8.846983603413404	22.107669618109227	24.827859955047288	33.34821826078544	30.994595847764348	36.78155099313182	33.73543956266017	33.931414131573256	9.327408013950324	5.186380819272739	10.208195181841017	15.666438816086812	13.302984634701929	23.305488484929374	18.616172938560627	17.431170108852328	16.464664773082358	28.016797582059855	31.788849058971664	25.042473780824036	31.406634894184663	10.857366020309636	24.279801077014582	32.201409322245425	8.505767021604743	31.093234292308555	25.426809929359116	20.274233088532593	8.692102876464766	19.15926031511272	19.488637392075177	7.724568792449072	6.948573590504943	24.367101891120672	2.1538698537246996	11.479222111245912	36.09488229009256	8.926094894886583	10.451680195655479
29.572419733492406	25.94842352073534	29.59065342432411	9.79839856483314	9.389220561633941	31.954475247190324	38.532787640969104	12.411380868604637	35.266952564016094	35.20970076932959	16.816707173586504	16.357867278702354	17.08004793810813	26.150605324625158	43.33179640592396	36.77440286445859	48.10374899057832	32.231625780798375	29.506089709997177	12.760651277424772	25.962083485905396	26.344213431179444	13.141920826285762	9.124201899106907	19.139654739367195	32.30767329283553	32.86687560903673	34.31626685786607	38.99019211368406	37.49761823834182	29.279546716417016	32.83479993426028	21.40667341590147	14.936691764521509	33.49219458634711	12.810879499740727	41.47653523925469	28.054499116181002	12.522277789853886	16.044519826347976	15.875973314301222	4.0318613369823755	27.815951080392143	22.874031908948442	22.90596924179168	21.07448832886714	30.34840540127784	31.11818094717349	20.261082536824222	28.334853390635672
50.17563424305663	37.08350257008843	14.245427680783918	37.696584552397354	21.099809134015526	57.56535790672653	32.30500551927999	36.9603921777722	18.622723616097325	24.051140873897452	36.54559087530979	39.08111625569646	44.887611649738886	16.19815463414904	68.32559305036274	63.2623614723567	72.50731119176932	60.16226909431088	7.313400862585294	28.872034464014423	41.101590864255115	33.52322659853576	21.688518284892623	26.469748030565913	46.9560651687891	32.334602437779544	54.090081831018104	39.049401864447184	63.323743506066	64.03811292577952	19.706082619662865	16.299726271490588	27.99338638596791	13.955703083331287	16.272638003494027	30.26578756332853	32.0761122003033	55.048376314971065	40.351621948248784	38.66470754173449	17.836984403463827	31.917692657482444	44.32639350809192	32.85686957389688	13.947209312233445	38.692751242962174	48.381215052368304	59.152954867762276	42.46207191668949	47.39024971834199
47.814203761035586	32.92865690052545	6.52687126879224	39.6749780047894	22.098156143462585	57.044166661303414	24.34251762013738	37.12894982426513	9.931001701565876	15.790917300460734	35.08873009685661	38.344180767742245	46.4848635050298	10.13458467512959	67.16547357056446	63.14769364272299	70.94138178320765	61.66800466283587	1.609728692512394	27.749526034261496	37.67635050034798	28.712806489018657	20.84756381016748	26.50976065401957	48.5070491911525	25.737482529936944	51.74781092386334	32.95716959074475	61.9502831760788	63.94443585666361	12.514816788375994	7.761376756292466	24.05229573481575	15.857064164283905	7.628356924221769	29.21007690377124	23.646036131527953	55.52707356259098	42.13130810760352	37.9337561122375	16.699387951757434	34.179614368458495	41.02659207456466	28.97461890896637	9.998799920229162	36.29218399716791	45.262089542823084	61.44807618312624	41.221276578547325	44.672793917368324
26.51541507417403	9.787520143081531	18.29281549391621	30.962872822539683	19.800516344837163	38.83324560739464	12.631987461929194	24.116991236754977	19.816930516367265	14.591946136471094	18.234872801585897	22.486990994454338	35.109689627075674	14.394221209027702	46.9696452435846	45.375920945494784	49.85085661098675	47.973063763247126	24.710422690610116	15.355180318100988	15.34064275286284	4.931233697060112	15.278472969327725	18.251072983376055	36.634393664113965	5.033090953722454	30.1873051196697	9.169733033669765	41.60387914924089	46.164198389646664	12.659306191162663	19.282491184593653	5.961242783624856	21.691629869777483	20.02483197975714	16.107403827769335	16.697874155144945	39.848655753363936	32.21328548789544	22.205469142844635	15.654316010451243	28.08028998602003	18.560591022700915	7.533870148689082	16.10145528358747	16.579486100684576	22.767667120655673	49.88749980698413	23.369716935177603	22.963427341043545
29.378568552477727	13.24935837556647	13.994649454895185	30.052651233320155	16.63327845870445	40.77541791535688	13.519196073499772	24.05426040294329	16.404850401213366	12.412447146161263	19.121787527884724	23.248919242324376	35.01651146091742	9.845367714476325	49.631653149583364	47.25981187268545	52.83166621504085	48.74217963639464	20.106701791247943	14.355318456548407	18.472750469142284	8.763799375444082	12.164502464962425	16.330355519848503	36.71235530810535	8.228216855298735	33.19973180302617	13.85582593190205	44.27659884427924	48.05881167776359	8.83750453418719	15.427643018873066	5.668953235549702	17.4527171417378	16.205860405798926	15.449722213932297	16.793137477387262	41.04122216020726	31.652533505999163	22.91033352029586	11.604691516068256	26.412429519942886	21.819168662337056	9.804613092647603	11.363945248524859	18.527562309110326	26.09674598880557	50.13923506128882	24.859849339072497	25.944958603570452
41.77962706267894	25.95368543558328	1.7838416537990383	37.617034197800606	20.54809606888834	52.27510749382121	16.3187320200314	33.52192250738844	5.355552798573299	8.178532943432323	30.153591617035204	33.88629344519105	43.81609824490135	3.9882406693647594	61.75323279961899	58.61650278431403	65.18838352803834	58.56292564099762	9.060021857652394	23.558790810493928	31.089595888558968	21.41394042328953	17.719809858907382	23.510661800778678	45.735004046923066	17.55996012474015	45.659239459721	24.895566042046674	56.43706139007793	59.419279235158264	4.3302048552422505	3.1371629089942705	17.64224540662267	16.437915389606374	3.9130311600389933	24.967307719130815	16.280043623144536	51.62726343873839	39.78444295396429	33.49785466620029	14.124318590040454	32.676613266730214	34.450373811216046	22.33905439734398	7.078234168164868	30.52806320557969	38.7293694496138	59.07602626518803	36.232850096520416	38.43835441273867
28.616599896372822	12.242263159404152	20.915173990573468	36.224150048487196	25.512174036094514	41.83235044667912	9.080552995599511	29.024749277140426	20.826269504058274	14.428644238057332	22.685525247718044	26.89305776054948	39.895765152004515	17.79811467511084	48.973130402629515	48.36130039831973	51.36225671813234	52.01915944629345	27.923237915382284	20.840763014972804	17.62886475978399	8.130367730418703	20.984026907441255	23.922349179190306	41.295573549253504	1.6779106471392877	31.963689755813693	5.89709675231906	43.65778705750698	49.129544594011556	14.920009691234398	21.030449078741643	11.615601589656876	26.986593763189934	21.67007867414375	21.460265767928053	13.544451954588707	43.595706468621316	37.29434917833878	26.660386545750743	21.068083793038884	33.63890716571759	20.416254056298662	11.817531520219088	20.316320400119636	20.215602536842365	24.285669643804663	54.32984239225604	27.150977342041433	25.02222493312835
13.660405262826421	26.674457098414774	48.12276693766594	16.99751592159429	30.842671159083398	6.093323830768527	47.61013708108864	14.984328554736036	52.35705057141859	49.039640553688244	17.562008257174245	13.684785498002373	11.258079252203418	43.661740255830736	17.51906696226447	11.336164536047313	22.459528853664814	13.643431033279546	51.073306964319784	24.190898477305108	21.734042672710363	30.916062005659164	31.041742154887096	25.59776155416103	10.20787362894193	39.32928403312883	13.787921032476433	35.950843684966124	13.723001213362526	12.12191654957737	44.810532200255835	50.68697800677198	30.967860397288483	37.98817313869717	51.475042403787	22.738459032430608	51.87315050508734	4.8047923438915685	14.572329548407504	14.076454857373482	35.20010718830944	22.009678521033752	20.01084978984861	27.712793798357303	42.07077219746564	18.728358265878068	18.228190768941687	17.483487737122744	11.879670518026135	16.114597893472858
13.818337602190011	3.6204446469166736	29.22973899511605	23.36041295315687	20.64616378291654	26.16606366724902	24.66553058923113	15.341454301081985	31.9869142213298	27.326384121279446	8.428347280250714	12.077548060577193	25.33201549894734	24.78023701645157	34.2081618612607	32.712606673628486	37.25984844423831	36.347089863205824	34.391682278653796	11.883888635287937	3.081108638228041	8.048444207613342	17.41437417138932	15.9701955440071	26.43947887263656	16.35647108827644	17.610158724667105	13.320713270294748	28.841500086835673	33.49272895363438	24.426156359927393	30.975124771923365	10.591039486662536	26.004980453374632	31.760786576806417	11.329983640515918	29.01984725163409	27.81982193763961	23.657211160587682	11.96423001261689	20.476310418907183	22.82023939828882	6.40721828116708	5.7999641990078725	24.853874618761907	4.680345460431482	10.651029324025313	38.990423171149715	11.490940172485528	10.353280665176209
18.704639594966466	34.65852397819546	58.03015320034869	26.854434969301472	41.23239707502936	5.1292112241559025	55.8422307660336	25.369797264875032	61.982626394673744	58.19059123376315	27.21890562263135	23.69296351524576	20.204860925325512	53.52527246923936	8.531544355550627	1.6530511405234274	13.67986081952218	12.794499680476985	61.29262427872069	34.28721180629386	29.220420523081696	39.284432365649764	41.27401512112321	35.93397257994677	18.53772603760828	47.54455234905239	16.482118289044962	43.08085971894592	7.761645221302191	2.3260646350048844	54.368943252076875	60.45753916683968	40.27710399281556	48.378467369153455	61.25111338288733	32.82681469300153	60.233921406013906	8.649795252093263	24.242992802739032	24.101994947794633	45.42772122828069	32.17351064308071	26.682158901755898	36.49251541336219	52.15521079445858	27.44895631812033	23.552490816601328	18.39514051523068	21.15481013637445	22.134336406785007
8.07183946690403	8.786331787113571	35.468606728990544	24.492641546822345	25.724990678298706	21.56842897371943	29.6296313004973	16.557180979554733	38.09153270194341	33.159539395752574	10.553598267175076	12.419647720999901	24.62361723137578	31.02692238934753	28.519169273772363	28.019555361797398	31.282391257611106	33.285921776875526	40.61422541169954	16.650269927438096	3.271805713415633	13.647417297944832	23.00515721678505	20.532506530823127	25.276451998760216	21.427632759810766	11.623121146977487	16.64890666367534	23.17130392609919	28.767337314624058	30.578834405677362	37.16068408061975	16.839860723982547	31.62871017923057	37.942744856786625	15.708456021558188	34.07853820797273	24.445652523608324	24.080231774531136	12.518544804529196	26.365846600688844	25.393533545694616	0.48580174558865025	12.011480254105113	31.062704071957278	6.367565911141538	4.40245590110775	36.67128865195276	9.89170384150172	4.473403170177605
31.19850205085689	44.78688620228506	63.88530908172953	27.28769704341304	44.60471019450425	17.64354520405697	65.47303017323178	30.11534935363763	68.69690593591511	66.1423665052576	34.77585356153941	30.56266479291451	20.195051714905976	59.62639778041472	21.74021168642144	13.488444846731365	26.14597836168353	5.055253436841833	65.60966888475934	40.143231540031245	39.95145025770909	48.84731312310922	46.122242376350734	40.305432959850236	18.152222093578047	57.25640527265998	30.067700617173674	54.1644752152741	22.610836695798742	13.285476910442172	61.386587762035006	66.74684956444477	48.169269254617255	51.401846211254	67.50998042377842	38.79399418488234	69.63726246993188	13.41895013300635	24.665456057356884	30.884664550850324	50.13774177568802	33.06325216821111	38.181892492808394	45.455798370472316	57.410252820655295	36.681794889439736	36.018210688119986	7.21894793991211	29.74660059574738	34.0874071291788
14.35259158824282	31.129647880264038	56.483210792083575	29.828224557122994	41.67279084263216	7.339339560387516	52.005718283989324	26.243084687989004	59.84424873653956	55.377592356702614	26.08956103627239	23.441822011125385	24.224503355919133	51.94709401552065	6.1634796379550885	9.10833990808275	10.071618413782693	20.213688780496543	60.55079740422687	33.68265391648681	25.536840153737334	35.957624400148504	40.87681391499141	36.104983587333855	22.993071267188192	43.841433494143864	11.045155784874014	38.52880988720532	0.8480606359712017	9.464481197671816	52.21750287244509	58.601774866927016	38.045575353038714	48.71257006297769	59.39674410162171	32.25571164403171	56.46646829132334	13.989162116430844	27.511437931298236	23.85530834136829	44.93030289900765	34.46264288021381	22.52398606967591	33.71484042815688	51.11250236111198	25.08495814897794	18.721722242655655	25.69505513176786	20.036727756375356	17.947241145251475
16.962255545881742	27.127573764831986	45.965775646375896	12.232721894244603	27.548561022214578	11.044085594732003	47.37637029504914	12.115153649512168	50.587365370066294	47.882318105465316	16.561777600451897	12.323787364178855	6.086606867591909	41.61664678737168	22.37661365933264	15.180551478100313	27.41406156782683	13.236503488264697	48.27945058935314	22.033912735226366	22.83948765429198	30.876932704459833	28.394308437869054	22.68446874296011	5.16268224333039	39.236693039627895	17.97928151822396	36.80206921987563	18.85113752057424	15.897608038060973	43.200766370618695	48.72428658553126	29.910051377750253	34.629957057175154	49.49814627945252	20.646004158629484	51.47558905371771	6.520944685249736	9.65650777461816	12.634351083594964	32.51031453556352	17.60499315244265	21.821832136578596	27.362134004321362	39.64254284890877	18.887652317220823	20.972749710739993	15.47617572981039	12.074637237170924	18.647512843170475
40.03356565296344	24.158201526312954	3.3322670631896956	36.44898440918377	19.633014851503884	50.65333018282997	15.237460171051271	32.10709537176805	6.495995179063994	7.619192213615889	28.551319138058513	32.33954225436876	42.51939941974884	2.8755544301704794	60.052425386025234	57.01808336995891	63.4543468346267	57.16560181607998	10.459240378292106	22.10413963121545	29.31035747394181	19.613633303846306	16.53517495334733	22.268624180789804	44.4158251170001	15.910641332317855	43.90622067068854	23.19081926691022	54.72918617272514	57.820891735946375	2.686350348218617	4.708110181315052	15.901043108202705	16.08392218230376	5.503824853964513	23.49403979851529	15.64307650216367	50.12218731703292	38.55627280569092	31.955513046075	13.152320977480581	31.638079940226852	32.66965729092264	20.56556505964887	6.55574401203522	28.821776800719032	36.949051131365394	57.794860911420784	34.60751503388081	36.67852458313172
7.659232314162806	12.169857829347357	39.3541158407124	28.604896346360192	30.59051589680554	21.66622283070357	31.617027919681078	20.886578795492508	41.52047661294402	36.140010652112075	15.301655218135767	16.637185250548825	27.858080353601608	35.003782036402605	26.707554290868362	27.768518108085825	28.777256392026473	34.626423202990495	44.83691018005346	21.524538084155655	7.513062154489887	16.84656297905814	27.77082409595448	25.415704162744046	28.224445827483567	23.750060828018935	9.877711578856053	17.767348680697722	21.53278472257312	28.45494201442326	34.17103853395846	40.80831663375372	20.958449029142265	36.396337229739665	41.57548695449816	20.59165820203668	36.08654756244635	25.743852327825238	27.902311376013174	16.801895130642652	31.010367607556308	29.96611181620602	4.501386112881427	16.019820100131493	35.34296256472188	11.230920003401438	2.8958561397476905	38.565732398167015	13.504927368476668	5.19257033340646
20.415459437018935	30.672534351377237	48.51662352808502	12.86417221137121	29.487073529467043	12.405170874418602	50.711714716111246	14.748705641917848	53.32396041577636	50.90164869906728	19.86246031409721	15.610302289917634	5.648160814825609	44.24862055323827	23.167946614056067	15.027258340333136	28.314921919851685	10.33020741205053	50.42677706398901	24.783134052694436	26.473805265099873	34.310574109510874	30.779430796859014	24.97791661882127	3.7402756656008562	42.62959901986758	21.12047003149007	40.38426786010481	20.352768387760246	15.639430649132613	46.04151071005842	51.36902015061327	33.049000969494095	36.43943299354031	52.13257330263251	23.450531822485697	54.75436162124831	6.219461503342212	10.130666326610731	15.886293559555053	34.826666417359306	18.60091609960356	25.477802992101545	30.736006630771453	42.0690002502449	22.42580594226435	24.554141664277335	11.91300751709269	15.679305301300792	22.249217861048574
32.36598323365263	16.16195021279172	11.257928117500056	32.16693603829263	17.57737696282483	43.69183310701156	12.357032202253247	26.546866231507334	13.417295770888547	9.712706173951478	21.91366507181229	25.98368881480001	37.4306833599938	7.411053105400217	52.613149326605345	50.16193311926752	55.81903684783495	51.39561294327281	17.72811497750752	16.655570881256637	21.441701101235555	11.553727078283147	13.32924005023394	18.140557042083007	39.179807644262425	9.066011281018875	36.18482865748164	15.699523158337966	47.25945366820689	50.961976737421516	5.868639873063781	12.489301603590379	8.543715915737891	17.16430082813344	13.26090079100575	17.8536830753576	15.026859000002577	43.81722663237202	33.905039254316534	25.63340583224773	11.811809927223289	28.18685472172829	24.781817235399615	12.791492780520658	9.687750052646473	21.482790597803994	29.056842003637968	52.628493177544584	27.73535011694764	28.929058652584114
3.178959943843781	15.260444583409363	41.99158918698704	26.34174936776726	31.034170322627563	17.02437380637177	35.6735035589977	19.17718364154328	44.634917748173876	39.618938408769736	14.836203404726431	14.940725891098891	24.59601725839768	37.53359821426654	22.397654932503524	23.111424468944996	24.857636981910947	30.189404514468265	47.010014850517535	21.99988304789964	9.820722010413794	20.112811464545164	28.799565106364046	25.56522180889438	24.712595434823996	27.61069873806109	5.393088285249374	22.09391674758135	17.12985804370099	23.800263519692233	37.128364178563714	43.70928750863021	23.337451624449773	37.35374586446316	44.49173209678085	20.84498455709965	40.143634141456864	21.343915587818554	25.260322455642598	15.203368886398962	32.3932511807899	28.535634583361706	6.496770270760048	18.54964214820993	37.44284718815918	11.60496113714417	2.3193742686205496	34.32153117128644	11.246517811421388	2.9296313010614528
42.425862537485614	27.531409166712685	3.3490850604246383	35.441449187144805	17.917443519042806	51.90640762424912	20.87211586773079	32.28135243969597	9.195357400950357	12.968762772800975	29.860743055664358	33.244725661438544	42.024607756832275	4.934335886666348	61.89035860032618	58.08262967760019	65.60645334585074	57.07677097436123	5.405524866232037	22.665524182889303	32.25338094375056	23.383652718738585	16.00634494802455	21.79484644331319	44.01242436403125	21.012493460188548	46.356479154278055	28.012917558909862	56.65144175063959	58.88210633594679	8.175626372182835	6.508850116625903	18.630442729768045	12.66254379712104	6.952822235497663	24.12261959406053	21.069806208127815	50.6416155104562	37.785915708840015	32.83868117061772	11.955682577021408	30.162766888684104	35.60355711835229	23.55596453927662	4.780189464512918	30.922081596690727	39.83990835498629	57.15240786705701	35.999980158638714	39.26426668533589
45.240386433008055	32.04490856969783	10.883939892839619	33.90192270873703	16.750326517022522	53.00179874486419	28.4586774207718	32.51236205333334	16.211524530426786	20.649362591992915	31.71213738633619	34.406405738762295	40.97257992644817	11.800616734501043	63.62899858255474	58.820710242450396	67.73205796020264	56.25972543018659	5.836997820035055	24.05749073371635	36.06507038758624	28.53647212903955	16.857886857259537	21.901985512773695	43.031154196247975	27.743504227912958	49.16340093168519	34.261315750324755	58.57471172961335	59.603944950608884	15.635366832665301	13.611261877336698	22.958427901167244	9.752875530726683	13.81378820033836	25.473860728433248	28.75132227702556	50.76749197213432	36.488789596948294	33.98948642634461	12.901688083311788	28.206723778346884	39.298085444452525	27.814271387096557	9.091304387864776	33.72940892941511	43.367831777541056	55.57755991080386	37.69199422935673	42.40995768603096
21.752865675953558	22.684120640338556	34.62282636270521	3.749316030966838	15.069366927209193	22.998981420837413	39.611132319753935	4.786240505958519	39.76762372114399	38.215836488813856	11.403908818439081	9.031189289160352	9.391782116936714	30.55015431463662	34.37257340820409	27.955057958638122	39.156476527036894	24.58760791415985	36.06319779572752	12.110343922520514	20.861907020481166	24.70833126815705	16.817880982839768	11.0160402571211	11.403015752124865	32.20777473330352	24.688421954859063	32.19751053304662	30.068363113790152	28.694797530669216	32.84015665197505	37.629700692290044	21.46696513585295	21.991299126776575	38.36704146209963	11.156748469280911	43.21331208593481	19.380509127427665	5.29161897505934	8.864948163911883	20.697571076109476	5.225968633185458	21.820937523333825	20.909573891216798	28.025592393058144	15.71389557543105	23.450428161174937	24.5663116983823	12.565846633312493	21.201350174875987
20.40111424607055	34.66008522786255	55.87458368312515	22.092213608199604	37.845555132373626	6.994955561194891	55.661777131571796	22.225247309133184	60.257667147325094	57.07444031415418	25.556284976354156	21.557873120045333	15.00918803965613	51.454090101929054	14.790306008191246	5.912727467365414	19.91569842258346	7.246921323919534	58.479846755566	31.882675442354724	29.582888212057192	38.964937132359395	38.50977849678963	32.88008117192216	13.12824122795738	47.37268191717802	19.295436507312033	43.78326191516838	13.497169550581111	6.4063452410212465	52.74928404602879	58.520004687147726	38.997741221072815	44.93954991168603	59.30360290279651	30.449755382468464	59.93627260506971	3.8300195949601155	19.3796146447085	21.93250422978341	42.65237525957541	27.709575701073426	27.592079859353532	35.783430075624175	49.6841678245157	26.786706275995073	25.243548014278286	12.554004591006231	19.950795720792172	23.37498168738145
33.91170086473186	19.306751744940048	9.325418531696107	28.878579271180534	12.429358917918657	43.660986267143315	18.48881768539769	24.619155413786476	14.077781039988494	13.518703951880441	21.539477488603282	25.11946010327616	34.9416008379451	4.923149547814189	53.46250675188717	49.929110565648706	57.12043125047481	49.65607366082517	13.64362260925853	14.685798434071812	23.81844303893292	15.526410136926236	8.98064097885212	14.68293234971007	36.847254352948795	15.388612044476165	37.841947739511696	21.362428672074326	48.20076172889853	50.73107943392738	7.514954028652937	12.042272371428355	10.258207875349767	10.73116761468362	12.80891293073105	16.110089962745118	20.48258319926456	42.77943840178769	30.970241655009502	24.723468708949834	6.026788131413194	24.16900477689827	27.154493423658796	15.20258726376956	4.1660445454405	22.417005674544292	31.371309928837437	50.21358623468554	27.668831904526307	30.755703444658824
18.688450581123845	19.676196467605827	33.9154765364192	6.729996796802092	15.358800679444348	21.39860624051274	37.46218689111343	1.4690060739748905	38.77733859372827	36.69484953620992	8.21239611741185	5.740027751124078	10.413287327892261	29.662800418516692	32.5951073517171	26.84240672344501	37.215207269865566	24.929988099550062	36.01886493146575	10.379736606518533	17.591035326765105	22.032732008915275	16.19841903108481	10.436390525685207	12.193725885723747	29.812655717113596	21.7948670132146	29.317203739957268	28.027932582271763	27.612607945135096	31.594157183553406	36.78284323892557	19.348427113567634	22.486658661676838	37.543105077372985	9.174273736508077	41.227762392413176	18.68458460415419	7.333250032822952	5.553908916178351	20.282416163696556	7.990782097257181	18.497848462849394	18.233413004786534	27.4823099267445	12.453268726146128	20.178429997976895	25.64303714980418	9.405243378763162	17.957081189208527
10.802462492763533	6.880072844642837	34.05846124107513	26.80036120135105	26.173582082752205	24.56365161164915	26.99429428328054	18.751572025454532	36.28146985625794	31.031854757166826	12.255064230059215	14.79649872767704	27.415269867232958	29.71202623536455	31.05688162851047	30.97483554508783	33.54097143984149	36.37982845940288	39.58063453657581	17.266866889770874	2.8705093881995905	11.614060689387319	23.018728511029995	21.306879310956454	28.159282703800724	18.90878663517822	14.046768512657248	13.690020012729095	25.749293262301734	31.71309646337747	28.896270178150527	35.52922789121903	15.706844213436032	31.609600228011526	36.29873349950986	16.542966368084738	31.461244638540926	27.540731702981386	26.59453298358739	14.834329638492052	26.045100162930645	27.18875416519284	2.7620714735461034	10.762289508190662	30.11250821275663	7.856884282871769	6.383079591925711	39.73047571524381	12.694593545805072	7.26732795691726
39.72912752437398	23.124466637366062	17.129071959906867	44.48550899437495	30.467594437366515	52.71564653665478	2.237513683812158	38.11903834663598	13.937655641206321	7.382443246703176	32.44892495955634	36.698548243409945	49.134660218571135	16.47560131259056	60.12328713261785	59.26076812923488	62.52045712829177	62.19670679997188	24.25070959076532	28.740546904457045	28.644537510668393	18.531194151245458	26.226213063833114	30.79773104444465	50.72826784152198	10.246852071429371	43.11954346917014	16.370734576756163	54.79921215841803	60.03860192076497	12.353090306324091	15.478111431769115	19.47078092772778	29.248196661188775	15.789736625292175	29.73475323486645	2.4799014674325983	54.03337149461519	45.98500069026022	36.4099640754982	24.49709406608099	40.882445395112114	31.537388758083832	21.71703619809954	20.217306554420606	30.671205046935572	35.446987453003096	64.04990647481965	37.535950304555726	36.13099210889065
25.599877474786766	40.47185721801149	61.78319296678562	27.172397234845317	43.50152579990445	11.56764650113973	61.53714513971592	28.040852054783976	66.20702172189904	63.03641753063763	31.520581328536334	27.51416996231888	19.910836733930335	57.37679832934537	14.725638332016251	6.464859788889711	19.3210177599976	6.7861527160986865	64.25806306697976	37.79104216797496	35.296638813670505	44.84207621521267	44.33831574248374	38.65829064994119	17.889031650242774	53.23840406865586	23.937625328002312	49.44966746827448	15.584350297665996	6.202517607581191	58.70702961769428	64.45230968310445	44.96012862688397	50.55014360889162	65.23446162945554	36.36507363172097	65.83200622593058	9.695485068287253	24.438756645203995	27.886293613206803	48.46826186596723	32.91600041295892	33.14048392142731	41.705932743490656	55.54970936420483	32.68494417353357	30.49022981204382	12.179484313140168	25.88525771615692	28.78139734294059
39.66108197483056	22.879773379464808	11.993688938286596	41.59526991077466	26.505737413572845	51.95813600321677	6.253055480806623	35.821642330453706	9.341761317642526	2.4807535203348574	30.753702822937747	34.93577546739163	46.76716495976334	11.51221155412732	60.1294803842665	58.49139706330885	62.900737159804095	60.47051903236609	19.154390212539052	26.033504683653902	28.468585120445706	18.034989066763675	22.50700064726823	27.544306087122543	48.47799991942608	10.863117152263676	43.27397194299574	18.148054890488808	54.766263635376426	59.28340593060199	7.388131395097773	10.525789476024707	17.32427492725132	24.59091773616325	10.921383673115923	27.18430090912507	6.356023768531612	52.63946595355133	43.312884349812286	34.6092036157713	20.267774928338326	37.55709088041865	31.612207285059316	20.582506396903902	15.328993354084133	29.64335291852558	35.741948432977026	61.90919561776968	36.28247769002321	36.08962899820934
12.934072097381746	15.060009412719054	34.28209303147074	12.519857289673169	18.305726537311514	18.79818882761134	34.74401365666257	4.673020351894024	38.49329207274776	35.37490134071587	3.9067084672109833	0.46242748381523496	13.707892954612635	29.805244180942825	29.24531496750451	24.9762626783377	33.46334163596143	25.87404743614319	37.54374113317428	10.500795623917558	11.948862381717166	18.37114789601467	17.601579207403365	12.70848675734489	14.8944898389076	26.65720023766691	16.36081603224071	24.872224350855323	24.254261153811907	25.777498323878863	30.966568380806144	36.817603044460014	17.324839543498328	25.308614412864724	37.60624615257547	9.041452839758552	38.82241169806987	18.099917415413163	12.283398959073587	0.6088257127757591	21.72525574547461	13.950393093582472	12.45991961907159	14.761894964905922	28.348259128472193	7.027882407310113	14.049767037297253	27.837404305154735	3.695848338250649	11.863709871024795
15.154982453891371	5.079323406309337	27.62206114015705	21.276991603999708	17.924967337766027	26.489190767190742	24.82288890221909	13.408265360463808	30.78871518821224	26.592257831775964	6.5953872412012515	10.660988161657336	23.86500456147021	23.113477541239508	35.21599817653142	33.01696154175648	38.547493585771626	35.745379887438126	32.42477061788163	9.13161998010764	5.520661058217376	8.203535055029217	14.815246014228102	13.219288364758182	25.132405279000274	16.596191148091425	19.06167930663266	14.779022681053952	29.869854717177308	33.810019916097694	23.16188986253703	29.58403440636588	9.008615979273774	23.433252512678465	30.377184198700675	8.60798568667295	29.04974727516347	27.466486909129422	21.804476080980233	10.467398585144249	18.04787944381908	20.340374360720666	8.594514784108005	4.905366799431588	22.855638990080116	4.1668334195379835	12.654789269352941	38.0285699251412	10.96660647360299	11.926692600954267
21.666487260165127	17.83353959757812	28.369729236594193	10.088883619674936	9.882790797991724	26.623690556867317	33.231756841021756	5.986014222972816	33.363244610662974	31.67446764985303	8.30755350106404	8.727589961630722	15.651927898867603	24.186260690316725	37.5957894174621	32.299678360933775	42.031078184933726	30.50395912452803	30.380430231312932	5.702932941527393	17.417478334226903	19.01602472984181	10.591244695758144	4.797693398384437	17.562298817302143	26.054434089748565	25.216849063824277	26.81368571052927	32.8026876283127	33.07973114467089	26.33791495954088	31.295751165963374	15.152584597596084	17.027708244052693	32.04661256523697	5.026695262165065	36.74679816813429	24.293543591698384	11.819781733968462	8.342746579217442	14.649091196717297	7.448951020461693	19.272624792109408	15.300825606169637	21.880979439929337	12.515879025335186	21.963490032740307	30.928717737523012	12.583514247683008	20.059602787571396
20.56716721571414	29.388452119219192	46.19512907650801	10.21766299578933	26.970471716699358	14.317533124257292	49.008662338362996	12.623100001833897	51.09638628812583	48.872426407833785	18.23638503180614	14.02662470712455	3.032253661775203	41.97359860001422	25.38569354227321	17.502804729744007	30.502213705660253	12.710111671513328	47.94501969374877	22.630543235946128	25.52202029260187	32.78960701162377	28.41313091668047	22.59265826216979	1.4140487161556563	41.02201935019109	21.749757397159943	39.1726444275957	22.245285068583495	18.14228520241494	43.88778566304618	49.09212745416225	31.1636929018346	33.881520363252015	49.84944863945257	21.341782331541015	52.97479062654648	8.614371170066631	7.4841303311570275	14.255953122208469	32.42296310257968	15.959949205412217	24.84780760279775	29.135629722293608	39.69870185815764	21.17319875707726	24.36907988524253	13.527732303165642	14.696888549469719	22.002742297976113
26.116920613007817	34.305418454544274	48.89129518177531	11.36115014473843	28.951139713992813	18.57874636093519	53.250687354220766	16.54863455925126	54.0935761057973	52.44131691835823	22.86763234890838	18.81062123301912	5.581843791368174	44.868903905527205	28.922582624694986	20.293981137031615	34.08585928108743	12.027450148158094	49.89327124912007	26.151351223359388	30.753248472008046	37.39704100910207	31.11936606652581	25.340052572961856	4.534731149309027	45.45529662651852	27.180928410397375	44.117643184841974	26.488534434245896	20.790966275689865	47.153182850454456	51.93357405843433	35.17894330766038	35.45680902822664	52.66454821467216	25.005662350323597	57.06391296303393	12.037676993304009	9.053932668527594	18.975205937802535	34.91018705570144	16.953606724932023	30.26579221228874	33.658983414980085	42.25050043117475	26.189889058635394	29.914240439120416	10.42617874671882	19.997970103491316	27.54154787205289
24.276977468388267	7.7422383789014795	22.44095543153899	32.26273815509419	23.105530416351726	37.35423999983543	13.468385968023401	24.844067268206352	23.438186655437633	17.60416425485197	18.344520717511315	22.514468644117684	35.61474439851078	18.68179487664069	44.70156718793256	43.88917432818296	47.24677057335679	47.53122514613294	29.003784082006735	17.28038205096863	13.1939252065558	3.822962453828104	18.67214735594081	20.71927024317124	36.96060881021731	5.222836773246992	27.72279477756212	5.0007457267695266	39.36508106179895	44.66039372793137	16.645244947152204	23.176244747341435	8.760523023270686	25.692396998638344	23.88906158228551	17.71271776942045	17.89259845867932	39.08776438811236	33.185234736294795	22.29783499026642	19.598163655857185	30.073495953182753	16.09631754375277	7.622823291654816	20.45476184309861	15.721316075923541	20.09037267552507	49.911328104381674	22.655597253847894	20.678531337936594
39.55515312507573	26.859040401699477	11.154615152959888	28.748676488736642	11.285450372819929	47.30057614714972	26.406112129275424	26.880638876174864	17.109535620331602	19.71078514864003	25.976576682588817	28.67935669847446	35.68250154681964	9.712792323459952	57.89315946504202	53.165781586572905	61.99190996294973	50.93757866165024	9.814091903055878	18.31809002308593	30.605714356247674	23.70778186026583	11.118693815934128	16.232401101681667	37.72592124979636	24.162137717155577	43.4713759827449	30.067636829582707	52.83451182282527	53.95200949827592	13.83735177784123	14.440675903276484	17.866954134702866	4.853255517251674	14.927836027573292	19.7334422446991	27.57319011435276	45.202380994582015	31.2614764909039	28.2624831473819	7.216679840785328	23.182515632320136	33.78952423251315	22.588596873946504	5.933304998773651	28.073809201108645	37.803946637199694	50.51190682779497	31.951587089864184	36.77717074491948
27.50863290654417	40.984402315568765	60.394837428711845	24.254628968310534	41.33865597571013	14.201194383717574	61.696212601209915	26.558643946215568	65.12796865588541	62.46263250805777	31.04150400210599	26.84410607665363	17.031494323007696	56.098859659792325	19.747514002190474	10.923407735352866	24.498101272161378	1.8833586837776668	62.310030205825456	36.563115392621775	36.14896088731241	45.059403860321034	42.68003301414173	36.88234822935696	14.963809396202148	53.47099397415666	26.532149371741877	50.360990370943256	19.863091864877255	10.910799191584971	57.775067782158885	63.21674839565796	44.45983615944084	48.22580819872852	63.984626634378856	35.19587270289894	65.87292175261562	9.620005350648567	21.572107307939387	27.173533651067377	46.73162858971173	30.055970059964565	34.40098913233315	41.68444745878802	53.96861550678898	32.88766337220633	32.30324688247398	6.892633885756696	25.953239304984507	30.34091031945206
30.510555608458635	43.71285961480525	62.42108646142222	25.691781546776504	43.05653950499207	17.24219514519847	64.28899711975625	28.70699643567453	67.27718900973665	64.8128118704709	33.52667653610012	29.296138836127298	18.6408478520964	58.183501164947295	22.23109212271408	13.657585838096939	26.802234157988654	3.757557131174787	64.06626674946763	38.74148912399001	38.96805473533231	47.69990131260395	44.64019745510332	38.81775363567635	16.61033486914833	56.09815207513637	29.57514264949736	53.16446440661231	22.71032405009905	13.55112072141674	59.99852251709594	65.30368604778702	46.87856501203987	49.82587777076056	66.06392252355569	37.405808368696256	68.42435507607112	12.50374787470839	23.08572307369613	29.60843338769146	48.63814664038825	31.45776971524387	37.30214872335913	44.26552241961331	55.92391544502264	35.56393149042286	35.287069999939675	5.664521958797126	28.63186812077323	33.2969273935672
49.586091329007054	36.337975196147255	13.31633984188105	37.5062657611594	20.733650060452504	57.14949013932726	31.376024505914746	36.57900701110934	17.728987010537782	23.12431780160084	36.011676162285376	38.61794344989198	44.67010951111486	15.299118729147386	67.85853028367622	62.891094887826384	72.00573310736523	59.954367041630896	6.414243061434768	28.34488669902196	40.41507302607781	32.728814726911665	21.149972899597838	26.03991515979996	46.73694122377846	31.443732885206245	53.50629102265606	38.1875610793509	62.83340739461475	63.66955293155078	18.78455238535828	15.388711815165664	27.243379265306217	13.60716009135258	15.371998879880879	29.749621777524116	31.152795963082568	54.72817992078541	40.14537416459436	38.201194677967	17.241685805092008	31.742978295756327	43.65388250747182	32.12267652781211	13.120144529915784	38.08312046881895	47.72767894783692	59.03051842507694	41.959313697661955	46.767881851258934
5.813967665866434	17.58210344835506	44.66354091233597	29.689625521164405	34.45494161574772	18.011830836625183	37.160645627191485	22.65967846455551	47.00771959305159	41.70538742918489	18.333882414092646	18.44037568888123	27.543681155230452	40.25900092159953	21.491170793665386	23.600486654776017	23.275569824133836	31.799057227221265	49.92366987740332	25.3929894399282	12.47571509124845	22.34078313425507	32.08753848231096	29.022589748329793	27.497104997294542	29.332007193208877	5.558311109259261	23.21430793151677	16.49123932180579	24.221057338156765	39.60109219444002	46.22489837681478	26.10525130585505	40.67604401231073	46.998217165505395	24.273794856732334	41.62647659797688	23.124474902484458	28.493572021100952	18.7109143280798	35.587419768740155	32.030531223758196	9.127345841307708	21.216755242049654	40.37724407077496	14.945007063323294	4.972466141559843	36.26830308599021	14.695797584870187	6.421558917581456
22.21878994556309	27.88299648080071	42.035731704780346	5.0947738659452275	22.34263972425486	18.786147442409376	46.3247701419236	9.68293650980243	47.15897358727194	45.427841072606604	16.303417001041826	12.504144026528179	2.1879535239725314	37.951049589530896	30.09994550837922	22.548033499822406	35.15260208688609	17.436538292432292	43.3531581316796	19.13823209714212	24.84161484138407	30.684183497858616	24.229057327519495	18.419067090868747	4.248919185770484	38.61706637967041	24.17482254867378	37.668920074278596	26.55658188502934	23.211990542865145	40.1636611379507	45.03741376562471	28.216575688684244	29.09464792826701	45.77655303517836	18.00451587631175	50.0942042622928	13.652676554150249	2.3800280700626866	12.59160239217331	28.102465125837046	10.886528013405872	24.857466244477543	26.910002822049837	35.434585414170215	19.988677857590893	25.265605518901992	17.1536521490526	14.520322220361745	22.866800876839388
40.36355817286892	23.578426665623038	12.35478367989096	42.41315155777918	27.282898766942594	52.715131160224544	6.1844814954908625	36.63711551542794	9.309274107036849	2.576230992230341	31.550630266198937	35.736824216846	47.58453960854591	12.119900619072276	60.83439106446798	59.2506860867879	63.57446694442749	61.27479526921699	19.443528308471503	26.85232230885368	29.170077062140717	18.742812317307695	23.303594160827483	28.357506661452625	49.29388275871366	11.417548354322804	43.959932017432266	18.614497813204654	55.47272866813672	60.04200233093274	8.015298016026476	10.687206029090275	18.128528312610168	25.272737261135326	11.030023300189056	28.002088933262176	5.751839304248227	53.43010915891346	44.13188094736588	35.411490925420985	21.023652697924035	38.366078109612204	32.29611445787445	21.34175135432701	15.95789358611381	30.40638367056392	36.41019577348236	62.72400739862206	37.06188264832294	36.78742960176048
29.033957409681122	17.32267341260341	16.550379044761584	21.26943540660064	5.697339975133084	37.25407498769455	24.231823565696715	17.41735760136986	21.65587013104027	20.767179653654072	15.538423956211512	18.545618771974713	27.431121295001628	12.426703483010145	47.58997013291388	43.32404352285626	51.58108536909215	42.30980225544152	19.079051895781774	7.975338707465823	20.399086957164993	15.258826335451333	1.4000054351278113	7.111184434080917	29.368514774749432	18.886248269078454	32.95008522188479	22.79519206037077	42.46489398701026	44.120448938250654	14.99064673035238	19.507821625437654	9.201097222738543	8.641758229127275	20.24988629212302	9.429829906512781	26.98677548641891	35.7766264733365	23.388380722746536	18.132734240047075	3.3264300204118746	16.62757535380628	23.47576870858035	13.109485513242277	10.111898500345738	17.570235311875063	27.39411642366909	42.67959425527054	21.596855272342196	26.287530371539283
39.36106095143703	26.58151854649108	10.908154183928296	28.766123544227188	11.265773950149327	47.190119609747704	26.067822308118867	26.801151561878203	16.866308929610426	19.39852951155437	25.813435536541128	28.55374061024918	35.675609726644694	9.389532359896902	57.756165582550466	53.074324893703064	61.838469446495694	50.921855319081544	9.782041468103511	18.162995141239723	30.360609320200457	23.403337204732818	10.964096750839548	16.14366387977919	37.715872723679226	23.820666768294284	43.28012066034568	29.739001734811403	52.687417356365096	53.86154555465807	13.511656900946326	14.202783904830738	17.577462228822533	4.982335257529581	14.700849981900761	19.58404186154143	27.249663328339675	45.13831621068767	31.266394913506122	28.136964314264347	7.016423996071325	23.222207351062778	33.55268188221738	22.313374467050735	5.599287430987983	27.86876735444468	37.577612209196765	50.5344507147848	31.80318923609355	36.566401140995815
22.799727002183033	6.733559416597727	24.441488512889073	32.284454343066365	24.196293918421553	36.12177179805558	14.90427434275428	24.656621044311525	25.43014008335312	19.521415784614213	17.964232597266736	22.032745365491156	35.247534456780784	20.64377412478531	43.149804601634976	42.63557422341043	45.574599252978174	46.70095741724959	30.964381688423593	17.76269788034651	11.88872744608995	4.125923560847129	19.848937924480044	21.40666368307481	36.50561562675766	6.8801348501961845	26.14188636653942	3.856687937726699	37.83383734422262	43.39827229008024	18.6562012771961	25.18710955331836	9.915072971092693	27.18640935517789	25.898832106707786	18.03721717827816	19.368086629023633	38.14671851591108	33.046981357295444	21.848369525263628	21.080250048780318	30.44377620763357	14.598750591411406	7.731369544458094	22.313827164971375	14.951379351213669	18.468554579715065	49.27787832235856	21.83858823949717	19.207916913971662
23.832871145528745	38.227593498469055	59.14857982457034	24.479099379150107	40.79286764667766	10.05521289257592	59.21548627091932	25.368921061800968	63.61934756354534	60.54017344466038	29.00750501638921	24.954416675492613	17.228388275187786	54.75516162450377	15.435880364285953	6.461548856755046	20.33011129010339	5.352593726479033	61.5667043191422	35.161749518857604	33.149582092073324	42.51961674249316	41.664642919395504	35.97083909108385	15.218848455207258	50.929934592362656	22.50395327600917	47.346649714230914	15.346464362074496	6.535949384755116	56.14024792620216	61.83988317066757	42.46447022923427	47.83736331400603	62.62027201846427	33.742158890265095	63.48166567687997	7.101482393212467	21.745288547117323	25.319934167761478	45.789410700964204	30.213548661231	31.13248788109679	39.31608858029186	52.88944955659123	30.33568123861433	28.698560631715036	11.002482392099177	23.479306950460742	26.87692351321353
30.228208972483024	43.95445469771089	63.334065789785	26.94307741672951	44.16677999848973	16.622419886411418	64.6960524935554	29.520288370706723	68.09851315074044	65.46522843291962	34.049780363425754	29.851471511351484	19.787280827723396	59.05308282944138	20.751448434924168	12.446856242478507	25.20311425024103	4.51256240476725	65.15914149025664	39.53552051888983	39.07863701767703	48.05255735185149	45.595950558546505	39.788229279999804	17.730299984424914	56.46581661515346	29.055490164710072	53.29512158443062	21.567133585632483	12.252928963775497	60.75975734619188	66.1724516554599	47.4666847346196	51.00703959249225	66.9384842405371	38.17446209422011	68.87736576513265	12.546652220278219	24.293200389520578	30.180108978806757	49.63133100327765	32.733800444487514	37.26864387449245	44.68713393936626	56.88576327432865	35.87522918244405	35.057936181776256	7.554708735740496	28.94253546474245	33.14547564401263
19.276642903169925	7.241561136982404	30.318754337715774	33.3174628506551	28.165224701435246	33.19809370270377	19.55378316727893	25.306776546975257	31.23733021644873	25.150303874378622	18.393532339140126	21.9253612591353	35.091200756749245	26.46501810591263	39.05027287203121	39.56449196704459	41.03315468663025	44.96349047852353	36.7749387340569	20.50420344554084	9.859618883048016	8.517359613860963	24.108615002794245	24.49224399984302	36.06285481433671	12.271897283868375	22.133818354809968	5.46133160908999	33.84951395347937	40.29138522439213	24.540171419644448	31.058604505587184	14.554337079071832	32.02891320741882	31.764816424357463	20.373918004838764	23.989172228868018	36.1587680008488	33.60693734464474	21.847138640405117	25.967966473437937	32.47497126789034	11.43305126520638	10.731107473404139	27.947372007775805	14.440820913514097	14.522003759035686	48.12777420427772	20.688031109263868	15.850893260335011
25.505227298098113	38.490148556558054	57.646076494898566	21.5905725263484	38.604175645958925	12.801377755286518	59.10281593726417	23.815461828073577	62.38987184278113	59.76516371550183	28.38689747763574	24.173665636996333	14.340624242412245	53.35358667452346	19.90042790529307	10.829801444989942	24.864612838639772	1.5283224359509167	59.568419114787446	33.82584248431958	33.75218418139817	42.495242310412756	39.9294573828499	34.132177391964454	12.271249177502606	50.8986042701827	24.828223404864563	47.944012799876745	19.269777140801693	11.018166145928285	55.04770858891949	60.472024256705645	41.78213363211389	45.50680012258878	61.23931171432449	32.46298175841145	63.25651096322312	7.365876775320167	18.893249860514217	24.49655425232539	43.98178858559123	27.39202581609508	32.12815293241184	39.08180813437525	51.21804197786302	30.34837450866175	30.227611652139785	6.711034461312549	23.414577279213468	28.18810666793267
8.236780738413792	24.920702976217164	50.187691043243426	25.47417144802399	35.830457324413494	7.0935963111152285	45.919637192906215	20.81292027140641	53.53087901105924	49.10157267395635	19.950139072098082	17.61613807921751	20.912790170075827	45.652555219170566	12.47417834181877	12.540277283523166	16.097326419103887	21.251105957355207	54.344682775702026	27.596947820086346	19.336717558349328	29.725227685506532	34.79612086109219	30.221303110430092	20.13283741113308	37.70558598857227	5.592765766486455	32.668310794822524	7.132825691528958	13.188716968568052	45.90368191216368	52.2905289133294	31.731927693117377	42.7926450705888	53.085369511020396	26.190359847692086	50.3676851471669	13.116909156805722	23.45113467397418	18.020448086919824	38.808278285537675	29.557523709700444	16.434799795133653	27.413924380012705	44.87593908896253	18.777085066256014	12.8919254048009	26.16413657839339	14.007423985419647	11.824408827980342
28.24804516796705	16.066967366426777	16.4625347911591	21.740052843493622	6.938347231755386	36.897741324787845	23.131218244633274	17.401041608206285	21.333532906251275	20.0358548949381	14.981603823209184	18.212570387933276	27.681655064287053	12.177139901726823	47.07740116851184	43.04619480883459	50.98379740301797	42.40825372301101	19.503957154647335	7.62730053892848	19.322606786937722	13.898907396632445	2.4307576601364262	7.501598862584372	29.582372620659182	17.591163567042297	32.17722585306645	21.42329626690948	41.90933703137003	43.845343418057375	14.414484085910882	19.2965371005757	7.833295416063341	9.88156353795797	20.056586552034265	9.08476032116441	26.010089154507572	35.66629991100856	23.755230941335533	17.805032553703562	4.187988973051305	17.33340409327857	22.452969095979068	11.829585118311144	10.258199128220992	16.72451542943309	26.434079932585313	42.95776524203351	21.094770235202617	25.41061422980914
10.936282075687092	8.227521910566159	35.38868163160305	28.524746135226287	28.07073137076194	24.943812616429867	27.412024639892554	20.507450375630544	37.37797469369807	31.919659428814434	14.114397919708187	16.475860113052146	28.856638098896116	31.10097864111435	30.765559355686314	31.248888972403876	32.97964268028302	37.21733255985799	41.073880982520365	19.187457922677368	4.801269212915765	12.733822871210869	24.855326228714787	23.232873168685433	29.50943817464168	19.509247702888747	13.791164146227066	13.693451241770235	25.524252457447	31.96662653270509	30.092587699441548	36.73598044388762	17.248012142415384	33.42659092075329	37.49641931980545	18.47285081975185	31.883574844769612	28.33748066177884	28.224665892664415	16.538320296965594	27.80189901248689	29.055299867152048	3.7782743983889455	12.31799134370344	31.65818237608085	9.724285771634287	6.150190816607028	40.76431691867278	14.120926685323662	7.623626889377997
26.78446273940888	10.622402580208586	22.436304580381222	35.3399100689027	25.532513195655223	40.115536195715116	10.960593010353122	27.954846653317286	22.62839471869516	16.323606356990336	21.45317697620998	25.613602257063476	38.727381491227064	19.102160952608987	47.09910839831307	46.63249181970716	49.44143869050542	50.54427093648456	29.33193152103786	20.21750846048559	15.88462494632079	6.932108763627336	21.03283123325945	23.519138532557868	40.06681519744283	3.4324502239962427	30.085196325448358	4.114840941585764	41.79415664325856	47.39606948625809	16.467348649486443	22.722720019515865	11.319140905171961	27.518200693843596	23.382650604509934	20.71759370125905	15.43226514340383	42.047420183796056	36.28951226081989	25.401155265478774	21.499474168837015	33.03137129661473	18.584832435623692	10.724865327960803	21.378256980451884	18.739989402115107	22.39858858663707	52.98868167538238	25.66438701140624	23.19622974196098
25.88136282447254	17.60220617030578	22.27797751329988	15.483277179684547	4.48408417552535	32.49307916680727	29.00120182464431	12.086619858209009	27.448180523693626	26.34206319797775	11.910276245635073	13.984373947031692	21.691763062346933	18.215807189509324	43.22329405468311	38.33852555727228	47.473286666832266	36.684517110949805	24.18211340717123	4.688464842641118	19.096260024246092	17.12547947957228	4.468074678842016	1.420894268196831	23.65276078663261	22.682818994280645	29.674644627881772	25.093672973099018	38.26457512778229	39.1256628570183	20.703409507775508	25.282266698701346	11.837857138905182	11.301157598853768	26.01782819977422	5.7116480295587735	32.1173231803584	30.47132285469854	17.601079740856566	13.56898617163013	8.442805470057497	11.058014789826986	21.708056376163277	13.959153080906159	15.717323495566896	15.100765574375025	25.147092909997756	36.9148424738947	17.494774766879857	23.628917472455925
33.863600576380186	17.535760829046197	10.241748959579096	33.65950600068385	18.729019910489946	45.278433391217376	11.448833410558693	28.125617573521136	11.936854305152842	8.126179573577202	23.518148657924325	27.588233424517412	38.99139919480315	6.823184033430327	54.14697792332999	51.75322053040138	57.31373908643225	52.99310334363796	17.00836741638893	18.208611168867836	22.884655424905343	12.839687649842604	14.594479290165033	19.573378508517948	40.7504300720391	9.334572390626203	37.665343810879335	16.358252065833724	48.78997939472234	52.55298410898016	4.529270139256832	11.16969150186621	10.135055652933277	17.786372894436713	11.924758382144855	19.423612175940185	13.78412156817729	45.4222431604877	35.431348218889184	27.23756220496444	12.739743058431749	29.58594060101378	26.211036818578037	14.291704087661264	9.648876196422853	23.048854392639342	30.47926313236897	54.201057707338734	29.331884073680826	30.406835232114314
25.50529694686742	32.87833000375697	46.98620702526958	9.436272666638637	27.02597638904227	19.033191068154377	51.563381479664855	14.890530110559768	52.208433956412875	50.62269032947736	21.363909103021914	17.395133149101923	4.15534873837813	42.979374113949	29.72217042402832	21.30911198722343	34.88029021655028	13.740582285850296	47.96565075913155	24.360042542189223	29.51848287968515	35.837948467145765	29.225490822584632	23.45753212889026	3.7929606546749883	43.828078767624476	26.83466652147591	42.68664311671843	26.983334352663018	21.85320992932998	45.298144264961266	50.03700707828065	33.459723585549916	33.53108940053878	50.7658876218237	23.242249177601813	55.33755014410513	12.744414051938763	7.171847592952845	17.53204402741819	32.99968446757977	15.030230881988114	29.203681169164092	32.07924145342784	40.339785266921794	24.838106156627138	29.09469831648093	12.353385226794973	18.866132124750656	26.70377659077699
45.457117843886245	30.448777522677254	4.203061810775775	38.094003590132324	20.51135878008532	54.912375758173106	22.249877932739555	35.18748495422801	8.650911086572464	13.85414827859006	32.88524778361447	36.23696475027292	44.78094389975237	7.628806592317294	64.92482880581072	61.06901672151711	68.64489841441787	59.89327773722645	3.0768996970972355	25.648653440402082	35.23772856546083	26.210788539907885	18.891737452333615	24.638622598739172	46.78431263845706	23.300179906962835	49.386455418944514	30.482093178392482	59.68835033892818	61.86777252430846	10.116888130529782	6.150085470487073	21.60840691554347	14.717192982225603	6.2487770421777835	27.107679714736538	21.85780759783928	53.56817261325619	40.4899756426743	35.829509973154536	14.78679129940992	32.70968960308221	38.592404287629364	26.519575518289628	7.777614674018694	33.95834001184722	42.836508792527624	59.84573145164688	39.02394910379485	42.284602996463
15.33151654445141	2.115884215207329	29.233426362162945	27.051111913052317	23.21255959888681	28.57877562638593	22.382811808928658	19.036447526261668	31.332366811564615	26.08931842548746	12.123147985341813	15.713447224878779	28.93650955927584	24.946798014082333	35.76693105759471	35.08786172626022	38.41196221358105	39.473690784139876	34.95328674129556	14.879632228929282	4.349412063477818	6.658766409938643	19.56573039603586	18.96054083901941	29.984621284931812	14.167955879138077	18.81486337163196	9.97139551390344	30.42496897652211	35.849621866376104	23.97906841696498	30.61889441618642	11.21218306799304	27.9677852159173	31.384129589454503	14.538569655284286	26.825310471185826	30.805559189427388	27.34571160117999	15.617914065319367	22.141635455924206	26.370200678501718	7.1605384867144375	6.369143843426873	25.584213706402796	8.244609986444004	11.253763521385144	42.33944118276401	14.78986326358063	11.733086099434695
22.739008750620734	6.13770761022977	21.20948699419492	28.123628391110977	18.942760735644434	35.00989761473158	16.191707159743785	20.91545977369828	23.301182987464873	18.358921095485314	14.716156429253886	18.960109652664368	31.824930488876824	17.00638909231281	43.175292139480824	41.55393857222362	46.120393679441015	44.340494693432255	27.16853484285777	12.951162306793904	11.599428815825123	1.619443693834822	14.591185162050879	16.371979482020066	33.26947532883609	8.08045077003238	26.449417780163525	9.04869768442374	37.80862451672702	42.34135609513851	15.90579900616102	22.544593953123368	4.669331995724772	22.07526009483598	23.310528176860885	13.440394507878928	20.386355168850283	36.12692720251415	29.17188704522644	18.70215008040857	15.978290563849455	25.759019080060355	14.87404487544691	3.8341109058676355	18.033602715931934	12.789604016900807	19.120214451140942	46.4138965169024	19.62985105724061	19.206236906251608
42.60967550591484	25.926190730552204	9.10928702116868	42.500278459842036	26.425921040746466	54.43843630861863	10.150391767947335	37.315784191875814	5.344288584115166	1.6954441059105707	32.78330961136492	36.86075300960527	48.10147797376892	10.089136887357254	63.0244581982239	60.93615668093824	65.98431803673341	62.24448278806287	15.8782772503839	27.330453970060493	31.464275834076837	21.06894979438163	22.835187603026448	28.27679422381002	49.89925405411452	14.588257837157753	46.31603594991031	22.009414463456793	57.658032889233986	61.734113506313776	6.488450999575648	6.932579265891757	19.35873242041946	23.439511561509395	7.180415644502949	28.596216532270034	8.961940680738115	54.69291194002116	44.40601975368801	36.50977100444408	19.971404863840664	38.06389811991235	34.69936153913336	23.190690018381034	13.913327745728925	32.13882316532073	38.90113093401497	63.35078402526958	38.551840287328595	39.078438673076015
20.733135249284075	5.911977686569216	22.124402196834815	24.1155713363272	15.953026710064323	32.11744497401674	19.869577632807562	16.968642494889725	25.103181311709296	20.947989638164735	11.005454612916587	15.254962703130287	27.923882523817987	17.663120125007882	40.90567440053373	38.627343391653916	44.1733262124261	40.77077855625685	27.323404840358265	9.076275451959212	10.16019031271127	4.5912976426638314	11.912073917955091	12.718189883080761	29.416790680592555	11.970148391004882	24.59914554439357	12.557771722352443	35.55467847375985	39.4235553823746	17.48557856991985	23.95757556740305	3.471872037767996	20.08613273089908	24.748065182378678	9.467409755210062	23.91158258405746	32.745834985664125	25.18463407882733	14.96903368486271	14.17543658641366	21.836484849075795	13.516015348637321	1.6347309601731932	17.823357459578606	9.813068695690234	17.77021152158339	42.649172280935474	16.346131827121727	17.375980293624533
19.280705958334032	7.311982329427617	23.621390389806773	20.834638148972928	14.1323096053385	29.720646538709506	23.052610599607586	13.699313974787858	27.16429887801855	23.55114090967557	8.015177958290032	12.216236313083336	24.678903111652023	19.087934913058902	39.00309255136358	36.170811553127486	42.529841219139044	37.76913268467557	28.160823452683267	6.172660884972335	9.79125357371679	7.6984013899782395	10.647136814505453	10.106854960588642	26.205600923920507	15.246811691887906	23.21348466745916	15.51776242481299	33.696154566956366	36.97164857915595	19.535681780185122	25.77130883758265	5.477702072746926	19.215906508001396	26.567167232062733	6.323818674650092	27.010731718839036	29.918438793053586	21.892713095559767	11.903754820992331	13.714707283585598	18.73022564368261	12.943746575107372	3.991031077677601	18.59281971593609	7.80741371073176	17.003386800954676	39.493955762488646	13.73411425786846	16.181653673716347
19.304472820029815	20.103712396863752	33.81161617654157	6.260225571807089	15.050110347278137	21.83789054633213	37.664231702173026	2.0752539340009086	38.73116110374709	36.75610933045056	8.702132721201666	6.350240163469102	10.354870628120755	29.59026283795545	33.06863255831326	27.210352186805366	37.71356386828835	25.044932909962768	35.79564816856874	10.442017352251971	18.124505918298418	22.360900991405103	16.052333150078248	10.25597885899009	12.190483767163917	30.071310411208923	22.40038573559615	29.708056898538793	28.536480716802465	27.976307490439748	31.594875253543822	36.70756280690491	19.529543771418957	22.16032869699835	37.46383087081944	9.290336019738469	41.39323535489686	18.97221056645233	7.051194847907705	6.156734806203835	20.108189025252017	7.377025395318249	19.077949189185162	18.558460884851115	27.34206517280136	12.980093596034948	20.78949271473944	25.62124028155151	10.023350158066124	18.571903836187015
43.032245067106906	26.417324372361136	8.06395607318205	42.2631116291984	25.957725269232828	54.68033719597393	11.290329294963149	37.26265107631456	4.209269796183335	2.6738725544503046	32.90793829311417	36.94245848873717	47.98222485586943	9.413847191256055	63.41006694039262	61.160711447215995	66.44121860890168	62.24664168340453	14.734298082704358	27.24734053862465	31.922358455897957	21.574130083904024	22.4957070713997	28.025760933195777	49.803986872212434	15.394210283530796	46.77007457861598	22.85869763778572	58.04573751845287	61.96018272963613	6.1157580026132905	5.769074319426061	19.544535758322876	22.707902738914086	6.005810580382802	28.542592049189135	10.116535900780141	54.791083967525225	44.22044241895404	36.5844732401745	19.479199683018244	37.72229598515002	35.1856369309164	23.538617368334236	13.179113237653846	32.41848679752979	39.409040343089046	63.249128078450546	38.74204827664476	39.52069417691227
21.261116303820327	33.55306625850293	52.79522608881738	17.512928553740302	34.030163346948676	10.180433076165974	54.097352907562545	18.932995106651916	57.46756964194032	54.767138229312515	23.37043084372811	19.159628412935334	10.263852275568066	48.47020797538613	19.73860324260049	11.038796059229545	24.895035570697743	6.437249235241517	54.91396564263524	28.905662425961292	28.916471550150007	37.506032861060035	35.143986114740606	29.37976639099436	8.26849812278238	45.90341136189862	21.097324450018125	43.07155953723373	17.764280231832572	11.550553005543764	50.09340696758273	55.58348960493749	36.771453763075364	41.02325458913674	56.354742711880704	27.527328719272294	58.2435752551991	3.4846532111315303	14.779117896250261	19.4848190248048	39.22998163053821	23.255828997544096	27.446487972981974	34.074573021123015	46.41997365046337	25.380856848624788	25.83243992198434	9.888837957080879	18.45469954055685	23.691150335497444
28.364066620529723	12.218067644407745	15.013480511740424	29.521994851443868	16.623887295502016	39.836294331696905	13.865878060651841	23.357670936086066	17.41986864288027	13.285659455438376	18.27152230444438	22.426968184601407	34.34517910918889	10.828538494705604	48.63519337725167	46.3295152104274	51.81668682844179	47.9492706710529	21.05935198829409	13.783088706391021	17.44320799211007	7.760591678513846	12.112822929577563	15.973412132156586	36.01479672072319	7.973408193575562	32.17964189229414	13.149993112110394	43.278177767980324	47.127737362435475	9.86507407877662	16.459848651527974	4.810920012576405	17.86116301328513	17.23766435153176	14.820036218529657	17.319996807676034	40.1866474586597	31.058424980044222	22.09527189574678	11.90823902035163	26.033524142021864	20.788316079140372	8.788840024245639	12.193604894396803	17.563258254732496	25.065546410395797	49.424851046421786	23.952500474548753	24.9236386133144
8.025225320526573	12.839163707288256	40.034850568749754	29.448597952441524	31.485037701262932	21.916497830067012	31.955327695500067	21.760365157468392	42.11194912713117	36.6531260468613	16.212159034955278	17.504680573597895	28.587498404944732	35.705541898188514	26.566618907819507	27.929191188824205	28.48347043800611	35.050107823281046	45.581382909740526	22.42338842293924	8.345271160525	17.452082185043146	28.637374724397482	26.32166243877637	28.912589897961922	24.172287213515638	9.903612429781433	18.008690508519106	21.449409746004562	28.601979629143205	34.80073801114425	41.44213944213907	21.70480768191597	37.26162981832588	42.205853309612145	21.497556164963303	36.41963197758967	26.18286646869616	28.71045667398627	17.675485021950497	31.848324549541157	30.860335190807344	5.40055955201248	16.761244218061915	36.103697078052065	12.142210607965515	3.490953922355624	39.07488981382358	14.319920274011336	5.8687512586385235
39.85948828858907	28.843991739642824	15.965788669202256	26.117720725643476	9.782426870274207	46.23911686066919	30.915058764803995	25.56957299944422	21.90454311211993	24.510829955316524	25.93878841177129	28.014643905686736	33.28848695542002	14.463624041794224	57.180588891013514	51.80207557792513	61.51963091484763	48.569227540390976	13.494906423238623	18.35530149591869	31.904492732279873	26.331495585694142	11.581571953559303	15.362571267698756	35.356272572925	27.96579859202637	43.69971893589945	33.29346286634352	52.29812168162798	52.570963040839075	18.558778210775223	19.224259712902647	20.26840323327604	2.955464087057233	19.676330349888072	19.633029409332096	32.29727018332942	43.49616402594601	28.75897875963128	27.602795406607562	8.85498992931712	20.35839871247396	34.899655663704046	24.593236231527925	10.614864582838843	28.690273453875573	38.68551699826578	47.678129421483014	31.591019396114696	37.391097905506925
29.130155982859716	42.06213328192375	60.63516653572835	23.94344999398405	41.28269033083409	16.152278183764693	62.57897975223936	26.92695210347057	65.4942261682669	63.04859538457868	31.79416728985207	27.55801955188398	16.867971456312052	56.39842470328622	22.005030101144133	13.171528891443288	26.73949208160045	2.124429204570698	62.29114958318592	36.96187927949825	37.37248073125541	46.00970896375831	42.854537643797464	37.03233451261376	14.832932591616183	54.40111823558306	28.354536761505937	51.55302532697934	22.067195986638424	13.168719079253883	58.22059235144735	63.51854637720342	45.12783563773281	48.06461091135562	64.27860109326187	35.62882458014724	66.70140628952609	11.013296719005565	21.325882570983705	27.866396478400322	46.853822593707875	29.717861027575765	35.77470497255894	42.55578139081642	54.13853834178479	33.89285005937465	33.86728858162417	4.801530807805179	26.966649246349302	31.835864265373495
29.80226906162056	24.3474146294038	26.41418082269637	12.35094665110465	6.232184063209085	33.52387656282791	35.68825623208896	13.214824223292068	32.090733143100145	32.11956479230482	16.36269166996308	16.719573619004617	19.54834660330867	22.984341478352576	44.79318572451063	38.6656504301807	49.43468030335126	34.81372015767566	26.4604388196463	11.024609789831494	25.0019382375069	24.246212702145673	10.177239824203038	7.026466635561637	21.617682699597612	29.738085249166023	33.2974884925147	32.22496406991271	40.24504208894895	39.410539146067	26.157546311190202	29.657088688250493	18.981232334607295	11.926032321746158	30.314998727315015	11.407874462818892	38.51764998218614	30.104073800228253	15.004211869565307	16.359223653685433	12.71992997175824	6.605180744748689	27.168901191668034	20.957718232550697	19.728299297735816	20.37449250848312	30.062029560790805	33.974814753722676	20.629381000200357	28.20209631323719
19.285476427380335	2.705133095014777	25.613826632956723	28.511169340694288	21.98544810769306	32.29170725644981	18.529147508488023	20.757373318869252	27.443728821199393	22.093765925818442	13.983387895940254	18.001859437699288	31.240670429558065	21.447233038788795	39.74344598624789	38.82566087801983	42.42016799370886	42.654067544734524	31.61599281651166	14.624862012517637	8.146336176171747	2.8651950411815017	17.912113692158673	18.509477000417153	32.46998062840359	10.252286095475947	22.81358125189251	7.416963335729272	34.39423496483276	39.59661551865429	20.190569273265556	26.833290680495367	8.491612454964542	25.901189852196286	27.587946135144954	14.680621690767518	22.94278317054794	34.13151840298854	29.157592816089544	17.828220324434888	19.874940129941386	27.02118519862587	11.151020952203766	4.5970021547792115	22.442427256749887	10.886908264425077	15.261677029638951	45.21312171031933	17.78277411549722	15.690865003705028
22.61443066346646	8.099621074663553	27.0756545671948	34.35734880450686	27.140402424492407	36.34219257954871	15.73167468916169	26.540358974116806	27.64609641589076	21.42668684261964	19.694745973033136	23.577140627840034	36.84390788482621	23.43221197018035	42.650716615675705	42.78495048700084	44.76039441846297	47.58452568615867	33.749231493512205	20.354250767486036	12.348076689291462	6.965741875258165	22.83655609229036	24.12495150142735	37.979970915397615	8.526737259435402	25.669092498694297	1.8781208288197728	37.405323060195045	43.52794691187758	21.190767355073753	27.60582861995613	12.927121419641812	30.24586133318643	28.290517971701227	20.49819602859989	20.17736232225107	38.88214803890136	34.93605644451342	23.437243467474996	24.13964817303467	32.870719636800494	14.530810187026331	10.236360137866857	25.26075698480178	16.220703632917374	17.992304319382512	50.45576205756157	22.905348008332382	19.093220743452388
10.836918865012505	6.132308214878788	33.122430187583646	25.39751270740971	24.68896365652884	24.261352558186736	26.86159138306099	17.331144554554456	35.54984112920529	30.491422844616217	10.758764926633747	13.447938446400741	26.237852777757322	28.729183934498526	31.269153570397783	30.73612528873516	33.960946023624565	35.675922714182256	38.490178793134675	15.75277472587316	1.3348640644145977	10.982363867814287	21.60489955142163	19.783156319924977	27.054730170738114	18.664664284089742	14.332185616139762	13.984499984558354	25.926453361765574	31.488888537890002	28.08996434922282	34.70161713693322	14.618802361080386	30.211994490179638	35.47805511209828	15.011231859309603	31.3109721963001	26.88911765055366	25.2661313797555	13.464408053461147	24.713230298285715	25.680416080050094	2.6681261292925242	9.696615675852925	28.98290444180455	6.361513671847465	6.863734177194813	38.86431342290084	11.582111285645018	7.238800568297038
24.599697992940772	36.160788828067005	54.077147948073616	17.556357564841026	34.763656066816985	13.597459843714418	56.37552946746843	20.41127796906248	58.95530624130897	56.60090323474143	25.529606991583474	21.277347013936375	10.373512591751158	49.847504263473795	22.518477213118437	13.534635345256365	27.628114810404874	4.92218276522617	55.76450955354807	30.444559043925107	31.747572962206718	39.916388575862015	36.29497278872175	30.47300159739213	8.317358987756865	48.26360374196012	24.570677639166995	45.8011084202349	20.98945267610283	13.910782508839768	51.70813093284813	56.967069588890816	38.75213709981137	41.59321729744909	57.7258939735596	29.126499808627077	60.438076947445424	6.981414748035485	14.888764015745194	21.56348634894472	40.29691028618082	23.35550166642962	30.476839171767207	36.378153240871704	47.57923868904998	27.927156355927988	29.082590908316444	6.605227081147363	21.075022557267218	26.887240505842072
11.366581432994273	10.027720395945774	37.018573738472924	30.435763247945477	30.217439739829576	25.42574828576918	28.139754282656458	22.463707513117708	38.7728497389607	33.11658043726797	16.189010253914155	18.364619435198804	30.46206681575348	32.79475840297737	30.46535176690738	31.57966224984758	32.36293427175402	38.147535743294675	42.855054751713986	21.34844053159964	6.961297947155166	14.275428790613248	26.957315851916274	25.395553608733696	31.01561789190494	20.481502147080032	13.707401125549653	14.129123957109723	25.32838333178114	32.27156053153473	31.602452194450116	38.24219812595121	19.116769818147574	35.509372780522504	38.99233509445504	20.63520619500639	32.59601625759096	29.25337521919005	30.03383092242462	18.45135409763681	29.83616351874193	31.125836308416204	5.4718958690635455	14.224063087581378	33.49890574222878	11.816001458262626	6.479387110320064	41.902020671059354	15.777835727902199	8.439164188973399
40.08721941003356	23.606627793646656	6.908694596280298	39.02444068071893	22.894559661582743	51.535540050261645	11.183140690759194	33.99198719759124	5.917968116402401	3.3284060264843776	29.69308400707426	33.705195309122374	44.71288387969064	6.74798136860192	60.40516678444115	58.000600480030336	63.52731886059484	58.98213386695565	14.14426440058768	23.975702831772587	29.04432436865449	18.80966338672203	19.312067532298705	24.791231945648747	46.532787597962006	13.42551503516376	43.86490242105841	20.923858608565535	55.045723797829154	58.80102799247337	2.9553415490857073	6.02244307021717	16.386680696130927	20.090693449036173	6.615374134568458	25.27237717760198	11.314549010220981	51.557169352369975	40.963844430000584	33.344420115537794	16.44678714434461	34.54243411870146	32.34420427879665	20.5330296342336	10.612295234341467	29.320981736190152	36.59489968381785	59.97847886036007	35.564941543335564	36.60682509408493
5.401469901563615	12.441486211015647	39.34791769134025	26.255244792085968	29.28368262067843	19.466207654039028	32.7797422106287	18.668459292416394	41.861812632947725	36.76879702032181	13.4903339042226	14.396070708474182	25.313629626815356	34.91878125444474	25.283159364155825	25.70253730689569	27.739551891725018	32.17687369467844	44.527456654654024	20.196875423649217	7.1233037007133655	17.278489767628518	26.75799422456428	23.949173594239447	25.657760540304846	24.716267988920954	8.269599334861752	19.250691455125526	20.000730013472115	26.411676607905274	34.38883166359834	40.99039654945717	20.740689486453014	35.36659533409175	41.76925016057206	19.149650005383574	37.24948177544342	23.2852369065477	25.461649966700303	14.591997929158465	30.203410266473274	27.871480229771123	3.758715113052382	15.885345793872435	34.975632393865524	9.739149285795753	0.5768422412647125	36.04117052795962	11.088496572064548	2.6186523802972004
12.840748605652713	5.332476131752108	32.48421405925356	27.682925043739218	25.71810681491571	26.554759662215503	24.96817978871744	19.601254806947676	34.518028756897564	29.1475847796448	12.863390425119539	15.839162562530737	28.744773817816046	28.197653499275294	33.08510546768199	32.98395444828642	35.51998082556028	38.18831496977366	38.18622807180636	17.023979416573194	3.428185268946304	9.852786600221897	22.311517307314173	21.111645204850667	29.589624840604827	16.913307032723328	16.071702072931757	11.672444793226283	27.78291581113523	33.72555118724231	27.204082955844612	33.84649309065157	14.390241408281685	30.82490106716583	34.608928143858996	16.458481621202242	29.436855535463206	29.38043409932382	27.657282554161593	15.828895922777823	25.107812759356616	27.66333028567096	4.732223870309763	9.48171130964603	28.79037429345598	8.53267487318462	8.391475583549305	41.41488097081566	14.12381642648823	9.29517512973708
14.293618409042228	8.861870803139091	35.10872711622979	31.89396832016496	29.970499218527962	28.360288969143237	25.323955402164433	23.828885437981395	36.518298040768755	30.655696637158275	17.205201955524945	19.916447395309163	32.496703610957056	31.01354317684228	33.49454437927908	34.56423562370375	35.32128196775655	40.86336279096819	41.20849944702728	21.402560980177956	7.676837841389246	12.439186052351081	26.394703651869417	25.49580605856538	33.18661852757368	17.873314892929027	16.744330822355217	11.222842235922373	28.36727632681369	35.262897491850374	29.52734962393264	36.13767836893858	17.8252316442864	34.797072306623036	36.87106291404418	20.880017958488555	29.762152852750567	31.97511864300374	31.72010556812002	19.946476754987092	28.941633373460704	32.06933664945069	7.470143490318145	13.133840761779314	32.016774741810075	12.825209673242673	9.404609738330043	44.461266970290204	17.760041223992285	11.177727281951105
4.122411429806793	20.367416084847317	46.75674273969008	27.065719834204934	34.425695180767214	12.924868048070733	40.903540894079	20.892044338289573	49.617295203928094	44.742673275720115	18.046403239044704	16.9697393735161	23.911506514173098	42.260821261629175	17.17453953621126	18.53129876205484	19.698882683238377	26.829855976136326	51.49451297723243	25.616680608203357	14.832818103330707	25.2287998983756	32.67339000634526	28.827985942566006	23.588109059779654	32.82939086472734	0.5507414387428279	27.286138633980627	11.935703772121682	19.16688622716907	42.06216618446583	48.598896448702256	28.09266324522673	41.06612827918473	49.38651561784846	24.32973690609283	45.37350395019375	18.279508878709702	25.506197742842943	17.31631994728817	36.46611537238337	30.196054626821887	11.602950200815057	23.431644129693918	41.930562871675285	15.662519536884622	7.54732887497014	31.450862990770673	13.048780138767762	7.287215653179978
17.204221477005014	5.909207719368918	30.866314883654834	31.483120778486086	27.234681240672682	31.08247393388107	21.19038701662928	23.436777379179485	32.16466888929158	26.299873026931365	16.540804121457604	19.947568672380243	33.06018716399652	26.847031838944595	37.1246233404398	37.46726975675538	39.237740472962194	42.81333126041225	37.09962025433209	19.21397701089902	7.755921914758838	8.394087243089153	23.345614622629473	23.263359913579503	33.99702590381567	13.555044567987052	20.15847952551361	7.326494396470158	31.89101451209932	38.19838497621402	25.22395772424081	31.818290548998288	14.16008533080156	31.499010828962607	32.54626686499021	18.961056103621576	25.652530515386506	34.00755047041822	31.68498922788098	19.886388683270848	25.50861824775197	30.87145044475055	9.293680721851183	9.86314359565673	28.045688516992524	12.472410852820145	12.50228932887212	45.995934599976785	18.589285810334047	13.745850629454946
17.643965373830905	34.12535907908471	58.43970828250972	28.898366980789604	42.399259800081545	5.956710133747951	55.23551485111165	26.60290865039246	62.14771339141212	58.05338154004521	27.662058427336813	24.456281917990438	22.56706382876838	53.91142117663809	5.706512133917146	4.4385793910537465	10.847659847529494	16.02345087009792	62.04261302829796	35.001132298043515	28.583216186531494	38.86393438597374	42.10748634299313	36.969513657180364	21.035908810224875	46.98089628641727	14.889667893845605	42.10617799366144	4.709890476221748	4.7075465971995385	54.512814971928606	60.741060371132704	40.341747264406386	49.528454339869974	61.536724566609045	33.54500316477701	59.66704280204588	11.294132637723047	26.373354272914614	24.87231120083192	46.236470967199025	34.000737434052255	25.809827330839184	36.30235410968886	52.76125388863779	27.374505071770532	22.3412116316623	21.627738817752245	21.524496421571328	21.200764669038392
23.421748351521	36.50237930695923	56.08349529861532	20.56830699705785	37.27873387977372	10.890400078666888	57.18909137909905	22.220713211423792	60.744867169535524	57.99492189718406	26.54602806332968	22.359112333584967	13.286248591112537	51.75577165316667	18.758063151605807	9.699466019978159	23.821874072858083	3.613273371381614	58.18388158647629	32.18598157048512	31.718563863445528	40.55567553335711	38.43076122524018	32.6625816960898	11.237221804899868	48.966092584517874	22.786495228375358	45.91986147750059	17.687691732921774	10.019346496893863	53.35886572679303	58.868084860683844	39.97594355938259	44.24929907243355	59.63988473070073	30.803443895439134	61.36590143015317	5.282566321918339	17.841484339508405	22.693372939491383	42.51375186534811	26.347370171760915	30.060626287804016	37.177002802995005	49.707979286457075	28.388876141177015	28.142135148479127	8.431724878759669	21.453642534880302	26.1051363854348
27.862618742539397	19.82595579534983	22.179542145219255	15.444437960371326	2.6505036451726895	33.854143631666865	30.294519165433407	13.229495106982284	27.5982717210684	27.048691169305297	13.899717556403091	15.607023308853348	22.071130731686793	18.3684324847934	44.75123457532696	39.5395180016457	49.10115860030097	37.2512823169241	23.400298701400754	6.91854330950116	21.338556559724005	19.174040190889336	4.894601011210787	3.0898664279573884	24.086979093956334	24.336832167189215	31.61163802061171	27.112715184139265	39.8764859706338	40.31804921396736	21.215002592773896	25.304445685583964	13.675886889652224	9.785603897766688	26.010460227538974	7.847775712290197	33.207471730549166	31.448586708257825	17.777696318558274	15.19785907746524	8.17375278073769	10.438381777178078	23.914554442061892	16.11456551506114	15.499334055218661	17.264249326339648	27.291587221148124	37.142508245273135	19.26072717513031	25.717247840252686
26.645403870131837	35.4608485069343	50.436920227575044	12.929464776195505	30.51895496289602	18.281339599108424	54.607056988095124	17.910646617341307	55.62003337168013	53.90883949949293	24.099608304233765	19.98659391299905	6.896036314429408	46.3999625932691	28.28560970284985	19.50520691929355	33.441087047018335	10.646007883003104	51.465772241480636	27.603176442412334	31.761450758843644	38.65522950509972	32.65564655965087	26.86729929005666	5.531371707440416	46.76447996026829	27.49358140000593	45.26807650527707	26.11495268375543	19.958833535189246	48.65304439780384	53.47085227092208	36.567730077760764	37.03106733299589	54.20379755291128	26.435995954751995	58.452192378235665	11.59890888805543	10.590490424624177	20.171297427372153	36.461774094877946	18.52761545026472	31.138862978430147	34.936516428690666	43.801958771682386	27.298038963024613	30.596294782163525	8.852328497272623	20.95573954724671	28.244387622640804
27.709051616741927	13.200749098941962	15.149360986715894	25.478375982412253	11.929212797326201	37.959762685631034	18.3591874846232	19.967637899847208	18.97004829836197	16.32119991682095	15.872154231706897	19.7485955136421	30.782667446633432	10.613858272582707	47.46113791308377	44.333455776742476	51.00485010779081	44.9379934359313	19.913290695477865	9.997035060618087	17.55161262616809	9.929709463173172	7.411120953980398	11.548454953020343	32.55955869607864	12.607155205392296	31.630455860070477	16.886434977801898	42.16390394811278	45.1361951006227	11.448650493850858	17.398461824657975	4.107764281632596	13.816081841513624	18.193205671302117	11.247515814768395	21.50933430123817	37.59138411926935	27.21313549984638	19.376118638505908	7.714678606722234	21.6310501913006	20.883622847195923	9.006244694001623	10.382543953200814	16.28350492783822	25.0991930011119	46.012117533345034	21.91388364926272	24.509353292182684
12.724999261857139	19.54298613283963	39.028726920183146	11.329240216581077	21.933339812582158	14.570425460423872	39.67320962813454	6.180052792063776	43.382314654574884	40.37060904156479	8.897493758570572	4.721147918429077	9.888806455706556	34.58908151832676	25.57165996128046	20.433345121580498	30.118404422407643	20.888500475879436	41.94639035869059	15.06339974127465	15.627381480017561	23.18089840896164	21.91484228232324	16.5546791152941	10.632173747385208	31.532083685492548	15.277052497969638	29.294404406455325	20.914951207735655	21.226695320534695	35.89236480983972	41.644636129017705	22.328137624916376	29.068381040985788	42.429240671365314	13.615591800790856	43.786049736842315	13.147078758378582	10.024268792590082	5.075718946291663	26.0728618344158	14.764944525532531	15.201726862164394	19.656650812873536	32.93586205774609	11.300701966554975	15.459931977005624	23.06212320882608	4.861304510708976	13.06420085804349
7.281100225978783	22.33114738184603	49.177526355988384	30.51004266322533	37.616710354112925	14.738798694333582	42.22886501562924	24.337865264646005	51.758076695614974	46.6083948955722	21.237941546904207	20.376260357120124	27.169332995701907	44.720822809777886	16.53072306159864	19.586461724739863	18.186458180112535	28.92485788116639	54.16722088809052	28.71348819692502	16.981814741503875	27.1534764870385	35.68351810537508	32.046145346937024	26.74095515328649	34.34924050109558	3.9310154761678673	28.304006184814572	11.728731771709326	20.129036238892514	44.279543691074274	50.87326117332569	30.524641778847457	44.154223571539724	51.65384166997183	27.467948093624155	46.69703981208424	20.70393970748985	28.910627808318253	20.714657397795257	39.38685952160669	33.653803203226495	13.630265280002966	25.728812050485235	44.59757571090602	18.52980338959978	9.35473849840255	33.81351873054841	16.456538593931175	9.852744631447493
2.6521996530406127	18.34742034909965	43.55247149390157	22.182509849103777	29.99093925725556	11.714153846775703	39.46015658746626	16.00702191819679	46.84036790288135	42.429690207148184	13.734369100288982	12.181573371664342	19.408768897779524	39.02074866868335	19.166806448348858	18.10653653366576	22.60629882106473	24.40325755976935	47.86472541303219	21.40485359694757	12.802264519021708	23.11052875174452	28.567634182819596	24.36650331914795	19.296611521073743	31.19933440718105	4.47744309533626	26.550189717856128	13.816632552196587	18.84801451166008	39.21514979015885	45.61738865918013	25.05008952897282	36.78812236836554	46.41175729740298	20.05015153386487	43.887177672541505	15.53541762208993	20.704084420771842	12.545700814588004	32.493750005104715	25.284342106191406	10.149726486879299	20.724305333267836	38.35360698604884	12.128038271585527	7.395251945600307	28.490869094794835	8.282915351058762	5.637390310245281
35.186161935209036	22.305315897641105	11.552437511940683	26.24941221443098	8.768300709769044	43.47164250063115	23.75980324783624	23.377631529578995	17.266065838601556	18.210413221577028	21.80242393650541	24.76998712688909	32.86385861354305	8.376412494154845	53.856516545967814	49.48474299858102	57.843221611078306	47.97423546140187	12.897899613010258	14.232793136097776	26.059809910149433	19.265975488960557	7.137513417030666	12.754761430067491	34.863694016065615	20.444819156735445	39.11460949807877	25.903946648953713	48.7321252264774	50.27838523355223	12.088470965136928	14.79756956624825	13.3502227236821	5.43910988522554	15.451736223620316	15.681658028114995	25.56814147799517	41.776467999193905	28.59940352193098	24.355328059388185	2.9836261717572103	21.01372258192578	29.26109520603846	18.03191879413496	4.870286528801592	23.660183543510648	33.30440621303293	47.96471514015847	27.864228020180324	32.3342115757937
15.359947952491435	2.796501723602305	27.684352910380206	23.589968653482206	19.68292654673812	27.54599754810496	23.362250065235713	15.677427700218756	30.436251181315974	25.818594793863216	8.803269713494002	12.725004580380608	25.983221669684	23.24155595074556	35.72681793101492	34.093121796269074	38.806369438840306	37.43039582897367	32.89487107020237	11.158846407663265	4.570992315361341	6.677452914447657	16.261655270744715	15.249636622187467	27.181708823010453	15.063041183747348	19.16137597762561	12.591676339888057	30.360860296326535	34.877058550437674	22.872444385501087	29.420792428525377	9.061580328412925	24.803537616719073	30.206393584649675	10.778715426383744	27.682369637721305	28.991289757106884	24.060813248601566	12.566199142371671	19.17339401882245	22.662708702485176	7.9257638147456575	4.2456299259698875	23.370410609859537	5.621171692911538	12.185195311415445	39.91748122145001	12.551447763274075	11.905716863365198
34.65212486096566	26.706778192955756	22.37876159691382	18.21627179089628	5.363026686126918	39.33172403756199	34.28740562531357	18.799081468604513	28.27689824250448	29.42352966802449	20.785831040103506	21.91633175211126	25.459014595790578	19.627347081394063	50.52753608338254	44.578384527481056	55.08694682239859	40.69255313062311	21.300838769827738	14.031774059094726	28.448720954855734	25.520977628096066	9.699533318734485	10.107167712077286	27.527728240441515	29.49560882669048	38.30921918203677	33.28217484823358	45.870465686646476	45.32816330781331	23.305462612752017	25.695167031821306	19.63075638802002	6.860679635031331	26.27428560425966	14.926123197693313	36.53736630638633	36.051784902273766	20.90285843558005	21.527925158284248	10.156200361354575	12.4188240085288	31.01843856816032	22.7997226839462	15.961465711274583	24.336502227319976	34.33069373227568	39.64443211245626	25.744513930507253	32.68243576016453
21.33938752374434	37.518869014232685	64.09074831654038	39.74198765823731	50.75025271148298	17.15009627194265	57.36922744483237	35.73483307447985	66.89661088912835	61.83822499603867	34.664381246085924	32.568312132105724	34.15307532963278	59.591178499190725	7.626004615119833	16.50791483332026	4.382305945094345	28.288828714621857	68.724251602808	42.34040978106341	32.076102094704424	42.35993954490822	49.516722999815045	45.130134852661335	32.86751863502548	49.566366300223606	17.418545036185385	43.33284427583174	9.235342189731792	16.424159548088866	59.368299588866144	65.92262012590106	45.42806946225967	57.65973664377719	66.70887170749887	40.96644815436612	61.828347702386786	23.528970892326836	37.452512514747454	32.9699785237047	53.4474443287401	44.24792884757396	28.76460217384788	40.748221951142206	59.177292603573896	32.85997221088606	24.52459614732897	33.93684886585157	28.889930662171974	24.617096549016438
22.483175949761833	10.913063505407024	21.078522919756352	19.907475331089678	10.478020942981718	31.87696148469956	23.37946661195136	13.809424352870051	25.20008963921151	22.45065537348199	9.743879834512361	13.50387946725857	24.737480584829676	16.56650211093601	41.68259812363743	38.19260682269846	45.43485772113769	38.698703982025144	25.00777846441206	4.160849336179212	13.554597926529778	10.099925889638799	6.834863357617992	7.221557889904962	26.45521496787124	16.279777266048164	26.420069595008385	18.077270530874838	36.44601281844416	38.99532210119997	17.710084717887177	23.530714236389294	5.307371314840536	15.411269005151684	24.3212746037395	5.164718609266138	26.97585353383131	31.334622481032	21.396614821969745	13.126386324717464	10.03023929204636	16.838286963562744	16.629404514186227	6.999099891241707	15.511800582991395	10.929013102615517	20.58622848075717	39.89763423662663	15.862003714617002	19.57966347029011
26.44965121507688	9.69693647497416	19.862319814301934	32.64710984657803	22.08393904699183	39.22846751199631	11.660905888832191	25.547527599340892	20.807854913395218	15.056195515399603	19.359877669636898	23.598489069257166	36.47347350758602	16.20127001420758	46.91504634996839	45.77486956244207	49.58564253934698	48.917589465999185	26.51418591918839	17.217396685963983	15.275351526212576	5.041493865830815	17.5710466854957	20.31347102274123	37.92208154873626	3.4350294015046914	29.99085156460861	6.99042460705196	41.56245454490287	46.55451369203075	14.030510241535358	20.54477628707282	8.016237525064799	24.024643330978567	21.255503345758715	17.854178465870604	15.965754474021512	40.62449972064229	33.76889023989431	23.34565851468257	17.994852445495926	30.01335691448057	18.328668444621705	8.461110313709622	18.180209303036314	17.221940941364757	22.4192931114684	51.05503659743673	24.12716905039509	22.85898168648365
36.989125087967814	20.209379212324013	13.926755154065402	40.238709220902244	26.003591533469365	49.53171465546371	4.384962921146708	34.088371796335885	12.132632901734185	5.346203755127436	28.688834815588855	32.915062719933246	45.090202641700415	12.50193930282838	57.45938869488677	56.0757940478669	60.132239027377025	58.4659384428974	21.198363518818027	24.52786795451511	25.801244173932076	15.411143815510632	21.773125561282747	26.42882121459237	46.736091375717855	7.884959881370412	40.545429237301526	15.113887755084221	52.103073968912796	56.863217777693094	8.488180880913028	12.982055574653034	15.432152322670067	24.92068184577803	13.47286488317661	25.582000590226563	6.6285883297435	50.47308598446124	41.816208863204444	32.60669371082237	20.05269988279546	36.509110628604006	28.882826266924585	18.217250266036814	16.104339045576452	27.278149693894647	32.96468887791808	60.11844131021957	34.029366742268905	33.4031680188548
15.226346499383066	28.009513302438688	48.93925571146764	16.723983179855058	31.277817058135305	6.525859882975515	48.86032349916937	15.482175991009768	53.279961861921606	50.10535737798157	18.577984836371368	14.576814953108045	10.529429910935514	44.503785569046634	17.8332977900111	10.947777498745245	22.873603293789298	12.149217300153532	51.703810445402304	24.95875174007993	23.150161773345836	32.17861287589409	31.68960588608971	26.146950628400216	9.259469784336092	40.59588327935412	15.296807933364462	37.35930343171644	14.410310384968186	11.705167041474478	45.7659130642532	51.55839681308506	32.02861786514519	38.41250040229326	52.34339693966684	23.51746520938483	53.09676744291136	3.424960140230715	14.186604754988368	14.95400521435546	35.84364400829272	21.955955804280286	21.504102561977785	28.910615856148272	42.80337760099657	19.985036844959417	19.784871796228913	15.917790128201853	13.081486139802772	17.657492569355796
45.946574018695976	32.25312219163007	9.470117604038164	35.44921205935685	18.11552445979051	54.11291190450586	27.354500557944597	33.74015176605407	14.523403591474782	19.31421871914613	32.59598269230925	35.4533998738711	42.459800317875384	11.037609918196482	64.61802567236431	60.0134513682752	68.63876703270587	57.734087656338524	3.8849277654300196	24.991085113659857	36.486281305452565	28.535371627080732	17.815675810985645	23.083808437905155	44.51118662783428	27.166459270906582	49.88035587326912	33.902329424198435	59.515864258550884	60.80097709023155	14.635633058740419	11.980060161555722	23.15953085071812	11.29021822649813	12.120650815637937	26.428358138666404	27.404777535889323	52.066218860645684	38.00478852995747	35.036999166956484	13.739250916254896	29.798437971615144	39.76200840091461	28.072440872618163	8.888097330834702	34.39876538974942	43.88776639564369	57.17146685137044	38.6370588688471	43.02608408527145
20.158718549912198	30.07161838199719	47.74734859056532	12.135363858510763	28.71094590649486	12.720126891415015	50.03276404615156	13.994251832866233	52.56416376210638	50.16788639702177	19.187275112297847	14.93778956067906	4.963424205110309	43.48345504412479	23.62516320072595	15.610416756162182	28.76049130636046	11.098166329511095	49.649768441500285	24.029415470022688	25.943214619521232	33.66295618325678	30.00618485523461	24.20328706984163	3.1477277428081627	41.967331985706586	21.004630269983927	39.80258165362934	20.67113462641996	16.23902076608317	45.29020226883489	50.60393691653431	32.335339634670156	35.66619000814797	51.36690198759157	22.701858104537973	54.061968543630286	6.7464901228435155	9.40370814946008	15.205942277317487	34.051495830338936	17.85713195247366	25.022412871292136	30.07186768915839	41.29588835984311	21.825851666540117	24.211202561289657	12.539319995611253	15.127397585199414	21.887205394715618
10.595798480595976	27.035841753632376	51.73442298018127	25.02863936102695	36.59760560759533	4.562138682475286	48.139041520537965	21.163847757940754	55.27221605741868	51.040417374679336	21.149941894584487	18.37691668353616	19.85592823432582	47.19828368231447	10.946884803935127	9.895707748799904	15.156077097778253	18.7764673148815	55.632187722774596	28.69111502534011	21.487840844608908	31.788261136447048	35.87481775712136	31.03914921514761	18.85094600317577	39.885634805609904	8.250658259453846	35.062469080630244	5.927375172404876	10.56176681675235	47.63579715017175	53.94119361854633	33.449677061760546	43.64899034879634	54.737018934225844	27.25507697741719	52.570879423489195	10.97717291276332	22.81861479801232	18.79150812968752	39.94965764793474	29.49371174085919	18.728046006113185	29.297175909055934	46.23804467221254	20.457981538444017	15.375782338944484	23.827236857756	15.049881560624364	14.124846278689693
24.544976287355407	27.554181137304763	38.922317659044595	1.3708992212603297	18.850242784282496	22.81071552708211	44.64364759137057	9.170540042381262	44.24958966224304	43.02154412627248	16.074518553621694	13.010184695313207	6.451100801640552	35.00724694450673	34.194885217362575	26.813639844344333	39.20100884504631	21.454226817795487	39.76918962616656	17.113445575589463	25.315974238599214	29.742894933411918	21.257474484485975	15.598337179386842	8.461854132450663	37.27243410174883	26.963592285388103	37.158288808304	30.44637737883085	27.48649642533899	37.51378998076478	42.01804571865955	26.510062447069394	25.341679925035738	42.73489315129433	16.20738269388114	48.20130782464861	17.927519126328665	2.190718508343988	12.95806849430064	24.917066331871467	6.868322258973939	25.894115220390457	25.94099565133652	32.24846201449933	20.223378823355127	26.96934483431271	20.55025560019215	15.935217669477337	24.617750516981186
12.566529487119336	28.893941129313635	53.27978179061415	25.33787564416411	37.69471899006555	3.189588911773069	50.02876415425851	22.065670064174903	56.92320416796058	52.79726089259372	22.567685376298012	19.561872937682217	19.726970432811186	48.74710927470222	9.70647582869937	7.898582900837675	14.287125652520135	17.21670210265806	57.022665174861636	30.01374262768809	23.36856480688859	33.61832750857836	37.16757258822824	32.18515133536588	18.540404608173823	41.76166165172066	10.236686579732197	37.02267022357883	5.257910809545892	8.559600282138009	49.28695582546659	55.543254249026326	35.1089328991906	44.78771420319734	56.339096358218825	28.565648638367396	54.452324790005015	9.933566575641462	23.002369060598856	19.97869693200348	41.27192021890209	30.055873638852404	20.664891633960245	31.046287931906132	47.6823361804437	22.131477092530663	17.367178479373866	22.423535559275827	16.432297885054332	16.07176467765648
28.977061832122196	43.46483124948917	63.94607844241266	28.31993428888782	45.18996076027893	15.023630969407261	64.42374538921314	30.087335830872014	68.53710943864725	65.61043739150058	34.08274782806083	29.97144243505434	21.053593663809526	59.59502177861961	17.860302963671238	10.014250805250333	22.178706642357362	6.15041818546537	66.10085380224598	40.00509675938912	38.397290973228316	47.731433454895715	46.32992883618658	40.57157614783337	18.985818258549575	56.145327873658665	27.446503715656476	52.59361642468316	19.103599149576098	9.689231031163784	61.10486459650352	66.69945603794774	47.54576739248947	52.14436980953755	67.47467058040422	38.60621169343527	68.67500903285664	12.182667894699463	25.612966292591214	30.325028613815327	50.42094691562194	34.11909889479856	36.364988835850994	44.49370586713339	57.59978205826251	35.54103238834647	33.85758469283639	10.46391769607885	28.660083886518013	32.07927861341837
39.291215531750886	28.138489166778967	15.492656255386233	25.94017895610408	9.341035092943956	45.83442026508039	30.231228380671674	25.17696588296939	21.4441102214279	23.90697484023403	25.390931723747112	27.54150494092841	33.07772758219761	13.847519456090167	56.73583522369726	51.44212491372632	61.04689742851508	48.3654962857509	13.340242527847803	17.78238163247239	31.24434451536908	25.59808280598254	10.938708178129334	14.879495970879924	35.143369975312616	27.228539559999653	43.141479927347994	32.54964115959651	51.82960444459023	52.21384835229061	17.927743379973393	18.770672824520013	19.538664990153304	2.3341756967640794	19.242887567317876	19.078056082898925	31.659572969489204	43.181837747844156	28.561915537470835	27.128395712896623	8.126919330260419	20.205895866152204	34.255982612337014	23.883650036356	9.988735751365027	28.082524162583216	38.06305254898249	47.55888880203578	31.086649442973407	36.79148676691523
18.46134233970927	27.479605340039615	45.14052550484366	10.377747830865298	26.309927614966156	13.094761150018964	47.33672513315006	11.328743705247064	49.91038033008158	47.465404182678924	16.498127689985466	12.253602808234211	4.0136881457390166	40.85274007071547	24.38818920303492	16.97411002766181	29.445266348224532	13.732597826790812	47.18071728361891	21.359236030575662	23.49237212028732	31.000254005239675	27.43932058067365	21.65917261967704	3.307398543285792	39.28677509978373	19.740798612526692	37.239195469023336	20.922220369626555	17.66626354945441	42.6129465248155	47.97223295132063	29.625022874262534	33.3288934559468	48.73811507715717	20.02005901701687	51.35723350463478	8.143686419802505	7.732180671296681	12.513638767253655	31.51137308934569	15.90305924831928	22.748775695846877	27.39097070971442	38.72409717799891	19.242670889470737	22.23831233951465	15.203785815737831	12.659002205334072	19.872026158724175
16.35575493757427	33.02138173803354	57.83401829583926	29.5020290531863	42.32016727154741	6.437720923921549	54.04252116750616	26.64344291041396	61.38748323919787	57.12025837691918	27.178035318395693	24.203079978468764	23.456939429894454	53.29870097795123	5.110372095630557	6.494055649863855	9.95613500120335	17.93461496274595	61.64720073141755	34.64912421570517	27.445343228396478	37.80781789116899	41.8071734007144	36.820507187496275	22.046324349739603	45.824967256689604	13.34013695831727	40.73941516333475	2.6363891260393553	6.782983380608691	53.751168194566866	60.05447008359503	39.56490672925646	49.41981648210827	60.85032024081446	33.20244040624448	58.49008659410359	12.549307686144	27.05730107443661	24.619928572154507	45.9086371054048	34.4183707673551	24.556018349302203	35.38780271655833	52.28865295608854	26.573037705545662	20.924961239358975	23.50217311804466	21.049561820552128	19.946728342487525
16.469277378318314	20.35089282004734	36.881231262248804	7.602004537478056	18.702252372728296	18.032012551824934	39.319359000029905	3.019026847521014	41.57707945732152	39.14268678911615	8.811699062015414	4.970819157354815	8.491938945697783	32.55374755750453	29.267369293884357	23.473473785933134	33.93516987282131	22.073220300176413	39.23736488567546	13.015565673438202	17.36786858438402	23.323640947207505	19.30475046878189	13.635661279305834	9.939049124845349	31.422958709989867	19.24629183354173	30.149989827624044	24.776312864608993	24.24609459932665	34.26316165405748	39.66869846890515	21.407534739056754	25.839774055437445	40.43885408628255	11.669878655596223	43.24189382981137	15.415252431739075	6.9153686824782445	5.042112515409173	23.431052197915367	10.706562975878956	17.653159615110418	19.592549662764185	30.545459495335255	12.448748585801853	18.647699589103855	23.280488501904852	7.609274666375894	16.307351554514156
39.83229140125974	26.018652899557164	7.660706139149442	31.09556432812024	13.509220475545693	48.48386411565005	23.27104633617303	28.435326890714485	13.620138253716213	16.265089495300092	26.689915714939794	29.775874473793962	37.82257233645131	6.405629941473499	58.78106152117438	54.52560421705122	62.693829760989026	52.9778624909433	7.8532590694802105	19.203509581044358	30.246173985362283	22.393022166175836	12.18205073635002	17.804331418956355	39.835824523142534	21.754207259832473	43.77039500258974	28.123461875281155	53.621599691385065	55.32016903324713	10.52477496769068	10.967888727802036	16.922584910952732	8.043197940233476	11.490655778567692	20.66011315448804	24.204853497431884	46.83409788006022	33.506028243229004	29.36252024168605	8.023946017174593	25.709292310327744	33.53025340292844	21.827636802797734	3.002179543619921	28.273202291953616	37.67166766969759	52.85410559475203	32.78962754031266	36.8551364949982
5.424507387203371	11.409801635202232	37.86367914144697	24.109906715243515	27.12857590118056	19.081141772665028	32.271157071432185	16.44467182087919	40.621179137668825	35.770081863292795	11.227964671201713	12.179529288948666	23.47804980772447	33.39329624623521	25.87249904134443	25.487465450587408	28.68268797702582	31.18588836072527	42.836910326769186	18.051723914813643	5.839968617238331	16.26665649600721	24.726579326181692	21.749798948716855	23.939191150522674	24.075739111630924	9.012062529962757	19.172278897073546	20.523130987961036	26.226718668624663	33.07833183366838	39.63431115529482	19.198186932513057	33.31186685974763	40.419732207542424	16.96701193030587	36.72245981682083	22.303867201434258	23.408287321410928	12.36216661747312	28.263014331279763	25.614383530743257	2.79202560288618	14.459186487611365	33.26923488289353	7.5906016572738535	2.486633749897833	34.799820850690296	9.009868193531236	1.8266875388403103
14.659928028676632	23.721737392210567	42.87739440519868	11.286437676377158	24.96501025547835	12.071297476731049	43.94400950695665	9.198344057259758	47.38563920902706	44.54395362473895	13.147099357454543	8.924589984373728	7.107105737512752	38.486067914325155	23.466067641632783	17.233965174814898	28.313492765902343	16.6321941361289	45.45188349511727	18.89087709903868	19.548569797673633	27.440865232602814	25.466544412136397	19.86662266956239	7.165310323132496	35.80014928126227	16.307136309271115	33.42471397168144	19.340801845795028	18.000739446886477	39.95071664161479	45.576247522466325	26.535847757774622	32.09949516229365	46.35519620218196	17.474915171117345	48.052078004339926	9.228870956377863	9.13045545812043	9.249092222936797	29.611708517171085	16.02477400635795	18.725874711959612	23.927363061851594	36.64551253958313	15.476558656093871	18.26220036314958	18.861723977946262	8.729851926754886	15.884093343166558
34.75661737334001	25.72612833440655	20.07994328997827	19.817854081505057	4.525486677328426	40.23002001870764	32.20227646174557	19.571353893326517	25.973358822756953	27.1673137779637	20.793260203383483	22.35514590529449	26.982016123661683	17.335592305966877	51.30427946074367	45.66266688067775	55.760007097597175	42.26308555124492	19.20035855386458	13.608227083451483	27.886848047325344	24.176914131337032	8.273379384949136	9.983197514093296	29.049879532249903	27.68062700902137	38.49864884328302	31.802605312869886	46.53153605067004	46.424506735645856	21.046002031744358	23.395190789962076	18.17642962880171	4.653069032159534	23.978272909815985	14.674749134354382	34.354303701675285	37.271345910676736	22.453288959518932	21.953187061782486	8.06851657847266	14.074512447722352	30.615092052668043	21.68512366800781	13.657641417294062	24.05919354156839	34.1096334567822	41.429273897125064	26.085664207616567	32.58538196870441
23.16477060591173	23.61450524732339	34.353969577634885	3.3513814979876786	14.508359543477813	24.233210219817302	40.003906671262605	6.101015816168035	39.60912477563017	38.301765470613276	12.513659170748104	10.370958630426452	9.9360445028935	30.371529640931957	35.6294214937642	29.054650810847278	40.44530624903948	25.220122534299005	35.51741917218129	12.466521094259923	22.020156712780736	25.424764138572236	16.613013895498966	10.900465390072991	11.991731601287544	32.746326984159474	26.107723240387177	33.02255614331317	31.38423631333934	29.784264258808424	32.81308511249583	37.413257369579085	21.901804029792913	21.28682988314347	38.139009661395995	11.645617227541575	43.51634768528208	20.392143185394957	5.533535864321339	10.185214766680772	20.369174731356768	3.8787281914714833	23.086480448790073	21.640918312430223	27.70949057873409	16.86939947872137	24.806221392667023	24.895134164172806	13.959244068854	22.571922685624614
12.564114299845041	6.328608508511134	33.41549317434299	28.41708444602515	26.771820715003813	26.434629540541213	25.46682579253711	20.34230089952198	35.3507451569052	29.885894195143464	13.680585565604927	16.49291072325115	29.26116667055765	29.153495980062697	32.634870620100095	32.815398291245074	34.943814981011485	38.33517628009554	39.17530305328612	18.05003477021863	4.157928685884628	10.723095642255586	23.377421920996646	22.133692630890938	30.044600558606064	17.509285660992575	15.62773374458327	11.912056007721725	27.362307627366366	33.54689902399676	28.08325162706906	34.72702781331886	15.411174670673716	31.891164239941617	35.48536452680668	17.45882420619803	29.93890167505552	29.492693283346075	28.312575248164755	16.504159428020007	26.169475534898453	28.540818107672543	4.698136229754929	10.517686997187411	29.80007241676471	9.308891764405766	7.936525151607991	41.682331786360805	14.56962027026916	9.093988813413231
8.95849113522381	12.43400555170742	35.230672010295216	17.071262429223008	21.422490829208222	18.056853644556828	33.25467251251139	9.317928828776884	38.88116428294109	35.019339514023144	5.055908075050179	5.057761848757766	17.29200262331007	30.694960817563057	27.40534858226011	24.55613015987776	31.174704625548387	27.533804623121526	39.2588600705076	12.703485171386115	8.142548834803321	16.56054876061342	19.857594745389857	15.825460377546868	18.12074814988768	24.97501420085086	12.718285956683467	22.019572128079528	22.15868818432664	25.353041191161118	31.24941278255512	37.473280837818784	17.104836057230536	28.120017522040726	38.26910106355347	11.368610173531582	37.527523595894955	19.054780213994775	16.5811554799783	5.235677025946099	23.792896144137792	18.53080051164869	7.982742362329356	13.422700282896843	29.796018007132513	4.377418646479013	9.430581860563157	30.266187725544455	2.7172268399799893	7.319906454893134
34.946791461593484	18.69633532492091	9.025563108322975	34.1020839408109	18.745732054146313	46.219652024034346	11.873072097268404	28.778672913918857	10.836417519678285	7.55375786945657	24.364494926202305	28.38908492471352	39.58206912759717	5.7494106700508585	55.189700380086464	52.67788448636641	58.39979081899374	53.7183404438872	15.843877870614232	18.801720019599824	24.00984439833619	14.028356522777452	14.758429036656104	19.93733099862798	41.36931393943936	10.44029784707279	38.76378589263231	17.54439835686042	49.8370673224361	53.478617991901686	3.332167360472899	9.975733627533591	11.076289478368206	17.335910413520757	10.736902892130304	20.059662767857603	13.83822302355938	46.23837398153282	35.940404748286355	28.03109432908774	12.577692331660627	29.87958355626873	27.345075220699268	15.372012609511955	8.822014823036682	24.042878659173898	31.6176469892784	54.82168182145509	30.23819698215769	31.507351360581403
6.427189862530607	18.314633918383556	45.42458640112667	30.379510987752656	35.278647512382165	18.107159123995164	37.73635145901669	23.410662011627796	47.7256808153159	42.380605714464586	19.147518426649327	19.20273883983638	28.105962148816026	41.02799236248086	21.13243029501418	23.55510695647123	22.763101019592824	32.00335389393879	50.71392487911062	26.217454007397958	13.25769587936917	23.052787874765183	32.91065787794305	29.84351183097555	28.012949470094593	29.95610028906592	5.688783451470124	23.742995297525106	16.216169467532797	24.15775986783181	40.33604070065345	46.96401897104803	26.884311465919204	41.50011342276982	47.73584200540678	25.09683357138036	42.19813395180596	23.389438116816365	29.143478547507186	19.478403418199893	36.4053116575965	32.786913889068245	9.917610394569321	21.987381598585117	41.17104235284342	15.769793526455322	5.789234722878275	36.55133726882252	15.435422636490783	7.233203197627268
18.507380071522107	29.396277781738753	48.21755935186771	13.628264994704818	29.59356962159777	10.585074046347424	49.71309817301895	14.354089278110072	52.88275968877393	50.22093866025849	18.90684205077346	14.670455321170806	6.748987369452233	43.88695395003498	21.582377001614272	13.79213809357535	26.702163593118403	10.890691595666809	50.41327726480897	24.320482025232998	25.005795767047175	33.195046386169686	30.59099999948854	24.845758041472624	5.1682504233757705	41.56364892896618	19.11591136996292	39.03567241099245	18.533589499311855	14.457893569193676	45.514375138682254	50.99945088745068	32.25571075603319	36.63437669476886	51.771109986261614	22.943164210323314	53.81859922797164	4.898169279992846	10.93553470614539	14.981354677320502	34.689528070392996	19.219257485765354	23.845160471113704	29.695370579783464	41.85858179429526	21.16702286641114	22.739769682968845	13.282451297655445	14.308077869290116	20.464740594833255
37.97145207433659	27.12463576881239	16.12814612955669	24.561222708622324	7.926988374100027	44.41332153219625	30.16682607291467	23.753160233980303	22.08690036929036	24.166931526219265	24.049316656416934	26.144288480463192	31.68157171497111	14.105153635697498	55.326648348868055	50.01553228724459	59.650282465964594	46.9708574057632	14.492500906744857	16.468987437335663	30.082101331308284	24.75630745077685	9.747488111741564	13.486544141065307	33.74605001800208	26.787033345969316	41.81053338643169	31.867712328561726	50.43073772138646	50.78715117022285	18.11230696228757	19.43574183921749	18.672390884571254	1.1901233231994908	19.948392503511673	17.74387740003767	31.78891265354405	41.75693716269643	27.172628397049078	25.731818236780217	7.291763606240138	18.843592443555565	33.055460154471305	22.89097209566422	10.24620437363466	26.816878883147243	36.821116793696554	46.20965189910309	29.708539921697668	35.51277010236329
28.044282442509033	11.823866515671435	21.759219253874306	36.225872566707345	25.903247520041955	41.35401840995829	9.700944216616056	28.93095555102853	21.691664668135598	15.279434161746718	22.502941279733772	26.686765364793086	39.75353110200384	18.597967561085287	48.36091849712887	47.87423352363044	50.69619405193847	51.7036037993667	28.748634112134756	20.9565020723138	17.127125483968356	7.9394556337960696	21.382322510540845	24.138156279128694	41.12097852755708	2.5326699197981553	31.34692849726582	5.038246065503772	43.05604102735126	48.63895573078445	15.766439553783506	21.89469741416628	11.85608218895333	27.56594859816505	22.53550170812557	21.521702439429774	14.17293084494843	43.23335572838992	37.23647597865315	26.465141781045816	21.608486094437893	33.76984718396295	19.84420303398724	11.69407959831132	21.056169570100117	19.8932140755884	23.659967486917175	54.09389353315609	26.824613122480347	24.455227753427046
29.88126011795153	22.150640280246094	22.473827732083123	15.593215072937562	2.1998446024560345	35.23778563728795	31.862527770580524	14.565929299962425	28.098039229831116	28.092975225851546	15.96845678760662	17.338292476371375	22.54342627271845	18.962479345102402	46.28119222183581	40.746301661165646	50.72855195229653	37.82034791484466	22.9537112356122	9.220024215038812	23.64135088077222	21.38850114557837	6.338431135853918	5.253724134746651	24.59534298047764	26.23461961021809	33.57954342309998	29.295635169584155	41.50003714602526	41.5142136987602	22.120201119965138	25.692400285296863	15.761914086130558	8.71255169331964	26.362884476961128	10.074913756241244	34.5817836270323	32.456310500046406	18.10163033064301	16.938686184690155	8.686648066013598	10.133315883157424	26.172715091601823	18.402848760405483	15.772312394708468	19.482909012370502	29.47945892768897	37.36452376172963	21.096943315717958	27.84789719799984
41.37069751115062	24.944736023030853	6.027719853982427	39.74360454888926	23.32938923570521	52.693790608814425	12.225475100879443	34.91043358560195	4.52560331790225	3.8244582421105124	30.779510033637234	34.74943357752506	45.55644123458023	6.782441842123627	61.65596071872851	59.142847747214375	64.81813089085448	59.93767871478776	13.132774005697412	24.878190960388416	30.358123713958648	20.16395738107373	19.924157808808545	25.506038809558504	47.39980601538973	14.827707073585325	45.162964543297534	22.328484443126598	56.299982745367686	59.944064708850966	3.6186999137282365	4.700108196101734	17.558652745342705	20.107008932846632	5.250996636878586	26.202433629936465	11.922185293069791	52.60138467801272	41.7392760259341	34.382957999554236	16.847110975164366	35.1400986363564	33.668085212757305	21.802031318844715	10.5764963548074	30.526790704276685	37.92515686843004	60.83352039561	36.69658787096611	37.90405600739687
25.008262497362953	8.63658328911237	22.572500170367686	33.34052108446563	24.031659174821822	38.20562768797588	12.687047791210608	25.914234568110928	23.29255710467114	17.278197544091984	19.3949516606245	23.554024742558486	36.6718121217866	18.949007069577362	45.39306357759455	44.73314110962777	47.85439526876196	48.511743545251434	29.25978844175951	18.338395914330555	13.99933157176803	4.8970025249297775	19.57481972348255	21.74650895178354	38.00769472294111	4.587581182486374	28.39299451265141	4.3142450677892645	40.06865271055429	45.500917310356435	16.70004121576172	23.15440208559255	9.704831639631013	26.43711460041751	23.85025530522137	18.783459104485924	17.138360013860783	40.038118536633775	34.25909441171675	23.34170432091932	20.359283012910478	31.137309487087574	16.81114868143116	8.698601093661603	20.8967457118871	16.702482053527998	20.730786811752655	50.93301067612928	23.632008094174587	21.411680506684586
15.17555287902919	1.7774581603327755	28.96920200508507	26.3183771377939	22.52854019079399	28.251564543906902	22.617858396493528	18.31409550496137	31.202964265201608	26.078904072188685	11.399351804676874	15.03751081770663	28.277112818578985	24.64511141531034	35.63950453289367	34.77452880717254	38.37431944208782	38.97149759786632	34.590094434025076	14.144733094505634	4.042880515129543	6.576621061304804	18.929941947965926	18.229272616140403	29.34933802228249	14.359058573882304	18.736940808986656	10.507709647194275	30.28721089268792	35.54110994060101	23.796379667075556	30.427505100274168	10.777492392187371	27.367676343117754	31.19772444121722	13.788622896487949	27.043319070830194	30.338169214357087	26.636637240528493	14.933109925454664	21.578863701783362	25.61218677221956	7.076053563599924	5.87454014450945	25.18030312590808	7.588680757030221	11.260250813469684	41.772546929941925	14.223619558836662	11.583480545922846
19.412125300504506	36.15873974253793	61.904918256752424	35.02125446345456	47.249845374116575	12.013814624761263	56.76915399259898	31.773082776722365	65.14002552204425	60.50384978436657	31.63850768681877	29.0214779627599	29.051376767023342	57.371880457004956	2.223988626494742	10.769285849961616	4.5165142557446325	22.551708400411236	66.07585089786782	39.24808971939714	30.578779084225673	41.01391671659525	46.444652071983135	41.684751799253696	27.638699154775885	48.704792015783475	15.775654041174601	43.03633496847924	4.733205463520659	10.699601394865178	57.528260880413754	63.9618320187525	43.38775061001084	54.29271195218277	64.75558726392967	37.824578154299076	61.240382254342975	18.06221994924824	32.609498162488904	29.435131401576403	50.48916708080404	39.82974090636739	27.43665807899586	38.95149776255476	56.61535680130045	30.481214493949892	23.420450659367273	28.198886081103723	25.605772266048803	22.954384308646105
12.259699125655017	19.634229315242795	39.48407369709997	11.850169666558372	22.506478090022668	14.006194323545776	39.899417814544236	6.78010133065731	43.795173445941664	40.7133262910208	9.198594321694932	5.0956487467172416	10.09710691203764	35.03427002868488	24.97651391273651	19.916600267869786	29.51326870853644	20.636825174572753	42.46202614872461	15.540416119139667	15.581551153945812	23.360696146849822	22.433035293464595	17.108073832411385	10.72871804177022	31.73251959273905	14.735980866464491	29.354908716932286	20.307752261592352	20.71180736974755	36.28851662082401	42.07872315198961	22.654539661502273	29.637894177568572	42.86464380874384	14.088024358703308	44.03553322612739	12.760598292341493	10.463430548739922	5.469151944842041	26.589940336805476	15.364222571617587	15.025685758725828	19.876208227827647	33.42177655030682	11.387688684568436	15.127927419447264	22.94873369525441	4.757433921302818	12.727843246166046
18.584640051738894	5.630834297089331	29.423917909591946	31.779817895415263	26.60702112939308	32.36803997813577	19.614148055536646	23.79023510171835	30.617095761358524	24.71323937364897	16.87545930455709	20.483450423876413	33.69020147321541	25.462267588941412	38.62314225240021	38.78928192073974	40.79325530598831	43.8577268998427	35.743206603547776	18.892858603645575	8.626989476485011	7.194562816287192	22.58965336889547	22.886021025687246	34.70541526183554	11.954568142376141	21.633674068071514	5.884269278746542	33.37038748295039	39.52793134600663	23.735012885642668	30.31138874607379	13.144111951885597	30.588300583505056	31.03380345335744	18.76057869592858	24.079769235997514	35.094760107959914	32.11522218275207	20.39151617921176	24.54924563954506	30.874758506120248	10.545085155824408	9.166613329066777	26.783271614943086	13.006149812435023	13.953657628963295	46.907247585383324	19.401094408213236	15.078493756010538
8.97985707680737	25.53846756836382	50.53320916363184	24.9950018467853	35.82938207807308	6.040402791718593	46.59924370845893	20.626324150026782	53.968507350383646	49.63502480428447	20.119247343664377	17.590050161330172	20.219652948838416	45.99647666128315	12.075199470484996	11.577291044916576	15.95552029290614	20.202447614316714	54.573886456454254	27.728935141061104	19.970658759226986	30.31739571727196	34.92669101745052	30.23740113745032	19.36802420046608	38.36240872247424	6.5762549449574355	33.44695025303442	6.820387458151465	12.24231593807794	46.33535319351302	52.684930406141994	32.1518624336769	42.832359483641454	53.48038681415013	26.308141282536116	51.03893787523607	12.117153992890033	22.903524439322613	17.999668946333756	38.96820445400586	29.222699189163897	17.1474747174429	27.912849986674296	45.13592120819902	19.168389088236435	13.723250741638626	25.13491871930035	14.092059645062005	12.53681725339685
11.725433422058765	19.1724194616947	39.34233622620779	12.341768337935363	22.58310348554294	13.979146299404379	39.52336337847134	6.966419677647964	43.598327713914045	40.43995737986559	8.906995280812772	4.903560921169424	10.67214220866942	34.879739340773	24.84648317584462	19.98330354137471	29.33165174184518	21.00911128057304	42.41242789233278	15.440070228365087	15.05474705145558	22.95415849714563	22.39339895266634	17.140577259321855	11.284337036770578	31.338457502182386	14.265998683663227	28.873409067408915	20.113785258567702	20.781302253978595	36.07331856482533	41.90844582269129	22.370135689665346	29.702629336964904	42.695934456113	13.982812798386222	43.677403837296445	13.014334414570333	11.007074647346496	5.294512028166025	26.546529803869237	15.725813310307533	14.45986968886881	19.500659376831056	33.325432195977285	10.929677520767996	14.552840133472419	23.413307099547847	4.222362779423232	12.153072398025445
40.73759555145753	23.959886898130854	11.66119595343054	42.34982455074723	27.02307751898518	52.98534453629536	6.958964200040925	36.68598801962402	8.53515236393687	1.8324735271970043	31.706413002208233	35.87459848954287	47.60885036017146	11.605122574622007	61.20380403113506	59.51525210748851	63.990553708911655	61.394900261998906	18.715392988371654	26.849200035270865	29.54646392235719	19.110742294347297	23.109387631162917	28.24710217742451	49.33660690486665	11.965058343126072	44.35901154079781	19.23078614035835	55.83975753879387	60.30815808485877	7.536920468857185	9.928693287544581	18.25772096684841	24.832353029703402	10.26249312034091	28.023944300361183	6.343716261136511	53.60652485666668	44.106300062440276	35.54375991899467	20.71498038626614	38.224256824993866	32.69873863207787	21.610906622402833	15.459373992187858	30.664491975669335	36.83445542921631	62.776227986823095	37.27568487666207	37.16900203119996
50.75035293693827	37.44959304382703	13.995238688786117	38.57733618083972	21.8730769808743	58.30341802107794	32.08340284752369	37.72414971340212	18.134489075453228	23.73967132362746	37.178789790479826	39.77970538783323	45.75488597201846	16.210420061213895	69.02121564178236	64.03432228037495	73.17175689390271	61.035139061851034	6.887433021386427	29.511825410135046	41.55618749408125	33.802863297480094	22.317076899840252	27.195530266975638	47.82258198177687	32.36732874520594	54.67112427887063	39.17279752399492	63.9985356963173	64.81204696600884	19.59184806953288	15.883973480291617	28.353556705014636	14.739265924250704	15.812843474823337	30.916157357007922	31.722260715128566	55.85539941455466	41.224505127477975	39.36299263963824	18.40646003372657	32.805544962875985	44.79993667715315	33.24173079729695	14.169368572443231	39.244890001795426	48.87950016255661	60.06577807505958	43.12522894736185	47.92716198474233
40.335620916204945	28.533320945269956	13.848697578442954	27.73638236857683	10.820354690716227	47.29503387413812	29.242745798063307	26.68052162451328	19.77310215644148	22.580684417780734	26.522931513292402	28.870861512508373	34.83628506025043	12.588505328501146	58.106615361090995	52.98371348466125	62.350331639679034	50.12619041614427	11.414920649931199	18.86086360859421	31.92072101302939	25.705894081263292	11.805509521440806	16.224658369351822	36.89859489455077	26.73099128676471	44.215122045679	32.38024508726921	53.14728456808001	53.76009655859753	16.71189169731612	17.08933691568612	19.72238213990113	3.6811255686202426	17.528848221559077	20.208103681415587	30.448923537600074	44.80153170500139	30.337373268369518	28.455463152723336	8.469624005775472	22.028761917925944	35.009057922328616	24.25740636932333	8.794671579847021	29.001537797721532	38.90557652624072	49.397368063209335	32.33169244102795	37.727191216346476
28.00371212755266	39.72026628446436	57.15186886772441	20.111430542885355	37.57749248471609	16.2621476150163	59.86262368031385	23.690840102858488	62.129718168665505	59.934476512137884	29.01340910124693	24.761189305525047	13.206478219980719	52.97874634502768	23.972323977311778	14.894682697062905	28.94453067504226	3.575551473461053	58.58636489841378	33.69870882601611	35.31769211374977	43.44290903244914	39.341066438447314	33.512852083990225	11.237156032094099	51.775040001116196	27.774569430567663	49.36937757816273	23.153858066333413	15.096839311135426	54.951611517756	60.09116290539808	42.16014365541947	44.27393353955649	60.84258308295359	32.41081580807347	63.89918183738683	10.028923993472356	17.553291779184946	25.036575011806132	43.28407510558114	25.849498535924937	34.02502475574238	39.883389488013634	50.59904686988897	31.482738434539463	32.55052781188746	3.1493653112889057	24.641322459865098	30.381929351448377
13.462850189914468	29.255964623744443	52.91069633500425	23.636213305426164	36.71474775168993	0.9447405405475777	50.43980425131989	20.933496670099636	56.74327390504288	52.84648727118281	22.094867759548045	18.79078107760534	17.75481271357948	48.39089368631483	10.949423796766228	6.930987789375263	15.82226856345427	15.130877871242776	56.4003994503144	29.356111286428863	23.823831341073195	33.88666287430313	36.44221746416473	31.28317076511649	16.476072069135935	42.14199527124342	11.673914454747875	37.731802890969576	7.176501627421706	7.68869536725453	49.11779600401825	55.272205037610284	34.987091882242005	43.84246124462187	56.067089181350525	27.897859056074235	54.83153387622146	7.6790081318959835	21.21773158099684	19.206091951966382	40.57716888196673	28.545284852664437	21.329546926232105	31.126434639288814	47.15600707372653	22.10179999517478	18.34662967414939	20.24753995221539	15.975263445670667	16.815263729552488
24.28343095110644	38.46467534524573	59.08738725132056	24.123326672898948	40.59216961580618	10.63021816786621	59.402198970879994	25.26529082135591	63.61001837202479	60.61148140043633	29.078695652395304	24.98861188682995	16.852943963597177	54.71057698363935	16.24974586216594	7.270176781773229	21.139271021978082	4.538787515489722	61.41345227777716	35.114066630577774	33.438384629447704	42.7115449863832	41.550055220656574	35.83158187526391	14.823288444448224	51.12650487752424	23.056369859807575	47.647464993989146	16.118149580452112	7.349943416818864	56.15264035013107	61.80457132130654	42.54151227352566	47.61413344102039	62.58285083400693	33.7029828646132	63.65066667367723	7.164250327687862	21.39067761321218	25.347453364631473	45.664380547661565	29.879712698311337	31.484236498896983	39.46882603327974	52.79402436806997	30.51977226559674	29.134288943669382	10.188511550611922	23.63539645054367	27.27412170072052
42.39001543200636	26.621987197853077	1.1587769618560988	37.89802306413652	20.729555838584705	52.794962817909024	16.94332211281013	33.92823869961047	5.240730053291042	8.693746220391544	30.666085590666412	34.364736626620584	44.15776585655048	4.396462800861484	62.32606830052438	59.12101841330853	65.78705107321485	58.95326323325914	8.397755321710083	23.992381367788877	31.733765064111747	22.10130990584566	18.02886028098986	23.837735571222776	46.087468795188066	18.284780452608494	46.27550070057009	25.621320459357506	57.01552773277685	59.92369367333344	5.056068518752922	2.7933573609624687	18.253986156777422	16.3930933981199	3.5220549307846607	25.409644846759004	16.783078727249652	52.07765816425088	40.093570288217755	33.973906879467975	14.348200759096592	32.899678743738804	35.09598638816261	22.978203345136286	7.1750113614978615	31.108673518361588	39.37418247346652	59.40624986292377	36.75769867101031	39.06155070858518
37.45436218796322	22.286728065764134	5.4960536009459355	32.514977932654055	15.60483515846869	47.46125313279473	17.499512195265538	28.447713442933747	10.400581889525188	11.032054285006483	25.33029961622926	28.951431894638745	38.698442709262665	1.1626736833262767	57.16881738088988	53.748337734964984	60.75368093349779	53.47161341413622	10.663381848100043	18.527858508890155	27.096655142201616	18.11249397987453	12.607523459124486	18.39226668628633	40.620115466711624	16.224438894138956	41.3708416324746	22.9654686245804	51.88703393667948	54.5505777435947	4.970086315813632	8.238206944283979	13.468919380234851	12.357935481635565	8.99363706447842	19.95253416353649	18.696663728298958	46.62191370290465	34.66872257647454	28.556798573725608	9.126617428591361	27.637074695817272	30.4558047859114	18.363421155730844	3.0040178487031954	26.031006323624435	34.71012734740927	53.95733653676014	31.448939704566232	34.2217531902483
31.573739296006533	23.035834641500905	20.982768409983372	17.4494986008838	1.6965599690565287	37.19006479890896	31.337732243543556	16.515414831214503	26.707342720594195	27.092642837240234	17.61555716192157	19.18930202778806	24.460192579100884	17.682062332882683	48.20714271847216	42.71729809826037	52.628453651703786	39.74492435434376	21.1207197104213	10.533989975384433	24.903122569014375	21.87486231510735	6.171393951722522	6.807099518089971	26.51682477430159	26.13680254728336	35.31132061465996	29.67552359733563	43.39976595957626	43.485828570281875	21.041490232522296	24.242196779688566	16.035342677777884	6.764934420352562	24.88925782588018	11.541454514954541	33.85056722603654	34.43004463923657	19.994299988496422	18.785423719044363	7.552506966259382	11.883144895557951	27.557420278232634	19.121817888051687	14.316734166517959	20.948751146734395	30.988415217640462	39.2042750985427	22.903994143124173	29.43173419016548
7.690697843289997	20.671729466901457	47.77576919051478	31.643053810165274	37.34750606502387	17.494425467722742	39.97683667269897	24.972132996745344	50.0804615456597	44.71547281808103	21.10295395153776	20.836749810381956	28.881682609268942	43.37426118320038	19.34582460906907	22.51490687424872	20.665617951521863	31.614678319858157	53.035883959951065	28.316439603073608	15.59190145900097	25.406641952779307	35.091888220753276	31.86471308532086	28.62515229414547	32.251213365031575	5.630298273550028	25.933048983278262	14.652660395445677	23.067327526102936	42.693138493624154	49.32102851333567	29.221563179183804	43.65963928965402	50.09291547251233	27.157871412665173	44.43239170505388	23.222857148111345	30.246095437025456	21.137609709789885	38.63770919552145	34.35411229775482	12.241570299955807	24.332251070175662	43.48688206157558	17.90912046318684	8.052328181533328	36.38224695500234	16.982031948585988	9.239215008696616
33.110032733030195	18.129741577089643	9.762986971347644	29.236427504722748	13.290536191937417	43.230593494818784	17.1472141478476	24.587721123126258	13.99511736016351	12.693966566151648	21.10046148447581	24.822762219109574	35.098928704700946	5.227802531687086	52.849002342144104	49.55646887936831	56.41254821238494	49.648738428927125	14.726456521980518	14.571083056759969	22.809100239684398	14.189218938369867	9.496062600467447	14.998089786552775	36.968133114939626	13.837927703657684	37.027608976267686	19.845627833670026	47.55959864579055	50.35918350417455	6.920611026555542	12.182562055123057	9.183318951492797	12.163226763979416	12.969722842474196	15.955486498624207	19.333696489664415	42.58620455580059	31.236397530891082	24.435544128156263	7.083946974343339	24.722719619116624	26.162183565104147	14.111183450850751	5.473964031686917	21.690415183040777	30.405935360881248	50.38041105749547	27.196800111731672	29.88576295680382
12.490786253618756	8.01657584011223	34.927666787600344	29.848656866009517	28.595835171456525	26.526381933711082	26.225913328889185	21.797574083402942	36.67844821537342	31.05109551783867	15.254969073116895	17.84121818628402	30.372767220019835	30.715548335478235	32.12079156536159	32.80409311140453	34.19050084475579	38.84565740144271	40.79771548331002	19.85462392929098	5.749932630180726	12.180919132501042	25.19800028850545	23.93381208540396	31.061157836443677	18.46901809135245	15.206870586697061	12.338394916795059	26.917018326785282	33.5162875866218	29.503507638623457	36.14314959828802	17.112657510916808	33.70266865719668	36.893284067140144	19.239105754147133	30.691401126684582	29.96539290340314	29.631496822056988	17.881902743062952	27.96046529840099	30.16780660661787	5.352390565104539	12.255974589703463	31.468237784408778	10.858590563471088	7.6507187408392685	42.38433337273287	15.63546268536262	9.232711923569397
25.395724325360874	29.44356190540824	41.09852372430808	3.5869195531421045	20.972088564091557	22.372557157751874	46.8141436514999	10.980460788045162	46.448398684058475	45.23972207673301	17.88921133451837	14.561315912271349	5.412417102216359	37.20564926530811	33.64593998251732	25.912095248083045	38.71830588707152	19.767899376261276	41.83357400591622	19.29700509716797	26.95755799760707	31.780919192833142	23.461306776533018	17.814948199627896	7.209200258559943	39.392560834834896	27.556759601512674	39.109913168676485	30.16701388697759	26.5499119772401	39.72986766261895	44.20566399492346	28.67153365571473	27.356505961844782	44.9194779998994	18.361358962680598	50.3943625867065	17.02058871226995	2.774457032335763	14.556469605406013	27.092136747697346	8.847535765072228	27.334445950096434	27.977875912812923	34.41710304732662	21.922934181230335	28.133037233757403	18.533368578370688	17.169763244905095	25.752554109665596
17.51136928839054	34.23676435704139	59.20552373592993	30.89822757774155	43.76568876857155	7.8176367796635535	55.20316504001431	28.09202062708581	62.71752617787106	58.39371093096109	28.58347226654808	25.63968987942717	24.780573499610824	54.66938820834381	3.6641382725405705	6.885074506078863	8.582458427241935	18.58525522068335	63.05919790459649	36.07171704726882	28.651293176409574	39.04042478811561	43.23477659700785	38.26262728468733	23.329642968371125	47.007601365159005	14.34231390683872	41.808532161218594	2.8647366354612727	7.012527459823949	55.08242037234451	61.405419395291005	40.89633007890546	50.863442360134364	62.201180105555615	34.62663771598544	59.657324168978725	13.718854229872417	28.436200578328794	26.05646956925206	47.33221472717969	35.84461990491626	25.708845438281887	36.67695050769202	53.68871197973715	27.90567328145391	21.989931498083003	24.201601461925133	22.460614701135807	21.10925151581505
12.630990913134406	7.349779564989394	34.299614568755594	29.417555322617467	27.94556772080853	26.623135246401525	25.80965198503068	21.353823968507253	36.09703942291526	30.51376211261654	14.754028477563592	17.44243619625073	30.078710472574592	30.075899056034537	32.433870478132604	32.94095589149415	34.58448214995317	38.79124282258652	40.14605116132818	19.226664058892148	5.227398161338071	11.559541349666171	24.532417207833948	23.309598385564158	30.80616169366508	17.98643221869697	15.475822734347778	12.015402150200261	27.20443241202787	33.660347901276864	28.897130162519687	35.538625385110784	16.446150392586045	33.032959443067185	36.29091998707635	18.629327016053985	30.27893446722953	29.922491131494237	29.24987832997869	17.470480087405445	27.287893926745987	29.644780010471326	5.183380168501199	11.584901339985864	30.807762882655112	10.365622009489297	7.84852600821278	42.25698219120619	15.351522510486399	9.284839114688126
26.66347990237764	39.57398765839158	58.476025143127785	22.15689537236576	39.30917393619353	13.909055691718638	60.13854724712341	24.68417840052256	63.26621811029691	60.7150402473895	29.387185936610816	25.162113125299612	14.956479371822017	54.20492776597524	20.658686912712625	11.629299204739155	25.56232010719602	0.3940723079874465	60.29627253782483	34.70964087811273	34.86588806109759	43.54885345140524	40.730273663210596	34.9208943526461	12.892726457358009	51.94672322467223	25.977629335840238	49.05027489417879	20.232759696434663	11.757364440715785	55.95102610998433	61.32504966114059	42.757001615511726	46.16917690114656	62.089563887494265	33.35871868484444	64.27775211054477	8.518841632521477	19.48461604077863	25.478425701764493	44.76312174826721	27.956460198561576	33.26566841503659	40.11523581668574	52.02001378642476	31.41662115193555	31.38337828732378	5.804015340285591	24.48617011373901	29.3393878869624
11.923660623191733	24.38794305806024	45.99428815840514	16.157590758996296	29.053378481778473	7.4736050695859895	45.31253105211622	13.20865864086313	50.16204416870263	46.77873725246546	15.339429215996004	11.555140890323203	11.234564174381163	41.51843836035759	18.730748584935434	13.303074101724823	23.500264636861505	15.80529396275158	49.082379658109254	22.120244293253627	19.48909865068916	28.61860279416195	29.055755783608415	23.711862198062367	10.583590866790262	37.032101979232316	12.580068627949466	33.700841259646204	14.475172941787491	14.100717732759755	42.60008927095434	48.52242199272903	28.712975222659676	36.196153793601745	49.312112538991954	20.662424592617587	49.57623411086941	7.053814641236827	13.934883167420907	11.955657594605057	33.21187199803297	20.820664002215235	17.86263042591288	25.41950103377122	40.00522220826966	16.4307703755999	16.307958676680503	19.372364570289587	9.590718591016048	14.115599154420112
17.28708814993121	11.966374811258836	27.868290665296726	14.633414480326232	13.091213337079289	25.15869454253476	29.36924276645226	7.340034331077961	32.12643680008388	29.257182593246814	3.358676036655952	6.589725514846704	18.34205075284058	23.39258179252563	35.344020908788984	31.383947173474695	39.35567055682866	31.844448684329105	31.264405968822786	4.3266267839190435	11.437490816845893	13.844131958812268	11.523709131154861	7.583579878887474	19.91894913759686	21.61290772457719	21.109563068637357	21.316734681107825	30.22146729251346	32.185636558758944	24.641053583735324	30.41536844691897	11.405253519510753	19.712127676835436	31.202772060511563	2.9606388086007533	33.24732369944926	24.402500652876153	15.549941154730412	6.2042414047093475	15.555988992710018	13.349470145094703	13.548423951364335	10.041033771174002	21.980566155973634	6.7625108182305125	16.6750758675637	33.28320000051388	9.349801634137723	15.05258720589241
19.561317639641683	10.267938143707465	24.33359530031398	17.723774276967273	11.808836164502466	28.620862912697902	25.781976101594967	10.972088580962549	28.42874140853493	25.474397417453833	6.488928649452774	10.287236356722245	21.9836094901875	19.8238774653786	38.489878396953735	34.93531319205686	42.30763687334934	35.62725434093709	28.12601975747219	3.065654833790197	11.563442726394149	10.953882138678145	9.0862315129841	7.146454058351342	23.617409050929503	18.2246100164239	23.48221642357648	18.790669726108888	33.276255831873684	35.73804878034734	20.905698517811302	26.784122324998616	7.6942063314557485	17.6699719423881	27.57526048859138	3.050679007265559	29.57722822370042	28.136899219040014	18.934333416454137	9.918432414109683	12.783469114483843	15.457229620302295	14.349790042004438	7.263882156039952	18.684604231441757	8.116317823652416	18.067081340866423	37.016500755748126	12.615837417718577	16.84249890351101
9.197249347446437	24.96263748184194	51.65945518299839	31.233694893981294	39.464186565111255	13.371698671337377	44.994403677604645	25.577181932785788	54.356498504971164	49.28634730663348	23.096537797439517	21.808744450058793	27.29511585902644	47.18178637207629	13.838765191213477	17.576629584072084	15.408387585441496	27.561543011310278	56.50889902440561	30.68595338909674	19.54093197648011	29.80301544900137	37.74879636782281	33.856535651988615	26.66041700091614	37.08879823043432	5.326804162052224	31.084200927066032	9.237567277372584	18.05706127707173	46.84711365435694	53.42087803791849	32.99103189574634	46.133695204519675	54.204578284063025	29.39118255754414	49.46370928185267	19.745072931052377	29.440756495008095	22.172222484920407	41.53711628680577	34.761012286788834	16.215385631251635	28.25016185053722	46.940604465009976	20.715944162114543	11.967888686675925	32.66355927255006	17.906379695453353	12.193196387544875
27.374039421933965	25.777096680008462	32.43827237015161	6.258624617210525	12.14318235377916	28.722545356800133	40.135710978568916	10.079216956599886	37.984517082261405	37.45370416950571	15.568130348909914	14.283568042230318	13.54114337938551	28.781057558438494	40.133861489325426	33.37282778331751	44.97397478403368	28.6938372643941	32.76597448154427	13.201425679764151	25.030315043383677	26.821781999699567	15.295489333918336	10.307618284438483	15.599018817259678	33.43669592597846	30.46173865859698	34.692540919808025	35.928094984633326	34.08620313829266	31.665442336419567	35.62905323855078	22.44506598394177	18.24166701136077	36.31320524170257	12.853818108446955	43.325836437772196	24.604277336751082	8.98649216397772	14.028220917517917	18.512367536318823	0.6999543650262796	26.511152808807267	23.16580360844697	25.732333925094288	19.955975291093413	28.637343884130548	27.674781800252678	18.07160037728724	26.494610547275535
31.181096509498346	44.75314502943801	63.833145327228266	27.227984548604166	44.54791840393945	17.636766893683706	65.43451208581926	30.065703025150572	68.64704945051143	66.09696489648441	34.73391363317623	30.51980780349087	20.13764004826151	59.57531870024511	21.76935539280279	13.503643721478396	26.181726201060638	5.006576521365723	65.55322400814643	40.094076049722	39.92163682612379	48.81031362535225	46.06905170563725	40.25189961906494	18.095420517904902	57.21900678224835	30.05839179234227	54.134181864300864	22.624837299124092	13.304436796555143	61.33828662931828	66.69578793341094	48.125592787006504	51.3434720088038	67.45877267111267	38.74549088387774	69.5974290511552	13.390060963946045	24.606680748496043	30.8413640834741	50.08364589854139	33.00298617616838	38.156558987784805	45.4167840442937	57.356899022152895	36.64590979886033	35.99917946706795	7.152576526478834	29.710639542250007	34.0657758638969
4.95535062221025	18.34469404355743	45.28911717788387	28.961397210197312	34.46221013753183	16.585771844529706	38.246254145900004	22.14206173812408	47.78157283999907	42.59547901002158	18.20006104640858	17.978381266198657	26.53491140640136	40.85344047162064	20.19287878772564	22.162436592457627	22.145631938434367	30.41605669091685	50.40667105743815	25.444603020743727	13.065086074014065	23.154142666126532	32.26356994405432	28.968727587247816	26.412734490903173	30.339047945805905	4.133634224769024	24.378592976670998	15.13584019393415	22.78454223507647	40.325367924018174	46.931503444576	26.66688191051321	40.81358766616615	47.70956439935976	24.272949529865667	42.716444345856594	21.77625829069658	27.662824771282622	18.271782047084187	35.85453913862781	31.526095483348772	9.701306784990393	21.826803685534227	40.84430619337577	15.067502396957062	5.426966535056424	34.93354503545258	14.150058177766446	6.362000064347561
24.81840990980995	39.808853843712306	61.34894345062111	27.044072287090124	43.205706604049084	10.76726194744349	60.89940543838437	27.666413741858655	65.72553777807359	62.48790352549272	30.99278253478588	27.02248820423635	19.808334195105868	56.92908767443626	13.944751632512588	5.589525862784272	18.6033052962742	7.283133952159464	63.909187199130194	37.35659449491348	34.60267153443152	44.20845329871536	43.959876532535205	38.3062207825059	17.80915818732869	52.59673310456719	23.106177277003034	48.73737887426125	14.71197848095824	5.343215807133741	58.209177161920344	63.99413311596971	44.41518012726751	50.27409688781368	64.77793959097642	35.92440391748947	65.20606522068034	9.27482239994743	24.31093139446022	27.399472219771752	48.097560883051045	32.76142778111533	32.407760848151106	41.103881801618684	55.148711781221685	32.06826176276718	29.710276499258264	12.784843473368708	25.300613497169977	28.026176748044495
6.5293386679479	14.048577617325144	37.79876430440886	18.219392657054026	23.999275753757228	15.792584130278414	35.14497832421884	10.962559781900843	41.34200570685803	37.30372684623661	7.685105314016546	6.761328066971359	17.362596650255718	33.26193737622481	24.811826781584433	22.332023630608617	28.525247629211336	26.17678017320586	41.90562620405741	15.352090863998074	9.08003266837263	18.47546205412607	22.515926876991	18.385096226798783	17.896991193013484	26.83760914193432	10.156357903308548	23.28316344795377	19.540164016267024	23.12148522213927	33.705457108111965	39.9894800876726	19.526716236834282	30.74847280446795	40.78532236255851	14.002664325349865	39.47939729137349	17.471421272267587	17.34908922132234	7.053804056961148	26.456050930790397	20.336531174788007	7.871991540080528	15.585888584953944	32.42928816925761	6.565689724653578	8.032417794296897	29.31852933802909	3.037774576237962	5.681053699524445
4.367511550775001	16.699213383048264	43.641182114118436	28.14358960075553	33.01691803366205	17.26298351425333	36.69964748337781	21.09703157742844	46.13445528083506	40.967526142046715	16.836040425675314	16.879355187681806	26.10284015775861	39.20799583394132	21.58255286391858	23.07755017373931	23.69468897010643	30.836791821200098	48.7786774826981	23.972285938598525	11.41658875821088	21.514128627517064	30.732730105509134	27.558035795558762	26.1072402659522	28.753656716659346	4.953676053632614	22.897607120132495	16.438136698897814	23.728718941709076	38.675455061013885	45.28112586046903	25.023922075766414	39.30195528817529	46.05924894867499	22.8291834880258	41.17128259798639	22.082526786705394	26.97322438201021	17.15145205471172	34.28736252283674	30.468507531576023	8.052363639944465	20.178623696619294	39.218914598615605	13.552222299881294	3.7819895312578686	35.18141025897856	13.133615685091819	4.925268562127464
23.16513171558224	28.069481849867643	41.319767790286264	3.9768066038057976	21.463605310806745	20.11760358540393	46.109450180491066	9.674762161709413	46.521055024284074	44.96712893958356	16.469810179581486	12.860623378784265	3.4293525146768675	37.29429141640419	31.43929528403094	23.878639393594245	36.48865971900544	18.50312400222737	42.455708778105375	18.7554968180755	25.263390994489956	30.686288774738152	23.54378092170231	17.768768729055424	5.436089128501609	38.503474022118525	25.247049043715272	37.81771249380807	27.87186457088456	24.539019445691366	39.61370835127617	44.35804194133011	27.967849702748335	28.119949926050342	45.08937631245795	17.68943412334935	49.811437364351505	14.981227728814806	1.482428594073697	12.906027356372151	27.346917397980278	9.771463384307735	25.44573601035585	26.894369440671834	34.686738854940884	20.319491988641264	26.04669647541696	17.91128452238396	15.172656024106194	23.655129655748112
3.4398607297600403	20.203861556581806	46.1675937290404	25.325566585201216	33.20766202573329	11.632067626409743	41.027504562969725	19.321886567085887	49.21737518686983	44.53091710639006	16.877514462618464	15.499717313195955	22.091639744204084	41.65141318582291	17.06602006215775	17.533698687652702	20.021557033181757	25.31787882192228	50.711456135113785	24.516647385398162	14.61522880018505	25.051757790939295	31.637957739367828	27.59033017545683	21.77048612128185	32.86601126629983	1.2852000241204515	27.637687410006265	11.721546977026145	18.208066463088624	41.62458809469627	48.10982004424877	27.546577547689783	39.942823648143914	48.90104496306136	23.191299307213963	45.48764351906329	16.668626053697395	23.725717873685834	15.860856776434934	35.50316247286502	28.575719872931323	11.547372827144699	23.0106069033373	41.16593405504137	14.848695811404975	7.829038611321752	29.830116977946393	11.59344874496469	6.994622708144949
45.21434682555981	28.69904247749618	7.315722193331981	43.38525054197038	26.64794632184656	56.610605136336915	13.717080789197714	38.74225856699724	1.9353805309240553	5.2348566180035485	34.69275072536739	38.650239119044976	49.32098536023102	9.885390330874312	65.5328446392681	63.060762026955345	68.65173814666323	63.78729556165647	13.179042635844256	28.707088758209448	34.15870500944625	23.881002347862218	23.492033350218883	29.167196793256608	51.18434373960792	17.93901889826715	48.98695835225272	25.416648923889078	60.1738786993356	63.86196268222881	7.465892070994979	4.2986982631443125	21.47134381084372	22.752592211580414	4.21997298614606	30.048528922436205	12.074437761729783	56.499844865131976	45.439916404357646	38.28172929253599	20.169068559990727	38.64085803133215	37.449604169199404	25.661917943978484	13.357863061213644	34.43028478757388	41.69277347332086	64.60234529922089	40.61452382070718	41.72968108357173
13.24269241616922	29.73450850087622	54.32962937754086	26.499631200991068	38.858612220217886	3.9988270327442006	50.83164669628894	23.24603163675645	57.922181892382824	53.72825348113432	23.658401270817997	20.70736211262849	20.81719331707633	49.795127714006824	8.543182134072072	7.610663018696892	13.100806882385596	17.615259423634736	58.1276692086042	31.133638745209172	24.184068301766082	34.48714625934493	38.296074243459145	33.34114173956133	19.586661058809135	42.5816729810906	10.63372296535478	37.70981258660434	4.114257208777842	8.200683504565866	50.28539276153701	56.56750494228392	36.10154152469125	45.94641709876269	57.36338613725129	29.688145135501014	55.26546161485577	10.739031059964244	24.148508832243888	21.124001161806717	42.39391014790901	31.23807465662652	21.402285462351617	31.981645934859493	48.76974308398853	23.113355724246183	17.970477563178715	22.935153389839243	17.52976939231233	16.793879994375047
10.287817451386859	22.399967884325118	44.365262087779975	16.086459854944664	27.87657047811129	8.706953950292531	43.35689642776763	12.158355028355997	48.4338738065794	44.93833615006477	13.602393830769948	10.010576077437173	11.985489767181633	39.87115716508613	19.591779223915996	14.879914526991492	24.172564892804047	17.795593780434206	47.631637164593975	20.605024213750827	17.48859076517554	26.66029960807469	27.636683954688397	22.436123456432675	11.649731394693447	35.06987046001816	11.413235313690722	31.70006810029847	14.99811125883491	15.682401581180258	40.85045000536111	46.84059175775202	26.891569374307792	34.99919581632789	47.63231793863176	19.14446431040537	47.6334979523315	9.053227127660897	14.094770343186314	10.42185352315534	31.7819889222007	20.346873891670377	15.895632431992812	23.500413798624	38.4662010550954	14.483184152870384	14.49282121276959	21.25672642450024	7.708017846243743	12.249885119974566
31.85388099300724	15.159011725568876	13.780364040182011	34.26770287168192	20.720048184900666	43.93836077943919	9.25779450170007	28.067085181718156	14.567761455531393	9.243225397848555	22.76176117734408	26.967788788015735	39.06751113925982	10.546114138729108	52.28925179130902	50.46679140506989	55.21578462247755	52.51934419615362	20.689713287372175	18.533779855604784	20.6971290373994	10.305435909057243	16.314999801017084	20.605941187621575	40.71720722659628	5.611587169240473	35.54833181539983	12.74085847689956	46.922463489136085	51.25997599602209	7.840255383020782	14.28079121381551	9.42028472273187	20.77713460360365	14.985977442048206	19.56698226186689	12.569402829656527	44.61886534674867	35.80899391910619	26.65082791291216	15.268213105874354	30.68742607018301	23.93206023987271	12.568079025123547	13.237505131491481	21.615784635009987	28.141943714300645	54.10753369418753	28.243641909425545	28.314484841789124
17.033791136307283	7.51654705758655	32.42819890198006	32.61759768536925	28.884127624713695	31.0440198978121	22.10990279279085	24.544651153722018	33.57586746211942	27.58948442661356	17.69477435916778	20.91039707320529	33.890536860441784	28.455207271982935	36.59587543843804	37.34820028017178	38.509381012744704	43.13626386601678	38.72667962638647	20.75898328014088	8.533296392437917	10.072559977335716	25.028810722876898	24.825861576531036	34.74396434427886	14.747769319162346	19.738642518855606	8.00703584608878	31.42513984151286	38.063605921457835	26.734670909000734	33.303457643088244	15.868845784418014	33.20350242022246	34.02284521892187	20.44920496260037	26.545542870096945	34.28403721570522	32.706787184836344	20.877699715737343	27.21695974022367	32.21868461460039	9.486215658907424	11.54917506154249	29.715344806289444	13.494562730586198	12.206611712477239	46.490465945048356	19.276535268596678	13.707337305147908
20.490592005079517	6.715656585465422	22.286572309090857	22.762764593051962	14.800692279290967	31.43540220869921	21.03577345017231	15.709900237778024	25.55660512694418	21.702718700487416	9.964506295711935	14.190154721915219	26.694770021413998	17.77852589064313	40.477909332941984	37.91712025337613	43.87116753275512	39.73985325766768	27.188450815176306	7.684960174440199	10.319078480415165	5.979677748234887	10.904870439187814	11.370801309252979	28.222614326598922	13.249905348771282	24.395655292289575	13.932020362008057	35.14467011734301	38.71614298137589	17.920084228532303	24.280848471800763	3.7349821209177114	19.25146468227335	25.075246046469754	8.076130655730566	25.00502926468544	31.823964150851566	23.875228905467637	13.88618695114694	13.463404428648909	20.440510966345865	13.623016524893965	2.6452796029561427	17.63440914905162	9.258835472644803	17.818407477264664	41.50485938452379	15.531047586921636	17.23723600087096
15.591749863185905	30.2132354621659	52.46972457302483	20.972987248577617	35.29409436721476	2.8924515760415965	51.3226712265145	19.438450575478793	56.610519346810484	53.116204315708956	21.776954979541618	18.030229160916463	14.587701748472846	47.992248786144266	13.675339015014995	6.881383608100111	18.771643977906827	11.763897982060776	55.509641515001334	28.584927187338288	25.01186660145973	34.640412472324655	35.47776115166225	30.05201841295509	13.111930009660208	43.01665479727809	14.565638081819946	39.169267041530595	10.733655797986888	7.669253475509298	49.034998601568496	54.9896792523369	35.07957834301236	42.438990063289	55.77997044846882	27.12860179877526	55.64439757811416	3.8670622099175023	18.41267528999567	18.4298548596087	39.63598017413833	26.208721271174667	22.89173342553772	31.59836818557896	46.470268800893166	22.53923303590657	20.442320399873733	16.626845993046047	15.884200398775304	18.608426401106115
19.429152920700666	14.779293083475388	27.78861348683074	12.356466351606574	11.097681778683251	25.86719158339897	31.0456581334547	6.151533819212556	32.437053517988375	30.16292732051046	5.598447307219527	7.244611150613806	16.95618903619851	23.428955009074112	36.488917818574095	31.853021333387193	40.72026799593894	31.208943817848297	30.525104171261294	3.884351353735624	14.379146822308305	16.214685237066	10.49607962250765	5.47448416837997	18.709422422491937	23.585674358101304	23.13136765192146	23.904185227270375	31.512816850171223	32.64748880069455	25.14802254121483	30.53869141103246	12.896328195249966	18.053392072199593	31.311386291055193	2.6316767287289284	34.73819111476604	24.32461871984835	13.645962820352802	6.828087911102821	14.65268320187833	10.478800366799723	16.371173310742094	12.446135910075943	21.55912757045071	9.580142631756235	19.284474737578734	32.16171466018365	10.766054915668953	17.510261388560664
36.25038374750619	21.95515934987914	7.93961934699436	29.67536828873856	12.517856666477547	45.56608222002026	20.150617147663333	26.05382999111901	13.386921941888401	14.175067996614112	23.52619113724263	26.91107798492319	36.0368011629454	4.319698327320504	55.57653845170763	51.750892111822054	59.337923192505855	50.96544097349026	11.172407504745678	16.3425796744712	26.354227567996666	18.2311700457765	9.888109708823302	15.716432941082607	37.9926291281202	17.805736118690632	40.187710477402135	23.99237435657794	50.351524433489445	52.550806220821066	8.062884683738778	11.037217673227039	12.876235763313764	9.254891988137178	11.742185532449726	17.796997424356846	21.67659774218113	44.372068771490916	31.908230584841	26.50604337040237	6.102569575957577	24.65563630129265	29.67213288918499	17.811345463730273	1.608000968799614	24.709607969828447	33.861860065953344	51.25091236565917	29.66482783803645	33.163949886111475
22.781111466444777	34.185789029408475	52.34447847070206	16.2182319765329	33.19579586952334	12.414803927669027	54.42797144833518	18.592887787543052	57.16688287584103	54.72908810228131	23.58786272272171	19.337264178285583	8.94668954829305	48.08588130694238	22.03411317258369	13.256594755615192	27.186098413695756	6.504358610434295	54.17030704992087	28.62726177004092	29.777977388845514	37.95253692308742	34.59080590757009	28.780154359278093	6.879545193105588	46.30569308168916	22.90508960075995	43.825824420420005	20.067430498467502	13.73085516020748	49.884991687367034	55.20638486521599	36.84578359976724	40.091764743530696	55.96893860990368	27.293172658256328	58.502282594904536	5.659993732246854	13.506741488283893	19.6291049676495	38.62218450532238	22.014698560853464	28.533853426893142	34.42389012455978	45.88036755519269	25.95318859019028	27.209191285907444	8.540321461813129	19.09936389054708	24.99295739698297
47.590772290332566	33.39989595476243	8.704818264192358	37.83208229750424	20.404574086138744	56.13796784515306	26.794192298288458	35.88835624694989	13.026516336810653	18.44567265304282	34.44260287497145	37.443389655744305	44.79825534336187	11.27346261002296	66.52221296563643	62.10729428107489	70.46063245225231	60.056960856469566	1.7357789463576416	26.908873997484182	37.85270991274979	29.459836508327683	19.79459275040396	25.21956612690629	46.843487971677206	27.37325039196126	51.529598589463774	34.35700864273915	61.37774435177195	62.89814973876047	14.402167376885776	10.663429927440834	24.353148876513515	13.709003599512263	10.65736242841596	28.359279130870316	26.44753208245175	54.25482953703814	40.36556260418251	37.02824767140698	15.658259034345688	32.21231065618515	41.16522038481754	29.29576299162926	9.941004419428028	36.030991069467795	45.34147712015602	59.576205957897386	40.52779934972975	44.582847497083506
23.652001640192456	38.198797883027666	59.317177155702964	24.83334387093267	41.05138508255855	9.789003125481358	59.218554962712304	25.57215630350787	63.753937206916206	60.621742908819165	29.09572671736164	25.069216690444794	17.597617467868634	54.91354076548427	14.89922914945083	5.948468360603259	19.78495825024832	5.890915893916616	61.79333801266659	35.325686198686746	33.08534693501621	42.52149934846068	41.869613637322885	36.19251185246068	15.60074676761259	50.92716158990082	22.24262914610674	47.2705506968979	14.883670535176044	6.0021234636914125	56.26136124745355	61.99153071165509	42.54477882674847	48.1084928848322	62.77321415417271	33.901040113420706	63.49657000304976	7.2334979018618215	22.10011065391316	25.438919684436442	46.000225723243794	30.55339741958134	31.023052957768524	39.345755673834766	53.080592524730896	30.346478222350374	28.526893164329216	11.538907810120183	23.512988323358357	26.7352984341602
42.218021280104374	25.436904707466542	11.93025147835436	43.71484083324175	28.196993354480465	54.482839218149955	7.638434810468748	38.125565626412524	8.075940976967951	2.342164945148645	33.18915376742443	37.35165789458936	49.03315851655966	12.405556181052038	62.68610715070611	61.01275440657398	65.45472688650342	62.86430304151437	18.770647774743715	28.261602705795266	31.02563728539923	20.59169658232504	24.363594034438304	29.578308757589	50.771175427246654	13.329518730566537	45.830334077238525	20.504458444794544	57.322708280479404	61.8056683096309	8.458375253474578	9.822995293253078	19.735321166816007	25.73202132727728	10.045984369723827	29.450865316183503	6.0683339271424845	55.09329410902643	45.49899344752235	37.01907427144929	21.833526895816117	39.52175594076522	34.16814598176562	23.1082926124765	16.270733209202028	32.161972076976824	38.294016895291215	64.21484197364163	38.76980324818481	38.64675922792166
23.724557784244304	38.06668347117355	58.94043650372915	24.2515611622499	40.57175266733685	9.986734908826229	59.044990559919874	25.155569111791056	63.41755852393663	60.34979818749331	28.8163451673523	24.757578881077745	17.000740530997025	54.548902463403536	15.549576060289775	6.548649738453187	20.461282455822968	5.2435844869127655	61.34942333381927	34.95477563857929	32.999702829672884	42.34980018770778	41.450665152107184	35.75447694198319	14.991323543885569	50.761203907919516	22.429110419837333	47.19997711367581	15.385748503316428	6.647990460599476	55.941265742098906	61.634811881957965	42.27468144570894	47.614850652761724	62.414951773666814	33.536149165643174	63.30789335111162	6.904670472809534	21.51774818292128	25.122182937387354	45.574501399324404	29.98636113652247	30.99755202022025	39.13889249665607	52.677532946505465	30.16391229455789	28.586214536607887	10.894036915538235	23.301909756758853	26.753627588386728
33.02822987488014	16.461360281196143	11.993100909866891	34.22646451975214	19.964552504693536	44.82467449880221	9.948181968350319	28.33537865399427	13.040222072730359	8.24292101659144	23.34608145062532	27.499454372300058	39.288934193074354	8.776583383013984	53.41140699985953	51.333116289711164	56.443552266408	53.012293705079145	18.89274544118161	18.586148498135863	21.931845020264216	11.653989439005878	15.67524440924025	20.324767084052777	40.99259219306106	7.388570935024187	36.77329334116568	14.53064141239541	48.04621693266274	52.12973274193792	6.0807888428226935	12.597693177978474	9.885375917245737	19.501751744537295	13.319608956098051	19.71175343955888	12.744245173572864	45.25978057004377	35.881556840717636	27.16593043886476	14.21939100196832	30.399025713990945	25.213590426929375	13.555548392009692	11.600866337793024	22.51125613184317	29.454854514931686	54.422097419658584	28.99590322640995	29.520824756926817
40.40491212784848	24.45925525109097	3.2995052555117717	36.973086539264045	20.164580172223914	51.09389547901617	15.010868953129334	32.60336677526034	5.987091497221343	7.22881085925364	29.001429443591036	32.80647583343046	43.03168754598754	3.4058754818068775	60.454916879661305	57.46684846505681	63.8342043874936	57.663189717535744	10.529597379425843	22.594767172138557	29.645390379670832	19.880225532592725	17.06021142748635	22.788298668033207	44.92531317631923	15.963139530675042	44.27083661155313	23.2904976171297	55.12762642037307	58.26962983912261	2.7260502814462484	4.295717467189186	16.282261464114907	16.580084565684047	5.0906730852518525	23.98052251354382	15.28736718875573	50.59839634760073	39.07567761506452	32.4237272343914	13.684017556797196	32.16831165070526	33.00188334508703	20.910894082764305	7.057280676779884	29.223800984828575	37.28141799879869	58.30829754122592	35.0481349229614	37.036974305346504
17.101733641153835	20.363963955536313	36.31476880428175	7.080917824411219	17.98532873319079	18.80444014325846	39.066122508577415	2.489538809550873	41.06390295358573	38.73123181449219	8.775203813148167	5.173762107283388	8.658272119969904	32.00986856676693	30.049327522880954	24.20918568534826	34.720395197812714	22.579669704325433	38.58129250340989	12.523867175834464	17.57843682819034	23.196326319302614	18.68505306946673	12.979369357532853	10.220317546034105	31.227097091265566	19.942154101929113	30.141968299008045	25.5617320147856	24.979247261351027	33.786686614966136	39.12839788550881	21.085695458360238	25.117011231403378	39.89560517229591	11.209316156960556	42.94953305898585	16.085156309373595	6.650709833534468	5.182586544433382	22.79862720736012	9.948641478524197	18.002755969135155	19.440972147960444	29.945076072917832	12.586804484091493	19.1461839602942	23.627892074211672	8.115693760469679	16.825368107042163
27.57103384605826	24.943617994767376	30.775442322164864	7.708079677298463	10.478266387641433	29.686528531262358	38.70620057594845	10.316724593080657	36.3328270145007	35.872640606464216	15.198831882518988	14.3753005353126	14.962758954977891	27.136287031284887	41.06592644541958	34.521433660490665	45.84470442432765	30.184466510348493	31.118573180168248	12.07296612717753	24.535879417373607	25.736604592165186	13.70612175709729	8.909857665510701	17.029677356404267	32.14025524211507	30.792538342546337	33.65727634059177	36.73972019286089	35.247281345059015	30.0562918959771	33.97023973203453	21.15839246938011	16.61079065098713	34.65253759077459	11.873590172129724	41.83431640824483	25.820910407479058	10.40245496054346	14.083094087546119	16.861241198545606	1.9171776352204042	26.20497507080137	22.14117200835343	24.06963875592768	19.539034165258013	28.55120189984351	29.280909217629937	18.247473756179787	26.478009612355585
3.2628749510956307	15.895792362168475	40.82809940188378	20.796598238641486	27.456939938094493	13.799542457326295	37.06900679591745	14.043698078202338	44.1518660352661	39.81869428398178	11.121302060750608	9.992792296016058	18.890672918359165	36.29556969878715	21.85437318459685	20.30744514626252	25.33552700393576	25.628803352332522	45.14271782751788	18.769255096573552	10.440509839101198	20.59392420440816	25.90854800946872	21.84367512030077	19.070399563885253	28.78009244313866	6.702696823847371	24.461789142325635	16.516367685076922	21.071587048644574	36.522477419232025	42.90769890357975	22.34798917933222	34.18757887441	43.70240593418518	17.436641475202077	41.473446937663155	16.743508507947595	19.596065669210038	10.324108561650556	29.808047303947227	23.416415084147257	8.147468016932885	18.08376385602814	35.6274701918274	9.40432847865103	6.433450660872593	29.33245746911213	6.083055661784516	4.157634726271491
41.36687701707322	27.222007998004436	6.368477648595826	32.90365565937636	15.315330065674377	50.207672451723425	23.012476725761704	30.219219482680003	12.281983590384346	15.566387882317912	28.349408138870555	31.49970480323136	39.63520693371871	6.214967910091492	60.445747274348285	56.27418010625523	64.31642694609008	54.78806364819791	6.135410766022178	20.91403605288681	31.608469822242864	23.415024008274536	13.946183118137537	19.599949022729405	41.64815459619637	22.156454422104847	45.306049066211756	28.785458176897407	55.26756719532057	57.069695711365064	10.165451350140133	9.598877695657373	18.148220363698556	9.64616776735846	10.053096701330315	22.373125928932936	23.61626669957762	48.617795392382845	35.31776354797899	31.08742019405852	9.792868330469744	27.503067269671913	34.91695785973345	23.083978779833128	3.7652500411329264	29.808760315252115	39.09045812947762	54.66428837483155	34.463758523368895	38.33878459239115
16.63520369641354	33.40858356958213	58.66254944734469	31.177748133421854	43.57958225996478	8.204942327851208	54.29065844867039	28.015685725516665	62.07297370163052	57.642375245009596	28.169316884739146	25.384526124869243	25.25853561457876	54.1257810165765	3.9458379274774975	8.164324800790268	8.327473507848637	19.768518952559113	62.648986647997226	35.72217550628981	27.816181420793207	38.233402564998606	42.90600850294494	38.039809373213565	23.88872869270324	46.12617327805475	13.316767211376579	40.8008948489315	1.6051445032386051	8.344422598260042	54.44302128118881	60.808883411398085	40.26458036881558	50.64980371470186	61.60418905057283	34.2863679976519	58.75154171217459	14.460126169709634	28.77284268685789	25.80012673507431	46.980179383665224	35.994097875578404	24.808973705621078	35.9647693306153	53.236238538054224	27.289900012621104	20.99970747164188	25.359334691580237	22.079248471387547	20.230731260616967
9.265007911191871	13.62417912331386	35.81559871436914	16.004027363622573	21.3480282667899	17.26597089128435	34.3295702825752	8.420015737770013	39.60266289013195	35.893330718485934	5.1958234772954786	4.151931889649073	16.028324515542543	31.28596840442727	26.933794150759567	23.720205025877828	30.847098215935638	26.360606101514325	39.65119144382537	12.85264635360893	9.417780420982579	17.65081807601208	20.048267170039342	15.724318410932945	16.845513550445492	26.068100741484194	12.86292337846272	23.25486452398122	21.748773162846845	24.52032204324787	31.982541121246204	38.13156239855018	17.898615266976822	28.16602705948992	38.926774629482715	11.46291372575578	38.575551767955254	17.95335469344919	15.413612677203005	4.400894863134063	24.054254058415335	17.74113530480032	9.174539806626479	14.414263762212775	30.24414980999404	5.462880795836058	10.307822998319981	29.023424605530607	1.4835761604034083	8.082247195950538
18.526475569402194	13.461963728114323	27.65200468541339	13.436772163187772	11.848674503771976	25.63700080580949	30.155287003240115	6.67336336084271	32.13088204552528	29.594256396592527	4.569167067673689	6.9285576728206175	17.65170575261799	23.232589405540605	36.06973440974446	31.73974490502981	40.2016707789203	31.59339018356794	30.696185009527134	3.6827287841431655	13.066383430483024	15.040645843872268	10.746660595198389	6.2490595921396	19.33043789765157	22.570107272928265	22.290348772491132	22.66137513243811	31.02176902524238	32.538324082435544	24.74552194724789	30.314049245165915	12.042867040052617	18.651252108912225	31.094224141577534	2.2301027267809492	33.92669764600636	24.448761130526535	14.564031035355137	6.51610195399937	14.867260075543987	11.801979173349356	15.131367711200646	11.252385737520882	21.5679923811635	8.337288054568283	18.156690527264	32.7630931455674	10.160516844694836	16.454950611314953
51.43503702971296	38.06592177340322	14.300695935233783	39.286000131387254	22.590923334323563	59.01865191052965	32.3872703545857	38.44144614445352	18.25302260651011	23.98703214685657	37.87804476769107	40.490472101993525	46.46660182771749	16.67125153938577	69.73109211725017	64.75189974632791	73.87631377413081	61.74581361884964	7.104329846563337	30.212941855928662	42.204718438730126	34.383968751883415	23.016716002310076	27.91003673548173	48.534461474688	32.82648203643747	55.35731197243612	39.67814159816206	64.7050723122418	65.52970416746558	19.97458744799523	16.064920649968176	28.969582489742347	15.457350286491572	15.959074616188481	31.619235354274043	31.932947053955356	56.57333442597577	41.93502560284582	40.07372696918182	19.093544537004327	33.512242251536875	45.454591571907024	33.86612094410998	14.73731216187139	39.924123008879704	49.54193159999225	60.7640884604119	43.83012169204045	48.60146357355409
16.380172239787544	32.04095366313553	55.24370040563627	24.465327434485207	38.509434060667346	2.4217647863226848	53.224682985334134	22.64994996574328	59.20975767997073	55.458721820364865	24.43478916631641	20.909150700257015	18.048604584455255	50.739682022936975	10.229428675186295	4.128910828637437	15.359338139916671	12.898478505692731	58.51543648744918	31.503916141815246	26.649516324496158	36.6275103696502	38.50101876076566	33.184603471361044	16.513355961998293	44.92023338925405	14.519444291092158	40.61153951452993	7.889017857047371	4.917934116608474	51.59931708121077	57.676061808173856	37.52112430152519	45.65463071578053	58.4694488299115	30.04343198793541	57.60179908908196	6.836550741462985	21.907926418492796	21.31869924038755	42.65333540187605	29.668896598422087	24.212046656914577	33.78315936816367	49.369445814524916	24.72762017977765	21.264887753631225	18.270950032576984	18.379252383870256	19.71653985243097
16.630035285870424	32.496889450770354	59.23347167455662	36.76226652785456	46.570255125299475	15.413268796561768	52.22777833115753	32.019079155373426	61.91345634778644	56.77296707919843	30.301553501329632	28.566462070856744	31.793616009649067	54.752736967606104	9.492004912389696	16.793878936763708	8.797888985924638	28.314453515916973	64.03272710142014	37.955492301198326	27.107862914943986	37.322806175697714	45.083149144785686	40.94408440089836	30.752891714626568	44.44735452761601	12.692251231624839	38.1856817793156	7.87716605031983	16.95693343192731	54.41555679157519	60.99411108554905	40.56441369053849	53.366223214626395	61.777287964622616	36.61907585878317	56.68547290342327	22.150143561366068	34.659168102472805	28.954170093832996	48.93823542265235	40.87887996975159	23.772130046735615	35.8253373991774	54.468587617250954	28.18960711802773	19.508285084469218	33.85566234199849	24.760674138323047	19.756321443801752
18.04848144291095	14.555164420357709	29.101310524423635	12.026847046763677	12.57570183481099	24.400270564704243	31.716441363918957	5.083834932832168	33.65152871577048	31.17719135538911	4.413813735250995	5.752946552575508	16.065398467416625	24.707687708635063	34.996216886197104	30.41928564615037	39.22615233885934	30.037612130004405	31.96450734070284	5.111498705636882	13.609918546484842	16.432004410650414	11.946679841267292	6.958803447850828	17.740523381680177	24.08188364360184	21.714982480119257	23.938234883462062	30.01821749370097	31.21523743408998	26.294527540854542	31.80327335342299	13.620280234534137	19.546764674779105	32.580518035069026	3.7100444580143175	35.5056412183917	22.988272961585988	13.040551519558619	5.3361987460802744	16.098193502020592	10.88255989768353	15.376507926569024	12.630770556385107	22.937746712764806	8.636468943803502	18.099484039229505	31.17394449387024	9.28815371419882	16.249202751367935
15.948384614406182	30.329097010377666	52.32067304949108	20.471353079771085	34.98882047877557	3.557579079574604	51.4056492333672	19.14812016345616	56.512800371243785	53.09036110303441	21.68859555886974	17.877099062882504	14.008760028223724	47.85308738302713	14.258326053671144	7.178792662337188	19.36951674558753	11.26740347135222	55.28183248159411	28.40114785007268	25.177845199464628	34.71440869975104	35.25101500675944	29.785681938664275	12.501105480217987	43.10367179973763	15.051029921836324	39.35906728643389	11.394181028130014	7.951569717433701	48.950000248711454	54.86676009705579	35.03724146673582	42.13086700864269	55.65587950168738	26.947783177792182	55.71278499013718	3.2034522732643693	17.890515395938184	18.27222100427896	39.40926878599671	25.756231193242098	23.12762659394817	31.627114243722627	46.28248639208756	22.580995148141763	20.776317688428684	16.046552411616524	15.861282285977705	18.89671260117827
22.168768376580264	33.96890118359194	52.59990827431947	16.809649176677663	33.60725169454543	11.472065810266093	54.348938728154884	18.77918051856967	57.35947733982414	54.808880948258015	23.541907845744035	19.302277062765295	9.527507381326737	48.311995168926956	21.038419280477246	12.279203327595221	26.191308177446533	6.297841923945318	54.55010000491413	28.799131293340267	29.459017278660564	37.81820682432695	34.88371033197626	29.089284559186407	7.479920998904713	46.193567360879555	22.164865459269453	43.55999465437299	19.087441934055178	12.764486576928272	50.03655479126307	55.43112687991754	36.87147536241278	40.547021399755806	56.197538488527215	27.444996657676604	58.45515693765436	4.735092765859765	14.083375481162467	19.60897696008876	38.94011922120915	22.590372876064116	28.11554452021503	34.329830313226815	46.1718574907512	25.756632895374874	26.663044978801427	9.009235194076382	18.862835196517157	24.478238007534912
13.605343548959688	28.81747019539641	51.88509589885162	21.902069171414905	35.32186487499644	1.2036512704914921	49.98945387357722	19.4877379298978	55.84453632656143	52.11696147186006	21.07199340914284	17.584635845410084	15.952677135921073	47.37898762547601	12.61750451888915	7.458841184530211	17.558592487413975	14.068459953203552	55.20557508167278	28.178343408829665	23.487250413951095	33.3585922820495	35.20498977517784	29.94605804862739	14.671158042399076	41.68112926118169	12.317679026167024	37.54696022592377	8.98244632242837	8.256896196879216	48.23496214868721	54.311343311518534	34.16363649123585	42.4615356010972	55.10481918186349	26.71782075277744	54.35061268160351	6.092181135073569	19.457222605616234	17.996168083418002	39.35281590083883	26.884615742992636	21.180989243581774	30.463664132013022	46.031798727049846	21.40043500677579	18.490308610546073	18.973493306052234	15.013810073431364	16.77742031535211
8.89760216983684	25.519227130025445	50.624541747691765	25.320661606228565	36.03471075528704	6.355307618427895	46.553790655672486	20.88191743278694	54.025303703408795	49.6533678748324	20.26836076523928	17.799473989134547	20.581580376847516	46.088167505871795	11.992391192265782	11.778924421240026	15.784025301567118	20.536085738718786	54.70656177271797	27.89183626983838	19.94333610154318	30.309799084987432	35.09094291235896	30.43695651321379	19.73831929228699	38.32698371250401	6.355338707255119	33.35292273529731	6.69796310314467	12.431629982954801	46.39411565805171	52.75819442081325	32.21407340359221	43.02586223448684	53.55345045036648	26.475389400625467	50.99748471967515	12.482699362335158	23.24224641423738	18.207666716206674	39.12323940775704	29.517027744429292	17.0836654587985	27.943619425055772	45.257514998181755	19.239046193395207	13.599134505984809	25.48728845533751	14.265912240916347	12.471442170036445
10.149172338547197	19.715872838129176	41.06126626104838	14.259801567080366	24.701746435214208	12.003595564189684	40.45087228787005	9.177549557025635	45.16775838804668	41.77290616968296	10.336014683334062	6.704950966223892	11.664750045288395	36.57119352474435	22.700830296376573	18.183503250030974	27.140330823600006	20.251784036756426	44.32954590270064	17.296738607180178	15.148050151223476	23.781074430287166	24.346680905236067	19.21249445748073	11.90953810432491	32.19771899537543	12.338772553788576	29.241882583648405	17.917043614636054	18.985584126890743	37.59737397285395	43.55230335393374	23.70379765240596	31.803309365052293	44.34330028596051	15.836259942434204	44.678934117717354	11.834477642194843	12.687206232543573	7.117862939586646	28.487393561697758	17.892918597885377	14.061943755788601	20.49166562616705	35.154389684840794	11.596041564295595	13.521216292616446	23.14724994977854	4.668862162584401	11.136833702150605
26.72707907243524	24.57999214742195	31.34382122615108	6.8265202755623315	11.078982726543142	28.703446383945664	38.84344047780118	9.443155976218046	36.84712019224819	36.220491852258036	14.567676667375316	13.555150237420738	14.050590110276685	27.629205784249166	40.08444765788972	33.54245742530504	44.86736311810032	29.2971037268038	31.8569022978376	11.918495465025192	23.97519621010419	25.552183374403786	14.077509018627293	9.015921948196564	16.119330248897334	32.138460975066636	29.910902231250553	33.43601843321495	35.76731421615704	34.26932886785212	30.458986068619218	34.51518706030782	21.14690020712181	17.391704375397467	35.20696249045705	11.602742736492495	42.047379051530946	24.850262356966873	9.495466615543759	13.275066812821589	17.381398389882904	1.1734681941702325	25.553234865805695	21.909549996215844	24.63955228948707	18.935797294716195	27.806995251837595	28.490290611002717	17.404582941012944	25.706335009743164
11.190139477242624	26.93323195384428	53.66918461873889	32.758210165958175	41.40070173891738	13.731140224302747	46.837695124418474	27.33572809253878	56.34202820752771	51.23431115274892	25.04796298342252	23.644684005040407	28.524114232412284	49.19344468325283	12.535244702968159	17.242902093328098	13.64432574176414	27.75964891000923	58.52330495955874	32.65563896161464	21.5336545018729	31.766013094284393	39.73348744545682	35.78664596243847	27.77340599811617	38.97965198916853	7.289245820134425	32.87138827732074	8.428608123042611	17.648154496216772	48.84133108814717	55.42010723494947	35.0015057257832	48.09922240486389	56.20315416248372	31.351268912479405	51.30365200194776	20.326761440818434	30.876205124931786	24.015265285509862	43.534669411959065	36.44870356079743	18.19976188933074	30.25267116585152	48.95518695577659	22.72301812188194	13.940267607641463	33.01128957932297	19.760349086718225	14.207747926323636
41.14982938712941	24.499077705545954	16.653214025071595	45.38490908166471	30.989500069495545	54.05887330097628	3.768535524991321	39.162273778839165	13.021690091024505	6.804483988691087	33.61211570849265	37.85535993298228	50.173153497382955	16.40788399495588	61.562409779051414	60.605657881255176	63.994168386565086	63.3823306303401	23.650433314502862	29.664875289471052	30.039727050070578	19.854549969112767	26.832757668171148	31.570846452319753	51.795468756186324	11.65090973944655	44.56559110837323	17.89467836380026	56.23237534391953	61.385840154467	12.281752625012858	14.755059100330046	20.496211081810273	29.422091864893	15.001603365990432	30.701640774184593	1.5238754052038652	55.2762252726199	46.94473528614542	37.558712972833625	24.892739696924103	41.64779060092378	32.965149257559716	22.953693817433546	20.217849222687885	31.950334995958297	36.90068568251199	65.14995268297157	38.78833365543412	37.5513762087855
25.97271509552716	11.477459068402506	16.836321447897102	24.796592876817268	12.454518928315743	36.41770193262485	18.627852923665213	18.8871724815826	20.45201845522445	17.38420808157997	14.404328622728723	18.38361871641634	29.80804198212768	12.309079688069767	45.80089241343616	42.82375983007732	49.29983341416207	43.73181636564458	21.69167202578284	9.098511810387166	15.772806979202683	8.462971184427278	7.947636458811591	11.234682942502282	31.532902143602282	12.212965320393733	29.888915634547402	15.77223352293919	40.49196615289351	43.626078503085665	12.859007454033218	18.98532866627087	2.437524815018421	15.111714581047673	19.78116831201261	10.223946264350895	22.040155019446786	36.235943090526355	26.396749564757087	18.023218813344236	9.020822552956606	21.27751144804258	19.105310521561893	7.254303812255768	12.16028764535387	14.59047446095832	23.323258312642604	44.975795816786494	20.379371368189588	22.75169749381231
34.51225141653596	25.155503634809865	19.366088136280172	20.155804256058737	4.168473844596091	40.26201472497101	31.396588895454943	19.5883956642109	25.24448741521854	26.373961086281124	20.539359211049042	22.245024809463985	27.27460163783513	16.56190588869095	51.284575598365244	45.762237497950025	55.70045677889584	42.56345633736037	18.67500702654588	13.240783856977831	27.436839670528126	23.51025228546571	7.626808321466739	9.747067813528993	29.339608417751986	26.908794192599384	38.27953113895271	31.098388445249018	46.471973292462444	46.52836064404913	20.253529515587868	22.677795759021713	17.48875068881697	4.101927912167476	23.269580266917718	14.358078965757088	33.548670901073486	37.42959602348441	22.7643839711687	21.839325808119995	7.265709757557088	14.452948369588784	30.210800574660134	21.08228220224948	12.905226950350821	23.70435060758697	33.75933236852338	41.82652556509587	25.933569780639306	32.27666014028218
24.516688860335055	39.615381985770284	61.32491921932755	27.21667477133886	43.27426380825404	10.452812145749876	60.72464018894859	27.689093817016737	65.66840033626852	62.382438709822274	30.907651615901607	26.965088376830995	19.999756761601727	56.896256187468346	13.426001733571802	5.110806751199253	18.091723873438312	7.752054664142083	63.94152248672713	37.33590430906063	34.383334857578156	44.03870270870531	43.975386714908325	38.340067112573834	18.014795730437246	52.41944154451068	22.74522559244515	48.49967825389724	14.22465613579062	4.840448694562516	58.14104357198906	63.953432128842124	44.31434849805876	50.3537981258187	64.73832351437932	35.89980148488957	65.04055916554326	9.290401838564692	24.485186935978845	27.345384188223985	48.117481191040575	32.91697367560199	32.153353724340676	40.95987808029822	55.147724080644664	31.914546958655936	29.409023955422764	13.277816137245832	25.174608265806437	27.750834508019185
36.286984733915816	26.88707557003342	19.423577790429917	21.282274129414763	5.96488493509311	41.82808543526719	32.36137454289538	21.1708446045896	25.362192552449805	26.949968902160975	22.31651517140256	23.940609015658314	28.477350890544535	16.986150009447275	52.903793356095946	47.24903316551836	57.35647723017836	43.7474588378374	18.05289684734452	15.043491149145137	29.232237899821527	25.122387577959007	9.304221973349769	11.513022870145052	30.54637317486681	28.208241116608317	40.04328937755592	32.6280386392871	48.12787797571208	48.00972725865023	20.8343948209351	22.742905758320575	19.06888117835798	3.768710013794233	23.291169223579786	16.15325670258402	34.32276508694021	38.83945089322488	23.937313759251406	23.537621925088718	8.402827975699374	15.51143323141714	32.01355324491363	22.784782116108083	13.206117303097072	25.506643137779896	35.561470701135576	42.822821903807565	27.658730073323998	34.07188392341932
7.5248970088319815	14.306898064197823	41.50062785289297	29.90586355684527	32.63675625312035	21.11305318409879	33.3875697907634	22.364291643892486	43.598719991838315	38.13789098063	17.104688025143	18.090606141762514	28.683395211248534	37.16153913545124	25.298452781608606	26.989896165189688	27.096598610529092	34.49403907077388	47.01066405785886	23.55625218596608	9.679088639761153	18.93647849245478	29.890733124642395	27.401320015565233	28.902442014112548	25.638556362512478	8.87099634351064	19.397525673569195	20.241824847302304	27.644045241269097	36.28188805188879	42.922576178624055	23.132028953324273	38.51680407025624	43.687048730800434	22.581522185822795	37.84845928679668	25.668258706690214	29.03961749094108	18.289843190419198	33.164848206235796	31.569038745136695	6.576130207278964	18.191746935883984	37.51950142642881	13.177155779173349	3.679724172017538	38.66770061620397	14.71839670684048	6.04161702813666
35.09223335029051	18.402548358087824	16.437796052165208	39.93445054736487	26.643058890914038	47.95205356504995	3.3605096801361216	33.407699478520016	14.9354677690125	8.150662886633222	27.65427721589061	31.905691239716017	44.42121623965927	14.53610981316914	55.5298455838109	54.49883242020229	58.05099172433835	57.39053485905114	23.710460203745093	24.18487821950367	23.95649089874292	13.748689765332813	22.25524113387338	26.4741895431668	45.98938613219844	5.620024928844894	38.55257204538599	12.493763543519641	50.19020339630034	55.279051420792335	10.729383409282478	15.706081133238404	14.814459685392867	26.278016257534446	16.22330369794823	25.119535381370127	7.2919943982926325	49.22125054100289	41.3562550282169	31.62115501230895	21.030435261774176	36.540398590350605	26.92277780637322	16.904724409022162	17.916836493633003	25.865332310181373	30.911240188860404	59.28391474634717	32.72446703793934	31.49472480429853
12.850404394753895	4.19217726554533	30.295704729205124	23.613477186534503	21.5866389860491	25.432598367733057	25.3704399546469	15.550654177943253	32.997393792784536	28.25434608205987	8.681753866783655	12.07756700033927	25.270468186088838	25.8533837646391	33.28024477139607	31.973730787649874	36.27022423475355	35.90649487479264	35.48151071026367	12.738244513635044	1.990033385005102	8.865017113185159	18.43331314939116	16.8073906218222	26.303388567431785	17.066592303739128	16.607281869945503	13.594267451092602	27.913746329919388	32.748978260121184	25.452205421167772	32.01474730832665	11.66998303898834	27.036109326996147	32.79902842294644	12.103642157626885	29.753639488334333	27.304724450696277	23.786249940282865	12.001083599397882	21.540914628708318	23.32744839354882	5.320458820567747	6.8457610611543	25.945024598217778	4.593201858020792	9.573634208749736	38.685601097327186	11.136659485980626	9.348683862886881
42.77443557076249	26.665536416644116	3.274091303228257	39.427191143276566	22.47510122296081	53.59068463284423	15.219774011430172	35.13010767469031	3.4859262240693916	6.723022233520038	31.511585156636308	35.331251327726235	45.53431131740225	5.763834265233595	62.88690655163412	59.973786422644125	66.21812937284213	60.18895312361899	10.163757022412701	25.124417866416	31.933947335994212	22.00128595616133	19.512719356817634	25.26782507280781	47.4344109835324	17.397445775896603	46.623667087179285	24.852142879201867	57.55213912336306	60.77651026275382	4.645142627134575	2.018504610229852	18.689628945695606	18.457280828137808	2.761995063649453	26.511170283565285	14.746861390411667	53.12769713584073	41.554690580103035	34.94933068488251	16.022667676494063	34.55706876819279	35.28068709657643	23.234258969780626	9.076125195039072	31.660944129189307	39.55781907062565	60.80756823961884	37.54623915127955	39.37797491448186
34.434476864017654	47.115553921127706	64.70520461282844	27.40665159442547	44.973693034628674	21.35236729125906	67.43558384078275	31.332446004532677	69.73287431158673	67.57742239746085	36.591090164911066	32.33893302671809	20.73975985665398	60.564588684793264	26.118840862001473	17.73093084428401	30.532607482326192	7.409227851280246	65.95307959229518	41.33454849948212	42.53179415243896	50.951910957265696	46.890926802869906	41.06644294776673	18.821341443659268	59.31262338029251	33.63115547708263	56.6779043368062	26.81799129257253	17.579757579490867	62.581013473298334	67.67069627496215	49.78986034706648	51.54142803274745	68.41794289443736	40.051524506754724	71.4988360009029	16.300381103066684	24.951235921979606	32.6246756850203	50.79385844957359	33.04022526209253	41.01325139534592	47.432631613579325	58.12278902594406	38.90637473916858	39.16434493499186	5.683374425863088	32.007978371122	37.118896718266114
13.595573622630896	30.378731838875783	55.82406537773894	29.602767619414855	41.17675841991637	7.43096498587182	51.229732656745334	25.825310637815708	59.14718794625403	54.64577447504188	25.502884877634756	22.937456845833793	24.139621436419127	51.2888321987711	6.886164844021544	9.732425533471323	10.575280201658435	20.65482116529883	59.94400104856031	33.11641664547341	24.785645308515168	35.211879444043525	40.314105786818416	35.59626816145202	22.965995066773957	43.07368092436033	10.24926558182674	37.733614045302375	1.5197805207319879	10.12515471487387	51.523599179754065	57.922104290757225	37.358503255465486	48.1984362860668	58.71676357810244	31.69526581645417	55.69185146153638	14.155458090042977	27.326753065334405	23.34934251117631	44.35462362047666	34.1521783884683	21.755092151043776	33.000600725440705	50.49097905160248	24.412297249300373	17.931514161919257	26.092252901440638	19.478135969908227	17.18659530918004
21.139804024600785	24.355429318560912	37.71680404626802	2.8802558623391046	18.19397273858263	20.62597541569033	42.1700295386416	5.8874655188339915	42.8135161170712	41.100425125691174	12.786388794204928	9.522193302946835	6.265335097693918	33.610852915161345	32.04977057775773	25.245266709722493	36.94287839620865	21.46245479062926	39.19312465037127	14.842201238621023	21.882684679642434	26.816524028823313	19.90386238358991	14.084954251399928	8.27089913300944	34.579878916252476	23.700996290877743	34.050667935575326	27.98620905189242	25.9657816801998	35.81469315082173	40.70293290359371	24.028604711730736	25.08210870917851	41.44468833206003	13.755722871576134	45.876594846070155	16.532407995076774	2.547772983465496	9.491198039541525	23.814169185342582	7.542002159782125	22.383840298300207	23.01812599979239	31.135901095973857	16.826603746652196	23.457196938799022	21.48471359824112	12.419569406814778	21.112356098549853
12.662382430306176	29.445002780014597	54.91004300014369	29.01791566410612	40.35957228817757	7.253964787587203	50.302786141888475	25.072476703302208	58.21989733778295	53.71206753484524	24.62842323409782	22.119068187829704	23.69885796463156	50.37527989776326	7.820036686092944	10.201111534395503	11.42360452964943	20.834300569672344	59.055027376855534	32.25311146582228	23.851913563609344	34.27784673075137	39.45209514548866	34.770989555744336	22.587269430868528	42.143352336870336	9.33964118537215	36.82255321969315	2.4538767236187002	10.64711621826548	50.59728053794687	57.00024034612437	36.43455633495074	47.367671250313975	57.7947823958679	30.835861370415184	54.76425827036101	14.013021772390639	26.782712666263393	22.529597218610842	43.484262436911884	33.48694488506763	20.824980660679202	32.0695129366476	49.59460721142474	23.494196032534706	17.014729558934746	26.206573522183742	18.623529398953234	16.254138266716772
34.504895298359884	18.002031055428898	10.478670224547605	34.9285635155197	20.08609629619388	46.148946448814804	10.155459677716472	29.283618808298648	11.460969349350776	7.022527484695306	24.518039493029413	28.62818144413203	40.18364238550987	7.534782254062187	54.85628944796336	52.64284142961921	57.936313736923914	54.086489974370046	17.474805037157406	19.41465779036856	23.441881407272437	13.216333145466745	15.944224081220167	20.87802858268444	41.92453022482892	8.786477597321264	38.269996802144234	16.051277660322224	49.49336777728991	53.441089360671754	4.517877548950845	10.99641936674735	11.07136772961126	19.046648563982814	11.716798586572812	20.601906103979836	12.427222253517415	46.436386988630304	36.66951438497933	28.2846835447711	14.080151453131256	30.906359128279867	26.738673677878058	14.979488705058664	10.660820820925087	23.8638838304492	30.989096730903547	55.37048689469204	30.257584773825563	31.013337340937213
37.49341866013101	28.08580399152497	19.600535530819883	22.072189557123597	7.191228753687704	42.8881740946014	33.09515738537221	22.252263000635274	25.55756488334721	27.443725871576877	23.525897752899343	25.093922282784394	29.30411895874533	17.417516494378063	53.998271785124146	48.2536673177944	58.47616579281058	44.54893127159548	17.762440107393996	16.273536874645405	30.462673097055678	26.255283556226477	10.486467919894123	12.717959792393843	31.37334675113159	29.154342795660902	41.24134203404304	33.70948020824576	49.24853530108254	49.01045585162782	21.348509200083594	22.9112002804991	20.188054192187604	4.058569854269025	23.42815135620178	17.37664186779963	34.93236329854479	39.795198123127676	24.751563643926247	24.692897717825108	9.328855622692931	16.278130493467255	33.24599437106294	23.96876897697237	13.586628188664916	26.736045548441744	36.79061656970557	43.498688249901576	28.83089816352329	35.29450978086071
11.28031258316065	26.232137635300756	49.43699373093922	20.64196993330938	33.214569612489015	3.5311741853872944	47.40174454218876	17.470161802000227	53.33355394766036	49.55216766126688	18.614990819850416	15.266158336925908	15.296719020449125	44.922496055993	14.299184939235923	10.026775681073067	19.000399401438337	15.906468645421409	52.87963835585435	25.835840050002098	20.91789168188899	30.769532325269303	32.91727587416454	27.767713286151054	14.306595916574993	39.09321782648548	10.471723873736117	35.00669496482172	9.963345398206235	10.820921066722299	45.716701649222365	51.828491057851366	31.621642836350937	40.33664418854479	52.62274248802432	24.37706798594601	51.76174600046107	7.285988235273189	18.353595309832343	15.681344342537388	37.052941036719865	25.32967048292418	18.66704560914313	27.884073629435637	43.64852206462327	18.824316294599228	16.131152603605408	20.45562227902383	12.517711247474725	14.323712540605273
32.12699657305904	23.612998684806367	21.01886008788113	17.670517731996338	2.2490127057279574	37.63139453070799	31.68967627693872	16.960520175410473	26.78260875606411	27.312329847681312	18.17448739652114	19.69710961925025	24.729566350262452	17.813460681783557	48.67456992357338	43.12264481512851	53.11392252607949	40.018826693852134	20.95456891188051	11.1189952931914	25.490863754169823	22.416466699060738	6.65757645366966	7.37031140868918	26.790442605325943	26.585580505982428	35.856773812727866	30.20052207228718	43.885192839987795	43.88884921817272	21.241429932313658	24.293551245927343	16.554375611426295	6.498121660976423	24.929381392072077	12.118386841894159	34.14682867069126	34.79873103744746	20.24291391365817	19.29486473780754	7.781564422781214	12.04552430440784	28.14217049926105	19.68808256657868	14.381273351117608	21.528346464750943	31.565653086273123	39.40174122471844	23.428128740926283	30.001255003527948
41.4709924492773	29.87219618800156	14.686598540482462	28.215535766286578	11.66848229016293	48.16750503700436	30.475947809913055	27.514595371227664	20.555158857558986	23.655375324872587	27.610028520390568	29.840146694477184	35.37605802730277	13.733082636699173	59.0500834979387	53.78391205436845	63.341316547377495	50.65997409229774	11.577870827840243	19.97021754847418	33.19385832617735	27.081933005273502	12.994919181083374	17.17714708427116	37.44311409772357	28.090321006722046	45.33698192105991	33.765123498461435	54.128018347108735	54.555818993522145	17.86341236913878	17.86768120923578	21.089009430665843	4.569927325839881	18.262703052390247	21.29246923747175	31.580231915054544	45.5214783055492	30.851195737411263	29.426195871125778	9.794901589948633	22.46114257089289	36.259334531408896	25.59843949659793	9.996660405094461	30.188880046923394	40.12573833414179	49.78496787899696	33.35641307657788	38.91049564534033
14.719982523773742	31.288554534278756	57.47429522925323	33.074169756087734	43.779734857925064	11.296820492044302	51.686385070746084	28.790266456378806	60.48810183453783	55.663763875430526	27.741238503272257	25.592702792960342	27.8542684487268	52.956191184230725	7.098974367306287	12.955998884397744	8.777741140721686	24.296528260890586	61.93551733679972	35.4150931508242	25.746811782777584	36.14994400323214	42.60189286537777	38.16155089845088	26.74564213446262	43.6858283290921	10.899896156908962	37.8689305924813	3.8567082750944546	13.204000706118922	52.90957899174677	59.41063223135514	38.85298450995027	50.703117939787695	60.20117246299936	34.03110660698386	56.15846470647477	18.02391089015508	30.88262124375858	25.994406722636175	46.56047198768753	37.411866414551675	22.522449780097606	34.28186678217445	52.410335541304	26.113834824817307	18.40379405227584	29.801675794069713	21.923148770521593	18.15723777827056
28.68797322192486	41.95296614608309	60.967310252057345	24.51381207601529	41.749437948960534	15.472588774941721	62.58201982639204	27.1835606832346	65.765568190832	63.208756572053474	31.858241860352038	27.63963439748288	17.36164347355383	56.700999812090416	20.948994154251892	12.183778901155756	25.64954371977422	2.1231629869180697	62.74601439406431	37.20975060285313	37.17818318273853	45.972672154287274	43.21397009931698	37.40111835905333	15.30668263926449	54.37696472246635	27.774723209006638	51.38042757702603	21.15028345361121	12.146842456564137	58.451278159283405	63.82128178695348	45.24176019505518	48.58129683911981	64.5852752383389	35.85904534984342	66.73439512926518	10.691112626105337	21.864374903903286	27.95924417571855	47.239394081373945	30.30494814208257	35.49058154183038	42.56091443718386	54.50324923697953	33.82138742681081	33.46387223061142	5.94034585115688	26.886667481247304	31.47568732225533
45.18953092494328	28.720538948018174	19.956217378403473	50.108653599843095	35.58650284477127	58.33848141194377	7.535543893399239	43.84396685895397	15.318029797092123	10.406582345145893	38.20092995586385	42.450686766016695	54.858220714369914	20.441184099680946	65.50311361853906	64.87861359438024	67.73934605404408	67.94498287811457	26.523344075667072	34.38487698831195	34.18813702860465	24.209329168297177	31.486929835208603	36.285189041766806	56.46431976539226	15.842293167286291	48.488419155129016	21.293619870138013	60.20453169484436	65.65232708880126	16.388666025721143	17.529044713916647	25.18285364511696	33.68093335846976	17.587620752006607	35.412589434212386	3.298270533673283	59.759889700288824	51.65914026227633	42.1620745258729	29.402455895781266	46.358262741645625	36.988551736828036	27.454583757986132	24.30199887039826	36.37876003387772	40.79690470309204	69.7964534439974	43.259749516343994	41.59708039210726
22.21613014267517	35.826253471818845	56.12333516461133	21.278636829333685	37.62655904142763	9.276073463008307	56.667033403615385	22.292364687895148	60.66968799011275	57.73359763052619	26.212472854591574	22.090267944429538	14.037855450876373	51.75313857497346	17.021235469696705	7.989684079931425	22.104138523295497	4.960343487574163	58.43804307447303	32.15737324387322	30.909229767607396	39.992593377592094	38.57468423218872	32.85516723733176	12.041770042074944	48.409959375667185	21.375182734568416	45.12663607878435	15.922282552579738	8.353458136432064	53.226834415274844	58.850802177226946	39.673827673939954	44.65768965869553	59.62807364978727	30.750493984480805	60.88821871915893	4.397079061801502	18.54500859176933	22.44301481324919	42.688171737199234	27.008223998562276	29.105435091172733	36.69390619645537	49.821140923845086	27.800487246108457	26.998008892320513	10.133564388891289	20.88471481192734	25.030056136833238
14.834034860160632	31.56862892669653	56.6729400227342	29.333542901672466	41.55694004450748	6.5701372231744655	52.52505319519675	26.016143331788303	60.12262973860156	55.74978669431817	26.148035031966135	23.357268249266347	23.5729249407854	52.13611577597441	5.951168643109429	8.02930500157022	10.28604666484696	19.16123717374104	60.62925087085469	33.695080165003965	25.981146868168928	36.3777169093699	40.8780240333283	36.013893039335606	22.28224952514333	44.331603794858225	11.688310446114498	39.139534927343924	1.401592912294921	8.395235386888038	52.4899046092198	58.838166867027496	38.30682843985303	48.62408510038985	59.633689475968936	32.2586843180656	56.979557915868064	13.115039566371786	26.969523168893733	23.772762091449056	44.95364052714732	34.073940162802195	23.030768508566307	34.04691158989831	51.22335718622329	25.323087663190044	19.319985605279978	24.659504934713397	20.05345058597321	18.432168470524115
36.38107218201657	19.734385002687596	10.303277124921852	37.22203372646884	22.197119298721624	48.24161851324622	8.623233883442122	31.569564269993084	10.075691312813584	4.828060040952248	26.72444000307382	30.857491914197162	42.478101850650845	8.312328529408092	56.788122736822245	54.749909750785726	59.7721930427943	56.34122018646253	17.537426275131068	21.712359999584926	25.25043760282269	14.889166587370337	18.136620616304814	23.1516610000405	44.21438350282718	9.25817709931967	40.1014264442931	16.744898091752773	51.421873937675066	55.5465854374729	4.45864406877067	10.113022204361952	13.262142177789483	20.725171085489627	10.754742342065473	22.89474731303929	10.358083305489613	48.643110839993355	38.968244516297496	30.518469646566796	16.057791205334325	33.16331840291928	28.504629509610997	16.95626549750503	11.85970097148415	25.927100296807385	32.72464857059999	57.658384826672794	32.405661562073966	32.85737207236026
23.72633959834318	39.914026825103484	63.32280593183583	31.217599444682158	46.258448773632765	10.461883937907661	61.08874633676657	30.41570692729665	67.30829249752033	63.519199823379935	32.52583922405596	28.937642329087883	24.239803339449754	58.82396989655924	8.228394474072497	4.11041653242437	12.525880722697021	13.45118765221342	66.48768804092606	39.522541441529064	34.44021736365488	44.56958442359687	46.45747179937278	41.041110924622984	22.39003103542439	52.79980875320178	21.159572537749394	48.18190101856511	10.590787396744197	3.3215195533040576	59.697109158613024	65.77047845870273	45.60972033665756	53.39992259774536	66.56359029485284	38.063336118240954	65.49275926750717	12.71176455334292	28.531584023152586	29.343415455012615	50.61500193707253	36.7282265574687	31.811494259479023	41.812464427168585	57.4035415179323	32.775445307171125	28.505295019302377	18.981407177210187	26.47781976658662	27.227379685292195
9.697869169996133	19.113631334761816	40.662731417119815	14.54727642420795	24.514369674537274	12.33797848237181	39.88184275248674	9.136892675537483	44.722384160634036	41.27125211713152	9.88993081500402	6.401336909952225	12.193674845583336	36.16491768112976	22.892234431069785	18.58741272917394	27.266275013302828	20.85629449989377	44.009151855508755	16.966110250312674	14.52416851694563	23.20474006006885	24.05247435713354	18.99336660452922	12.487677149684483	31.62205599392954	12.032867540163409	28.625409704703802	18.037715739383167	19.390108210106536	37.14175697619418	43.12896874664128	23.209981219761456	31.597366228202077	43.920851633074236	15.50691230883254	44.119184002135086	12.40023195024716	13.063000285517226	6.817567740051254	28.184221039478572	18.011474161089794	13.44127546533442	19.9392806980862	34.7983334801193	11.014243726743523	12.957507158209596	23.772999513678233	4.103493950387896	10.567381617632213
17.563993917036004	34.349868068992684	59.781781980341826	32.49034881038034	44.84125725485417	9.49835732137595	55.147344758003555	29.304845929842568	63.1330791401038	58.631473669291964	29.35991019188281	26.632584079769895	26.54710994040312	55.245636516462376	2.909020313831123	8.927674414700402	7.017019339662923	20.656475308409245	63.83093817261085	36.93430668738197	28.7573240531536	39.18813728611466	44.12357652493312	39.29258641422414	25.159047295068373	47.014464123545096	14.115429237926914	41.567452904043805	2.4763400734111065	9.006106752307776	55.508049908833044	61.89803052975789	41.33913364459029	51.90291140728964	62.69291894266665	35.50242853623737	59.613086394576904	15.665395646796458	30.081435612800863	27.04761092888546	48.18822992553656	37.30713181237658	25.69876279399553	36.99023615408879	54.40114063692872	28.38238754545157	21.80896248106172	26.276707996635473	23.287511566771965	21.147848077111316
30.44661583564849	22.242542276908384	21.630792105006154	16.490228594005334	1.4685368992032557	36.02899372319301	31.33349031554349	15.354192636218155	27.28159528179931	27.393039054041825	16.499215391362252	18.023861362061403	23.437206197537115	18.172137914682338	47.03923160387401	41.572948210615515	51.45946534910424	38.71216106908965	22.056633573181248	9.53034908203568	23.937582906970707	21.283127675761854	5.89101624374734	5.704416979743123	25.488166302038003	25.873304497103042	34.173115165396176	29.14631154415869	42.23076923462134	42.34278766466135	21.39198325922927	24.860140474343467	15.55030818217393	7.834703766138049	25.525070903146144	10.48137501176461	33.97717537876323	33.31068503861911	18.998277530552063	17.62052282372176	7.920286909961355	11.016979146885717	26.54129905672838	18.406998104369052	14.934421697198058	19.897787497345426	29.924321438788862	38.26118413646212	21.746322924643014	28.33999779701016
21.450980448316468	29.59551876711774	45.64676347036232	9.187329792728645	26.22310060670065	15.607882461596127	48.93240620437837	12.345947554025901	50.6301179976942	48.56809300718414	18.28345611692624	14.135977776498457	1.9057176758882546	41.47172289745419	26.678813565669884	18.753374860981896	31.796739086945863	13.442469888007537	47.22564793292575	22.269374623776848	25.917896017694396	32.84995105954112	27.83928645574417	22.011026504898577	0.33917839585380216	41.01530649287159	22.783246813974053	39.40069001907129	23.53094208880657	19.38342210769061	43.489227054784486	48.58333478533794	30.98755356746867	33.06708074318741	49.334518394691855	21.02210010445048	52.844850589669285	9.877899764896082	6.462656665490134	14.332683468417084	31.804050959872445	14.971976104867727	25.4006386824638	29.155043796193947	39.10729186795185	21.427506887347224	25.113362184912837	13.755478454571211	15.140531336201514	22.73096650355448
30.981197853899147	14.374054826356822	13.868883671233055	33.04260561804809	19.59670720623912	42.91301371755536	10.454317554960204	26.86521276840275	15.13896496166726	10.176245827572275	21.62282793842337	25.81682335675576	37.861298288527024	10.32769824180015	51.386539171837384	49.433675052777936	54.38165006929905	51.36374785597663	20.594623064182567	17.31025775663391	19.86277638915834	9.557467872867448	15.165888054957476	19.39078961371689	39.51845902921248	6.03295588626707	34.710462387817145	12.765155749178263	46.020208909764605	50.228417751012174	8.065165393097768	14.646675733268568	8.236622172032405	19.893940933844018	15.378676347863411	18.349252423188144	13.793622748669344	43.50269121456721	34.588574455914	25.495616820048728	14.271572637896497	29.470494698287286	23.133568367919104	11.575002390338955	12.727119934838289	20.587628717156004	27.368898171773797	52.91611215825644	27.1608348152005	27.462431049172757
5.528486294610073	18.76478239060954	45.757569950739054	29.535179433514568	35.044696363670866	16.80279881188579	38.53200652041402	22.736853142040783	48.20357093819919	42.97349830594651	18.791972780904754	18.576015089350747	27.049433074296502	41.3301709909048	20.054391276089856	22.27436483653907	21.878486586999397	30.70789111244242	50.91248385316374	26.021463935738254	13.534026937789879	23.558361192782904	32.82547968479098	29.55621313512496	26.901993705665262	30.664157815276	4.39017972373588	24.616629212774292	15.061031392601933	22.8829662437325	40.76332086198416	47.37572469525792	27.150143127942478	41.38161363354309	48.15233775052057	24.855116970308625	43.00010706214998	22.111411206172217	28.22006408451045	18.870054571609806	36.402578908898555	32.12091966162294	10.169625938500428	22.295490495828915	41.35305034280646	15.632519878060958	5.910568283609418	35.277458859478116	14.744584467363786	6.939153596013362
16.255860403017362	28.77087885778772	49.277556725723244	16.363006037503705	31.35715682517398	7.213352104441213	49.539219586953	15.648916625731031	53.69638912546858	50.633553944317114	19.100655623021105	15.024541313463203	9.908629623751516	44.86348174425418	18.358856686210594	11.068191911115719	23.44391205368501	11.271254015244487	51.90472487569658	25.28470572999644	23.987704214959003	32.87534265212213	31.918655702581763	26.314616950447537	8.505165998475219	41.29160250292619	16.357072208476374	38.18249760436744	15.154062824691076	11.797656493019685	46.21041596085576	51.936563938697695	32.563596394156725	38.47622299735682	52.71892918972808	23.85441116380978	53.75208792046597	2.828995326120461	13.7650405396994	15.389529543168024	36.06492116639411	21.72168120939749	22.41888335207398	29.556754407948198	43.08342289257822	20.689883299555518	20.783324637286228	14.897486168363743	13.762244823655449	18.634010301632795
13.263923528904884	25.440008760244897	46.51724953948668	15.585142053271916	29.19146013753432	7.6112852179496455	46.2706108069878	13.332157118709512	50.79038324631981	47.547891063420614	16.034485137375373	12.095356214764125	10.237071637168896	42.06387618344656	19.0157987641275	12.988644823871374	23.89754583625715	14.6215707700219	49.42931212886988	22.568517902083514	20.636194820427434	29.590350774789574	29.398528918224642	23.94585138929045	9.436724534889175	38.007720094371784	13.864321332294214	34.831715035179904	15.022056763436135	13.773862535804758	43.257784076234614	49.0998854297926	29.4711865400332	36.33714504801977	49.88690030333529	21.118408460027496	50.50665890310195	6.012147215715252	13.241686175886679	12.481942130782526	33.55676370755919	20.47689593875673	19.102755354201403	26.321399881984462	40.44320426710696	17.397219710159373	17.63066131780621	18.065705818076278	10.491270401501307	15.422673663877651
36.377641281849634	21.407060045834847	6.708954923206454	31.29038640144441	14.460715026788941	46.26764074123514	17.89920248993513	27.20650383867235	11.620609289812334	11.88505419784824	24.14116436956028	27.735703251476135	37.45748859763868	2.380577158752696	56.02372444965135	52.542635676706965	59.64160591587686	52.2285086748816	11.451877079120049	17.294799573660736	26.116661106821738	17.35588111342839	11.378272444135247	17.155064436364672	39.37784287538213	16.02570795178777	40.300432666361914	22.54606512404618	50.75090638798482	53.34469027782047	5.764040257714599	9.48108800610107	12.490431159106366	11.574105489642161	10.237101166418558	18.722373830927182	19.35769496018178	45.39053905065551	33.43467520969815	27.339851838120886	7.973019398053636	26.442826677570256	29.46943271706521	17.414652643607862	2.742270765100527	24.922194913780196	33.711730196938866	52.71801739807816	30.26605720810364	33.17455148945206
16.732053782072814	22.239572318494346	39.07183198768248	7.4690403000964825	20.63345706176475	16.52556530300511	41.48665420504411	5.220345556514022	43.80059193745681	41.38007401482286	10.823378650822113	6.7439383485477835	6.5240313699367976	34.76066666761457	27.88748619744997	21.6743533577496	32.67664775409971	19.84405241875813	41.31239044208006	15.244660160788143	18.923319656014083	25.385243558028943	21.439583631626196	15.717023066379937	7.80325820670931	33.545986823188194	19.1376959081989	32.05177287983206	23.613137779062473	22.433109947702736	36.49802820568638	41.87807299532386	23.62074944015675	27.744317244494557	42.6464010569014	13.905938522667107	45.43466336425966	13.391406733090141	6.000338665287661	6.904638942374863	25.54760639874495	11.651130551057577	18.885706986868797	21.684246635870434	32.70314838509404	14.177182866064864	19.429460544162662	21.071361098219118	8.562962206609438	17.042021946799657
26.006190897867434	16.133546136133823	20.305342228603035	17.759489084238535	5.247574997771762	33.60641283520306	26.539354977891083	13.63681644364252	25.29831075637593	23.951279327977606	12.206270297798364	14.915585685703059	23.724776811777343	16.107518477293407	44.0840816696279	39.618498441685546	48.17839569578711	38.54201268198807	22.75963931732642	4.530813307030253	18.277005785122633	15.147182838083804	2.737243553403127	3.525550938589174	25.64226314152148	20.318536393814664	29.878574532568578	23.059260623512124	39.01685900687856	40.41295577822938	18.39575297422681	23.215746015658922	9.594014972290534	10.975698915050804	23.966979069439102	5.920261038663254	29.652469379667938	32.005805256110236	19.76860525025765	14.499834841317611	6.888256456289942	13.506037365030597	21.1208781194561	12.236350360739147	13.893647685295111	14.788670094069747	24.807558586246206	38.993445116604086	18.134637697288497	23.48524280644043
41.819045677151756	25.698245316488244	3.5220845522076973	38.72052840835732	21.887829696111236	52.68103014391424	14.638362925738445	34.31388087879507	4.26864533211299	6.329798535100305	30.61596646326636	34.45755605448681	44.76782403184099	5.126018931460851	61.945295414056424	59.072848717923556	65.2646254841776	59.374864053515225	10.683220944462185	24.296324041016184	30.96976425994232	21.03468502379897	18.807850445871015	24.53318445709201	46.65739649764597	16.5116803543474	45.66554792687641	23.949359399337627	56.60842977196293	59.87548720738897	3.677723508439322	2.9763854999173143	17.745137156542498	18.122214905733493	3.7285033048522473	25.673923933956154	14.4229918720844	52.267326140473294	40.82013666761843	34.07767502701489	15.413009462251287	33.91085288381495	34.31572117107009	22.273968253576356	8.646544815977984	30.72272211876329	38.5925844420563	60.04579605184633	36.63864442282361	38.41855541087159
45.347411167430295	28.88652207824847	20.101206763636654	50.2936003359118	35.76860968803503	58.50499804594155	7.702127943738524	44.02677480672042	15.43543405749055	10.568883631603272	38.37998707562296	42.629926926944854	55.04113355224295	20.60805634775576	65.65627419345338	65.0447181266063	67.88486837718484	68.12261981006048	26.65128373354219	34.56955933475351	34.35090275367174	24.38056336433096	31.670672244935073	36.47031509490231	56.64650340163274	16.010106935603833	48.6416814565745	21.433075238186603	60.35909786719513	65.81816165807291	16.558901565069956	17.6591584854423	25.36603868052824	33.85280478391901	17.711666211730037	35.59678089419714	3.4809497015462885	59.93441046452775	51.84348078360292	42.34164102195748	29.582195486460485	46.54331498718944	37.1464633059839	27.630709906194358	24.469531387255447	36.551731929396716	40.94975310805689	69.97760988047636	43.43411429873859	41.75543085410825
37.105671973057035	26.84743815232752	17.500045210199648	23.08392572725171	6.826497073855052	43.1950088333599	30.99501117153873	22.52082443157879	23.450998080353322	25.27664454928574	23.14509899301552	25.059131440181975	30.23157216836281	15.25035103634223	54.17498740909194	48.72971695991324	58.55068510313959	45.51726003771952	16.040973196557317	15.6615604246404	29.550615998802517	24.73659453829844	9.277634385142996	12.448924035899545	32.29819006274515	27.247931789404195	40.914207060115686	32.0367370515618	49.324724931291726	49.49738212768527	19.18339522461547	20.81615728386955	18.646044294167037	1.8920925705608524	21.34893487210036	16.8768652692579	32.78188041074159	40.41229731225986	25.71064149752251	24.649703018169117	7.478604592023153	17.34692662973681	32.448219056384744	22.659726192060823	11.422660143958387	26.088863169940037	36.12803954334887	44.70151992654727	28.688244696217485	34.74381441147003
22.655060856022587	39.365226113823645	64.0997597559561	34.28264673943873	48.1355345413546	11.647810014929844	60.34781454599266	32.32183815406314	67.71744632956165	63.47884355165282	33.36178795014117	30.201234427391512	27.67471936328673	59.567359846622146	3.3920442733802503	7.394972715132056	7.236789923359772	18.530316514684056	67.77426731505854	40.736846506519974	33.78351227444983	44.15959751425053	47.85123854202867	42.71501391169131	25.994235336467263	52.148464225959025	19.46082128280506	46.93983028627233	7.7777856003347585	6.951086953029152	60.0806618217015	66.3581606764916	45.89633877478676	55.26794681638888	67.15403471006701	39.28189989946958	64.80129136566096	16.10014266697582	31.69093703852295	30.617430541542433	51.97758871492145	39.524295364409106	30.853526195217132	41.74432075011528	58.472323639542346	32.906853580639435	27.12455497605596	24.13091575272254	27.22248139895362	26.252456595726827
26.23888688656335	41.655798942076984	63.65537424794202	29.57975795121676	45.66264132290722	12.210851645631063	62.80228579441967	30.060232011862254	67.96019076082469	64.60163694610277	33.168100101999606	29.264814830826307	22.347541292362244	59.217838434184166	13.119978645862897	6.111534483453712	17.395510579824563	9.340223276474411	66.31564852300112	39.67237735704827	36.359160883624284	46.133929098297294	46.34030386945992	40.7160935030174	20.349025529176533	54.49356010731235	24.21610074764604	50.41128149090221	14.815882397622989	5.557961290476067	60.418876500429846	66.26557518388066	46.54519134199898	52.74402011159319	67.05165524109498	38.23276844964561	67.13885751204725	11.665484696837913	26.846979430696887	29.648926589756215	50.4849733957049	35.2910575788646	34.026699254952554	43.112363202507545	57.4996599150214	34.052352551030204	31.121899329746867	14.575515844810797	27.37232585966442	29.561511379801175
24.08548319018923	7.605757462102136	19.693787991868977	28.339051312948524	18.201271221371673	36.14666805060244	15.433469953346517	21.365344292079424	21.848578176434103	17.053490946578922	15.425296178740037	19.67763537529909	32.34239687966851	15.492947915353929	44.48911189072072	42.68307412662938	47.49897122538496	45.16463048466085	25.668760137502236	12.878768333355234	12.995709666049267	3.101984654648843	13.762897878738901	16.047702178769605	33.84942449904023	7.608825453995049	27.82942586944467	9.858089454683785	39.12261296861259	43.473988168364805	14.417232855698451	21.05133733240631	3.8693998374446053	20.9477738671007	21.819860577905015	13.522663747940106	19.505963397463173	37.05908450882149	29.51659539360005	19.3974071637386	14.84156044491939	25.680439609579427	16.298737552684184	4.779806385532937	16.578445710516434	13.847927045517388	20.55837417775095	47.085663501434865	20.592845574525246	20.575833635085257
34.48713168128835	18.25264108180846	20.228679325240194	41.64614202880578	29.440278695158632	47.819506304706564	3.6673168933685925	34.70223948884702	18.437634211764042	11.577105151278586	28.538033618742837	32.77056108932832	45.64952970639333	18.279943652834525	54.7495999113477	54.341774655956634	56.97072473139977	57.99970228305059	27.50347347380839	26.01189333752555	23.5955047940317	14.062667486969712	24.96041932042087	28.698027129756582	47.106307083409554	5.765442480818985	37.736686098848125	10.578432259441055	49.4617348118596	55.10702991651472	14.523158608987403	19.388880513076643	16.567674463835438	29.635714251685904	19.871160404030867	26.79029980285734	7.991391504058292	49.6027621207297	42.86936666374383	32.522811687841276	24.159223916211182	38.657857251285016	26.291347728829304	17.63720747738669	21.56771029569633	26.210548204929044	30.043177610075798	60.226372657842454	33.14464238920061	30.903562875841267
36.03029287525924	21.695254169232737	8.016464120170953	29.618426763151533	12.517553514320667	45.39556810226022	19.946330481749598	25.92968886045073	13.398578967764925	14.053438431665974	23.34308799547222	26.74977186152252	35.95089876895525	4.272546401299569	55.38342801334998	51.59000863562722	59.13313466589423	50.8594265047171	11.400441261091679	16.18995218187961	26.1096610520797	17.96068584215473	9.798655189159609	15.626112439530138	37.90192540973983	17.543968911117517	39.967065072696606	23.71924525096742	50.153975133020246	52.390206758729626	7.934723674454729	11.078743760409784	12.619598505068247	9.409783044722191	11.792274462612516	17.642446651578936	21.513230788498593	44.23522555102683	31.83750976001731	26.345576603558495	6.074957769603593	24.628133328416794	29.430077546223767	17.5566396497748	1.8303040936756856	24.4933974627097	33.62343030794729	51.17347432108582	29.482263595738242	32.93543378921606
14.700095077212277	19.345067414542157	37.22022466996472	9.352282966879827	19.634072429248775	16.888659328273885	38.823325017497176	3.7863113655068505	41.74793589741028	39.03465917572578	8.02572659728593	3.855961696945922	9.433477791633246	32.82998915616599	27.985837739001134	22.578039583570476	32.56646406347022	22.06698858291235	39.87953709210679	13.234015594587092	16.027876676641025	22.587131297717878	19.863444259006968	14.3571368785664	10.619668802732848	30.811496787642504	17.499481578968922	29.157093227162697	23.370508810161343	23.363255233946475	34.33944262799976	39.92293944781067	21.119216900670192	26.779008402199157	40.70110554759787	11.821580793499791	42.83201290020689	14.876351632498608	8.48943777415945	4.05320339570884	24.01731205003619	12.362579533495545	16.109832817331508	18.924014104194328	31.004822232988467	11.262045570303533	16.942009552351582	23.696373269104104	5.920219037303162	14.58809942571834
43.11327998942166	26.52465749363685	7.715819399219148	42.13604864769483	25.764803339779277	54.70139445469847	11.633108995046989	37.19301261015865	3.8806215412868545	2.984185503053689	32.895060184015165	36.91507662549799	47.89047236525103	9.171854212049531	63.47700042598249	61.175658359894776	66.53141410224563	62.19118486227138	14.364768595130888	27.17114725753642	32.01716288261683	21.68821438557926	22.34286343479722	27.89760582005173	49.71941888925041	15.612345729664106	46.86096919086412	23.088179408153017	58.11374886941099	61.97555545158052	5.982115422941909	5.398522255455484	19.55698816903192	22.439263526002154	5.639142578317788	28.475098544220028	10.48709502543844	54.76638033163758	44.10882474151713	36.55496083184186	19.281906558512244	37.56440711857735	35.28897464056881	23.600545703762055	12.914506474636338	32.455201308629086	39.51876358137241	63.161411717656684	38.7486972544001	39.60873357499682
17.072381091075158	33.56829384177833	59.84056497638807	35.16008324525799	46.14086591693992	12.876629347185641	53.840164158033566	31.078107547553355	62.817328590125946	57.941471325305216	30.1263730400828	27.93859174031972	29.729798629251885	55.32489042558693	6.021803526408317	13.443438794164917	6.550072797169066	25.099513168280307	64.32246888371927	37.79931019804835	28.04555192939983	38.42810760207021	44.98760694301369	40.52554369353937	28.527612696537336	45.886605022830345	13.220304319760595	39.95199888130886	4.955329408316266	13.552901434672556	55.24746976711866	61.75945345516359	41.209762084267645	53.075944526580656	62.549308823753556	36.413106497410965	58.31105282995255	19.471799462841734	32.90979325827335	28.34209939504336	48.9489173281342	39.608086549124394	24.79596353164646	36.61638340224308	54.79530959561661	28.49427657836685	20.637210955931625	30.690363661154887	24.29100071503916	20.47823134757395
36.68332350347239	21.21738922641054	6.094066468155267	32.77485464853404	16.21489087943506	47.019477628722036	16.04086236627311	28.359353783221557	10.236930899837144	9.947773361086952	24.895549291800698	28.635214982102386	38.78665541430925	1.6702067889504315	56.55460875950105	53.357834820761774	60.04993103145386	53.41761289827429	11.955904623147886	18.35998615185038	26.160670173769642	16.915557225444232	12.881444920958886	18.56677198041723	40.67704432439604	14.705985110055597	40.58307580251985	21.518443386432207	51.249817740707286	54.16060900704519	3.8262712245067707	8.369893110981796	12.57978266129021	13.531404362163858	9.157659235448367	19.75433077286068	17.406072220970504	46.396220497029006	34.85002009727772	28.248241630365747	9.738286942350298	28.059852794744156	29.524959625078825	17.401376061424404	4.447093120947316	25.349251516766195	33.79402432934193	54.06487669102272	30.979130568605324	33.393991127817536
20.218257657943447	28.546266408106177	45.15667862766308	9.31024319088366	25.94522444122654	14.739708662013106	48.055230704693685	11.609146952579064	50.062456535508815	47.86060942007311	17.320109664783143	13.132386346179624	2.3325902909692076	40.93696201668672	25.930290302849752	18.225988886115946	31.022164092811575	13.745593561131916	46.914351475774396	21.606682489752153	24.781379539062957	31.88341223448393	27.374320589914408	21.55396989186201	1.5420248941743764	40.09157681348372	21.579205731812333	38.34246924380372	22.623606252433724	18.884595877520436	42.8608028566003	48.05523928853796	30.179085053920236	32.86824723765779	48.8122565594288	20.324126822935582	52.005161353266054	9.327588103481466	6.584410967008664	13.34839511376004	31.38499113760731	15.01654615074412	24.21049126907036	28.212853826353683	38.659969968185536	20.351936766589905	23.884670429425675	14.50914866756274	13.981070074424377	21.503919172084256
41.21214042328941	26.540937204327005	4.380577869146176	33.9847409993218	16.46599477375214	50.54259522225325	21.06576957009468	30.853347700003408	10.336192347423951	13.498536548944966	28.52715196136259	31.866311120531986	40.56982571401327	4.485171188617584	60.58350914399594	56.69911493014033	64.33810850718783	55.628815849050454	6.317823590748432	21.278732273224243	31.15612453477087	22.511338830241158	14.569190532055813	20.349245078765485	42.5589051579997	20.628057015786403	45.14688615778209	27.461592982228954	55.358007263315756	57.497988798405025	8.22982564589899	7.673243234777648	17.562254545875316	11.339635740600793	8.188862258025162	22.737536561539315	21.56204506621613	49.22235709051939	36.32889750320251	31.458933130858693	10.505266116538778	28.71297431268171	34.49603848163628	22.503152546603282	3.4124885148205477	29.685990418811837	38.71571845933945	55.69535209181408	34.66470883377906	38.086801868545614
28.51726059741784	22.53435605429519	25.38283054358476	12.66059361633931	5.085843137143205	32.918694991019926	34.025439675848595	12.360230475758131	30.95676734350935	30.696945246287953	14.881471488168108	15.580693717056368	19.67907361156266	21.77856074179757	44.0920360218122	38.255218631484404	48.64867261513995	34.967595874372456	25.89245973523997	9.219560279615596	23.31762791901475	22.401436767268603	8.601050329263918	5.191530095018691	21.738994579830894	27.95830026905832	32.089100835646164	30.380614503221928	39.43359996564884	39.01318527720284	24.80011550167027	28.58163267875602	17.163301921005733	11.541487235871733	29.26159683560679	9.671465772117905	36.93783458248662	29.835463693676434	15.202983857997397	15.202850431896069	11.493039423631949	7.176773116309551	25.56881712773101	19.11667695455221	18.67714911790185	18.78148219670474	28.574259225899127	34.42421322144455	19.454183953220294	26.776366704279972
40.61235839444989	23.82813361604532	13.0733472766226	43.02050321072973	27.991703085745414	53.065239018128494	5.699727225993293	37.17221457044077	9.831729022696447	3.2457993859637733	32.00644795993772	36.20553295233377	48.13453853950034	12.887279727836976	61.083908362120994	59.605086734468934	63.772230520266554	61.752646564881644	20.128899893579145	27.426113227332053	29.42115717655509	19.012424513830197	23.98531089210625	28.995142833428847	49.830801708750236	11.485699112294206	44.18039579691542	18.560709162191646	55.72559144660543	60.39481024476091	8.781810949525175	11.320617038682572	18.614902262806336	26.03316976498796	11.633973118853065	28.55880684843632	4.986824174445362	53.86337279263459	44.71551574542834	35.8846576780091	21.751709053306097	39.01837310635854	32.516829167959216	21.70601073895884	16.724796210198708	30.77433155803509	36.60464995184567	63.252593649561106	37.46683848779398	37.029334378285625
46.060950659522085	33.51634775825142	13.489261565529537	33.34127789804284	16.717896187774105	53.20272244720746	30.96114398160122	32.580491517918006	18.79581574067073	23.23503406923045	32.33245310401286	34.7656103134907	40.515515603972624	14.195511270007003	64.00621795515633	58.875470825494304	68.22851979073633	55.79630500293056	8.107933170201505	24.65742898005123	37.27751626547014	30.239860667287523	17.513781522843946	22.128725132073306	42.58317917348346	29.94022362769563	49.96005507387488	36.27097636931895	59.032235812941906	59.65018941908226	18.118226091584308	16.208560364710472	24.48890267302355	9.571815236432176	16.39518696510415	26.030324835740785	31.3355193882337	50.65069545480867	35.985872490040045	34.34979170092696	13.820434953077683	27.573884010571636	40.447903138345275	29.25133364897793	11.190612300224492	34.638396534280034	44.43651095813379	54.8587123401041	38.194808601419595	43.35807108100124
6.397891282680349	23.02819367933711	48.319369308725356	24.50118769976572	34.19890579004863	8.210843097437944	44.04975458075998	19.414850638629407	51.63649854295921	47.19911050624192	18.193529548785342	16.042121966286068	20.389541074875748	43.785326386935076	14.371093339927798	14.091382231120857	17.900384209530706	22.09426599221551	52.53058880836426	25.858389604864563	17.447702574241646	27.827865677610273	33.05320364110898	28.57880720737028	19.787531494500804	35.82600010942701	4.255275548790173	30.86210896440109	9.021066123324156	14.775162109777785	44.010806284227534	50.406253620703275	29.842910790718967	41.119379710010676	51.20087750904974	24.464344500589153	48.49432642708275	13.629372319448716	22.611200744221158	16.439282393907114	37.04210590393836	28.33974640908733	14.578980252870032	25.512533046673013	43.04672717047556	16.900209045832614	11.142677771497679	26.78976407405796	12.339079710504658	9.966789796099501
22.056519001988743	11.293493742715505	21.8406313421523	18.89785435129786	10.11889279593868	31.123679904578985	24.388218938172102	12.8269742904417	26.070251978274005	23.4253459527765	9.010686738849625	12.65212216707051	23.73821338660647	17.34759885027893	41.046819108177885	37.405254756763675	44.865241944050865	37.75389742193977	25.567159377269792	3.1584424608435864	13.525629276507384	10.851644813074513	6.8205693659507975	6.429905048140126	25.464680636142578	17.24502238645932	25.98548756191033	18.833627004899167	35.835636568152395	38.207646034572115	18.615800640399325	24.354071844523745	6.294472365103379	15.446365305431673	25.142161176891168	4.1579181044292355	27.989113001170814	30.45346348321648	20.383734880851865	12.267500737076272	10.312857502446555	15.891249243941097	16.501346264235814	7.570245258506886	16.12830865365985	10.544858013900297	20.364039648263024	38.91038704998983	15.148218591145266	19.252077770439733
20.771409876487052	15.220954521529745	26.632202704617978	12.718413389207866	9.701432792073843	27.223528569118535	30.568088374272214	7.231636620027211	31.38785434368997	29.332640214551994	6.864813839099989	8.636364026690602	17.784649383197397	22.316339789654048	37.88024136670235	33.171147273169	42.12058071859867	32.26688484889684	29.214356706748692	3.0578709583764785	15.279775166982871	16.23970638779916	9.183735060833412	4.075715199558923	19.601339098744365	23.30111708734683	24.495512351490778	24.061762138324706	32.911801151452856	33.96384623064811	24.18230490069971	29.435089913931773	12.443914047140035	16.652255755792257	30.20206802012908	2.2434492558599803	34.157182757902035	25.54701612629147	14.241361349916044	8.220331287246788	13.341767890024823	10.180167087430497	17.43830203411441	12.539647163033141	20.329346166870806	10.64860184826448	20.48836520879095	33.044619280434766	12.1654145354733	18.771946463931304
14.669997051230231	6.3468798092087715	32.74042298448843	30.28640509990916	27.551424174532	28.613046295366985	23.745401906427972	22.2045738347715	34.327105076199636	28.6210933935508	15.420988110638008	18.47401288374763	31.37502788046069	28.59747259967998	34.53016337941356	34.96361566263303	36.660182249805686	40.581281204166686	38.75934574988296	19.099121360642613	6.063243203345969	10.012342091160345	23.915202253143256	23.192014334035544	32.201543118631996	15.994317982596895	17.569059193498273	9.919294497519818	29.299455145452175	35.68853357879357	27.229461525092194	33.85847844946115	15.306932674710925	32.29128188655283	34.60105855265048	18.65301409646825	28.212165623071012	31.737256136425085	30.289790878408745	18.45941039944922	26.423304993425745	30.128396725591887	6.939258151278326	10.614192223876286	29.529499981675684	11.131540775011167	9.92641314816038	43.91745728177935	16.728085567469567	11.26154248904175
25.417060941611098	9.850008064361386	17.510660164368943	26.620181279573316	15.0849709051446	36.63466325389868	16.666755144875324	20.216803085326575	20.428582474488966	16.532715730662552	15.020101384813463	19.182069761803266	31.224286635913323	13.101099640319326	45.576123092463206	43.1164495755515	48.85927637047902	44.71442333095132	23.004414722778957	10.880014686587812	14.71407453616679	6.14900954061268	10.588311745175146	13.516392504094862	32.86218908094189	9.752991597268208	29.276382125824274	13.159954902461797	40.228977117839754	43.9155807547204	12.80395684904654	19.275274894911597	1.5687709356995063	17.605239225661634	20.064986376723056	11.803001504055464	20.347822616563107	36.93470963220086	28.048755780891838	18.85326654582371	11.499026222252786	23.44268400234762	18.07859363909618	5.951959751761607	13.66909131196643	14.413137105693758	22.352613746384968	46.25015360693291	20.717578346687766	22.04292702803693
18.011793888782936	34.78477937421953	59.99629582159082	32.09020201507377	44.77773286331693	9.020317068559462	55.664896860447165	29.154467516394927	63.42968672671987	59.01418766418649	29.4599990817565	26.6108184956113	26.01236453409692	55.4594647123889	2.6389523890778994	7.929659501656087	7.3700805743167015	19.688252984103496	63.942237991969066	36.99046990324328	29.19246769950432	39.608867261292914	44.16712363030637	39.25449929979117	24.571007399494714	47.50222922723486	14.68015438785908	42.16245332212746	2.9457674586036293	7.978022692474697	55.79849591480469	62.15571895765889	41.617773020453015	51.86178435579114	62.95115530864349	35.55077011760591	60.12620167170728	14.965682732930176	29.641847443285567	27.02709146865318	48.250895908911986	36.998500765756305	26.184736317727776	37.331249533651835	54.54315390328886	28.6382454792482	22.36682139217214	25.318936053312143	23.35600328943494	21.6072516507374
5.439698198023636	18.040996151956193	41.91410126698649	18.842349709066404	27.30606238089237	11.627680134069296	39.207448163840105	12.807348130615098	45.529653356485866	41.50600346058133	11.395101171661647	9.191478129566129	16.302112528678386	37.37864195809472	20.74642285829601	18.17453993516417	24.653509820697465	22.834261964118372	45.851940230808005	19.02394371148435	12.78738977302239	22.58347940744218	26.223549134255983	21.685577028828277	16.353770327195473	30.898949103485588	7.783737446450432	26.962731449243147	15.544809664799685	18.95923829991459	37.89406579039087	44.14977771616285	23.722095319947588	34.23213311026698	44.94565050820408	17.614031998727715	43.56940031352302	13.9695182520617	17.39434360215501	9.580488218284483	30.249663783704705	22.012601273917383	10.831887011084424	19.777299618936233	36.429014278048655	10.771568154880985	9.29012171528529	26.46654943760831	5.4463017089065575	7.029724047490609
19.74358421080634	14.59396427121499	27.256625959987296	12.76331813304621	10.707091219955363	26.36185981406091	30.593648739293684	6.681412977110018	31.905107002577456	29.649592949113387	5.840107595921129	7.712626488070172	17.46235644003147	22.895981376309827	36.951744741019276	32.363685961991216	41.1614641496609	31.74017986084869	30.01528065623647	3.35714311839205	14.395936850775776	15.887798298136756	9.99027153569658	5.080513196163533	19.2247568087579	23.176837583910743	23.47157080629751	23.62339222860264	31.959451792298523	33.158684217606606	24.620533823908506	30.00567809000819	12.442855079840822	17.621059743377117	30.77837543331555	2.1440613845375167	34.26558221676539	24.853735318775477	14.10834745632608	7.295720960705821	14.144838290808403	10.681814762703112	16.48012268532158	12.136562516978229	21.03335310628647	9.685932556984833	19.4818877509431	32.67731108215478	11.175017250180117	17.750812274531683
42.549570343855514	27.8946101928331	4.398009540833717	34.94834354275595	17.379853908935964	51.79286822864346	21.862992442581685	32.00810045426061	10.188203780527424	14.018040777774376	29.808019261848035	33.1036342579435	41.60719039268237	5.632914448042239	61.87891725284811	57.92627170870648	65.65415012688707	56.71055100742388	4.961479637704834	22.51004921773642	32.51244557325191	23.84666455040613	15.711062399799747	21.453762868320524	43.6076276836768	21.784335028296443	46.48523456768103	28.696685094975358	56.66170170191741	58.72430575844527	9.109314169550283	7.501052815100913	18.919406769221222	11.86423180045024	7.905674190716211	23.97019536867929	22.117484617200837	50.392772034835595	37.32868175790162	32.69478061360053	11.602025897394624	29.60343723222141	35.851668370241704	23.860168107195378	4.710447727846325	31.01760303848181	40.06984734779991	56.689278046403764	35.9428767026336	39.43316422136927
26.23365377441235	40.4442422407409	60.869012177949564	25.499169011663746	42.205669319140476	12.475982609170513	61.36522706327747	27.017382714521275	65.44276361098017	62.51086365956571	30.98488854901449	26.870631567701732	18.217098600903963	56.51052448504355	17.08883913341762	8.416153719962733	21.79375725252364	4.235817637389964	63.084111536164556	36.91773148900391	35.425516218982125	44.67758575978232	43.27676590288754	37.5313817804344	16.159699460395082	53.0936177712414	24.92610378062131	49.63501470519183	17.4845880244081	8.323420517551043	58.006115562205	63.612487570836855	44.44760102065542	49.190021498077975	64.38851406271313	35.51584618834198	65.60616117603821	9.097699393595718	22.776510331731163	27.224097079937422	47.376499409140905	31.285298502233474	33.468540594543384	41.418961618936265	54.539047478569735	32.48442351944521	31.092457871252915	9.609394644056946	25.590579235005215	29.247478794078965
19.76675401233964	31.305989353851643	50.26761897115025	15.256645881495212	31.549369378797635	10.282990580027993	51.718337245774606	16.405441500193344	54.94546146832203	52.2809508750957	20.93737410471806	16.709291578953593	8.115194943360123	45.943390170840544	20.768306595455886	12.525101876717795	25.92550402640669	8.843710979505921	52.40938959017242	26.382138104690426	26.80646068748224	35.169505945417875	32.621022188990636	26.862202334713515	6.246951718032886	43.550982588641986	20.019868666626753	40.89836241430126	18.17784404428639	13.132606809808511	47.57950795938244	53.05711702763797	34.30641894262925	38.56341002150164	53.82810096778631	25.0068213725308	55.839176467100785	3.7895211591466196	12.530340228367573	17.025599742168946	36.7108475609657	20.94333297787135	25.506906846070354	31.696053484606786	43.895019358400624	23.096098887451973	24.16894006350881	11.570672696496828	16.199570947299314	21.949238053362578
11.642280341639808	22.19392798986263	43.127248706203936	14.02055699989479	26.161008782064116	10.340850394576416	42.90123868471296	10.340970617719153	47.3560788874194	44.09767847924559	12.583432569408115	8.684462965898996	10.207480383680977	38.661797097001546	21.462543805945852	16.21347926453592	26.12333925726226	17.773763002119793	46.16713694736808	19.22120741758841	17.5889903545221	26.242066174648315	26.13919428823116	20.799514015983522	10.10109603228066	34.65710945080612	13.192220681474163	31.70900284888985	16.985160217528	17.009709088516612	39.81535287946307	45.683812386651326	26.020778316664234	33.300633246312685	46.47201895898478	17.76513090459032	47.1154231509935	9.407454763457704	12.06394245917704	9.078755605289514	30.295747928125422	18.308304209778093	16.36826226373179	22.92116347598488	37.106511882669025	14.064783376993987	15.478451903609992	20.74183830048634	7.130753525990094	13.141117420541203
21.971268093376885	35.057620441610545	54.88470620546201	19.783740884685443	36.24614680795833	9.685181504843914	55.780139049701205	21.026994947812604	59.493106556891654	56.66747309002858	25.18615729202159	21.019079497014484	12.530225188649096	50.53602794536546	18.22080883148919	9.281807480562982	23.34033163464782	5.0800863576254915	57.099132014302434	30.949538399565153	30.254388047634066	39.134781720179284	37.2817493937244	31.538099606609197	10.524260198926848	47.54793460552076	21.40242165330573	44.45870044533572	16.77673330773879	9.706531941311543	52.081727915290024	57.64239690673518	38.6311370665481	43.25620502030418	58.4168351111034	29.555376174291304	59.96907648767673	3.8145046122482804	17.049957064189623	21.360266503474794	41.382065232682756	25.52660933138246	28.587731669025114	35.77560443332487	48.54515258527499	26.959650043328516	26.680203665680718	9.645484154551129	20.025865093050136	24.63623420587413
7.326444152568153	10.19469504561209	37.18077812105462	26.061383934366827	27.766775574314583	21.27168506567597	30.563509204735446	18.23044274625867	39.62672274678063	34.50876989423535	12.469904543113707	14.01969933479886	25.753622021693882	32.77088991131021	27.48805192352102	27.608854134821144	29.99674235030127	33.56864240446741	42.45692179117685	18.6912356296138	4.99512703146595	15.023495614000879	25.028019467875993	22.564843769006586	26.270615420950858	22.47367639434224	10.476676545845127	17.151727861216024	22.18519506291887	28.334060089917145	32.17088377271005	38.78139173342658	18.61954669137727	33.653207368082434	39.55824547896398	17.741283904701785	35.03095209815233	24.681380002892517	25.499599553930953	14.156138603038533	28.352493253151458	27.211585756515063	1.712624769871982	13.728522417644188	32.922175971996396	8.372229678972877	2.8296861695295217	37.20597927588319	11.141877150124643	3.933993621908038
22.165235417261716	7.626251324349268	20.619714102705643	23.897716968841173	14.554473149304467	33.17092920174257	19.606149062068873	17.09790246817274	23.821926439577975	19.99184202204893	11.602681925603596	15.799800722221422	28.109814798209726	16.127303073442658	42.20283039541203	39.64909577857778	45.56888368045946	41.35135969275656	25.672949698076227	8.420036700521132	11.78927036168677	5.654096717619839	10.381458554478385	11.748918280792948	29.685124341453477	12.043654397948929	26.058514534798917	13.59339692050092	36.8660451569157	40.448421411467955	16.185950786886856	22.5667993672551	1.9996184428167052	18.42840714504525	23.360541030763496	9.059863119242435	23.486560488736078	33.49901036231613	25.13995225723266	15.483180758231159	12.481744981385392	21.232514899292713	15.130166550016217	3.349291924939616	16.150322720472417	10.992574674328731	19.363184255292623	43.01785953344063	17.249645930882263	18.871320474847668
26.831290458184395	10.046833580918006	18.744477594950173	32.01502817486895	20.97261152147431	39.37232548559219	11.785372908253228	25.0775567994787	19.92312502179594	14.402670255833815	19.07087514870359	23.322545936856645	36.05059529711466	15.00131528544241	47.302154482362084	45.91911300581487	50.081764503379354	48.752769594133724	25.321474617896634	16.45554816034417	15.637826676466302	5.217704562880751	16.449034835087517	19.404897609481075	37.54712065916802	3.929290826882128	30.443016638514322	8.263028551151475	41.94082143396821	46.70373879463969	12.977147386583157	19.545307052530458	7.102835501063189	22.771140259671725	20.269739966201005	17.172248727009315	15.957929210709029	40.55531663648286	33.22244163443678	23.05230929700511	16.756579161220763	29.205690799723154	18.78468149073458	8.246984519102616	16.913532193056806	17.207249795242888	22.94114386745336	50.75716399043845	24.05814019615945	23.25665345641472
4.2766330282433005	15.744549190871918	42.68296398945995	27.69163066446658	32.1800013113163	17.704819495355355	35.80959768952719	20.516459013179066	45.178226702844555	40.024449894783906	16.06069296091109	16.27388568147236	25.884944047742856	38.25104358839144	22.400270634285835	23.636371920544132	24.59701659769926	31.107386280589854	47.831296714501875	23.121935737856226	10.458250470176512	20.56336160962362	29.84424548957298	26.744255440628844	25.964261421822354	27.839433224791353	5.592693065812166	22.05379289561006	17.215538160316825	24.302539215453102	37.71703461509558	44.32220488523688	24.068436460597088	38.423730973154846	45.10041131931218	21.997295251258052	40.281657979265894	22.30303010032024	26.600055309928045	16.531765199069277	33.376378399101675	29.869000679327268	7.0938513814989275	19.220357519100578	38.273189927465666	12.68179826092488	2.8274683899080126	35.348189632736364	12.594433382067134	4.1558434948778515
29.449373043567117	43.739925092301156	63.917190144579976	28.04794949156987	45.03464304836063	15.566953283222318	64.64590292439046	30.053956660922015	68.55929939554233	65.71570026701686	34.2056228526503	30.065651459716214	20.80330142712257	59.58526721862822	18.729956141897148	10.767413302453168	23.070496787308283	5.688436658625166	65.9761468683251	40.007987872561436	38.722269373469516	47.96185244232502	46.25979175814094	40.48408288451293	18.73394048196668	56.37862868164932	28.01253872096309	52.93056566348289	19.879288716202087	10.475727374046635	61.15208322001657	66.69578655697265	47.663939364886694	51.95802159284871	67.46852177773276	38.619053186367964	68.87864330847863	12.365749870527287	25.354589492605193	30.412553091805037	50.336311434948726	33.84983704646381	36.749307943157184	44.68704410317778	57.53958296809584	35.768094911948225	34.320211318664654	9.689399065154468	28.866114224109232	32.504480199961726
4.816359503438295	14.091117521952803	38.76032882098247	19.954044620491523	25.571854312853784	15.528339979183519	35.27498578871595	12.764048827382723	42.111355677565676	37.84139265837216	9.193901687655016	8.561580072559382	18.779483687724696	34.22728620181035	23.903079118396896	22.06860130637766	27.4058877780596	26.72804442735612	43.080434670253204	16.79760500480964	8.7758119321817	18.71355328222391	23.908334978236077	19.977073982554987	19.18269211606976	26.97171603151817	8.577909300541556	22.949792742190823	18.573025180310868	22.84411003621708	34.47931293840009	40.850752233976706	20.299059841250102	32.23733361157234	41.6456893286547	15.489379095907081	39.6573586474244	17.90463175015476	18.999417669439485	8.849246485546004	27.781343524695377	22.138981856995866	6.9443447846188855	16.092973845765055	33.56113990735294	7.338692121429728	6.39716691295859	30.14302758920966	4.813910999468239	4.004117337197282
29.045219800332298	25.79343638548127	30.10303637637725	9.082179278189834	9.849218346093354	31.26508093672207	38.76146125152923	11.83574714861835	35.74968619854384	35.58074883468551	16.436837323613567	15.8345057906994	16.363219972183362	26.60770063424092	42.64829497121539	36.0642756705625	47.43052376812439	31.522352383263918	30.125320836394284	12.690126339352469	25.659679393902003	26.321493348306564	13.461465246387299	9.186962364745241	18.42348177938274	32.42907811212607	32.306462823868934	34.281465952849494	38.32606232921948	36.78645766440287	29.68022386580771	33.33531633933353	21.49402010188172	15.563701182797537	33.99951768228204	12.65886913716574	41.76116060434669	27.33924560284431	11.804844391323904	15.529893489857027	16.32308086439891	3.313090593360959	27.446232407156977	22.807275054566553	23.409274553370985	20.72902615410178	29.90722857773429	30.44070436459518	19.726116936389573	27.8689691402563
25.006874775381178	31.52245819444936	45.13755022100269	7.571087529834146	25.160062491522485	19.61230317079854	49.928489052053116	13.333349078734702	50.378323597616586	48.857442852168205	19.95338620855944	16.099681486047118	3.2678581536235582	41.14563509463676	30.56249151217515	22.379562335613127	35.701743175023154	15.434770998214187	46.09877595728666	22.63250466013207	28.368314897151265	34.34219716038128	27.388877474075603	21.633722681636968	3.9027306702533346	42.25685827843973	26.594026862567922	41.31510523146812	27.550471583081016	22.9628147017738	43.49777934801881	48.19618984738645	31.800801774643585	31.66810365611112	48.92307925186957	21.545816102521513	53.6627436711048	13.626231577388785	5.368994427725372	16.20502531755544	31.146561901161633	13.171608233981589	28.232305155805587	30.56625536953466	38.48615777077654	23.57888759387498	28.371018873322928	14.219295915280998	17.86994077173107	25.970848271430558
22.65255416378374	39.21525036757622	63.47863272824053	32.82449346876485	47.100710091502265	10.645937840665745	60.301591507204535	31.24714338114459	67.23622099105224	63.1645349980367	32.672208709013645	29.346412473020305	26.085669362385122	58.9548206844054	5.023821187448423	5.6145928704123556	9.266530054154405	16.50607621993763	66.9688619643547	39.92692664062276	33.662132955741065	43.96467374837807	46.98801681605795	41.74410936022624	24.349603683305816	52.0587677312925	19.695519924517683	47.07687633171342	8.33840046446575	5.07870111678524	59.60287947819124	65.80911822662418	45.438060185699186	54.244103513969726	66.60454505455773	38.46756413708298	64.73941736064313	14.471429576714833	30.197351388196065	29.76030380771988	51.13074051234324	38.16303256190353	30.842320161466603	41.41350627159805	57.73894502963134	32.47874175851737	27.27004049571245	22.099489797584255	26.544253616778434	26.230105389659034
26.607738972793186	41.2304593784213	62.122351558146896	27.047260336327874	43.62070291966263	12.640028302878653	62.23957632909934	28.306620361380958	66.62595285913376	63.57446355866472	32.040914919091286	27.977704208605296	19.76590006814799	57.74058711171952	16.055835227954137	7.790850380626218	20.6070640582399	5.861394496779107	64.45325640566348	38.144345632120114	36.118171796648994	45.542849234102164	44.59238539568889	38.873431836538984	17.717782056196633	53.95079746131498	25.06283629986253	50.300751373474085	16.916528513461536	7.548437391072041	59.15693270196773	64.83150488050647	45.49936631504447	50.63268591618833	65.61056713802928	36.7302880973536	66.51113002715257	10.126565415282125	24.31900143501427	28.340896796820637	48.70678070327112	32.82201077503568	34.04053953354084	42.350043887705056	55.835131457564074	33.36281074522052	31.49120161565092	11.055141154925296	26.513773533515582	29.730885336930008
2.874408780918557	15.661086166592122	42.34980545952309	26.293434647051487	31.239039194255145	16.624818481688546	36.10357596657154	19.202783567097047	45.020915006846714	40.025092006279024	14.998581848175593	14.98246186242565	24.430315202995427	37.886570036847665	21.96439378872926	22.693281690027927	24.44225814270695	29.8418856010613	47.33628408479788	22.220071474671933	10.201884737287736	20.516071710572234	29.053289093950255	25.75235926125633	24.513556840467384	28.035314779122114	4.957791209460181	22.529954775255803	16.694541968011414	23.37997517986636	37.5072618058791	44.08312210290905	23.69020999929709	37.59483193831314	44.866293692804945	21.049526138575935	40.57343985360559	21.00687035974823	25.170186055468328	15.254299089212484	32.670347178909466	28.572495661685434	6.89158150729668	18.917200594772712	37.767699285809904	11.855232563320474	2.74724144999283	34.008026321515445	11.246185631952603	3.1382057212305607
30.8277963900777	14.116841640804124	17.75670343430286	36.32649093862715	24.1978605146428	43.66830150225993	7.2920673322669085	29.525840148861214	17.594855009331496	11.286310402410974	23.569260993659558	27.820984808194993	40.515240687517284	14.837262573208152	51.27808018377015	50.21471623251927	53.8591191727902	53.240149758847956	24.834468435476833	20.65088826751188	19.677693962784865	9.472583195964441	19.690296064403913	23.309085192427435	42.028857685353316	1.620138498638613	34.3182011330327	9.117256061329197	45.93305388807275	50.994323817362755	11.758921109102003	17.792945361269517	11.20004771706365	24.906367105073176	18.429114057194294	21.4656546932276	11.534336403607574	45.00770111076033	37.61319333441756	27.550348435199467	19.194086699898314	33.26988171768692	22.672372628428437	12.731544592599612	17.605564425595606	21.623491152021856	26.699361176489266	55.253360346341715	28.506996501463153	27.23188202525018
21.213728159433455	15.980284796328323	26.86077419787876	12.116603847959093	9.417360648784252	27.290629631740266	31.17657686573545	7.042096902067534	31.70273307541715	29.788176800034844	7.38850261298074	8.828561574601338	17.378002344741496	22.587715324575445	38.040685109630196	33.1672317063244	42.33450510881879	31.994415891342403	29.260237987255604	3.6379698490913386	15.979666069236343	16.974746632302235	9.26173520782259	3.8431928250256653	19.228543667084672	23.971282552780604	24.900847189093543	24.8095358058748	33.11560999216471	33.95685098991865	24.5610024157877	29.70812026051005	13.07843544736316	16.451743018719274	30.469843397925455	2.9758488503381053	34.72600815042518	25.426148979801976	13.726871959060464	8.416417130465716	13.406442972932131	9.432873797031759	18.0835135259998	13.2851614599086	20.48903560084882	11.289262175383778	21.06220711632158	32.65427257261323	12.467480169425714	19.30232735869914
3.4989550151570565	20.284646582532016	46.12040065882286	24.915823404451917	32.981082849232855	11.253922026854825	41.167633335108654	18.98253734366955	49.220685423588094	44.58490640488295	16.67731600580972	15.199894033372567	21.633249155535836	41.599848262509155	16.972931177496378	17.21802974661483	20.035349483064255	24.88478359731757	50.60927530711291	24.33071240763741	14.69202292718819	25.124008515081535	31.467812428965875	27.359779108589326	21.303551573319375	32.98753540987026	1.7427338872842366	27.83876398507069	11.615307849105156	17.900984747343436	41.6197748690185	48.089432984099574	27.51873754357733	39.743490876201854	48.881456432061654	22.99443400278097	45.6241167412126	16.218917435943546	23.296390845158378	15.56584875077827	35.35304214660789	28.214406617729683	11.674875151674824	23.020462441696466	41.071179500007545	14.760513276542238	8.05673269221794	29.37696655759799	11.304643949558848	7.090551487979501
22.426910729600255	38.24408064821584	61.12798166959948	28.584069693250306	43.802730759634606	8.624713743449473	59.42770128781318	27.99030782884923	65.22166215618772	61.58948211461356	30.39379138647832	26.693091503235028	21.58246274365215	56.645490877345736	9.667146685000478	2.1137139991288105	14.42643246617612	11.24637425638888	64.14861311036354	37.24810209908394	32.84625307056941	42.824633375678886	44.11765347980898	38.641784686448915	19.726600678321162	51.12296885587676	20.205556236103682	46.7678219930321	10.704549231488123	1.429230587963384	57.62994444736415	63.62969728959703	43.60680223066784	50.9371635817355	64.42095745079769	35.792221931742766	63.8034665482701	10.086294615250926	25.891420516022045	27.093435154867347	48.275942987546465	34.12086315134641	30.36561333888797	39.948977460124674	55.13306296544229	30.884899219805394	27.28221526209812	16.867918960682584	24.417350897631643	25.835563208722174
31.72341581570296	15.187216509307227	18.886032346197425	38.11739309020215	26.13772370091229	44.806277013388225	5.999109120183842	31.207259294542766	18.151910047881906	11.540650103979184	25.11681722026949	29.36012115028867	42.17109224197598	16.27531807064716	52.114106751394864	51.34541171453826	54.54286216330178	54.68415197215917	26.06615493157407	22.484295773385778	20.66524186121437	10.761575641569706	21.630803819190962	25.211409811376008	43.64937545703466	2.3448760935803366	35.112138086829646	8.869282412833094	46.78971336890577	52.11873289241024	12.928941345687115	18.618032564565357	13.043638356252774	26.756331912947143	19.205669003069783	23.260727013947054	10.425589515610689	46.363654135890314	39.35253461143293	29.10279023081813	21.09227840971196	35.147094932078154	23.529333734252802	14.225158386744239	19.226325104965376	22.954555644101468	27.443942005978773	56.81457260530773	29.874057782379534	28.125748283277055
13.63120205697327	29.304133911271517	56.09638693320124	34.75970882756199	43.79436614984344	14.664819573090092	49.036575645909544	29.574178887358432	58.72888545265596	53.568295143561166	27.457428541520756	25.95786562812574	30.232463382056267	51.624841819695696	11.367821275535384	17.292517285553277	11.702473120721924	28.330924694930932	60.96891491184524	35.07773740234331	23.9365788824958	34.12500746488652	42.16616732250424	38.175822301026436	29.362942056288738	41.242370695764066	9.718988442512961	35.011194458725654	8.180455547007005	17.596811712950558	51.242058375206426	57.828483897633625	37.430850218443666	50.516655416961804	58.610420341476896	33.766099054677746	53.49643539040993	21.396474203487713	32.79088302375663	26.334300943926603	45.97579767825987	38.60895396454401	20.593079656321237	32.6683224835551	51.400508066776084	25.169118734017754	16.32274110727802	33.72776901561007	22.093816108286852	16.64805880285634
12.688210444385371	5.059804151267858	30.171834996330944	22.262687379220893	20.591124052379826	24.78469442471067	26.075380425268552	14.20367117371377	33.09859525872264	28.576558984070257	7.328140696358451	10.783374411696546	24.008827064857275	25.690250455363802	32.9899786585568	31.33203434830056	36.14031671646909	34.908081821067064	35.14487929943172	11.644193552855466	2.7828670034067766	9.423417810942306	17.608821901345763	15.68219063273301	25.07979601186854	17.767712483371675	16.538683969679198	14.717721737319334	27.62602720714254	32.11451926995661	25.50666155335126	32.01272982165342	11.502546846740833	26.232428177788197	32.801983513122906	10.928902852574506	30.417434030727435	26.380368961645125	22.456659459987264	10.693378902976988	20.87070382585553	21.9953505602596	5.773078261991008	6.897884319238742	25.58258644173893	3.317637926390699	9.87572853389536	37.57318386165274	10.058246855930655	9.315674071043311
20.108570414051222	19.173743392860494	31.79260510886419	7.396781524217837	13.078171681876885	23.619724921953086	36.02394932669138	3.060829940378132	36.7442277446282	34.87835769725356	8.211588014944281	6.900174431913565	12.290394849998458	27.58761210046531	34.7626077125301	29.114750608044865	39.33149372954467	27.07293186182932	33.770103713001085	8.611311878693959	17.740088790100092	21.06919365160774	14.022454656446277	8.22258066983285	14.167315598684286	28.569138100734165	23.40178883438882	28.60431031091157	30.12446525107927	29.886416039101668	29.64983221247608	34.70218986614485	17.873231801486824	20.207048629014857	35.45615787222002	7.565458120380176	39.67798499686569	20.960220801159764	8.694241237602926	6.604825176380676	18.074731083118763	6.844756297712971	19.04029016033174	17.273218579448244	25.312236931903314	12.606134305389002	21.14034688299349	27.571154164688476	10.790674909162739	19.026304759597608
29.401108033003958	20.624245185322895	20.778626531950827	16.951843810917527	0.9603653731575941	35.58277933907093	29.7776326654931	14.962774038576047	26.30401864858305	26.089786148381027	15.427595831243975	17.28971539934428	23.689791780030742	17.113769083578656	46.46224568818437	41.27268967381949	50.792990010331614	38.902630751747814	21.745052731807103	8.169869155556603	22.4977343299772	19.57965311065989	4.257313693214749	4.666966240998867	25.716849043498467	24.19664702962685	33.17946548156139	27.43514952663308	41.570891569490804	42.05109155904771	20.155014720164306	23.951542291435754	13.837284111812439	8.055485457403405	24.641115986633235	9.246577102757069	32.51139684557498	33.17038327729663	19.34803531101751	16.8786169155151	6.832708642892308	11.739694278749685	25.185312347918668	16.74256134211872	14.07593717736456	18.619667262374477	28.671168075895416	38.69750218694242	20.904200665083767	27.164704860665765
22.477618486976187	34.77018238372873	53.77303608508399	18.10556116334661	34.8575665405495	11.070223072271633	55.27410475359757	19.927066601342645	58.49401577688646	55.8656232989211	24.51566042132202	20.292235398678695	10.823885330567842	49.46877158595285	20.152614184094123	11.271013392379245	25.287690383989837	5.2637357296156955	55.785032845112596	29.929177115406024	30.153209517745744	38.698950422070105	36.08086183339877	30.29655126018293	8.777631167252867	47.09101687270232	22.24683052259723	44.30219202316231	18.47245244995337	11.713173352838032	51.145511429577276	56.585871622087986	37.89251096359163	41.811615367402084	57.35448727053334	28.56300582696246	59.40774194721881	4.532159367596343	15.378324906288258	20.610451113719236	40.14882766315481	23.88409041587657	28.69080401702526	35.25050753188033	47.365736469709574	26.58791218643209	27.064555734271096	8.693363446209412	19.66703056023571	24.929618966076447
36.23085606503144	20.155053150337356	7.340528829401725	34.35419663276136	18.451844910360148	47.23848353264766	13.00133146758277	29.35787818758595	9.640555076378437	7.486455366573675	25.25663532637379	29.198742231389506	40.045835264782276	4.1343539653737205	56.386026713641016	53.66428416105294	59.67861712498352	54.376455640529834	14.136224207359492	19.33032387588393	25.387357059182794	15.559160023409843	14.706473596377348	20.125459130747107	41.873665184718824	12.13433130007769	40.07512930475033	19.254492422794083	51.04375632006014	54.466252430059996	2.0093410246253463	8.50745960753112	12.188801795549441	16.417519801646126	9.28695064824103	20.644921413652764	14.517944090164955	47.04808267694507	36.287315905379806	28.829976041203633	12.099957427261327	29.92580376082183	28.737086996282102	16.683590054611102	7.488610470002667	25.179501249754026	33.01538710566315	55.31572610994835	31.2151019287067	32.82794312688822
8.927019721233572	24.029653089511392	50.9094678323925	31.77528922836969	39.283708650682605	14.802739684742686	43.792096616449754	25.806941779248863	53.46364326407631	48.276156283640745	22.900024404464038	21.909456398259742	28.14599165431737	46.45537157287005	15.381645516220603	19.17548224562817	16.704947420877918	29.01398873402504	55.90657420541107	30.40563937275202	18.705416499456714	28.841804457681388	37.3948614048421	33.70223140630246	27.609389899068244	35.96179116580022	5.331983947074901	29.812334282924052	10.85836452337666	19.6653779625583	45.995230510860296	52.5934291582184	32.25954128154592	45.851333483369125	53.37322321071555	29.14902907207893	48.25643755278043	21.051351926255425	30.086619719511575	22.25690045482144	41.11139207902699	35.08081885484632	15.34968897667037	27.457075904717716	46.336898469045835	20.25448438335089	11.071069559928171	34.05166027635062	17.988781615399336	11.588764195955257
32.536153671757056	21.187178628900934	15.585889378384087	22.190425392422576	4.713640470897141	40.00261224668233	26.232070216358714	19.64290019045672	21.211518310398674	21.568536185297255	18.78852246760261	21.383489928734164	28.86120638196413	12.124954846769404	50.60900508879876	45.892147889109694	54.74546207138772	44.02049496675251	16.670722582729056	11.112497176023231	24.222369778706202	18.9485471012479	3.9910806005830537	8.974627668223432	30.873291010175674	21.77056584343674	36.425149998810625	26.28106169625248	45.5717988354564	46.68036431336522	15.493662483710866	18.797873006707018	12.857406284844076	4.768634923189057	19.47003091578346	12.498476389515677	28.505203353193266	38.01322580974313	24.562397173639454	20.96657517711398	2.095258682832842	16.94827052346208	27.255498239820973	16.95995830098804	8.881144061584603	21.187554074022724	31.109960965155537	43.92253147106825	24.698767834825674	29.912897015845786
29.86375501594734	16.45131420402408	13.976119737560092	24.415434453752365	9.001873284115176	39.11449703191183	20.887730463967255	19.9418190696596	18.69877652470626	17.40169890111533	17.04367298613771	20.505228395860104	30.32542040373356	9.600813033929889	49.088263002157454	45.3382249302946	52.86814117316782	44.98456582307762	17.577329375001202	10.017180311231138	20.32592359171348	13.54170843779308	4.802406573866121	10.177046728037556	32.21367598374908	15.957215333493888	33.802916050425786	20.5692873213931	43.86705276124125	46.13936150344405	11.73970314947234	16.717262917218203	7.534221519349548	10.12728622377065	17.486069316293353	11.450001771137773	23.57374920207088	38.11368799477523	26.424699940736733	20.10505250782677	4.029547897988265	19.960256862679177	23.577160308736026	12.178963972711031	8.086785752848872	18.30543756274329	27.690523335418728	45.60510438317251	23.182997515843645	26.859295627648383
21.046318326647256	37.60404766550348	63.77961913542514	37.89848237815054	49.68231574727445	14.982234363182586	57.881521616004726	34.37028840626225	66.81929316734542	61.978858174918734	33.842580962125915	31.44301542509413	32.03563549381028	59.25754353489652	4.713932815681163	13.71252802697188	2.51721178385716	25.468034823959137	68.16124706608333	41.49752928334691	32.07157641203081	42.4647430085879	48.695960852692934	44.08782321265924	30.652403813647837	49.93470106302114	17.2297091648748	43.9738899527732	7.346302191483002	13.582713243469682	59.23919774902837	65.7350203056006	45.17205199858807	56.676705494789104	66.52598117128754	40.09288192933576	62.35193061696434	21.111919104049797	35.5231603453955	31.85269954714193	52.69613991754967	42.608662706910216	28.83338692928091	40.61260783440047	58.6546322526481	32.38993042421477	24.683561675160345	31.11872767379823	27.90398981780137	24.48792570944897
31.192850943371923	42.979159202630235	59.961033032982925	22.624375659661094	40.194229291356734	19.038101452394837	63.04513453058081	26.724200793981858	65.02396143792186	62.97364486262631	32.20319401812184	27.954268253747944	16.010348720341867	55.84156250139505	25.779449511897944	16.826448916382148	30.582878046918406	5.0647360864593	61.17100059403772	36.69044011048313	38.59574046007227	46.666809471972115	42.14858952152949	36.32802859485989	14.131136203187374	54.98266272900777	30.833760847188266	52.639665365229575	25.509101539614033	16.894411377508447	57.912252325862994	62.941785467050195	45.275203034379146	46.76063014196049	63.68605234739076	35.42962923253738	67.05590913988148	13.10372789503821	20.17734538326969	28.220496213812144	46.03443121092977	28.261863614928856	37.297123464771076	43.08765010065373	53.366867009207155	34.738083960622205	35.77691674565176	1.069060633289752	27.90970413051611	33.62523217247351
10.98027536803418	18.42702496757064	39.0407125425034	13.037802473936408	22.618979541743922	14.090385899708476	38.88765834586876	7.226175885682124	43.215089341974014	39.94772939688747	8.427513386138989	4.6280254494892334	11.541140181467004	34.561199218792986	24.781641911594782	20.219215640778437	29.18258950385733	21.66153335461441	42.245745301576484	15.22270745585293	14.227992876439993	22.281858344661917	22.254540570400245	17.118647541220174	12.145393918034745	30.680045373698047	13.645942959331405	28.099497230300983	19.954634758343573	21.02013281877795	35.66597970135428	41.56427220991583	21.870910651165854	29.713855364210016	42.35380528715077	13.76221154543581	43.065580109420104	13.523478389023918	11.793078442421152	5.037620297172834	26.397718084890982	16.209695800918745	13.593387770482988	18.873838481260297	33.0932985611699	10.1970244190114	13.704633201183405	24.178052249663043	3.397197854396648	11.30642979818715
11.311806404701453	27.592724440353457	52.01923087905216	24.605605125806658	36.586386123745086	3.588827990921511	48.731285279244	21.033833537719495	55.63870881094255	51.49708629321503	21.338309166561576	18.4105947357925	19.244560450199497	47.48538682330139	10.834236861138447	9.05907755749652	15.257869792729426	17.802994086338174	55.80807740353644	28.817978175297903	22.070649409338937	32.315296849432315	35.98401446610178	31.055582086880218	18.170858328162712	40.46215858409587	9.143704442988945	35.75278335031545	6.07994136722412	9.747960885398337	48.00214655472092	54.26901635402986	33.82178934090168	43.663967936589955	55.064887830543896	27.373594241807954	53.15337981646361	10.070488654776128	22.338294494913562	18.826922443197603	40.07870094909669	29.19245233268105	19.38387623581801	29.74628237101901	46.44996496570349	20.84035247083218	16.136707462529742	22.868567300232304	15.209881943550158	14.797350799976895
5.837372513981551	22.614060814947155	48.27481354012515	25.480727738911952	34.62543265702312	9.391724180638905	43.518252919896575	20.117084644581688	51.4611366614818	46.88825496440082	18.46403704110308	16.582517393785107	21.564020785339935	43.74714831750533	14.649313919581425	15.075743581160898	17.861667976831374	23.365139828326832	52.63897727806506	26.139978790194515	17.021027603061686	27.446225607571815	33.31646065949949	28.99877546952331	21.012618699227065	35.33470312453484	3.0825980952809093	30.174012650945784	9.285292392279311	15.733475987366658	43.84954026837254	50.292427552347604	29.716983513518354	41.48301260113507	51.0856367144877	24.769723701665644	47.97426495458372	14.934984199858492	23.660092539422102	16.96943824123727	37.25953201301899	29.16270966452841	14.024817458044716	25.278710337951757	43.123460217349084	16.86227994118838	10.370604555582448	28.09112322956114	12.783409787405873	9.434538326206603
26.714513889117804	41.92749050724943	63.596558950122535	29.152455727716475	45.42456897369292	12.650666483068001	63.04421084946146	29.90873421664551	67.9670291502551	64.7041923732149	33.221518094051376	29.26325705213638	21.893174466369484	59.175915439833496	14.146982039485852	6.815793482327853	18.45075345843155	8.452013907309235	66.14687710095119	39.60429659503404	36.67929193528204	46.360200088748414	46.20353066717865	40.5440910709516	19.872534937039863	54.73825342942076	24.8136955898209	50.77790902928806	15.69117427899562	6.336822896584765	60.44658673950184	66.23977466580403	46.63455120784009	52.48425951322698	67.02378212117287	38.171898065076505	67.36292349787223	11.521141064562348	26.41870066406784	29.64130615279374	50.339908707593544	34.89207876222149	34.41602529671944	43.28583514438855	57.39541936416511	34.23969174743879	31.60478747425932	13.591059814541358	27.49990923721684	29.988196636773715
11.500587679752568	6.274265109909091	33.468449324760016	27.028420091947744	25.933795304013586	25.23280447336664	26.289225062571358	18.96139552145896	35.63769997642543	30.35568298280229	12.36474306832014	15.073395462383933	27.811127207523192	29.138807093965376	31.761968079037057	31.653652180524727	34.2376686642128	36.9676365963619	39.04533182046726	17.089143357897527	2.8503302987765498	10.964172704344106	22.69398594511486	21.150365536353156	28.594281030088137	18.207436223749017	14.751525617908946	13.005179755432133	26.454427539261417	32.39376851520221	28.271490452596044	34.90803542912713	15.184933780879526	31.264522667234797	35.67561282598708	16.417762683159893	30.756288011111582	28.140917898473297	26.889187636709465	15.093076124541673	25.648370172287237	27.269608078597045	3.4126301368759195	10.24256682527635	29.597231350201344	7.972757348562342	7.084607315037731	40.26771432322817	13.119013192862479	7.956720379823525
18.831489632390646	21.96282088632161	36.71460337866138	5.25158129985827	17.80510666830831	19.596033526140594	40.241187056154075	3.5856928150155545	41.62361556140524	39.56657877505361	10.365793338025451	6.976835719170762	7.548645177552661	32.490228640736134	30.952092792636588	24.68881836174285	35.7236442128167	22.145080539314975	38.64179201198597	13.252650580474752	19.35386051411743	24.606425361605886	18.950215925686056	13.144769185483558	9.32215152776927	32.514242256074574	21.562207977320647	31.70368093146654	26.633579618783127	25.440611845200188	34.46123042326225	39.608255796015065	22.15941463121359	24.870840646993884	40.36520853883964	12.037092008027402	44.04469058811506	16.26776129251113	4.912977177838875	6.9547702504205375	22.99423533640686	8.643258528649586	19.837976696670815	20.82377518248521	30.239941941499307	14.320033075717712	20.97637167233517	22.7701706648993	9.939862841957298	18.647640156069375
31.56506578434641	15.403624772012693	21.019982899714808	39.36298695253802	28.0114942476515	44.929591370360875	6.3946531445014205	32.2353469863391	20.005982262166654	13.261501575652657	25.9279996740706	30.137999348414283	43.125578524614745	18.488015655993554	51.826445169526764	51.44663558889926	54.06568391119063	55.24892596111339	28.22638958344125	23.87267710842841	20.69880004776196	11.37601602236016	23.487483482015747	26.798181298082643	44.534833400216236	3.5403950610308565	34.81311269731293	7.764229694537918	46.53749624123668	52.210017517808595	15.089690313474263	20.620670228687107	14.51695997758599	28.872759845245902	21.181028502629008	24.554031703735994	10.830731042809784	46.80179125366558	40.4804621719609	29.90425091110594	23.14135670820677	36.629585605320415	23.370733268837736	15.050705389626847	21.442032670139557	23.44021714159923	27.11976762514514	57.575470348903586	30.37489369606692	27.982928884988553
15.867188454713435	28.152231410074663	48.599261589591784	15.853787508301682	30.70888951881434	7.513274438892808	48.89271593501982	14.983788414471185	53.01708900665126	49.96065940038224	18.428832962212883	14.347133294951556	9.544139102653174	44.18447334222943	18.76950052406682	11.651441403163187	23.829230430948222	11.853398331585698	51.2379233934427	24.606526924486882	23.404612502964586	32.23481182694707	31.24792882264968	25.651062808517313	8.245345258773051	40.650058673238846	16.11474607902876	37.58934010129097	15.416215582103952	12.390336350821594	45.53185346943763	51.25724050485575	31.89198789682517	37.83159664134987	52.03964366805674	23.175779163129853	53.09971589508625	3.507569785591999	13.283924780371487	14.711470314023837	35.39522494792437	21.161121539847187	21.886171952033994	28.903811888783977	42.4084185146198	20.053929067099087	20.3380058279006	15.332620072576054	13.122354089712742	18.16182050832644
16.138437239122222	12.689312174920206	29.53681393489047	13.675759934585127	14.248420070464238	23.521769716992175	30.827374164991543	6.004925217004739	33.80370555557188	30.891976938951675	2.2386776827803723	4.913268754744165	16.91610024053639	25.06551948989284	33.79677639063877	29.723804413084327	37.87144059081321	30.214143934135652	32.85745704086625	5.833587496703197	11.397132255019038	15.01898464035362	13.015833179251796	8.642496263543723	18.430825026811366	22.971194059527985	19.891860777849864	22.2665523371406	28.709996636170697	30.52513542281896	26.313524197997072	32.092311464113884	12.973166403853906	21.035737902787133	32.87948531121718	4.394659000260489	34.758628380268625	22.727510444235413	14.361074551859135	4.526419926013631	17.094582786780293	13.040049487549688	13.136785461839148	11.233603403865128	23.61412415671414	6.39468565966654	15.934008702516213	31.744874190306902	7.826638786054909	14.151143550030957
35.36748138434094	24.7205658162559	16.53902837591926	22.612613051143075	5.467927344471644	41.95862479337179	29.142787514293605	21.330174269183274	22.4299971772655	23.76032524974457	21.450634860197567	23.60464108184324	29.624674828611738	13.848879352096061	52.81568332400289	47.630490323596675	57.10742067609042	44.90619914643895	16.002961170918066	13.864133885279333	27.539756193239782	22.562347593668985	7.212779608785505	10.941400087037138	31.67938513689086	25.162728910969523	39.208809529716135	29.868963146001885	47.892844987316934	48.40667420766084	17.63976947996559	19.853200370093237	16.47139883154987	1.679622888414044	20.439840117252675	15.14224330490182	31.094923592724776	39.45934885999873	25.162802770440255	23.19086222366817	5.348575934533843	17.00223656817933	30.486666796004123	20.517936709519606	10.130514942393171	24.218968732711357	34.23071272546985	44.355755587715244	27.137535769547558	32.910860180043244
37.96445414651464	26.286729962986055	13.981669454399821	25.902875874300758	8.662407608370765	45.04869962578384	28.16919059517577	24.4780192473703	19.937813547220188	22.024954646629052	24.16388659723068	26.567049742326997	32.91647894939922	11.958235974408478	55.81014773063799	50.79206334690176	60.02675068664006	48.1963450905235	12.766886644719504	16.497153912160698	29.583136978370415	23.6035501181245	9.432637360521536	13.946507859689072	34.97034778857875	25.100492970726542	41.84586732795341	30.468975565603774	50.830134277253	51.57190162302165	15.989822872525874	17.294300596910897	17.57109170571734	1.8180474359886858	17.81941766789161	17.85188030433756	29.69263670190845	42.68452366137675	28.455984837782665	26.151004542284902	6.207812382585828	20.27537110338648	32.65636999467076	22.017055023076498	8.094537368970034	26.62937219410675	36.5403084507398	47.63879901770358	29.996280516853876	35.354816622437696
26.67006836642961	32.745035776700284	45.416198850023385	7.84732399056357	25.283304940320345	21.215962111316344	50.790523531735154	14.39699150750224	50.75305142367529	49.45251754779457	21.149185328376202	17.414749119435513	4.937644304792627	41.510765574804424	32.073097568594974	23.76301922436706	37.222558394228294	16.184050606353622	46.108425924730206	23.359623652635875	29.75813434764512	35.41358154337901	27.75990343435813	22.079951354636393	5.554304562860211	43.22170727661935	28.293346887961512	42.51204182878506	29.16286084324543	24.32173601370609	43.992948015109064	48.51918223211079	32.64143243723542	31.601297072517625	49.23448893677302	22.341741004769684	54.45285294576017	15.102825228498357	6.105208826673809	17.49338340415139	31.409840200554456	13.112169595844355	29.72732851213037	31.622362714074278	38.73580108994139	24.89832728969683	29.970476663837655	14.373510016344929	19.37133451434313	27.56929522157828
16.84797259182827	33.3712936151598	57.81550939478589	28.690020983233758	41.93772662340524	5.634981219726793	54.465739024982454	26.176157710228154	61.481125746188994	57.342119377264986	27.065276581010956	23.928681912499556	22.47941581001465	53.28463269775188	5.812840249214964	5.116148044513246	10.873938795737015	16.52855854900704	61.48148793902267	34.44789706793783	27.820529965595544	38.12132260493214	41.57277090571636	36.482658486386256	21.00322986987377	46.21794875743313	14.056873102678315	41.303226082112424	4.0186443514350385	5.453165849263184	53.84501529087345	60.09436549535101	39.66754984518628	49.05849747812174	60.89016374425624	32.99415853224311	58.900864267414946	11.370497920678897	26.197417623010278	24.34529496434673	45.69399529688142	33.719294496839204	25.02363481794133	35.592265852425356	52.17532486129693	26.68963655672414	21.527205569275814	22.10283475135557	20.92593380249509	20.412720226213906
24.456908961021217	37.801527078458165	57.491385219683565	21.880711157898908	38.66383591768631	11.515459415684873	58.5344200420106	23.62872222922097	62.151450302153904	59.38700225516745	27.92421247447973	23.745496405333537	14.599376384126902	53.16380944029905	18.55029475477494	9.472052547614737	23.536516893668505	2.69894491490298	59.57871998618736	33.59331293647559	32.96857581395872	41.88869810849394	39.83566417597106	34.06495224117235	12.540304102455888	50.302103937188036	23.651387302992944	47.17918189010167	17.88932991481441	9.684421259591554	54.76247202636962	60.276024893456544	41.36136422319131	45.62356490343969	61.047883025177285	32.20995254758085	62.72175123777989	6.449306897793773	19.159726705424987	24.08230387798554	43.916566837999945	27.6692227816347	31.24546774265005	38.52895001353552	51.11389768072286	29.712049096947993	29.219978291686225	8.092760245983872	22.77889389747065	27.224495270457187
22.224001782586523	6.351238819207962	20.93818378541504	26.07878375180104	16.916532450209836	33.96458774772399	17.80865616325287	19.013643385781194	23.56309063167285	19.123043976562837	13.055344406415637	17.306918611953375	29.979365882738115	16.568533539389136	42.53310790054885	40.489899150133134	45.67530294576573	42.80736391883682	26.50290584313293	10.79877238485855	11.32772832426553	3.2679647453204157	12.64035711153117	14.210295340285015	31.477962517296056	9.929692813352002	26.035426477082797	11.142302010884697	37.171507571687556	41.28362987326943	16.001476180076942	22.567737381309808	2.9477542030255584	20.400882789689316	23.350649461042583	11.328629871762331	21.866186778856974	34.739308661288376	27.2001399383624	17.0245301673673	14.34870717160096	23.612114514085654	14.684956039437198	2.655576391820407	17.14240335074535	11.639308806177421	18.964481903356294	44.71033174638781	18.299680291231724	18.779630621768757
38.777527163370294	21.995017552815277	12.230776352996065	40.926609835143694	26.025411260167772	51.10032277845377	5.869469136227062	35.07427654991286	9.965675512914723	3.132282827220331	29.94537291905625	34.136237532139425	46.034089882901	11.411343493352776	59.246697316445704	57.63539587625201	62.0123743427566	59.6784338296871	19.452132874803294	25.324992599816905	27.584627018333915	17.152357174779574	21.964383934298322	26.919932158350765	47.732638157155634	9.991735427151847	42.38710122255791	17.306758945966966	53.88387512981595	58.42685647669663	7.28437863950038	10.980058744333537	16.53434595654107	24.33081224861811	11.421994464728249	26.457546467112802	6.602330375990002	51.81932581870029	42.61529583373218	33.81265061556376	19.850647831434244	36.95499528977432	30.724917229045392	19.72624508409256	15.178890464746408	28.79037412753667	34.85300594850417	61.15662543873808	35.44650578206007	35.20493082120259
29.051125183477275	20.079290792915195	20.531931894107846	17.126575409191535	1.3602337482777753	35.43418010031494	29.267144776158855	14.856935017772926	26.00737785671656	25.67484071594316	15.081044113550943	17.059424202996297	23.785193811278685	16.796871011685287	46.2655018342886	41.17096574383362	50.56500808227905	38.96665703033639	21.68646973556896	7.7335530656298985	22.01416996248901	19.006938505671048	3.732280710742163	4.399006626414256	25.80216135162619	23.639229616296973	32.845630564304976	26.86057771575673	41.3475669370687	41.9519675316651	19.768282037672442	23.681401943648122	13.263110968090462	8.224527990632811	24.379200606845867	8.855393885193084	32.034347990149186	33.12637313871551	19.481603060769807	16.646370665706943	6.542847497483979	12.012770348074234	24.729899087121357	16.182443042033217	13.838827176574975	18.195365843605806	28.24999167348612	38.84366113532538	20.630983369463983	26.77103130632684
5.46846182763451	19.10271799515333	43.094753699909496	19.381115033947342	28.38308519546871	10.525841235665219	40.28197818468608	13.674430121729687	46.7049466223101	42.657732158264494	12.552542242557214	10.207601759433933	16.40850975545704	38.55932656594853	19.571710098427815	17.072107110646524	23.51053215937836	22.112233758329666	47.01956739955162	20.16534346581384	13.782106554790499	23.683560918402236	27.364378995039754	22.76879443494293	16.310732311933346	31.97571110433233	7.209319724421966	27.91016573480188	14.382849750268358	17.852663398943932	39.06901800282198	45.32930010556372	24.89448292299049	35.33409721814344	46.125176705340756	18.749293225951625	44.65488731026014	13.221657912030679	17.798857357611976	10.604923704054137	31.400581802084286	22.778249444013134	11.664123482824847	20.920663343408535	37.60281777130965	11.933792034164178	9.751478057607386	25.918781202121153	6.549265509354854	7.611898784133359
26.31338530746577	38.622306666146685	56.950762744194016	20.40122289993295	37.65005142677044	14.192913518815242	59.01253377451708	23.24183311464464	61.80643762186745	59.38485394444425	28.193445905135054	23.948437584773487	13.251016490174983	52.710837287767355	21.822204182730154	12.740704240222446	26.814618706818347	2.1184067089058063	58.65219767991007	33.27699988715925	34.05442967689181	42.486837313578036	39.17490419210707	33.35469659471572	11.20007072725232	50.86162600447538	25.903827543599952	48.187322714094364	20.988947905360337	12.962467099849954	54.53732860303009	59.831032707806166	41.488489736572724	44.46949102574053	60.59135379313521	31.947176696947082	63.10999956987622	8.181778900116758	17.74981055516876	24.248689707719784	43.181982168841046	26.19443175545016	32.60716531051005	38.99540709748533	50.460776030407104	30.41799828788047	30.9419449474795	5.11491592522181	23.514558228516666	28.826033503703954
20.347210879667234	21.866702701109382	35.023674716533286	4.519010865204899	15.807820589781024	21.742581160386063	39.34077037996109	3.5949667643522107	40.053347665094336	38.2603613944688	10.42337613396978	7.749060786436321	8.962323273063852	30.870354155531814	33.087443495996304	26.830531588085957	37.839412020603206	23.94877098542881	36.727644386159625	11.99100380831695	19.783834531449994	24.12280435212075	17.214320138787325	11.38601293641866	10.891100270884975	31.79617910131013	23.26487624837428	31.47873690903504	28.727815470878674	27.57980475785136	33.00635168539194	37.97505765414162	21.194020802541885	22.82894843543999	38.72275616564416	10.909220488745644	43.03123202829813	18.361447678900493	5.348191983251536	7.613394067104807	21.191306639610584	6.624254267521775	20.610790903932756	20.31989998271425	28.48471547056998	14.6526516191073	22.124340642901267	24.2384521693125	11.193153512810245	19.85651220109126
17.053890383803285	31.41856033250624	53.222998529041	20.840696258275997	35.706460354155304	4.204859144819041	52.47928494053199	19.900690229816423	57.46327046211651	54.09897458654338	22.657000580081892	18.790674209783976	14.177613852441619	48.766026481798654	14.216622119169886	6.565579346882212	19.36558462331691	10.245560461562697	56.096087441451544	29.27435796125674	26.283937554994175	35.785209579839446	36.071935508081005	30.559725199492235	12.556577515996459	44.179745610610844	16.083732576908268	40.46986050806424	11.754291376687451	7.304287320724586	49.912529691502264	55.79430166483653	36.036495476640624	42.841400036452434	56.5822061028933	27.82503512268792	56.77904170561904	2.8018900835643983	18.21410619680071	19.18088651901715	40.22867689480277	26.22741064541799	24.24563170801621	32.67433185535444	47.14497744012255	23.637972625547402	21.888043512416914	15.152433654099674	16.883403804241055	20.014862168036
27.590683797166697	10.817916325128978	17.871192618591987	32.20114587747036	20.696793047256506	40.02746750527937	11.351758065968802	25.390581321916923	19.045659722026496	13.58311353181786	19.512254504277887	23.764634041344205	36.385958924692524	14.162762356360417	48.05738115073279	46.57242562604028	50.875000161837825	49.244079131897315	24.478925119386734	16.559702996130508	16.400345864859727	5.963914639119913	16.166567204148723	19.364905465864855	37.91357966250366	3.90190550414346	31.225685338174614	9.017611824522614	42.693822364712766	47.35916425919065	12.092757175889231	18.65916313336208	7.127192784706355	22.24282159990398	19.383753764803274	17.341433663071673	15.429181874476185	41.10304481091533	33.47251538587517	23.484087701092765	16.27228578399666	29.24735765478256	19.57522336926421	8.780955231544977	16.15556719914688	17.805159475691127	23.749403737274367	51.16762566023684	24.617346486605115	24.02394445824657
19.310774461512615	25.898009853395124	41.88061959856645	6.800790620887763	22.74798999906685	16.32439788960104	45.01804303363384	8.412535069282544	46.791733614649715	44.64737396609988	14.463803307146403	10.402080340886046	2.875902413209842	37.66162211910147	27.725636093416213	20.598575607316064	32.713312614560685	17.00356748401366	43.68735343014251	18.364275668121746	22.49673694451152	29.01291714474656	24.10159840161403	18.283855778337397	4.251452265295327	37.13199945420579	21.23124434200839	35.710295911960216	23.95496596545093	21.30489497493335	39.60655179410708	44.77956713721855	27.05453888904665	29.720229313687188	45.536262622571066	17.101460696175575	48.91655279601649	11.820102661380064	4.306293197183747	10.562293899124777	28.120874877329054	12.218111166562958	22.283359356628022	25.294123300084024	35.388767984553326	17.817116455709982	22.476985728957263	17.68042107378779	11.921520981624168	20.07572285262079
19.014774110612354	30.64332438766678	49.85468350880047	15.210027835258819	31.271199612363468	9.748585214750813	51.111594288801726	15.994231738151027	54.488927207815664	51.75704804849095	20.36310970332354	16.14880281447452	8.181077070125442	45.51295960134565	20.415364670728746	12.347593382030748	25.56310062381548	9.42361216289977	52.08534886437862	25.934016760935005	26.1073087545043	34.54112414491221	32.249144498162835	26.51189575934199	6.414752022836025	42.93049666068477	19.284426550459276	40.215702648626205	17.675461569019088	12.984313376406014	47.100153651294896	52.62224251384768	33.75981121233916	38.31149485692056	53.39545473867376	24.547499953522074	55.24704487361247	3.4815282248112136	12.498768956767913	16.47324668029794	36.352585744024886	20.84345256891486	24.77959344750214	31.087998058404768	43.511144843229324	22.44494795508827	23.420025011270145	12.305254550878017	15.53562358482865	21.203706919675618
12.698131227303532	24.24615081263337	45.188899052160075	14.768489539603998	27.94375833663231	8.697900976404128	45.015216505252184	12.081265367972618	49.460119624813224	46.23243681071334	14.712215411358645	10.764653025863	9.924242957048293	40.734207471202616	20.033759551764053	14.270175511271844	24.842105572266366	15.745972357413704	48.12535208313856	21.245423771529758	19.529780609137713	28.34566523696672	28.093516903904973	22.666135517319393	9.388919656501779	36.76248261357445	13.666331511780266	33.69824526516387	15.848908862976668	15.059340127038904	41.92898881675748	47.76930789363572	28.155460344564354	35.08978872649779	48.55637709992309	19.79421420943225	49.23840768643755	7.276703667788603	12.54215086881651	11.151492391252104	32.25190032499572	19.47891310685743	18.125349857917353	25.04670220365468	39.12313141665682	16.158172494009488	16.88156063307775	18.95620618786205	9.233786448511038	14.615276624812516
40.138991637494584	26.61694218185032	8.576541164045825	30.724050792803908	13.141612629582376	48.52127808285664	24.337674176949264	28.335107234355643	14.52981336792435	17.326935747411166	26.851390954450547	29.824494993219115	37.53149495189418	7.477894347316356	58.91556166258734	54.50904486044411	62.88653055047415	52.72981469555436	7.93752366416949	19.2936367270483	30.722140518147576	23.105826068310197	12.177979968592101	17.673451522311037	39.55683396272927	22.71182152769606	44.07365425155742	28.991237696525427	53.784956526666754	55.30121426883	11.598066115577728	11.86039114928115	17.525713839688635	7.285296359469496	12.350533602953268	20.742389999349605	25.27569564082534	46.72431174461999	33.17404921826603	29.409440680817113	8.039145874651215	25.264888380914666	33.98265465853644	22.396783100369706	3.9889509975781183	28.589157054187798	38.09294394422781	52.49585578577786	32.922218277994176	37.216454417947396
38.89066916281712	22.66200962395167	5.752956893682891	36.9004114032864	20.62158087929182	49.99258882426879	12.69968320806823	32.0619627365841	6.9120394825947695	5.566948015995518	28.016789387465778	31.95359347786982	42.69880067782642	4.52785761867748	59.09314770900199	56.4220096784164	62.34335244067033	57.096649565501174	12.985572142604788	22.02812366492268	27.97664302810534	17.971493709779708	17.112495269820226	22.661953722105828	44.543159799372226	13.57472139998177	42.717467704958395	20.958275239022605	53.74601017364118	57.22389767220475	0.7649012865154273	6.058446976389756	14.913229242950198	17.822938540559164	6.801268401088566	23.358563739243262	13.35438434694264	49.800949736916884	38.88560392900227	31.58367668038011	14.162236742793059	32.339295334255596	31.313517293637418	19.320874907524985	8.38728955286274	27.904573700898833	35.58652496647986	57.97607847673613	33.9725913784009	35.46307444132052
31.45575698830133	15.55496774003884	11.644225633722256	30.602042091665357	16.03439856968011	42.50745442649509	13.86317535817668	25.074667043390626	14.416126453812906	11.181483448712601	20.61166326359931	24.632048327868176	35.92562013764724	7.443623492887935	51.59913750896116	48.95311136603447	54.89939582933914	49.979168249598125	17.705519490567944	15.141151855196888	20.67356408545596	11.149829553180298	11.753659404668484	16.55410140905886	37.69047122128902	9.906930439285077	35.30938755474278	16.073652941434528	46.25646653872423	49.75436565652795	6.780319261524947	13.24284610319782	7.406453998585476	15.92680552434249	14.030708223649174	16.36539072000919	16.613340815374226	42.4812072103374	32.362436661082256	24.274446327983703	10.396687762891172	26.59638355448505	24.032309292510345	11.93613843870076	9.096976589608813	20.398365433600425	28.311757517317993	51.14216707210032	26.5069656349936	28.068895370567155
20.424680051122756	34.87572024642603	56.28492386079323	22.657737051299367	38.33617467970519	6.821627349385069	55.91072368937963	22.682319715393078	60.636489686638726	57.40324241902062	25.900768292577013	21.93263240382303	15.59109097800868	51.85619029034523	14.236759469799102	5.323533886326391	19.353469324336317	7.5320125834263205	58.93907799882246	32.29665267180972	29.757835198744267	39.21401405198265	38.956683202870494	33.34381486553474	13.71809590638618	47.61595617555079	19.205156446971678	43.94519452996775	13.068895924610498	5.808005520514	53.11676584801237	58.91468878730568	39.32862042435484	45.43701691642937	59.699329677929605	30.859932266436875	60.19737984166637	4.315254760951215	19.948457188689027	22.31108012980378	43.102628086627405	28.26219550004311	27.71231860423489	36.06282067047604	50.115586660767725	27.04781789020629	25.283830962952905	12.93198129764456	20.24055818821345	23.452886251773407
28.53402662779605	17.37536567320085	17.53440709607365	20.24314922089347	4.924188588700315	36.4713449735043	25.12832962370417	16.504732338856986	22.67623147679261	21.784619216837342	14.901072015713549	17.769755628799206	26.4356529981697	13.44258591332384	46.8892610810019	42.50057666120036	50.93180038907028	41.34742514442388	19.878772551156413	7.262852823905276	20.191170984767062	15.588075739374442	0.40890656601668157	6.109226747677106	28.380347006670554	19.599800619596238	32.43601325186864	23.248023050101853	41.79243541860048	43.29544959773797	16.020856553324688	20.513597993772965	9.601395906462542	8.759903115670479	21.25226558428592	8.69979581999776	27.943652772933337	34.884814615513335	22.373616064834483	17.354977498026457	4.0173209127360385	15.599894910412132	23.201832232233443	13.222424920826496	11.04607741206987	17.14132046132145	27.050007952168503	41.67608260305299	20.909957773038823	25.867504049952103
32.33501933601712	20.270996229166144	14.361708910205513	23.26275928840346	6.07061537925276	40.336554660192114	24.58857042296022	20.209695938455308	19.863012437270815	19.985656609436216	18.784174046587992	21.645157311112374	29.776730534545933	10.694272549037402	50.78304996500334	46.328308028930415	54.82130877902422	44.84759182117896	16.062466494862413	11.156869712303063	23.6063534404289	17.758575541081356	3.993525363033241	9.597000180939313	31.76480581055762	20.22625528861045	36.249437144910715	24.931036943411065	45.68567323939792	47.12126242950628	13.934373065360399	17.512856244217563	11.677833668580579	5.80901534340735	18.207951828152964	12.593371536219687	26.86810216586552	38.60855417003826	25.558476067216088	21.22962178436282	0.4522484993659707	18.175795384197695	26.722223648513257	16.006948159368388	7.677713102919721	20.871605933549638	30.672170403913864	44.923468575428124	24.803849376852547	29.58661924292815
31.04647016394827	24.609906818463216	24.82600332181178	14.229854984627128	4.968175503547599	35.23466394617134	34.80157959100094	14.782443216469515	30.566035356926225	30.86981818699005	17.38349046827292	18.09508468216112	21.425025335876793	21.537126832683775	46.46251510138347	40.45068599670689	51.06052064869668	36.69250347868513	24.6536663563795	11.39082504200493	25.668406032284985	24.134249857322832	9.289502019889188	7.296845203889553	23.494280781279684	29.171629921499058	34.61615582104666	32.078325084492086	41.855051692820396	41.199851429074194	24.847250044979052	28.093341564217116	18.62175044402676	10.095100352711293	28.73504385788122	11.992332362625033	37.475673948157095	31.92634383032917	16.882584203750923	17.720059189588756	11.354544682945969	8.475999750910969	27.998496556948762	21.016358993880704	18.17163300832087	21.223305544537162	31.065067052850406	35.836037249724754	21.9759585705484	29.287741444221457
30.513750540831428	25.78441985634102	27.843164932255878	11.678224884331872	7.8061434492997535	33.532267929551125	37.363613940337565	13.590276382154153	33.568421390150654	33.73011256821168	17.347070100775177	17.334724588312028	18.951345898950446	24.507786625056042	44.87253041924931	38.47965159570383	49.59145610166207	34.1368074328745	27.603602546942234	12.46925177104137	26.214977966809002	25.823534369417594	11.845267869234375	8.555674648895302	21.015500824360615	31.40429954095564	33.91700803228412	33.80562360531024	40.439914110508916	39.21104388207272	27.745256780853122	31.105958852237816	20.623079160404973	13.030435485575046	31.751109149614592	12.740160037962138	40.17748641399761	29.80976186363043	14.390152350495065	16.995269977734136	14.275938811490537	5.880358841659112	28.26204170215598	22.484219424451048	21.180677140035375	21.4752245424774	31.007815604692258	33.05629494453615	21.255815958738868	29.07763391824707
17.269314527441907	34.04870219194029	59.342459469444876	31.794695179160673	44.26195824384971	8.780202594695021	54.90726994750586	28.68842568939521	62.74255057504608	58.295910998623654	28.85619492113367	26.06959582857106	25.823871627521495	54.8057409200447	3.2668448595756576	8.292335892135565	7.682705560227341	19.987667534772264	63.335566530365675	36.40951842773486	28.455771270648523	38.87746142581724	43.59325572447312	38.723980310508864	24.428753688699434	46.7519405231607	13.908488526595958	41.387868680666074	2.172065278201244	8.407738089447324	55.11347207305508	61.483931813085434	40.936595949368645	51.3338192412052	62.27917192397997	34.97366264284635	59.36977609825344	14.928949902784089	29.37633823534037	26.48526649720377	47.667532413616776	36.63704007057184	25.43341340417516	36.626290975850715	53.9215478658717	27.964771051720426	21.598101373364145	25.599781563302436	22.76658761267571	20.86238478713726
19.060667111484076	35.124320012857744	61.7675043293953	38.23365204202673	48.7185984925404	16.101782584117363	54.9306302836322	33.89447099916079	64.52022073424365	59.4278782856013	32.5432333407366	30.599416304472882	32.91337235630464	57.275516415864196	8.121295269512853	16.396319107670955	6.314830173438317	28.135904740634157	66.47312369874396	40.215122698509326	29.7019500628696	39.95986608368707	47.37363666275855	43.09284707793841	31.735505608920025	47.135053432608075	15.126294403371922	40.89351360790484	8.180335106829784	16.431609339561714	57.00419673620079	63.56919338354867	43.099651689344356	55.58081826929179	64.35419424950065	38.85655950684724	59.38940844965637	22.694959167185267	36.02409125370829	30.99562005560557	51.272757988544235	42.57101940275199	26.38003516580161	38.39432168579554	56.91733859564713	30.607897593219306	22.129610099308948	33.75271768308753	26.861113446458887	22.28228267803266
30.55247231638528	19.453503186155533	16.71920174763482	20.889104371222373	4.03796408120097	38.12677223608368	25.943862565754742	17.878959868746502	22.14399826501137	21.907733258140585	16.814231566028546	19.473505670239298	27.38127868861987	12.927738526535462	48.678993338742536	44.063784769293186	52.79136906499862	42.45770075138453	18.37797088214739	9.138916195874614	22.3205673782205	17.4782196859212	2.016194017160843	7.232871753266269	29.369604869462023	20.932794543246665	34.44148013437947	25.00317716668717	43.62541456494033	44.85448263843224	15.946444100005163	19.838236445692864	11.42091169337161	6.630494540209818	20.544308905242666	10.53489449336132	28.490215090731198	36.273986957453886	23.168943328206414	19.05679638921286	2.7153645660801855	15.875446599239432	25.32319651764925	15.269194505301426	10.055078229855056	19.213163304254266	29.151922227104958	42.53247539423403	22.745936383339437	27.937310456011236
16.44472576306309	1.4300769167062004	26.94708877801033	24.952420652955844	20.16628380626486	28.908256321216452	21.937964518971388	17.09267687866489	29.46609798211538	24.654713413861067	10.252733600019745	14.220788333538092	27.471631411517986	22.559697100947698	36.88094944691966	35.45506700651448	39.84522265595633	38.928419600783464	32.38631688058332	11.960647452786628	5.354516615803509	5.305081643699825	16.515405793318546	16.01647498496198	28.683904265673483	13.630689501117388	20.175363522474555	11.116594639900867	31.51447122806779	36.23560728459542	21.958273844365735	28.552885694099487	8.51352816809838	24.94445413985673	29.332422652703	11.7346705812615	26.282370039500357	30.46694977234728	25.487016567179257	14.0548939759035	19.164298723446606	23.828852040489796	8.69213295858524	3.5690396290805784	22.923593648438278	7.125059836210872	12.96973505548855	41.43006496072309	14.0483220517118	12.92279723197796
13.399975536249615	25.194357150010894	46.03519369054466	14.996087801273674	28.627922561457115	8.210633744531435	45.9624086225613	12.773059347201478	50.34055642570615	47.15054266503662	15.622746587593873	11.637216570192273	9.740332389985506	41.58908489033711	19.615100267069828	13.541597045672637	24.493639292601422	14.804481734464662	48.90218962579245	22.07214676842785	20.462520324499742	29.294321429810452	28.873658778824122	23.400157821292993	9.01693379887475	37.71100055883275	14.158986324882598	34.63785735205959	15.604733498461913	14.323816202941156	42.81908696644524	48.63384834581162	29.07395710034891	35.772987424996984	49.41993438560525	20.624950734623933	50.18305662724782	6.336023869346346	12.666891174543245	12.018638286131068	33.031387476396496	19.877357326871675	19.018331557394255	25.990145022728647	39.93889571154256	17.10743730011721	17.67828211074184	18.084061033936464	10.181894399515123	15.4375110256825
7.815928575427374	15.548697627651645	42.744410040128834	30.776810831395004	33.868036706193244	20.970949345807668	34.39893380332448	23.336731569798008	44.79505126010689	39.28397364246969	18.23914997166937	19.061895442979687	29.30547754403079	38.41423720242673	24.5940259343354	26.68699048878988	26.204440365283038	34.56387171936695	48.27775183694881	24.783628821427637	10.955102499297102	20.14685295182687	31.15217559086076	28.607521911335997	29.44400468038579	26.725218344620224	8.56965104508129	20.348089741538004	19.631649618237045	27.319264846150233	37.50090330359989	44.14319887501508	24.39938190192424	39.77794926181702	44.90574690696002	23.791646158019883	38.8518808727593	25.79313422063581	29.826882672888743	19.276992357520445	34.4377649443069	32.59117618130131	7.833694623102076	19.457689807482744	38.79052257495544	14.378388540970338	4.63055595399598	38.86714965512791	15.58915091677041	6.879830487770966
23.025002072933667	7.205804149298341	20.085396172280486	26.23684471231058	16.475577746391355	34.64847065389611	17.408485271630486	19.32112993242781	22.758205010363138	18.418326327570384	13.536680773096402	17.77892930817765	30.315518963872115	15.711526394234678	43.30470672291433	41.165645174960844	46.47802203075921	43.31298470381461	25.649137752196257	10.781972728420573	12.167768024760411	3.835880924672065	12.130433870352396	14.029227716843371	31.84971857392907	9.70412368865877	26.84798613687374	11.512290481032462	37.945529465716525	41.96085151194691	15.181922703779225	21.735173659850584	2.256335329090065	19.736603678464956	22.519377586395667	11.41546360012528	21.392047941378646	35.31043027577368	27.435507309415904	17.48408731599592	13.661889634977141	23.590966505376453	15.527519574727219	3.4510695145099843	16.300569515100918	12.326893380123906	19.80670287583524	45.1283225941446	18.910210778444906	19.59526381882091
20.020465536541735	19.074955331649914	31.768974917431258	7.482683129531011	13.094917261393984	23.581856301825788	35.952572504917484	3.0004802160472535	36.7108549344409	34.827427440514086	8.107469258869813	6.810347088356182	12.330610145880305	27.5582123337768	34.71627467829747	29.090337020853138	39.279176866319325	27.091566859122654	33.76855770466602	8.55236533153731	17.63599137158883	20.980169972852387	14.005100445269795	8.211024898104506	14.201060334618262	28.48957678743296	23.319644775331067	28.509986024678366	30.070531163506402	29.862758912730875	29.608167378867392	34.67369249006616	17.80176022579232	20.22677663126346	35.428386217516795	7.496172314116172	39.611939277923184	20.950700049249424	8.758871099849138	6.512781130430704	18.063341421753194	6.946164039095476	18.9372128298798	17.183555943287654	25.29485814019401	12.501999370714556	21.041803190176935	27.610375385628995	10.703912618305766	18.929839979527415
8.831829929461412	9.017608180461671	36.147042161906874	26.76274098385378	27.501320988799733	22.76914230632674	29.125546224876384	18.823759704482207	38.44587258211883	33.2211833370923	12.727785399774193	14.689793227650407	26.793133157196152	31.77392456266603	28.93563751614161	29.11370863583322	31.36313139309396	34.97225977552075	41.568764459898574	18.476947535730357	4.24930234532056	13.789023292062037	24.565435465193357	22.43713482341309	27.38898347797346	21.074782210072833	11.921024180305071	15.653230474486143	23.646132059453713	29.839574887363405	31.03821329718377	37.66511936826503	17.69290786966703	33.18623919103597	38.43718868385409	17.621774340194243	33.59543569882498	26.092847439667256	26.33406393565738	14.788536499016283	27.7517503700642	27.61561269596252	1.7847808680085713	12.761000195476036	32.06662048665354	8.44140430254766	4.231112807507672	38.53337062795752	12.087289085911468	5.421110190214196
21.149622664186484	37.58934509903294	63.9211638572177	38.59201652020243	50.096615854253784	15.776925727815076	57.71955009504901	34.88611451931637	66.87591699289295	61.95440393628516	34.15818086214953	31.868488132692317	32.82694377188374	59.406140853875144	5.783701110465544	14.743874516096021	2.9703255005078177	26.51110551436212	68.39593030607074	41.82584426936525	32.08513157849805	42.44592660836643	49.01942131257765	44.490539480374444	31.478872273139054	49.822810134305826	17.284014368486638	43.75931140022134	7.998105484540906	14.63070083869725	59.31286685607663	65.83179626883016	45.28697092777778	57.0621281848805	66.6212138058532	40.43169494091208	62.187038839275935	22.007584087967643	36.24711649394063	32.27555728312266	52.99561115392253	43.22934046974903	28.816500421340457	40.68087545407792	58.8722587850816	32.574822840507764	24.627691524048252	32.161435653127256	28.274537783932555	24.537516562618183
16.044908773410754	28.24072701828676	48.58488082530817	15.708231339794906	30.64230693347224	7.703970898070327	48.95755370721253	14.938142824405576	53.01961302379978	49.98882382843795	18.460488404664208	14.36345617230192	9.358720406856404	44.17498486368223	18.940817279095008	11.76240058785836	24.006566536610727	11.748733840523927	51.19454635976483	24.591897700972208	23.515151068425144	32.30573997582923	31.211683329054104	25.602848625251767	8.043173680740505	40.71978718420632	16.316547846319633	37.69353327877211	15.614068818066535	12.496377637832072	45.54107391661021	51.251398302292245	31.92333233981259	37.761427103251215	52.033187459739565	23.163848038777918	53.158388934039124	3.506714020574978	13.128588909980596	14.72476135965622	35.356961112215146	21.036833163685994	22.020145951203208	28.962497201887896	42.38194706303134	20.129696899392076	20.50120782501792	15.171983808150049	13.195806856478258	18.317492334544912
13.396248606023201	29.971172007533408	56.15376241041478	32.11103990978485	42.54963861188361	10.81219705691747	50.40172272623076	27.64890895708147	59.16399768903779	54.34598696657762	26.47018198442127	24.386956728570635	27.061795601906834	51.63645132404471	8.133617722102281	13.15416861762742	10.096056255459317	24.22530929604788	60.63084468567439	34.14569409670984	24.42629308642757	34.83262749704522	41.328007111093065	36.92807744960712	26.02459284383627	42.38740028313326	9.577547479974536	36.610636986362756	4.07585832028764	13.476270662222802	51.58536059815591	58.08692556322011	37.530177282002406	49.45491589855502	58.8774095586509	32.76708185942477	54.873847802161414	17.571370526954535	29.96892777709611	24.786152565436453	45.27651642121675	36.352609830235465	21.20716566205885	32.957667462853394	51.10217594191797	24.80059215677296	17.100105077617492	29.66119847447819	20.687620030918026	16.834107111780916
24.774378842161195	26.92069140006048	37.61737101432075	0.7700337668415688	17.50915892530865	23.752910389558146	43.615020632016666	8.738412550203117	42.97326703746329	41.836830658375966	15.560745893327015	12.780152005868095	7.712599377700563	33.73052928799991	35.163784315873635	27.935461605139324	40.13477991958394	22.79864313577026	38.41250816412386	16.077335605954655	24.933081130606283	28.93002389240855	19.992333912332757	14.380993584434277	9.749397837804654	36.33589115255149	27.349522913805956	36.442705506437136	31.297838335021567	28.62021226909435	36.28665885601722	40.72557706333255	25.50932652669661	23.97805408271947	41.43879200693638	15.238412376136205	47.12086661175384	19.070594417411623	3.2451200418825197	12.685215743431792	23.61098124548739	5.5049218638103445	25.68385365540426	25.135025192255043	30.936602703956186	19.80411506568314	26.971348069663218	21.9104152155366	15.939540880814594	24.648775364459468
21.401485416464574	31.059419823602315	48.18522956038931	11.99741821441066	28.930175335878708	13.737591497090191	50.86118732298798	14.58307855586877	53.081345476024055	50.82310562564434	20.04362694664552	15.808603348363375	4.715449972921636	43.96209003841486	24.472586254340396	16.249463717778113	29.623421769852587	10.733241962977816	49.914618827883956	24.60190170778899	27.02495976908831	34.566726089753125	30.402612260773445	24.58144937276294	2.6792585569293847	42.8369984526443	22.252209160923073	40.81512971057068	21.685339937424725	16.843293498982806	45.862655718032535	51.08088711575708	33.07210794154026	35.81704784749483	51.838540147115445	23.304213270312907	54.85446914282237	7.504252929018234	9.271782384076372	16.057624178453267	34.40943208501557	17.780120852435143	26.173850241856872	30.94277999266871	41.68763587770697	22.82093006650381	25.427808885952444	11.658153363162734	16.195057954072844	23.096206428584093
47.34417242691047	32.6183582068411	6.656600554399756	38.88925281588311	21.324237857106965	56.429848885848784	24.643914410852595	36.44287400546916	10.523467423984993	16.16611831369174	34.518580783439745	37.723882141890144	45.72538572959998	9.942859513904313	66.60804085922048	62.50803942579453	70.41992607169621	60.924010267332264	0.8039460270168534	27.13292857819568	37.29569269567679	28.470912804406577	20.180249265942184	25.807000728235817	47.7518118876079	25.752924952229254	51.28051495784516	32.90664946251813	61.406920968877586	63.30378251622363	12.582106518246235	8.236159997139694	23.687388480338267	15.015367834637006	8.175397192924278	28.592967407254324	24.094877121444174	54.84161207973346	41.358098943143354	37.31228298689408	16.02490827524825	33.37400302121874	40.638873031876145	28.621906055993247	9.48985432078651	35.80713965836339	44.86226245372161	60.66242363572818	40.64493680247801	44.232325204546385
15.006950341881176	20.89092639089457	38.83091517561478	9.080977780610592	20.951196655040988	15.727590284197392	40.50779665708698	5.126465231241565	43.40358605201687	40.73063958356331	9.684982515085105	5.4653807281955915	8.00580097326008	34.45781507578521	26.97151180984855	21.21232367984252	31.659615887170695	20.371981713986372	41.37178917565378	14.863560232378125	17.35843497763544	24.228761884436803	21.38490398875047	15.794060785728819	9.04337625596252	32.47821537095089	17.500046336473854	30.696398779682596	22.518600878587026	21.98916386108455	36.01219645346593	41.55830779206412	22.820444746409038	28.09452820629845	42.33450489663368	13.464963770097272	44.52588410630898	13.305976988385021	7.748681757646296	5.699804498518615	25.529755462910753	12.833181989933362	17.200320558804496	20.585607629990932	32.57267825154485	12.73587499823578	17.67580543244892	22.01707227365035	6.8508536451519335	15.287235823510278
15.56278567801898	32.25290503245942	57.172744588880114	29.257812796821355	41.818118412956224	6.287688256963309	53.2545342199532	26.194551161099028	60.6871094576188	56.3814182790981	26.563375129302955	23.661333660394682	23.34192085274943	52.6365385059817	5.584636396286945	7.125765529583149	10.22435814243696	18.387727563539087	61.04249072051109	34.066847236842506	26.672472165220217	37.047294267727395	41.23633392620456	36.299214640365136	21.987641479136496	45.044254643690884	12.513673920695249	39.92713465925956	2.0669081504852653	7.46897100926865	53.05171620677458	59.372234977862576	38.865436420670974	48.90516688693764	60.16800314468955	32.62398034748149	57.70438789136584	12.641655064902983	26.849027924798598	24.07783401153656	45.32787400499643	34.096375264720606	23.76376553003596	34.657835494739174	51.66437596788312	25.874297049452405	20.11014666479353	23.918831666501344	20.445523583291525	19.156848383177962
11.844342183920466	28.451243730812735	54.59679960696806	30.893577356567672	41.051545133862035	10.260691781830795	48.946705662084845	26.24209115886576	57.618574679758886	52.823795268035404	24.938719461211967	22.916144227913005	26.043920261309896	50.07908501471982	9.349495563356479	13.381902177325845	11.627145213381421	24.059908780172847	59.07590451395902	32.614737032519436	22.897798406024894	33.31248086874182	39.79307365416426	35.427639455854	25.091305365427086	40.90770429709315	8.045892519225486	35.20338727570639	4.667047365564691	13.785692005500023	50.03679396263004	56.53449206924455	35.97556731369634	47.94037500425663	57.32518730339413	31.24061996552763	53.41850894019123	16.98772756335812	28.80882851967251	23.312675222354358	43.73404420497212	35.02764904141481	19.69403411562538	31.411074475433804	49.54586266584737	23.242920303316858	15.615899976101202	29.397564359010776	19.18946202571299	15.296421237946733
45.08556981470911	29.788893914665717	2.897823397110056	38.584465548220294	21.05244258628583	54.859918646342216	20.783577405507614	35.36739386678481	7.124878948877846	12.330001101897077	32.76810871173418	36.23495053170276	45.162739233482036	6.913997912895768	64.72513533256917	61.07447568368782	68.36119181376536	60.20036301139687	4.5549265941990225	25.679819746185736	34.701691809946595	25.43751802548086	19.115039884448024	24.9164197185807	47.1478830010728	22.133971390875377	49.00393096968481	29.400457920913023	59.46098150765962	61.87502419433682	8.895929564392679	4.590698655123378	21.085190729637713	15.603050437691063	4.723125200329589	27.132316226970538	20.31058237159759	53.707098373726495	40.92898215992301	35.83171209594623	15.088016868674192	33.29394555919501	38.06402539081534	25.95137648530643	7.838592933702093	33.641780758452946	42.32536659967667	60.29555800836827	38.90484748554433	41.85614174531406
15.643353735075483	26.99501595006598	46.92746625526959	14.175657160626367	28.933972136920477	8.987539966697497	47.57093883726326	13.239110270151858	51.400231577701604	48.44766314621853	16.945623474645362	12.79889720602081	8.16321303503269	42.52793478705538	20.35579199090502	13.426290323877854	25.37130300442622	12.990811420940592	49.49577195452369	22.93676515096305	22.42294304588912	30.957017617504643	29.520823118802824	23.900821490622903	7.127457789422856	39.360508161205225	16.327608502382944	36.540954961210495	16.77251381073175	14.169202006191659	43.94048080586144	49.61189688087015	30.397907186034715	36.05358938165856	50.39224974517673	21.514754481735025	51.74122329922722	5.1706133246335675	11.65451316113098	13.149567064106106	33.663596652836084	19.41500763843602	21.118430270993294	27.554521285572388	40.70374224038567	18.82082375966756	19.897036728154834	15.955437936664062	11.894076312441484	17.63794366445567
36.5050028535675	19.958687990443252	17.789966562407503	42.06648852065473	28.83537907162574	49.57285655567713	1.2605403880088517	35.45426229221905	15.604608633669613	8.745381521724807	29.5893736105634	33.841961008024555	46.46084906508776	16.289459732887252	56.88254233458172	56.114452852428904	59.26204411870837	59.27213336690011	25.056011906200297	26.323595942925294	25.44963774429019	15.447501059039876	24.45446120642003	28.66220178485479	48.00364060878844	7.074416632457748	39.875014848846426	13.152816433183064	51.56313467423935	56.88929989606976	12.333410072561598	16.701625455914463	16.921281862923312	28.344392605314333	17.14224297716745	27.233127398788813	5.641330358268289	51.026659387627	43.45401522745476	33.567242448055744	23.1778923638156	38.722989125667034	28.308659396403097	18.76351742627899	19.797638700502976	27.629669447726123	32.19819864617172	61.26021273333818	34.52660147473808	32.90783696566248
14.064746172410727	4.766550190949445	31.704076871154673	28.437572657245806	25.716061667430427	27.78521638797402	23.788128726681276	20.35943084333614	33.587438784297746	28.116852938352096	13.538535530431243	16.70641693014638	29.71813648167924	27.468188959136967	34.274986425241124	34.21587818261398	36.65790813160545	39.36411765635941	37.53356691616111	17.19195287633348	4.356252745268413	8.981860308759872	22.160458417659356	21.286010721095355	30.608846711208425	15.777554170265349	17.260255478817534	10.44047541262937	28.981183993772735	34.95752159760598	26.33761920481437	32.981127242582325	13.856132892831198	30.59985734983399	33.73740375768641	16.72478656665752	28.258765880559285	30.569221247006666	28.503084646080474	16.673457100850875	24.795028414492165	28.201091727926162	5.963468579757013	9.030418744088355	28.20153361204142	9.297144479385505	9.570288878280977	42.540475412586865	15.1688418931479	10.524995133632197
42.16362870262339	25.377842717544357	12.595196843065256	44.0289121493925	28.643536882853564	54.52428697619023	7.099600414807532	38.35206666792364	8.726457108230008	2.920850921376953	33.32817966907245	37.50624565719616	49.280961972581466	12.984339192529909	62.63506402587454	61.059336615298534	65.35781157729467	63.035950010187044	19.446163467684183	28.525171370653684	30.970261451490966	20.54643947191521	24.762780038962905	29.922046518202635	51.004663208799315	13.119024416335812	45.75148845954663	20.204800660116735	57.27415842419547	61.8508235265371	8.995852193248837	10.497659242253281	19.89166218609628	26.289386139622934	10.716117671133075	29.69584287180253	5.392734120658163	55.21702285069631	45.78488188608509	37.178147456652674	22.306346970219682	39.89217775710536	34.087257340371515	23.15013792193334	16.849781472606594	32.213788862041525	38.19136279710709	64.44207266539513	38.860457553826855	38.5854996904041
27.736925241133964	11.76767189708564	15.428213222020384	28.66961496536332	15.954833393953113	39.084602963955746	14.69663355315366	22.502871371729757	18.055809627733083	14.082973956276534	17.457148439822273	21.6008023455657	33.488582479099115	11.14574367727646	47.962246107527726	45.56951558115541	51.18914395401575	47.11423211973932	21.28904116247216	12.928081250775906	16.890042281716983	7.48223425234797	11.431074294024766	15.160046345500422	35.160498572069486	8.578679527778863	31.571239499182234	13.353880657970588	42.60940924420637	46.368446540977516	10.458789556256884	17.005990380194067	3.994739919675161	17.466642044570186	17.789723085030705	13.962006024340132	18.175643469044	39.375602930538406	30.20101750129989	21.266498126339346	11.451238154745162	25.210231353519234	20.245800612259234	8.176030464838348	12.24603375073877	16.840514092466854	24.525331383348966	48.57285463326436	23.17322922069513	24.32141153542046
27.307828673394514	22.035692864701012	26.449982538026738	11.370127270866547	6.235359889846905	31.491394871402907	34.43691542499039	10.963987486328348	31.946306698927653	31.435403210373636	13.818798106052796	14.286096021080969	18.31403022643178	22.731779729543767	42.6784647547808	36.817573849111426	47.250969138173936	33.59663877778392	27.182669753448003	8.734300119970513	22.504850216334557	22.20692848083376	9.268796983496676	4.942286691469895	20.369055452088613	28.11793045510574	30.836937649392485	30.18692240898267	38.04022391959812	37.57546349247776	25.61525135797484	29.614995612097896	17.210813019788514	12.913253195234851	30.308518139328513	8.982872694455368	37.47621636288552	28.401901547978202	13.865783016651994	13.916178548895283	12.479926466135423	6.074353198993843	24.634534426592623	18.798154120253493	19.747913215319755	17.840116616665043	27.518699858341098	33.143411634282835	18.18021175763679	25.666406881006345
27.717167371926408	39.98726903349172	58.04451565395984	21.250933575560165	38.61892883347464	15.462466267459694	60.32474764604862	24.417204286837503	62.94925798145002	60.608227662868295	29.490540471371762	25.241076709879728	14.204035064270453	53.830621866038804	22.660399200627953	13.608084006644416	27.585196885968767	2.0269323421951286	59.62979544815008	34.44916752871271	35.44533721378557	43.82263241599164	40.24972498460523	34.42363559071869	12.182152712912771	52.188659793384794	27.272516285407246	49.56811231544381	22.076167422246893	13.762918884521397	55.71290327736317	60.94899358946182	42.74739615301548	45.381949949001275	61.70589985870421	33.13378384231347	64.40646863470104	9.57193345735202	18.641792448615092	25.534557556264673	44.231041518275404	27.02211115801936	34.013458260690086	40.31404582393218	51.527158894435914	31.774549001993762	32.3511194988661	3.907100349900983	24.880676105269902	30.236538085965677
24.97193400684107	10.429373999328783	17.813802793660308	24.554948361915805	12.978641237120922	35.57350036420852	18.75207379963566	18.395780645419514	21.29423589113528	17.98177989811432	13.641699553394002	17.68922953791845	29.36625831982118	13.29627397425466	44.86298017738345	42.0014850192801	48.32449780010213	43.12281644728728	22.745797464254142	8.804494529783367	14.716634597886648	7.576243037925617	8.530334115972485	11.295726743745393	31.05427143761234	11.980586723886503	28.88238588334025	15.0728922133777	39.54533350233757	42.8032603834805	13.67465763054796	19.895251746236795	1.4848343932593175	15.998194410203302	20.69101178959174	9.824993093786503	22.30815126051537	35.52756966103703	26.06467098443865	17.338692661105647	9.934043251437844	21.25184891183843	18.052696321739994	6.195860223145507	13.220131351858276	13.636469465995543	22.27631269195832	44.48000855073563	19.552041196175526	21.72934776586287
26.60947467849759	18.60806999475091	22.465412836852977	15.167803369251386	3.779935647029238	32.863298475532915	29.7587808503203	12.320556003395932	27.7483522308126	26.872312491765822	12.638831071036714	14.485987533558713	21.573064920522032	18.505674646830958	43.68602161324112	38.62733981520944	47.991967877090055	36.66342858362919	24.0630077274006	5.616683800866103	20.03853170701542	18.115402868552565	4.776340320552826	1.8473126882016453	23.561468751737948	23.562724365773228	30.37457049191619	26.07854838748103	38.77282989350813	39.41030496699758	21.148361415589193	25.525520005539	12.768454665543663	10.80415880647036	26.248983483373923	6.546204057022882	32.800841792028734	30.64427037921057	17.384569131127897	14.073633362838217	8.508176023436862	10.489433283001555	22.608189725240297	14.966152493706167	15.840352202533605	15.961236305692193	25.992534206476833	36.739425278332014	18.084500457128875	24.43112262202912
19.209927654188405	18.31543338785731	31.744441037914537	8.126794862819526	13.420928693552565	23.13222363469206	35.48903043975055	2.457620126359825	36.59954093729456	34.55861057534827	7.252573197218202	5.995419301263325	12.546366244214946	27.485609601182517	34.197148752217174	28.744293556433654	38.71397679060663	27.10246279379585	33.92945692487387	8.241718289874987	16.781613260789555	20.337826010365436	14.05138365371756	8.32729217232808	14.356184866268036	27.945658738193448	22.546155179572857	27.804443940488888	29.4952157909526	29.52243444750407	29.425719136204755	34.60580613467581	17.34610083399227	20.566325079040677	35.366563035199334	7.088292862535937	39.19955068844457	20.730543964483143	9.202201537394528	5.684146668111627	18.153179066463483	7.8205415295014795	18.06297227068613	16.53608365319724	25.327354988176868	11.642852248224804	20.17624544237324	27.7995059900776	9.90495293090059	18.073369232257512
25.22771788486033	12.943408755857906	18.53276060827777	21.11444178767038	8.994419337336975	34.44916296309741	22.5049660951757	15.747063309692448	22.89748855408036	20.654950717493655	12.344532752910958	15.91895873151153	26.469456289951427	14.058559240456555	44.370834739156074	40.71341615098418	48.15848341034551	40.787938367433064	22.27533389684741	5.71585108513328	16.108280691724996	11.200096807645261	4.750683813050678	7.327414898545053	28.27307682529958	16.076150730068655	29.164865940433717	18.993002178996544	39.14971233021653	41.51548521954875	15.550455987356411	21.104571820153176	5.394273293558669	13.03129361147662	21.888698740359196	7.05142303456643	25.80720304102285	33.657160006115944	22.852111777509748	15.526922536855995	7.395093376201028	17.393629845218516	19.254391974646012	8.759028298346697	12.804641386889067	13.671920603690287	23.266338734648627	41.72217842847904	18.48248957519915	22.306476066810653
40.747122688502685	26.614480086714405	6.451028077507538	32.42406119079522	14.842925116834552	49.61552524170233	22.71638606662985	29.65853323333615	12.401423892076656	15.41200659579074	27.74260313001052	30.908422983083927	39.126155796826794	5.858880747593202	59.8387898775611	55.69134791560405	63.70314637948874	54.263423943677736	6.73972231641702	20.319794502467204	30.989899630651685	22.827641041929493	13.375506747167899	19.051923755996953	41.13483433509415	21.68263733787078	44.686295333237524	28.259316719208126	54.657579108914135	56.487269659796205	9.882573669045376	9.731087558395565	17.537313942699658	9.354380895299485	10.224206970163403	21.779388943490993	23.42921226552421	48.05594773776268	34.82340827244515	30.496527237981216	9.227726828899778	27.053225839974694	34.2974646487684	22.47142806415976	3.1751588508380877	29.189249690003745	38.470041793533156	54.176891015938686	33.859350755685966	37.71782356518851
[truncated: 470 more rows]
[truncated: 850 more columns]
