# Supplementary material for: A New Model for a Carpool Matching Service
Source: PLoS One. 2015 Jun 30;10(6):e0129257. doi: 10.1371/journal.pone.0129257 (PMC4488330; doi:10.1371/journal.pone.0129257)
Supplement: S2 File — The distance matrixes of randomly generated sets of potential passengers ranging from 50 to 700 passengers, incremented by 50 (ZIP) [file pone.0129257.s002.zip › carpool_500.txt]

0.0	54.36326809025936	39.14781710597125	23.547727155666667	45.81635360722378	58.28200811120595	15.79507233003752	68.75438156017081	49.359631216872884	41.22153693112622	54.90928439967844	25.629366739687224	21.24468979372367	22.493644294500783	47.437583333753096	41.27079963843785	24.48762063844567	35.2328593761074	43.28210567523403	18.292271151653704	44.454594632341305	65.7660218764971	32.20702597947418	53.55576138317439	25.996485165959477	25.544666649594525	61.06444361692009	51.35636267820039	60.31496067036137	49.14644258177069	39.92161970082778	16.5550642927313	27.94178762481474	51.248527053704336	46.36659073003716	12.688017212898496	23.721152845669906	55.88647811451404	48.804236088673356	33.546984376426565	53.07012447838524	66.37570054512575	21.226272754073644	21.842007532431648	45.17442477679386	27.5579064036539	65.34367915888443	37.15388920478044	12.891811457483586	10.638889037467392
54.36326809025936	0.0	32.85292771360564	47.548169895526435	8.85834960168191	4.61633917286867	46.57954247841937	17.416279281284837	7.798986492536515	29.02259925888114	6.252690440020999	54.88299780570075	34.89681872010855	36.400434606174535	23.45956371778648	15.178983734249995	29.948770780735458	40.24453180396558	14.039760297524568	38.86976128355651	22.368369995508516	12.234026859658226	35.02661506655908	7.90338796183517	37.32956946826664	37.26764910607113	7.873712625710937	11.726178471425438	15.085703714261747	10.56395691314222	14.854733027762375	40.88900922594192	44.2853773643164	16.566378102707407	15.411732795109199	43.669409978920385	35.487657526803936	13.831469947126742	6.745582352872146	30.12955022571579	6.497365366746974	16.588904001478586	33.379796910887016	33.32068896836309	14.180738960879603	45.637610923454744	15.295680931332535	29.541448153460866	42.65634182564554	45.09075529865418
39.14781710597125	32.85292771360564	0.0	20.071588560305486	29.365126198213066	37.375314795112324	24.373813993608202	38.582974918335616	25.056680095720566	4.1134222595993295	28.879920435500654	25.879347481517396	20.08613772201819	17.119811987566138	11.858887389599603	19.219385826089898	23.09845300418204	8.084661591504908	19.381960563976	21.39564142182996	10.9941112975039	44.42918772862926	6.970565081864269	37.99202647187146	13.160156180250395	13.603501970610063	40.59337049669455	39.21271936079463	28.632807718275128	36.37340400739509	22.146596039453556	22.788359374256157	15.045285170953607	19.14114729435394	37.959503302198556	26.643251777296946	15.991494824449436	24.743077090336346	26.327316906536936	7.232981497044406	27.392709377051553	35.522809412130684	23.323334565684835	29.747665290314053	18.68576010289045	16.343377336538005	48.123848372431624	4.346279155739499	26.907547269084912	28.743921780556096
23.547727155666667	47.548169895526435	20.071588560305486	0.0	41.1091950688411	52.127933441386645	8.192115369880117	57.1861419348375	40.37827845317417	23.601608418695054	45.37850387279085	7.458464129359251	16.25943266858888	12.604528134399944	31.32934808110953	32.36988169916788	23.124901407704726	13.40104162432721	33.676640601581354	13.304548388431293	29.401713765635215	59.77537108619283	13.973258019620108	50.251904747300074	10.223590214022565	10.322793458026764	55.353252236408444	49.894376792469245	47.44852205172563	47.07629667384403	33.33307151211139	12.581352033311985	5.281624807188876	37.65200446044192	46.60065079622727	14.455045609254453	13.004484170716943	43.18729564056053	40.85817281511222	18.143926713194546	43.611884854435914	54.27247228642041	20.438245220498807	26.997523627532576	34.3453525304744	4.351977267782748	61.846312057137595	20.41333637868504	15.788224680843332	15.93331755762795
45.81635360722378	8.85834960168191	29.365126198213066	41.1091950688411	0.0	12.466822210006924	39.1278558594305	25.71007232882578	8.480888443456854	26.10694349664466	12.146131631638934	48.556920076461296	27.142230337702703	29.2128494327892	22.75024833246427	10.146066570315199	21.611014754385504	35.809688469547325	10.298167412482934	31.159524299198367	20.511575664197828	20.006674407300434	29.87352527400331	9.165996829346406	30.96778136132045	30.809246209173292	15.305820927748915	9.856621688110101	20.974605668268918	7.060443698307718	7.8516193444645355	33.127755178198875	38.50403077696865	18.005684722116797	9.97517939013416	35.61067422101261	28.447584051059593	18.032942908218246	6.445654594194721	24.98065178129518	10.903208576864639	24.357350694342017	25.121664694224023	24.52989325375967	12.039685184205503	39.792145044006325	20.823014390991144	25.41371166883627	34.491086694794966	36.891088439768815
58.28200811120595	4.61633917286867	37.375314795112324	52.127933441386645	12.466822210006924	0.0	51.00167562972303	16.60759060312864	12.33269846637453	33.500336336930566	9.514083300525945	59.4756801764834	39.21616870916912	40.86428911704098	27.641566818627737	19.768114414381973	34.00759825683229	44.828213761318764	18.656094383413166	43.21038933087845	26.767503635436405	7.723055410766079	39.642122692178724	7.4223288478897596	41.90597790477324	41.8352897770077	3.258012146588716	11.655495931270949	17.02269415538089	11.630647303970296	19.22206807487918	45.216766258422616	48.898137379632274	20.432760999666048	16.493370191746852	47.88873479596178	39.976388860729834	16.85666350817008	11.361693827122927	34.74587824692932	10.398438880399667	16.629731341973162	37.48885849599272	36.926143167623124	18.738991846515482	50.249129722357985	10.942135728836432	34.126446281093756	46.824888937336986	49.24405972802815
15.79507233003752	46.57954247841937	24.373813993608202	8.192115369880117	39.1278558594305	51.00167562972303	0.0	58.37038011630272	40.109441493008006	27.105105968446267	45.477276440381345	13.053722945362281	12.101766804131785	10.261699133524516	34.201469288156375	31.766125066911055	18.660895602457	19.555659617487	33.444415574192114	8.14915447995663	31.65641873092213	58.72454253018914	17.449338177353066	48.009182915385246	11.535693029628268	11.232244533254185	54.11938743461941	46.98505013345377	49.06295180213267	44.3064513520614	31.78137803439727	6.450540884499001	12.156369026805251	39.40729362066386	43.021638986037296	6.692375365352158	11.311657506835077	44.64400736893639	40.16669617179645	20.05332362562719	43.636623405663514	55.65069915817449	15.34563027781851	20.859719986356556	34.69480770313637	11.85566293203538	59.899426040254816	23.264186177003946	8.20377687267959	7.859143710509401
68.75438156017081	17.416279281284837	38.582974918335616	57.1861419348375	25.71007232882578	16.60759060312864	58.37038011630272	0.0	19.57164432652176	34.50076285754134	14.137432336246228	63.90954249017581	47.922511951295924	48.2206630092592	26.7667748802158	27.483731762001625	44.46900657621487	46.66762633532771	25.489832503639562	51.58329144072031	27.942939834708287	16.03156643964495	43.32555225792355	23.960698451900853	47.540258673126786	47.66059854125394	16.8773657384102	28.192864794470168	9.956369085275941	27.715080908220312	29.181900905221852	53.61213646260711	52.851765748542846	19.606221332829115	32.63813393028833	56.95705176195391	47.09756976751712	14.010674271450798	20.568295723316357	39.08224804757591	15.888160122358176	3.130464574448976	47.55550163961746	49.04811585564707	23.79862498557206	54.22970300271572	22.90332294795824	36.92480570138961	56.23953448565855	58.68066084482293
49.359631216872884	7.798986492536515	25.056680095720566	40.37827845317417	8.480888443456854	12.33269846637453	40.109441493008006	19.57164432652176	0.0	21.22705934405352	5.550189337612377	47.61465635355109	28.918868840049573	29.84863288657902	15.98743150652873	8.359753244926372	24.95420786025054	32.50744956238284	6.7272067471778785	32.7616944035834	14.62785917399713	19.63765417453967	27.465561400438098	14.04250211639223	30.219945198627435	30.211157180176407	15.570801414651823	16.68278533934005	12.964120104022538	14.405524173876808	9.610686705422108	34.80312638274828	36.85389947688773	9.920712542186598	18.25696714632861	37.9100277913857	28.837693354555594	9.614305026505512	2.1040683935154934	22.62165021738958	3.713806566426768	17.55176773428386	28.133506843119374	29.5147677255354	6.408991899665152	38.221032888465075	23.089263759544952	21.810577962681773	37.06679534897703	39.51908101142354
41.22153693112622	29.02259925888114	4.1134222595993295	23.601608418695054	26.10694349664466	33.500336336930566	27.105105968446267	34.50076285754134	21.22705934405352	0.0	24.855143994914037	29.733289287136483	21.086872319144675	18.778562659547276	7.854707225258394	16.039025086299617	22.883197432543017	12.180130973650119	15.910759305292743	23.062824762003732	6.912919540510097	40.45200892978399	9.814778755362694	34.48248563107592	15.597628289282955	15.955702275547324	36.69765954958221	35.95747881306256	24.55810043123009	33.16182871433623	19.28938336629822	24.67781464261218	18.76507984486835	15.029142431247086	35.10596789336251	28.557999512759544	17.56975885714537	20.634856661690048	22.61002337179981	7.802975755029989	23.408797718678453	31.451279069100295	23.727830409129293	29.610787636170148	14.933754773268765	20.103995679067946	44.31621268553423	4.098585711246109	28.612449724599273	30.642592307819246
54.90928439967844	6.252690440020999	28.879920435500654	45.37850387279085	12.146131631638934	9.514083300525945	45.477276440381345	14.137432336246228	5.550189337612377	24.855143994914037	0.0	52.50594826407945	34.42430180479007	35.218689800474564	18.399860046273556	13.830566526904724	30.492700150682722	36.667087845618646	12.037030378535393	38.23780136268546	17.96323837098987	15.66591041642228	32.09348350725628	14.119532036516103	35.310773406206835	35.33832697499388	12.38327014992001	17.750734108432173	9.161019835681065	16.177216247420915	15.10061541496004	40.279402367217465	41.60798366803441	10.97868236513919	20.761008980321026	43.42997253313786	34.17658906151976	7.590737887969796	6.44444533153684	27.37884265452727	1.8554614221376013	12.36519536937555	33.683332244479836	34.91440185917235	11.03338344221069	42.9871101403579	20.362606406379896	26.099951622463443	42.602984105780024	45.05487652914
25.629366739687224	54.88299780570075	25.879347481517396	7.458464129359251	48.556920076461296	59.4756801764834	13.053722945362281	63.90954249017581	47.61465635355109	29.733289287136483	52.50594826407945	0.0	23.37465531411137	19.946146334753102	37.58105450220618	39.70763399814862	30.27231812674425	18.21300193267587	40.94453132233407	20.03926783840481	35.9795917650913	67.09658360300844	20.605372716141154	57.704092307445315	17.620974155626847	17.752172097238418	62.710299009118415	57.34754923943389	54.06452968053308	54.532329167849696	40.76811784324402	18.90590264098823	11.058116164599479	44.307007809347304	54.00296877599133	19.735283938030772	20.421419164237417	49.90168097021448	48.17032417635486	25.1382890471922	50.766578692611304	60.936574411402525	27.372937253103068	33.57228281925942	41.48339154059886	9.682621083044728	69.274245753537	26.984758388160994	21.257345801013884	20.675617637850824
21.24468979372367	34.89681872010855	20.08613772201819	16.25943266858888	27.142230337702703	39.21616870916912	12.101766804131785	47.922511951295924	28.918868840049573	21.086872319144675	34.42430180479007	23.37465531411137	0.0	4.193116353155584	26.468141129898004	20.59628407474041	6.897663588679137	19.611439762077865	22.483373617099176	4.0179170405319296	23.359040040882082	46.92388304067595	14.012412019449444	35.93952811378266	9.108931918439987	8.582274416824557	42.27540322806638	34.88781520895689	39.18128160275915	32.20468454795755	20.042591468035887	6.001207599240986	16.342562941748152	30.008219007259786	31.01960641188194	9.035156483053786	4.7109293099887735	34.73794188076	28.712802281009825	13.311400147706001	32.56884101469216	45.41144438899211	4.38086345886864	11.42349661121445	24.1565387111293	17.111520297729445	47.85252553092304	17.02109925871706	8.401188686026748	10.804005115827307
22.493644294500783	36.400434606174535	17.119811987566138	12.604528134399944	29.2128494327892	40.86428911704098	10.261699133524516	48.2206630092592	29.84863288657902	18.778562659547276	35.218689800474564	19.946146334753102	4.193116353155584	0.0	25.02964127863383	21.509566069593642	10.68458961979359	15.652632718516337	23.184075666920496	4.299421291365505	22.17651810376659	48.58490874291028	10.53686054106499	38.24074859606451	5.020040342498821	4.477711321788107	44.01382277052988	37.57062305047158	39.06002211441196	34.79970692832454	21.67991270961128	5.947252811587348	12.189654665673888	29.534733679429845	34.06791787913823	9.806227247986994	1.2321190581655392	34.619556415560716	29.933001602955144	11.055189776596029	33.37673346695675	45.552428715584696	8.562849712345542	15.616512676143117	24.480349284711355	13.016325958769071	50.03539644417636	14.690193591015504	9.849560202446959	11.87630893938166
47.437583333753096	23.45956371778648	11.858887389599603	31.32934808110953	22.75024833246427	27.641566818627737	34.201469288156375	26.7667748802158	15.98743150652873	7.854707225258394	18.399860046273556	37.58105450220618	26.468141129898004	25.02964127863383	0.0	13.909217622906253	26.441179965542364	19.930950130157544	12.761321959527715	29.15032613328202	3.371546522705815	34.03170247421815	17.39167616831796	29.981774694496792	22.694634886090704	22.97180096556793	30.6968214063401	32.225331169317386	16.810411907016544	29.64578011971021	17.699648279408443	30.963749712699173	26.58818570557804	7.688765608759737	32.54220788836868	34.77762843610778	23.798162230785657	13.10906036255023	17.793720651645916	14.17412649854094	17.250947339311782	23.688753425508278	28.16964838456257	32.9427036025018	10.711536688041413	27.93644826599756	38.5836688392586	11.041582520805509	34.5838640025004	36.80070615351264
41.27079963843785	15.178983734249995	19.219385826089898	32.36988169916788	10.146066570315199	19.768114414381973	31.766125066911055	27.483731762001625	8.359753244926372	16.039025086299617	13.830566526904724	39.70763399814862	20.59628407474041	21.509566069593642	13.909217622906253	0.0	17.111567252802914	25.8101226148272	2.1170910581940343	24.41157919589399	11.08342223157667	27.406043161326746	20.123798066356777	18.951564978748024	22.153650210310463	22.10023913533132	23.005669131979076	19.994861834564293	19.461319184916942	17.16459662514032	3.8033475542252075	26.453260287128394	29.185108167865028	12.053326254188207	19.16316013759544	29.6109347014797	20.519133534969882	15.210546689052931	8.507970868659779	15.192589728693981	11.97531651505899	25.148935819908576	20.08669052693965	22.39684003752749	4.593022582877711	30.524322091800435	29.840723053817374	15.297788606046689	28.815643846770243	31.264901256775577
24.48762063844567	29.948770780735458	23.09845300418204	23.124901407704726	21.611014754385504	34.00759825683229	18.660895602457	44.46900657621487	24.95420786025054	22.883197432543017	30.492700150682722	30.27231812674425	6.897663588679137	10.68458961979359	26.441179965542364	17.111567252802914	0.0	24.676199344835595	19.199920270324526	10.546592532742508	23.093097866516715	41.61379029445268	18.37701375969413	29.981737301977606	14.98648866632157	14.531419417243441	36.91545514210671	28.5406619674562	36.5265882962226	25.968704429867046	15.4435393493236	12.24751006669949	22.77200392462718	28.20501458673988	24.378862961761183	14.129918081980492	10.698656214346215	32.195722606392216	24.323604945334537	15.865474984386879	28.66772745374484	42.23150892388253	3.545774743663964	6.727662479068152	21.3676189743278	23.67074824627583	41.92969255249613	19.209746311383824	12.920063233781072	15.293944147838488
35.2328593761074	40.24453180396558	8.084661591504908	13.40104162432721	35.809688469547325	44.828213761318764	19.555659617487	46.66762633532771	32.50744956238284	12.180130973650119	36.667087845618646	18.21300193267587	19.611439762077865	15.652632718516337	19.930950130157544	25.8101226148272	24.676199344835595	0.0	26.378816968940022	19.338560596988646	18.97223272264018	52.071631279766805	6.548817419385836	44.76012870586524	10.653461100811395	11.201023357511191	48.0747693212393	45.5117533045828	36.71699114413067	42.6296930527472	28.152528882117156	20.09239209002353	8.119902580797785	27.202010859545315	43.563261369105454	23.59611312899419	14.90719069954941	32.81329661913938	33.57649967103188	10.987208317342251	35.103434782414915	43.60621060674748	23.707103761659198	30.730855620195896	26.099466296569645	9.18142019781736	55.40025323462304	10.703088344977695	24.3092977578288	25.60845860061029
43.28210567523403	14.039760297524568	19.381960563976	33.676640601581354	10.298167412482934	18.656094383413166	33.444415574192114	25.489832503639562	6.7272067471778785	15.910759305292743	12.037030378535393	40.94453132233407	22.483373617099176	23.184075666920496	12.761321959527715	2.1170910581940343	19.199920270324526	26.378816968940022	0.0	26.240369267585017	10.258216896681676	26.181948732113263	20.992475042775194	18.61353307080823	23.502135983737375	23.48746199043084	21.913084393105226	20.097405445700133	17.350722407127712	17.349758315396322	5.4501577989214205	28.280530710555965	30.261786368709092	10.08885282202598	19.84327791663631	31.514302956320098	22.15106924005058	13.093462795062743	7.294989186116341	16.090007862277734	10.192798076721537	23.103762723504104	22.12964164057927	24.512518980476624	2.6029514520299326	31.61952406175403	29.03584546612724	15.715906113442893	30.759332204721726	33.20426886466918
18.292271151653704	38.86976128355651	21.39564142182996	13.304548388431293	31.159524299198367	43.21038933087845	8.14915447995663	51.58329144072031	32.7616944035834	23.062824762003732	38.23780136268546	20.03926783840481	4.0179170405319296	4.299421291365505	29.15032613328202	24.41157919589399	10.546592532742508	19.338560596988646	26.240369267585017	0.0	26.205232402958778	50.92228102695888	14.709916768766098	39.95014881574387	8.784611125824267	8.246561137586667	46.27958140891428	38.84776781671098	42.65483371130766	36.18364117555075	24.016236080876734	2.0416849956644403	14.500846809705111	33.29073692352547	34.87911259657311	5.63500122708275	5.493716522259978	38.20565489812579	32.62676912493403	15.30977110485929	36.38347180794113	49.00725762396619	7.373693033041643	13.692986256742355	27.78499763848364	14.996100974671316	51.867300492933545	18.96931020774966	5.552236635183184	7.653401179098415
44.454594632341305	22.368369995508516	10.9941112975039	29.401713765635215	20.511575664197828	26.767503635436405	31.65641873092213	27.942939834708287	14.62785917399713	6.912919540510097	17.96323837098987	35.9795917650913	23.359040040882082	22.17651810376659	3.371546522705815	11.08342223157667	23.093097866516715	18.97223272264018	10.258216896681676	26.205232402958778	0.0	33.5918646694841	15.447686740329315	28.314257880461412	20.261450662868725	20.486593919604505	29.931592508266636	30.211799698746848	18.08796027430308	27.52702673036298	14.804521003284632	28.0708943654008	24.922379399382184	8.338206423079846	30.084473246744864	31.840221529141292	20.951956052532623	13.955382967090548	16.20015022884427	11.635534209906448	16.55995207712293	24.957168080930472	24.89342050532858	29.576169598068105	8.640196493901113	26.29709397625364	37.65118412586202	9.010060167101887	31.57173901941911	33.83413480697784
65.7660218764971	12.234026859658226	44.42918772862926	59.77537108619283	20.006674407300434	7.723055410766079	58.72454253018914	16.03156643964495	19.63765417453967	40.45200892978399	15.66591041642228	67.09658360300844	46.92388304067595	48.58490874291028	34.03170247421815	27.406043161326746	41.61379029445268	52.071631279766805	26.181948732113263	50.92228102695888	33.5918646694841	0.0	47.09792212399241	12.929894301761408	49.55948417122909	49.50059983752241	4.704007606824793	16.56667472223111	20.60494906237147	17.635299478224766	26.94420988001993	52.92504873777658	56.44093106909575	26.47207747545343	22.02193125349056	55.55782682747351	47.691825440614544	21.92179375278236	18.92640236170896	42.23538031514222	17.043306274766078	17.461324568699048	45.11509805244269	44.22841784663695	26.008632647298533	57.80056089676504	6.876613427789678	41.40074641644855	54.471339943734336	56.881248787471165
32.20702597947418	35.02661506655908	6.970565081864269	13.973258019620108	29.87352527400331	39.642122692178724	17.449338177353066	43.32555225792355	27.465561400438098	9.814778755362694	32.09348350725628	20.605372716141154	14.012412019449444	10.53686054106499	17.39167616831796	20.123798066356777	18.37701375969413	6.548817419385836	20.992475042775194	14.709916768766098	15.447686740329315	47.09792212399241	0.0	38.951200420898424	6.211155833397834	6.6762973481962575	42.90003803036848	39.43061690417497	33.52466364542625	36.5439891285105	22.08940980162686	15.959916356696445	9.570994557909758	23.739997467730813	37.22847747202726	19.77899503546136	9.52246724021597	29.31487815851599	28.28560392820313	4.9312093227235785	30.407063160080053	40.3752543562531	17.789340546513824	24.666416785146293	21.157683889695107	10.955122413865128	49.95084243117739	6.443548201339469	20.13989126288354	21.876637808975133
53.55576138317439	7.90338796183517	37.99202647187146	50.251904747300074	9.165996829346406	7.4223288478897596	48.009182915385246	23.960698451900853	14.04250211639223	34.48248563107592	14.119532036516103	57.704092307445315	35.93952811378266	38.24074859606451	29.981774694496792	18.951564978748024	29.981737301977606	44.76012870586524	18.61353307080823	39.95014881574387	28.314257880461412	12.929894301761408	38.951200420898424	0.0	40.127366548409235	39.96271731027091	8.62059658918907	4.237719873377313	22.959926715715373	4.707064444648315	17.013133985193427	41.87308089356494	47.6650408319554	23.761280380443722	9.264654767868665	44.10793422977452	37.5186057586497	21.643647215228683	12.190658055793376	34.03664178752172	14.065810095738692	23.73353315087376	33.5274705989928	31.791784721622793	19.68902945554854	48.95603895496508	11.949079518228123	34.219214131228256	42.89166827876874	45.233584038517016
25.996485165959477	37.32956946826664	13.160156180250395	10.223590214022565	30.96778136132045	41.90597790477324	11.535693029628268	47.540258673126786	30.219945198627435	15.597628289282955	35.310773406206835	17.620974155626847	9.108931918439987	5.020040342498821	22.694634886090704	22.153650210310463	14.98648866632157	10.653461100811395	23.502135983737375	8.784611125824267	20.261450662868725	49.55948417122909	6.211155833397834	40.127366548409235	0.0	0.5476825467434588	45.13001119990235	39.94895483439367	37.99211334758686	37.10152363092565	23.157404790635933	9.831154979728716	8.017901182110304	28.234014517909237	36.959592844259646	13.603344662965288	4.435068248256375	33.630067590213166	30.649822794751366	8.627732342698966	33.52104872855846	44.71270934077004	13.384734291259276	20.470193951391906	24.2974961102452	9.126388545904323	51.65493563104295	11.72866958546124	14.051249697733994	15.695466637996278
25.544666649594525	37.26764910607113	13.603501970610063	10.322793458026764	30.809246209173292	41.8352897770077	11.232244533254185	47.66059854125394	30.211157180176407	15.955702275547324	35.33832697499388	17.752172097238418	8.582274416824557	4.477711321788107	22.97180096556793	22.10023913533132	14.531419417243441	11.201023357511191	23.48746199043084	8.246561137586667	20.486593919604505	49.50059983752241	6.6762973481962575	39.96271731027091	0.5476825467434588	0.0	45.053210107446205	39.729953368670216	38.14831866379516	36.888984107418175	23.016242862546783	9.322814254455427	8.378114378619058	28.405467266151366	36.68176312372159	13.112333876194716	3.9277684683342886	33.773859560469916	30.60393089411688	8.85332737057407	33.54104615613407	44.84873081061255	12.872808841058822	19.957930128675038	24.339380353540562	9.444430877704932	51.52602583275371	12.046106514026535	13.536207936775671	15.207388859603013
61.06444361692009	7.873712625710937	40.59337049669455	55.353252236408444	15.305820927748915	3.258012146588716	54.11938743461941	16.8773657384102	15.570801414651823	36.69765954958221	12.38327014992001	62.710299009118415	42.27540322806638	44.01382277052988	30.6968214063401	23.005669131979076	36.91545514210671	48.0747693212393	21.913084393105226	46.27958140891428	29.931592508266636	4.704007606824793	42.90003803036848	8.62059658918907	45.13001119990235	45.053210107446205	0.0	12.5858429566804	19.019215380214245	13.260665516734615	22.343120260333976	48.27621899370503	52.150024446598074	23.361590171499472	17.872959718897633	50.876391751138215	43.142394407071166	19.42231235463809	14.618284094550615	38.003045782174816	13.454049716975396	17.49073308541704	40.42028177177607	39.54984491460485	21.97957434931651	53.499772980552756	8.00415290788435	37.37432216948052	49.781013030544436	52.187985998870026
51.35636267820039	11.726178471425438	39.21271936079463	49.894376792469245	9.856621688110101	11.655495931270949	46.98505013345377	28.192864794470168	16.68278533934005	35.95747881306256	17.750734108432173	57.34754923943389	34.88781520895689	37.57062305047158	32.225331169317386	19.994861834564293	28.5406619674562	45.5117533045828	20.097405445700133	38.84776781671098	30.211799698746848	16.56667472223111	39.43061690417497	4.237719873377313	39.94895483439367	39.729953368670216	12.5858429566804	0.0	26.78850432191362	2.8866404659312215	17.36421548802644	40.691502743311695	47.71591370402811	26.59668819682288	5.517381107490856	42.614966279747534	36.96422580996734	25.09896778781607	14.648048871463965	34.5947429703576	17.416410218193935	27.908787905501697	32.05930777709733	29.514656942058373	21.610817753975073	48.95820381988027	14.14206685582386	35.22278476616862	41.310783239082724	43.577205335075604
60.31496067036137	15.085703714261747	28.632807718275128	47.44852205172563	20.974605668268918	17.02269415538089	49.06295180213267	9.956369085275941	12.964120104022538	24.55810043123009	9.161019835681065	54.06452968053308	39.18128160275915	39.06002211441196	16.810411907016544	19.461319184916942	36.5265882962226	36.71699114413067	17.350722407127712	42.65483371130766	18.08796027430308	20.60494906237147	33.52466364542625	22.959926715715373	37.99211334758686	38.14831866379516	19.019215380214245	26.78850432191362	0.0	25.32800421520696	21.992660728867826	44.65435409977418	43.008700028152994	9.797730964830711	29.917105200820018	48.16112166323272	37.89593893970271	4.449182077169349	14.691971053091013	29.43609427607378	10.084209666764595	6.893878331261432	39.34059290094007	41.79265452806861	15.19353964499769	44.38196833264862	26.747480716910875	27.095673491035555	47.57592758641779	49.98501295900745
49.14644258177069	10.56395691314222	36.37340400739509	47.07629667384403	7.060443698307718	11.630647303970296	44.3064513520614	27.715080908220312	14.405524173876808	33.16182871433623	16.177216247420915	54.532329167849696	32.20468454795755	34.79970692832454	29.64578011971021	17.16459662514032	25.968704429867046	42.6296930527472	17.349758315396322	36.18364117555075	27.52702673036298	17.635299478224766	36.5439891285105	4.707064444648315	37.10152363092565	36.888984107418175	13.260665516734615	2.8866404659312215	25.32800421520696	0.0	14.479776991716609	38.052606595902596	44.84899450910472	24.312774635755066	4.926254627753357	40.081956482357036	34.17047579262218	23.258472905451935	12.321083784760104	31.70895538461153	15.592082264881393	27.11632894516808	29.503716280904815	27.325809312051703	18.97322866428029	46.09587645991575	16.197325988816093	32.361930695839426	38.80952353691043	41.10791310976418
39.92161970082778	14.854733027762375	22.146596039453556	33.33307151211139	7.8516193444645355	19.22206807487918	31.78137803439727	29.181900905221852	9.610686705422108	19.28938336629822	15.10061541496004	40.76811784324402	20.042591468035887	21.67991270961128	17.699648279408443	3.8033475542252075	15.4435393493236	28.152528882117156	5.4501577989214205	24.016236080876734	14.804521003284632	26.94420988001993	22.08940980162686	17.013133985193427	23.157404790635933	23.016242862546783	22.343120260333976	17.36421548802644	21.992660728867826	14.479776991716609	0.0	26.034346336571982	30.652841362371735	15.510635057558027	15.837803461035985	28.85741733341802	20.836570658138484	17.98101205382984	8.882643016067657	17.23320546494942	13.303005292208795	27.119544572624182	18.73853408816999	19.93808978898679	8.047680877856244	31.9429535388803	28.515629876039373	18.004430597586534	27.893175674133253	30.338940169285657
16.5550642927313	40.88900922594192	22.788359374256157	12.581352033311985	33.127755178198875	45.216766258422616	6.450540884499001	53.61213646260711	34.80312638274828	24.67781464261218	40.279402367217465	18.90590264098823	6.001207599240986	5.947252811587348	30.963749712699173	26.453260287128394	12.24751006669949	20.09239209002353	28.280530710555965	2.0416849956644403	28.0708943654008	52.92504873777658	15.959916356696445	41.87308089356494	9.831154979728716	9.322814254455427	48.27621899370503	40.691502743311695	44.65435409977418	38.052606595902596	26.034346336571982	0.0	14.517296326162253	35.25480118885073	36.625703054596485	3.8814619384869573	7.178448303353685	40.20544988556472	34.66223713865571	16.99332631398801	38.42510137830609	51.026992168803105	8.895970132944466	14.667378789017038	29.813516314297992	14.828933536512395	53.80157453975326	20.60254911147299	4.235330694340753	5.974710001761959
27.94178762481474	44.2853773643164	15.045285170953607	5.281624807188876	38.50403077696865	48.898137379632274	12.156369026805251	52.851765748542846	36.85389947688773	18.76507984486835	41.60798366803441	11.058116164599479	16.342562941748152	12.189654665673888	26.58818570557804	29.185108167865028	22.77200392462718	8.119902580797785	30.261786368709092	14.500846809705111	24.922379399382184	56.44093106909575	9.570994557909758	47.6650408319554	8.017901182110304	8.378114378619058	52.150024446598074	47.71591370402811	43.008700028152994	44.84899450910472	30.652841362371735	14.517296326162253	0.0	33.24889164761672	44.899559771016065	17.369374552615948	12.075397152680095	38.844604094489945	37.543024577704706	14.245702855218616	39.89774464171161	49.87895622073431	20.722889363049056	27.711290817452895	30.62198644696518	1.3841725474830235	58.9791701104747	15.926998083871641	18.423223782224273	19.179962792057918
51.248527053704336	16.566378102707407	19.14114729435394	37.65200446044192	18.005684722116797	20.432760999666048	39.40729362066386	19.606221332829115	9.920712542186598	15.029142431247086	10.97868236513919	44.307007809347304	30.008219007259786	29.534733679429845	7.688765608759737	12.053326254188207	28.20501458673988	27.202010859545315	10.08885282202598	33.29073692352547	8.338206423079846	26.47207747545343	23.739997467730813	23.761280380443722	28.234014517909237	28.405467266151366	23.361590171499472	26.59668819682288	9.797730964830711	24.312774635755066	15.510635057558027	35.25480118885073	33.24889164761672	0.0	27.965138247707852	38.870685116199674	28.346158495106494	5.623604338576531	11.99215336667747	19.652788122299214	10.105118526823265	16.635522519871653	30.674921691643277	34.075540765506425	7.489967082537179	34.62576861249495	31.332077018721407	17.323568747700296	38.39876775438627	40.76550367984661
46.36659073003716	15.411732795109199	37.959503302198556	46.60065079622727	9.97517939013416	16.493370191746852	43.021638986037296	32.63813393028833	18.25696714632861	35.10596789336251	20.761008980321026	54.00296877599133	31.01960641188194	34.06791787913823	32.54220788836868	19.16316013759544	24.378862961761183	43.563261369105454	19.84327791663631	34.87911259657311	30.084473246744864	22.02193125349056	37.22847747202726	9.264654767868665	36.959592844259646	36.68176312372159	17.872959718897633	5.517381107490856	29.917105200820018	4.926254627753357	15.837803461035985	36.625703054596485	44.899559771016065	27.965138247707852	0.0	38.238673115418315	33.5961669361749	27.537968468306445	16.15766492388277	32.57828951002924	19.981887047804058	31.99494121018394	27.81337181814706	24.580853700657098	21.85952760424968	46.07411457046975	19.53546209836099	33.76043936391784	36.86465293765197	39.04892433311728
12.688017212898496	43.669409978920385	26.643251777296946	14.455045609254453	35.61067422101261	47.88873479596178	6.692375365352158	56.95705176195391	37.9100277913857	28.557999512759544	43.42997253313786	19.735283938030772	9.035156483053786	9.806227247986994	34.77762843610778	29.6109347014797	14.129918081980492	23.59611312899419	31.514302956320098	5.63500122708275	31.840221529141292	55.55782682747351	19.77899503546136	44.10793422977452	13.603344662965288	13.112333876194716	50.876391751138215	42.614966279747534	48.16112166323272	40.081956482357036	28.85741733341802	3.8814619384869573	17.369374552615948	38.870685116199674	38.238673115418315	0.0	11.033180409357621	43.713505304040545	37.62952793326185	20.860905477892338	41.57488591429985	54.4360933624307	10.58536548851297	14.791304172177735	33.183682970305455	17.444963993767217	56.05676283245687	24.480410218422538	1.5798816382774763	2.1006837892092913
23.721152845669906	35.487657526803936	15.991494824449436	13.004484170716943	28.447584051059593	39.976388860729834	11.311657506835077	47.09756976751712	28.837693354555594	17.56975885714537	34.17658906151976	20.421419164237417	4.7109293099887735	1.2321190581655392	23.798162230785657	20.519133534969882	10.698656214346215	14.90719069954941	22.15106924005058	5.493716522259978	20.951956052532623	47.691825440614544	9.52246724021597	37.5186057586497	4.435068248256375	3.9277684683342886	43.142394407071166	36.96422580996734	37.89593893970271	34.17047579262218	20.836570658138484	7.178448303353685	12.075397152680095	28.346158495106494	33.5961669361749	11.033180409357621	0.0	33.458899872224215	28.974961132797844	9.831633444750995	32.33936135457117	44.412263123020885	8.949803170737042	16.035214256925737	23.38675642504159	13.006707462297262	49.26692195449145	13.477670642013818	11.045359660036496	13.098963389533608
55.88647811451404	13.831469947126742	24.743077090336346	43.18729564056053	18.032942908218246	16.85666350817008	44.64400736893639	14.010674271450798	9.614305026505512	20.634856661690048	7.590737887969796	49.90168097021448	34.73794188076	34.619556415560716	13.10906036255023	15.210546689052931	32.195722606392216	32.81329661913938	13.093462795062743	38.20565489812579	13.955382967090548	21.92179375278236	29.31487815851599	21.643647215228683	33.630067590213166	33.773859560469916	19.42231235463809	25.09896778781607	4.449182077169349	23.258472905451935	17.98101205382984	40.20544988556472	38.844604094489945	5.623604338576531	27.537968468306445	43.713505304040545	33.458899872224215	0.0	11.58859524766133	25.112414798164075	7.687849917685826	11.093671626500349	34.95528685754266	37.60158214722804	10.829636115473736	40.22345505466597	27.407228881489612	22.917956673144957	43.134420862212146	45.54111393513521
48.804236088673356	6.745582352872146	26.327316906536936	40.85817281511222	6.445654594194721	11.361693827122927	40.16669617179645	20.568295723316357	2.1040683935154934	22.61002337179981	6.44444533153684	48.17032417635486	28.712802281009825	29.933001602955144	17.793720651645916	8.507970868659779	24.323604945334537	33.57649967103188	7.294989186116341	32.62676912493403	16.20015022884427	18.92640236170896	28.28560392820313	12.190658055793376	30.649822794751366	30.60393089411688	14.618284094550615	14.648048871463965	14.691971053091013	12.321083784760104	8.882643016067657	34.66223713865571	37.543024577704706	11.99215336667747	16.15766492388277	37.62952793326185	28.974961132797844	11.58859524766133	0.0	23.38497858395246	4.827688265610712	18.780585049803243	27.614584245595843	28.51388756959187	7.676675125849027	38.896894806557675	21.834631691264843	22.879113370670364	36.71318306795082	39.16339707978635
33.546984376426565	30.12955022571579	7.232981497044406	18.143926713194546	24.98065178129518	34.74587824692932	20.05332362562719	39.08224804757591	22.62165021738958	7.802975755029989	27.37884265452727	25.1382890471922	13.311400147706001	11.055189776596029	14.17412649854094	15.192589728693981	15.865474984386879	10.987208317342251	16.090007862277734	15.30977110485929	11.635534209906448	42.23538031514222	4.9312093227235785	34.03664178752172	8.627732342698966	8.85332737057407	38.003045782174816	34.5947429703576	29.43609427607378	31.70895538461153	17.23320546494942	16.99332631398801	14.245702855218616	19.652788122299214	32.57828951002924	20.860905477892338	9.831633444750995	25.112414798164075	23.38497858395246	0.0	25.657138369988953	36.20602021390396	16.210459245764497	22.521680158714698	16.37775021494301	15.619881506485696	45.02194074413398	3.7139136612377506	20.848621617420168	22.930457074909196
53.07012447838524	6.497365366746974	27.392709377051553	43.611884854435914	10.903208576864639	10.398438880399667	43.636623405663514	15.888160122358176	3.713806566426768	23.408797718678453	1.8554614221376013	50.766578692611304	32.56884101469216	33.37673346695675	17.250947339311782	11.97531651505899	28.66772745374484	35.103434782414915	10.192798076721537	36.38347180794113	16.55995207712293	17.043306274766078	30.407063160080053	14.065810095738692	33.52104872855846	33.54104615613407	13.454049716975396	17.416410218193935	10.084209666764595	15.592082264881393	13.303005292208795	38.42510137830609	39.89774464171161	10.105118526823265	19.981887047804058	41.57488591429985	32.33936135457117	7.687849917685826	4.827688265610712	25.657138369988953	0.0	13.97710070390646	31.84385275639233	33.16546687877219	9.283660151118038	41.27462118809955	21.338528882846475	24.48752419934305	40.75004128830996	43.20181082806562
66.37570054512575	16.588904001478586	35.522809412130684	54.27247228642041	24.357350694342017	16.629731341973162	55.65069915817449	3.130464574448976	17.55176773428386	31.451279069100295	12.36519536937555	60.936574411402525	45.41144438899211	45.552428715584696	23.688753425508278	25.148935819908576	42.23150892388253	43.60621060674748	23.103762723504104	49.00725762396619	24.957168080930472	17.461324568699048	40.3752543562531	23.73353315087376	44.71270934077004	44.84873081061255	17.49073308541704	27.908787905501697	6.893878331261432	27.11632894516808	27.119544572624182	51.026992168803105	49.87895622073431	16.635522519871653	31.99494121018394	54.4360933624307	44.412263123020885	11.093671626500349	18.780585049803243	36.20602021390396	13.97710070390646	0.0	45.23104993248832	47.05361916893538	21.255211807574412	51.25418681203717	24.227678630131713	33.95708364277552	53.76701605374015	56.19870884644407
21.226272754073644	33.379796910887016	23.323334565684835	20.438245220498807	25.121664694224023	37.48885849599272	15.34563027781851	47.55550163961746	28.133506843119374	23.727830409129293	33.683332244479836	27.372937253103068	4.38086345886864	8.562849712345542	28.16964838456257	20.08669052693965	3.545774743663964	23.707103761659198	22.12964164057927	7.373693033041643	24.89342050532858	45.11509805244269	17.789340546513824	33.5274705989928	13.384734291259276	12.872808841058822	40.42028177177607	32.05930777709733	39.34059290094007	29.503716280904815	18.73853408816999	8.895970132944466	20.722889363049056	30.674921691643277	27.81337181814706	10.58536548851297	8.949803170737042	34.95528685754266	27.614584245595843	16.210459245764497	31.84385275639233	45.23104993248832	0.0	7.085473213630799	24.14740578395761	21.479348085051345	45.47546690360312	19.80807272642105	9.38101655828667	11.769537104973407
21.842007532431648	33.32068896836309	29.747665290314053	26.997523627532576	24.52989325375967	36.926143167623124	20.859719986356556	49.04811585564707	29.5147677255354	29.610787636170148	34.91440185917235	33.57228281925942	11.42349661121445	15.616512676143117	32.9427036025018	22.39684003752749	6.727662479068152	30.730855620195896	24.512518980476624	13.692986256742355	29.576169598068105	44.22841784663695	24.666416785146293	31.791784721622793	20.470193951391906	19.957930128675038	39.54984491460485	29.514656942058373	41.79265452806861	27.325809312051703	19.93808978898679	14.667378789017038	27.711290817452895	34.075540765506425	24.580853700657098	14.791304172177735	16.035214256925737	37.60158214722804	28.51388756959187	22.521680158714698	33.16546687877219	47.05361916893538	7.085473213630799	0.0	26.897776433501477	28.402883519625075	43.518499904239796	25.92088378162636	13.244703407950471	15.06240871782255
45.17442477679386	14.180738960879603	18.68576010289045	34.3453525304744	12.039685184205503	18.738991846515482	34.69480770313637	23.79862498557206	6.408991899665152	14.933754773268765	11.03338344221069	41.48339154059886	24.1565387111293	24.480349284711355	10.711536688041413	4.593022582877711	21.3676189743278	26.099466296569645	2.6029514520299326	27.78499763848364	8.640196493901113	26.008632647298533	21.157683889695107	19.68902945554854	24.2974961102452	24.339380353540562	21.97957434931651	21.610817753975073	15.19353964499769	18.97322866428029	8.047680877856244	29.813516314297992	30.62198644696518	7.489967082537179	21.85952760424968	33.183682970305455	23.38675642504159	10.829636115473736	7.676675125849027	16.37775021494301	9.283660151118038	21.255211807574412	24.14740578395761	26.897776433501477	0.0	31.99734351051364	29.438240275922826	15.405559956570137	32.51514121493253	34.944587249443124
27.5579064036539	45.637610923454744	16.343377336538005	4.351977267782748	39.792145044006325	50.249129722357985	11.85566293203538	54.22970300271572	38.221032888465075	20.103995679067946	42.9871101403579	9.682621083044728	17.111520297729445	13.016325958769071	27.93644826599756	30.524322091800435	23.67074824627583	9.18142019781736	31.61952406175403	14.996100974671316	26.29709397625364	57.80056089676504	10.955122413865128	48.95603895496508	9.126388545904323	9.444430877704932	53.499772980552756	48.95820381988027	44.38196833264862	46.09587645991575	31.9429535388803	14.828933536512395	1.3841725474830235	34.62576861249495	46.07411457046975	17.444963993767217	13.006707462297262	40.22345505466597	38.896894806557675	15.619881506485696	41.27462118809955	51.25418681203717	21.479348085051345	28.402883519625075	31.99734351051364	0.0	60.302223352916116	17.305504378499762	18.586075909986256	19.169735719516932
65.34367915888443	15.295680931332535	48.123848372431624	61.846312057137595	20.823014390991144	10.942135728836432	59.899426040254816	22.90332294795824	23.089263759544952	44.31621268553423	20.362606406379896	69.274245753537	47.85252553092304	50.03539644417636	38.5836688392586	29.840723053817374	41.92969255249613	55.40025323462304	29.03584546612724	51.867300492933545	37.65118412586202	6.876613427789678	49.95084243117739	11.949079518228123	51.65493563104295	51.52602583275371	8.00415290788435	14.14206685582386	26.747480716910875	16.197325988816093	28.515629876039373	53.80157453975326	58.9791701104747	31.332077018721407	19.53546209836099	56.05676283245687	49.26692195449145	27.407228881489612	21.834631691264843	45.02194074413398	21.338528882846475	24.227678630131713	45.47546690360312	43.518499904239796	29.438240275922826	60.302223352916116	0.0	44.70938183179949	54.83640429517582	57.17221723096907
37.15388920478044	29.541448153460866	4.346279155739499	20.41333637868504	25.41371166883627	34.126446281093756	23.264186177003946	36.92480570138961	21.810577962681773	4.098585711246109	26.099951622463443	26.984758388160994	17.02109925871706	14.690193591015504	11.041582520805509	15.297788606046689	19.209746311383824	10.703088344977695	15.715906113442893	18.96931020774966	9.010060167101887	41.40074641644855	6.443548201339469	34.219214131228256	11.72866958546124	12.046106514026535	37.37432216948052	35.22278476616862	27.095673491035555	32.361930695839426	18.004430597586534	20.60254911147299	15.926998083871641	17.323568747700296	33.76043936391784	24.480410218422538	13.477670642013818	22.917956673144957	22.879113370670364	3.7139136612377506	24.48752419934305	33.95708364277552	19.80807272642105	25.92088378162636	15.405559956570137	17.305504378499762	44.70938183179949	0.0	24.51740638461685	26.561066305296865
12.891811457483586	42.65634182564554	26.907547269084912	15.788224680843332	34.491086694794966	46.824888937336986	8.20377687267959	56.23953448565855	37.06679534897703	28.612449724599273	42.602984105780024	21.257345801013884	8.401188686026748	9.849560202446959	34.5838640025004	28.815643846770243	12.920063233781072	24.3092977578288	30.759332204721726	5.552236635183184	31.57173901941911	54.471339943734336	20.13989126288354	42.89166827876874	14.051249697733994	13.536207936775671	49.781013030544436	41.310783239082724	47.57592758641779	38.80952353691043	27.893175674133253	4.235330694340753	18.423223782224273	38.39876775438627	36.86465293765197	1.5798816382774763	11.045359660036496	43.134420862212146	36.71318306795082	20.848621617420168	40.75004128830996	53.76701605374015	9.38101655828667	13.244703407950471	32.51514121493253	18.586075909986256	54.83640429517582	24.51740638461685	0.0	2.4524537288484067
10.638889037467392	45.09075529865418	28.743921780556096	15.93331755762795	36.891088439768815	49.24405972802815	7.859143710509401	58.68066084482293	39.51908101142354	30.642592307819246	45.05487652914	20.675617637850824	10.804005115827307	11.87630893938166	36.80070615351264	31.264901256775577	15.293944147838488	25.60845860061029	33.20426886466918	7.653401179098415	33.83413480697784	56.881248787471165	21.876637808975133	45.233584038517016	15.695466637996278	15.207388859603013	52.187985998870026	43.577205335075604	49.98501295900745	41.10791310976418	30.338940169285657	5.974710001761959	19.179962792057918	40.76550367984661	39.04892433311728	2.1006837892092913	13.098963389533608	45.54111393513521	39.16339707978635	22.930457074909196	43.20181082806562	56.19870884644407	11.769537104973407	15.06240871782255	34.944587249443124	19.169735719516932	57.17221723096907	26.561066305296865	2.4524537288484067	0.0
59.0667090207075	16.70739171764676	26.2755956216551	45.39265402499187	21.645577674780988	19.129508409905274	47.34592848879312	12.468266130530862	13.290234917846917	22.24016810891754	10.515178612389695	51.88211338599447	37.850121835416545	37.47387574128055	14.417390009670475	18.779271842650722	35.63177943767668	34.34741505502096	16.667356768136838	41.198095007955146	15.992948849265902	23.183880010572064	31.42914474975566	24.60758748033277	36.127989471693006	36.31284782400204	21.33955294637134	28.259744863793493	2.7570929679724054	26.582061645296253	21.664112012921915	43.17222129737053	40.84152237306647	7.9443102276639745	30.994000533767167	46.75997247695711	36.287784494115954	3.726408494213546	15.217776212052293	27.519735059809324	11.01666468695227	9.34836643588216	38.290457603788624	41.172201394594026	14.298005617273851	42.20678066387905	29.177069858651144	24.985707309925438	46.2500414849072	48.63309663208063
68.51936737098472	14.624670689660572	46.17653745694139	62.02729480985719	22.71565549983819	10.292428928812113	61.20345619364472	15.126009542876298	21.7087120235008	42.1483112054392	17.296760875984393	69.30415606718434	49.47977303774685	51.02304089136842	35.44823412498782	29.69696741431031	44.29376874669936	53.933436403686066	28.360389649842116	53.465569250683345	35.248069310230875	2.908688374984512	49.14578783261986	15.837198064367765	51.830014558170774	51.79057458222626	7.492496933427388	19.459121475930697	21.059030276456927	20.541740825094763	29.45357264281093	55.47810432219617	58.56192161775762	27.797838370016986	24.924074396192808	58.178382841339584	50.10278909522053	22.9173735373557	21.189143871458224	44.32487068665226	18.831153530079373	17.013435081577587	47.77951606504037	47.0396079442576	27.99333588365354	59.929618062361406	8.550789635680857	43.312954240119836	57.117314007662145	59.536253715549854
6.367194533646675	49.2291950508698	37.5625374372526	24.926182148222903	40.52773499018733	52.973244740831795	16.73466439509139	64.27961956271662	44.73738046451086	39.061897332440665	50.25885582971084	28.610548871699187	18.12455404535213	20.446319143171625	44.568140126004664	36.915665032470486	19.819891041454024	34.91490589896513	38.99027701774977	16.168643600861532	41.41010615502539	60.3345954351604	30.84614708039103	47.90731595402502	24.767372871740665	24.25320921496907	55.648456095159034	45.51124819675138	56.265460927800426	43.40862280101898	35.16320618644161	14.940526809795239	28.492700209574917	47.589897935151484	40.40566998360838	11.320082420449923	21.599256311414656	51.89191666286278	43.99842435383244	31.25991683563453	48.447000515184456	62.05012734214919	16.944709268335433	16.123910496464315	41.07344173908319	28.416138567073496	59.58209524638474	34.965762060143106	10.717047538979275	9.350950857509698
58.57206927504938	7.8425280701422	40.4665215986004	54.135077063508135	13.270667819188576	4.331530482921573	52.395996156539205	20.318011159010997	15.523139751394789	36.71494487978513	13.596770184397352	61.55236611276765	40.4092161703185	42.43713946059892	31.301909702531074	22.0719321416348	34.71886513389149	47.66572406936089	21.289709851900906	44.42697068447951	30.14799965447182	7.677051301506368	42.183548120400744	5.264062053796819	43.931409397181056	43.81237584494917	3.693176316293163	8.982477569126027	21.354173352572786	9.970664492350524	20.82790453541842	46.38958066181065	51.21769510480155	24.336404036671397	14.374593706940287	48.79957794638392	41.63664468531549	21.07402540590944	14.140800247626842	37.25418497640388	14.231285635048938	20.66408024024874	38.25528306632143	36.8821901236581	21.79300406432656	52.543391384295305	7.768797694560025	36.98512907749018	47.63626335696385	50.01068178381315
61.991269854811364	11.94358196925126	44.677177994935256	58.250914539072745	17.23676822814229	7.848001570632792	56.33241264869876	21.818794421458932	19.69502319646781	40.90871171442048	17.36200539777702	65.67938497197197	44.297048864095814	46.44948922705963	35.36642551241266	26.275256007798426	38.43111961819191	51.88885738719119	25.512463034592628	48.31335751141956	34.304743786621955	6.574430360314787	46.39352952659741	8.466903595551912	48.06041531749584	47.930795685085805	5.413373614082591	11.101345336959739	24.422960490205554	12.889713095818578	24.920092295812285	50.25478352815213	55.396519161788106	28.258655542117886	16.60141972271799	52.551093493043226	45.67645271854722	24.647567305365726	18.356269978492776	41.463232266581905	18.18165863955787	22.714907385974765	41.97616819326027	40.19562176605525	25.99717049444111	56.71750505783691	3.5955392021958956	41.207929562706276	51.34643522387732	53.69417774375697
37.88653880466233	16.47674901575747	24.360614707952152	33.47080060584874	8.158998951881875	20.49433660822278	31.047851743269817	31.942952472041306	12.522616111320273	21.879349350060373	17.806731289530457	40.928164054384666	19.0139593549866	21.2832526978203	21.028896892236226	7.269666250791523	13.514427176189955	29.695825484544436	9.013085249105718	23.03162660440809	18.004717102722683	28.120321212653835	23.36673825229991	16.9785584042925	23.50339998355729	23.283265347422034	23.42946167744422	16.44682129718858	25.250129948705176	13.609665492164908	3.56410996126075	24.98705747635496	31.307168618957153	19.071247072365985	13.869596211820943	27.456040316688256	20.60247714845408	21.36112428240097	11.380938796492993	18.71374583761762	16.095491356269612	30.056464009508616	16.997849949110904	17.143960470902584	11.6117164938581	32.53371563820404	28.85174179991481	20.078558071399843	26.351652546511165	28.76126845926727
14.059819317983672	45.98742054192495	25.447968679907447	10.417597859469469	38.30008483055987	50.344940141230346	2.2831769227536602	58.32454466383082	39.752178209325926	27.92689835413124	45.18736948884894	15.250157752304176	11.158472823772186	10.119588497670582	34.767984478252686	31.39242738085601	17.36313359264984	21.173925873014866	33.15649370537773	7.1436453111050255	32.080091795208055	58.05940625857069	18.478687501635566	47.0596492520286	12.355051267240388	11.97385571294636	53.420436041704534	45.85853336529218	49.17632114813483	43.23030499296294	31.139230471599884	5.186658041609337	14.093023706513156	39.619474742290386	41.73133769062859	4.499189096376033	11.282135934338616	44.73741155063749	39.69113987043342	20.597648426285463	43.337183466369204	55.66914162935527	13.927064299259998	19.00684237274816	34.55683103154535	13.908548735033351	58.98718894373364	23.97911691586484	6.052735296625603	5.5761945225432274
22.935682588480955	31.427700130124155	24.85842771428115	23.480118552248026	22.935861844300224	35.385887195075675	18.368364447793333	46.24658238066255	26.696497664532465	24.788998259053503	32.21798040973912	30.44635189548888	7.289837944053427	11.379449189040376	28.46145519929848	18.98246240571826	2.025500119038317	26.024294765567	21.083039464583067	10.447559008291828	25.115415377331246	42.93336375538315	19.856645457980882	31.05692916002231	16.001363311871888	15.514175607773877	38.22961498804692	29.3793762658322	38.42773891962426	26.899266473274146	17.126139072319912	11.920098672901899	23.56827152690388	30.192684144081486	24.97148159530605	13.27200423170294	11.599485387438932	34.117037305655174	25.979787510487757	17.6340294970038	30.405665359121926	44.05542503558148	3.076083073397881	4.889813495400831	23.296065885856645	24.380323131165866	42.98334407700126	21.054511428090436	11.933565186749902	14.208753050037036
2.1704439341435147	52.19373005208071	37.47146404783192	22.624877119258393	43.6462930465767	56.1118192514349	14.64344411227411	66.62380775427455	47.21263403967396	39.426470515755895	52.76170195156508	25.312101658050775	19.223016949318772	20.658211533436504	45.516544087826176	39.141837051245794	22.325903663611268	33.858825964885355	41.16007400424752	16.410984739373834	42.500097944667125	63.59793575659654	30.562254160763768	51.40091990180188	24.35521444784763	23.886613997807906	58.896124122550006	49.225247250368746	58.22662294609707	47.00136815895123	37.76333871660695	14.752686195871808	26.78444652392007	49.206008056841384	44.258616996734915	10.87123427931844	21.878521958196455	53.802894369424386	46.64571475224765	31.70984976325211	50.92405684521149	64.25885717325522	19.08177423832975	19.711598871959357	43.07295402830725	26.492597222450584	63.19863799796903	35.34495312879005	10.93320890942702	8.784026453520525
48.0939294978843	12.428429205789982	20.634484177361536	37.07020943960424	12.240555938159144	16.82618284275395	37.60122630367929	20.85664969537232	4.783266861846608	16.695768846337202	8.4181266946262	44.138887435992814	27.09847201527633	27.401183599068034	11.20749269691499	7.149462749731665	24.181547171531648	28.308251060313292	5.032383636472	30.72797653029123	9.947547071989703	23.79977607466202	23.681369215335103	18.78841680273932	27.09177046567501	27.152701196931226	20.0069641201284	21.22410257665211	12.345111336540075	18.78497127224632	10.100483886183767	32.75581488912647	33.20940356278046	5.848396754191463	22.215696657065862	36.126740634622415	26.298757520325253	8.061085043490182	6.624962331050157	19.000753648210893	6.795893332142844	18.31497499596864	27.02747164932421	29.542908186061887	2.943967114820879	34.59019056643346	27.704020505087886	17.696915803708453	35.45258714979521	37.883736949750556
54.88364146128182	13.065359884842593	24.31316330739427	42.50097442249327	16.935957044292188	16.306379398035173	43.79700056261033	14.693795964266373	8.493075584301447	20.199751440688594	6.885405752714892	49.28132202159982	33.76521633238684	33.731176885505704	12.843802112792227	14.100347120836867	31.11963756528566	32.35928958109395	11.983767803394615	37.269418096043765	13.42141854479114	21.697420905599067	28.678849162773968	20.80861428903328	32.85981958019314	32.98992676123966	18.98550669859485	24.18088924694456	5.434250280729947	22.278791902043714	16.831365307979844	39.276204223890964	38.23042891334024	5.1922205288427214	26.501174004675725	42.75681382855287	32.58003857010582	1.1588340500068257	10.490444825754118	24.388646325005016	6.771538092131089	11.863833727691652	33.91034091158166	36.48239077126109	9.766380105634022	39.61188685425312	26.987683988209582	22.316206264869866	42.155968281613184	44.56915021509548
41.99676848790997	13.47852446505773	30.004103873860938	39.4056412550319	4.781940667995471	16.63806372255768	36.566642747967855	30.49011058632772	12.70139115017484	27.209697685366116	16.862711058235384	46.85538442854081	24.465532330420878	27.06918557073225	25.14937931512647	11.418730255004716	18.332404224529316	35.665568394339175	12.396822871088883	28.45200526328465	22.479104724604465	23.853459636654478	29.38876766954382	11.668167825446009	29.516207416397425	29.28065127752705	19.17760050488913	10.503024874349567	25.521110619319952	7.747397745602897	7.920349466948104	30.33531433827752	37.35396328394225	21.512561910169566	7.959994968322268	32.46232156773357	26.462643837661563	22.30864448014047	10.834757052385068	24.678839278295193	15.520631709772852	29.125806702940945	21.877382487839604	20.374960043485512	14.684104066074013	38.571990225035854	23.606392278024988	25.800450953694668	31.230787083434684	33.56687639538934
55.727073771989446	4.9497454676991905	37.1845665897339	50.816207321501246	10.112871397493116	3.5448556726524134	49.18441569435478	20.061355406659565	12.34620025128265	33.46730485415174	11.10492039973724	58.227570668974465	37.23852297729009	39.180637717596134	28.250870883006996	18.72481503372455	31.687159142698377	44.33863540155678	17.959922305935027	41.25394748734427	26.966375315963802	10.066633881507517	38.837614482558145	3.9023244321205053	40.60733334798771	40.49354342927618	5.405903156819065	8.139647100587622	19.542862219555992	8.13673340858099	17.53491679804105	43.229897215765284	47.87377137695533	21.494738077342596	12.964710397643067	45.71892369972127	38.36319784316887	18.693072467792696	10.862159885834766	33.90796513697481	11.446323476879254	19.89591282331304	35.21035493791171	34.16178906079619	18.534315378640713	49.20072795626661	11.115908214429785	33.66538630307046	44.58689432545696	46.9784339807643
62.82766176807239	9.274807195912855	36.848281273814855	53.794562726277924	18.032258106909286	7.970114462405549	53.8539928760507	8.642005871757164	13.760285014260429	32.762065774477485	8.428688884114942	60.89490043695248	42.64936019759601	43.59234306660245	25.73697855867023	22.12003787568666	38.34118681990063	44.76808499124641	20.414686842014405	46.51350077612464	25.85484616333463	9.401190155914483	40.422199960887006	15.324095041666801	43.73867764492692	43.76701555602407	8.639525848665087	19.559212391272357	11.215025915926097	19.192962721358988	22.9113021986284	48.55438597401685	49.96331054329077	18.04899860898561	24.118173328152455	51.61270607778387	42.565636005075994	12.970362991312587	14.032897774186834	35.75768448608498	10.238720739072868	8.863407400842842	41.64720321534121	42.23227323823377	19.451898046600245	51.34485468893273	15.783451248475885	34.32209423496092	50.725276782675486	53.176912588455686
57.26900743582832	13.093235306691769	26.55322861063518	44.919044291020505	18.15821128845125	15.736404073121863	46.2506642394307	12.267143216559727	9.954892105288788	22.443991830740842	6.876267479074915	51.6660474590865	36.17861720795699	36.18033735644678	14.91969762179976	16.326150835545363	33.406499409538895	34.62124086290889	14.218547868368123	39.7029686333667	15.743345649993003	20.405294732406386	31.070756963953414	20.98544702642353	35.30545917560762	35.43839042744729	18.138673139391926	24.614445811527297	3.145656676574907	22.943027663325502	18.854173615127763	41.71258626143455	40.610851363740274	7.423445913806133	27.385745617330564	45.179149107181715	35.03094175037734	1.8137459879549913	11.779725865246087	26.819860332170403	7.404935084280577	9.411855783782569	36.24946377625299	38.64736894846051	12.107338200978475	41.990861501746835	26.07982643663098	24.686992390891966	44.56386081161475	46.98143929033358
22.277610567725723	39.13829136234426	16.874962944254477	9.31019340322942	32.205989915637055	43.6508421156653	8.195341876086388	50.27834335974681	32.35033231793483	19.194360537813875	37.61654352012493	16.683159262817814	7.235112248507135	3.301567908091498	26.072078091476637	24.084151094714198	13.944631799381417	13.871404355425483	25.634132842701593	5.559536503973043	23.47155178873858	51.35813706805479	9.930166267438114	41.28780330332447	3.7190588196765173	3.276596215105263	46.8311106416452	40.73545026807899	40.90012517062985	37.944582520613025	24.55990437133859	6.247841807422207	9.191229725920081	31.2217506585082	37.319824058151404	9.931109715852136	3.775717037984885	36.4914635554877	32.57408063538236	11.900041863676252	35.79255708996271	47.52467322187492	11.592371811240659	18.52952207652018	26.71490129465797	9.889140202692172	53.02050553524148	15.238557236200231	10.48234245205705	12.012912655537852
57.01385984746133	6.95743407121866	30.39413692401684	47.260050855979856	13.928816970164394	9.2411186206818	47.496005813414904	12.07395624308939	7.6542292940541525	26.329430497223484	2.106342935446974	54.34237210786095	36.501566945700795	37.24214484710965	19.55928567927038	15.90528328264406	32.599028807127645	38.26671746048042	14.076632700537415	40.30182230067543	19.416772020981185	14.533179161951587	33.86390246357986	14.815032657490937	37.23396075502923	37.27424081523	11.75940757063478	18.681250256462537	8.145235818140225	17.367777347161795	17.203346896023366	42.34311820457069	43.40520893455845	11.947071815692913	22.093840215837517	45.51300032912599	36.189078262601306	7.666978215788642	8.49523741503035	29.20419881451572	3.9471963445020366	10.44027533798133	35.7877161526126	36.99556392697659	12.9364970500378	44.786888802443144	19.753232873613417	27.779464012236144	44.69460455887811	47.1461664107444
34.48157257555823	20.596257556668167	27.868714082341224	33.66154904930853	11.747175920559227	24.07531313917735	29.91119414317599	36.956500238894044	17.85495098638227	25.963893100333795	22.898924012563768	41.014010701546056	17.906640638314002	21.070785256719578	26.151422276173133	12.736028579343774	11.298590289674792	32.112702727433	14.586473819802135	21.765627275068987	22.978695821150588	31.37543949471275	25.581418453236253	19.096631946539354	24.335556546474535	24.004893048839453	26.691915693239103	17.30003612887375	30.729739679029233	14.830226513829158	9.160888036791842	23.531107205202137	32.34973827916246	24.66743447258728	13.116385903803527	25.318442329233715	20.68803020342766	26.927622512310865	16.468966180415077	21.41990123441385	21.28339240557137	35.249532358282615	14.784930087237525	12.861109111149501	17.189413310851688	33.44926212433897	30.970723609937096	23.52283988907318	24.01123430466137	26.28825628899626
66.12972657013589	18.053695486525008	50.70477933133572	63.75481087847973	22.648369032512843	13.922947842402115	61.435947986383525	26.228739843283737	25.780319864555647	46.97089228856081	23.425742507116205	71.20444368282692	49.34369366085741	51.736795767944045	41.48436736585433	32.09868264755719	43.19496588475928	57.82350994044458	31.4522328739006	53.34170852238829	40.40153658305572	10.199448872784394	52.215561365674326	13.509521458005052	53.614295399774385	53.45761512889495	11.185600409589751	14.795711125536029	30.072825094739404	17.229505685824083	30.467576460880117	55.23566842736801	61.08652914005087	34.35420941013636	19.85421316270295	57.31137684547765	51.024871935655376	30.602958226971207	24.37915700722093	47.285442259760416	24.2910488725773	27.59804644050294	46.731989172208706	44.29296348270212	32.043800617330135	62.390587239618036	3.3770044938501638	47.167241507615465	56.03664736882024	58.327014459812624
20.751977593097067	39.57596885177509	18.39787149722979	9.809442344014258	32.407256409867315	44.04908150641881	7.223607186212938	51.148224615004075	32.95659914028879	20.599055195008436	38.29144863016611	16.989464651284788	6.450196304881027	3.1966116722939706	27.324577481568276	24.635886859046835	13.323250132825052	15.457843728349497	26.268634969770595	4.109279779046059	24.637030464792616	51.76837038374221	11.477439014833807	41.42631633693702	5.275785468484435	4.801580501159058	47.20320650736068	40.71021355571976	41.86980739798384	37.95176835155787	24.873195164876662	4.645529829074129	10.416716243781792	32.25007284062031	37.11934034780704	8.337254128422673	4.118909209520951	37.44384121642192	33.08399169514716	13.160395394084562	36.455472610938074	48.435859830243	10.683454065021575	17.46421910340214	27.4767708622989	10.979330040662104	53.229260230739555	16.598292540362745	8.878873270611564	10.42440488082405
27.320855934134034	48.28318317234534	18.761678404236555	3.849487956287196	42.371683330116504	52.89359684732346	12.038052282744877	56.82862891639385	40.87583734583524	22.603489808400102	45.64183900571271	7.1298207813412535	19.008584499334294	15.04079289802283	30.451868129429023	33.15990706497981	25.723928823826697	11.246945552962412	34.26948369079411	16.49655094791947	28.887936563310653	60.45119032765276	13.594194997674165	51.53741929119521	11.55197401317637	11.819548123921384	56.14314720593763	51.47757620064524	46.964503486346764	48.622042060972056	34.52691885911979	16.03348755590904	4.033980379287752	37.22248765874169	48.501192223131575	18.1946691472136	15.174171892187061	42.82720177407025	41.543919013276806	18.2761581040148	43.930495503637374	53.842974954059244	23.325551067864467	30.11246953120221	34.65354499166329	2.6563015215227597	62.91947739135056	19.9129096176541	19.474641380653587	19.73760052337782
64.39441626897751	10.386647494079602	42.22888177691447	57.824557832927084	18.578161546017526	6.1138750180962775	56.96556467370893	14.370667045192862	17.559818828424437	38.234839132891906	13.410830261773947	65.11653788963967	45.25072734898313	46.785558094284795	31.750028697784206	25.477797052209734	40.11514680262728	49.91359759749716	24.173856144668527	49.2338614558106	31.360675214469712	2.31252139173904	45.022227558578834	12.334458955109344	47.62076028841534	47.57615366265201	3.713904668686787	16.267788414541048	18.35880871308017	16.96780007024995	25.219712858695303	51.247985176987434	54.40674776012426	24.17518265998956	21.58386828808126	53.966884954615686	45.86706627482882	19.610156152767615	16.97225182443671	40.18065917306966	14.836436282652182	15.538744609539865	43.59048542239701	43.001108815180686	23.892712565674554	55.77122319418526	8.696262584344806	39.260213967861276	52.91678744718623	55.33975096807684
39.31142305507942	24.684664153219973	8.447067021544882	24.67964950106899	20.927724520166876	29.26284824899262	26.523169092524963	32.50754863475088	16.941122183359116	5.463403079947384	21.26513536689448	31.515775071880647	18.302641808975956	16.99337734699406	8.16575509638144	10.786767859656191	18.692594214195747	15.566580343125159	10.967064458125542	21.04249412162842	5.184457770488652	36.52789171983012	10.926205256587588	29.559850680883233	15.214722558031728	15.407924418283585	32.508393321801826	30.780659624827653	22.825173077661113	27.95071484306202	13.87625822433092	22.89484862151451	20.49662869814763	13.038941153271498	29.711813995604317	26.676782969462458	15.76811768830064	18.517559538813508	18.047239007877042	6.613950336044844	19.632340187132357	29.60996024971257	20.140502366891226	25.34461402264607	10.534126071444474	21.88080099538313	39.8818196646563	4.873185385289278	26.440815103207793	28.68184131196767
53.29977109376445	18.362351736292595	19.66122445510345	38.81303401759918	20.510003312835128	21.930530196369865	41.02949861757502	18.956854119353384	12.252261525368557	15.612784142906158	12.420611831678492	45.256790807264586	32.060295998644754	31.337683726036218	7.814709193709397	14.686451807081928	30.58359971071764	27.740437425696427	12.745838248725995	35.211109344729635	9.454205318693685	27.46580041389799	24.841192698367532	25.818864010944655	29.695843673528707	29.90655203511242	24.701652445188234	28.83894977655818	9.002262552599758	26.649342214371043	18.175810297664324	37.14273992426198	34.221418033063266	2.6706759483617013	30.43824831445021	40.82325672341121	30.130191534028175	5.654407415021113	14.351165563836107	21.06864774731515	11.869849177895038	15.8743137536132	32.941810103518804	36.562497080464055	10.14385556656211	35.58442636658513	32.705497482804795	18.39972498787808	40.41971328383075	42.75627649327567
27.050531315078178	31.56318057874267	14.159995922348658	16.392618936729306	24.74252843332801	36.07720092552007	15.320623703795983	43.120535963041235	24.838035231772547	14.902115128704084	30.167058699998485	23.85053024570595	6.197398735520272	5.100265221769311	20.414483845527577	16.534628551187364	9.520582556750124	15.185240902414792	18.144340610812534	8.822792079817873	17.40482150241685	43.7832083956735	8.86132422479297	33.86971252681218	6.4812786580298285	6.2109298290089106	39.26118256838701	33.538753982295795	33.98724279220017	30.706029222257044	17.026119873312865	10.748147761403656	14.464608006465745	24.517476513195373	30.479194861756795	14.451537341142915	4.010405607640921	29.543110441289887	25.01044535323155	7.163683433306642	28.33067838105136	40.45720269329179	9.178374373598073	15.858911825019918	19.38563114471473	15.604328140076314	45.526982020032584	10.855615507121733	14.174754865353467	16.430719671049076
40.30109821374827	22.509108628847923	10.534726307466608	26.588335098675138	18.921539316867126	27.086694899588526	28.030108184474347	30.654471823755916	14.765629791975014	7.220616412704075	19.140464041774223	33.51885149694931	19.11869204340975	18.236219062418055	7.719070859316818	8.821771061889518	18.722114715071587	17.742515730988597	8.847236985448351	22.13127027013437	4.383081188632697	34.35910367101183	12.978091188345203	27.45848543217363	16.909700923969613	17.05798729272822	30.33233187402257	28.77788670087676	21.090973449975618	25.966832520688463	12.115088000653868	24.04836610490352	22.533244701335136	11.378120393047139	27.90074724322806	27.75544631705306	17.031263557648114	16.720377747297185	15.878878791774087	8.44585900074863	17.488779965196375	27.805508951894303	20.520099363514593	25.2403457135082	8.359650686459496	23.91661598781261	37.71259873119026	7.045921358128205	27.40931302700505	29.713647562059148
29.286996665310355	38.59444596201359	10.54942516266687	9.897047359774001	32.95945104718875	43.208479400289725	13.982421015817424	47.36723287085462	31.15359178290513	13.791192152174641	35.92765552284003	16.622090111346136	13.298959799811524	9.237942102399177	21.449865961717343	23.51780480032582	18.874855814013426	6.476872576031106	24.565792705173482	12.863830893317912	19.517743639054977	50.74270447538325	4.076463511077962	42.10588926997095	4.217904703579604	4.761463323864755	46.461787386620095	42.30047860294883	37.58617480995125	39.42226038506871	25.111819953537086	13.681013247372725	5.700385452873864	27.795935066250298	39.71340311218027	17.285900391750772	8.594892490087762	33.357957590921565	31.85059013585653	8.55248451361794	34.20944394259905	44.428638770525744	17.52125158652587	24.598737967532045	24.930124354804608	7.069455418114497	53.33781308221605	10.518865846632906	17.912735183219986	19.336661779319442
58.55740421098009	8.557931909823404	30.9803760557739	48.293232000497774	15.749138415023848	10.252715327306625	48.769016940038476	10.353982810858383	9.241807592644475	26.884940734327568	3.791941113556724	55.302825314171756	37.92497042198273	38.531997529772035	19.82685351914165	17.349456922524674	34.18783137351879	38.934569150667194	15.447188116358179	41.68482666383777	19.987504041582582	14.681222523122363	34.75522583787778	16.31198827077985	38.34242724258728	38.403418206875486	12.43739642300808	20.26845608904444	6.78716742962718	19.062598814088584	18.842814471734105	43.724185843822326	44.31930010865361	12.140283029115254	23.828003460362076	46.95084176953937	37.45738314630993	7.2425908720256205	10.235856333625145	30.18009013419329	5.54014580729302	8.625252610702809	37.33436550446278	38.69415012102727	14.095747400951234	45.70305060167619	20.33865572120344	28.568871926967756	46.16496792805209	48.61435475956389
31.957469045361286	31.80215265167694	7.918799779919257	16.258978170105298	26.367676652665796	36.41694778020066	18.208812179533364	40.989523768853445	24.365386099957657	9.266116376888037	29.197710569507166	23.308290233310302	12.184764054537094	9.52411274894493	15.993376113205981	16.75730287370839	15.51401133468853	10.064852803561756	17.77086453348914	13.818491565221382	13.527463387142136	43.94753525352402	3.5985212027925186	35.47635644339826	6.736630118372194	6.98474685972506	39.67121777529462	35.872581421323346	31.349651001426153	32.98640351640204	18.555270666984025	15.411701863966723	12.493813453167794	21.566346034326603	33.63019831382826	19.29201875002556	8.32700943548327	27.023893940079645	25.05750639342103	1.9136653566503263	27.460862136188272	38.11733489463293	15.447578574525895	22.039425322974463	18.177202146349106	13.857012125521392	46.595538926535696	5.202801369579004	19.370724285775026	21.37763647288085
16.82417645758914	45.58672944210133	23.164438349054954	7.592780720423931	38.22288878094604	50.028162271777944	1.2191423587873045	57.23324604905133	39.050440891977736	25.88597248079073	44.39815987044991	13.078963862705779	11.323639399915766	9.209970392928655	32.98954540910939	30.71752670143683	18.011634135868718	18.450194112218302	32.37135563539368	7.4651289136249925	30.456446926511678	57.75105228728147	16.234889235479883	47.146880784995005	10.318207567454424	10.018558179354219	53.15904789909099	46.20142865361513	47.899251183115624	43.50138864711	30.81603752731182	5.959815893054554	11.201596731181938	38.23079997890421	42.32220349296572	6.916407468968047	10.221570814298685	43.48459649580888	39.14123845809616	18.846818703474224	42.5606933474952	54.50199120477805	14.783084841058997	20.573087152007155	33.5846907180437	10.996747584867052	59.016642232562624	22.046866549561393	8.33451577157213	8.342374015617123
36.08590103504278	19.319543010016456	18.873045320385028	28.75297676948611	12.369599067569919	23.754717410821236	27.26093411135221	32.682442643061464	13.31863982147729	16.60115365593598	18.86278554967963	36.19476018429184	15.685328883467086	17.11230000888838	16.89462720270196	5.247143683838824	11.864581094016708	24.181635493236854	7.339476806001765	19.607212650867737	13.628465742070263	31.476872298776517	17.914554502850805	21.531396228510815	18.598254006387126	18.443620826387384	26.902034208708653	21.588414097008087	24.68468030733615	18.707374097914446	4.596710686447307	21.639932422524456	26.18788253669005	16.79316316029345	19.388226800030637	24.623860292168597	16.249671188367188	20.391952454260753	13.027548859638307	13.194462071898503	17.013581544522246	30.385742638333877	14.873340568973788	17.313313264683895	9.604519575735093	27.45892951099512	33.104893597775174	14.566256789034595	23.75257630291579	26.2050297263043
31.892623967727566	22.617286471737444	25.41917889690298	30.35143428961324	13.935701019012125	26.40131743378323	26.647635672808956	38.29864721686857	18.8271174054892	23.863411621178308	24.16131374832505	37.69843699198217	14.611403879348229	17.75682714020763	24.939638826698328	12.400420465129024	8.117774098664386	29.191436338601086	14.445400726271513	18.498591207505054	21.646938674240314	33.87814820652874	22.64344583289281	21.939855112918863	21.10062409737328	20.75650139411673	29.175158753015307	20.42502304786742	31.38063697514269	17.855807798866906	9.388029929416206	20.295073310335468	29.118502767902964	24.440905403803672	16.40977818945335	22.22723110240657	17.38882197421202	27.342517763852477	17.74066757327475	18.702442176178085	22.436725884327068	36.37781469097675	11.64812480788424	10.7929109754205	16.992420073894237	30.198776650858708	33.875286190871115	21.097323756542117	20.970580449134296	23.296997839917424
39.80629796571048	15.164851183673317	28.319981020138112	37.11677832764886	6.306531353402896	18.620085402484175	34.21660397661843	31.794830819826124	13.233320540097779	25.7191104886098	17.890117391066596	44.56141922294317	22.11531603845718	24.74509221487385	24.263749645310217	10.360683307615293	16.00583531299139	33.70739187932641	11.67642077985196	26.10148299274314	21.415852013452156	25.974730517268576	27.36137603997667	13.977208009344038	27.278544083864055	27.03080867800807	21.28018572198544	12.827769117722848	26.19332923973877	10.093687337606902	6.614662348008452	27.98593678137157	35.15485775060504	21.31738794918928	9.867105105851614	30.1343822454163	24.155413429274756	22.703562198680014	11.580994634591887	22.72738716706668	16.394114718033297	30.24708388972433	19.551591151068088	18.306364924811778	14.142739985171712	36.35813375205537	25.924074743024637	24.057920960478974	28.914649995336156	31.260753569392858
37.018033797603564	19.214047481981297	17.399985968289073	28.452383566339087	12.947798568253793	23.74238189893573	27.489776101329696	31.759234672609043	12.688683158705768	14.942300824170633	18.170879117603572	35.8544879381508	16.257357496824035	17.249495147913635	15.069083672625682	4.340321311960341	13.101720297814476	23.076779134976107	6.269565947437918	20.074249520360055	11.799069215106709	31.439353690235333	16.968819317518246	22.08838958287263	18.236065787139577	18.133596639741366	26.942343019837956	22.46994536498763	23.458410798692036	19.583668112558506	5.122326567851093	22.115854128202997	25.592026137941957	15.23484494852202	20.632579631598784	25.276267030612093	16.296024157153905	19.10242023249953	12.683835448956271	12.12709350797444	16.31560594138155	29.359291556386996	15.900196928350047	18.844526761111663	8.273126160134884	26.896189616540877	33.44116224561555	13.145223504622738	24.49782220547953	26.94484692414375
50.78490161409328	4.039547530004462	31.84942513037825	45.188432150336396	4.996701429119175	7.508736923614347	43.67845223283946	21.377842917871195	7.697288242462466	28.244948108302292	8.911865806650967	52.59668548910364	31.803924360784034	33.61979187675256	23.606564007911178	13.130854735226968	26.500882776230675	38.845411752864145	12.499297843943333	35.810401103720025	21.970714368143383	15.145222133854288	33.25452919507646	6.375795388769614	34.97708971041161	34.86622630437911	10.474153767370735	9.15955274060255	18.072623035061646	7.288522520078133	11.94491794897083	37.80425237471926	42.248962033877774	17.52808931671624	11.868753358754216	40.41282555100749	32.78134767737275	16.00550216876824	5.81496460695528	28.323341790769025	8.321874901843682	20.375265212482187	29.987385762599676	29.524152204392472	13.370235693002902	43.573538847424096	16.73066595053522	28.208969497768642	39.33291393014325	41.747694462567175
63.30159871024771	11.474995861457502	44.31589268080741	58.62390141982735	17.958756312464956	6.9597249484226245	57.05788164577155	19.413076418191064	19.260454791036246	40.45502847918283	16.261829789748003	66.01833119849685	45.09942523936423	47.05219333033702	34.55409711633337	26.386127748057305	39.454479136155406	51.71344685398569	25.42961986496997	49.11612981273885	33.72692061310957	3.9877357026289544	46.41409383600198	9.838134781364005	48.40557487195863	48.30450206594129	3.8792540516292697	13.049480582714077	22.651730851048047	14.486113829921692	25.393162853361208	51.08647395368027	55.57119775344272	27.239638125722397	18.5628547529728	53.52696815179661	46.22798212138305	23.259315027023373	18.15524891116881	41.4980150670482	17.30417581170428	20.469683682251038	42.98922295868229	41.58898771755309	25.654440385089394	56.909827673949025	4.148527896791707	41.01072656920137	52.37019861665389	54.74735321938336
35.34944305400326	19.033908018854934	24.478646660491396	31.953759093332923	10.521976879556638	22.95717333796138	29.048887406817308	34.56752604450967	15.108538154780026	22.381696908174288	20.430197776887383	39.39045463192558	16.953965019788008	19.54781146182542	22.409581813092935	9.132085342967835	11.097090206627884	29.193805075879602	11.074984765453463	20.9544057911466	19.23562283887824	30.528649902843256	22.729679062434883	19.011482647461502	22.204426847291572	21.935189815331587	25.827455648275574	18.028284507867664	27.73952785103838	15.285373382353477	5.790781417202092	22.864401396712818	30.13964462205045	21.15704560277682	14.7604108758926	25.15887071049425	18.974033186484412	23.767987967198454	14.011044106115095	18.31686941689751	18.70774733153584	32.65575644492766	14.621755995695766	14.509672541827237	13.667637010074257	31.314660591335283	30.949917920264262	20.138524887561786	24.001296363290088	26.388315331408712
41.5884321105578	26.59900332257505	6.387167803642171	25.10623230011463	23.765545085261863	31.08320518328816	27.997251408099714	32.49745245609413	18.80239480250393	2.427056483864748	22.495722333282078	31.502737251038898	20.96537113675749	19.09872341742145	6.267405773127438	13.75228707897089	22.023833296320234	14.331603008695597	13.531434615182615	23.313224898545936	4.640633742750627	38.06598338211268	11.14414322856648	32.077368500535634	16.469760497805886	16.766169967386418	34.284909726111735	33.606575220158	22.593078896705087	30.8249991722313	17.110606931502613	25.045181312107864	20.463380406235068	12.923681063920938	32.880287647103714	28.90077198113141	17.869075304066904	18.547193129624212	20.184240706113957	8.076201907337307	21.023867667555844	29.481759982950052	23.212820619454995	28.722324100085576	12.50770144543322	21.82726473121699	41.89165414056396	4.775850502489478	28.822597639856685	30.957591762988002
45.47367182025543	9.700588445247496	24.320466594902985	37.87963330615918	5.701668054462122	14.251614714403194	36.94073980159101	23.733168498921014	4.271538728098668	20.83477927104311	9.605118300463593	45.240107125142686	25.40960243741574	26.731256720422042	17.05977510433886	5.564660741379573	20.997505650397507	31.226489304966048	4.940538604620527	29.33909808739945	14.924681261598375	21.931282401301292	25.661001294099847	13.673082262425766	27.656625031766826	27.583699454041156	17.473783101098636	15.287517490833755	17.157295174694923	12.618584171425459	5.553966808417032	31.371494284943854	34.749244644934464	12.552300760688277	15.620831202797742	34.30768230678095	25.801142485949025	13.541747405439196	3.335667617404865	20.731675929238577	7.852650683211344	21.797863369375335	24.279634150367684	25.3152830728009	6.359459583445452	36.087304971312285	24.290306370476305	20.60471045284508	33.38253474735849	35.832204660995636
28.555080880355153	37.41273167054844	10.778709498215967	10.535281923411361	31.578720948845987	42.02072343534705	13.600017998408324	46.65866063935092	30.058183300861145	13.645840438848987	34.93852284269574	17.572146781465165	11.76991782768478	7.790034449377884	21.1032431339152	22.28008679105537	17.234731334545042	7.865341815725344	23.416160497239353	11.613284761307444	18.9605487577709	49.595343134000125	3.862803034452887	40.737246512779755	2.8316578275225712	3.375518032085603	45.26842327837079	40.845035584639746	36.950894564625614	37.9716586181803	23.727101767785058	12.59873847411444	6.932672218129447	27.15351252761855	38.175005398097305	16.314979999688322	7.0591378613020215	32.66697058271364	30.677787306168767	7.613742754131659	33.194981701167805	43.75717572083893	15.944437384449751	23.012055406213218	23.91233019052482	8.250713054304956	52.05211610230833	10.067811781042723	16.830470910491115	18.394252900897104
49.897353986052174	5.57500107284242	27.391456668275367	42.057127408834766	6.682906208281866	10.190095457284729	41.357968652514344	19.685893849111334	2.6098458637074744	23.633194954352522	5.653599166922455	49.36597573549985	29.878966413906646	31.127465712296683	18.58563694610613	9.709611188191273	25.410829534315482	34.69823808244593	8.469825729485338	33.800739272975214	17.135860972245847	17.731926488644746	29.452030270752644	11.432872954108493	31.84990288543927	31.804908348929906	13.44801450129056	14.153210367565418	14.292033765487309	11.980013815575237	9.986960616007933	35.83494162169285	38.72725707637455	12.452446362118604	16.06365855047262	38.781518166300245	30.172423070940493	11.49091567482153	1.2016715248698882	24.55743292153836	4.235401540664836	18.01669607349822	28.725454057709133	29.479083183319744	8.710129700482131	40.082591373168576	20.739965521533065	23.996736177962045	37.85288741744709	40.30193844495339
41.49356101421125	13.149639870960401	23.372750207108705	35.035926541415485	6.247253938071164	17.495841332209068	33.5103070454373	27.81828425542133	8.302690783319001	20.339350063207206	13.691008096809723	42.46552475686842	21.749697236159555	23.41171268206498	18.11798770588986	4.36922866601559	17.005947861792713	29.60341901726751	5.433013909792838	25.730121156091503	15.411057449837504	25.21710998729454	23.627784613372537	15.377274153842587	24.849139197172697	24.715777354979902	20.612209595235115	15.92722569532485	20.986560154182378	13.056075642168107	1.7318652803601684	27.745023848755356	32.295887882540576	15.172069018179835	14.801580893224436	30.534777526508577	22.566333016787613	17.13097114131789	7.352328707337341	18.740756975037684	11.933975746244148	25.85419968078519	20.349390390625587	21.231514631014804	7.897133265485177	33.59417743399308	26.81043502626616	19.31273217806969	29.550652129273633	31.992991426339593
31.01876206067306	23.632032162684993	20.67773981690509	26.32155394307837	15.661574883418323	27.841685498695476	23.52540513891555	37.878117951593076	18.36911064310421	19.355923738605085	23.911979494596128	33.75175070481267	11.485403531918806	13.903900385911678	21.297880679304882	10.577600751090959	6.59113749932619	24.379726934987676	12.683943658098856	15.503307433809717	17.934438007970055	35.523268390979375	17.835277239862286	24.485070620263333	16.67981077473022	16.38360494949054	30.85309381633875	23.667157706881454	30.03436643326902	20.905311476536156	8.91815293275143	17.466216307525105	24.66671311246303	22.04203906796901	20.313145901102992	20.050566107958097	13.33170378878011	25.748441599774655	17.79547170730818	13.877963558797145	22.082917175813883	35.65375076416472	9.820420085744288	12.038215345739232	14.953843561394466	25.80590004020309	36.37814880781514	16.383375727578652	19.02509817670146	21.46243389907983
42.29508376149024	12.076933756164474	26.241937708978483	37.26023781124185	3.8809711554015447	16.074585667379356	35.259380942573024	28.00243607628519	9.086029993349053	23.234124427889395	13.94929585440401	44.712235123719594	23.297999699049296	25.33188777078481	20.833436112568766	7.246345239602821	17.93716576314843	32.34898209750102	8.073175411295212	27.313167739853093	18.22370595214184	23.716583277448066	26.276845807479162	12.99186447611665	27.142435443105562	26.972692157572638	19.033426077401952	13.16685303449876	22.049830038488537	10.282290813577891	4.197486674877061	29.290983219077106	34.7443853377789	17.291140716069243	11.916969539794449	31.843080174512572	24.569453650187743	18.525280216402162	7.539936980075877	21.429008668809526	12.366960178240408	26.30911758398142	21.414350473762408	21.346067837503984	10.351778636286019	36.0193436754633	24.703793765131667	22.14984865421794	30.757499738298584	33.172477287992756
51.14864204811258	9.289827953629183	37.156242832420276	48.55858619506973	7.840975545021485	9.761649732018675	46.01479441314242	26.088790749340635	14.18739646298731	33.8052980936889	15.23784691851743	56.017009380169895	33.91899379933342	36.38822916761397	29.839580399009467	17.954944796186417	27.79808673906236	43.64885780278564	17.90105983860784	37.91471159339285	27.915972923507542	15.546854017178761	37.678107632025124	2.6174408900714794	38.51005987088064	38.318378495408055	11.213042186348662	2.5422075658294725	24.30760911395086	2.097589515648658	15.596874676441121	39.80804122124797	46.17261559157688	24.090187879033643	6.744299927986772	41.9257054143981	35.717637058218074	22.56037480475935	12.174088668022018	32.79965832847409	14.876230939330762	25.654301337977387	31.340694656218986	29.345984794114504	19.287322296668073	47.439818738723424	14.216231427096616	33.24364664343625	40.67634798499706	42.99375631903335
13.565940203341711	44.028736583465275	25.587191540833388	12.68627109824825	36.1367755453867	48.315588682482876	4.965581011092245	56.91003949789552	38.04845656937267	27.69936326679553	43.53798288251679	18.01930378264088	9.152857951520767	9.136036228170484	34.15887219448091	29.707913259610017	14.884123200195306	22.16157716420602	31.554389369498526	5.326753892363245	31.309411227573396	56.010687954296465	18.66053770694878	44.77039621760438	12.45072404268881	11.988292101902214	51.346420867751874	43.42476050210128	47.96137899662199	40.840815581791006	29.179447853979717	3.3072272294107603	15.713763267043333	38.552074498730185	39.1785762524121	1.7736069258966873	10.364977280103277	43.51251532077947	37.86537004527829	20.103138937396473	41.68295077899887	54.33126324071165	11.379672719756726	16.166729053961426	33.11174459471435	15.742007919053822	56.71531042743349	23.653956419192795	3.2386116241630383	3.483308384279857
29.203029431955944	26.44988021389722	17.714227756481456	22.49199815559281	18.983349427243663	30.82407354913713	20.1976057619943	39.60155813944289	20.441227786888156	17.006672682041764	25.963329544203994	29.9390763011212	8.499821533997538	10.245809770968878	20.29433959906592	12.158838406175638	6.150168065740386	20.70536215051398	14.11212906102912	12.429046322480207	16.951371904131634	38.54431953269081	14.160818779956362	27.99496545100381	12.761220382730144	12.472621008710542	33.926217454790375	27.413567315132326	31.151842566835704	24.612628085871407	11.605652830976556	14.458000117020518	20.744284221482275	22.411952438799066	24.210252918793316	17.46886095000517	9.559829639648646	26.745149279087464	20.21384323291599	10.61383992753982	24.108648906245612	37.17805092551828	8.263757786794724	12.767621741752327	15.978667188252166	21.886318060951638	39.80085519674805	13.577957615712592	16.657237665283045	19.106112791335626
66.47515991521138	18.57317347815031	34.244756787781	53.40704832775921	25.81494018881876	19.10189289329028	55.20466002039239	5.505462109842473	18.42610876510505	30.233684782480623	13.670449117092298	59.90087983021363	45.35741444825776	45.22869211156854	22.390513817355156	25.488256837180842	42.59189186789445	42.29989582415371	23.392305910584735	48.83514128660931	24.005334609558208	20.356706201158854	39.44749108086803	26.008280089347213	44.072729898196556	44.242554324402974	20.191952137859815	30.122690027563568	6.18051954136406	29.136254339290037	27.801946341148163	50.833962578256205	48.86243739358179	15.838716480365182	33.95463864516289	54.34079669131314	44.06065105025589	10.629624622871612	19.892905823734964	35.485023006479295	15.074412722865052	2.925471622233639	45.45939714276075	47.705429225429384	21.319647971826438	50.22700481296137	27.093145378496047	33.00448498319452	53.75008893088298	56.161391906694526
64.54653081324133	18.47422547990235	50.69154643655963	63.028511291949776	22.047964011249395	14.71971453654233	60.39873258982932	28.192419572515902	26.01856693092023	47.055885241153604	24.197642244264944	70.48652627041744	48.297092429738726	50.85542501979541	41.9106995668285	31.81126826744451	41.99399463066026	57.61601441917267	31.33359716721635	52.27171386899735	40.627652385476814	12.214265031008129	51.85331670776946	12.9057433954429	52.95433017323528	52.77278372708532	12.360480777941172	13.453807165521082	31.379539201048594	16.093673974093363	29.899346428370166	54.129875728160506	60.54962563792046	34.991415097849455	18.180344810267552	56.06538972969843	50.193350536760974	31.570003873296987	24.461583850106248	46.93545894523496	24.88636441564726	29.372300610539348	45.51302793686085	42.74579915335242	32.132764397779276	61.833147333593836	5.386784075510023	47.02347193189982	54.75339210537245	57.00650113993539
40.31480859212829	33.32551895908362	1.312919072855809	20.830197019557147	30.139160013434026	37.81279843400198	25.4201174799896	38.45246016095628	25.527512766807757	4.317881464167763	29.159887400461642	26.399167493780293	21.385671979863353	18.375449617335665	11.685991134459051	20.00666463783317	24.39893694704214	8.33766586953837	20.05185105868199	22.641318836485333	11.20059432354648	44.76704545612745	8.108494757087724	38.660964646675346	14.318323480004418	14.775203305151672	41.01312248628754	39.99507249159656	28.496174000833452	37.171132392075386	23.046449649514322	24.00375716782149	15.712821162029991	19.155643501962302	38.87970922887653	27.84873640073134	17.257912100444763	24.71763086838419	26.87498514862428	8.534900468394465	27.724272137336794	35.37090334615065	24.63617822491171	31.053983082499755	19.2051579331528	16.973360989600547	48.615877147168966	5.502689973824778	28.140622817684488	29.948909858044274
26.83358037304909	43.50133478794986	15.112876792385087	4.958837770076171	37.5349376299318	48.1077712591077	11.040631421761956	52.47937935641187	36.14615380638249	18.6686561793465	40.99196486636688	11.520906592288512	14.929104151109497	10.790600710075067	26.430246066500228	28.357744342440345	21.406595003242163	8.755284164527792	29.508308633367324	13.062920919931457	24.604597981586174	55.687176473697306	9.16005882358723	46.70065623897626	6.795778348293688	7.114680460551949	51.35393366406929	46.6594849735355	42.684617893355245	43.80046489035265	29.69024210670514	13.10619289634032	1.4398654489112261	32.89953678921616	43.74799177589044	16.02769484565138	10.720994536657777	38.469202398639545	36.76826870825246	13.618261795694993	39.25953792175946	49.53440770179781	19.30786869759188	26.284379307222018	29.97595362765057	2.331128153789975	58.092935534815	15.59541265378136	17.04857576624887	17.871408768193454
44.97595836491665	15.837498423936356	17.02062050240678	33.24712743930315	13.832405986480076	20.356044977063057	33.97612317437205	24.395186635316918	8.03868285569656	13.200926152609952	12.256792947250354	40.29698477032123	23.819706349253064	23.837245409535083	8.94078492095981	5.563218195221621	21.547001920978406	24.56019384343626	3.942926755399449	27.31985734634645	6.815967973145286	27.511492272827795	19.837467375935788	21.50397980030862	23.31320099727601	23.390508458454743	23.580073667218183	23.43468670332069	15.361639615840513	20.78831410938243	9.282192270685321	29.330195692062333	29.36325316838778	6.73014810549176	23.602650529168596	32.80432525405222	22.705559394916463	10.919080645472228	9.441977353414025	15.158826719134469	10.5956539111965	21.719142924456204	24.141491443270272	27.347404121762775	1.8271555845003495	30.744070023735453	31.123274028002843	13.904423844808857	32.215407607427245	34.62337633135359
32.004556258101786	23.159474903082614	18.82859375927539	25.714317854921813	15.632888834987229	27.502547867665292	23.54290121111221	36.75725724660653	17.394140343450143	17.38928043176133	22.941081064403722	33.17093542329286	11.7382682024076	13.585124517023942	19.337790416663225	9.287945985692385	7.90603760874665	22.879765849831198	11.344617361978445	15.713813188135077	15.970082190505316	35.21927548671623	16.36595956602321	24.663451592117646	15.804713821024638	15.562211707674436	30.59140545153388	24.186118437255367	28.63446172841311	21.362117179712516	8.304765678788211	17.729865981818026	23.696349085094795	20.3638035081805	21.21157059112777	20.600193275321462	12.859783489017612	24.292408739538274	17.030153775217048	12.181617590950035	21.093328899555004	34.43613104290119	10.80037767990594	13.814588096538339	13.463158565568012	24.888707043503523	36.452816276488186	14.509729105145114	19.694923455439863	22.146919908247227
41.37431072681982	13.71818939947459	29.01327131025069	38.44412134344525	4.8803334626228505	17.083126047117787	35.69047461893534	30.52527553185469	12.34259866029754	26.2473253968473	16.743319171125147	45.89638600419477	23.593378877460506	26.137197997739314	24.321399860581057	10.526135627008754	17.55109031848604	34.65307784814574	11.593066568540571	27.58915262735753	21.603631422246316	24.411701851290683	28.376266557135825	12.43189293766307	28.533291782855006	28.302075539557528	19.7192746446725	11.451709056603992	25.247756875012215	8.662667052300087	6.9639518669771645	29.486893869725954	36.359560638050645	20.893482593833934	8.960340270722867	31.676073044406525	25.51530884985164	21.91371653965837	10.563102476839742	23.666254660999513	15.324237225687114	29.06598887863415	21.096623954895673	19.850618123452325	13.939364939679882	37.58110754444589	24.38088393514079	24.802015388574812	30.465288225753465	32.816538119963184
28.401306804845674	26.296344677572783	26.645334207887714	28.919295802371252	17.548007033298227	29.990680174540525	24.380481655473304	42.033452975246014	22.539948158758424	25.617445938842025	27.896085946405563	36.09431258402531	12.720683855580196	16.39786138868429	27.601456660314916	15.804510439982606	5.824771575213863	29.43720998196648	17.894006357607136	16.32080387941535	24.24963071291808	37.39075442935197	22.942463374612206	25.20134350624459	20.39268652709446	19.978331311934195	32.695028032444654	23.32560331162494	35.002172251810634	20.916422549974826	13.0312421244485	17.935387590339143	28.3230079759852	27.752306869427763	18.842434055672573	19.396824126766866	16.281611291583364	30.90356355403343	21.47983222095772	19.58525961124782	26.164246213671657	40.09147628493704	9.045480458084574	7.05638094151453	20.384311656033073	29.2872350074768	37.07398422332546	22.438369222264058	18.035626711253443	20.263033116832407
36.56520920198755	24.83331270443897	9.825318629813776	23.280708301386905	20.03166338557131	29.449110398577666	24.32197733450541	34.1890141316694	17.311617349324276	7.843576104697249	22.122661781342224	30.385627463267095	15.430127125772977	14.468862320622272	11.10348330324007	10.032763069248027	15.639307363591097	15.791139545006065	10.799013465935987	18.368768542400353	7.930068332292393	36.925608050603714	10.193829021677795	28.973340344002587	13.368743876770614	13.473574494475043	32.70691845331202	29.785916781007465	24.747264764626717	26.913232266015598	12.491098369238518	20.280007053524002	19.54710093495855	15.100211392430507	28.212248046842493	23.996601776348935	13.266820517095507	20.341807990750123	18.09177849159028	5.310700424032734	20.381702472052588	31.39406213761222	17.104976994600175	22.303419874133	11.098094860026276	20.917748454051402	39.78978040386153	5.551751850621174	23.674717404143216	25.96435872831116
50.59951279224578	11.134952297319392	22.624342811481974	39.52075956947927	12.781633685939395	15.264648620816558	40.14895843991202	18.303896704085737	4.404499409660368	18.59934366525614	6.256717281549833	46.542793498280496	29.638682685733507	29.953928312442002	12.378661441332419	9.48742797816774	26.59058532359422	30.436757460999836	7.390672249118146	33.279569750437794	11.714313889442113	21.882085190213143	26.024126674492315	18.16305214311894	29.58713638375015	29.658115429978537	18.345444519509915	21.02052658590118	9.995507006141272	18.798847412127092	12.073428678092782	35.30824944457826	35.57736534595493	5.603427088579389	22.64067942059082	38.669482553752246	28.849024474929085	5.915787139490496	6.507129865862306	21.412196837722217	4.8932107077016616	15.785581001423168	29.495167113847227	31.798459388581318	5.494733402080743	36.960277729519056	26.206241983414422	19.92206153747695	37.98390294771296	40.41781011647326
60.77063834719288	6.66603598310973	36.41516211299613	52.6508530208812	15.519181776601597	5.127568280242885	52.31576697452912	11.52269124051249	12.293920839657517	32.38209795293116	7.537900065203139	59.85107695574003	40.89471138849188	42.06605740337464	25.741622015269336	20.561743762216665	36.296179668365184	44.20071662443193	19.02079765478575	44.811840071735524	25.48104000034199	8.363060693416111	39.539415146105426	12.43810573457245	42.50872748900016	42.50393565540179	6.324765139769348	16.671422964207434	12.739707498574042	16.31815618845035	20.954797253842116	46.84730791185843	49.01579605345189	18.137350133507894	21.24127258356951	49.790995637087754	41.08082216202565	13.591020020438656	12.185095916930996	34.77077405343025	9.13676113852641	11.526584905338966	39.66579573719265	39.91725543944571	18.394017871408174	50.39065433013193	14.031165591490304	33.6131400635628	48.84662462607782	51.29325864438319
65.18617982026444	17.841526932067726	50.336261812315136	63.1073380213909	22.02627633993482	13.870315847727323	60.67436455729763	26.803297952728187	25.502172429888862	46.642148485885116	23.383340881319693	70.56136355344601	48.57607718527876	51.02920659219503	41.30031544516178	31.608877024912637	42.37181287342944	57.37731915086845	31.0301284141596	52.56685961504777	40.12987920626872	10.786256855520639	51.70585011240328	12.862339866459354	52.98957923829917	52.82345369937831	11.30656227434462	13.898882801278948	30.295709874678263	16.405666811157246	29.866684463829102	54.44867570716158	60.510699073223165	34.260442486279075	18.86708568256304	56.47644475675802	50.335357165586075	30.659916932891246	24.032780118833262	46.77896077652045	24.16872344458879	28.065641349928267	45.903803873247966	43.356957822705496	31.7084086059801	61.80710039980817	3.9143140049077236	46.743712358287425	55.18887050589252	57.467162198544315
34.575402283778644	35.64763170988154	5.013009482224175	15.093467304690133	31.063412557790116	40.24590092654501	19.50452071828333	42.875727330679084	27.952969074800805	8.591160721864524	32.289877014011545	21.15685648983446	16.694556656766366	13.18500200476014	16.426702142856534	21.085497435292922	20.918055447214076	4.750010686200169	21.71375056261587	17.314575675648964	14.949888365861018	47.56638953739075	2.6823743377462566	40.02988895252654	8.665507181976132	9.165881662702533	43.49894466937931	40.76184247465017	32.9766416346456	37.87994047024416	23.403420015561398	18.488226784379155	10.174742655015706	23.283045027087415	38.85294092216497	22.26793857520985	12.192361124988413	28.904033647610273	28.94954710636118	6.282834604672815	30.675467005974685	39.86497620715921	20.443756135175377	27.281397317297465	21.55925917344702	11.513300579338829	50.74916875657928	6.190051504511826	22.694537200574203	24.358196527192938
52.38362722634233	4.959113915563101	34.83023673646468	47.77745861544121	6.833732089963613	6.335931723126309	45.95705388238321	22.01357721396176	10.631494898207803	31.24833916491522	10.965807861421007	55.208596322022984	33.97557926752949	36.00822376424869	26.58884627098579	15.97843115045664	28.358664916258867	41.757042262962884	15.459213146640865	37.993007999263156	24.98438281613214	13.398185491666055	36.08470065464358	3.416920595614721	37.59169127619148	37.45841391787112	8.714155062141158	6.799938395255317	19.98980318812442	5.709335396366139	14.445446882661537	39.95952700636854	44.97736761216044	20.351043183308157	10.625855759041729	42.4076964985832	35.218370109135314	18.39321761318477	8.81222203266881	31.15560684418562	10.751187805106644	21.42247801378872	31.885976981951654	30.835795162289042	16.384186056517013	46.28961975079633	14.07032651314507	31.14800119448047	41.264916537243145	43.651896439401774
25.24579613187469	43.793560044461294	16.313819623238007	3.9552793542928546	37.57634340178103	48.38704076638024	9.452539501659151	53.23246374771791	36.54485688634892	19.72983081028031	41.49334428792012	11.089504361029817	14.037456775037148	9.997827805052944	27.415969693176127	28.61892951353457	20.680490595670662	10.279380142708476	29.863017293963136	11.864055916343712	25.45106972388581	56.00756524658702	10.036982243021335	46.738184712842624	6.615684429175067	6.8245361164300435	51.62289222283219	46.55287206219003	43.493574180860755	43.70959377162097	29.756156755222946	11.753018635269239	2.8294568401244864	33.69689418837526	43.479256787245006	14.541165640964103	10.096591750050957	39.23256465989718	37.08151830349189	14.205782735482035	39.737265243136605	50.31729465138195	18.39182482351338	25.285702778574567	30.460945149010257	3.134563492740477	58.234836493348624	16.470254806639	15.60820156383597	16.352120496846556
3.466063186468709	51.904457546646995	38.715108269026075	24.63458670854865	43.253518349713076	55.713720481971436	16.54639148716178	66.71172784830117	47.21284343968288	40.4772220684037	52.750505464621206	27.57871393181081	19.862481562574697	21.713036193955183	46.30927276664068	39.27301819740159	22.25865052418063	35.47710317428124	41.32510121856112	17.417832790502292	43.22109736056923	63.12056648501171	31.870030812750393	50.76120146355333	25.693697974266904	25.204361397435587	58.427533764226716	48.42484280441484	58.5213023710024	46.289176386969466	37.68057180984355	15.927066407262323	28.616802992561226	49.67414108043354	43.35004756761726	12.092115866601878	22.91120284924647	54.12111396344976	46.54515491250658	32.70576732432222	50.92637786844651	64.42178403554522	19.1980861185412	18.97064808109363	43.33289084739658	28.39534928937087	62.474370232623876	36.381240011059795	11.865847409724099	9.998305962992127
50.993236187857086	4.234512179336105	28.687011583799535	43.388174767323235	6.930247921528491	8.848365202442505	42.63038161188071	18.95596079401289	3.7298959642724325	24.90394583081838	5.224445505861442	50.70198755383839	31.099453671524046	32.40959832107133	19.689366855601342	11.030264904949554	26.507369836447715	36.02447746675519	9.812570645896022	35.0353461602725	18.351271941532232	16.394715021458236	30.793891981471436	10.468760606358348	33.17817988287769	33.12969453184533	12.106365459603603	13.456513505966832	14.221714595624933	11.471893358560589	11.133535936760946	37.06669987494068	40.069322489698784	13.296632549096325	15.79629426004257	39.974539494147365	31.46415296920891	11.794103641793887	2.5316873616601865	25.90004500862678	4.187525638010367	17.458495946699298	29.855050420985673	30.404863240887618	10.001254006679927	41.424320736772465	19.437124787118258	25.32192374586391	39.02515003124493	41.47172411348242
51.273734204686676	9.863528916859774	23.92405867894901	40.638252275608316	12.1444858682137	13.94589256394588	41.098491725400294	17.509880458062696	3.663674681699024	19.909412395469076	4.959552565372295	47.69918830352404	30.419754741444788	30.87577947395905	13.695695828962899	10.027762898254325	27.12290770009627	31.710411881544022	7.991641502018181	34.11498958365282	13.032820807528935	20.559885722855867	27.21679988519351	17.0314764225349	30.654354545969532	30.71086659198902	17.018578456548475	20.016030952248233	9.737233096763646	17.884099435211066	12.269982659375291	36.149611402087295	36.75699392898452	6.75337813538076	21.877993322844677	39.45491081561363	29.788756639268346	6.024370375753067	5.732245320053626	22.561118489912925	3.565071272288051	15.121268618840016	30.11102536417781	32.14375824805333	6.406506034660639	38.13873142149696	24.88801949069478	21.163359223047497	38.72965422607076	41.17097739872209
48.83358656724077	14.737484067614368	19.00607436279582	36.456607965725524	15.030717231607317	18.95604581303877	37.59679338277739	20.83331744761242	7.394084734085425	14.94944388266072	9.93085349395702	43.34864640122622	27.654519599988443	27.532976163473403	8.722086257817239	8.877123071060918	25.388275039996213	26.89625533826959	6.867237881438783	31.104557330887413	8.042167561090178	25.584037492167102	22.756855520632953	21.435202444489413	26.710931856395103	26.827500870161987	22.054583952714903	23.98147795137773	11.550427767663068	21.56909139487119	12.267581097968339	33.10412787000616	32.327842968024015	3.253355337268182	25.00559319279612	36.617896810609885	26.379409682845477	7.101355881670753	9.34511505906647	18.314283277867887	8.60684268488476	18.056318694898202	28.012274713814705	31.088915736117215	4.2862852090373895	33.71195409617079	29.89322851720576	16.513111076359976	36.054281732580826	38.45491324861101
17.968376521805993	36.91103888153607	24.19891804278067	18.106413004081585	28.708790577184043	41.054371918665346	12.170141792398537	50.802210816783735	31.485077808967322	25.176928916529533	37.03287226498083	24.679348640918533	4.119600774029107	7.702199011939647	30.340603800582223	23.321686804442773	7.147425985386732	23.354779069513864	25.319371771789378	4.82387147163441	27.163499233656378	48.693414183636655	18.01851114797467	37.12882495659868	12.712582696069838	12.166910298414903	44.00146575172537	35.62624629864481	42.373119658689454	33.0886630015905	22.196508823053218	5.804951880338039	19.201739951898073	33.45419659082673	31.303170284727088	6.993294256193406	8.536106617725345	37.95517548947002	31.04973087627147	17.417713561781614	35.18533922504825	48.407825455366236	3.6025451388367316	8.913783608121765	27.2127874437958	19.765216561931663	49.07638965360428	21.122883136546562	5.783310441365543	8.189705932382543
46.874745506369685	18.538737262596808	15.120679670382257	33.125990713397236	17.727492150031246	22.84146510716195	34.831091340727745	24.069568481238207	10.942525307898649	11.039147453230264	13.87700202928342	39.859891010875415	25.633098804657315	25.002798480335596	5.097136195409573	9.52114103826922	24.304921236629532	23.07668609022282	8.029349656724477	28.818702402373916	4.127606195918365	29.53075530461886	19.26151226305018	24.897716598591195	23.65134691758756	23.82088070952719	25.966395593270956	27.13589541039309	14.355107981478053	24.574867390470835	13.300532086240048	30.764934036321662	28.807156470341027	4.584854598174536	27.591336410150745	34.42057378381473	23.806435083085947	10.062378596896679	12.707137238854648	15.081046252742858	12.53592705593979	21.147578334756155	26.560344692850713	30.446756889010054	5.738171141504887	30.18826746216523	33.76486058045336	12.892433119110267	33.99850263541618	36.342416131151296
13.622006136334308	50.29696966195114	27.996951883195834	10.039785178092034	42.69929951548855	54.685095786062504	3.905064092085499	62.26448716113542	43.92625534262685	30.865910040357853	49.31756851297274	12.620206953180581	15.563065036324325	14.103477578505698	38.049373627438236	35.57324303805207	21.807109055349482	22.66133216075515	37.280999830696246	11.545836848175218	35.53908427990809	62.40467450643307	21.13460146620102	51.49028895780058	15.358028356951769	15.080397108043647	57.77872436763011	50.30696848439294	52.967784537984805	47.676608784923566	35.46586800379114	9.625846437149441	14.833012407707251	43.31111016448265	46.16781012650316	8.366668249860044	15.183285553992897	48.54817260547282	43.93737505633072	23.922617295199657	47.47352034543597	59.55116768192938	18.35631336477045	23.152169467733064	38.569735881389384	14.237780716916202	63.411853582471316	27.077607238178643	9.932048380370967	8.600526971719715
32.04439702494153	26.614876639156765	12.544939816623112	20.94861960446051	20.4129418901831	31.18435419326688	20.655068010349	37.758455471712836	19.64024665216451	11.801789792797962	24.891689770202635	28.330067389299835	10.818021068118629	10.462208026601887	15.840293133012942	11.45222618487011	11.11109004374241	16.408755186225264	12.916400301851416	14.027196365286628	12.626480769315823	38.847968794131965	9.955733117746934	29.575467501359878	10.725038077224658	10.652778228893697	34.40582039616478	29.71254156207249	28.655115599998293	26.832869460040662	12.562386150687658	16.009021457648974	18.09136652549032	19.27124677306946	27.295150818515893	19.59967094905419	9.349721828882613	24.207747777374358	19.95946663494435	5.65946248722258	23.066532138440188	35.098378354114836	12.373265502050844	17.83176812729919	14.039817003963027	19.381042547846146	40.97882673218665	8.34966149748702	19.162452943277984	21.50686685262667
15.535855378575173	39.93821664431983	24.876596892666935	15.953426410709719	31.830902112633247	44.13138373344602	9.270314976871658	53.482752214564584	34.30764887259333	26.336364712733193	39.84298717708378	22.103938356111367	5.708925293128956	7.768830239651464	32.072343726718834	26.054920509821187	10.338306425041681	22.958348906938017	28.00046856289457	3.6288902750761456	29.01007212335591	51.79120339931531	18.28164480906661	40.31470280381099	12.411989311958166	11.872746772112903	47.106045290289856	38.84174222785382	44.84696570028276	36.29742636561283	25.15534006304405	3.3874404289780955	17.81338398254676	35.71478462112185	34.51450505514474	3.793327562513586	8.886899802840572	40.408208584906106	33.9643600400968	18.53791127827568	37.98989338904475	51.017365899373054	6.795322371089651	11.589766500049391	29.768398398638094	18.17826551815855	52.26357757629843	22.23860440384425	2.760813142321616	5.2119214550774124
69.0317674596355	14.672599311338653	44.58705370589692	61.2365887942384	23.329586633275483	11.012369885488908	60.91161424214976	11.445835079161212	20.90439571701153	40.5056457669506	15.92849245353872	68.4091890180588	49.422004141367324	50.6673335548862	33.470953074170744	29.169851337215153	44.619355098610136	52.4852759005477	27.631590362106174	53.35970610843196	33.59579449379252	5.6526043750300605	48.02187984627623	17.664361521674927	51.10963195054366	51.1097420084389	9.049368665746913	21.612320030365485	18.205601685980827	22.268419150971624	29.414020901378272	55.39126160503927	57.5331123328939	25.78232372400826	26.921899552358692	58.271151113110484	49.688464502929826	20.58422874165649	20.751580807682807	43.29735866118992	17.643199618162594	13.536828867667793	48.04039498942905	47.855868298807835	26.92685936925616	58.91137915402194	12.191695594172304	41.991858754708545	57.289018232208946	59.729026386595685
8.415424642354154	46.090684692741235	33.91103521847495	22.207691026450327	37.47881763800018	49.94495157896431	14.077908460711946	60.855232358855524	41.35219396686118	35.355299318176506	46.889716275368095	26.59472981684716	14.403783157700017	16.791645743845077	40.85230095298281	33.427815526933294	16.397987058069074	31.513219616792163	35.48626425934058	12.538824574091445	37.70152190344547	57.39462008158619	27.244774894337336	45.14318486572751	21.22199465061169	20.69916775310038	52.69579058157688	42.95121477716257	52.713108173417	40.73136168988779	31.821539482769815	11.438560100475652	25.401279525001033	43.95268017462002	37.99600241063715	8.040306175215019	17.928974291919705	48.32358688905113	40.688716344967126	27.55247384060467	45.065690073065895	58.57639151466958	13.37317382293983	13.438201681155581	37.5202951910537	25.43535693770804	56.92866135928356	31.260710051257387	7.206869423027556	6.286382992403613
63.973261486465304	10.984251384623402	43.596294582557505	58.48279716247192	18.309574858562662	6.370693097295125	57.22014455657865	17.268760257545896	18.62296463155685	39.671006514879004	15.108759082520347	65.83868578579569	45.35158906819582	47.12788985837718	33.501905517976624	26.13289401952171	39.91453869651465	51.129095076230286	25.022128632155376	49.35956608712524	32.865636143678614	2.074425760290563	46.00177819415502	10.913796019992272	48.25959403159247	48.18281258563042	3.129646018496226	14.497929764047402	20.90702001458765	15.620692378384804	25.451865758743	51.35109161902829	55.2686452177	26.054784002909297	19.961969137278096	53.913229976860826	46.26191841130501	21.804687853597674	17.72945055662244	41.11046509633103	16.322838979930747	18.40740211714576	43.43026369364062	42.371830871849546	25.02969145871651	56.6198111661897	5.891919997122077	40.43353500820324	52.800630873003534	55.19980004157238
31.839410543974893	24.43766027855573	30.65590205769164	33.941624673605176	15.60091151501357	27.614264752402846	29.229533136213945	41.10708746563518	22.158886689875462	29.165663096369098	27.115083364465107	41.098512585745	17.724904216666975	21.420500364186285	30.045358398349407	16.940692389650227	10.828502764907093	34.06961567457533	18.850603517885713	21.24357506684833	26.79538978434058	34.65132440473529	27.531740528444555	21.981972660310305	25.33743576599046	24.936933275266234	30.02806375865623	19.52452337784453	35.05901524138185	17.4215225336712	13.4599990662984	22.779814376511933	33.29966108688523	28.93944560930013	14.588612841505343	23.934321931216825	21.28394760142809	31.270425496243366	20.7116988159332	23.82372433895191	25.537110866626087	39.47882702278911	13.895392443570662	10.00796439535782	21.451098610470897	34.28327284331701	33.580131408300296	26.35008705724021	22.49496755075108	24.589976378405968
27.619828921050033	38.6740511415002	11.947143904755041	9.170289886054643	32.71540933701665	43.277847277605545	12.446344470974573	48.02940505545877	31.35771643761924	14.946554845846496	36.26900706627882	16.25817255507743	11.793838180353927	7.665750984239145	22.451497306671357	23.521502690601842	17.632093480862224	8.172712810504871	24.698327544772642	11.169016707437885	20.330764848412308	50.86929166284155	5.133806542751985	41.87968852385229	2.695505725762624	3.212139050439532	46.522035036379435	41.903517096948086	38.32388043995198	39.03685135405131	24.86679911385388	11.958481296875403	5.8124047640026815	28.526510992613915	39.1211508545452	15.566631348373262	7.130518312905569	34.03894400989508	31.94578046808898	8.973876298437657	34.51913739806792	45.12948848556392	16.080001581719404	23.165474793823307	25.238904390419112	7.0770525916002445	53.252116802357506	11.423193992886493	16.189690142604736	17.620996768611988
38.63485235653794	16.805548337063733	19.734925779349123	31.01868238829473	10.305867473321493	21.28226277910289	29.783480719700542	30.16286761145319	10.741475034827076	17.008374021828395	16.28946546166543	38.43599417118045	18.269575291791345	19.595229560817973	16.08498234149147	2.948125263762675	14.319101575000845	25.654590749522928	5.055939120457724	22.180853996612434	13.004859061646316	28.997723611592818	19.596053689131264	19.448256995832267	20.815166672499068	20.695898431498108	24.45616639248497	19.86367503687156	22.360020494867314	16.9791386037848	2.499468885151876	24.21580501925538	28.225152869255993	14.941576954022143	18.224590480603734	27.213098312143753	18.694366818847644	18.140810332533427	10.446595677786895	14.734441533948125	14.443317154372481	27.91500470452816	17.41137081927585	19.46082944201498	7.524656720375676	29.52524781780048	30.841643924498417	15.554224131189052	26.338342635450193	28.790770143724004
47.716972464195806	11.439493298971914	21.45345732978434	37.36689967392	10.884542071725084	15.924163671123294	37.60306112707881	21.076636177764204	3.6646151894150156	17.586516783924758	8.012272126550638	44.50888785148593	26.85481573369227	27.364667431052514	12.431457356457702	6.511523887084955	23.62308175160681	29.002632263194165	4.440920226958771	30.560713900940815	10.963630072652764	23.07033634730784	24.164748229399013	17.551327701023336	27.304045785810366	27.338085203189603	19.140190127758693	19.907082320149343	12.997486227572496	17.446455833754808	9.116900164455885	32.59681476198246	33.64219079593422	7.177098421640414	20.85962466303112	35.88990757105274	26.291448816812157	8.871682660104664	5.362290755477103	19.399681089221726	6.2586495487314	18.663741815908192	26.57055189093879	28.796220578952582	3.025517317640719	35.01834828566854	26.735168620216836	18.33292900383876	35.1629168191158	37.604177686826816
26.35177455333632	48.060203654586786	19.026329306715198	2.861744298604401	42.01192264732318	52.6653195601622	11.050739917376342	56.88956638432297	40.70792493161408	22.795815388410528	45.537221760783225	7.023158256676912	18.26113703026389	14.352199834464392	30.627243457541436	32.910064043030516	25.021879738532327	11.711776336119714	34.07080464042898	15.646047227438094	28.965730688708906	60.24897040676658	13.582656114734808	51.177235500181645	11.0938973722893	11.32460645893312	55.910218397456816	51.042738369466925	47.052990190436006	48.19519990605246	34.177401120148325	15.126848212617977	4.047085421755287	37.28912165944465	47.985927669946605	17.22911306941252	14.546415736606667	42.880766233325005	41.32879804759847	18.15850661982971	43.81055811150759	53.92113804291412	22.553340255637647	29.293008353461033	34.527665768250806	2.6918412365588122	62.61737626844971	19.965692527634634	18.520719989457096	18.758796714186552
44.18009085855043	19.0604109954065	13.86322340737355	30.937928837545297	16.937020636684082	23.540094209076305	32.31735404200071	26.288862766420475	11.26849811828632	9.963675496062903	15.101793766913767	37.81860604105677	22.935960599539126	22.399847950873617	6.179572098758597	7.731037680421738	21.63067983726112	21.565864737742068	6.7139684366406085	26.162572474099957	3.579352401937968	30.57317529270237	17.230967281757277	24.782639514590926	21.268463606280307	21.408274171028705	26.744844249803673	26.633541974078202	16.756012654510712	23.948052324794336	11.520157403811242	28.1211944618486	26.801659800453752	7.137193390887832	26.55695962690534	31.75277140541751	21.214273957760113	12.365843290707197	12.727666639459517	12.80291832162456	13.552576574136785	23.4442542521614	23.850069650459126	27.835254845346025	5.093620340332749	28.185829083152317	34.35537501767576	11.03989033607405	31.310245482592975	33.66270465820844
65.07392701331456	15.825877362840268	34.211438238320646	52.92594276577875	23.363032450608408	16.20896769163529	54.3044067245414	4.3826978109323536	16.36518632173662	30.13455040135628	11.287544922615485	59.59818102780654	44.089889550961956	44.210829807719605	22.387458554933907	23.867762474789167	40.96252235239445	42.295749679113314	21.81330339245221	47.67598464140763	23.61972644277649	17.6456421288576	39.03257033379004	23.160698526736077	43.3625578005429	43.498697137970474	17.311846856997057	27.296642976002257	5.578970466058846	26.385343195446264	25.902632287527783	49.69436201066956	48.54028047140574	15.293896074800132	31.233858866897826	53.11200186866532	43.069144882637765	9.744596808213768	17.661089434824333	34.85670565276627	12.840104354524891	1.3501525820061755	43.94290424041218	45.840614504711446	19.93582393946919	49.91606199039167	24.3179036710894	32.61685493759601	52.45047951989466	54.88040381997301
32.75155480583664	45.86043770982084	14.251643586427106	9.360652722414526	40.854623840108125	50.46776288187414	17.04412211157746	52.82782884764304	38.201979091923	18.327909654316425	42.56433251678856	12.443489068163638	20.91163432720306	16.71851975321216	26.106671002159423	31.085356236400308	27.006893281204462	6.180361120275233	31.866426013395746	19.424429017562034	25.049214396326736	57.828517199034074	10.985389370315731	49.936501991710294	12.021642460878429	12.488900377023826	53.72403564105645	50.37048324066317	42.88134526400262	47.48482060330309	33.05542223880392	19.550400961237273	5.068532901432994	33.324435210257825	47.97996028564795	22.436301970086834	16.39320765300222	38.943237988025416	39.13917933154378	15.905337772274176	40.95301516051042	49.77274940511782	25.27398901773044	32.334837670192	31.820173380132303	5.1957577304177995	60.88138520895797	16.46662979597993	23.489006052593652	24.233336549197194
24.72493545691605	42.562657200303384	15.922776222454246	5.000378586970329	36.23446805210611	47.147338524466875	9.02002757430853	52.30164177545261	35.37792412635141	19.148585455403254	40.38612455488924	12.350712137504663	12.592640640079688	8.532439127661393	26.728186278225966	27.383678697899068	19.212785592268684	10.537044906760764	28.6773004369117	10.554165144076512	24.632616636246063	54.78662156023427	9.352019937693628	45.39132957575565	5.272510734871043	5.434648252313507	50.37671713787242	45.15710539254231	42.616065535930105	42.319325561619195	28.428983269035385	10.58714055898965	3.953139144292561	32.819682586735084	42.042771569404444	13.584644814122852	8.62576374820521	38.320187548810125	35.865902267368	13.22209520003833	38.61616341932919	49.412800869115664	16.955637011854854	23.877954782220947	29.353879603702307	4.526948366253154	56.92727208728156	15.713957765590985	14.562511403443647	15.472057828368948
21.38130449105164	34.334107906316255	31.295284041538334	27.98570723969675	25.505147645892503	37.83602835989006	21.558506832173983	50.259105283978535	30.763361686536516	31.185355281861824	36.12168291186104	34.40646534263258	12.715460379191056	16.8976694062942	34.499001044165865	23.79108200072864	8.302309494026412	32.1480347226249	25.903388469033864	14.707553645799663	31.131079778828575	45.053441340969094	26.14005012136348	32.49628138924746	21.8067000473046	21.287023954088436	40.39270095266042	30.054314419549357	43.14125217592447	27.96424206748012	21.223950394549618	15.522841762554417	28.911153233485848	35.536690600252754	24.991417327029147	15.2797351866051	17.377328409616677	38.98033299676068	29.700435400731045	24.073252016241906	34.3914418831554	48.31361570589735	8.448028738597094	1.5773404412581908	28.316102288516237	29.558368256825	44.12677311183977	27.4865706976784	13.707731409760852	15.33887675587657
61.07719506881186	10.608966171482733	43.35382643335167	57.034376515769196	16.08330582166429	6.549709286974784	55.204935832094755	21.03022146525705	18.36322447483427	39.579605055643846	16.059090206593787	64.4566423359843	43.18958773131779	45.28556143381888	34.03400522906601	24.999371520073765	37.39554994407883	50.58265494852801	24.20991837806123	47.207216608346165	32.97094782204905	6.390467569629337	45.11115739549287	7.523607783947483	46.83593379701928	46.71236307033213	4.32952787656406	10.528951584420977	23.25676873077091	12.086272683681297	23.713059433029628	49.158187506707904	54.140503993580154	26.93963015942741	16.045943911285264	51.50307690680127	44.499079641667265	23.381400679641416	17.037462867715284	40.18185803425282	16.856732162194028	21.785287006554256	40.938280261484195	39.31429045318427	24.671755222577694	55.464846693040826	4.8414797250984005	39.897909553001206	50.3152132108412	52.67428531478213
46.718930122601485	18.837572838423622	14.813172999952176	32.861605538229355	17.95060613724644	23.146335294704595	34.61271547073667	24.340684076355043	11.228660102437528	10.729965834738547	14.188203241451538	39.58194437089268	25.480745564443733	24.808077408319868	4.840441737424998	9.626402423467848	24.231386443621446	22.773809740534052	8.1835886572233	28.64231802307163	3.8193927199719484	29.841570364240518	18.98663202300262	25.170582069725892	23.412296673642707	23.586279166558327	26.27340972312107	27.385528885588915	14.607015429389673	24.81470053475505	13.415513747132941	30.58318587151977	28.527883847521206	4.822332551581781	27.79892408369967	34.2490150804776	23.608841867063134	10.331092281540258	12.980062164379147	14.832211034007374	12.84493328463278	21.410867151181122	26.454501817456663	30.403731894554916	5.939748530561187	29.90855002030059	34.06817507523397	12.6091867878287	33.838713284729714	36.17709750126374
44.589375070467355	24.598831103007264	9.258537794428594	28.422321678119115	22.803236871312055	28.960199128626535	31.24543532953016	29.349784550624836	16.88803577942064	5.155107837075226	20.023275307549525	34.76371106233009	23.724984987145564	22.143261030324535	2.96066300198234	13.255392683746916	24.10359178795147	17.334691978984896	12.531039081562133	26.29711334701763	2.3096049757902035	35.6823855003689	14.465271669492568	30.618874640224686	19.734967352246557	20.014558562141325	32.10325783143252	32.51737666476733	19.412806427624183	29.82639338934225	16.920821033194745	28.085559049838338	23.741058220769283	9.890006913576192	32.33022114130846	31.915096608492142	20.91114966892284	15.484811268470272	18.492145670561932	11.232071303134003	18.68663044990999	26.306678551839422	25.629818554621476	30.70543844786231	10.949462706188514	25.098681569328846	39.865248739424466	8.088157272293229	31.76024050213752	33.95048741547222
40.0379817709061	19.064310446603873	34.9004164641751	41.36218917411153	11.174981504711894	21.276092487579778	37.248477284525556	36.4456685121688	19.434757790546495	32.562628055922836	23.285631661137526	48.67705257029869	25.41665513643508	28.758571557646977	31.404952568173503	17.4987325253664	18.606813790945928	39.661978422067286	18.792828167081858	29.153029327530593	28.532956179116713	27.623709293704135	33.16616811073133	14.696405117301707	32.10154688606302	31.77018950669766	23.201460922121562	11.595028086844358	32.14286128610224	9.989384751443506	13.730773448108527	30.809659686198515	40.11535482599565	28.225415345844457	6.336367679062471	32.1923563087321	28.41988103082873	29.048937602986005	17.511772986031318	28.81813723372001	22.07794886919058	35.34112850071679	21.92612538395327	18.280869601386204	21.21436649288598	41.21461960618244	25.734994191005462	30.575677945193355	30.778793030937567	32.90726008395903
33.53699049405457	25.883575862472895	11.57134388203652	21.6894010036921	20.093410218762518	30.479402116755846	21.855360967118095	36.51560592829034	18.71717634460209	10.475057408686775	23.860577672276875	28.999655407748328	12.331673348623704	11.752079406162377	14.29016543882177	10.713200865971176	12.549810076911978	16.12932277921061	11.998091342883564	15.450292995459817	11.079570544504952	38.0989481339951	9.858743403034204	29.22267691127852	11.504070039529315	11.496875593199947	33.71872152798406	29.579138267430483	27.30916505269792	26.6928083694755	12.26653286436741	17.41047892133014	18.51721411172813	17.844390890114806	27.43516528478778	21.04786139001208	10.598790618757022	22.86765634793326	19.174449810747756	5.154880148645645	22.054279591383064	33.81492236102722	13.913040228818065	19.25257963593581	12.907062764259216	19.84230696140925	40.46201731078281	7.270359196962435	20.648377589853958	22.976184680916226
55.2095542030446	1.3614968445355116	34.205776212515126	48.77026385914997	9.49219624971292	3.3579199654683833	47.68183905268939	17.49967253690689	9.155586820886175	30.381220538950366	7.353058448960417	56.119915824423316	35.93670599505272	37.52881287807331	24.807290141649695	16.412955893649325	30.851377617517727	41.57839536174005	15.333113485939958	39.9225486301984	23.72983509817323	11.058630439715744	36.32533513635654	7.063189080390472	38.54817186648814	38.47741674559545	6.595316279288381	11.082233238996011	15.924552937735019	10.235688610309271	15.913754921244724	41.934847352652326	45.55633905446247	17.864134006966843	15.148733711733602	44.65732661641329	36.63320506742901	14.94153620802568	8.040544786236698	31.421329341551342	7.768751578717443	16.912336147312995	34.30881148183508	34.021543184260096	15.528636724890395	46.90530044436225	13.93577821968032	30.875555276932364	43.618101747033876	46.04545857988957
59.53292110067292	12.820657435507123	29.166972469347964	47.51732115460543	19.03016271485811	14.737856383076931	48.74740075682304	9.679095854160844	11.306507241723656	25.05946249241001	7.024524577856431	54.2823079676464	38.518961612279874	38.63884388186242	17.49564380305828	18.39346473958663	35.5048263131261	37.23823006078128	16.31568230311889	42.09761800216442	18.367043161171907	18.585467256640445	33.683925531060595	20.679902221059212	37.864373742257676	37.98860960821891	16.799182852028792	24.537284487644143	2.2990737602439006	23.13507590881267	20.637199535803752	44.11573405054149	43.22822906829065	10.045265568979179	27.773913585338867	47.53812560361403	37.50065642285204	4.425055401130724	12.882541960423936	29.404907891112046	8.136817563121882	6.914905403587897	38.43472884303991	40.5464934497614	14.371506277183112	44.60867903168977	24.591289049755584	27.306193449588292	46.885562371004085	49.31298737128499
13.167711526831928	46.93599651800476	26.477669785735213	10.92345667725811	39.192908154607196	51.27726251451382	2.7493568555956758	59.36236052483535	40.74907277408425	28.984174262027572	46.19392002224271	15.280149172398913	12.066388038207108	11.170818108990535	35.83754572401672	32.389882409156726	18.12523226132683	22.07783445869942	34.16705735180045	8.067812167638161	33.14990381483506	58.98783432339868	19.510704240734462	47.912642010172	13.404261007577565	13.029139351431944	54.34160181679308	46.65246394325689	50.23042698563066	44.04334203358313	32.083320256137505	6.067237457745355	14.851980659477304	40.681328564326016	42.46366053566129	4.724494765845438	12.339835272469971	45.79035437568668	40.66632505473059	21.6667168950493	44.34265523534392	56.714078919912744	14.65085981375688	19.458235703863103	35.5877606396696	14.592349089788435	59.847968509528435	25.042431843577265	6.304243237090531	5.395643500011697
29.47308453957362	26.330112242898643	29.84262776507763	31.938142568569187	17.4718049630613	29.671823645390933	26.987055884153165	42.726192196611166	23.514933645192343	28.655995732645817	28.646638800897286	39.01772078862544	15.681144492196106	19.51272059701295	30.165556320257448	17.61504458425259	8.833876135851755	32.75333449732827	19.62440615860385	19.071742088310277	26.851467372927118	36.81775021175722	26.25585492603807	24.238704701464798	23.641968664046637	23.216459936548755	32.169171300827124	21.88327820295338	36.29151278527742	19.723716246355036	14.39448263293002	20.54498452824562	31.53452753759259	29.668079531786898	16.987241419972598	21.583833877266763	19.467464524601297	32.3648869368614	22.206519516725383	22.835625025363907	27.004822636004036	40.980727426230565	11.69964870515458	7.631761433245231	22.19626363869061	32.46954841492032	35.90548357055981	25.59884097950353	20.131194721374932	22.20556171793147
32.61797412742342	37.071911776989495	7.230289233065031	12.892464235650547	32.08155355474909	41.683660514305615	17.392238289265016	44.84574925910299	29.453099697929254	10.736206943827694	33.958558731923105	19.094756254318312	15.521891130456712	11.750614305169776	18.536253579915204	22.266017157252197	20.325993781286677	4.38399308235985	23.059264707862372	15.718997288489502	16.90305466238808	49.09038673376374	2.2664685464310397	41.13815612865989	6.943624983145689	7.475390478614859	44.94127628065998	41.667715322171205	34.977203607683265	38.78113290074649	24.316493559582447	16.745542355172706	8.058236358741533	25.23982898921857	39.493741906590365	20.456050712152212	10.874146100015414	30.84978979098489	30.34125536301216	7.102897339956055	32.303848381862856	41.85604314573347	19.494688958702497	26.468994201796768	23.100594360516048	9.418579687245973	52.06316529049478	7.9610016273523465	20.976327658797945	22.53110126102652
26.681384740055396	54.63375143376059	25.19674458367697	7.488228346749506	48.44959299628919	59.234940330245976	13.719002565427688	63.378105800036515	47.303687636728725	29.09957615943735	52.134287659194044	1.1797008319753752	23.635637299808767	20.08268314221049	36.95372446025637	39.471270925326436	30.52676239828593	17.426605403054896	40.65848545117494	20.421326893180034	35.436166305703104	66.8316888745872	20.133329230217015	57.60755459325325	17.48221919425712	17.64850786999291	62.47636623508169	57.33763127593831	53.508101466661984	54.509575658293784	40.63732747215426	19.384464956243047	10.562355570091322	43.77188676652538	54.086740264468524	20.41135913173977	20.491159700920612	49.37798260192587	47.90782780617413	24.755521146026613	50.40942004154754	60.389007750694915	27.710178972990388	34.03027429114094	41.12673643528693	9.178209010603496	69.12027313668517	26.464404634609274	21.911936755519456	21.43616409264805
18.243063606571507	36.12718162810249	27.222991023437704	22.02667971478842	27.58209866034784	40.044692816011995	15.664011281210039	50.925021855901306	31.39085903391179	27.764558189426378	36.91988873976502	28.441863018261824	7.440719820118263	11.448004791872867	32.21964715826528	23.578295674093223	6.468642663408634	27.037277796864863	25.66304991644952	8.790007719431665	28.930657770733657	47.556555851031355	21.411464364040455	35.52209582733033	16.46106305007113	15.922138734840498	42.852874514198795	33.631182100176744	42.97665862255304	31.25105993468132	21.836676409076546	9.548244189487693	23.167634898262257	34.51804332584907	28.977145155139034	9.64860364333335	12.130638150043357	38.63063165055745	30.697098855317638	20.181997515338903	35.10247986840536	48.69940138688625	4.071437049629956	5.201193975191407	27.8011838644228	23.74307727177401	47.40834686707172	23.814329040288698	8.131748703956726	10.126089427861366
63.43733893743035	9.183639861676792	40.64589383969799	56.431424686709214	17.662944357331522	5.286774923962026	55.71941465482687	13.290965666335289	16.09769341109601	36.63922091596102	11.794295314806247	63.69918110407639	44.077500459502794	45.51388975474325	30.1032546543535	24.126108761561277	39.08161154626353	48.36235194007478	22.75830373373539	48.0459456912335	29.755298449110438	3.9846768816289466	43.536566596341046	12.163214789193049	46.24076721735895	46.20725190868038	3.799384262314301	16.255270349897625	16.745691803080106	16.670160282577577	24.034940425623578	50.067451375008055	52.950491031968646	22.516424406615627	21.418408683591736	52.850310304063306	44.576334870282615	17.938756063860687	15.620823873862152	38.71342996275449	13.263410271269285	14.220562220455678	42.532991837563834	42.171147485572654	22.387318795373695	54.31834029562	10.1383369047331	37.72539589571617	51.82856946126525	54.25985982548473
6.960116477030228	48.16371565627696	32.35644825612533	18.33094670210231	39.80467170429654	52.22629798074265	10.153790522470322	62.09779320742499	42.824980344291504	34.313666231553476	48.37172203076369	22.06519624730217	14.35497129559391	15.555808552844164	40.47750769135568	34.63415823251923	18.223813050134545	28.920005764597057	36.608020915739985	11.334755254884232	37.498456941967305	59.810883552255405	25.456937413136654	47.91911988955386	19.254709202114547	18.78065352207223	55.10866614858524	46.0408297386158	53.51020069764548	43.66862486857383	33.51870589792648	9.636366283464065	22.10836854808038	44.358818873455824	41.312896926971206	5.755675861718471	16.779902702882694	49.07194938675662	42.38319989832724	26.610820954728293	46.52307241151663	59.65897339730022	14.793580136837026	16.851964818669963	38.418386616741	21.941486002845934	59.819287491517635	30.235647701175857	5.961126003654006	3.6829146857111774
58.72040939688331	11.926292089185832	28.835460723201503	46.98331185525972	18.033373147368764	14.022923028341284	48.07875222602725	10.294060510972251	10.332144872386563	24.72275319957398	6.048727939046871	53.800666037160155	37.74801160517788	37.94181803319898	17.264238193093902	17.531994171307783	34.63831686624111	36.89010841866313	15.46752351833373	41.355959395593224	17.961291193364417	18.205591863773915	33.19561020673738	19.80653140926994	37.266568704054514	37.37951895916154	16.204725618960538	23.627694203418375	3.1609560000621046	22.186797820718464	19.70562032937064	43.37867439914945	42.753836320236964	9.695338335689103	26.80688765000255	46.77423022324053	36.812816705622595	4.163397238238612	11.88953725756811	28.851409166271875	7.139436725707196	7.664644018320157	37.596212690917085	39.62721547317922	13.591473682112587	44.13604632364348	24.065570408576512	26.84738631257874	46.10238189592563	48.53414717014484
43.73232504142245	16.868663715375416	16.00328689800258	31.936313188496214	14.242904821117012	21.424656590714104	32.64772793843161	25.722793261547345	9.092616569824235	12.28758593247274	13.519041116387244	39.00485150975867	22.551417599779487	22.516526059037215	8.805847602160616	5.1712068707826635	20.453633838269564	23.422923930914465	4.00323158456067	26.02304828400802	6.270819637661792	28.664630570619494	18.58124237781105	22.23975375934501	21.986817836422418	22.061651813183914	24.66312575169659	23.974483174033708	16.639431477259727	21.268620521234663	8.973157907347906	28.02947821454977	28.089126361944796	7.751875825687658	23.846506014743188	31.521785909961203	21.381485546564942	12.191790751484385	10.334982117747101	13.867900055419664	11.827063673189288	23.036506120397082	22.97090050416677	26.370235676855092	2.6879257204188036	29.468562832627004	32.122603128561494	12.737052117022296	30.950767265211717	33.35275614696079
28.309313094529053	31.518370483792324	12.479278736680154	16.10571873788189	25.04902004406771	36.0750568190249	15.895292199426066	42.479050085625815	24.567919718646795	13.335468135321939	29.79276077972747	23.529294204453826	7.760177246695857	5.963682307426124	19.132542691602744	16.373426704763087	11.107250142546837	13.707495321642632	17.842195419195967	10.018427044386097	16.22488100278155	43.7523604442326	7.285374157960951	34.20934376060949	5.918901212239468	5.782942480604767	39.28677728388246	34.08141217783594	33.193652960960414	31.224686873757257	17.240760908588626	11.84866430723496	13.67025873661502	23.607641498104158	31.24615899453572	15.64550489976419	4.7518673377503715	28.764677530127827	24.881329509911087	5.551237720025024	27.974367199316216	39.75614647783312	10.864961963260454	17.517759649019528	18.876978103337407	14.884694781034117	45.74549174115714	9.261706579074755	15.48687536101952	17.67074074561012
57.89416395804458	3.7208821904216514	36.219966323956854	51.24605790332482	12.15029885539941	1.3593983834436738	50.29471461266626	15.772555565141195	11.224025654538243	32.318234553346045	8.170053424768748	58.568812296457246	38.586685933405946	40.12017401916215	26.361152744234673	18.877131727746086	33.53616741689035	43.7305110165861	17.67208170905544	42.56636855016951	25.552759680377783	8.529401839769996	38.627588638872425	8.19374816764401	41.03076500471931	40.973807599543065	4.380305088237939	12.421248343625315	15.719108299492747	12.105233814251601	18.55062601093092	44.58233097404141	47.93360749809258	19.108948588740077	17.019044379635705	47.32770312545949	39.2085246349084	15.497385616819463	10.400608981190626	33.74750083918761	9.110265198102823	15.603444418977471	36.99108448581321	36.67799865678047	17.631044720093207	49.290237299344604	12.235614447877268	33.034595227728644	46.29511832665968	48.72402753014266
38.360437095155056	19.972087468076655	14.64763773873567	27.671587287545766	14.904976364674557	24.582257917797953	27.653391901577834	30.839952644571145	12.718310676253534	11.890171177984492	17.892451441468328	34.94717941358659	17.208792135323158	17.4269736457965	11.954404104884878	4.931571336960124	15.22595201111764	20.924075676578948	6.00506393637168	20.75994853853441	8.638312238647421	32.15853218361047	15.193573763470756	23.845231593030295	17.501696078584644	17.495572720803068	27.83272035633069	24.684567957047616	21.975063458010684	21.81933714627411	7.5001759937303865	22.782028686669367	24.317936045610487	13.055945020692198	23.32918699761727	26.208219329493964	16.342073669280136	17.535389192777252	13.236573574271361	10.262550568209909	16.07501019804925	28.24766598758213	17.619511694820808	21.380403498891308	7.056276397197983	25.667094834134694	34.76250632429998	10.545890656749801	25.60098821565882	28.012717178641864
3.53925721454127	51.15399809379523	37.55589120068798	23.501527602942975	42.542331462525446	55.00806709480106	15.394576416944389	65.826446993885	46.35365482777011	39.3446266092759	51.89669285504501	26.574288844669997	18.800493826767948	20.57345240200434	45.22601582073399	38.36703836195529	21.408267603138796	34.296333348081944	40.40893735803313	16.282044280992196	42.1529293766463	62.44952582647957	30.703185528929783	50.159192940994586	24.523025506486505	24.035287745023208	57.751940101825	47.89771627174944	57.56900503579119	45.71943394010275	36.84740339480028	14.767715069973361	27.44939239866703	48.6704569982382	42.87512094869253	10.92420189819295	21.775679147832005	53.16097984743852	45.721651446103806	31.580298935097083	50.067422716923964	63.51151837294532	18.280757516459154	18.395641623191295	42.38766598064752	27.238035086037723	61.9137361395278	35.25010737428975	10.73288674035324	8.82795067041
40.53551760526517	17.676973581009833	33.86511692315349	40.989674854299416	9.677988987779836	20.038926122630542	37.14834347586665	35.03040723478003	17.927790563376778	31.42215614021692	21.800593905460783	48.348372551138546	25.20648254744134	28.403975571387075	30.057481805240997	16.166442179730296	18.488756263348368	38.834488518085244	17.39825440279533	29.01868150984683	27.229597810577157	26.561467227568034	32.372217634335364	13.668361109505168	31.56444688484915	31.252857680325985	22.07597617878579	10.860059496472138	30.640709435790317	8.981046231586078	12.42864748617111	30.73317937346349	39.56190799882763	26.755797410986087	5.956478410604835	32.28780779239457	28.00494913798811	27.542034224306562	16.00493172436323	27.932398664523042	20.579423170355987	33.887684161353235	21.891863165682388	18.707366961399522	19.79226745361853	40.68981559072359	24.97632413427048	29.557761987510204	30.90947346963322	33.092816502063734
56.07539920697212	3.7557714438787104	36.422810599683935	50.52176125485255	10.28320429759624	2.4157826109620206	49.128709635334666	18.670550050750297	11.43321175104579	32.64426289101205	9.747332976224016	57.90794878033792	37.25747342788269	39.053147159040485	27.207003517578087	18.266456181361832	31.88806482571987	43.69599968163625	17.351939662250174	41.26461898593406	26.0526387397155	9.72573532233596	38.31629074845076	5.308234700656706	40.30051647467394	40.206161948986114	5.03199414293197	9.526533144573436	18.071656624420022	9.270851613314647	17.37323842711978	43.25746582712108	47.451516091916474	20.306467702867536	14.164723889107439	45.844706670107165	38.200979300671015	17.31963845366726	10.123654166247983	33.395161060732235	10.213090947189162	18.436853405955016	35.39020749525052	34.634821574167695	17.738503137758908	48.78955117303698	11.711561841727136	33.00135276171256	44.74942882391423	47.15725813669894
34.48100261952628	37.657397263560355	6.28003314448811	13.93851553444449	33.077498328611036	42.25289892974563	19.088161735908525	44.63220594271978	29.952031018197523	10.185839583804842	34.240324470900035	19.602039392218284	17.59310886114995	13.82838385405793	18.037551280253478	23.108961377464983	22.27483042788049	2.7633642374141547	23.734635997174752	17.773765476824344	16.760336636514356	49.55555235744617	3.9325958301396464	42.05187539554563	8.990285789161897	9.527207116963654	45.50474597710183	42.76349348320551	34.7081625211499	39.88041607783293	25.401495320232247	18.756501847259333	8.805610180535114	25.07033330569042	40.80021196860587	22.430803074802256	12.952403838405548	30.69387141625821	30.964727288347895	8.223858964528924	32.640620356742566	41.601547831633326	21.53644764757858	28.485786742848596	23.55306548795976	10.079328278122949	52.769277782293884	8.157495911204037	22.99099455137289	24.49521295770802
54.74024644756294	11.546493179672423	41.39552780790678	52.86633356415106	12.165589562131956	10.149439488071105	50.17156511843804	26.69822812396568	17.78105600212352	37.97493053049544	17.795392229280957	60.324548465945	38.06979838871745	40.64012159502132	33.681026671209146	22.23092534697124	31.80934478738948	47.972041452696466	22.06686007242021	42.04814710620275	31.92899741800469	13.777368400697481	42.02463319669747	3.7698086461859024	42.8405188849809	42.6429611053257	10.274920969144345	3.3875505726458988	26.491441231994877	5.865115468238258	19.947802202434232	43.914112682933684	50.520115871524396	27.528979019357887	8.762255985589832	45.90875352977094	39.993356961586876	25.35302073173945	15.8899930920684	37.141109694722225	17.814251469420277	26.770656137183284	35.33863057940335	32.89825757158928	23.289878430535914	51.784640350396295	10.786037713875183	37.52853836669854	44.62026367338863	46.90105112873242
70.07308824063954	16.80727397068613	41.85796200077203	59.864814557265184	25.58064898482568	14.803678680810043	60.5051479892339	4.619531177725282	20.74270658910764	37.747403007244536	15.201473631376187	66.76918256688684	49.61257512981321	50.26981959667581	30.18863322593637	29.01679592195083	45.61481089597125	49.921298909885735	27.160842165598318	53.40006956208319	30.998466907706106	12.366843630763288	46.168658800443154	22.19733554303021	50.0005139327204	50.07754686023883	14.229810145852273	26.405075605652907	13.600292962935027	26.387658439070233	30.174187625056387	55.440654107110156	55.73707945999041	22.719427110260668	31.281676444495513	58.62597460532758	49.1937006904406	17.118216830215697	21.309973680575677	41.72204454647944	17.054798236121623	7.393899632882867	48.85388331066455	49.69973674005424	25.81977579877804	57.120656164704066	19.19030398611667	39.85664622392204	57.80445765392718	60.25634358443572
27.33767011033214	54.067846061891565	24.359379929965655	7.252429771419875	47.990611753001694	58.67398746781212	13.977704038859114	62.62041158625454	46.69616389682139	28.288778593545192	51.48325886668105	2.1331184813192294	23.49681981544367	19.84686288030415	36.1433414518231	38.92048869909638	30.372197187385748	16.537205658899623	40.07130974666084	20.395148377967484	34.67787332652017	66.25189165191355	19.434809172780728	57.15374515481836	17.03304916322894	17.22612365227803	61.919595824168944	56.950715357859174	52.73649978110941	54.113506672359605	40.16420626883103	19.447747809080315	9.87711126409573	43.015830013538164	53.77537456996304	20.658177591338177	20.199360162227013	48.62765972175418	47.3345033547758	24.112118629971913	49.76880114483894	59.621731159336946	27.63080997257999	34.0516938957145	40.48973832431492	8.496376530569423	68.6207058623837	25.726383365169827	22.134648605336416	21.76512436499161
67.67333276571655	20.203062607215124	34.833582760612565	54.18938580180308	27.40166494732994	20.688780262037007	56.18633607501481	6.2731366515392954	19.919873138907377	30.869241895826406	15.25557925727146	60.58734767909543	46.512839359654706	46.27434476387159	23.014567456819947	26.817180679980407	43.899008952494555	42.85487273260068	24.71142357406449	49.93989997917266	24.810300926627203	21.696154922590726	40.217367826661786	27.62756302079746	44.97763940127699	45.16314506015915	21.704658178775688	31.7474632220539	7.378696153626911	30.76607800878558	29.22585431831427	51.928211097174355	49.57078193785974	16.77913119858413	35.583122027954445	55.471472038893246	45.095859873051346	11.787079073724975	21.431199195789276	36.36662904620319	16.62333855605408	4.256414291306735	46.7188639302738	49.09857730785275	22.572135317277137	50.9279193973107	28.479065454829243	33.77606719857602	54.911980926857204	57.31351797286668
48.20502927545325	21.418123113793914	13.748904097266733	32.88720592264105	21.110639853442898	25.556872581845685	35.38295427800353	24.834520505264734	14.042770194155601	9.670915593120705	16.280898471216076	39.292202538079785	27.076823986625445	25.94236865983057	2.131213673448707	12.774908559969006	26.50522265823478	21.833508401030294	11.396264453217881	29.96564086636558	3.7658848390332227	31.904528208433568	18.914694702210465	28.074530525108365	23.94788796067637	24.189324767260896	28.59569288145786	30.44331277082095	14.88775208253391	27.918009397799356	16.575617158262215	31.835559871625474	28.260206650486673	5.572857511277381	30.99038795535613	35.60042674004052	24.717650003360994	11.057557435041064	15.909403188300734	15.337326215563383	15.160144868612516	21.78053105000008	28.468416190243413	32.86497836601772	9.141006560401639	29.62163904544455	36.49828617782406	12.48501867558489	35.31830663426808	37.589654240889516
9.15661676541307	49.90759394739556	30.688317289074423	14.431830600800577	41.8799284440669	54.146285400870596	6.682316171516647	62.91461130431153	44.02950116000313	33.13680837957385	49.52778266377711	17.392586706378875	15.112415449131232	14.97434953526253	39.87594795587114	35.69726540510198	20.381500157263847	26.22315856739633	37.554306879269504	11.33158217262822	37.11537999238988	61.82091120330579	23.71910306527451	50.36323693161832	17.586616106827503	17.195427511679934	57.141685259178736	48.8112168412281	53.940336939317696	46.30550432431469	35.077400737909414	9.304099712036415	18.79634282444475	44.48855475173042	44.3441225017304	6.26978413022363	16.184475852101667	49.492374586669534	43.81092789628464	25.728466030168406	47.672455006795744	60.33037374386466	16.835788182326738	20.38002188870441	39.11610770933887	18.401666845600815	62.3110268586285	29.164413030672016	7.500442671147771	5.334478610685026
24.64228435661232	37.11005070852729	14.526739311241881	10.67091110611242	30.454056518332965	41.65649896341993	10.707610274279258	47.87997447330634	30.171131479416726	16.70111851243524	35.36986729991606	18.129083030139917	7.471036192886598	3.33654793145504	23.538459949619543	21.97828381611608	13.56742716649339	12.349745795376581	23.4443195624932	7.135892262900571	20.94939070896112	49.34299761424451	7.66284491119369	39.58811598556657	1.6963615788320774	1.1490863866413257	44.85998083649378	39.24175730916135	38.447896413838436	36.415888472661486	22.70758785145562	8.297072394392602	9.229530115322406	28.74501467822382	36.07221927486671	12.12549045974889	2.8837133098421996	34.050460542071804	30.48560775643811	9.366873098705772	33.55821082947655	45.10231208846467	11.7891736853665	18.87047093177117	24.41338181038034	10.214609799465922	51.22114256655236	12.721313971633094	12.48617569052955	14.225247545587191
24.891750195390873	29.602328857337344	22.533170854867038	22.946678785104734	21.32743797194483	33.69581952325547	18.683291797090853	44.00339228678819	24.507943520958015	22.288156990064465	30.05122649055686	30.139604143108727	6.785076129428803	10.440855086727145	25.83917475222017	16.613178889042512	0.6053219024706057	24.214268143000123	18.69457548630062	10.544071125921667	22.49221580495072	41.31999084575924	17.884434005328732	29.77781160204079	14.630408669283433	14.185908484151495	36.62522475278067	28.41660896270223	36.00865979721257	25.816812600392545	15.029895959937136	12.302592266017982	22.465976047519753	27.64342695149686	24.338356998565057	14.334850473900493	10.392007892918292	31.668813778147435	23.912534781592477	15.300754646932017	28.221733437544113	41.74693373287366	3.7951132135657835	7.323254606371988	20.8393350641747	23.388624055733697	41.72685643594356	18.62686409776961	13.16787280019892	15.563736675689858
19.382352450390673	44.533171653227	20.791330783214494	5.728296255359873	37.46724246297663	49.03164061772842	3.6801621306249244	55.6099473775476	37.77359534261478	23.657278207057036	43.03411730689332	12.242642402520275	11.211581427376768	8.25817385348949	30.91740422223176	29.50275094112348	18.093613942937694	15.892057163169342	31.057070291914023	7.806231225075396	28.502354062121494	56.744725310548034	13.915415493323387	46.498334560352035	8.243039347392862	8.02590881597665	52.20092210410846	45.77711314064779	46.152793760743606	43.02369853150212	29.89339590846891	6.877430575236482	8.713087038428865	36.42387759791136	42.130620991492805	8.886460011769774	9.059346115443217	41.76535980705675	37.987317642208815	16.866955892766597	41.21210513973072	52.82596463137654	15.131011174478244	21.435904826137524	32.11443112586678	8.617522074735815	58.29024695649822	19.90902143748228	10.133727092048652	10.554701365234516
36.57525602141902	35.73150274244055	3.6283325242981674	16.58235983960349	31.612842318177613	40.30113215770532	21.405132269094764	42.13039297781342	27.970764322159525	7.632047151081537	32.062163415239155	22.255505199428054	18.67166428297502	15.216437247981835	15.455747503206815	21.52325066727953	22.672278814343855	4.616428536006965	21.96016274178518	19.35654915275666	14.363839180605149	47.498751245927004	4.686994490359796	40.45912658184928	10.702018522238921	11.205542201728994	43.541531519258434	41.39271383956681	32.18986396730368	38.52237386615996	24.095292199432297	20.528340989142613	11.476682380241636	22.61937113649576	39.7304799129626	24.301552987312835	14.2094541032938	28.237291493069396	29.097493547603754	7.43023988799058	30.510395990486646	39.08320293826391	22.34506732722535	29.116519935175123	21.5624153895675	12.753017023387336	50.93198264588525	6.247040879507466	24.736649956128453	26.38995970705811
70.49499397405255	18.72946343985646	40.343480597300264	58.98570386736617	27.174963003942047	17.562954296290016	60.16782799844409	1.8028773973428434	21.255908960563072	36.26656799152877	15.781223246756628	65.70083352345974	49.692667246261955	50.01354167144302	28.51562026172061	29.227748917261525	46.18176639900218	48.42768954777226	27.245392702052534	53.36362431198291	29.729736497894464	16.19805145714049	45.120261794504806	24.970692401347563	49.34312610636751	49.46329049078441	17.526343757185323	29.20835706797739	11.710698624105913	28.87470395651242	30.860452973639177	55.39364072263452	54.64282244537186	21.394911799441196	33.800761601006734	58.727698201967755	48.892337355518144	15.805992764766664	22.18824794405405	40.88400122604223	17.55781579092876	4.8301053678642045	49.28785518297035	50.69289972212054	25.580837326601646	56.02024728265261	23.063983290729542	38.71618470169175	58.001353941665215	60.44395924405649
20.935940496766907	39.886383604739926	18.216689876913357	9.292627843144274	32.77812656804028	44.37108153187642	7.061824456977475	51.319828739546466	33.21574327910069	20.51021005643757	38.52966350908692	16.501672929217893	6.9709148915912955	3.5740129678606056	27.32569118247372	24.90929004097134	13.833988420033926	15.073957603922487	26.51701006932447	4.611426083021933	24.6808182504817	52.08788837351504	11.27145157772579	41.81360056267712	5.060556945284474	4.616438530183415	47.53268978952749	41.133182939684794	42.00183485784653	38.36760816277041	25.213672645989917	5.019714490161278	9.897811567000005	32.356613568058705	37.57543714485153	8.624380356000508	4.399602244328685	37.58220024227606	33.37240142056314	13.152154482061107	36.69727806484379	48.59156310788918	11.216873563097394	18.001319244689963	27.683362146216705	10.447348873686849	53.60113785653327	16.536768756543452	9.237892340759457	10.69755085322524
25.096238151191827	42.00109777828556	15.35625077507386	5.582677137723936	35.717177188443024	46.588585191355605	9.449265028643213	51.69565316420798	34.7998280984606	18.555403103253127	39.79711962585839	12.89562377684381	12.37607896133697	8.264864321480559	26.125097126528114	26.8225690984968	18.922613200389776	10.138874654080562	28.10301353353714	10.519835383774131	24.024648334575346	54.2225403858871	8.753698795615483	44.87701722642638	4.749655494430795	4.946007306742703	49.820080725968545	44.67553923689245	42.00828759072793	41.83337779078895	27.903708461882523	10.669929452781926	4.010602326643198	32.21181745680976	41.602977609972946	13.784702360282866	8.281465110777376	37.71328626869224	35.299701444125034	12.6172162596191	38.02938315714503	48.80576057338162	16.751244775343604	23.714415204802997	28.764283770466577	4.751859623190099	56.393749635773624	15.108349559737627	14.710663553152926	15.706546165516315
59.82141669543159	5.747202283659359	35.688559954231735	51.78552099832405	14.59111003177853	4.6826165448218315	51.39982556118312	12.174216952979965	11.413429148631232	31.670939685602303	6.81743953425841	58.999730763563136	39.96049141344115	41.15300103197492	25.13241194648808	19.654059870562133	35.34756095121629	43.44087612297157	18.136842423655242	43.88138441243117	24.780676691584784	8.902852594218631	38.72143967599718	11.824328546151161	41.63329868901741	41.623791804692985	6.364713226214352	16.042302185723244	12.667332576859932	15.573513230083327	20.011094873831357	45.91617489975841	48.18282828771586	17.57260417606492	20.49974135898173	48.85130069777288	40.172629416917765	13.20839673775549	11.255453984956079	33.937138745484994	8.34411267123177	11.973567222937143	38.71884457761338	38.97298839524492	17.566533888392094	49.55614952272644	14.247697382736598	32.83162425685357	47.9037042745899	50.34995531483268
33.15035528940595	31.236663911327696	6.908674537656061	17.150596783763906	26.07706885948394	35.85293821483449	19.35737500513704	40.04421057847799	23.717381146170887	8.075058903764575	28.44622394109953	24.089381908805798	13.276759727112317	10.708458809812708	14.846918019363459	16.303816151162636	16.302129751624854	9.960494418643796	17.197600119646765	14.999670564130412	12.4514224334578	43.336121679831166	3.820233425139739	35.14048297265443	7.852290601513925	8.125661371965096	39.11029728955852	35.67459444757659	30.357143005061786	32.788343152961076	18.31709371980497	16.603197445086945	13.165564993144665	20.56340714097218	33.60627981936357	20.48307187529515	9.50639914281292	26.057425033812773	24.492564890902806	1.1117864165548643	26.73222796769027	37.14972925021737	16.41466726176902	22.895611597695368	17.45730322479571	14.54261270729102	46.133726123331414	4.00920746774235	20.551679583960244	22.567618666662717
55.08052645817897	1.4535559382725571	32.46680557688161	47.653670816497964	9.904583128548573	4.941911546966602	46.93293573389613	16.077231991041128	7.479779629325808	28.57236913166383	5.003740390464465	54.94716460380045	35.36570309012778	36.71533476658016	22.731375903148205	15.319862704361814	30.6187181656817	39.98091458283545	14.00924101205745	39.31356916655626	21.82647062332152	12.18258324364241	34.91915315250558	9.290673620330848	37.45206689125872	37.41126931718834	8.127506153893645	13.167216988134113	13.672062440647684	12.011285424953517	15.3506640740743	41.34202523074102	44.26107351898288	15.640666779634879	16.84670869275091	44.20804040110761	35.770652615011365	12.590781951633739	6.81234218568126	30.052882511223558	5.539557259069964	15.168725488234392	34.01049760974576	34.211053168029174	13.8822505536843	45.62215866011694	15.865039868347864	29.287527828331164	43.232915117466916	45.67518135983919
17.890355137586493	37.51349081584508	23.272273468419993	16.580539302454863	29.45771056641677	41.726268964248135	10.805089510893641	51.042477681353105	31.8560672717374	24.460748383696064	37.39163004723773	23.19082697996862	3.456305897981382	6.455816702614754	29.92437591511444	23.606313255410278	8.099413724051347	22.069821744379276	25.557017533522977	3.2963120442771654	26.810057462674713	49.39622206572831	16.92073167136662	38.01279630641139	11.41642657597978	10.868823284062655	44.716023000673545	36.63975107067174	42.44455135580088	34.0576307428982	22.71665481531549	4.376161673730793	17.714503120934403	33.36834327007606	32.42905490291313	6.162477311981098	7.398315326354151	38.00978359874852	31.517287363236065	16.664256810868014	35.538628675486834	48.58777783007336	4.616128520040634	10.429034568143217	27.344462407185592	18.257533869149924	49.96086900464886	20.378161147680835	5.211441419040867	7.663267910578341
44.77927121638955	10.57441196498864	30.521082986968985	41.250609915162585	2.244014427146296	13.716662880842883	38.82760011625006	27.71431176066797	10.703919766661045	27.43559484717009	14.326478195404265	48.70902498294467	26.755653123884755	29.109613022985204	24.53713362833191	11.397300561832838	20.873472978784626	36.65638039216737	11.88216691509218	30.766599566109424	22.140004512731746	21.00571007801414	30.55603074253975	9.183882262541912	31.20979433206741	31.013934934098252	16.31490460860318	8.874602731470807	23.207167066384773	5.98800666137631	8.504282619505608	32.69265724557657	38.90574378424511	20.10769694125561	8.012857728920523	34.97978704495782	28.42183383311067	20.27267658482871	8.684121944224186	25.724761698631603	13.12901724429865	26.45978916413439	24.41512990497833	23.243609577724158	13.847161001142206	40.163363766960515	21.111556796186637	26.452339537987505	33.79353569959271	36.15880710488693
25.09158602003682	29.274183046986717	24.518632336998852	24.8658034986278	20.761267194926013	33.21439174288399	20.195358941574273	44.23519279013867	24.668747151715994	24.095672256056563	30.17282095350797	31.97673208790285	8.614197477991956	12.460464589859962	27.238893757139437	17.10471613258808	1.783051041278442	26.364634004683012	19.21711985216411	12.138093103982506	23.87232153049833	40.7568680792029	20.01644634650905	28.893516217928045	16.76027212117494	16.30842974594594	36.05304303406303	27.2685138939347	36.56598222229825	24.76268479919187	15.072217000670024	13.752446864982009	24.555041024686123	28.54167887128861	22.9475486171675	15.349433806284818	12.481449687964567	32.293833113745606	23.89645742417919	17.296556782171308	28.371094820094964	42.08933156980107	4.873916534309065	5.703862123704913	21.502850646866243	25.452389432415668	40.825168128277255	20.533739300854204	14.048413796648106	16.351895302446597
54.682959556541554	13.432957351817466	42.71880909608111	53.62788036540437	13.37057032343232	12.024106718834961	50.66476387683704	28.528650126258412	19.470900484871144	39.37630384587939	19.675320742283215	61.0806441242053	38.573645153801884	41.29380551057966	35.29567081615383	23.50818064941038	32.167845970721736	49.14080205876677	23.47074061877363	42.52192314492612	33.45046226780405	15.163308728169154	43.10338950348458	5.583499069373858	43.68115111040951	43.46333347388966	11.954776796342047	3.7341475411092717	28.402063563305756	6.590562612502008	21.018371806986973	44.35048973792448	51.43915058836046	29.27958829007993	8.35648917558823	46.20462050666121	40.69386134842873	27.21907680220822	17.53324924040301	38.250460401395095	19.648918292260774	28.652866329629962	35.672542405181666	32.864504445599586	24.813106819674754	52.68462075838579	11.409710035730173	38.784142773898076	44.879107522803054	47.12060980654854
48.611475183643	10.865907480456606	36.10829097509375	46.64321816437031	6.863019031408031	12.083332704322798	43.82490163723483	28.085895961716613	14.423198375660915	32.93274427324558	16.37565120154557	54.09787878253149	31.723395381609517	34.34509062876464	29.532297718999814	16.91520637543328	25.464801778255836	42.30504810780085	17.161076014688845	35.698256042899615	27.365770073394486	18.159679535411083	36.19369406881261	5.235289791992318	36.68686659192404	36.46961208631113	13.767400356980284	3.263985879422242	25.534328019469534	0.5407877079010656	14.152731200826825	37.561989823878775	44.45221982760677	24.311393972101225	4.5590105116698725	39.57371852203551	33.72515671375562	23.381996362360255	12.32884496282211	31.370963159540867	15.734232618777439	27.441140771869314	28.99777632071149	26.78896755898715	18.842059772216537	45.69421807803804	16.732246480148298	32.074433816946375	38.29702771468283	40.59179535291844
24.470984679158967	49.99689126364207	21.67361407566775	2.6182161378022943	43.660445176427515	54.58631085031427	9.865680178569946	59.29084310527693	42.76011154819554	25.376530809703855	47.69541038041448	4.901739705164593	18.836262039163195	15.220237879150007	33.18130671293124	34.819252345327214	25.71401059959058	14.459427288928087	36.07751132118391	15.768260800288935	31.41268795339925	62.21525174214643	15.971566484464393	52.81046490097246	12.71929003193294	12.852724308739136	57.818673116565876	52.489958872321495	49.4952881771035	49.66743187434767	35.867686567378676	14.904997024960341	6.629196888483788	39.71145700875049	49.216559001777426	16.423836021819778	15.620688557927705	45.28090557288815	43.29026679877538	20.364345551686053	45.94437722500485	56.346475417415256	22.975951840849294	29.446707010517574	36.66506329109124	5.350475141642386	64.37266739179697	22.40267126286819	17.83809394100058	17.72409864404699
27.50688243862624	27.580167250265884	28.211558494667685	29.502836445116728	18.765143023393787	31.142249476091347	24.523364013948946	43.55573854084389	24.121304145361048	27.298989278527085	29.422557409044376	36.55989415321847	13.243427735840077	17.127173702545264	29.397734084249826	17.554969830744554	6.444907685855413	30.711847951563033	19.63499750642331	16.603261549266534	26.043528921967116	38.443113850742165	24.26377951138667	26.05672933713895	21.365697125477173	20.9260148769417	33.76283358906819	23.93070165898993	36.67469834553771	21.647015993863565	14.683898500789946	18.079248829042484	29.205624043778002	29.528462994211147	19.199070092213752	19.186236254696702	17.130274766405872	32.609270411745875	22.987814615557323	21.094354235668526	27.714309916723586	41.668413918679086	9.230697248931108	5.787914113016132	22.14144517218553	30.11446344657908	37.84318508003306	24.044192358433644	17.754278085753516	19.876028784108332
62.26662262849648	14.260116575346986	31.53113571206762	50.11250724743712	21.19985981294146	15.409012485309939	51.449706825735255	7.091024023509478	13.813759039964854	27.439117869603137	9.054850521093547	56.81910720010379	41.255753974675294	41.356518116094485	19.75247121733332	21.10370331581631	38.21202385374427	39.6145614678559	19.03394492179611	44.83007075261831	20.852462421448937	18.10680913026001	36.23833946757057	21.924784314800142	40.52009817643145	40.65307615020525	17.015510972374756	25.94261438046034	3.0528376388420155	24.779344024913197	23.260310032981835	46.84700008113434	45.76120700173539	12.515286022079847	29.538133709304915	50.27423821062731	40.214285972687264	6.926046123464346	15.253010606359458	32.02708401495007	10.43364328693206	4.201328327020988	41.15918563599377	43.189943349403556	17.108355222540048	47.13895378372305	24.491970471770017	29.834356715561583	49.62260976338339	52.05003007539615
63.21043776011369	13.005718831385993	45.799778690875456	59.48239121060043	18.481836923045176	8.762997481119754	57.58072138577255	21.940461097489596	20.785274272571215	42.0100048278627	18.255865390786365	66.90852599333009	45.54588151312296	47.69408542033228	36.37239193570956	27.47165711038008	39.67572520679599	53.04895842507299	26.678940555535625	49.56219916231162	35.37370354926937	6.259405371870269	47.5839721200301	9.705008516696793	49.288647092395706	49.161428812763134	6.047528698187733	12.220241997344289	25.03333696835749	14.089316561899741	26.154010683065028	51.50355292092682	56.6082877674307	29.19513852326574	17.697935368339166	53.79678178726199	46.918673494232245	25.441776035979593	19.49376396010484	42.654653091312156	19.150532338415385	23.00040331869162	43.22094180954303	41.40706304858014	27.114755111846033	57.93142750288742	2.3708860307930193	42.36165572657353	52.59016529097896	54.9362839013369
57.73964890067117	8.248308712001489	40.51716538702716	53.77595455212359	12.74875887339783	5.309008891025826	51.8539524217722	21.55009513658393	15.72859477355226	36.82425049586816	14.239940434331222	61.20846652968516	39.828568343270284	41.96120036191473	31.628774915914057	21.898250246712728	34.02247981576823	47.604673193485	21.234850194641655	43.8457946293626	30.345525180004305	8.843864746562138	42.021489571986756	4.231732745027303	43.59203970548648	43.4577779751806	4.989276640135877	7.742657134516864	22.27170636168137	8.90046756802391	20.442964266364747	45.79335536231473	50.96502189680321	24.814296193413423	13.178114409285039	48.12986103924431	41.188171583577194	21.785522293037523	14.214228133368778	37.09034542145832	14.72955280143958	21.82339085746492	37.56507956644518	36.00026853732691	21.890748386017755	52.2805475448416	8.079792771587947	36.95057101611713	46.94224210054266	49.30225385621067
39.742396358174794	14.620955727476394	24.8628300742247	34.91570195188673	6.406160191692543	18.66244001008222	32.727562997579	30.184612234939795	10.870788597608563	22.133050264827766	16.0583575959461	42.37346331098429	20.73669279519211	22.863095266971374	20.609697182284673	6.700500816539654	15.355403332956074	30.57146782804117	8.137333240876838	24.753747678646164	17.739931869819706	26.30606843597168	24.354454750846962	15.3837166171144	24.860937162202248	24.667191635969193	21.62167914560823	15.156766495637884	23.716696133542843	12.282650868727128	2.937448389546223	26.72441409458873	32.56881864226961	18.017012591693838	13.107138742667013	29.254762451958022	22.135170893689086	19.94050683575941	9.616963409688434	19.59202700838327	14.37839065408409	28.3541859637204	18.826633879597335	18.955003937091313	10.675364647010975	33.820923580264115	27.19021048857047	20.653311477006724	28.16775649117576	30.58315588435678
12.819049359098486	52.473573654056985	30.094807616318153	11.530435834542022	44.81094464917261	56.845040569914545	6.1573073378562855	64.51571219295683	46.14793463014759	33.03269440088825	51.54862574999777	12.840849452326134	17.66966929837754	16.342207150664798	40.2621915134674	37.79213335152774	23.760734823486324	24.518502673280317	39.51161066632231	13.654452594411554	37.77324677760752	64.56164935784372	23.272540758595337	53.554874491570445	17.56755662790324	17.301839113180286	59.92668322368649	52.294778627745536	55.2202584602405	49.68964278341075	37.63229301752012	11.688555767961622	16.556896470514328	45.56069356259894	48.072672738427585	9.968192270083904	17.429894974550223	50.801012655546124	46.13914160570004	26.150516820289845	49.703294965738756	61.80392301553774	20.270248509726063	24.711389877854824	40.814929781247706	15.841084493485397	65.48743335805267	29.274226510877345	11.477965972269	9.798807075835304
64.75548640185428	19.91606111286211	31.169482109285987	50.66069378340619	26.20269817810979	21.23380451759566	52.89284495197901	9.347897017249084	18.196867834732643	27.24117040861061	14.26286439411429	56.97384698161069	43.533255814423285	43.09240918421514	19.394424785289672	24.356561247978245	41.291892185518265	39.165662133655104	22.23965198830064	46.85562127064254	21.353253467578813	23.483637335813636	36.689304915341296	27.677714683865496	41.593115226929925	41.79848858340592	22.76142402995179	31.638034563587485	5.244716253653143	30.336247864820322	27.077245863204748	48.82179830870245	45.979903151030925	13.567136947342334	35.004868696598436	52.428323617433925	41.89873524280041	9.148084042146294	19.936593869033334	32.967053901387956	15.301822314861003	6.533979637296578	43.976592074568636	46.749550934165974	19.93290470412038	47.330244415645126	30.05988173705498	30.259303511277544	51.9318023510083	54.31030699510807
51.44782296816429	10.283356986843748	38.178586917311065	49.320924219372316	8.825720587845717	10.404203027576758	46.63124685897377	26.87087651084777	15.318296134061185	34.85769863670473	16.29958361806354	56.77879696309125	34.52982421191604	37.086324456815284	30.955344134360235	18.96500061177523	28.311317731381322	44.60638175912871	18.962769332044562	38.51299980195531	29.00950191298282	15.743419825244185	38.59487080160887	3.008751675435484	39.309471958126025	39.107187564850555	11.574221678110693	1.4513211082699453	25.339419824000892	2.3434247487670805	16.50546148780912	40.386904707085264	47.01388997813546	25.22082476219044	6.30464195905217	42.425338506552	36.440903356767095	23.656112461111817	13.303454965225193	33.73041738911271	15.976196042068427	26.527308400577677	31.84680841585097	29.616922088674798	20.386645089607118	48.271955163810034	13.903286746411407	34.239308034610595	41.15260866952425	43.44965618599455
17.597733747585835	36.76631054462341	27.29936887841868	21.574486114935706	28.240261623149763	40.70027077596814	15.08317491894286	51.48991804343043	31.968759378684794	27.94228885308208	37.50289955290279	27.91247132164245	7.370044166920845	11.273697653893032	32.536762187497025	24.11151850187993	7.020950320762558	26.905893845374774	26.18918938842061	8.40341125055305	29.263357988075782	48.221249075440895	21.37911584804305	36.206749905333695	16.293713272606997	15.751164998461645	43.51735996548699	34.32644382789691	43.48524186200492	31.94248260026776	22.430448858235504	9.046617668425348	22.84857901258436	34.962420780537826	29.674956380490325	8.992701996382047	12.0149299500035	39.12828281190952	31.298667810122605	20.310051006603366	35.68161290291858	49.245825684185014	4.370114977318757	5.8165080562677	28.300962000405228	23.390753676287957	48.09664309310321	23.964694678126463	7.464853422440241	9.434435692192677
68.0869192133593	16.32546746751816	38.49145091748874	56.892561792203665	24.713627508240325	15.40097349577213	57.91127755382116	1.23332397375751	18.807400696409555	34.39450029150336	13.316708709725777	63.67912341803214	47.336175499327354	47.73132961375474	26.722498900612916	26.831011897631175	43.74746429966273	46.57307146709446	24.867465353294225	51.03272006101469	27.75535095976045	14.848664033422487	43.07897117234921	22.76819734933804	47.17175699978863	47.27882086182716	15.644069147117243	27.002755842792492	9.959022340722282	26.56509232272327	28.405859063173068	53.06594021964726	52.62557108019883	19.42179922674664	31.490276027098297	56.370949249927	46.62068505618158	13.80009691878615	19.715244110642026	38.763944929242065	15.10326888704096	3.4920572481659335	46.871961653256605	48.22342913402877	23.266510868272423	54.00613204812273	21.714555076745498	36.70368693341299	55.62661714028517	58.07172869795847
38.66822667233578	15.758503583784401	23.421216810789346	33.3577948322356	7.856431404747568	19.92717750480602	31.28430855127897	30.82061189786751	11.313789397138041	20.79536223482212	16.68770710357453	40.81453895534101	19.343789170197244	21.360346023785095	19.676343081086507	5.8595184656990575	14.204059850670664	29.02191771748776	7.5802510658743705	23.355627664590774	16.695264573191412	27.609493910804993	22.7837733713084	16.914361430841247	23.287556349514134	23.09836446373416	22.94375921303076	16.742288508261773	23.93479790780719	13.867929183699106	2.13124381528363	25.341635041314625	30.98478089750485	17.64010559290036	14.598425761738964	27.962261834096736	20.611026500835735	19.998247608526015	10.3096976274507	18.037842136694024	14.940666853259435	28.865457761349557	17.62129717390669	18.227525989864066	10.178773754759476	32.23839377272732	28.67578889588331	19.182510313515547	26.91447264100187	29.34295008591366
25.118249926446513	48.40142830168278	19.94180695817338	1.8082613040654287	42.174646124144	52.99725739333924	9.946521128713039	57.564945046061936	41.12381966093644	23.63507069370948	46.02720030162656	6.490926670745164	17.840632967401433	14.060128835731264	31.439089903266247	33.22954117906633	24.669125135086265	12.812134149679121	34.454462362611096	15.017347113266293	29.678082164886735	60.61105904559469	14.241377303238867	51.333437406876186	11.206944330734876	11.379667330431287	56.23465015888231	51.09300679458759	47.762465097807585	48.25866151711202	34.36187141976733	14.358124455535416	4.896837129582482	37.98102856610226	47.91802733758475	16.26105584966854	14.360637760420701	43.554492120898026	41.68466683321945	18.674562189915836	44.28313402407563	54.61645560866312	22.072600997637394	28.704827175677284	35.00092078265547	3.64995317453371	62.847959480403226	20.668069349610885	17.596477717395246	17.723013064181437
38.6389972367728	18.479950873532708	32.23119968809426	38.9131085228079	9.996781995390743	21.21128395727458	35.04772283033693	35.664978335430355	17.83291417198724	29.936838376906188	22.10465569234875	46.26335945468522	23.1055797863524	26.32157699540413	29.002484521144382	15.101024694419626	16.388988027778193	36.98746132609997	16.52158179720636	26.917086231567573	26.063583553794235	28.004400161292374	30.49773393081716	15.219332497722014	29.539059036991194	29.21940842730569	23.438776570837362	12.71793006530976	30.72233681921938	10.61307744318658	11.303224806116365	28.63456597299723	37.545011113916054	26.189432574098603	8.022750900688846	30.217202206815056	25.93677572641931	27.400802321795926	16.03076174128049	26.135889500663158	20.752551993910075	34.35404460815694	19.799801076937662	16.79703183071631	19.010685586498983	38.66108383626153	26.757134107951185	27.903072374757027	28.848787201454098	31.04817711387587
54.946892153111115	6.232896110204256	37.69351312069189	50.74860836228113	9.728598135633412	5.188463624359644	48.84752785585753	21.74759442079126	13.153445898950068	34.05924041688228	12.47856383343033	58.18241146828709	36.83560302553519	38.93807987713043	29.135816620864315	18.936674785649227	31.09640170600024	44.690965397011375	18.35240774764267	40.853423805188704	27.687489964192395	11.075977022237142	39.052056016549905	2.2343761358094802	40.56723462028394	40.431194365766345	6.580009218839531	6.467873656596472	21.096467482397383	6.694998904817483	17.41555254157316	42.807803770707096	47.95830143907781	22.58958931034967	11.424145200351829	45.185864778370295	38.16139373174988	20.06339318570071	11.49059706450221	34.12192952107263	12.651605021766539	21.583515605193213	34.634701514479424	33.27602613065323	19.146124973584072	49.27075330893941	11.108397743217076	34.06128399052442	44.015288515819044	46.38639688326705
32.9649997589952	21.598474163205992	25.775187741183164	31.296739348740413	12.88150451959731	25.342580022428216	27.704007462791953	37.41911723263712	18.00658999548177	24.05715416337655	23.286422661812477	38.66324270452254	15.648538387592637	18.71710943867607	24.781744050196078	11.902315099449202	9.208563042802453	29.80164252195458	13.901303968659853	19.55513275076226	21.526831834474585	32.80179301385074	23.261330878855105	20.8401186033625	21.940879043372195	21.610939495413916	28.099657899932065	19.34083137878514	30.65943567562902	16.761220314333546	8.697190497171626	21.36511898662156	29.95502165258356	23.95488169863699	15.390314409562903	23.323768278158642	18.31229839261304	26.678190608073017	16.851205638685375	19.1893436237918	21.58297922313964	35.544843718567314	12.742696780571166	11.753147462499657	16.47691501543559	31.055212081494084	32.775269691059734	21.43708065987636	22.069876323146705	24.39701281002751
65.93392097037743	11.701478316810181	42.86721516615165	58.877282891149584	20.140571878825778	7.702430265099518	58.22545600653277	13.065721570818576	18.512873268576087	38.834019306511834	13.988215962208328	66.12732473150803	46.59416453248433	48.01446270592892	32.12941458908982	26.603112742883372	41.591619045399135	50.64118806933685	25.200698596105106	50.561311300689496	31.931535900419505	2.968041333476668	45.90688384053987	14.18612080531163	48.69630329801102	48.66904686294667	5.56991109589554	18.139157947565582	17.988919182620844	18.799970862380842	26.551739524616814	52.58342016006471	55.34795183878195	24.484020671733205	23.442539814479616	55.36807610888493	47.071457976800446	19.65557236833684	18.104201661449967	41.10457327951731	15.54781196136604	14.524315488505238	45.046367148796	44.62687419987126	24.749230443312417	56.71862616598693	9.838077899118717	40.0352845972866	54.34503277299114	56.775764283843344
26.008484264011233	29.115928106684862	28.586095898417526	28.809071874399738	20.305084872589752	32.68425268701238	23.52003259355777	45.03416029581405	25.567880062725	27.884626364513547	30.897811983258535	35.75978663025466	12.593259733331506	16.611540136029365	30.33370238994957	18.834059395733423	6.071746717456975	30.684208639516964	20.929500515749616	15.734387031398736	26.96777509973225	39.98038612908559	24.31101958350273	27.570451059036845	21.047971966061624	20.585988505719133	35.30155363137811	25.387506334455985	38.05355804619957	23.13805098725375	16.079475874415575	17.10314144082549	28.77234498068572	30.74507032336828	20.581202246374154	17.984680753989693	16.7218047345928	33.95183464908141	24.46971691400222	21.403360538742767	29.178235437432637	43.11924732493418	8.390664599330076	4.248294220616183	23.405816186759356	29.6278444750401	39.335362010871634	24.495223385378516	16.519374491504156	18.579031413600532
65.80308750175985	11.738840797885354	40.06145332756338	57.05336703147663	20.597110350286467	9.26422664691597	57.0501402367111	8.375590917835904	16.941029490295787	35.96807075496531	11.67888635133135	64.15836148946028	45.77252849850419	46.78896509772796	28.854499316061034	25.294239209624514	41.318922166455756	48.00043350604964	23.62654525502417	49.65770556923811	29.06758288832463	7.769341242862875	43.68489015508809	16.63261849949381	46.98867278606196	47.01313537502603	8.732909221773268	20.83339857520523	13.646760418001747	20.88377853519185	25.929159998454804	51.69724079901367	53.22704538149774	21.168628747358735	25.75737459870612	54.71083634410486	45.77204843073688	15.934411901012316	17.084654417008164	39.02139405944366	13.474070747661067	9.705219368504189	44.66330240784626	45.005524402230996	22.70877972859439	54.60864795767692	14.59446662734127	37.57535295429206	53.79716223348378	56.2469633342439
29.63464088088912	26.592009107024005	16.48525299602028	21.850098219512383	19.389083952768253	31.024952823927162	19.987572081241815	39.3013137038152	20.32899577850795	15.820626416423638	25.813618955644618	29.307808173498625	8.63126221759231	9.860958279944136	19.324420035578097	11.98344497212543	7.1951877377652265	19.565399027051953	13.852302526606033	12.43298949088384	16.003127023195013	38.747754643526086	13.016824007254089	28.472301909117384	11.949287270334871	11.697289780933453	34.1620569433111	28.055395393299094	30.68039123948882	25.22867152005148	11.821652752597105	14.47426483199385	19.877217353579137	21.762911666359404	25.024315635292563	17.664298353663913	9.05868364134088	26.252904739338515	20.2285209361822	9.388778304209744	23.958525243550582	36.81756526391375	8.98073669749389	13.875693200361972	15.568558183105731	21.05144237539663	40.208388165201264	12.356596713114573	16.949668606404316	19.384328130359833
31.765430304755043	43.42461231448912	12.381527029113867	9.021503782155078	38.296246137561624	48.03674709189647	15.970378825040768	50.824842980978296	35.80350327423231	16.366183977817283	40.26212499927951	13.603685873743371	18.61094005502925	14.427917425649255	24.20887356675869	28.575832356051354	24.549842878285922	4.637040486980663	29.407371280596905	17.41075885123622	22.937713253452824	55.4399264519013	8.453064185652995	47.39226927776973	9.597471149570254	10.088386963962797	51.29442871219	47.78759215149034	40.90079613713651	44.90253771989255	30.48598190762587	17.72978641545308	3.878930668992677	31.257169958493737	45.37608551099326	20.856327268797298	14.014399344453933	36.88072758581552	36.69235650083364	13.3837660188836	38.6244598240728	47.794282080599984	22.944731377619828	30.024493542192687	29.44297988412965	4.687283198235295	58.395889126036934	14.17894463764442	21.796831618541493	22.747046764217014
43.43536737220232	11.407266462578022	28.96575518092467	39.56777253409128	2.5536886049620104	14.895649561985856	37.20978128800126	28.206129146137208	10.325586138688285	25.95250027955602	14.489040748592172	47.026043547183875	25.15333912642951	27.451433769029325	23.350382672782573	9.941457274685394	19.37861196268674	35.01428757001662	10.610862693430843	29.16813607009871	20.836970468481404	22.33361253135185	28.889374932253663	10.804846742091716	29.520864162798706	29.326359121441193	17.630542840468006	10.546599048639994	23.123942730104172	7.661763013522038	6.8755086642088195	31.106280645413474	37.216161830228394	19.32464167475927	9.250655905505003	33.45537360993926	26.752811593979576	19.938606403256887	8.439591966927987	24.069768391615483	13.126939380506037	26.78149663119571	22.9118849759476	22.040844551498903	12.73332742146267	38.47328084335968	22.69922885459677	24.863745141834958	32.29282117031177	34.67245149817293
41.53634677413996	12.828833261368517	25.385517694472394	36.29727237553961	4.829983769994341	16.91144454922275	34.33568337268195	28.463041841008035	9.29454015907344	22.43555637974782	14.356485583271937	43.74874857886412	22.395383117215967	24.387265652955943	20.26837461915017	6.526518526794802	17.131264704141472	31.42480376355364	7.543615373275908	26.4081364337032	17.57706273680911	24.577131838763265	25.332344014870834	13.955462126268213	26.177247267753376	26.008183463502906	19.90362408220794	14.102151659955528	22.223754138633776	11.215972530937536	3.2766329664973712	28.392070487949024	33.78050284394165	17.047152835480173	12.67527488186763	30.982367762438592	23.61768832015321	18.57468435629079	7.913316419649151	20.49323066275301	12.713045112489189	26.686881612225285	20.588523149924832	20.733393351860936	9.930734063371691	35.05470768580344	25.651206583566374	21.26809727299609	29.9137695891295	32.33490767835281
21.638290844916817	33.04403833551931	28.131118658070427	25.466486315723724	24.33267070769309	36.783694402252465	19.54532270481873	48.45452123824541	28.887088584065637	28.081493409289042	34.343904116390604	32.1357079551545	9.756768379339382	13.949332779490272	31.620785729988356	21.51983855298704	5.233459627687034	29.039599587346796	23.636190303293873	12.1717419856259	28.26266507402942	44.1847821180523	22.986504873286684	31.920161379684924	18.785797098582837	18.27522067365935	39.49027828375447	29.841201149841773	40.97021876915683	27.546036419569393	19.278091273638463	13.256317810877599	26.068686057719706	33.0304062003356	25.065797914674523	13.687637255885711	14.350746560195473	36.726345219681754	27.990210294437123	20.913133365299228	32.56775011010367	46.38178668192464	5.402906364674973	1.691801634340645	25.958665269553684	26.779605364660302	43.73847551799696	24.348088611958968	12.179368931503692	14.153597487805921
20.42630901187644	45.02746707115559	20.295748015244346	4.391773032382925	38.12375742305292	49.55202503730857	4.631692554690482	55.746167340583796	38.150218045848845	23.32991710949432	43.350796384162095	11.133218731486766	12.243053308763008	9.004905464382949	30.729222444693363	29.93228958897549	19.140465488204462	14.990479620057709	31.424168704945636	9.009608822016435	28.423670233797395	57.253687276918896	13.527021615294972	47.19500994333924	8.21759491381044	8.08677945403047	52.73886165981096	46.57532582442941	46.20945569721902	43.80142569765273	30.48102322856615	8.191661232351981	7.542446638141256	36.44759262814786	43.02837027258688	10.22507473047027	9.677800942924636	41.84683113353738	38.43469583528959	16.813948513355108	41.540575018311124	52.927460947181345	16.271749101022944	22.68268898581589	32.382001155708195	7.347872839856124	58.94066313143777	19.69065467629278	11.485636230431984	11.857094681138786
2.4819662584991877	52.71922531859292	38.98057440654486	24.442115940633187	44.09171876821021	56.5556768707437	16.427995191761013	67.42485765868466	47.948266351123316	40.83161165701859	53.4904807780169	27.132409036751756	20.368147552255035	22.053577376311342	46.773394620763575	39.96690373625545	23.000036271251364	35.54604444265091	42.009273285207094	17.7724890307498	43.71242410441219	63.98178753599681	32.101727354118786	51.65545920101287	25.906578469739927	25.42704769522146	59.28619021165506	49.34938874709015	59.16833579048994	47.1970018624691	38.43660148827542	16.204978531995657	28.552105819740458	50.26050558541075	44.29220609539547	12.337747151349511	23.26274826852207	54.759564485037735	47.30892723574212	33.080657307591295	51.662067118658236	65.11173116292126	19.880836707761237	19.872186877082818	43.98762644031009	28.282720894872078	63.386631170729856	36.7404077755045	12.235422517043988	10.237113145414696
17.01378516269998	53.3213324367908	28.488719959087625	8.736240320283313	46.05901554751283	57.7922423105448	7.07044628351464	64.41992467434885	46.63205406040336	31.775184345720195	51.902182067539925	8.615666675675268	19.149630855870747	16.928089450437504	39.30800699305497	38.34416673812398	25.726918050750804	22.131950994640455	39.91949858653765	15.21812266573347	37.07909666311546	65.51247560814782	21.970077766309135	54.997240244499565	16.9021161360475	16.761190858821603	60.94055735820788	54.0372703279341	54.8939901545205	51.34605293413122	38.60196039286006	13.493167319480904	14.012803606319666	45.130276637664196	50.091872478893706	12.864346572161434	17.841095946125176	50.53033755858919	46.81396903817087	25.488820830578906	50.079399392818004	61.60898063697238	22.383595037882575	27.57969330277563	40.97875858508433	13.051591183226993	66.86103075130951	28.269550197805575	14.44275337525307	13.218464427627556
15.462233270160835	39.03652270030193	26.96473986768116	19.22029648587646	30.646351427059034	43.072939097884436	12.343678193886536	53.31558350199187	33.89752889371007	28.032077563868125	39.44709116193777	25.29285221547877	6.947642510717969	10.165795152791183	33.21086323868066	25.839679153982946	9.08816342537513	25.726277283754566	27.871917827337718	6.522883702242152	30.023688165129737	50.65234241937928	20.646984025395156	38.806227820114636	15.082508464931898	14.535158858722518	45.9500340072253	37.04829352213246	45.02928401291522	34.6139883875132	24.477074079007007	6.649735964064485	20.968827639809746	36.21357821416412	32.47903463311145	6.09394275944293	11.124560071365613	40.62673285357598	33.358287408000834	20.258876571047832	37.6083485986848	50.975680169843805	5.7651456025302155	8.697537345829423	29.84445810493672	21.38395837289832	50.72611760754815	23.96871617756564	4.556478776066379	6.573758346078763
19.560088163593026	35.99169768469358	31.507044890058136	27.007813596264743	27.182653047124607	39.54909210770672	20.28943625703271	51.7643476872989	32.23009173647025	31.631753464884017	37.630463678361764	33.23817742320833	12.305766743820715	16.41973234302895	35.30836170882377	25.065645466089098	8.887119627411677	31.896805192023642	27.182458496950918	13.837697377742302	31.952170983896135	46.80262668186381	26.064087518877134	34.28066940208579	21.405170080180106	20.87292192527682	42.13461077695915	31.867742230169267	44.481766350121916	29.76233832601771	22.649940901820802	14.45152692193094	28.232229560037158	36.67463375804304	26.812645971297517	13.863284293115337	17.015451114677635	40.275202029786826	31.22850830465264	24.326580982522877	35.881687315264706	49.767220955161775	8.27779664181217	2.7162605371662725	29.54588705759162	28.80739601634172	45.932256646443456	27.83325067478158	12.283628206311777	13.772235496349534
21.833426049885446	47.56945464544116	21.07058875351593	1.7186190953435139	40.89898246616158	52.12647470927386	6.516242062506597	57.67395356001652	40.52512795833503	24.455765195826032	45.617261800027784	7.9824158348129215	15.401849771834437	11.998190140353202	32.09463816313514	32.41207329606793	22.298445019835803	14.75156976722336	33.80353014998031	12.192243231036977	30.027986144113118	59.80347301641763	14.703608208613403	50.010703816571635	10.310339278575286	10.31857317189684	55.33541314110009	49.51044382149289	48.00599475119778	46.715796835942115	33.18144449883472	11.283458104003154	6.6741959848787715	38.210736777978205	46.065953641290015	12.901787404037155	12.54635573486467	43.70163068039501	40.91820013160366	18.592331874303856	43.83027019566511	54.795136271996014	19.459281885676003	25.849874913814816	34.59736133476025	5.916797086640656	61.68828960374562	21.097950858549904	14.279108374713184	14.310787304670821
37.132878793866205	27.16341277629271	6.794531520696621	21.900827427889492	22.857259327556843	31.763302270971792	23.94022940470428	35.285329582796514	19.48294714749843	5.194950877126072	23.959824116261988	28.738760460535552	16.41288158365558	14.677519149899995	10.365476954383873	12.754414248479502	17.715526628754677	13.13021608537216	13.24875004782549	18.84186499195478	7.728701657716369	39.11135281248847	8.163510445583654	31.69220574215012	12.535626269348967	12.757949757291867	35.01728691327173	32.66022306143154	25.58147352220977	29.798016585198315	15.440964546611317	20.620190981669246	17.729009076891405	15.787204435755303	31.209968341121286	24.453670338147333	13.445410774963179	21.289941404536084	20.466468220870865	3.9079681344635127	22.29774929139458	32.380105802289975	18.719565937910566	24.440742243264857	13.105993307898292	19.113048594103244	42.2764511226418	2.565884338565981	24.32504773698037	26.494673478743756
63.56053324900047	15.052107531826096	32.6809806676023	51.35313687879289	22.259742310890037	15.863278465666944	52.734032204195266	5.902761786048846	15.02237708152816	28.5980044883852	10.12229475302203	58.03448749762569	42.55230480618269	42.64691448734598	20.872065887148537	22.38711129595128	39.49284408117474	40.76563942120698	20.32108485144125	46.125609118183746	22.058224326944586	18.000452716317835	37.464210523998354	22.58887183573194	41.78635776615381	41.92281953630119	17.248805972190123	26.663598930980047	4.068419065756834	25.607880117515162	24.506111748858196	48.142156626424715	46.97640606548439	13.727947603418302	30.409024194558476	51.570735510529985	41.50320058923261	8.169392560883438	16.40674070660246	33.28103121851778	11.579478138296832	2.9264069692244328	42.448301158173805	44.44086260721944	18.404453646662763	48.352803645845576	24.53071759386483	31.051516224148322	50.91892974842939	53.34648758624551
55.89243056932704	9.436130907900667	40.53619672117657	52.90915289467014	11.8273988466225	7.56108691215729	50.6107759023396	24.072692097637024	16.2709793069726	36.97870297911876	15.666940845124374	60.36210508142351	38.53020503642903	40.8761218989924	32.257214851395304	21.561419672467512	32.49849141812389	47.37107612266321	21.155062746477466	42.53650193397432	30.713772393876997	11.428831628053812	41.592147774694034	2.661449820326159	42.787969557755964	42.622260521284204	7.686031509461568	5.156994471261844	24.14956617810352	6.7618320459263614	19.673678411897843	44.44864281328407	50.32481575125693	25.793424125620884	10.660569445678854	46.628409444342886	40.162617493850426	23.25679154250985	14.524035992855712	36.674108672374935	15.870034905673764	24.190783064981368	36.04344841007181	34.08174050202266	22.120179794343503	51.616627695389795	9.469697741297042	36.80489386372199	45.392483861190094	47.71892994652929
49.11785100165912	19.237839409167137	15.852875489148186	34.631638676256706	19.44674221544305	23.318065071249194	36.74845318867828	22.79396706655561	12.015163580887519	11.745734484520701	14.000428748638901	41.17770526878317	27.896201558033653	27.07569425430906	4.428390448193337	11.858848829785908	26.759809129496244	23.925443923286746	10.218115954193237	30.98044651803187	5.230164143613552	29.612013360224775	20.673935471472547	26.055157965979976	25.426179737423762	25.631856251282144	26.335410801345425	28.573090348114032	12.891712092165262	26.11926616385382	15.59649041321354	32.8998299758934	30.1245658696662	3.315415422810383	29.395382928315474	36.60125127372497	25.86498900529121	8.890260871155345	13.955277080250324	16.801269494013855	12.920100097164552	19.777371812250855	28.958241885624826	32.93075051818865	7.749609566361517	31.49580962917301	34.255689191775	14.232533689494199	36.22928668238741	38.5495310409128
54.69717709164709	16.75630585958909	21.86340403892454	40.81954417113473	19.788031617837852	20.083258552933714	42.78228192755696	16.722252886528068	11.341809238584021	17.7906368174582	10.637885767635884	47.35170960179136	33.45726677640095	32.955951085213904	10.0515802793097	15.112269880781534	31.56954511301455	29.947636678708417	13.05967691080608	36.732673299151124	11.417945586400513	25.35126100469337	26.86285326281818	24.40315651010797	31.54320556886883	31.730971160730622	22.75066265684987	27.625835021431982	6.769406803566177	25.58016515793445	18.360031605136612	38.692824575751274	36.30263178398059	3.449096690786175	29.593184210952966	42.31645125192959	31.762676314188997	3.4397697211156144	13.436411223543248	22.932788416978106	10.34112854929024	13.661007873742324	34.08989729995086	37.343835886909304	10.521945937417543	37.67163238740486	30.749819634739303	20.421063977860353	41.84779066618017	44.21375390070184
9.904537028584407	44.555162614840164	30.920221261187756	19.378814206415154	36.099948548137334	48.54856770884457	11.358942400336167	58.85664174994023	39.45581596862945	32.46821913840364	45.005657832977235	24.166798143302056	11.699529562907344	13.80624427442313	38.15819126720424	31.37469696987854	14.622619666963923	28.435965658967973	33.394671134280166	9.525853946916424	35.058503648158045	56.094585440585305	24.21153643187446	44.09630743778216	18.16137967515437	17.641446925627058	51.39062318370283	42.153537784083866	50.4904604800369	39.80771181555264	30.034646162686503	8.36365751978957	22.39292531155371	41.548828952590746	37.39362846606355	5.027184550618978	14.965821421810553	46.07385920088188	38.91658634356833	24.67224523254114	43.1659511868038	56.495295257554446	11.322325596954427	12.918228217879047	35.32354463474142	22.469585500639127	55.976197579282704	28.36987157648995	4.130073880200474	3.5088104463198997
18.87357418244337	38.38150853917261	20.866161271514372	13.323410533207982	30.715946697749096	42.73471416195004	8.507135721771714	51.02741354796815	32.23442432506727	22.498972441815116	37.704114421681766	20.16739090210643	3.5988816022885586	3.753021304961176	28.567681365052287	23.88108612168788	10.274861884493692	18.943488425656216	25.69987786361484	0.5840508300891626	25.62120747742061	50.44943197957761	14.212503697677278	39.535316503194345	8.348451466024217	7.806223302696736	45.81228291150956	38.47812373728161	42.08456120699764	35.80087942018191	23.530842524176965	2.5851091334564953	14.304356545487575	32.712472628633094	34.559073550531274	6.219016469452434	4.9339619100234025	37.63542141586284	32.116862770369785	14.739505082640019	35.85023916032411	48.445370964410536	7.206292690749772	13.700439386086437	27.22879176329017	14.84844775575519	51.44414891277955	18.404086806754034	6.11347744765641	8.234725572292021
16.620367461744827	38.31816526078296	24.92895347140676	17.568908472745605	30.107054144223515	42.45871939373103	11.192246144329813	52.17328910157931	32.87686341602465	26.087690961756905	38.42356546618523	23.918925993511667	5.0238505992526585	8.078897081899433	31.452858902485808	24.697469611854288	8.526795338328276	23.648493224116322	26.686141165568635	4.543422357819719	28.30942912711309	50.095041361329436	18.568956501931662	38.50134750490789	13.000919144863817	12.453392487209458	45.40217622621978	36.95782621091631	43.700231765799664	34.43728587919216	23.601504736473323	5.0324585625760445	19.042193286511637	34.725356910399825	32.582785867971126	5.662240706259934	9.047075582958723	39.27644035885893	32.452023157440024	18.29659032541518	36.575048157303186	49.7651478292363	4.98910555375796	9.684922774415094	28.55411644189798	19.513450987857663	50.44721952537597	22.010200625825	4.393276928365602	6.786336567219514
24.276756551615513	38.05299019570299	14.874737001601456	9.721949525754074	31.40686227444837	42.60201929504251	9.995754083071068	48.729832456770744	31.094455162950865	17.232615996877552	36.277551631642005	17.18039700521916	8.008005139843121	3.8152832097012213	24.20718552920961	22.91495209323495	14.308280668689362	12.152446847271031	24.367262804059123	7.190929975286772	21.681004413405784	50.28639151798938	7.932967065750552	40.54016198348074	1.7232410148303068	1.2820849988774259	45.80703504297722	40.183689690856205	39.2642914874498	37.35996803340118	23.66046871631783	8.135271697585265	8.464104907270057	29.54200590694271	36.9903526502337	11.886900152201015	3.6170361648337463	34.87618893518799	31.422785046985034	10.060915760898268	34.46923348209278	45.93861200650575	12.371300469867823	19.43149726469374	25.308163520625424	9.392661429289454	52.17418501320173	13.309008168332905	12.364299957170315	13.976974722252873
35.732570868189676	39.66975118365132	7.376506799717457	14.082356727540237	35.3443629710673	44.24695835489171	20.09761988047944	45.956064721600114	31.92042924619829	11.480767291881179	36.03331366631851	18.959837672852352	19.750455404592984	15.85227525244627	19.210863754804418	25.31391895873927	24.65369726975806	0.7487077567547078	25.839816709454777	19.624638797602362	18.297162023568514	51.4646445568073	6.380194814334512	44.265346074541775	10.88583396011148	11.432997682608937	47.49056353936219	45.07117608016403	36.00369066860971	42.191640134552514	27.72161985348888	20.442723548762096	8.80134459348722	26.50805693768022	43.19625185202701	23.99422343316486	15.061226564067816	32.11561460892151	33.01596516829598	10.623520569162196	34.481210751591505	42.89136090068522	23.790477244686215	30.785818854944424	25.51144600898021	9.889740496589773	54.84627556086736	10.137049627733825	24.66945717770398	26.021227025226228
21.89493822026484	32.91246596709976	22.270904017458108	19.92006864416545	24.767594399721986	37.07751985447903	15.201825177224386	46.85973643581444	27.497420901644173	22.67459276795976	33.04687669736534	26.960304758158607	3.6915528896112586	7.795584211781722	27.173293333694634	19.37669398419083	3.4604285519360256	22.753530492204874	21.397512285401515	7.102192384135205	23.908690993331486	44.73074476492652	16.782333329308816	33.29675971529087	12.516775375817145	12.014803832296206	40.04401011327541	31.956204192712434	38.547809488325	29.35621172880916	18.18754028590601	8.788089686352118	19.984333764286134	29.797630307876638	27.837614715188096	10.845501416950043	8.087250582201305	34.14912221518438	27.042891624056125	15.153738213080858	31.201709485941993	44.500086300282696	1.057040402605412	7.987096813580465	23.36107067521579	20.783653032010402	45.24482431437618	18.751460642066238	9.748952187436187	12.178450260011118
19.215430760959777	38.48317709337226	20.365078020394783	12.749019383399727	30.90151174317905	42.86030342011123	8.245589659617293	50.9502687236009	32.24805626796648	22.079519850554274	37.69905781652045	19.658766169179366	3.89456464336189	3.3010782628397215	28.25440885477495	23.889312650026238	10.696565843686663	18.31657587415185	25.678775429810678	1.04706982548205	25.344310657815075	50.57924730102418	13.665025782898253	39.76394573276154	7.743699152842688	7.2043258538089425	45.95304709936707	38.77000610304474	41.94709977291432	36.07596124878545	23.64341305075717	2.733821355833043	13.652816623787853	32.527335434134464	34.911978367983856	6.530208214521404	4.515690283681864	37.498853244487506	32.173263307304076	14.346768487941127	35.8468463016917	48.34528777937653	7.723537589178535	14.30599924175948	27.15507541841658	14.20630066644122	51.65828346819432	17.990311120717543	6.557521415041657	8.585601704893195
67.67551409807982	14.085988745318422	40.50609370426915	58.077663454342364	22.898822496514292	12.012041351723438	58.438747552824466	5.875389315295176	18.45847432960892	36.39399248857501	12.976200696779165	65.07680951943024	47.37701560419278	48.1841005404649	29.017425599277445	26.796361028262666	43.194526863682995	48.525891157147	25.01014284812763	51.20781760647144	29.554560481692896	10.183425736509422	44.5118817012704	19.41342476429029	48.11562411196404	48.16988998322973	11.562229628866305	23.627279047574014	12.938762671349934	23.591323935357032	27.75396874317395	53.24950253731219	54.08056684923147	21.405470113509356	28.485903416996507	56.36619670184612	47.13189946659269	15.917751498018468	18.87153950731803	39.961523637451236	14.827708220462437	7.800393081257677	46.47708818597149	47.13296624592393	23.837727325719413	55.46465273203534	17.06003818566364	38.27933959413345	55.50669112069959	57.9591002099248
17.061639039452896	37.48774290072937	29.32122084915742	23.287356335022018	28.832924568445844	41.295969357940024	16.4534352385584	52.58893620476405	33.025604099343205	29.887618497437277	38.53135709920602	29.418915538967962	9.429672595284861	13.315472730618513	34.300733679462994	25.354580109556977	8.284460906466894	28.956571202557498	27.45386538624641	10.278407644677538	31.00162847114224	48.73138649313961	23.4370530266262	36.50089299255125	18.33488380435243	17.79116762693211	44.03335520642885	34.40340222720691	44.7953389866137	32.1248334365185	23.43074254462604	10.707007284679765	24.770851764732882	36.46174287304082	29.570120127250046	10.043036256917436	14.071784890638424	40.47530133242508	32.24486745932463	22.29762793945799	36.72916419498188	50.41975187766671	6.186188665522533	5.075358510931762	29.64910858388505	25.27081173159935	48.31864022212839	25.93473260927611	8.465243100574185	10.078167708269378
0.7884238881300615	54.00547726386813	38.439814731832556	22.75972404179307	45.49271605334528	57.95478036834675	15.018534062062223	68.2876601547528	48.923352358234155	40.547165024827905	54.47353750730242	24.868364200240464	20.68497066520819	21.840615263530847	46.81151987081184	40.80496551989044	24.095310810858383	34.471612629575674	42.806101532628084	17.661263839569973	43.84558537756099	65.46057920914599	31.493110635112064	53.304248636338244	25.284027582934243	24.83641627241205	60.75757420905749	51.157373506525815	59.79791442424908	48.9195861130442	39.5137477963028	15.896209475920417	27.162044693811485	50.693189654449505	46.20532344725274	12.041482461470492	23.06996363467044	55.3652642072595	48.39565124870882	32.88924732218035	52.63151956138591	65.89008615301991	20.79402281394148	21.647684627292808	44.67308892420469	26.77341636932302	65.11609785199909	36.48509838687631	12.306733898564545	10.013156092190288
54.39915368817594	15.828931512766617	22.15553196697733	40.90018966262731	18.893650238826744	19.197295194028648	42.68360414435781	16.45126008367695	10.434770198846875	18.060880449792254	9.731174177278183	47.507114522963725	33.17335162754361	32.786920452480395	10.425683802495051	14.495430997282982	31.10933653760855	30.23778416035462	12.419127478539705	36.50791685947156	11.529544146995622	24.572100838998832	26.968223007072904	23.465198109774587	31.514568385982376	31.686975192694124	21.8957554069143	26.68733625660398	6.558428774424473	24.648099838943377	17.659403342121532	38.48137581893504	36.45081159742014	3.2816138554350545	28.678757946016006	42.072651761230816	31.602934121361187	2.7544437231822725	12.524981524540623	22.928493047536303	9.404716304925138	13.435165344970606	33.692832035038535	36.80160677698677	9.922051005614094	37.82449844738854	29.898274371516735	20.537502620377264	41.57162812074593	43.95062049829784
65.38435607116335	16.517947136802697	49.24105904520819	62.53887512178076	21.436182061733255	12.326408093464268	60.36841283183372	24.72303900266594	24.27177883518641	45.48234442647059	21.81869575258931	69.98159745082809	48.290256306569745	50.59908593083913	39.92126193337217	30.73857266526446	42.23204337042309	56.41496846372102	30.03638922930996	52.29691548304289	38.881565136941425	8.696276314357613	50.862244156134395	12.365235266304193	52.37583865730795	52.22983724505419	9.554365770947213	14.036002998763681	28.440910107438917	16.319693395316044	29.218591498399487	54.20828871824614	59.793680383390125	32.75893084774802	19.269895852143176	56.35996188799526	49.864328590106005	28.974400244035355	22.915016449657347	45.93104814530678	22.7093767737201	26.032267843351725	45.774911287742945	43.54263736282249	30.565756875489285	61.105201376439865	1.8198815374900852	45.74416901963623	55.107807000463396	57.41843158488463
61.79901832242091	16.608301289163485	48.37762991231967	60.38155326385318	19.497886385289565	13.26753692368262	57.67375421118569	27.90060229792689	23.938736971163067	44.80646557503519	22.56485386759832	67.84001389148523	45.572989868149115	48.167881972263594	39.90523361937511	29.379881186336867	39.24747344195428	55.1884149895157	28.99691410195372	49.54237726496687	38.4826648572082	12.293385151000589	49.3549384196635	10.428391869850131	50.333797766774865	50.14374449222514	11.381755561124288	10.707370477627164	30.221892938545192	13.379813338202348	27.33946984111074	51.394233599574164	57.97091019053048	33.174267083111566	15.436054674031416	53.31252215793527	47.51968109092186	30.063582904076778	22.283091048187107	44.44748620009421	23.093457290082807	28.79876387769933	42.76386942809621	39.99271289563959	29.92142245744691	59.24586629193372	6.093770510801224	44.64041013140456	51.997827711293354	54.248817226570424
37.58731749627401	16.783508032065306	23.856425324986873	32.962841884069384	8.57134890274844	20.851236695696315	30.594709821779965	32.078392581916596	12.601358526912064	21.405445511492026	17.941469194724643	40.42070200696471	18.577356127113344	20.79920844634107	20.675623720636178	6.9969737236675495	13.174428938018524	29.16524693962526	8.80909657651982	22.59524626453822	17.62219589353352	28.495809072162043	22.833705439389178	17.44975180198012	22.983929468498253	22.7665500659129	23.810557718842567	16.96508159320459	25.249551888610487	14.123309310336863	3.392219433083469	24.55821661032261	30.780562295561136	18.88997286425291	14.401340543071148	27.06632437800969	20.107939862293037	21.31195791451964	11.537374819217984	18.184055936915044	16.209131242892724	30.15024506306435	16.638787627244056	16.97756147118098	11.411945775832063	32.00893798111173	29.306184626118718	19.56884536058142	25.977800455536435	28.393580252090356
54.85338641152989	3.5483893192166462	30.721055721454636	46.48280968393971	10.611975204825756	6.986883118233989	46.12024636044106	15.104694119137399	6.105123125528743	26.767166114962755	2.7279123189021623	53.711252429376906	34.760333100697274	35.8672027464562	20.67676907221672	14.359404774439774	30.366860620775164	38.358132108512955	12.825633761687806	38.65703677735414	19.94747715418601	13.71832923052441	33.493907633071764	11.446002063969654	36.324238532768724	36.3129527443928	10.027780378493553	15.183481998775918	11.607761915116109	13.787366907382403	14.939579287898287	40.69513656778235	42.92322518460097	13.456062855249233	18.505551553463516	43.693121324531056	34.87763507535945	10.31841029282274	6.0704967986517175	28.68076755936715	3.4269989154767257	13.81445560395009	33.67755666461253	34.35091828339519	12.342876049476711	44.2936356709302	17.919780187543466	27.69935591168815	42.78294740333398	45.23337835440233
32.687756017877966	22.3690065815572	19.19881174981079	26.50687034339786	14.819222656261568	26.701403325270807	24.353411108593345	36.09358506513207	16.683721268261017	17.600325182401626	22.23337723227527	33.964369162665065	12.52815196802508	14.397940439448494	19.210287297684157	8.658842145911379	8.46214128078493	23.46583875619498	10.739341224130486	16.510852128863903	15.853519536199403	34.416646784080086	16.973636903315104	23.853193782693477	16.56958493398224	16.33524496832129	29.785598420157	23.4014065633924	28.06667588315485	20.572033751930256	7.516292532022056	18.523563183501288	24.43828404850399	19.940291605828644	20.48895596422639	21.362530411778117	13.667642041046692	23.747832372747943	16.276451675520835	12.685485833129386	20.389107165516823	33.8019119402261	11.46646188107506	14.156011421532286	12.928042945787283	25.63976788895736	35.63937643868775	14.862799847051873	20.43790214924045	22.888855672787997
23.481309497832253	30.929562519955976	23.674571792017744	22.81795962356663	22.549706770214662	34.96434886794964	18.050732229747926	45.49836298332954	25.98022013662049	23.60050739274011	31.51731258362479	29.881870181473758	6.560575859827914	10.533924562450563	27.33475025590706	18.141534365961252	1.0308117109782595	24.942318716773126	20.228920408933845	9.99881357230573	23.995336394020363	42.55603328365693	18.73176481367802	30.847728520738205	15.032417127685779	14.557218807703284	37.8555138804147	29.324227274417435	37.552845486442116	26.783849187985336	16.460584068970217	11.608889637887843	22.698925386976374	29.203233269890887	25.06635104194257	13.29839271212022	10.666612613993289	33.218730587289514	25.338433408456726	16.448240944752108	29.693544574731924	43.26231538956418	2.747997086035062	6.073463882329942	22.38987137716752	23.550170141872716	42.79165020843078	19.863840451522762	12.044871973762408	14.393319952702676
63.85535338043852	10.010128925688848	38.08731353501489	55.00404345159055	18.841298426676307	8.14084385887549	55.009216636097236	8.596817331640882	14.902362870795967	34.00066445407653	9.62801556252818	62.114041290457536	43.75785504550478	44.74770504054107	26.96213730630365	23.259024048288882	39.36795931155654	46.00711481642971	21.58020048360317	47.63492138139561	27.093779145140456	8.513123063748802	41.6504895681517	15.560638207062114	44.937356366792734	44.96172254089241	8.326906929256726	19.795799179446785	12.21883046922132	19.605405133178937	23.95662247549341	49.675055587694125	51.18862560087347	19.27350039730181	24.51799379003671	52.70695643999044	43.72790282539671	14.152895885368665	15.093483636774721	36.97816845543463	11.422981002269955	9.248782558391895	42.69497904267931	43.15568579249089	20.658989978794633	52.569850360597705	15.080871509818113	35.55758619302956	51.8045336801168	54.255267764801076
34.154630835193224	22.86344879744802	31.904687259431327	36.141902572963104	14.132390050094331	25.804235044173662	31.585835484127713	39.81602585296221	21.272819564646138	30.14932167984134	25.980865445898147	43.34740701559652	19.9780099933296	23.57593680470412	30.424338179605563	16.898634489380274	13.085311767097435	35.737076407504354	18.667875578516234	23.565685770036	27.260034067423252	32.67451836267607	29.188275695218298	19.894231977542944	27.330183361673882	26.949414063199036	28.09514121876115	17.260168685278515	34.23502988309589	15.270157065845325	13.217762300069204	25.135325579863323	35.32639774645495	28.701352683975184	12.22534085043307	26.340633374067984	23.377263338821226	30.6192088949493	19.672642204163676	25.261793586980275	24.489790470856434	38.330113484963476	16.241643273425975	12.355989475143804	21.263166090392893	36.34512451283211	31.363321516711	27.56763538304388	24.904592773163955	27.001086961525576
53.17539822012014	1.2293827490130544	31.802829420392893	46.34134336128186	7.802633132155165	5.795828161540373	45.35032754597051	18.16755975685515	6.789006039534717	28.006306891169256	6.0943616837268175	53.6827884945359	33.6698859232955	35.17250876372801	22.61889665243141	13.97552224290159	28.74775589689427	39.139513692769206	12.878419422425303	37.641706519261334	21.409774082231408	13.450537457835889	33.87072286504644	8.098143070977065	36.121129251763584	36.05599158802964	9.044843089581008	11.65843916176127	15.164332508797248	10.213274865662676	13.627433755442604	39.661427444373096	43.10518140460704	15.905375971707516	14.959362070423703	42.44873683267021	34.261473001209204	13.551540661931384	5.586680514806593	28.966637369214343	5.985895285808782	17.1614754236464	32.17160685874378	32.18962736716144	13.117695281925583	44.45510763322314	16.32122613078169	28.437627186344752	41.4403344826683	43.87599559898849
15.799345121136193	54.19944985229702	29.935426462104818	10.295686462865154	46.801048641289356	58.641665229085994	7.674008929214664	65.57222339715585	47.614995514987044	33.16336289703124	52.92667771139594	9.905704846571604	19.752591528684324	17.809041061394183	40.6436525162088	39.29847436760718	26.176587526057208	23.679266176986676	40.91780551307257	15.764707850216558	38.35640302007175	66.36460973817317	23.349770880210684	55.67882042745379	18.12351630404675	17.95139209693167	61.77024288091029	54.60923075412636	56.099201592623785	51.94817765129	39.42777126129268	13.935951719240737	15.563794568880068	46.35411789472606	50.55459778708505	12.8583052287659	18.780055406063855	51.71934175534994	47.74040310690042	26.740111681003615	51.096199753362924	62.78514304466537	22.765151227651955	27.64746935329737	42.046714388997984	14.623276904576763	67.57274271290781	29.602084653879725	14.418016431565675	12.9574431427334
47.65734010154981	16.77063883855958	16.874585657813263	34.5802199476151	16.366535122771804	21.048896680506438	35.999683894629406	22.617238522189894	9.243783837672057	12.809015336901837	12.077815357556478	41.39863231928246	26.421825198034057	26.04249917584562	6.74397011173464	8.92928415761335	24.637443066705387	24.791928151393222	7.171479824620875	29.74293351053146	5.898335876851152	27.72799517213055	20.79378952425595	23.253727073171724	24.958185251351015	25.100623536206314	24.167087484469643	25.613134972724545	13.066200315289787	23.10780865819861	12.598250682042242	31.71806411988634	30.359152943269116	3.60483124546325	26.29909203201816	35.30833474326427	24.865560674153983	8.673237226099618	11.07740537414669	16.465030495318157	10.732457885788786	19.756097116839626	27.074777397390484	30.586490646318186	4.650408651092006	31.74242012281114	31.977271258120993	14.487178955667577	34.81684072929859	37.190838190711766
48.208967947815516	10.639158503817896	35.48542750893713	46.06144584517039	6.255993884069584	12.094542162214916	43.290084874137605	27.93839776620869	13.916570804698846	32.3142505285519	16.020756343176608	53.51710891599477	31.188344877006188	33.78060661769935	28.948519105431433	16.294286124032354	24.966066996998318	41.683330220694714	16.55250004591655	35.16873026180445	26.764342712394697	18.362728502709093	35.57617885032507	5.482859506363652	36.093427644111905	35.87889491690498	13.910103335494654	3.8680349443511552	25.18174196285416	1.0193675155247637	13.5308488561679	37.04008103266216	43.84988321617038	23.787693790171563	4.7853357233750735	39.083249442172836	33.152599279101366	22.951968189476776	11.81744629449463	30.75104275743866	15.325551988436466	27.227706192058225	28.50291148835437	26.400839802414648	18.25258200705558	45.09414036134266	17.14244560607253	31.45069373570433	37.816036271596424	40.11956574237996
37.64327787210274	17.939533332961354	18.99111763429393	29.895300818400106	11.36652915535262	22.419036733754094	28.654514820654196	31.122812335976864	11.779648825558931	16.425888308356722	17.318983908452093	37.3168146276693	17.17841923660446	18.46090127878627	16.021945782962018	3.699952099975074	13.415134527505424	24.718185680718562	5.804558785159175	21.07551127107058	12.8437081331276	30.134178073024867	18.59469074707917	20.523133552243422	19.696984688656958	19.57267623799514	25.592872310215636	20.837856772989895	23.15525184246309	17.951286943110865	3.517691466890621	23.112293263872793	27.142201022560283	15.424657098691904	19.007179250792323	26.14142102679423	17.557754910597293	18.881931618275843	11.55309988219984	13.764261341463296	15.467998431967372	28.827912382961546	16.43278294638381	18.7640111992431	8.134056074102313	28.43655496987381	31.957951779418366	14.75742456186064	25.287147355605825	27.739441625129793
71.37925957722042	22.25024728968652	38.798932419199915	58.1555645037164	30.05571814047603	21.952910384440123	60.082775226102726	5.563289991157665	23.0541218460956	34.84020533687891	18.013150842949482	64.55978559989912	50.26900774721725	50.12851071550934	26.985676500969586	30.335922562190813	47.446851100457685	46.812796943571875	28.249358851050783	53.74600210578196	28.768940953045032	21.546911829373073	44.184512175544086	29.20895197449117	48.909960231849475	49.08903008324575	22.40542248338977	33.41763694309434	11.092379849022715	32.739703318909484	32.53856158473344	55.74371957184518	53.543185342902724	20.687484424919635	37.635952442844925	59.25306576973916	48.95742168651238	15.541183233690228	24.38712242432199	40.30643815668124	19.563407463644587	5.707864647762552	50.34286216503656	52.46953799801636	26.214096911549454	54.900454108415516	28.423440173884334	37.742366695218024	58.6609341791553	61.07301000799864
64.50202748140882	18.01937722702564	31.96693599379903	51.16777190325335	24.72231473398732	19.098404888398125	53.055163715790066	7.434558128760295	16.99048789813321	27.96012469739556	12.630111118531804	57.63786039869928	43.341180880101945	43.12072839451269	20.114391917919438	23.689493288215207	40.75488848675402	40.02040505991874	21.579542758581535	46.77345450995614	21.768390231130475	21.20079604237296	37.20304995287516	25.690597717369055	41.88074578499025	42.058319274912144	20.534663470815726	29.709446070747475	4.229246152113976	28.520749129191376	26.175330425803303	48.763648283148164	46.60327917173344	13.656229154105459	33.2553860926639	52.30176645092447	41.945167714058925	8.616533422216412	18.599250659928895	33.28099271442584	13.845944145919665	4.437169074725222	43.55784906396384	46.00807476701697	19.41374863437616	47.96635434633256	27.78590138471955	30.75950861287812	51.740173288068604	54.14213801212515
46.43788478290123	7.9699069077047815	28.53454923030442	40.9407640514763	1.513199037705943	11.924745674489598	39.26072605693948	24.45819542109118	6.970986822370148	25.166644809130794	10.739420681206035	48.37077663749455	27.364654510139236	29.237541090055757	21.504850676093977	9.380294890454095	22.091878710444593	35.17505808716005	9.269063614058355	31.373034271223364	19.380504883362754	19.586700527711816	29.36388667429987	9.594393485447709	30.753811932962837	30.620994702682925	14.917064075434592	10.841936369080416	19.493999460377868	8.155900651524773	7.612488838254862	33.36432748346745	38.16465435970757	16.558929330624252	11.406219782139365	35.97320174957318	28.422658610268794	16.520414674175917	4.932606536969045	24.445550450847954	9.437753150822696	23.016186671395104	25.565478983946576	25.359148457696477	10.818555596269377	39.47103618647153	20.905588345037017	24.674631490358742	34.900850343703006	37.31932217480531
38.12458040777756	16.42866081007943	22.39194105660914	32.3669887901338	8.780751762779536	20.680416519595767	30.42228853611817	31.10548278890108	11.540622937169092	19.818764475809186	17.002818719558544	39.82156824252791	18.540562048698717	20.440750137212987	18.94116347705617	5.300720348051933	13.637192099651712	27.955709165200954	7.185298310653966	22.542776955230867	15.89688052876236	28.383735116977142	21.717783730686175	17.887946812970906	22.274116353140116	22.092766057186868	23.736832468547565	17.7926774077577	23.945859769211108	14.915239384450382	1.958562045982647	24.541766220832038	29.946220053931604	17.27342313194032	15.654961647222576	27.242967873406478	19.666916147764685	19.912876649063655	10.712631679666837	16.971253177033905	15.219224429231181	29.066710147110246	16.994994740286323	17.987425688478396	9.783989456883445	31.204589340859776	29.601281678116123	18.141585244116	26.230730726667723	28.66827990688788
31.38651843494704	49.427519793842016	18.210483416967847	7.9820091257767976	44.092849264532475	54.04217189250022	16.16950715164923	56.767943016047546	41.832664804500396	22.269171442365952	46.31409717022902	8.842756762963878	22.34357614051718	18.22740355923682	30.069222385865967	34.501156926571	28.848334626177607	10.157403168021462	35.39657141124068	20.19416892013402	28.93648686956336	61.47031825418019	14.404826119445907	53.224421960716946	14.077446472193483	14.455185945171962	57.30018403904799	53.463748427595235	46.82726824847069	50.58538618882523	36.25280145552052	19.913090095155162	6.087411823249845	37.235951734193804	50.81542444833557	22.25685421525943	18.156620232709688	42.85825212586596	42.688553275552344	19.32385375359341	44.67433335145365	53.72032874169928	26.71517873997769	33.643161456570226	35.48281004919109	5.240658325098232	64.34031964327065	20.22886682968112	23.497697331106057	23.841590144214226
15.756855593260768	40.21526096460955	33.83758255702131	26.685863076274018	31.408243642221592	43.77081446313493	19.23248306610576	55.908724710955674	36.35390838533763	34.38361428216358	41.782505335833015	32.27838495819913	13.887452754209074	17.639731418719116	38.62841380471285	29.02464560940352	12.297091224593823	33.288909838586484	31.140319968738694	14.23659499363641	35.30496747368869	51.00616209071293	27.89815455222292	38.44047628073548	22.638619390008632	22.09166881593112	46.34337417642403	35.934340898815705	48.478385738748365	33.891593160509544	26.753608571717052	14.250110181209145	28.67906517189287	40.447403545555524	30.792455597574143	12.543333187312534	18.46684768866077	44.227084279941295	35.396913159792824	26.81340339131061	40.02104484362565	53.869956763089895	10.657915500550143	6.905904154327384	33.44455028175222	29.063771111857687	50.033535812814925	30.444193831961385	11.038510440778772	11.833287832370518
71.06472287493705	22.356423348910116	38.25243557142173	57.66325413379301	30.04340854128999	22.20303995622239	59.664936630002785	5.988298335767072	22.914822333516735	34.308441597452514	17.9578755027576	64.03571134460813	49.93023796659162	49.738175346748775	26.455727278603877	30.08685228619094	47.19247645074016	46.25437213256505	27.992612381457324	53.38274498744427	28.291283534813076	22.013821653484577	43.690388060021604	29.414852807759512	48.46244665913282	48.647454704590444	22.7493798831427	33.611671534252196	10.751552859133097	32.87496639669014	32.35652948464972	55.37558396733342	53.027541793052194	20.258967970173515	37.75937101309442	58.902638003989296	48.56252916916607	15.192336011922373	24.295829114993115	39.85148425313367	19.46829615172294	5.768726010580601	50.060377168787575	52.27579054658533	25.918397268523666	54.38226303425145	28.887980054345075	37.250486432519544	58.32619344344793	60.73344772512761
41.88255932240275	12.569067155350409	24.50912698622221	35.96048284755558	5.205211630440419	16.80761285295668	34.257480255789446	27.75384553125646	8.40320044153311	21.474240495643272	13.619359713497623	43.40005206148969	22.40994222455189	24.216576823291412	19.139587695938086	5.48280625382889	17.415088823394285	30.70749201968603	6.398813248918523	26.40844016625347	16.484824891494974	24.51429439922825	24.699631605598206	14.36542719223635	25.794815181050364	25.647974846382812	19.875227061715414	14.811051460033253	21.268055594918675	11.935700888267057	2.647707591153786	28.410997250895154	33.300317431636884	15.903209835026153	13.680421496090638	31.111898730921467	23.401889475618965	17.544278705078195	7.189699268936469	19.82442915903379	11.922379289789351	25.8949492433415	20.819145805063993	21.33043295370662	8.772141680311078	34.59065497058083	25.899103413192563	20.44211921763392	30.087859646537662	32.52170361587714
54.81724890144964	1.2057301524056652	33.966592461723984	48.43900825085704	9.096105186639933	3.698459379096756	47.31875222969994	17.818346257592165	8.931022727688052	30.15737742876161	7.375773561414842	55.79397679996827	35.56339829418149	37.171631258282964	24.654261908475814	16.08988583493572	30.463193014803817	41.31206863315204	15.038878407587434	39.551028812445864	23.530079004085874	11.413350438802375	36.03092401842127	6.904858407459123	38.21616708800908	38.1423868107188	6.916341597796136	10.867149954940993	16.057435672607802	9.941831027139774	15.546026880136727	41.56216580132316	45.24580094229174	17.77145156005132	14.846134057725843	44.27679236126581	36.28005373932541	14.965842281034394	7.7531225037838905	31.12302655141469	7.696202068171276	17.18455362426227	33.922645657671225	33.6254919982075	15.283437789319624	46.59309467192507	14.160993195546176	30.610190363788814	43.23473270703183	45.66131432830523
41.55814617520022	22.862869160283253	9.991195170041124	27.118292755892618	19.84036264177272	27.394501467288496	28.965322581613485	30.069375210195027	15.068737334078442	6.315188055713425	19.106366274740807	33.90143347551244	20.438961062137377	19.34410254249317	6.193641107492602	9.872121480410156	20.261623155457706	17.56996880865174	9.60281209596855	23.329021206448726	2.925995389510199	34.52482983222365	13.29642284441302	28.168292043932052	17.68118650820871	17.870496164976544	30.620144358609885	29.678163955428236	20.362922061172384	26.90052665769443	13.33970344725316	25.21304252827856	22.862484101618463	10.573024620704498	29.02998508315464	28.962712932951042	18.125436696042673	16.069554161857177	16.352793427491527	9.081128720797249	17.533810328305847	27.15865759636338	21.987777903220064	26.801736350822107	8.696229293002407	24.24594254043267	38.13319808800819	7.033341319089572	28.670759558329067	30.94584054823176
46.368083625953446	11.920215040658947	20.950619668459435	36.34962643919871	10.271084863761537	16.487392134623153	36.40342283576342	22.40385101431635	4.171400730590387	17.188340255152387	9.100406513701207	43.541135306923074	25.552490633728848	26.152447589534525	12.609985165380992	5.1339455751124925	22.244397914530943	28.34248808221037	3.0868478695185226	29.285963197288236	10.792772124119905	23.80333054034657	23.31322640841205	17.52645268043987	26.238510063081932	26.2546763413016	19.732297961579835	19.61549796171015	14.381348898830325	17.05170463115592	7.788555122643525	31.324410511223608	32.73291330792693	8.11775365029157	20.214831388102315	34.58596732900528	25.095419764012533	10.231427934333368	5.432963334782213	18.49021277107751	7.287722667792228	20.023609364365928	25.207445784211018	27.41398807643608	2.2648612240628516	34.10383609661176	27.173397480660793	17.642937073968575	33.84123456218478	36.28508047906828
10.390049101181907	46.84546196254041	28.776324298679356	14.347418120071648	38.78198369067643	51.065837243172446	6.155438437547691	60.03667173753492	41.050581391578866	30.966525150583287	46.563196538603115	18.55274133385049	12.142254285847237	12.428634934259753	37.45345731041124	32.73738352286232	17.26987406263059	24.98557428676555	34.62270895021099	8.511985883568906	34.59806145502805	58.733831252076946	21.825383414554533	47.251553117819995	15.617729297969722	15.174898249896055	54.051527475177835	45.705744283482126	51.1630146554828	43.195210959572705	32.02942613997988	6.547538650176048	18.072564846121566	41.79623120962946	41.2614992791781	3.1773102282171153	13.658350233366765	46.713877652081855	40.79122677214701	23.392534666286437	44.70779598042971	57.48900812161435	13.724255740733282	17.44786695856339	36.247405607986515	17.903954019974268	59.19918651416461	26.93081018092148	4.399435356709148	2.4382311317489465
46.58322143680865	10.700382467956072	22.245188600961782	37.23964384149799	8.92482243169555	15.298085728835494	37.02611783709143	22.18635763287889	3.1394539684645	18.528962979371297	8.48232164177793	44.481900329929175	25.95455556076029	26.764530650086456	14.025650953250771	5.359766716118387	22.29800593595449	29.546542340454444	3.597532087695183	29.756318332926874	12.197723227074928	22.715932779039438	24.384876254383233	16.116873254118392	27.080706114266157	27.07319664985967	18.552837725798963	18.199983359029428	14.653973228272628	15.649324932512013	7.338903285558425	31.797845696566004	33.740768170545046	9.238481036077076	18.890312265015268	34.97069338585053	25.7398720556285	10.707688649885954	4.084819403749106	19.52062297829632	6.629424426723022	19.947463200609796	25.371947665647163	27.21152342336882	3.601565953864899	35.10543304908655	25.89738930489257	18.843732381390744	34.170864449830084	36.62088127073453
7.771016434999114	47.529293748598235	36.31325212258756	24.435414362197434	38.82909427512349	51.275849173780294	16.262648027530815	62.60076049947162	43.05365368466471	37.70136110375319	48.57235916457005	28.521250120080694	16.68516914594624	19.197636719034065	43.08016855618804	35.25416685583716	18.15029471210529	33.94165828050401	37.33286783827471	14.958387095082335	39.90027861233626	58.642538913034336	29.667472538470363	46.23024783017981	23.654397755822686	23.13088137124727	53.95528978910527	43.86028260453088	54.62163736876613	41.741061862631895	33.47496177044749	13.871828363456338	27.76113366750973	45.99180953648346	38.777193784079024	10.428680826237946	20.324485383773013	50.25509290206116	42.30584038503906	29.899125936551275	46.76233737974617	60.381742169875785	15.325752116350474	14.441263206654872	39.432264398164534	27.760976015354448	57.92019227221711	33.61085042304853	9.63897423205672	8.591710798043021
56.440973074998126	14.415033581060202	24.914219913593296	43.517236230093495	18.745887408115124	17.3298680141878	45.08477089970221	13.73191798248545	10.332825817332493	20.814310301835125	8.163747464120817	50.185572162536054	35.2721869035985	35.09217488195567	13.199111537320393	15.860161532784334	32.81180210873331	32.99382868015273	13.743682650174987	38.712077034574676	14.211735926455663	22.20995632720264	29.61676515769759	22.252568346891422	34.02034761870508	34.17349926789235	19.832004960342204	25.744086451948867	3.978912434723581	23.930026377961635	18.670387612067557	40.706336664688976	39.12746494620115	5.878794673494168	28.230981692266244	44.234114349256984	33.92507968483884	0.7198819012095841	12.302516806123847	25.47576170889927	8.346146623746364	10.758920245211328	35.54535615124483	38.255838687424976	11.444806610012794	40.504098713893704	27.8000495817893	23.202363323859547	43.67149716326891	46.07294922428075
19.859052051871835	37.59308126345292	19.957288770724443	13.362226490856719	30.013052796279865	41.96905231431225	9.127104757515953	50.107414175932924	31.372514816345614	21.53640318097389	36.82891493246778	20.370469807134032	3.063891208864715	2.840379953161801	27.581479112549268	23.014740562020553	9.925724315525445	18.26076166850338	24.8130970242728	1.5699312670743661	24.635752045740738	49.68792560972964	13.360589847581652	38.88234113212649	7.619686619151166	7.072838520790294	45.06168140878031	37.90732800643608	41.135024048628935	35.2073714495599	22.752475796920724	3.5193311068050432	13.972515441379961	31.745163771535264	34.078802874353066	7.204662929123146	3.986968977828205	36.686119135545546	31.28857250179249	13.768381672624916	34.97614858901754	47.51324297529602	7.076412508606993	13.820053161506115	26.30979318649561	14.598540868204752	50.77357400890173	17.439894135045236	7.080261952304504	9.220345512587937
51.595238148112195	6.969904628124987	26.296145097987246	42.23803121441761	9.978504273529651	11.207751943973967	42.18344955233734	17.32182101178187	2.2515743034414095	22.35763349765855	3.3336708112650855	49.418501444768516	31.09172776291225	31.922420571817486	16.500398360878563	10.50027436476263	27.20145848082902	33.92757076247173	8.7400854972388	34.91053943842882	15.571980948027624	18.150347600070123	29.116907640626533	14.114237205859002	32.12540051673119	32.13740133001656	14.35966418389083	17.204697663711617	11.052616352998244	15.189386389874763	11.860101938637396	36.95221155290339	38.58029505647429	9.6920430210999	19.386428314232763	40.09635664065479	30.891033630346975	8.15385110817206	3.642791336912172	24.334799847600205	1.4795354126725502	15.335756870931384	30.369076406614816	31.75184428211704	7.9611665547233565	39.95459208350612	22.12889379440574	23.27510545687203	39.27051517559205	41.72229351725141
30.376029199817914	50.9378823210364	20.067205214063172	7.440069069488132	45.39833331898331	55.55420541453632	15.554310126912187	58.58393595091894	43.39369185935518	24.10064204536855	47.958454564279954	6.947160175954826	22.78134223737478	18.758419910609575	31.922841429703478	35.932016524608834	29.439001601187858	12.05262464978024	36.89831545429218	20.330268943242086	30.70781613537328	63.02594895223542	15.928303485522642	54.5496755684394	14.953363867670243	15.280107308509741	58.81137979030289	54.66962218136507	48.652638392003894	51.799045410646144	37.547922674646095	19.851353128642888	6.974938572230154	39.02516965684527	51.87340857120958	21.894385249829302	18.8135090276453	44.64877216264047	44.193251697740486	20.808337876725098	46.29820602072593	55.54651615954588	27.117131807691486	33.93466440266105	37.07327174133718	5.836989300242673	65.7676843317076	21.9179310218317	23.214689319770883	23.356689570789325
13.180733213018833	43.94781088908039	26.00379162981251	13.325818655267001	35.993236353638856	48.2107366073418	5.569186746290171	56.97784733970569	38.04635490036729	28.048208083965353	43.548062217819535	18.61980115035742	9.127976769992788	9.397144089323696	34.42568754004994	29.718094131824795	14.644407699489008	22.705307280032258	31.585782972288023	5.429314968634809	31.544390011542205	55.897308211822654	19.095646933903836	44.57850651324582	12.892535059642633	12.419398566036957	51.2262000653526	43.178111378303214	48.08263759526945	40.612622539504954	29.107989796152008	3.47523408884698	16.326443015402635	38.713870996486186	38.88272292615795	1.1380375771385183	10.629163845080843	43.63346245289616	37.82798333604221	20.412843981406414	41.6926400167082	54.41948544684162	11.11896579585693	15.699269316906749	33.183934437659566	16.368231313018033	56.52637038523576	23.989894470782716	2.643502640841753	2.9068474275869827
32.70627651761674	34.78233991907303	6.464158072691216	14.416563965559439	29.73500544566873	39.396462727588684	17.957715587948844	42.92726346339072	27.194889850333077	9.32501657074411	31.77920433139949	20.989475361197822	14.399520355489274	10.980213092579262	16.929655089437478	19.93186841759747	18.634387050563713	6.468862508043079	20.756740621756506	15.17151079366206	15.02882163112391	46.83132167159802	0.5088193028551333	38.79359850448294	6.709791353527143	7.170013489946277	42.65445892441768	39.3258785094711	33.112476579946204	36.43938733979251	21.97207130681995	16.441128808025944	9.940902755081412	23.33384347520156	37.19050651797775	20.266077416785762	9.948087633680386	28.917130313222994	28.045559014410706	4.757200643008223	30.10298538221079	39.969210847355576	18.125921663321172	24.969846124801943	20.86790897663054	11.32387689397321	49.74227036477299	6.018984344940538	20.614351482711513	22.36445319375083
55.64262245031133	14.938543153426423	23.832451820635114	42.49273942333175	18.77115365624894	18.04711732975964	44.14487668907018	14.793884391670957	10.300137917070462	19.734607007836647	8.721062833957857	49.13694450127886	34.44722850562501	34.18771066631025	12.110273431142142	15.29273403897664	32.138203727624635	31.913291817878093	13.183911310322204	37.84748331073412	13.158227713951977	23.13483557729559	28.57888223805536	22.71039145469939	33.03833163327424	33.19894943210823	20.6331111305524	26.09837658818524	4.9607203736933325	24.192026999245833	18.244703983634743	39.83414318233034	38.079181128523786	4.841005732442767	28.391088982092683	43.38723172771216	33.01382284227058	1.2173489015709285	12.332026784450381	24.47614981558391	8.686747830030622	11.799936390616978	34.81532554358776	37.68083454909589	10.800897328732212	39.45470192978199	28.620570520737754	22.157396362939206	42.84838388703835	45.24160371357757
13.140590990214966	41.38793076135546	28.358458323383807	18.80536673199707	32.988685151112676	45.41986198990196	11.342273223367128	55.61781981066396	36.22369403348327	29.675624042520976	41.77378510190262	24.395988889158396	8.682047914200904	11.291434570854118	35.13484472701768	28.135749404226484	11.439670383863133	26.50606479023202	30.156313925250213	7.191167082444003	31.994794605346975	52.99352746946136	21.82245993783773	41.107679677676124	15.975241061259807	15.436168352315246	48.29069661511853	39.29115040051008	47.265633455835996	36.88490415739384	26.820675552933658	6.617004722402656	21.12580486482648	38.3652526877741	34.653786348993286	4.691390750944931	12.373992336077723	42.85284326801252	35.70061519319555	21.873992789482404	39.93293417830173	53.25759321586279	8.092561479641175	10.506011755632322	32.093100230670515	21.392356238286794	53.01756607347929	25.586453432515224	3.1397971170495205	4.559625608087632
28.027041605087557	27.564217439079137	29.518891910604655	30.804317474805263	18.7122422939293	30.983483496895587	25.67756243913487	43.803272431303945	24.481658572984625	28.52822323542586	29.693393601133042	37.82253260511667	14.549883119022754	18.47270808605338	30.417051790667994	18.245529927942787	7.800822852578848	32.09373081614786	20.296032050244037	17.827721673791093	27.075993769597805	38.17854370870992	25.63982392415891	25.644983776618535	22.744143114906706	22.302040683146018	33.519556039066785	23.33047419661108	37.16547798672048	21.1504201288935	15.192299804302076	19.24748823496251	30.57086714796714	30.27428027233865	18.443955279042196	20.18683193873321	18.49582940002081	33.16937150687646	23.248973638933073	22.424713302326683	28.021276381552063	41.99615585136686	10.45789594830198	6.185258342487867	22.83845648601244	31.470469960260314	37.33857350358745	25.329482306089037	18.722369687700745	20.775652424835688
20.020166843373342	39.670744716737616	19.147004367532862	10.306055103470484	32.380782408307496	44.11986636667039	6.961603235604255	51.4782863078708	33.14853950846877	21.266087642775002	38.51733951165919	17.363170864580397	6.011553386969857	3.300121518337134	27.891529699402284	24.807912877099273	12.90918198892037	16.306152317811136	26.48344666881178	3.3155856657721268	25.154063723924573	51.84221554647393	12.24986377517591	41.35956720785932	6.067146404273036	5.577238230390713	47.258298104285274	40.55784209996296	42.26090134569439	37.81817673643244	24.916191864224164	3.8048667690316944	11.185559992768264	32.68050768839613	36.87852708087728	7.536472730434554	4.38071692706331	37.82710992053794	33.22304206310674	13.751813167171914	36.67593764338571	48.790573540662336	10.132805627086796	16.814565469149727	27.760384973683454	11.701538315335908	53.194240797386286	17.241412397001195	8.040014303161739	9.630307247806398
61.59106129377137	16.818585645062043	48.4628421923483	60.33559323871046	19.510379060501783	13.55572138667134	57.57102372563681	28.29588793002429	24.094421992183822	44.9106469941838	22.81074564793944	67.79383004146351	45.47198348608025	48.09712521305255	40.07033515792375	29.432842934417135	39.119127017325816	55.23675291362711	29.08088194312472	49.435602433961506	38.6156226084868	12.719068863870504	49.378486887607075	10.485891127785447	50.30316960551559	50.1086366896376	11.73438902273841	10.58881540107275	30.532247446395644	13.298753796291045	27.342981016612935	51.28012930506937	57.959895869371145	33.380393933748856	15.224470665774232	53.17118548757835	47.45848406135366	30.324948352565976	22.415749903615268	44.47578227381131	23.310280566436273	29.171574253889396	42.63065987650195	39.79525575697648	30.040589977925233	59.23077189817187	6.532198908852961	44.705103164281105	51.8496096393416	54.092953724109
29.08831071105125	26.043199220787574	28.147314001228043	30.477325907547492	17.214848473742414	29.5728638959137	25.768645568599496	42.12833349795658	22.75402277725318	27.007745861820272	28.00492730667423	37.61780803772554	14.246585300057232	17.98653914070246	28.6978568142926	16.449668371919778	7.354307886279435	31.05567831417141	18.50102442549438	17.76293642960301	25.366096856906896	36.86076517904864	24.553182202446674	24.472207586557627	22.022426841686794	21.605596775869707	32.18217720246335	22.376199864988845	35.39922174699626	20.072224891728936	13.415912750692327	19.318107274802088	29.94440781717835	28.479307160028497	17.703872080349147	20.591405438063816	17.893913089087956	31.387545279941286	21.562831990038315	21.128951384178016	26.31628325602185	40.28510224022408	10.425658736976507	7.3678128108398	21.042602981430164	30.900613293720102	36.266750697184044	23.912536133063405	19.18519848877716	21.346218659473788
38.79330211436238	19.158629438528195	15.42884410087858	28.453962135862458	14.075374574035997	23.76624037715513	28.312200729246698	30.266551122796773	11.960341446396331	12.582687525888963	17.18922247337618	35.74444033094462	17.70320001248007	18.068310742693974	12.209422531486792	4.090670731609307	15.412718244795414	21.76208758034768	5.2347473026131786	21.31675476308135	8.949967688777498	31.354681094857344	16.033386783130744	23.004677943729117	18.269816305767204	18.252757099360057	27.01483956785158	23.86577871029658	21.52171528282989	21.003795779067936	6.738273479120517	23.346066073792276	25.139168690603302	12.795953518048183	22.575913941036426	26.723374074950392	17.002085128395493	17.09574266070662	12.429136270889858	11.102211990184381	15.36220413820304	27.712927536094345	17.930898352929976	21.435635429992058	6.4685120290945965	26.485953783626528	33.92539301239863	11.358135282350375	26.078409737617942	28.50071829000644
30.277860663591216	31.17511956297001	10.24921156755565	16.414827921108383	25.209381598754693	35.77074882744431	17.239668201171842	41.329187151567176	23.965539281173026	11.152640502009362	29.024051636838408	23.708434183685036	9.983449090867781	7.794795566705108	17.255095995918218	16.003622802806476	13.112887051149624	12.112828680430763	17.262020272642527	12.005617020698896	14.492455964574225	43.388921106234854	5.5669568418669755	34.36764553415463	6.289341684307551	6.350517132680777	39.00927025693051	34.51455251149717	31.873549556584724	31.636456957885024	17.357783424661093	13.741711528393706	13.299280167607558	22.176248062855727	31.99626717566023	17.59075456607601	6.563267076995931	27.47822094880604	24.463303613024884	3.349722735586144	27.23802260488288	38.53664846470834	13.076966271465293	19.632299413310456	18.00820458139024	14.602904487761723	45.70896073767725	7.0618656340452	17.529757288088536	19.646688683471776
12.6782795342807	42.039428575263166	32.22059683258854	23.19014985377217	33.36460192655423	45.82199013631422	15.490344201009735	57.11007936526027	37.55546366072009	33.21819258406265	43.06960286590338	28.48935918007306	12.168941962090903	15.378709111846451	38.152510064287064	29.80647823594691	12.695226494708498	30.829133267298413	31.8947741537962	11.495721159916897	34.90956013850302	53.227771622823305	25.889534283436284	40.90942095165102	20.22485686671044	19.679834739013227	48.53391251562505	38.678501215928605	49.21254421644052	36.475809636057505	27.970391013337128	11.0823061737917	25.59554209518874	40.71531635980552	33.71497793873879	8.815367054859632	16.368916287518147	44.865965281287984	36.79660207397599	25.46901792304819	41.2624166004902	54.91238996847576	10.072664530896951	9.163869711030088	34.03670341143302	25.85938548569551	52.67200002619874	29.171935380059487	7.403802429567297	7.90465458565925
65.856190570542	15.383619517656307	35.704824975450784	54.21737275346289	23.32633600578328	15.271934137824012	55.390727190680465	2.982915293519509	16.79788697265448	31.61254150768505	11.471630775044433	60.96094890974653	44.98076386902909	45.24646310688663	23.920539444825394	24.589658086699444	41.619870038754165	43.78825018617666	22.57704667477526	48.62618365193605	25.008766061507266	16.100717833004808	40.36984069261718	22.41981813528342	44.55876272295059	44.67823614261289	16.09405177730186	26.608619578891528	7.144203389880489	25.876403747516097	26.401242998846566	50.65324963613482	49.904224311915236	16.670685797268302	30.769381870563045	54.01386496931284	44.12105790310652	11.059968928876007	17.914594139526056	36.1071003246337	13.15725704287001	1.398331046548888	44.673446227002415	46.310480529873914	20.841842772313814	51.28327130537092	22.849189210013808	33.97781446742205	53.30973422668925	55.74841057512135
35.81794014041076	20.855721871289266	16.159995075756324	26.780567056388385	14.59724622309358	25.395950405599134	25.927542605990084	33.05352491157511	14.192598187624426	13.976194651063606	19.62534226351319	34.17995847578042	14.876544323742818	15.672715271793136	14.942025726260752	5.838991013996141	12.271500676948888	21.554929629457543	7.617935593264828	18.623597862070987	11.594754299863686	33.085925918466195	15.374250846750149	23.747084384402545	16.56256189504752	16.46364514820312	28.601702535353194	24.05728225388511	24.526889483808013	21.170754888222426	6.7531281809261925	20.66421412354983	23.924711695903227	15.934804241773955	22.053140489581835	23.911170678492386	14.693859637055319	20.12415469380398	14.284699493625627	10.57676082317145	17.77327697363066	30.583829033657143	14.840916775976966	18.335482885668757	9.356747291108741	25.22604885855841	35.1168972927017	11.850281891497533	23.190804146650066	25.628905639580584
42.550325699549575	20.219460712064397	12.635494803160304	29.261146901296993	17.39949653899774	24.755467342327176	30.59990483894767	27.99198671630388	12.426943055726698	8.912068539398103	16.568680204097646	36.17995112954905	21.312380593596764	20.698705942159652	6.7034436813558305	7.663102188102794	20.264215470886036	20.15889974216093	7.106694612497951	24.48969629267854	3.5151143837598235	31.9155946600248	15.616800703641212	25.58571035418817	19.556473639814257	19.69286260387833	27.98417015365493	27.202672417330565	18.474934212207817	24.454991859089926	11.329065408927447	26.439858763082885	25.18153554782196	8.836697055905342	26.782145496096472	30.089804791580345	19.50946683927105	14.082632834066994	13.715369995397266	11.118595843996665	14.958383960491723	25.15706733273503	22.361660557401294	26.583190132381546	6.052617146386221	26.56544876192817	35.48887815562476	9.532851710768517	29.670855420040525	32.01210215787591
56.904882178488435	20.328694097240422	22.039806133474908	41.67634565202452	23.618281700332105	23.37426179313473	44.31468087387269	17.39835529693417	15.176055271377846	18.15314163173929	14.111950061684986	47.878788084051884	35.686772477751305	34.79281106390358	10.347252737753749	18.445304340592713	34.37220130579883	30.02143260640546	16.46715071015085	38.74370774346712	12.664966561615184	28.064122372180528	27.730558909412423	28.076496927982483	32.879753694587215	33.12333173278304	25.85850300851465	31.38851746880315	7.913486842301655	29.386350889524767	21.86525579764899	40.64838914511175	36.91583191316187	6.392338304027778	33.42629365846066	44.37034216633951	33.57458432886177	6.5380536436632335	17.270208431558544	24.271434790820287	14.020879343723662	14.269796950332825	36.685858528947726	40.372428890801224	13.874334664252942	38.25703265301191	33.80806474072634	21.34390517491608	44.01488621819162	46.32812354874495
64.2383701378842	13.247096867569368	35.0352541653026	53.180033726565725	21.26781757140132	13.20521137117823	54.08515772573232	4.575458972357919	15.001465435474639	30.925181881145427	9.56422576791433	60.026064000941965	43.478407174112505	43.89415905102665	23.374854076288887	22.976974264600443	39.91857820933841	43.10051657527884	21.009705665878254	47.1786948745569	24.191034541095753	14.590439801773714	39.42072933806696	20.30118121836912	43.401604019356895	43.49920695215466	14.192949056980146	24.48209984317337	6.99743485497641	23.73577504223167	24.610411615953154	49.21258244762117	48.98240328983922	15.898638114787099	28.62904921350567	52.51310207235687	42.78856452757761	10.29487821178941	16.000286828384127	35.0391327227809	11.313443556223106	3.4352402859268594	43.027509955176996	44.4727620803542	19.420985608165992	50.36501312948433	21.213625026692434	33.08054727087603	51.768982443436265	54.21391570312178
25.474413840314632	29.963540028491146	29.57261688024066	29.22408430007772	21.12932064984585	33.45932462355024	23.682409891434528	46.00269141648341	26.56925597515753	28.934292259635132	31.87036182412971	36.083050235000385	13.093346328153691	17.182224808577185	31.443484401269817	19.91883960128245	6.830600566527491	31.50351385105766	22.010209433589612	16.044348931292802	28.076886613449908	40.696195336180345	25.172269037146744	28.194325415583073	21.727330106098123	21.253408876244702	36.02941139845635	25.88196517791228	39.10155577875356	23.70658448178183	17.11606906470603	17.310923837873887	29.367771502498616	31.845524501060417	20.960088440818428	17.952028620764374	17.359987046869584	35.01672904353823	25.434482551243462	22.37349747586527	30.16321012411318	44.11701992355012	8.790632730565576	3.6331812746124275	24.495309052569162	30.187664482626815	39.895140951085295	25.509119420068473	16.451603626211952	18.422641883011345
61.69765176254639	14.356403432210099	30.74899124125437	49.37909510718778	21.034811733403323	15.735455447289132	50.777817088640134	7.852245982418056	13.469376458423053	26.659752043068153	8.919150313446544	56.06689234522123	40.65378302950116	40.70344918776919	18.961636559400876	20.58942645662336	37.70094104566658	38.833043772936435	18.506906034080767	44.20557895504419	20.09369144527686	18.707981381522245	35.49302274707938	22.099381506493657	39.81511175893668	39.95321477466935	17.462039223206133	26.07064225291923	2.2535401953423033	24.824942909778787	22.838147678338416	46.21888831296715	45.00877901854821	11.75993077162596	29.54389604798564	49.66526296571588	39.55600283907213	6.194909245650358	14.985992373320016	31.306827231421614	10.192859969929588	4.899462695086198	40.617432361686134	42.75066637840504	16.52523511777638	46.385694799930604	25.02294079489442	29.08292695177863	49.029089575727596	51.4526476528116
60.13046823480514	6.167862218990977	38.582349511990095	53.704492628104866	14.320911895903768	1.8729870884985875	52.71563486161308	15.405853019704644	13.641085204525414	34.65476713671298	10.184054416346875	61.027660899122125	40.97381605584083	42.552873299554165	28.538943797026437	21.33518658788454	35.830917680030275	46.13569159493404	20.12604516694778	44.960739954995944	27.85296463410896	6.070889218262194	41.0711409454392	8.970239023816964	43.4886998153852	43.43065244822649	2.235257222942122	13.157457078286102	16.8635251393474	13.35025860206852	20.951972835707796	46.972434291759896	50.387819404747674	21.161158654483142	18.16312659178176	49.67983863411418	41.64801191491128	17.18758888397773	12.858908809033233	36.19591787326971	11.32296620771745	15.728554274724312	39.303720912368796	38.79527727912176	20.040114989657486	51.74524273344216	10.236069999401721	35.445602054392246	48.628788616940874	51.05192441436105
46.60012909706209	10.192468058626492	33.068884858699604	43.766013433443135	3.9883712680361714	12.548544236205668	41.171914099705525	27.603211135024175	12.127675296568084	29.925885921488216	14.911080007401157	51.224033140931354	29.077846246016982	31.554044632625608	26.737844583282396	13.893966746742441	23.009837686806836	39.2553314444004	14.22676737851327	33.0761898761247	24.468115734749688	19.425316039223944	33.158711581715615	6.993365488239989	33.75766236510392	33.55309818567147	14.80891286055782	6.272170966192635	24.0137990807904	3.385871586032019	11.102865108155846	34.97563981380744	41.48131777740936	21.867714022463723	6.12929214983398	37.139541788221166	30.895610345974493	21.458224615757196	10.028729187358355	28.32714843910063	13.983441700350545	26.629658929032523	26.555232192438677	24.88802284921415	16.026699482161327	42.73328433219417	18.92656393110209	29.0246258474226	35.91064822612482	38.246140800805534
8.747458922418037	53.743439869372764	33.47851357636121	15.658442531838885	45.736011858149325	57.993694216998115	9.105146861461911	66.59073238606841	47.80192001845485	36.17043288560056	53.28633190190453	16.910410768936657	18.90423625674972	18.472673785196463	43.13488699653903	39.457764167293185	24.235319205958735	28.362963862943044	41.29021734366104	15.050501883501045	40.47333892156571	65.67188106649668	26.552273443337107	54.21664444607177	20.574795730569463	20.23567962856488	60.994320717064596	52.639811873201175	57.52541103312632	50.14622545773403	38.90537987891641	13.009770500353984	20.5419312723375	48.00103779666978	48.13305399101779	10.126945541704035	19.654974926016457	53.08178071659109	47.61624487812268	28.96076339477712	51.43166085641048	63.97300386915841	20.689892979692303	24.00614969190878	42.79657885207515	19.915504754373593	66.16381866315466	32.28024061955023	11.33685814682593	9.084131711356102
35.085772799292506	26.639261513340767	9.028399370725362	21.38230162359797	21.562166785065454	31.25552703938633	22.530655753425386	36.05735486174712	19.166774310408705	7.866323593234804	24.01516674082638	28.49774849259576	14.102897617611854	12.812514920890278	12.381168887001092	11.70268053111801	15.054440871356748	14.271972837618481	12.599789499495543	16.822896615700976	9.383605114948875	38.76164328919348	8.42577126395818	30.582049437846578	11.486903392415583	11.604372244829575	34.51211461952679	31.239837489814583	26.57086773514251	28.3577397173447	13.881804618097728	18.689422919812944	17.687629717891877	16.877359668678505	29.42790438942743	22.457843670045378	11.594430557862646	22.179834404659143	19.89388626947486	3.4985450694506515	22.269023714908403	33.24679173241718	16.16099805062631	21.77704494948625	12.986557765829073	19.05426917068601	41.52512152668539	4.6910095311234175	22.214349099326366	24.45791359011638
21.62758102448049	48.181760171004896	21.657057375104127	1.9836002368941723	41.48640968759768	52.73647946387705	6.533118380654223	58.30415037935909	41.14706725053153	25.062578489700538	46.24365159210189	7.505582698400939	15.870074731895238	12.534585224252332	32.71113137287358	33.02741922095451	22.767656668150977	15.251418244795898	34.424719540422004	12.582259510643508	30.653468593641797	60.4157709185302	15.319512764172549	50.59285568317223	10.93510574590214	10.938148491136946	55.94370813387877	50.070209858246955	48.63472730014566	47.27988373528191	33.77745845252262	11.593952477265038	7.14764570084718	38.83922900344638	46.5975392337047	13.040056921605288	13.109644395486825	44.33131821249614	41.534143272480534	19.222399358314053	44.45583002910655	55.42478234830168	19.884338691094957	26.206615158501503	35.224682518575634	6.310844744217542	62.28072644427448	21.719092328718656	14.450640254035216	14.376544308408642
22.60593164513907	46.8482861690285	20.07773971544614	1.2278805422189283	40.27780029327843	51.415319933088526	7.084375275555942	56.79073970605633	39.75335623779201	23.48304151277633	44.812834528631164	8.39302080640636	15.131187901062402	11.56459342577951	31.13981141106919	31.67892245249729	22.01196541672449	13.76082250936507	33.037624248424606	12.10498283339176	29.103602584592817	59.08105883600818	13.748428027339095	49.405694555513975	9.536184080578078	9.580694488686602	54.631476599589625	48.97564983564397	47.10240139832828	46.168674700183665	32.531321947107116	11.355710326727925	5.703313954412944	37.30540547421467	45.61082769055713	13.252665905887383	12.03034602447884	42.80932312279652	40.18018015077727	17.710110437099786	43.03280792708048	53.901765552355016	19.275873643198647	25.796347669561538	33.78595400862003	5.01688041494225	61.046096628066955	20.156728534664254	14.57322391233559	14.762313773581257
16.13572511307343	41.0621539319648	23.243946369186613	12.91421947359924	33.24953326265678	45.37317795486005	6.540696135215897	53.88971349241515	35.031743271225174	25.109105925240144	40.51756061078288	19.141669788043266	6.165808144868869	6.358238791752159	31.356204469996193	26.68813026677221	12.245465746964994	20.562843769317382	28.53096882837854	2.311011951132712	28.44748450645859	53.0767901471786	16.423414201364377	41.960298838476106	10.300430566682623	9.790894358320713	48.42178126809698	40.732704206910434	44.96488974853731	38.107955768172516	26.208217023196212	0.47226996027188906	14.946674953456757	35.58960706238681	36.6216274202863	3.45053979090172	7.587024717313244	40.51572519274689	34.865560386148545	17.411509888333093	38.662680357054136	51.31733827958929	8.84500523962483	14.448439572658378	30.09202609599953	15.23870909784305	53.8950652546977	21.030225386143975	3.763111794311154	5.535083108652377
8.971180040613437	45.414749076462016	32.0064638092711	20.133326338436884	36.91453380375285	49.37293528097921	12.03394479930738	59.830348904437244	40.40247229672586	33.56584775081498	45.95102651294879	24.685532690454693	12.785050731273984	14.896012261402127	39.24797171451598	32.35385862449181	15.516853261145982	29.446399246136757	34.38301977681891	10.610851228486474	36.142803085171295	56.89511851819048	25.28457469067764	44.822504132025486	19.217424959446415	18.700323691006297	52.191323320242255	42.806084058777564	51.50948879584208	40.496193033596704	30.950986749433962	9.40220403304241	23.29223565540719	42.59963257580593	37.984290921424346	5.933794290481027	16.058898650871082	47.09748568611542	39.83352439095789	25.770165238051522	44.11447422938205	57.48641239918684	12.27722709728004	13.434281626987094	36.334490050655376	23.3291592755723	56.67935651441815	29.467456265128494	5.168420664743267	4.200272586203604
46.19476103180327	8.315677477086194	28.961949255815036	41.06859794464689	0.8102267148100943	12.104005185470763	39.24795949410734	25.006034151673006	7.6781858061844215	25.642262775624978	11.370592441719204	48.50785283002057	27.306749077453787	29.272852543807037	22.113108725606175	9.764179765273969	21.909746694433604	35.51548398469882	9.774410018414848	31.32062967083612	19.93879936703144	19.714678272521194	29.646077672706046	9.312740850342548	30.90045892464153	30.755703213629722	15.025831140706357	10.324414826041536	20.17154025789262	7.589188372092025	7.743760918320323	33.30161966411059	38.370845584090326	17.248201947700796	10.7186141250241	35.8517170849097	28.480816758858804	17.22344227462408	5.6369602813108175	24.737700089915105	10.10472963933143	23.612222118079167	25.402504122814218	25.012121077723645	11.412285156988974	39.669061759171115	20.7970257036048	25.05969594932234	34.75678564991956	37.167000421189975
44.50229071800521	21.73071359295778	11.551781542101187	29.757861800080587	19.881203149209526	26.137537404849965	31.862414720254403	27.51921818851611	13.985016829451354	7.490829920250626	17.367806653646642	36.39097612031316	23.360511515807378	22.29237331396605	3.6921611403539774	10.512767026105768	22.90405340199707	19.495904663235308	9.640321177957807	26.27982751000502	0.6480519205735843	32.98489934158291	15.826321924392659	27.66651463998979	20.513471039180285	20.72390153613702	29.306032071520036	29.572221846148604	17.698870999087156	26.89179971984878	14.252963394022538	28.164583979183966	25.332941166079248	7.9170858102043375	29.4750592891312	31.913160501215224	21.07235969128247	13.516025360140397	15.552470037044747	11.887143948463581	15.9478553144509	24.551869751350363	24.784338881354326	29.34302208229351	7.994362158462942	26.710528571535995	37.01606107000028	9.406676858765186	31.613065057156412	33.89371713098189
22.41462201711333	38.242571677908614	16.757617375425365	10.304004035712161	31.253739304186666	42.74483656094821	8.834360301432726	49.55339138366105	31.507885766268707	18.889147360918187	36.80138614320892	17.677110560464495	6.3409998337570865	2.3177309455404815	25.604347011282027	23.21993730465695	12.986661942165444	14.241487454853214	24.800146960933038	5.097522592570354	22.930300578376176	50.45619679881702	9.879269159579277	40.32595993746181	3.747414074525057	3.2317905331559302	45.91859652203309	39.75247995567399	40.228962423099894	36.96472305313618	23.62877242006993	6.092090218281161	10.014258554640474	30.585033350611067	36.32588117013024	9.90057737567907	2.807448020551857	35.80968922543465	31.698864400544327	11.438170142411103	34.97230795337903	46.821249572636795	10.716021477635811	17.700541257753585	25.933942200462774	10.772399285002368	52.07199825503736	14.880041810615614	10.305071808995855	11.999320350463542
30.498732785133036	25.001300797758812	17.938821966218217	23.81475338870537	17.555416007958268	29.373992868549244	21.644938020764194	38.26973478377161	19.043103358420908	16.896258973529488	24.5743250107854	31.26909779613176	9.931421269321556	11.659950959609862	19.633576399891414	10.797726224798332	6.925883995624033	21.45056033131979	12.784841480082182	13.873749382691576	16.268037015412325	37.0943288924185	14.905749746888805	26.58902355281556	13.966392179289766	13.70593726358727	32.47717668489812	26.079743863354626	29.92477520848125	23.264253147755568	10.155673564695464	15.900391263213875	21.902399684796297	21.340442060940994	23.00049630960865	18.873017287274983	10.936852333145929	25.536889933866785	18.78270169196693	11.015757928297191	22.7208455854902	35.87853511021264	9.418397076236328	13.30930017980545	14.73336990320706	23.074024609178245	38.37662548982686	13.697061220604402	18.02989192480931	20.481316137311577
33.913879851738805	26.04496997067281	10.934411276579876	21.587294926170117	20.43400421671005	30.64943841383073	22.000137140137152	36.379941805068405	18.791509631584347	9.822885247101144	23.867777546089123	28.85693442861275	12.748362611872915	11.974834137323777	13.789155426012595	10.904741801177334	13.170609786196955	15.64833867961862	12.093068335831006	15.765997533483521	10.617949409663785	38.24411590330056	9.45658751995525	29.541697254244152	11.447270161459132	11.471365107013682	33.895001033490864	29.976666872004238	27.099044841094756	27.090047582669843	12.633598049256705	17.7048920534024	18.282338853055453	17.567511962956342	27.919058299819092	21.38116857414403	10.799364073644108	22.66548172622654	19.31856202982455	4.6611472351720975	22.074368462064687	33.65081910979298	14.463311634743656	19.880300729395913	12.872311144277873	19.61967435880675	40.70974937444109	6.624011299483225	21.02209221001508	23.329940681356522
44.179764848600875	23.679047837974267	9.794392207860705	28.542316140543114	21.729871459637007	28.074886863911818	31.08109030122541	28.965897909644134	15.93798057231337	5.6892272405345965	19.239255075629824	35.01432944690834	23.20243511427833	21.793828029486505	3.2668288539684536	12.160832838964621	23.325292149183305	17.820207931537297	11.449776708572623	25.89622212698593	1.3108672506959829	34.878729210068364	14.569260784515132	29.60262399794133	19.615090407439595	19.86843931185268	31.235915559782043	31.459054168905293	19.065396082188563	28.759244462829503	15.829369419809844	27.7207953649974	23.96646907252572	9.397921313759102	31.23959034795939	31.526193908206594	20.563384261058197	15.020397763344171	17.501389538600613	11.028036698250506	17.853521372462218	25.9523244721558	24.957619961910336	29.888359841968565	9.918697906724791	25.334568483456046	38.96108290729718	8.131673842330223	31.32105909429382	33.54439914577335
52.85934203503776	9.127729510923038	25.382686853902317	42.27974754660292	12.685268137558463	12.911191069253034	42.75809573645328	15.901509102366115	4.411778332320552	21.338058853443474	3.5620111202013995	49.32451340964648	32.047960855204906	32.53318649787003	14.846450536573123	11.591729973640073	28.650185723676614	33.22335785552104	9.588739039811509	35.756927665974004	14.434064502319384	19.226838824920296	28.819486546589832	16.651829135082924	32.30842622017544	32.36733318579431	15.881356735859663	19.893599541846555	8.560865685576987	17.940689191381114	13.630897505993486	37.792672077098125	38.368801156700904	7.525234032357388	22.160502239310468	41.08270016400061	31.44794667787221	5.382837197838382	6.2606803062279095	24.188758378983753	2.6315627937935817	13.582504537433167	31.67696419068855	33.556069138846034	8.067447795545952	39.751321776864366	23.826500528869772	22.722254735464183	40.34482150570357	42.78823435226114
53.716109360844285	11.797057401543668	40.935964946510424	52.09200245697689	11.611692000872205	10.795590805521917	49.29211539431222	27.393759443181146	17.66226579617908	37.57399528893587	18.013348090323902	59.548718716407826	37.1916208898978	39.81857266011355	33.47368906297297	21.734537918787478	30.881852797162505	47.40972081379001	21.665428572956955	41.16056686828663	31.629776902073232	14.784913340915256	41.407758182837696	3.8951796905142877	42.100315220756286	41.893322214279394	11.154043318214244	2.366874010542915	26.83723070792917	5.020300780791267	19.3184359330392	43.01443582546148	49.81905434076499	27.488649035481313	7.681441031248223	44.96637414210228	39.19071866261364	25.52625239894732	15.715993479124494	36.541131896985945	17.921206428171438	27.365717569391002	34.404931813975836	31.87513148277676	22.991782670794656	51.0743165275937	11.860845058589897	37.02110760932072	43.667293529934355	45.93790648415519
53.95524801788714	0.40879565647419597	32.58647052120097	47.19150278263657	8.45664840812669	4.950175167465482	46.193716277261	17.750128361575793	7.544857278773153	28.771780994122228	6.30325826448999	54.53170244926159	34.50160958979718	36.019148071196746	23.28347173482579	14.824853841749272	29.54240080736662	39.9509220022115	13.713701449595272	38.47629776765699	22.142652057361595	12.599680984471753	34.70471335868904	7.817766225652526	36.971505502827235	36.906732895076196	8.202629152294039	11.56300807695722	15.227840475396338	10.3168550776374	14.460416424407825	40.49470560810977	43.94835118577715	16.45800743268782	15.141177586084572	43.26897409693391	35.1098942752617	13.856219659835602	6.419142851314378	29.803328256006417	6.42948308897594	16.876324419441485	32.97485329924616	32.91309757554976	13.906011602260136	45.29904714727004	15.54514099845048	29.248122990537272	42.253745972206254	44.68768332546419
17.409246175057692	41.546004556213134	21.74198110493875	10.659090072674895	33.99769525606187	45.937028427941854	5.156472019167862	53.78110450051076	35.22894690721125	23.893987450910963	40.65288726984549	17.11164578275894	6.94730343337061	5.602579805323794	30.480925144828888	26.8699218559093	13.598885350059273	18.533583696842207	28.619199562737233	3.0538006260609163	27.70575690910887	53.65758161672429	14.818239702161272	42.857775929258445	8.610692567703792	8.144116966077078	49.03680005402006	41.83437093277362	44.65873276163053	39.15128388365543	26.716390127267896	1.935504281426504	12.655463944096908	35.135490733900824	37.914668623786916	5.075386374922683	6.792707694510544	40.2167397513812	35.20073805935241	16.36142819416739	38.803875692748775	51.13264560467041	10.405106734415137	16.480280667507834	30.010720637288255	12.92399364717552	54.754491464826806	19.86690226643404	5.842831569983476	7.133193977932038
50.209895603142215	8.148755740396062	24.86995058632096	40.693250704455636	9.71690704348267	12.540510326315264	40.66414562347608	18.60889937517606	1.2623038385267027	20.964699408351052	4.817858071933177	47.87634552783251	29.625600541968105	30.404363209321485	15.356937251794658	9.02972304058419	25.86337270898399	32.45190584875167	7.220671271314188	33.426255332442956	14.23782069095301	19.6199784132402	27.590830193921295	14.86035271462448	30.580964783759054	30.593908140197417	15.733491203321424	17.68008938858264	11.732580623548644	15.48436099545003	10.628582518848006	35.46768766800418	37.044990460130734	8.93668070083255	19.43549635152037	38.640049914100516	29.36706450852869	8.3540224977524	3.289715366692253	22.79928848091961	2.9725028803407643	16.491001073506983	28.98828132941791	30.563846991252248	6.433236729163443	38.41854875930483	23.41426879097023	21.784349658453348	37.832996129868555	40.28370945594622
16.630722405576016	52.90285656708782	28.32241419531437	8.702759676638465	45.60701270411322	57.36650510806033	6.573316135475191	64.09198789883179	46.243330281683946	31.566183760984654	51.52711445620698	9.013317339345248	18.665305976097475	16.50366619018314	39.06688806775955	37.94596708142116	25.22076320691978	22.07342138737931	39.535016011768	14.722426786093886	36.80618971732387	65.08778082581995	21.75454894664099	54.53310046088709	16.5983249712918	16.443235836354265	60.50998272285224	53.55274025547704	54.58797867956509	50.86663018492459	38.16881722188605	12.981523534859605	13.961554656165372	44.83213567899468	49.59011038979052	12.319931992789428	17.43345665589575	50.217065482943255	46.408411376045805	25.201594373730707	49.70169408252211	61.29074296034155	21.86808416400677	27.03940279213872	40.61771651939085	13.041251687572338	66.40362935112147	28.02576169911627	13.89818842909128	12.67633857853762
16.32836946739767	45.59908163643347	23.54175615022269	8.11823808501942	38.17272608101914	50.02612806974802	0.9945286464167983	57.379075580345805	39.1171203624489	26.212563790388227	44.483293692074525	13.488948387061221	11.190028881186622	9.268802139988226	33.264855551841585	30.774920096871405	17.813261696556687	18.927184191268196	32.450743848680304	7.274833506948392	30.69928891019362	57.74913845166756	16.598659435224015	47.0698010091367	10.624906255007208	10.305746645643328	53.14749019843759	46.07782012326258	48.07921243186809	43.38987327874005	30.807360628131452	5.67277504052651	11.724314427218125	38.42993669827325	42.1530997839926	6.420622602628927	10.317144805349216	43.658715340074906	39.17928447952848	19.107114799456856	42.64283031869062	54.66196743587323	14.54203339607492	20.224909130703544	33.70062881874181	11.529559744674632	58.952797927126305	22.34821107289592	7.859349819583342	7.815148742322214
63.998639344747566	12.794616652215346	45.64751940982074	59.74459795703029	18.912948866412044	8.340515667308303	58.04033147798627	20.60851843486657	20.592031126147152	41.80571458579593	17.69954642906745	67.15255304998168	46.04501148542254	48.08249297288356	35.96659698007637	27.579293442556096	40.29521598445101	53.00176342225012	26.679624571378653	50.06292526093472	35.099990968669616	4.792945250447822	47.646513274701455	10.44435422899727	49.53342407824775	49.42216110099988	5.323625645581912	13.300260849069073	24.08694760856515	14.982172485935216	26.45981559690551	52.02102820024678	56.7585964874032	28.675169984782766	18.80978261136406	54.395510217617655	47.27826916187014	24.715565573382875	19.427249156648617	42.7244182953533	18.715741332742848	21.77120304209152	43.83649370093776	42.23341433342988	26.9721938581835	58.091828104669844	2.692108310268334	42.30145467783064	53.2152792065084	55.578544841919715
15.049872930844094	39.738518401879986	31.258498135868663	23.81319198330466	31.0387033235579	43.489440446528825	16.485576748102066	54.95001520355633	35.38241229397832	31.99301898277225	40.87991988638806	29.538892293070113	11.201748652725989	14.820297545080246	36.58487256798403	27.74032167175679	10.672916989580091	30.4511986307599	29.840734008831287	11.327672596432262	33.30035130615005	50.87772151559468	25.17385258967439	38.54008787985566	19.797752205291044	19.25017600607071	46.18604386803957	36.307996804358595	47.183494958123774	34.10338507943707	25.78069588983838	11.340342516990015	25.760410235157696	38.839973523606	31.356994654528272	9.82961625017564	15.692083922163446	42.86439439048628	34.575182765844716	24.330053490188117	39.08266850959636	52.79433069894315	8.41799898936888	6.793650004675059	32.038203608405865	26.147213101088994	50.29949312910968	27.999629158638626	8.284562274734576	9.366404074266095
40.667809799347296	13.847684815826701	23.578060899586877	34.671210379833376	6.454394005181277	18.114903445341817	32.94019233772372	28.75992251320155	9.270863013729949	20.66815207141582	14.625969133574753	42.11441710218222	21.101266199202662	22.900549003147137	18.77870538471353	4.9003404529077	16.18603191861298	29.612179012051456	6.211800511341367	25.09731186049013	15.98322900778094	25.82499588582948	23.5404785417862	15.620053276688084	24.516870321653247	24.36356392951434	21.189852767866093	15.905982624067338	21.97608634315971	13.021105904352522	1.459777397469589	27.101940525542048	32.05934754459884	16.077619169760023	14.439221146770436	29.823196623174244	22.08957064458575	18.11598368299004	8.250176473780426	18.689788150135072	12.883018704016395	26.819334181423322	19.565369586952514	20.288626687866028	8.736253338345504	33.34305524935881	27.20032363248192	19.451422349165114	28.81129542831747	31.248270391051815
5.234762485145603	52.101659751379344	34.4787830754851	18.314176858653674	43.82348917869537	56.216317704679085	10.65537859394461	65.71310132639809	46.57624888950869	36.78978436445149	52.11142036180539	20.637845615838536	17.798119749942416	18.31183091480664	43.334993111857834	38.31667735258335	22.21452588135855	30.18449877343224	40.24726186720674	14.345136260152271	40.47981158449453	63.82803934451406	27.509861968168387	52.02014209416906	21.33136124567254	20.913854688614148	59.12896992063142	50.184647830453905	56.944070089664876	47.79635268791034	37.379628099450095	12.4167182400614	22.76408715409951	47.63259929404279	45.472970804539365	8.783036245551198	19.541403097910834	52.49633941405407	46.214158257629855	29.25833052903453	50.258144147539404	63.20933337699889	18.730409757205205	21.008188955618213	41.95462478848684	22.346659006092693	63.93252014531852	32.77258489386897	9.50970503761043	7.057276906257023
55.49035805920185	4.972616270496902	30.27804613550548	46.50523294011189	11.821917210114863	7.9805943618888495	46.399327419317835	13.997532932384651	6.2954902282721585	26.273635321395943	1.541119019164509	53.676829073084654	35.19343555181043	36.13780701316371	19.911490833180462	14.655048574327218	31.023621727829447	38.018036993236	12.975972180708034	39.05008228975109	19.39852415454787	14.197780860180519	33.33446792405021	12.875871589823932	36.39396416686536	36.40465849843204	10.844455287393822	16.64169661336711	10.147714042889614	15.241426154896326	15.581732757378509	41.0911809549292	42.819896452112964	12.517176395444425	19.941472713190855	44.16866589845521	35.11930367964164	9.01207007660044	6.725756782348376	28.57711948658916	2.9291421846681542	12.537273169602443	34.27971955695001	35.21172009673728	12.19988572387899	44.19605597833036	18.82159785049781	27.412380460107588	43.29976428672292	45.7521018780907
27.148870423644418	28.45131855430827	29.672223932962435	30.364588118424383	19.601895376887832	31.883275114968797	25.07135632651311	44.645697957433626	25.29113464238121	28.802218847597644	30.52832884284229	37.32356296601487	14.137210918684461	18.129947734135225	30.90071812172577	18.927219254159894	7.522701777606379	32.02156736955938	20.992501304841777	17.29855521323723	27.548858400250687	39.08143978887774	25.60578465152877	26.54361107833569	22.50841801447408	22.054097558612423	34.422266433485554	24.207556531716616	37.935395409197696	22.042385627321913	15.948116234914188	18.660213903450046	30.273693168972517	30.932577277084583	19.28918781962695	19.47760970357723	18.20992101147575	33.912532534770584	24.08467236163535	22.533465613723507	28.84657760314226	42.818007925735664	9.953199652367513	5.308539899919198	23.51912110982765	31.144075948119845	38.227469894671316	25.52237567555523	17.996724228558485	20.01385135670659
37.731842047241514	36.896651254081895	4.17120926580757	17.01971555846276	33.03907867343566	41.4418946263142	22.36916734462571	42.676694324673264	29.111307723371816	8.276859964223341	33.03063250982693	22.24199963840488	20.264798670735836	16.709355120510626	15.91471718264044	22.91672558517271	24.383134337532695	4.08394673978643	23.253048389431164	20.784432722484446	15.165082331614178	48.55205385421578	6.252552035398011	41.81467200588199	12.047524496681534	12.568752717391671	44.670407426161454	42.84734945987619	32.72106628459213	39.98470835445812	25.598326169659124	21.871402089972197	11.788457456753578	23.29168560868273	41.29178310676847	25.596106080152165	15.742017562741365	28.882951008683207	30.31393016769973	9.127975834615082	31.525626229716774	39.603139064376094	24.001638241093687	30.805600833269445	22.716061182313727	12.977901457522169	52.14012363017548	7.62581453524419	26.097300945975718	27.672435078661817
35.41692984663341	21.343175765480662	15.88543902094043	26.296469825282394	15.055243471444836	25.883195704483466	25.449391922489543	33.48573642607676	14.666294358674055	13.803572272098158	20.09007506210753	33.697862837488216	14.438242228521352	15.192962214542959	15.031143789657063	6.3168387648782724	11.983642508991997	21.16474024928897	8.072761757340999	18.167947298872434	11.671397260712038	33.57338138955752	14.952427071945703	24.209387747958598	16.07950403183255	15.978688018484375	29.08852430748554	24.485500422795173	24.912320443814785	21.599384246826865	7.20642113501641	20.20789584414445	23.458339454414745	16.24092778996776	22.4198203318441	23.473396831348612	14.210393093021372	20.501300453628208	14.770059937001687	10.180010321307513	18.238929091636248	31.0017902139699	14.48522781845449	18.127312491538337	9.760483899050087	24.756994998419902	35.59491139313158	11.561206192371294	22.766777244380908	25.202150924797003
19.86991295506348	39.61260953774197	19.310936374427854	10.516446365600286	32.289919608096	44.05465878902081	6.992437027316064	51.489242786147514	33.11905686810653	21.395721841950657	38.49735731897589	17.547144860313676	5.829700617339416	3.281466905298665	27.98303884888911	24.773929379854167	12.726513225941147	16.531375483402158	26.461711799072006	3.070259374904552	25.22853168468661	51.77743067484665	12.425857713324717	41.25714916229034	6.255447283188099	5.759035090125966	47.18852283897929	40.43328681614084	42.29172621119451	37.69861744440309	24.84548176928357	3.594197129943557	11.430723994879742	32.72493006880894	36.732221301690885	7.354073494325692	4.398036114934934	37.85576371469741	33.17816842406689	13.855577644364766	36.65450983534112	48.80941096682288	9.922015262677132	16.584234779278585	27.75912219783797	11.94362443502981	53.099605133652354	17.362776665033643	7.829115127378819	9.450840700963894
27.738468334953758	54.3376501722204	24.480643651964495	7.642028231432012	48.30177829947103	58.94557424836554	14.415312290957647	62.79196481128322	46.94839418000036	28.42885726265279	51.71451277069122	2.3864276563925313	23.894788170690916	20.225978878856825	36.28214539123274	39.19798026419408	30.76616304934576	16.61696534370677	40.33330394162932	20.81154743808637	34.85175341622712	66.51509774167698	19.648144331944135	57.466094781649744	17.354293126764897	17.556008911036454	62.19274117939742	57.28488001509859	52.899872420346036	54.4449930141779	40.47114390131967	19.87458028499157	10.107543482279716	43.189930887152144	54.13142602831069	21.095487969967298	20.565033391063245	48.804728008379726	47.601696031549636	24.351639076381204	50.00527406968925	59.78741720493345	28.0383383364176	34.47271651724793	40.728905142368646	8.731803556880951	68.91605670210512	25.914694996501414	22.571344645858847	22.20240429962842
16.153956712913985	38.8368208168514	25.13995203139518	17.313869355364275	30.630977354678674	42.98070920038609	10.78973302219371	52.659046320165096	33.37684275808093	26.369779880444888	38.92260602148593	23.579530560409896	5.355835702860988	8.194467734085833	31.81652284812368	25.187148400652195	9.05143339959933	23.693040554357786	27.17028805470903	4.4604547292724455	28.68838194915188	50.61819339436781	18.716510150776482	39.02532797382397	13.060697828705345	12.514162270273818	45.92559024811582	37.47611461424673	44.1616247962356	34.95838446354982	24.11380743622201	4.74066784507398	18.923062469745755	35.15962914360022	33.09084342071081	5.1494253689529765	9.205742972219499	39.73503860772719	32.96098732043035	18.57157029598683	37.07341267416414	50.242805544995214	5.51371918252344	10.070599193193356	29.02401240084687	19.359830032227446	50.97101458357292	22.285322175872253	3.8686300675252525	6.263633610892538
59.954281586318864	16.31688915711272	47.449527157905685	58.96608134843511	18.31688968816749	13.433434459498798	56.08556319619268	28.77048787047743	23.349744939926865	43.96002542063379	22.437422619742364	66.4225512603991	43.992002844248745	46.676601572437434	39.33618353230859	28.336847440879232	37.59188812291623	54.10991197170641	28.080446407291046	47.94405374356696	37.7669500434502	13.545848736157508	48.18455177345254	9.478363683259154	48.97136150157582	48.7663831895614	11.985452679104489	9.112320577452572	30.455444762667973	11.890793715318082	26.11087641172027	49.77501909266672	56.67344308244843	32.81402574749629	13.591555072752731	51.6202724311576	46.05844926429052	30.004335016692885	21.592257136492783	43.29704726069894	22.809005887663265	29.475213132004605	41.09448663072854	38.17077897074873	29.15449067774847	57.93395697485309	7.813635063037105	43.630959872881185	50.28826986923962	52.52005330973525
16.746373935660003	44.15655212571143	22.703995672470594	8.707030328457394	36.70970190242735	48.57688129829088	2.4249882047464006	56.04805376976628	37.709810184696735	25.224943629306935	43.09066357128815	14.605742906805705	9.730102761297848	7.873082842030373	32.15124633982929	29.361821542055694	16.38579712866539	18.52072823732595	31.055015233144655	5.839679882080212	29.5230355164124	56.299717386242	15.73597710055535	45.6041286747909	9.634971930292185	9.270277541415732	51.694439920856524	44.61707915052229	46.7941730744272	41.92666987785329	29.35643491803957	4.345980888377049	11.719120520972735	37.17570677268097	40.7090388893084	5.793126789166959	8.95520540683947	42.366406177536206	37.751671408256954	17.977794308856286	41.24781214442528	53.34889499226202	13.151066139547614	18.992316056767077	32.339751661074985	11.697449584300063	57.48781741604165	21.303562865927006	7.081847710824374	7.475568459058111
57.759439506107135	10.494912494121891	28.739179443189897	46.53254388173269	16.58263239219394	12.795411439139798	47.39256044513396	11.045937005066149	9.026379750799158	24.62854890611324	4.567064778790356	53.43317661373086	36.878289695260705	37.21139564477503	17.365652529544573	16.50515699456437	33.57670884813332	36.75396766816757	14.47735682634826	40.539594016386886	17.78272578167713	17.415266300725705	32.836229126757445	18.388930915338083	36.71469733003828	36.807737040934626	15.127490367267864	22.17729519520624	4.62052199974463	20.71153069447465	18.507098354230823	42.56962720281606	42.406379848977764	9.691861422867612	25.325490701028965	45.91235175475859	36.10033648068261	4.530047699862499	10.498493552982703	28.38865822724168	5.709278809639375	8.65554238660869	36.591656904962804	38.444488752175275	12.75755083764678	43.79027669958055	23.059163080034303	26.549242511104296	45.203680598366816	47.642684311094854
5.518268189017229	50.050354706510674	37.954584453470055	24.881072714138444	41.36098813742819	53.810926918987285	16.701597571087497	65.03840437231077	45.50584881683338	39.53083603400096	51.03228604001779	28.350527818484192	18.6691175049665	20.85521451931223	45.13251535561778	37.650707010307414	20.57064303880573	35.13260353126307	39.71960652298143	16.562907242289075	41.99336867439768	61.183568447515114	31.19609935385686	48.77167924334227	25.082224520337245	24.574690524414553	56.49563019178428	46.38831674761925	56.975939666003875	44.27874725944827	35.94136078486158	15.25193028831779	28.57532915306166	48.25168426534829	41.28842243438203	11.54894941071625	22.023419971270464	52.59453131466266	44.78575937979641	31.733307067162755	49.21696920848933	62.792570667741956	17.63943093929222	16.983684731967276	41.78247443611782	28.45582946609328	60.45504028192677	35.43266874162432	11.057607088221504	9.525786118883943
34.01460298108471	25.61331831032894	11.352950101597285	21.991088534436408	19.95244654777173	30.21490067129398	22.27361171051283	36.097222177160724	18.394653170512317	10.117805625484106	23.50347318455386	29.27795554381096	12.812228533487676	12.194887903510434	13.814263430038949	10.46000134693236	12.975239107638693	16.138629891963067	11.68564280337059	15.917436139312503	10.599222183673863	37.81917583439203	9.944147636259888	29.064542458212532	11.82867375291607	11.837815572555014	33.45836812720087	29.48788986634458	26.865258535318613	26.601256286969928	12.147480220652577	17.87327622781242	18.734824114801008	17.382081964795592	27.42978580090086	21.51876555251934	11.03424930223077	22.42587357772982	18.892774776522202	5.151538445791011	21.703445965989697	33.386221341342726	14.380316826973099	19.668683267156997	12.528020606010381	20.068459578514403	40.25036021001523	7.027438960175353	21.125337583268326	23.450515249069028
57.151563427746474	12.23403185440611	43.205356466781204	55.10837884654886	14.203743902603728	9.908142404519573	52.520889933158706	26.076752263884103	19.092719313711235	39.69474676038684	18.43907766342467	62.566639861174345	40.420064239411744	42.93694628710558	35.07508846602827	24.135409711645302	34.1968472770162	49.933768251525194	23.828080935128146	44.405415310075355	33.48981172113599	12.154081938080136	44.06933002420204	5.21483192267759	45.04582249896758	44.859614515510394	9.268795082141065	5.795363505590033	26.774152200756035	8.231369245871933	22.04221561574437	46.280650558308885	52.67335979723818	28.63020038773643	11.076619815579285	48.30359131670284	42.27073418192972	26.029041133723496	17.318578983543098	39.16638237565675	18.691142007442586	26.428071009016215	37.72938107009198	35.30973503707854	24.87797505389013	53.94926465876029	8.470050875434138	39.41753205141953	47.02069229978744	49.305986892365496
40.1177884915481	17.031645672772317	32.419110049989115	39.85782023155763	8.702722411283176	19.681480792914297	36.21290612206176	34.283115258041526	16.769979034470254	29.95767796201821	20.847118853615136	47.241065669212	24.207176020048145	27.29665160001353	28.615472363149028	14.71693251872157	17.58156857003865	37.456667192648226	15.98175704942796	28.068571701510102	25.772662910530272	26.452101503931885	31.011283421012404	13.67236606077004	30.33780420230424	30.03825369516217	21.889117785283545	11.25834309233876	29.578282414137924	9.082669917881745	10.969262021430318	29.824636736355373	38.32006845174339	25.42843896586578	6.8128989568038865	31.51573194728163	26.858190352724225	26.37453446145006	14.89901631471493	26.535482969514216	19.554410390919685	33.03581678708558	21.038035230170244	18.278529120411267	18.399431927732643	39.46390277555333	25.249509477449905	28.116940832107872	30.16964540602251	32.396416228189125
17.078301986506418	42.20681088510537	22.07497712860779	10.264331648089806	34.666547671776	46.60092159657771	4.489097677121023	54.39188852433743	35.87257993857803	24.31082770389902	41.290478236863024	16.57817837631459	7.61306763826546	6.1862267701313565	30.97370532053123	27.514345164668725	14.240429847846324	18.635882270399474	29.25530941733821	3.6944972758237165	28.22734886837797	54.32179330415499	15.128737618332568	43.526896969505835	8.918559140499648	8.472874190391428	49.702327032030844	42.498846322354076	45.24557258839271	39.81763253229036	27.379764954734746	2.345666856636208	12.518384956722953	35.70314354199933	38.56829896778232	4.975099037031054	7.357701490725382	40.8056004465714	35.85410915359836	16.831611083089218	39.44227150373644	51.734502843444304	11.018185599385628	16.995601967705838	30.629577851149516	12.717447824022242	55.4238034298255	20.302722125219077	5.906454854306165	6.973888853328731
61.14418907321354	12.309823512637266	31.454267103061774	49.643006524396874	19.397883679541717	13.519097369969789	50.682513973049865	7.697324133013445	12.28032676958144	27.343445677099208	7.2648921697915005	56.46255444243553	40.24721673156105	40.524773091532275	19.81946083125679	19.88985682428715	36.95451231420013	39.51750878647811	17.862099935107867	43.8918382427679	20.607431311368995	16.62968880545686	35.85760239561488	19.972628299002594	39.910723725121755	40.01912178259844	15.248549462181668	23.988119037353332	3.9878335600821564	22.83834277974907	21.832204521505044	45.91932217173876	45.4151852014635	12.31551311127742	27.6103701970283	49.27988155748711	39.403937628266846	6.720640996277214	13.589238814979721	31.5088452194977	8.763481241207174	5.290005156985681	39.97649964467874	41.768305626226876	16.107181463066265	46.797279221554774	22.855791806015652	29.506569346044262	48.58006313875714	51.017676081354345
14.664917510081214	39.810449746503856	30.097603735836493	22.319533732908766	31.189105755576236	43.655248501920696	15.029406121913373	54.743107114108746	35.199994612240786	30.963863661999618	40.72313913065776	28.07956952532069	10.011551185477018	13.485589257623976	35.77477069345774	27.40655259909379	10.296559996288465	29.083333316238978	29.49076069420889	9.886413601328039	32.520364706392996	51.110545340457584	23.908233876946955	38.90703712638845	18.433780506885082	17.886142305327276	46.41069084676234	36.81336246398638	46.80007606856086	34.53588956214376	25.630415130777504	9.85002045330234	24.288123376031344	38.289954437281125	31.965691402558992	8.399315633685786	14.398782655464204	42.4488626624376	34.476298181378624	23.24971806808533	38.90996628040048	52.52592108617038	7.65682113997579	7.4194996204540145	31.620246820437448	24.66344896898867	50.72925836504173	26.939583311009855	6.839878084147722	8.074493514969333
23.11768891772286	33.15805064530354	31.995460596511656	29.62552509464035	24.30389375744052	36.53594169768903	23.354780969031758	49.34163541787297	29.93831800745851	31.651371015231213	35.21578455377389	36.14444034239304	14.055063210763842	18.24773405851849	34.555078668967596	23.286309820024268	8.898720212089902	33.260543735629696	25.38229692910533	16.323015516390328	31.183745013930317	43.65981256641237	27.122227668775988	31.008900529286226	23.0730750280468	22.56532664197754	39.02081732500994	28.445583794063495	42.48772634918365	26.431075551283403	20.501338926440297	17.24116896654327	30.357579748602316	35.180577285002656	23.30918955045128	17.135625823279547	18.63883079028763	38.39996063567667	28.77498907545426	24.76272365956856	33.51964443586663	47.48141602481895	9.697330637238341	2.6501066360251255	27.85583559101403	31.052770949991327	42.552402226437124	28.06807411035175	15.567591328267671	17.225540598869145
15.782864949798135	41.295200716803954	23.600705648408237	13.079686476967764	33.450852042230764	45.59562936353759	6.515252709808578	54.18250577333116	35.298097880166004	25.465132806069995	40.7890574889107	19.218403564432865	6.406703529576266	6.710780724329517	31.70180887625927	26.958720503715462	12.36963516891513	20.890733207398732	28.810081929788524	2.622217603224839	28.787374427873207	53.295986049648775	16.777629505417597	42.13825825020257	10.649833418892719	10.141723420508642	48.63726732369789	40.87953054510904	45.27488220047895	38.26471912746909	26.443026618453416	0.818914288838847	15.21039444963055	35.91149915767403	36.736982344666465	3.0960885567261163	7.938740630845554	40.8257041664214	35.117196037297056	17.76497792441581	38.93393704947053	51.61691613547061	8.938280768295632	14.402398857547388	30.386187919394764	15.479913773734069	54.07656525303721	21.385653084834914	3.4245132523228463	5.178401787207962
35.87641075181204	30.883509652024188	4.297097881523071	18.801939909141865	26.458934471829867	35.4814404978512	21.779179262957108	38.52597375005408	23.190953304158775	5.3725540417889945	27.583627671612373	25.38446986405681	16.086552595149396	13.488610312407825	12.620128454392525	16.40694230725612	18.80644600222943	9.420075989777885	16.965523166601518	17.786132231228034	10.620557651197782	42.81020683572942	4.831279351145186	35.358021179476324	10.250528582319747	10.594351225072364	38.73452620805607	36.22014018561764	28.704249932991985	33.346968427038156	18.910103784280473	19.349394854058858	14.32818352971289	18.928104318944413	34.555000712699346	23.23083277881154	12.297697100146681	24.517274863277265	24.18877581451834	2.946456086793958	25.94853973064773	35.56287551982583	19.127367778833797	25.46785439497823	16.801608304027283	15.708259027275428	45.996937469254846	1.612294468772212	23.337845645038783	25.321646570208138
46.771976718190686	12.126886375931761	35.33611126776515	45.22641182798591	6.598935212903294	13.757725477636722	42.21675461651511	29.491094254473307	14.7494286718459	32.2983005015024	17.277240891441963	52.67283361260973	30.121766811985193	32.850230569183715	29.32243517061489	16.263997135239833	23.771490637803453	41.30441250095291	16.73411800914754	34.07754800923785	26.990933952029188	20.011887525953163	35.102777224507214	7.101729223529102	35.34807420956356	35.11259177853922	15.578828915944454	4.772868681859819	26.42361678918044	2.4211616798593756	13.223662501877827	35.91886021224438	43.17689861571971	24.510301783454068	3.5316012706073683	37.85595761016007	32.26796622449383	24.006467917241206	12.647154819152231	30.333423138666124	16.460045856266216	28.704353948684833	27.29355773145324	24.94091163880549	18.61236281605025	44.399409044769364	18.578248812683526	31.225729832063458	36.56127168942501	38.839830285988754
14.539266644881323	39.8481395997549	28.28100463195484	20.069134492144297	31.374973073106535	43.8258103536531	12.895008663054332	54.3290639661669	34.86550669278822	29.34603442552665	40.411421349004954	25.924389667041112	8.264013581510522	11.445230791695838	34.48035143991685	26.874301183141142	9.949499424586373	26.962406172627887	28.92315199604018	7.683400161576355	31.28050792163912	51.36868548679762	21.944427701950257	39.39356075782283	16.331007396226955	15.784387193354922	46.664717251534334	37.51447700013556	46.1312775859079	35.134174713550195	25.389705118864534	7.583813330808114	22.03411233832046	37.38609547584994	32.8371896386042	6.37052977389288	12.42261370149601	41.7399334035512	34.27137150853729	21.575409048907968	38.57887249507259	52.02195697770071	6.796071478435273	8.644100766501923	30.939285195373152	22.399700396605567	51.28705700751093	25.284635058523616	4.790700113623846	6.419011251406878
63.6231674304252	10.124017743310047	42.52535409877994	57.67207139060066	17.84986706310328	5.5752239417388685	56.57149256354093	16.036312894237543	17.629552234332717	38.57610103872167	13.908829644083736	65.00509531403014	44.763018485080615	46.43918835127677	32.308617564130465	25.3029806168092	39.45454446377766	50.11182105478298	24.117886964605827	48.76226402009254	31.7453302087946	2.1629378927071996	45.06603405119816	11.006547425942939	47.45292881333183	47.388667874537205	2.562266029637195	14.810433254966547	19.548254048781384	15.69220469086149	24.790246792776838	50.764216504864386	54.379452228711116	24.82227234883056	20.198448444633566	53.39498804515506	45.55138589893343	20.496570252043067	16.843415328291233	40.190549335857725	15.186506431246126	17.094215509422	42.95435685967024	42.1114741370823	24.022638429226763	55.735983893787406	7.250679314493404	39.42660190818587	52.30943149369132	54.719968953705205
19.885634301922387	50.66170989669052	24.632856492719565	4.730128758822494	43.744592836588815	55.18982591043641	6.362253109891938	61.12307179739818	43.74496900306131	28.027166461512394	48.90709987121034	6.713573139625837	17.46184928636343	14.565229537033716	35.654470317030885	35.55278378363315	24.298613438203436	18.130592090887045	37.01776346905499	13.818995866825933	33.552195334506166	62.88966254271236	18.266416754151205	52.79929887503762	13.628294378494823	13.571861822820196	58.37803400959285	52.106445605472835	51.49357951637121	49.35079586272558	36.117806652433245	12.462375553370162	10.010722614953197	41.70350984376308	48.44119401154425	13.027220601751758	15.298417665322434	47.17058609338871	44.05829916434894	22.060112550284234	47.10575085026873	58.263538937148056	21.190519131044987	27.090957618105243	37.91114993444896	9.043108963894724	64.56510218872518	24.645938220574624	14.557853520233863	13.97999018014436
45.013647054629686	14.443003549014014	35.68053888292699	44.51263957875976	8.038083683197637	16.139607154253145	41.11816916014946	31.83578317581678	16.465783894871947	32.84109553479583	19.393023070068146	51.93098864541894	29.07002153010686	32.01683286753841	30.39566219337619	16.92458160252751	22.524985747010025	41.298435338763795	17.66488296008083	32.96922736177046	27.886011503334522	22.273928243554217	34.97710684042964	9.344189310496958	34.803764015133126	34.535993430292905	17.899020157232542	6.354598470823231	28.501248882003893	4.644177568589874	13.56488477542223	34.75335165150148	42.72247556252156	26.03224066895438	2.2801047132020944	36.499493276981916	31.511939939968126	25.899058616226736	14.386911754461018	30.312171882783637	18.46579981133961	30.992770351662312	26.002080217798348	23.174726980959946	19.743189944280985	43.908359545137934	20.470194578480204	31.480335198886923	35.15836387076368	37.3869584432469
23.739558861559164	31.017149861311456	21.665258792594226	21.07805528357936	22.892004574989507	35.18747329231795	16.834831446733695	45.024775100252036	25.630778866652033	21.746890490729562	31.18090210887132	28.254804821689397	4.895773088461385	8.619411452557095	25.835650484391934	17.54888516586516	2.065182433016457	22.82222877371137	19.58619275945414	8.687466707765013	22.530774914553575	42.84505029531461	16.618274805280155	31.467000257521768	12.972169794665326	12.507690830975744	38.16035177489199	30.20411366489914	36.7923673667451	27.575823140697324	16.29600721744439	10.488058967091899	20.718824486997846	28.156254000973814	26.193057495430143	12.719139816676442	8.650989313659752	32.408466943793805	25.156188385931863	14.455661116819151	29.33797525318296	42.68910320363325	2.548534856459492	8.112277432797148	21.599066251912003	21.609307987946313	43.41205219752722	17.9362725429094	11.64222526687027	14.07361969276202
25.803399140965325	54.773704807294	25.695841660306293	7.388867551622065	48.47348227990012	59.3680640583038	13.125354141998434	63.75162069439973	47.49405354704445	29.557628569587393	52.37486470888265	0.2353065323741426	23.36101966822977	19.906557541818938	37.40686492318537	39.599977646792915	30.25838449743589	18.01346705821357	40.828030455351346	20.05018576484765	35.81877177331261	66.98479680977049	20.454649631965218	57.623022376443096	17.527912904702614	17.66565641287429	62.60400250265654	57.28291554585922	53.90228792876683	54.46513926268137	40.67988896980813	18.937337549475558	10.90009341201662	44.147946494455	53.95640046770371	19.811551475739684	20.3687882001744	49.74469701124097	48.0583949991587	25.00340857522967	50.63796624966188	60.77593945898049	27.375781819186184	33.601505233482236	41.35446208051137	9.522183126777355	69.1827628944698	26.826995806902872	21.328912498993258	20.772137066412224
18.294045754504655	43.628607842111	21.273539494893626	7.546029854718321	36.36689615274628	48.08939794208192	3.272341817136094	55.15718773171405	37.02966535114406	23.895354522250305	42.35971486733331	13.936244993653299	9.72353838380058	7.22817687097956	30.93879804786811	28.70841640274175	16.55163354799828	16.960089905560952	30.339877046480847	6.118516930346492	28.384140720960982	55.81074854696184	14.31659811363258	45.33836354922512	8.302246647037336	7.9788538399578535	51.23384147507713	44.49397003773546	45.815382681819585	41.76757930607842	28.894027994385453	5.068053893209832	10.2062716555569	36.14669345964264	40.731474763316555	7.198240924195325	8.192012019436358	41.4014622028195	37.15172542814096	16.784168384794917	40.52503000312108	52.421559546778404	13.485668580994801	19.67130835763434	31.524794084215234	10.246808129403936	57.179078743759966	20.02239934264888	8.377678012617926	8.97396474538764
34.4892071286902	21.727085098999865	30.50030186916153	35.410479096157054	12.919298662691256	24.845416315338376	31.16258321186127	38.527814039460445	19.812770361897474	28.661104794417472	24.61532111428623	42.681945804987514	19.367487465139437	22.8112532560579	28.831545407577753	15.296305689317233	12.529909408731342	34.52877870030824	17.072965263231993	23.07336352058198	25.676321068838483	31.873379191136912	27.983119259446116	19.22478218278786	26.379322461853395	26.01816138794431	27.24935255538061	16.874467637244265	32.76545001975353	14.693807296002403	11.622939325528458	24.72305977167985	34.39333217079573	27.115467169567424	12.11769151659351	26.153127435432435	22.539788372175064	29.10261548653745	18.263046657033865	23.948040891793262	23.08859855205871	36.97717736413778	15.840491084555808	12.649019381558727	19.669937949191453	35.44620635239222	30.87587970445119	26.15726718810686	24.761009010571705	26.932123203663764
43.61324575228704	21.841644916924512	11.197009780752447	29.057217186595537	19.619136117744482	26.296637996244893	31.03917987194609	28.164958892851104	14.059483007288792	7.21368928737938	17.68358339238507	35.75217556787412	22.463967742789848	21.426356754544955	4.497484515764231	10.041722443801717	22.022593413696903	19.047668898219147	9.33053272666624	25.398886756837772	1.150485711006565	33.2471264301571	15.160602236101006	27.58189125309954	19.724604312627513	19.924361457236873	29.48768773366405	29.36873518659951	18.39220757203297	26.656289517701204	13.731326411726235	27.28948052722683	24.697524068027885	8.594888239120937	29.111186009874814	31.03120768413486	20.20846917809358	14.154286238437136	15.538472162220776	11.106453185687105	16.20472052871805	25.22173246513259	23.886333624124372	28.478059771065933	7.896454394626345	26.078042778675734	37.13710874955023	8.779204372975947	30.723124300498554	33.00798842960753
36.281661432799204	38.35000135628523	5.9704625376559735	15.121856257500903	34.15578014390486	42.919991918987236	20.768493196908985	44.5509261651303	30.589562063534583	10.075013759095153	34.65979059462247	20.249284152228128	19.58967969122966	15.82650811601418	17.808768222619037	24.090713215224323	24.18034062934205	2.1240582052931405	24.563621004005476	19.75092956906207	16.898743201042024	50.11251912973685	5.803334761988223	43.03645817329799	10.966504465410749	11.50638156468827	46.16030959039877	43.91208805552517	34.59896708121364	41.03680787553791	26.58390997813717	20.6964816260223	9.864213912680796	25.102836868467577	42.14042025875567	24.33770661622006	14.952775531516142	30.709800761116057	31.712706847085585	9.630537376598935	33.1172071434535	41.487139525619426	23.512292253361792	30.441162148047244	24.181260844591204	11.0242217297423	53.546775786674715	8.847817850194618	24.931798896074334	26.391544155255318
19.635510697077418	44.04963414989735	20.38407678274864	5.902600964793759	36.999388741993776	48.550160330419395	4.025628019072959	55.12074649004914	37.283943872367466	23.216692999556955	42.54313736160808	12.586194057740414	10.823225496408273	7.795848768478513	30.4551315790208	29.014940252319505	17.713744523971645	15.608436123605157	30.56699755854786	7.500472926327528	28.0282899576481	56.262513415158665	13.491168875813322	46.03641133073384	7.772439856565107	7.547292039929557	51.72095932401407	45.332327909533205	45.66737091729831	42.57492905167604	29.417157494560644	6.67940759119583	8.578748037202397	35.940837853633525	41.7076494883074	8.89038012495635	8.581305032476873	41.27872421044685	37.500696143090856	16.392762956625923	40.72130352345054	52.33815674520506	14.791522932967535	21.16448553089818	31.623079202351427	8.560522360546877	57.82235028538083	19.453118030096228	10.085778244448361	10.62096896264212
38.680837552559254	16.23487619613678	21.159015103831123	31.941331298811228	9.205336231289175	20.62045801144691	30.381340615810622	30.283358823288104	10.729935800113916	18.46305621391725	16.261439406513546	39.37985173377206	18.6707194530933	20.273151038895104	17.421681408101374	3.832667725130534	14.23234942545319	26.964938020458995	5.800853877075475	22.63572711662574	14.389964884990695	28.34322324932623	20.833430374671973	18.371331961805577	21.774704471625494	21.627713444003124	23.747126227127822	18.597196179991627	22.829414245407104	15.71056335006063	1.4075398637937162	24.657302343525103	29.306537315180243	15.864779311656948	16.806392223230947	27.515928209945393	19.42910793555712	18.71362274934497	10.151601171698033	16.010500813887596	14.441236223603955	28.146452916317173	17.471411300536356	18.981260598837512	8.379509057726143	30.589995043292983	29.91199630791441	16.956276865505874	26.572443861504944	29.02096723585197
39.685226450083135	23.13285222880524	10.029638593140412	25.862842865999507	19.358305584915165	27.718655861560567	27.328380781517588	31.37970514917589	15.408545525189743	6.892639278186111	19.837096245484073	32.79925622032313	18.529080694393308	17.567399913984133	8.14618563121538	9.225174169034771	18.32636695096713	17.11168346307689	9.379561105633346	21.490768019463093	4.870087422810179	35.0185539925413	12.26898222359603	27.972223271186206	16.188657662664713	16.340014833106167	30.967521703407673	29.213472374552076	21.808303847200783	26.38909957810033	12.39676874858914	23.397412586540888	21.819060009996626	12.084431439976424	28.218180533719874	27.119320062262474	16.35846425053074	17.441966697439995	16.4787413434363	7.7200112875860265	18.175536338511872	28.52850099110948	20.032835018573948	24.890011030497117	9.010873984301515	23.20214069066498	38.31278316058038	6.408619772065704	26.794018687242446	29.086962682780108
56.379071842564294	9.026594548790321	40.49247996732753	53.11601735101575	12.008123791739079	6.898670537360449	50.923481746405066	23.367022853279497	16.05832187429409	36.89606589491889	15.222627266065139	60.564752450229534	38.855160035731224	41.14114689112821	32.042856789053744	21.60061647324852	32.88589893754535	47.399695791432116	21.122138391303867	42.86593545487494	30.568769275731036	10.716995031540526	41.673040355286275	2.9158324645102423	42.97425613049966	42.81734188689046	6.942142992318725	5.852128369620204	23.602148372086756	7.300395957697393	19.831988426284713	44.78874935884041	50.46748705300013	25.480108281430123	11.337537072624981	47.013930660808406	40.41048719737121	22.812350127839135	14.368631076865597	36.74906558149836	15.499260023556705	23.52216055344755	36.431657425974684	34.58492356928313	22.00383218349976	51.76627302847713	9.044824319159272	36.80479379636019	45.791586810286326	48.12819566161574
10.079285076769223	44.66382669635964	30.086510026006234	18.153579613864768	36.293250114842316	48.716940975199215	10.12247439388915	58.72112725170193	39.39272436486923	31.7509460796592	44.94200021231355	22.941580428229567	11.220746632046142	13.011227793249754	37.60275374983633	31.241486479304218	14.71854573535214	27.393265154275973	33.23590148442888	8.711984173134535	34.5452673279117	56.29934273608256	23.319214506925082	44.4213012234778	17.217252980972198	16.705812083764894	51.59705751912975	42.58168616619703	50.23591407223016	40.189056122341874	30.04586035997942	7.387419237485885	21.231264172607396	41.1922219440709	37.903657494298315	3.8664442502980427	14.196612601349182	45.80720055406772	38.917949618034775	23.97208457832359	43.09625203266258	56.3165376661549	11.309215410112085	13.56868240119563	35.10120123106019	21.283399434155893	56.32844450969181	27.65342813918888	3.1809470619797	2.273631161501817
71.31956300570404	21.2754218209103	39.446031180204514	58.61219065199707	29.310502721396528	20.702917575380862	60.3140910886848	4.124107151411705	22.616206559118083	35.443068605911066	17.40419263151701	65.1154589600258	50.285891235435315	50.28766404520308	27.59624141401198	30.14521585888606	47.24558253454464	47.49361036262269	28.083014225073324	53.827079446782214	29.2114168818764	19.9620728484113	44.65641661990472	28.026153539298107	49.235589717323336	49.396894691793044	20.995064284700444	32.25141477136464	11.254129945020049	31.685841770039072	32.17772929231705	55.836944554417975	54.076770668322304	21.00958753469458	36.59955104338477	59.295557446172246	49.13037291249497	15.673488402194023	23.832711366291864	40.66236413007129	19.037284425308197	5.064838568704586	50.21107345716422	52.11390145452081	26.15348870321826	55.44151528230484	26.837102026409504	38.214041664117985	58.66127494234492	61.085008748800455
67.82106612299934	15.891102366003528	48.60614532141663	63.23095782995408	22.602018550306433	11.28467800756588	61.705502140850435	20.42415142960981	23.601936569650952	44.68949429351924	20.111613243308	70.61519772836267	49.74394652613978	51.696059333982596	38.5105552075726	30.945448318575494	44.06569931025849	56.10739146867308	29.91878134044553	53.76095970908969	37.88906246132548	4.810471856608336	50.91100974542691	14.270762700884399	53.00959069881895	52.915020701512994	8.03284193894394	17.05872014835687	25.415031346813095	18.807536186531102	30.031250503870627	55.72940019149465	60.12192451106781	31.032350172630377	22.549841856127564	58.15116906499104	50.86754370329634	26.641765524859935	22.62570077640607	46.00611599046957	21.346300276394903	22.09041991901132	47.60379029977704	46.06163883592133	30.010924938291257	61.46599067159676	3.6180752076545852	45.407145343524384	56.9844913564665	59.35523762635222
65.86395883401345	14.700936703037613	47.54489413651917	61.72650004780084	20.883428895173147	10.185376069014213	60.01124636646334	21.22796162036771	22.48910170346925	43.68349567482617	19.410591575092198	69.13358879822187	48.008639904331964	50.061228967650486	37.74514393978918	29.54951518451971	42.228110622112496	54.9330288684482	28.630267472565276	52.02651969768585	36.949876976269096	5.200940985519501	49.605614761993095	12.315926422188568	51.51479052507719	51.40414325691619	7.048411921995313	14.945186846582304	25.401120892082076	16.77680470721621	28.44202605558934	53.98143016610243	58.73142194023464	30.38725677897053	20.421964430035686	56.33595862699171	49.259000063718474	26.26802057843333	21.36609662351945	44.68555525738679	20.501485274493657	22.63413380018358	45.77102129851572	44.07640032125279	28.881380734783324	60.06585611097907	1.7655880991545878	44.23090677970022	55.14761382877589	57.50541152804901
52.38945925955163	15.57926247262697	20.64463602813509	39.10021699050184	17.709662249218265	19.289460476423866	40.7430498849028	18.126586966775058	9.392130577302462	16.532714283863164	9.785618975655941	45.78300431798842	31.165955781247753	30.81303622761222	9.147716513846675	12.615463451787722	29.120465511804166	28.705454933435895	10.567871007607799	34.51319741056216	9.827628818242486	25.14456793260619	25.20507283531213	22.964062180552904	29.624896507061674	29.78584754203716	22.152620817241573	25.963401332588106	8.370635945687821	23.78024951922139	15.892196541310799	36.49050500886758	34.725181869071086	1.5035974921838349	27.6106088560719	40.07238403677234	29.633489979831307	4.127831994956234	11.494210420676547	21.065828661412386	9.082656247466547	15.17408469340121	31.686691719452792	34.85672757469821	8.024455449046265	36.103169313440816	30.143580258419515	18.798247044577984	39.56498124181749	41.946117874099066
54.7951242676982	8.90628258175726	39.52744845413413	51.775630533058646	10.70806234086293	7.612586052314815	49.46513084707726	24.21571983503336	15.437026739792643	36.001180625790695	15.158956754231811	59.22941603446771	37.38486593829341	39.732818266151604	31.406940053881495	20.503553265284093	31.36116107728817	46.312851354075256	20.146392470728003	41.39140911635244	29.79377644615238	12.202440331367754	40.50592724184281	1.554964003847671	41.66017750745705	41.49205836675398	8.200075092671328	4.399860155156989	23.820279456801405	5.700508355695159	18.55816619391716	43.304320368929304	49.21094854508679	25.067263239917928	9.819701861876599	45.490983509948066	39.02153258329298	22.73130748446931	13.63315436774588	35.59157250102448	15.243194950577474	24.18568491012141	34.90640280461508	32.99450896444984	21.17970237200007	50.50015313710773	10.590457031505522	35.76643836413863	44.25830553908936	46.58762966045417
61.74778402234373	9.52641079561719	42.36722363064544	56.741342641428986	16.219939598018282	5.021031720696476	55.26537475053987	18.560019193414945	17.311529400027908	38.508844688349164	14.396083236964538	64.12774676864565	43.338286306693384	45.22820053781826	32.64286796796878	24.472313251712187	37.78298375274188	49.7667948632971	23.49341168437709	47.35255891029736	31.787378558069157	4.4436239055618465	44.481489935464886	8.539163762341204	46.52034889827138	46.425020745156374	2.0895261282640014	12.12472638423474	21.094996486726824	13.24446863845003	23.554552279833203	49.331739988190506	53.6555281297438	25.365959157667767	17.579391463801993	51.82463645091651	44.39067986970905	21.5003996679866	16.214054871251903	39.56785699056052	15.3921656295784	19.35797909603872	41.30975197094182	40.09863193672903	23.70546835318792	54.99645572936738	5.966659318577357	39.063911139297566	50.688037582494815	53.076140111931004
29.50210085771854	47.298926747776335	16.881572356511338	5.958564364636799	41.73373135661615	51.91518236803891	13.986168360475999	55.232758120962	39.778278328993615	20.831275856626387	44.395425645271175	9.111184310271367	19.638142212158574	15.521187380292199	28.68328790044937	32.274273572295435	26.147973244828083	9.102556376419951	33.2593769584986	17.5416544611872	27.305986087972016	59.40385277906742	12.319604210693857	50.88417269915963	11.431020533571466	11.792257101655835	55.17166363484713	51.02090405020798	45.3264032194104	48.148347215377555	33.88373211098747	17.334378620467458	3.4144787864529293	35.6408057284907	48.27338313919849	19.83428594244167	15.4605358354713	41.26109913481166	40.55351507637007	17.17249126575431	42.720262157896265	52.21714227221493	24.010848356901686	30.947922732208717	33.47710813530285	2.550449969922515	62.10699051997275	18.42586620912034	21.021357264869643	21.497197541560443
30.736978811433993	26.602916856217654	32.59766890372847	34.617744918389384	17.817741676296215	29.602529035737884	29.398604376629823	43.43171173179271	24.603958804988327	31.28976391076705	29.494140381989933	41.62424220259284	18.363279999194607	22.27025478514137	32.434841897107866	19.431925202297123	11.587814250401232	35.61158245041835	21.351094668950047	21.613054531187338	29.16221480388838	36.468294138355425	29.11001995363988	23.661596349939618	26.47198233274905	26.040456796014738	31.895441255517834	20.896103635470023	37.52397044296856	19.01252662273061	15.964142859107275	22.988779333131273	34.33922439008453	31.43986229308488	15.69216647306869	23.739889816567675	22.265183195273963	33.75983815157168	23.11527963506798	25.63690435763507	27.942960055024308	41.85897070254583	14.25246058442921	9.190929848139406	23.9507704462475	35.255536415130244	35.030921765696455	28.329258458093385	22.23867719307716	24.186532523216183
14.872006707626369	40.934722439166805	25.07432816804559	15.199576832697701	32.86969699361891	45.14813944995444	8.265788872661883	54.340368213239124	35.22655828883711	26.692364280031903	40.75446995943595	21.182153424865454	6.450482822614344	7.968168049188238	32.60962286906201	26.947963142792894	11.416443246394008	22.79579922163867	28.872827194874382	3.678759430265195	29.5923634124242	52.816204466515806	18.37263864866842	41.38389401555933	12.370144820249747	11.84183647998411	48.13459976981883	39.932588609707395	45.63174131849335	37.381719456919235	26.13119661676642	2.8134226324591336	17.32799831721025	36.43037500154826	35.61586940648271	2.7418007938742215	9.143274069067987	41.188201086686206	34.91826635152948	18.914815020496576	38.900126165517854	51.849217158191074	7.878072390027778	12.617473282812176	30.59435827523608	17.61920311793353	53.33297353298972	22.594840322583785	1.980357486176512	4.3537347407968205
51.57171439495955	5.248615867147061	27.698305080300585	43.07670057235136	8.566335118397449	9.67915818541889	42.67933566418624	17.778313411166316	2.726214655331968	23.824141757780033	3.7020220105157047	50.32627601742364	31.354311720603544	32.42515116663811	18.23688053364961	10.916531684913936	27.100627427000095	35.20432347156786	9.4034007621243	35.237890243370586	17.12892515255797	16.91440425314524	30.19157044547924	12.212830959674118	32.905438091491646	32.88809281808871	12.897034980469808	15.326150521562624	12.435058049946216	13.370261913977581	11.657695145381895	37.27718312126053	39.5774726420524	11.57431794914611	17.673920816829764	40.306619937481734	31.434416796894816	9.896697987956685	2.810537336862776	25.347153317161066	2.3516792004923146	16.067105681941452	30.366783578300137	31.32267851313167	9.107996186479596	40.943887640450704	20.52278209522955	24.513354775691713	39.417578271940336	41.86936529292256
27.952812761317286	26.43311822053234	22.916317392161265	25.72195727705492	18.06252434673036	30.46585352999361	21.88594252546674	41.21267122730829	21.651863550536806	22.07083450585184	27.166062157547707	33.0229874922163	9.848127143353326	13.118703116252796	24.6348250413481	14.075880083659571	3.548730954921244	25.636414160423563	16.19005256020246	13.73688189955182	21.26345373607653	38.06615943225906	19.133340751886198	26.470256644325858	16.796496471193212	16.408723603970145	33.36735475383831	25.14106775453441	33.53592793378659	22.52278990189466	12.06967448627157	15.552076557431343	24.78394143131997	25.600761520652753	21.171510865264153	17.640532226937246	12.851369264583816	29.2738163643508	20.920892199591904	15.809542099377627	25.35807605748819	39.05521469439722	7.076803969574645	8.488451106894049	18.498141288941483	25.801290153139007	38.41931999826351	18.756089981579425	16.457815137690925	18.839757373804897
15.453510157582405	39.07431327160659	26.84088701307305	19.041958147570448	30.698425753171676	43.12015700700231	12.174777029846167	53.3144771804566	33.90686278242548	27.92806311984083	39.45676569043084	25.119252884189137	6.841435820891085	10.019195499326566	33.136709279647086	25.83573703493102	9.12578289616934	25.569538727114164	27.8639868438513	6.353758129918268	29.955280744310954	50.70494501451675	20.508127065946212	38.87843671830432	14.927895239910724	14.380671345264602	46.003112361298996	37.136701828468624	45.00816551042139	34.69563117550611	24.49832864986242	6.47128758527486	20.794421519314188	36.173918670607485	32.580921711306665	5.947844741855728	10.985752805167948	40.60299203320587	33.3783830239745	20.15089203411039	37.61689298258433	50.96747087336155	5.773559871014643	8.846055830097775	29.82600725974304	21.20752746517751	50.801301816642976	23.86178090925152	4.418249276411402	6.46833123410721
17.40967181985098	40.31183086528927	21.93498297758791	12.277685909907266	32.63000651458993	44.66338567187811	6.6896920715368235	52.891889176856616	34.1489258756133	23.820474936740776	39.61129005494062	18.80818973593702	5.491518764040555	5.101531480128075	30.126430447134073	25.792994928579528	11.97899455027629	19.328608833608097	27.598728815797063	1.4770949488809677	27.246402854195395	52.3774261081401	15.116089900349099	41.42685805904711	9.004310553491775	8.49118311170283	47.73850607569507	40.32023807855226	43.89556924136246	37.65889100114801	25.46095128612429	0.8583764124982141	13.940259645271015	34.4700667859404	36.332066537988545	4.7396878395558435	6.333525385575264	39.44734486021384	34.04315939898042	16.140863647498424	37.758074126733284	50.29138687262581	8.731245027276714	14.795644731846421	29.0951129644116	14.31353582088978	53.343101674601144	19.746221618205983	5.047396123493767	6.832990606256182
29.495327815594887	40.2914157312245	11.277303527064925	8.809143643931398	34.742195870487365	44.90710157927845	13.903661183262049	48.74988028107019	32.807666511572855	14.812586740905207	37.514813831828754	15.162638105132705	14.659715469574921	10.51141785647047	22.587939791489887	25.249426527861925	20.474875625542076	5.769876730008347	26.25443087840694	13.825450720357168	20.83306140844627	52.41767172756316	5.454437284796981	43.88356346035983	5.57105439853707	6.083446514350674	48.162460654109516	44.10091043365773	38.9209747934929	41.221928511828494	26.89728895579743	14.419778481118762	4.1166923785978256	29.15125776499042	41.518302697925755	17.849870421274133	10.005826593836925	34.74069915759897	33.54592951726707	10.186021366646571	35.81360810053438	45.784934825516984	18.954844047477895	26.04027554848806	26.54549015439682	5.500752801545141	55.0817455929334	11.827892094707632	18.610780052743657	19.84951376860698
37.34293778166045	20.34842037457577	32.9762701157992	38.65689902141039	11.875430590468996	23.00883190290289	34.436223283255295	37.54657436884753	19.63520593063583	30.86778563438532	23.97229850782219	45.94438253687281	22.643800658289923	26.05344662001767	30.324156325680935	16.47644621241217	15.809235641097803	37.39001720794566	18.009113449316	26.351875344521282	27.307958784376893	29.699090769835692	30.862085696898816	16.845528334847412	29.523463999302404	29.175987533303744	25.168796826071826	14.088768035146332	32.5502069203987	12.18041083516819	12.676077274194743	27.994109409499462	37.54135039120817	27.80685590619703	9.04528946704498	29.36333836461449	25.753637740889783	29.176120467012154	17.863298399648855	26.657006661186127	22.60419923049498	36.23188795611179	19.106123292067164	15.537318566402048	20.539961979790252	38.615625021543295	28.208819102112933	28.63255983045421	27.95196208147077	30.087707895174454
61.23340150072162	11.741352594889689	31.98052991413871	50.022774369759276	19.056604059047963	12.782715614940019	50.94140512283673	7.526890543642628	12.183635968449956	27.867543805811376	6.984928454399633	56.88198796512832	40.401159813737756	40.76029199225393	20.402944584050054	19.96313146598693	36.98227195660266	40.03216827827391	17.963279846899407	44.07708363653647	21.09259152555175	15.817177863482028	36.27745477209453	19.3311012269475	40.24050624616102	40.338906366422194	14.458292779489993	23.37804225417272	4.794955983810835	22.29418609949261	21.776401163614693	46.10848405372373	45.84230933333064	12.841610562240435	27.09513098383007	49.43617545786023	39.64958912407968	7.29437738117795	13.38749438185313	31.88079584527961	8.584619596281861	5.393726297947231	40.042753768867705	41.69772391393444	16.30055227344009	47.22538217251289	22.04644491693457	29.95073273328723	48.713309170339855	51.15494163901861
37.4068602379924	20.36710425968116	14.979610039719581	27.193425545312756	14.876206284472332	24.96247927839203	26.920109144291352	31.6795393986111	13.289843799853676	12.444880873670467	18.56626916213517	34.51589382249932	16.296837791788477	16.67055913156467	12.935023622634741	5.198247561369599	14.181172525953274	20.9461106748712	6.566388183426587	19.90377053644192	9.598434076965534	32.5855766778033	15.038986266729506	23.91507543411938	16.98823635225771	16.953306342464998	28.2024454229737	24.573950259860545	22.91139350107937	21.69582120241002	7.2490384395708505	21.933120300958567	23.995826584825195	14.077713039317695	22.99037003745612	25.313938331647993	15.612987146707994	18.479653560033384	13.664747886600827	10.121657877013474	16.733303190321358	29.12320664492416	16.60503679125821	20.33286544958382	7.881404413121893	25.331477196444435	34.99997329075549	10.775582336351187	24.6768284358656	27.096650050251398
21.431301355845353	50.695348148123145	23.835894975639324	3.7644851140349833	43.96273711858335	55.24776305700602	7.576341095584049	60.767612016459985	43.66402635061161	27.347283647982962	48.75526904564551	5.532223624325631	18.078225363333274	14.918970435550698	35.0511972808112	35.54340292564153	24.96100921691287	17.05965735104186	36.94193542894445	14.596125773101159	33.06180672105626	62.92926990712345	17.67087202180164	53.0580278262312	13.449741020819024	13.455541557465104	58.453030186625284	52.48562758864443	51.07385417597816	49.7058166605441	36.26976658177361	13.390591031025009	8.972926191476496	41.27638568649953	48.94301775992657	14.268596102395431	15.549032202735523	46.78484298340193	44.050412231398255	21.68721357306544	46.96913097955081	57.87685977209228	21.95976534564884	28.057497476985635	37.73388040727937	7.892144165535284	64.76534868867604	24.09751581421302	15.77037628738732	15.33068985153126
13.067881645475024	53.74826690959052	31.02130078728068	12.059836967231513	46.100241965246404	58.125128035652274	7.344329441509308	65.71432830624782	47.39737834090225	34.03551793046825	52.78885074190798	12.593802820577876	18.958310658097897	17.57340114748121	41.32781921248458	39.04383104046332	25.05114687179473	25.237558114885143	40.75237442552478	14.942141923562751	38.87962982999188	65.84263935714577	24.249111510219084	54.84787118457292	18.641312849201906	18.39462755560105	61.209866335272075	53.58644167217566	56.3884021726298	50.98253338258205	38.91008531242008	12.980200189847938	17.20187174835823	46.71092471729347	49.35654276787401	11.220238986088438	18.646971491848483	51.974674812529926	47.40235375564384	27.247951528449335	50.94494432251477	62.99034164220515	21.557797083636892	25.932146945739365	42.03355888273012	16.405727289774426	66.78002870941062	30.31907222929674	12.714818926122652	10.961492536029448
33.90419485644524	26.87551468119699	9.972459285740793	20.860757578428004	21.41412282466348	31.486171614798444	21.60732473943241	36.842184221910365	19.537950961525418	9.101474783803596	24.53029747022007	28.077857603101172	12.857327032906225	11.737281951888395	13.611286975096094	11.782391493051028	13.790052410647787	14.60927367133599	12.875430524116936	15.67104278936902	10.550697569694199	39.05332502114307	8.46048611009842	30.504635064949458	10.801236371607823	10.866471856387143	34.736596362101054	30.987451442298198	27.455695791519396	28.101064668707163	13.633717494593297	17.566186940535847	17.41505920676131	17.83080608447239	28.962015060251694	21.304001027931925	10.53326475682862	23.040194253749558	20.137434108043742	3.624098498681534	22.754377483782758	34.072710771266216	14.865942341648239	20.51604366408299	13.504400260903205	18.76317875937359	41.61487072784782	5.700583417458399	21.021352254767905	23.287387311565947
38.632380070561155	15.803567887789688	25.766359975798167	34.81806497132055	7.2067862171319135	19.655725422476877	32.23144640764178	31.72756830008109	12.533821583001377	23.223819025170467	17.628356879844393	42.27284717305686	20.16047380047631	22.562010166843994	22.101324224012295	8.223154343380157	14.415083944721642	31.14439730233387	9.787054132500227	24.172846585136256	19.14983074049765	27.212656245207693	24.814784084260108	15.779885574299092	24.889854411551926	24.660682126799838	22.51078563084685	15.078225641432104	25.419390768287993	12.261640073059349	4.420783024149238	26.10524299699871	32.71781422988324	19.728096091464568	12.420579481393048	28.46230880884322	21.912504909228016	21.669904982319963	11.186019916079186	20.161698958259077	15.984660853720873	29.95953504416767	17.936993900136354	17.565618418509512	12.35060093863333	33.937499623149385	27.696712403763485	21.49543382922604	27.31491719096744	29.704925158488457
56.595947192014556	13.729409943761306	44.002106738469394	55.31758747065995	14.754922113039942	11.674431499316153	52.46720149082479	27.907029146372526	20.279865116419554	40.57764464711794	19.97158855125196	62.773977514337986	40.36995237775423	43.03189462811019	36.217919665290545	24.834691902099905	34.00772299651869	50.564511510145735	24.670952362877728	44.329482799712075	34.507557797989065	13.865863483276728	44.596665839542446	6.238976034729508	45.32741369828243	45.12064992454502	11.10073218914009	5.482184841980354	28.44614398370619	8.242171397426267	22.51123051893232	46.170549438183656	53.04097261632065	29.954321450557607	10.272401432909003	48.063916182389654	42.410731357965716	27.55886956895721	18.42467291404393	39.72009943845337	20.12056927808096	28.234528200133422	37.52011546765628	34.774371725918655	25.870954631930818	54.29812045433604	9.62258379959039	40.13186764380684	46.74674607549093	48.9968703578307
21.690831393189107	46.77676131904271	20.578143377595254	2.0948631793667793	40.08096016451577	51.33017984562369	6.149328925380187	56.97630523915781	39.75366201748795	23.89527432236321	44.86243454295214	8.803373578716958	14.59171533795391	11.169274510088137	31.49339070219526	31.62495725895951	21.486828722311415	14.476540448696651	33.03002998410793	11.428283964414902	29.37984137493214	59.010716513692145	14.112710621757492	49.18982108871291	9.551688236930541	9.542599526757392	54.536686455433326	48.682508550665	47.329863311260944	45.888678260608785	32.369544364100385	10.581756674206803	6.493272404714386	37.537735632906895	45.237133718778544	12.360894200930217	11.718703422402543	43.01404283370926	40.13214972120471	17.90163332618201	43.071673736851395	54.10762247803512	18.669924711215963	25.102620867005825	33.8478068242959	5.895059734961527	60.87364335834291	20.4776201229373	13.70112860119013	13.845103643265562
25.060696787819637	30.08091088033622	28.83510880834316	28.380943029494254	21.273566135085062	33.655399523272145	22.89679756796237	45.95957634166595	26.47521207201657	28.265144595666374	31.822288957970496	35.25682788567926	12.239332011676503	16.326163777139666	30.926565733001702	19.64442640770094	6.002469844960423	30.67866588525378	21.747051927186256	15.21759741341971	27.556645398417682	40.95064199460779	24.363029611290916	28.53015639880977	20.87618985322048	20.401148495725987	36.272325994232894	26.318370747251123	38.916075699988156	24.086826287708664	16.960505585763755	16.50985291797805	28.51173435113952	31.50935886668635	21.47413397068086	17.2370952108305	16.50584561952562	34.79256654391339	25.399298230748066	21.625271207496887	30.095745039120835	44.02687013015411	7.944351475737618	3.2777760272264644	24.203455758313808	29.33194880087812	40.28360869935503	24.798129955833115	15.751448051073941	17.766152536718902
32.57153213695884	43.371702452951055	11.984453089816776	9.793456008169963	38.387223414344355	47.97964415683388	16.776460189706984	50.506974446860376	35.71837251995923	16.015942874663036	40.106415644312705	14.15111704366481	19.207722107561274	15.03622332027591	23.837476140847212	28.598966591225214	25.048649693827425	4.065441595586159	29.375971562550852	18.107939477787607	22.665676300156527	55.34764170261066	8.513701945291583	47.46033929878506	10.14738407200815	10.651509628920355	51.23614360730439	47.92650160440942	40.571195205786815	45.040230993987855	30.597929860268916	18.468191630527706	4.682413241718871	30.965906114693578	45.59899944066732	21.627569171274708	14.578672158887686	36.58858027322836	36.649379866576105	13.4249917207235	38.48667182593357	47.46494693359366	23.52309263006795	30.60728420304997	29.340340613714385	5.4477285812953244	58.39126888926923	14.006554677030653	22.552748954587187	23.527380002424405
32.80604733759023	38.66001405558722	8.025675229294086	12.107864171803069	33.73593037277122	43.26889648139165	17.32468343452385	46.1405861465024	31.016297756086953	11.810570093148378	35.45683761950628	17.922920531892853	16.587683947950882	12.658903285652107	19.660968889795377	23.899915042514756	21.68564233884562	3.0304408539127534	24.662376871780655	16.4352373898417	18.21223279401578	50.64974064251827	3.919493740485519	42.785616983698354	7.687730041426836	8.234839486608205	46.52573208594142	43.32799612592106	36.24073125576718	40.44143592201794	25.97551572228018	17.29367879893978	7.01968878295538	26.546811912328135	41.14721083935214	20.89469011714266	11.887654957417089	32.16716381735666	31.936206716738493	8.755382493322022	33.81977440036037	43.12950185270193	20.67687441515553	27.70391072065928	24.6468334432843	8.323713087046112	53.67998955019481	9.380997068543707	21.52624638420343	22.93982867930208
53.67414897937723	1.1059602711062446	31.752170977449133	46.551414205691444	8.44984757235575	5.679297803641367	45.681419709169234	17.448455401153364	6.696387814855124	27.91789940425923	5.462531162638708	53.87348502989442	34.05435578981829	35.483374481171275	22.369569791907153	14.183764275064384	29.22493802859316	39.158076239127375	12.991944290743783	38.01486720389356	21.262824900197902	13.224625468865357	33.96861792822371	8.668889538688086	36.337215064983106	36.28262815019466	8.936127932393441	12.317615469181632	14.481425641889503	10.928524397779801	14.018115621045453	40.039186393622074	43.24911503375276	15.527746971752231	15.688393565485224	42.86671224229416	34.55655827930476	12.979222522274062	5.708049174910696	29.077839641318842	5.5067508649386285	16.42644489444242	32.63114020704368	32.762923437607746	13.084647562229772	44.60388977487214	16.40127878427348	28.45525404213672	41.87570032596508	44.31508415492329
26.08023850522031	36.00308272072118	13.1347062937765	11.592281249936693	29.545180427800215	40.56895060141617	12.183371745686095	46.50462507292809	28.964557003260573	15.21934721205661	34.11018933466948	19.019410007466018	8.074618504047239	4.22495407743202	22.04602806669275	20.838517041317946	13.654910356028163	11.537636479875777	22.239165367633117	8.344094889957727	19.47468574543538	48.236430008362134	6.3658270231508745	38.7003553426169	1.4763014890592803	1.2696092904658258	43.785870458614944	38.48953902287814	37.032765262292266	35.64507430929149	21.74870811929235	9.653749047200662	9.484302167409435	27.311754992016407	35.483886342736625	13.511824565111077	3.3708188920294297	32.645274236650884	29.34363330825476	7.8771885745714	32.308709332698896	43.709307561893134	12.240700244703804	19.313441180664267	23.122398048124037	10.60215093195039	50.25739662671358	11.228955199048514	13.795743918071636	15.612383817467197
70.5820183412774	22.061872006749404	37.74347669809497	57.152787202573116	29.681294017585802	22.00130282724441	59.16111362758375	5.956965547481257	22.495562149026128	33.79839848991299	17.57869189193733	63.52538444161428	49.441853997434	49.238942867368046	25.945546368179894	29.625068921744745	46.72782268738581	45.74675106611325	27.528564570457952	52.88877350686591	27.781567126069653	21.986208399188982	43.17989305533706	29.180090315918363	47.95501478944954	48.14066375198324	22.616706230257936	33.368013976462414	10.267143645991213	32.59444057425599	31.918367852804966	54.880561491698074	52.51696319854542	19.754492614451138	37.47074596255953	58.41137999039645	48.06250330222395	14.704186223637889	23.897186332179967	39.343391189235824	19.069609350178716	5.478321739650121	49.58700185880166	51.83178522577294	25.442658769964904	53.871741108887946	28.855244389838347	36.74007028404093	57.83860708402321	60.244668886604764
64.3316463761718	12.480316786942888	45.30217307776293	59.683010614915396	19.022710113835004	7.92826555659572	58.123954043107204	19.573205070025008	20.252323360986928	41.42753282518478	17.122505613734507	67.07537072382416	46.16397236673901	48.1182554098886	35.45831592925234	27.433664867542454	40.508771093734325	52.72460163271258	26.46028794231057	50.18079892780603	34.68052078319537	3.7284062057182408	47.448570828030086	10.832058218070173	49.46393872549594	49.36423374013959	4.762882769008402	13.922668875734907	23.25014139338124	15.452344935967513	26.458216235987624	52.15045505012227	56.61810048092676	28.099656834602715	19.440049978049455	54.58517481759536	47.293388449027574	24.012921479115004	19.179424779972933	42.53478034253578	18.21693242795737	20.781150329281967	44.044537132322006	42.60571618318704	26.65278852196095	57.957958903648425	3.5094085115000557	42.02151875061197	53.42555344411967	55.80093072124253
23.51861903827173	31.46356362040692	28.70714356087281	27.252550018058592	22.685007023307033	35.09725030602133	21.542610509770764	47.175574533455695	27.646600728356166	28.36106519469764	33.04117346222211	34.02915920679434	11.26896370777527	15.424543487761804	31.401091682903566	20.587198045435013	5.620768708209401	30.14204289632313	22.700709203503965	14.007217812549241	28.03019029931405	42.4289663719441	23.930865732833873	30.053638323959717	20.117909022180367	19.62561774259636	37.74459379606307	27.874233551156635	39.95732629294515	25.62819537525236	18.077007946159696	15.201152917694595	27.606905446045484	32.328628209240996	23.037293776306083	15.764015717010398	15.703459767826802	35.78269339498188	26.639196672706163	21.475266499168946	31.294129079850336	45.18852462433312	6.8988734799992955	1.8750609472125719	25.10732578245832	28.377089028861786	41.82552130947391	24.77117559284381	14.26205356891189	16.24035560853548
60.915677103194554	6.56032028657206	37.9457001954781	53.6625979539839	15.254304280039797	3.463615912049967	52.998564446032525	13.300101292105078	13.32731958961788	33.956122904232004	9.160605866340674	60.92819319019888	41.40020847992529	42.78267152329723	27.542749104628808	21.369268892932393	36.50902042366677	45.63088788707512	19.98823020495771	45.35838181459903	27.088456572111575	6.507350207638607	40.772222085399335	10.873086872612008	43.47426272248301	43.44292350291249	4.037582357762687	15.098103109026596	15.022359887438935	15.074061813404908	21.363947826447443	47.383783665815706	50.18079019621885	20.021052940506394	19.950728375718136	50.20752111398934	41.8370294882794	15.703316018665975	12.868822585567095	35.94499225460662	10.552994337300069	13.608325134249318	39.93864474699613	39.78258548340593	19.6281421503082	51.54828872029809	11.78371386770597	34.98213728443323	49.206368844809504	51.642909025464014
15.821639828549712	39.90662445669714	33.32083031362514	26.26481827506716	31.111497951373302	43.491935094884774	18.862406042646487	55.537473494296755	35.97682868257093	33.87196093304939	41.4158861548511	31.91354012934144	13.372567198232007	17.134084858644222	38.138584759887536	28.606897799351177	11.82997727703386	32.784610256139956	30.721674730632294	13.756307802229808	34.81778548085153	50.75235301716	27.383767336397632	38.21901345832372	22.13552462426036	21.58873416502079	46.084015115958586	35.75703997476756	48.06444892336799	33.68634798422374	26.372084457337795	13.802681866692254	28.211409650043876	39.99762678821728	30.645302511829193	12.180073562968953	17.956359458783986	43.804595067175796	35.03895906764209	26.298167432217685	39.64931354422671	53.48347947994089	10.147788141895665	6.585956255492054	33.01466229119574	28.606823970952508	49.842754952485606	29.93028288643139	10.661003589483334	11.535636029349252
68.78478174694041	15.492340919427473	40.88175058392528	58.743373707297906	24.260099570029556	13.574907073202604	59.29863758008504	4.677823612432767	19.471172441932442	36.76877024618111	13.938151147213517	65.67986324755492	48.359736532881435	49.056630241511996	29.27195961679553	27.763639292960956	44.32078406528903	48.932083099000906	25.92436650309855	52.158608823904885	29.983550490784605	11.60113216448718	45.0874084463352	20.984305648768057	48.846501132845134	48.916537997020875	13.145539788013108	25.20238899461228	12.845987769220306	25.131287639843254	28.878393485438156	54.199685990982196	54.658095185619764	21.742179961025514	30.033194643241774	57.368015040249475	47.98706585581177	16.170782495849377	20.008932803725763	40.60535414739991	15.793132944675097	7.054082171735408	47.56871323956281	48.383617602604495	24.628371391723956	56.0420974860573	18.468570668117284	38.800214865954196	56.53737533092534	58.98955010961432
63.82718580609613	13.385698336209009	46.21226120764487	60.00994591644773	19.039471438689663	9.059226239304008	58.14970417984559	21.770862670015962	21.178195540018667	42.40522595483197	18.514895660318683	67.43219236602101	46.121442977596416	48.24848819485429	36.696346600805796	27.956620400039245	40.27069699715597	53.49434738280428	27.13399840870268	50.138303321030236	35.744562723700916	5.942388250325984	48.060118662563376	10.309003251081437	49.81144794761894	49.68796228556891	6.209883583337459	12.848811282548324	25.116153078987647	14.711850597451253	26.687516027245437	52.08272276906911	57.108389025941975	29.473637729316703	18.325232461369353	54.38939004750676	47.467011775691915	25.631901343887492	19.925772210575786	43.132236658756504	19.457592731748697	22.911303926498807	43.81556386250874	42.02674803106294	27.526691391109463	58.4341808347061	1.911649860487661	42.80206913118002	53.186679925416385	55.5353577704482
64.5936426455028	11.33992564259135	43.80052218933959	58.87999333138441	18.878711873594447	6.754922124140625	57.70884396679578	16.694177863548386	18.8898352532157	39.85323998553884	15.182288626633351	66.22178060742934	45.86937666473758	47.59484406951283	33.581565048447786	26.515119861943973	40.48958439864397	51.37941880723781	25.35532218109689	49.87346515929898	33.02346368568336	1.2947518325252656	46.31469328338351	11.647819038102485	48.65877516618098	48.589637227874775	3.593973484423656	15.272100253300565	20.66026769315989	16.35443902939296	25.92990197596422	51.8701877137879	55.614698492666164	26.08600724676709	20.727693384537186	54.46435546672311	46.716923744298626	21.71589340895065	18.07298334362275	41.43445640818457	16.464714461995822	17.930234455728847	43.99898758515924	43.02224477031553	25.286907625962034	56.96956593813724	6.2999828978906	40.69190877827096	53.36359321133964	55.76783288920504
2.939710698374386	52.71381356174166	36.35967074348308	20.627809386169904	44.295072585797364	56.73718269111846	12.85685186536357	66.7220840686741	47.441145335189894	38.52949101082351	52.98888940717758	22.951843453420498	18.94378156041967	19.87929904538053	44.891119269187534	39.257732903658166	22.76511165675433	32.316067079561584	41.23232728401041	15.757936037872671	41.96315746576953	64.29347478398502	29.404179721462718	52.28362857115573	23.199787392556345	22.760046264306524	59.58963621332234	50.275303248271676	58.116905969672274	47.96725421529324	38.110865806440614	13.933309119612494	25.00212974903581	48.927702115003896	45.428234848940164	10.122937554133246	21.11104709487355	53.67636574399231	46.98194187892332	30.908269209120302	51.14106052296917	64.2805395034869	19.3741361881158	20.85285434999952	43.0370647961732	24.621133426253905	64.14843800137281	34.479884977322065	10.543046194163782	8.16383872860178
48.756017975823355	13.553085663347797	38.52879185409238	48.17202114077653	9.596634473881132	14.161365230478207	44.914251620577666	30.519290475473625	17.372663022756313	35.4740371826028	19.246849485609804	55.60560347708182	32.85024445319247	35.72400413208641	32.34242077698048	19.435758462873856	26.3419938737698	44.47955572676135	19.841649876700703	36.76522730168844	30.08707873146725	19.431738247781873	38.2554896045464	6.803857859678724	38.369556374219286	38.1199513261603	15.355961115421835	2.892659579047701	28.393501353900227	3.073642466809187	16.416736930861422	38.56161779741543	46.23769636646046	27.249123027237825	2.6264091688744338	40.32785396006331	35.18525169877658	26.32223211645898	15.27543998601385	33.50314489986131	18.661813371707858	30.03897613141538	29.82553641518727	26.93099886524511	21.634280348766342	47.446542068838504	16.94505085765293	34.41950528276027	38.9866888440658	41.21271027665568
32.62943677795569	24.58550791066197	14.625487824802308	23.125296039319473	18.056711772699835	29.114688798505288	22.21777084450382	36.51964259067665	17.8917833195247	13.362095248926167	23.2802498580813	30.549109117439762	11.464577267242923	11.956885347662567	16.26625913724735	9.558787162676163	10.176530008341016	18.893068953612886	11.24381790044874	15.065157758133477	12.924761634908515	36.812109144330336	12.459666804810919	27.222304788233195	12.931936978312633	12.802739945420406	32.311582141614544	27.25682918320046	27.719782608676724	24.38152207197714	10.228079845120526	17.097404056399416	20.48681971281633	18.67642427678873	24.78838663253804	20.472778358122294	10.960953969063036	23.27900141652876	18.022689000070837	8.040516028364344	21.433748942176788	33.96640692848362	12.112645740806617	16.749112434010055	12.723653373362817	21.756001203721734	38.72521080513	10.317291113608356	19.856149847072547	22.268217727496356
58.418401612144756	11.541275593897273	43.27309509306982	55.74988156261334	14.672478202755332	8.668708097889764	53.39724382944803	24.519296443626363	18.78092693381167	39.67277053513723	17.62200066878213	63.203554463306645	41.30836192169366	43.696077553206514	34.75310773619154	24.364662621568666	35.21072601265673	50.169099781595506	23.902302215977578	45.30965515477527	33.325142745735235	10.35937111263364	44.41868855691141	5.5065378642261384	45.6321228884027	45.46535055129652	7.651138567324501	7.172393901035057	25.67153836281285	9.302624500954462	22.518158530516367	47.21108477771924	53.16848968398999	28.085715332525933	12.607442456835567	49.33741809779568	42.99082915857094	25.18302765857592	17.126779231319098	39.4978253753392	18.038632921442808	24.99130910387224	38.75278708741752	36.58262238873385	24.773522384249237	54.46102470932338	6.972668450439139	39.58135100967572	48.08306341701671	50.39369696094216
49.43243744780925	8.59671724675299	24.312993399310578	39.96712006656692	9.401330784264566	13.064811138170736	39.89441245880262	19.375407569218392	1.0102138386044301	20.441318140797105	5.594216954998295	47.16408329628114	28.84416731234198	29.633937252530746	15.040822581224582	8.248129997791569	25.094253703560977	31.84180343867782	6.450002842358383	32.64654820939157	13.775427853280382	20.242565476363822	26.915630954332443	15.02744107645556	29.843314608000284	29.85168382150248	16.281018149299154	17.692891550089215	12.343391708041583	15.411072089746389	9.892349594842448	34.688032237851125	36.35131899365706	8.911065803390265	19.22740362220818	37.85829157908708	28.599846268605784	8.808460983084139	3.0969058837990584	22.10681175918255	3.7444619113487745	17.23151101508752	28.211909602689385	29.83041175859675	5.7703971950295	37.72317058909157	23.889926499113724	21.160110303785054	37.051363192004565	39.502036649872736
40.84683355560017	20.31030568223222	12.816588346251713	28.281655965811137	16.66339711234303	24.902363196952468	29.214328144999563	29.202982108440832	12.610073730218215	9.447620539371936	17.187315671927053	35.33512674884269	19.602226117831734	19.19101378313688	8.497573705887278	6.6079530449729	18.381060049443732	19.937170458747595	6.565899204082841	22.877676372777533	5.193834035081244	32.239109546682	14.925818169953455	25.176051020662413	18.384475485264677	18.47951965877739	28.15395423921404	26.517600441263657	19.87302104926477	23.715492119793627	10.048384397860156	24.85096437317092	24.420924367248308	10.420321337611385	25.749322360746195	28.45095343847611	18.023187244035398	15.439107637611999	13.645252371659897	10.197555763522892	15.483636119513966	26.44147036645336	20.52273209126504	24.690988941660798	6.240675686906014	25.79982222546468	35.47854656638053	9.235585240484072	27.984849824286847	30.346492653439565
18.88567503779053	39.79294170666684	20.356399474729947	11.26110005488306	32.31351397541515	44.198909168147416	6.8169325636521245	51.977357670018925	33.43689004649414	22.340597069710782	38.85493761800168	18.104559789339515	5.436231744259376	3.825878907633026	28.796175946932905	25.0788819954641	12.26240906021375	17.68888789560407	26.820112144886497	2.0704618170025766	25.981566026423884	51.92104245793446	13.50529812178151	41.21600360996451	7.367789414611771	6.85999896142696	47.30933778673656	40.274922697259846	42.86561950107634	37.56868950650397	24.976877466954434	2.4633796657587386	12.490505624683758	33.35785331939195	36.45439888520653	6.286853871170995	5.035335474388963	38.42247370869312	33.42502739766635	14.725095637725357	37.00656870586454	49.33156073119726	9.26932546551394	15.744077133698893	28.20619986145409	12.947858447575943	53.09423890798527	18.284725027823395	6.690223908153265	8.387529870787652
26.89180661596229	56.324526223913985	26.86806038783027	9.047849382808185	50.09439696863548	60.9238195833718	14.711268483006217	65.08479217640472	49.006630307152854	30.786426825193384	53.84503019469001	1.6949741190227368	25.05415029981581	21.5917565566901	38.64109844581142	41.15798612893607	31.9515443201487	19.05245640337364	42.356577872792755	21.733201250011415	37.14223206662238	68.52642486507102	21.846674490572674	59.24849738744136	19.13329654271725	19.285835139001176	64.16364102753816	58.938471445601465	55.21101799383316	56.1167275270314	42.29063344308096	20.59887159597227	12.27574824051077	45.478680150456626	55.63462862738094	21.382679366726236	22.04250418501796	51.086102370455485	49.60136430759611	26.46618903275825	52.1187287780316	62.09324227761386	29.064084765032916	35.26569626848792	42.835720730498124	10.891585563520582	70.78359559189835	28.174171424999628	22.912110862879654	22.280509679226764
29.995354662397133	46.89808510260417	16.29963218737445	6.476154532895453	41.41817996006168	51.51437914877835	14.41715975650144	54.69512968463124	39.353767029824375	20.268248349967187	43.93526678976641	9.742565529225084	19.67921022771349	15.535434725094758	28.1167536255064	31.904053156984542	26.1206879119695	8.477825688188851	32.85872822510537	17.702700345146376	26.779007819720306	58.985392897000985	11.888205852121105	50.56130053815237	11.307738102055627	11.691316303959756	54.77167370069583	50.74639665652729	44.781732240944294	47.87063756904535	33.571534909590255	17.567601554298808	3.3501028234046744	35.11024952915065	48.0575321520872	20.15994650341394	15.422984589789992	40.73219319829345	40.15371251780975	16.76875269156803	42.268804565783476	51.67383078278693	24.05795878640916	31.027404155526508	33.037384253369694	2.739945096543045	61.74295169386814	17.92814277379285	21.317480528693267	21.856514010944665
38.001331347524165	19.47250812077539	15.719884424355193	28.082245789122066	14.006111467789479	24.065480691497353	27.721661444152332	30.973520467034625	12.440736014554096	13.048753082691348	17.755679683717	35.41112548684773	16.960170380159173	17.46428014284097	13.035827851182892	4.2985486280653955	14.532758676355007	21.806042699570778	5.73001856529596	20.621405842299612	9.748501914461345	31.69414063392962	15.931754584576689	23.027378603061514	17.872518376905617	17.83133224203135	27.30407797446735	23.72942208744553	22.318630833634543	20.854772591282607	6.444941628800566	22.65583962318446	24.89919104944909	13.672444394800618	22.23990952791674	25.990146344107337	16.422956430211922	17.902809452242902	12.777411784612239	11.010405523400337	15.916618158911717	28.452877983199038	17.086671681359494	20.540185437767907	7.19794462956624	26.234504566041604	34.09685791970405	11.559522124989378	25.317931554654518	27.74667486942242
49.88104276053944	13.821229393251256	39.677463671328404	49.43154344155969	10.597309841313757	14.012768342745959	46.161368426398276	30.514521217972298	18.1298170120781	36.58204359684108	19.690524383996735	56.8653035854443	34.101432126640276	36.983199043625355	33.30201901717772	20.54430657778094	27.578599367121782	45.685468589556336	20.882528258791677	38.012221179228476	31.10881443030705	18.85509413317885	39.47787543909954	6.590492431950257	39.624798953347224	39.37642768977192	14.948519426149291	2.3766575857525285	28.799854206701827	3.7255671220816273	17.59256997078118	39.80365677306846	47.488248627497235	28.038336891938354	3.5572399307034277	41.54708223606468	36.44497555315462	26.895966670347693	16.04656341976914	34.71393169850063	19.21263189638288	30.163022504475094	31.05611918961364	28.07135662225191	22.606792893374617	48.699118835856304	16.0117556624727	35.58747377265437	40.199129161742725	42.4160240967337
3.07013088157065	54.54110697972014	41.129213781699434	26.309352053221463	45.86740420895355	58.321208807776955	18.384835049601907	69.40094779868274	49.896828196894816	42.989364198239514	55.43275712618231	28.651530160454076	22.49630886021381	24.21128665813343	48.9174665218506	41.965345259055496	24.942978910446914	37.61793743011918	44.017982127538886	19.930085405339888	45.84814586204936	65.70149284591471	34.2433675219865	53.28759992483293	28.044340273528423	27.567633156266453	61.0127584656666	50.88078665369649	61.21261612835839	48.78780521517363	40.35747619748386	18.358821753670163	30.53419082623537	52.35042420758645	45.75414348063456	14.488458716069461	25.420495212437025	56.81116513219113	49.217729118106575	35.23792053024077	53.610128528782624	67.11420045442549	21.891105139360118	21.50202141498161	46.02487652370749	30.223429940633757	64.95856126027489	38.89814990433449	14.391655150438904	12.388232667116133
63.34020099352429	16.374866392682485	48.679317561535335	61.27315170338379	20.212653557636237	12.618854442122595	58.806795439196684	26.42805220982008	23.94590730174473	45.0202487244385	22.09075339591453	68.72854498869096	46.70780771395671	49.174563362950515	39.81942537629867	29.868860016282635	40.498950626683424	55.65875670888632	29.34049795696247	50.697428495369735	38.56335236010885	10.582280095349116	49.9454685298875	11.04695330275657	51.16603439390327	50.99571956324269	10.327219988853098	12.03271784826176	29.336026911155358	14.533073439382097	28.05972777842435	52.57774515108904	58.71041493998327	32.884700064669886	17.047499613655457	54.60379538948361	48.48644836391194	29.4728048366988	22.41531689382902	45.021767242392905	22.779793249734453	27.496774644347923	44.03095915286046	41.50699666590128	30.09064394267399	60.0026719334897	4.066661365047659	45.0446752404018	53.316958814444625	55.59648009001459
30.053776386960646	39.44244865178179	10.389163481929405	9.722941065910236	33.98192220888268	44.05866048391576	14.558834335479323	47.816952420880334	31.936520576643716	13.886832298843371	36.6175128651557	16.093897351171254	14.575076873329515	10.484695860034364	21.65507929595845	24.42922174106243	20.18468756760437	5.374817816743785	25.403099123471215	14.000243402718326	19.897758526736677	51.55477688907568	4.537176193927752	43.1130307879358	5.472408869075277	6.009240322334114	47.31503201789983	43.385551668123135	37.98571516376476	40.50386688991843	26.14425719800337	14.717603891582893	5.041598756570577	28.21728212226483	40.87726389399241	18.240275181245263	9.878682079732117	33.808218919391386	32.696969649290715	9.319547936623957	34.92202490410012	44.85049248695712	18.815241426935973	25.895500236950664	25.659553407238924	6.424580344812876	54.26803458036211	10.893725378014109	18.935257786811363	20.266525836533514
10.10631501914347	48.94595340215497	29.575847988582886	13.605635009744006	40.97086861000997	53.205758175498765	5.688763075739901	61.85192319645115	43.009404137159066	32.012070044362034	48.49972111863557	16.969806136836105	14.103999325307505	13.864710715753503	38.751967900970016	34.669644191718106	19.532746417998922	25.185823257000838	36.51398125455856	10.276973130779698	35.9964610259435	60.88934915544779	22.605885414097344	49.50647342952556	16.466447032104867	16.07291001522665	56.21560361467291	48.015976396246934	52.85291553385259	45.4867316952659	34.10528814376972	8.241575538456717	17.83944979987529	43.38720295409357	43.60750732192586	5.4048814967814565	15.07191326580705	48.40562613635182	42.81502437497459	24.60299130789923	46.644691626651216	59.25738988073952	15.989146867816777	19.8242108706499	38.05352938328121	17.491016780184903	61.45553897112712	28.03841417761495	6.74647080991564	4.780647325203275
23.10452502485062	33.761523012594644	33.09317132551501	30.46594353257414	24.903180936376852	37.05342875259095	24.042512167081938	50.07866420760576	30.731380214289	32.747522185693995	35.9664356956788	36.90065114151381	15.03752883995135	19.230154514698583	35.60761809342287	24.21009551635782	9.995548902949047	34.312682583317276	26.298220240583486	17.17718632273776	32.2367948401362	44.10174668003394	28.195394105481558	31.381949706043596	24.08474735183479	23.5732642103326	39.48291823987373	28.701206671761124	43.34370397962453	26.767552913233008	21.351049298272297	18.016315134460402	31.30676007838303	36.14009165728654	23.485313114278444	17.720482637807823	19.64968135046194	39.285344583340155	29.52223287963747	25.860328466656064	34.28794610888715	48.25978217772205	10.700472226966548	3.6160492330869483	28.788972249683074	31.97984712645437	42.83190953313922	29.167236085745348	16.144080494740255	17.694281150986452
48.23830213479771	18.00959670665523	16.203035639220538	34.451400535797916	17.871462619351767	22.20047810328152	36.21468917112521	22.76756745528337	10.61269944659773	12.096774266042306	13.041820898552942	41.1444128050836	26.994599760847233	26.38880894836755	5.451566195481965	10.290344656131392	25.55018791312375	24.21365317163692	8.61195684117346	30.197985151492713	5.248505692984984	28.705538607195614	20.55887562652913	24.649486028484905	25.019768585112846	25.19377000831432	25.27475591511773	27.075794675235816	13.006652436425718	24.589972699392316	14.007479701832871	32.14681610945045	30.08769970390324	3.2157837226861683	27.808379290592868	35.796824304877504	25.19285814748099	8.757541163663651	12.498825299124046	16.437155571046503	11.82118970384978	19.823374523126567	27.86232145394853	31.623834632826767	6.132651589577169	31.4669615101173	33.141607597541345	14.16183543502124	35.36604364777304	37.714263616963876
57.56662411948601	14.90657235538827	45.340534613901944	56.57935743077413	16.085990337308633	12.601053118540426	53.65380177570627	28.606268729511473	21.574652871988935	41.91464486594684	21.13040474759423	64.0342107245719	41.561956619714	44.266793814945196	37.52580137953869	26.171606439469755	35.15467537698185	51.8955530181287	26.00858392765091	45.51123258316696	35.83414334676834	14.106507340414959	45.917792234670344	7.544328723478973	46.6074683146797	46.39630954096365	11.735131416477403	6.696171373672685	29.493423618078996	9.507487479857362	23.83000552848375	47.33979447928972	54.33681677320703	31.213442113525986	11.20060663913795	49.1837321983104	43.65797287578656	28.721119969513506	19.734905343007878	41.0447607035293	21.33464621473215	29.05403838897079	38.6570803617772	35.76865798897327	27.19907952571788	55.590292131659474	9.263388525635829	41.4684626990499	47.853200541015205	50.08763967630324
29.18404567961912	44.582653387560754	14.623265675723207	6.227047637015518	39.00372756595676	49.19864313490893	13.411682273260798	52.74043502180276	37.08058366495102	18.464311813160577	41.73824521759229	11.270659525871414	17.459196940174024	13.28384878621304	26.314836386152514	29.545218174317796	23.791547780826445	7.29487487395167	30.544181606933694	15.737720043785911	24.797785598012435	56.699305979523054	9.645229485382217	48.15274851285116	8.90147143365093	9.304030268675126	52.45449852860496	48.30795403446998	42.86034287544631	45.43354343137733	31.154401509561673	15.796291533512134	1.2988611175043705	33.13572935181024	45.60684372485098	18.66806583213725	13.096904969001654	38.74797844817323	37.837071039553514	14.463956498773673	40.05162155232117	49.743839560172965	21.83923987473772	28.855728447411906	30.796216248862983	1.8999311715542369	59.375761182720474	15.854985116108264	19.717950118418077	20.47777130014936
55.90970100625517	12.559588968288136	25.56463203954574	43.73030209143583	17.08532962362888	15.543194121477205	44.95976957272187	13.479433229343323	8.768082141193663	21.451275363511147	6.309615959915592	50.524373987980525	34.830610115026424	34.86929855782331	14.066384786249126	14.960486170822582	32.03848235501147	33.612413357572834	12.851901759721795	38.36878771721257	14.675097763354618	20.667644604011333	29.920571856732828	20.3964850970339	34.0624775287118	34.18679502934585	18.11570753596413	23.90275181651655	4.503528248927966	22.119370677069103	17.521480723663867	40.38112676199144	39.47499188930941	6.435935688273369	26.466932674457137	43.835875278137635	33.72505413980651	1.3135649256948185	10.66355056259381	25.60990599046033	6.527333246787506	10.6909781225032	34.88292181929796	37.29135145653941	10.743144126410884	40.85677138563673	26.10416842270286	23.56390186092559	43.21277344828363	45.63234746969083
35.317169190281845	33.434028089646816	3.8339203226558936	16.8912438355412	28.970851170425316	38.029551931247646	20.649611608086733	40.75182103403465	25.730937626842007	6.721407859904969	30.06460769022043	23.20002524367799	16.458153258867966	13.332006203632794	14.457379374127445	18.94497861509047	20.016635671557136	6.868616646956339	19.52223897608922	17.59167369307568	12.80980764390506	45.340672661661884	3.200453202894625	37.89631047975208	9.339132276593071	9.774996960215642	41.28157321658121	38.70805870246713	30.87520631567358	35.83065297580023	21.37068476097903	18.959257939692698	12.159730540609656	21.148009799069875	36.93309337399866	22.811004183823595	12.22734517394085	26.76289490241121	26.743460098627935	4.558494544002981	28.447998993381116	37.75633186073228	19.908962081394858	26.54782229142203	19.334688997105737	13.523078018846723	48.553589879479276	3.965075743292855	23.089959158288856	24.911620813006827
66.98728699794631	16.150658029018157	36.81985355112307	55.3718715001174	24.247483333554154	15.75126974978515	56.55166965628083	1.821389690316229	17.87533736206378	32.73163545648844	12.499210498167201	62.10660894089364	46.128064676055175	46.40561648848818	25.020800532020264	25.717726022454613	42.73144007575803	44.90415797713927	23.712360389905445	49.77923479840477	26.147463974093313	16.02212879825107	41.51843279624605	22.998436163466156	45.719328800673885	45.839319523303075	16.352745724601345	27.209792530888304	8.220145334096909	26.57904067413659	27.484237023304072	51.806965761472	51.04934114579833	17.809381399621742	31.4878715172382	55.16180294034279	45.28098815037819	12.205023158059094	18.94293213883116	37.264475186460544	14.214498312719265	1.689694468036023	45.797919354967306	47.37872548770245	21.99432076368038	52.42792020595242	22.83824772784561	35.122463096940585	54.45264269111881	56.89226953544309
22.32559186733968	33.63932355830731	31.570115221072708	28.80065394751677	24.79548514742963	37.08280895891361	22.473915369179483	49.693519627967554	30.23908521516021	31.332368633437838	35.559094920297184	35.28395524723681	13.341882287575947	17.5341120980129	34.428233031290155	23.423876412130333	8.486478353288724	32.653443279683536	25.529344576978573	15.504070046174204	31.05711720780635	44.25718056489959	26.569631022185867	31.655102159615932	22.396822139860443	21.883842435579144	39.6060659652211	29.15855574675634	42.706498775897444	27.101559409813042	20.745023191295502	16.385388447903885	29.60921945356191	35.25147388649575	24.06344423421272	16.238117939346644	17.96197051440526	38.58159886991746	29.12610219121092	24.338611653169018	33.84523035600845	47.790135548800514	9.012185324367458	1.9278908440546123	27.97441595828252	30.28512100580608	43.247626812595534	27.69465670967231	14.669232163481148	16.32550001883944
64.25548890975492	10.205765922982104	38.83496971905089	55.642669945302934	19.062384104476354	7.9532098912667495	55.56090526136692	9.046145787245344	15.453624775047865	34.75331839056767	10.267765923383012	62.772656244477425	44.25149779629252	45.30099055981173	27.75183525512973	23.797922338330604	39.77223371516416	46.739393682269004	22.155251876855022	48.14355084501122	27.843461496373973	7.7262697091286965	42.33365855569585	15.36735720014569	45.55690837541987	45.57442312655279	7.83173115583987	19.59106339402127	13.051486851203173	19.521795002522612	24.388501864938785	50.182413819576865	51.86292175027145	20.064271805300585	24.416891677758365	53.18211149459224	44.290977200988635	14.974134865288189	15.553022680423092	37.64191100601088	12.036219105738628	9.903861242803949	43.1203681492542	43.45744043327771	21.299658151583316	53.24322535886915	14.356570758640533	36.266280723614805	52.26259954407889	54.71191221811145
53.48229247020891	1.28621624850527	32.91861622697401	47.16416059171794	7.801698956667065	5.013972152709759	45.98915760174352	18.693249160848804	7.973415081954956	29.153747996776524	7.259826983227696	54.52957791461984	34.222624619154494	35.850729400420065	23.86289607571137	14.839495554232137	29.12040640641097	40.18978550700919	13.859785994056399	38.2118340682328	22.60101088935935	12.736668334166824	34.83973749298746	6.870479710136622	36.940590597477005	36.8607656193389	8.194273532312103	10.552232722773079	16.236271727734472	9.29641625105378	14.211920493453611	40.221880082882016	44.01555034403884	17.18279099071605	14.13135978326741	42.931742765452185	34.96556632998261	14.774667614511236	6.615091952851706	29.923712379396207	7.251364060633535	17.873409938432726	32.57821376454245	32.32234909461745	14.237108034887354	45.35896418698065	15.2206051640543	29.493774169977396	41.8894161245997	44.31611384792036
24.464974630000636	31.063224193662986	19.358728571757368	19.36715270065767	23.283143300493844	35.365278967091754	15.9075570938603	44.38490757487508	25.218772972915595	19.608704325894646	30.747172963831368	26.6734383796051	3.8607627428093116	6.7664212655639	24.09178853629184	16.949278858378698	4.259908571684867	20.453018844395274	18.897862511682707	7.876582424789583	20.842907610863655	43.06985174520343	14.231286566718879	32.10476009938187	10.763273562483816	10.323683770252234	38.41810716296273	31.136968289741894	35.85251534847829	28.426045434127587	16.21426408495793	9.858719099697467	18.632327656634466	26.925161069184824	27.41799903233656	12.698548795055533	6.579328395777889	31.428924420902156	24.938264509238365	12.178462974714238	28.893060655786552	41.94302519439407	4.139895425800483	10.479903132334282	20.714103274067067	19.585087002918748	44.007765776534505	15.723995557310749	11.866625527156557	14.31562933206238
66.86595294965637	18.999015228127682	51.65079243865217	64.65404564878921	23.552365726853843	14.853114939696157	62.291152061317106	26.904435251982452	26.727510271879083	47.918077552798266	24.350588067782834	72.1051897233049	50.19567690617508	52.614743042580464	42.426158829345894	33.032313296182316	44.01754785802138	58.76367484927461	32.39407713888555	54.190336719802644	41.34841387907732	10.897837145942272	53.14690146845246	14.403041927718759	54.52000700253421	54.36058640787443	12.083213093597903	15.56760660147937	30.924243365158993	18.04886338079191	31.37841857592104	56.07828689624555	62.00501719231804	35.28569167608045	20.547861034460922	58.127470213643946	51.909575699961174	31.50504889908237	25.325575860110188	48.21716768489256	25.227612290039147	28.338278765140423	47.55178552302648	45.035679070713215	32.990736442582005	63.307309064632925	4.181789119098607	48.10946502257529	56.84481218558409	59.12747047141786
47.131044809049065	22.13402838319572	12.54828784763183	31.653750987895595	21.360766667714596	26.353285465651318	34.19969431838522	26.04235212191981	14.620834887084586	8.458410776258942	17.177202126359663	38.058108974134136	26.046734851602025	24.8192109549065	1.3941089826501079	12.61388666117969	25.687197903887615	20.631161262772412	11.406977213289172	28.871931738453743	2.68807719461664	32.83200839958543	17.68176767544948	28.601382947438758	22.748007892477613	22.99586578651739	29.43010345552883	30.831555201809138	16.101746578309758	28.251979741987846	16.41295739171507	30.726405673156552	27.025037767903886	6.668301800386077	31.164215985353522	34.50669646331802	23.591964469852144	12.217097765581748	16.41163590985442	14.147925581535075	15.976620229009535	22.9955151503385	27.553304763909157	32.11548280139121	9.323736595892285	28.38680431387287	37.29343378285891	11.255103471364528	34.2512902228577	36.506619870619446
35.94526446654022	20.224588883823422	17.144312971276882	27.52061131594175	13.73679502944378	24.734775162126667	26.435065393031376	32.84006243081004	13.769149065809447	14.913350598556583	19.256112928716213	34.938125141420066	15.170908961866344	16.204427812680134	15.58817870530103	5.425880906395075	12.107167270829502	22.521888373711036	7.3504437466850385	18.992595438306854	12.267972367225982	32.44068248803014	16.311173527143072	22.898112333135483	17.31749093311675	17.197859612507347	27.92342218156671	23.130835915041548	24.496103664931162	20.245070642746967	5.885385125467752	21.034080237353514	24.767457419574367	16.148498227242683	21.07211598680893	24.18944286436711	15.266701172353367	20.126293752358976	13.731950272760466	11.538502828813648	17.40076158892813	30.4305190696905	14.848729884564724	17.97206617426895	9.303306854575112	26.058562199690858	34.33809989919073	12.837861446709024	23.4128145501334	25.85944817572734
2.9106979771402597	51.50693298260247	37.2465663711397	22.79652211160716	42.93679567384341	55.403451813420695	14.739343426886842	66.02663401379134	46.59045857695386	39.12555470648536	52.13788895297814	25.71102775475015	18.763766775304866	20.347273183894053	45.12439195756627	38.550220688735365	21.675893670748575	33.803852206413964	40.577920139498104	16.075443593970792	42.08296318773465	62.87515929660127	30.361665024024337	50.64784492653479	24.16425632197372	23.686261320353438	58.17449088079461	48.44675348021115	57.683312524413125	46.235911984390995	37.11875968948877	14.47998980945555	26.8436901692274	48.71099401214196	43.464581002535475	10.60698120606404	21.560446742396927	53.26539376570732	45.99949063536605	31.385120213763408	50.30318102455085	63.68078446477245	18.472345974816356	18.932165693278858	42.51679298281591	26.594502248362385	62.43311726939089	35.03705500401722	10.554489916284433	8.507275402605067
20.414379865638114	54.45512207865151	27.814919970905787	7.762040870617767	47.53128513759251	58.98526329758215	9.441762686471828	64.76687350476291	47.51687025511366	31.362966654047877	52.656957959973504	5.268509253932037	21.09848031674299	18.336121932614454	39.07742011173725	39.33928156322675	27.877506548369492	20.84351512233987	40.79005785817888	17.342038084079103	37.08699661810491	66.68398335425651	21.699278933109785	56.576411372554404	17.35237523225201	17.31983610223357	62.17428747396617	55.842859966823816	55.08931790119275	53.09791980975666	39.913010233968016	15.829332290456003	12.850999527532815	45.29254961598497	52.11313345646727	15.794727547264724	19.088709570711572	50.79178368495102	47.84594255022486	25.684808077023817	50.86087643490015	61.884938804307225	24.677573265247535	30.291505121076824	41.64937614150888	11.672678607291477	68.35310603241038	28.12589639558035	17.36960312928375	16.379296823674743
29.006559110376905	28.958655546682408	14.015061909322343	18.902585232371674	22.20689814557213	33.47511995197963	17.86832525301999	40.67302731209192	22.25584872814527	14.024415209726767	27.6090660909118	26.353173144519523	7.795275233638155	7.610921070763066	18.737102780982642	13.938945265227922	9.083595030499213	16.3898276362488	15.57663504850811	11.00589922478338	15.581780765988347	41.17972028263051	9.856154353805838	31.350928924506135	8.822561543711585	8.622890494128892	36.661844047242305	31.127739094341877	31.652889910791746	28.279017765891577	14.454822841016789	13.001575146042876	16.66405521994703	22.30827855027985	28.244116151249035	16.562937004743066	6.582488507116266	27.203925776381784	22.40798006832758	6.782211968562092	25.768389523757076	38.04864796935628	9.725306317135145	15.756475930851712	16.896451566899948	17.86535694839539	42.96719708219852	10.191065671412703	16.122188423599578	18.465457540889012
60.61547670043803	8.206935984367105	34.05155291235308	51.10265599848238	16.51718946952848	8.407477785634633	51.31344793062695	9.24615280658223	11.325351013420853	29.964522903215098	5.838493739711811	58.17356070285963	40.24043752330325	41.05578341540848	22.957460567927956	19.65598518304859	36.153462620135144	41.976906619379776	17.875416772947496	44.06724277736435	23.057850913207627	11.712251073916871	37.67394240380506	15.283792165824208	41.08025850440094	41.12005840099992	10.001470177531676	19.439441236525422	9.068075794333987	18.663936601040607	20.71269638130284	46.10892588155904	47.22378227849962	15.27233875435846	23.561106241632686	49.23532258568299	40.01055961579033	10.302040139738134	11.853780059736456	33.0355970795152	7.687754528095699	8.477643240628149	39.40001212111187	40.30466314585865	16.78278000562775	48.60622078071993	17.681177768632267	31.548485033878073	48.38769052534534	50.84011969172537
64.5947284341638	11.70106472088364	44.30981024658898	59.19294731384235	18.968032387906096	7.086638474671477	57.90849144711541	17.544676964689263	19.3405519542698	40.381807972231975	15.79613649710183	66.55081537935087	46.029866619868585	47.82315353079356	34.19295740969915	26.84593836506685	40.566248125474864	51.84633606633254	25.739458819962813	50.03918442034242	33.57264008112848	1.8359972989569469	46.719723258892344	11.423788284233936	48.96958511606738	48.89154589617124	3.840516997611647	14.907545220871574	21.460051242619777	16.125735548418334	26.145271567165654	52.028598713101786	55.98477513900697	26.732112629655187	20.394321081871645	54.57654856251734	46.96042684258499	22.43818127697714	18.446453482020807	41.828030893718726	17.025728199745476	18.786123713127882	44.0851608999679	42.970487732996	25.747006244119554	57.33563463221094	5.446215414215764	41.15108753953386	53.458063712287164	55.85446081918362
67.58059151088952	13.96245319089091	40.48338804020629	58.0263865237753	22.77935270050486	11.869614685524146	58.36863151779373	6.00064100146431	18.376304689646112	36.37171139635034	12.901186564586686	65.03134400857651	47.295167971823325	48.11308836329717	29.00737127801714	26.71741609663182	43.098475045474856	48.49979529890587	24.93675589503128	51.128994856694284	29.527895741505183	10.050360626542567	44.46985732184127	19.269714451099716	48.05842998433784	48.11116309461379	11.415071805179322	23.482927014136266	12.966352102271525	23.451578581761808	27.65898072445583	53.17067521955626	54.03789861269225	21.389168946934237	28.34518640186825	56.28218030233283	47.062633295896525	15.911395778644923	18.776355795787513	39.91320917718868	14.751511677579844	7.889706813492755	46.384409187085424	47.02413468068415	23.776837817876785	55.42194005993692	16.92687657923145	38.24297590107871	55.41983404365001	57.872206721915454
10.802467827860614	50.22767524059705	29.74486744970975	12.750545211426607	42.35863919772989	54.5293208121198	5.413468967443245	62.83446971995322	44.14777695711819	32.36867138860062	49.61066122742581	15.48655288722385	15.33195734440808	14.664223899087387	39.29936985079853	35.79263116744345	21.036773584047424	24.914901048577118	37.594325038739306	11.394558757001008	36.63475293602393	62.227727588061995	22.79797843480814	50.97258709292289	16.771227121237718	16.42112654245355	57.56582209904041	49.56221420997527	53.72412256715019	47.00545494719011	35.37413662488908	9.357500101335804	17.30432216479418	44.17966540381108	45.217135209185244	6.979748246649718	15.837148398813463	49.28299067307536	44.01972984845119	25.12536639264492	47.75762904962343	60.196834945281964	17.50500610121902	21.571277371020418	39.0506230576934	16.82623593096779	62.91986059373717	28.460548174295504	8.40972269658407	6.563350040793985
53.19885333025915	2.896331459337627	33.9722401650461	47.66172057141947	7.3836702572448285	5.093994477972118	46.19434139559433	20.06470272799772	9.27111239640185	30.28112947343591	8.985075530839012	55.06126475624331	34.31641030395809	36.131401424770026	25.248202972921572	15.50026079528408	28.967886511613592	41.10200313857406	14.723191569742768	38.323916334352646	23.84120341618649	12.652708214497435	35.60562143712007	5.1621699615610765	37.44526802202614	37.34138497367392	7.968956528468364	8.840087608135923	17.95205026759642	7.721605839090308	14.453494882849865	40.316305286770344	44.665694697037004	18.736727160299594	12.611912061009162	42.908445218684314	35.28822716807102	16.483630886549754	7.672868340604604	30.676783292428706	8.913455778560525	19.394785087118507	32.464223629414256	31.836081881876712	15.3490248891375	45.9963861914807	14.345225173237921	30.431591803504247	41.818635745845654	44.2291805956867
42.999498337848415	27.817746245578487	5.954892907388514	25.611877839652678	25.457523995807907	32.23126147269006	29.040150967883136	32.63573042925134	20.055204045272777	2.010350898351444	23.39032538583362	31.71653316058184	22.628148964296543	20.51831449277074	5.907450393930898	15.55560307656743	23.977591859998988	14.035544892292988	15.170513792809183	24.7806948835214	5.465654682060032	39.037745321334	11.808739034401492	33.58360295487209	17.515263093809132	17.857516072634883	35.397242183326405	35.26712874062895	22.682797613178426	32.51562914123182	19.008800215508607	26.44497704974456	20.76440099699823	13.270415366168965	34.716106970131484	30.319264641083233	19.298485481753215	18.841918782340514	21.55822169599678	9.471131250581054	22.01684034491843	29.570882203969255	25.05131937627112	30.68956977683644	13.910097104457252	22.099311772167766	43.10691520228141	5.857781140654607	30.31919008792928	32.39445066564027
66.31261193215246	11.956632079077899	42.35324874116253	58.71344520774129	20.61274340940807	8.343323783140239	58.27314473645342	11.562449554471232	18.342891400112673	38.294195223327286	13.538792037694554	65.9191092836343	46.74366135494013	48.037157155548186	31.433155456185315	26.557998171912526	41.90510826187643	50.19229744078147	25.065196192395526	50.68912886410286	31.381999766682796	4.470368245542864	45.598429526553005	15.20292472309107	48.562814187468774	48.55256159914472	6.674376217589258	19.247060465235123	16.849754046882772	19.74184231734584	26.723036155314738	52.71862061788529	55.08188688718964	23.757286211387882	24.466144431904784	55.57752459387837	47.06935762801517	18.76587560583337	18.106464870045997	40.83744482525688	15.191368994682481	13.094997916644674	45.33053178007041	45.140802281915484	24.45993233451333	56.457220845117526	11.346146194014437	39.63871446045311	54.587681447047025	57.02628363289831
20.239870225541097	37.54853018158136	19.470743712999813	13.003537223336652	30.042327309193517	41.94383784395373	9.086529104283459	49.91649523316279	31.256306908777002	21.098651348942877	36.69651735870504	20.07532424905808	3.3015437904647995	2.352191608773977	27.215565110520934	22.896576319353134	10.19796270878176	17.726777913643566	24.6702383792651	1.96473195922562	24.295558512856044	49.665153541103095	12.848421680996623	38.94653800255759	7.086299032049961	6.5395677412283995	45.04881252389475	38.02803867451371	40.89801936200786	35.313793895989804	22.72219332862708	3.7889188266417557	13.489676073269752	31.472505898531253	34.256448618385974	7.562585701012134	3.530992252479154	36.45006824977139	31.20764674188706	13.345693414504712	34.84538846145718	47.304639002464945	7.45598418474935	14.268000809306885	26.12415685513906	14.13748637626089	50.82289892138478	17.004765227761798	7.514613614240668	9.6033974804499
27.365926630180944	44.39393365265569	15.454061952096893	4.7638470352393965	38.51972327892191	49.00413220408805	11.582599268123085	53.13009663399132	36.99620360008196	19.128184866665784	41.79034370572625	10.789726998246651	16.015371794558714	11.885086399963635	26.935405863482227	29.271101189552997	22.5074947997162	8.651400608339237	30.38243841768134	14.072056916135551	25.215383657953943	56.564374789131385	9.815705449401591	47.68397909234256	7.8712828254228775	8.202419404585905	52.25356553539328	47.683440317003544	43.30331812691199	44.82095345261415	30.671028561021217	14.037493096080288	0.5785801148583521	33.53299352840013	44.808300155779435	16.84170667731858	11.822773743102019	39.120303711107724	37.65513635237676	14.41354664700729	40.07055617363746	50.16704218630535	20.392415363722403	27.35657408518439	30.78990989706497	1.2750106469189	59.03926443140564	16.209960935148047	17.912452893033525	18.639042110089424
48.54106403198263	11.875022383265287	36.92264874158902	47.09693947298344	7.801320986416955	12.875516734260083	44.10680525175277	29.020859340218916	15.491314952842195	33.798845722776335	17.444522766592208	54.545531861379054	32.012229581518135	34.73410528684467	30.521705736584995	17.764545084851676	25.650582169917367	43.017378282238255	18.084833268797258	35.967017525401715	28.312230339705128	18.672466758984974	36.857546571283564	5.769973092101383	37.19740826578081	36.96714244762852	14.38399775197485	2.890274387088551	26.60107228192852	1.313577896477634	14.883438719293839	37.80611740862646	45.0069827579833	25.370509578321016	3.632922009301801	39.725654021752355	34.145678971039366	24.464889272210193	13.394433343428492	32.06183998395959	16.81554180228867	28.42990664041964	29.169052536641054	26.70070593577349	19.820674843842767	46.23613150159278	16.852116567960156	32.85528158900487	38.423819821291765	40.69413704880679
61.001883139491724	8.377727848193514	41.20178727737644	55.69572571179598	15.347856117787538	3.837945248594404	54.3138356410533	17.87760464134994	16.14947138999369	37.33521513187104	13.20831361324367	63.07205657174283	42.41937652897565	44.24754788885411	31.451091190231576	23.392632132536104	36.9475457188371	48.62223014425078	22.376880318786814	46.43018591731255	30.60527594683576	4.8532910488975896	43.36882109102762	8.129013077350798	45.47278921447878	45.384221774708934	1.0397183484789903	11.95089883654991	20.024529412031853	12.821054891309371	22.567737230839423	48.41707690795783	52.56836566159799	24.175974974457652	17.320663816121886	50.95663990048039	43.396498249042146	20.342800960890827	15.088960239597547	38.45982097790356	14.200278208591259	18.524959603044323	40.46554981377138	39.41263747610162	22.54897946306437	53.91238247429942	7.156102491666975	37.919153487554595	49.83804083261008	52.234942369605925
39.996331237683734	31.552488571742956	1.4652559566780157	21.387801236847213	28.291566773674113	36.05635012601271	25.429182001484975	37.117723094759754	23.753526568917497	2.664175333703142	27.48888690713957	27.296134459072928	20.52054572618196	17.77587751487911	10.397531843516223	18.158845746115066	23.11160181307305	9.549907251771202	18.21425720913241	22.072232371904157	9.568801141951612	43.063556670126204	7.979957752875162	36.82593279786916	14.075812763665168	14.49076492869963	39.265614312104034	38.147380436158095	27.16760421057945	35.32329289615158	21.2111400090475	23.547637960627164	16.41633267762229	17.683134334961046	37.04686807837122	27.420338322517868	16.61232656990224	23.281960742239335	25.071386076008697	7.348345828304801	26.02168450604894	34.05773680081007	23.557928800817315	29.807631674652214	17.409198756856288	17.728440017827104	46.83634350671591	3.9486301975598033	27.611826321186676	29.519284929452724
41.501742305017764	31.73709820825268	2.5067548721274573	22.557821933724437	28.889806045984194	36.19018908696599	26.84352474543493	36.55479770636548	23.949231236696967	2.788044824715168	27.429890236742175	28.253841569212934	22.065629063481282	19.3152761528707	9.791178540528781	18.80835554753503	24.569322439227033	10.239828540175964	18.69874932851494	23.610184086172065	9.472880447266569	43.06474250419277	9.406267385005442	37.26588316190854	15.551502717345837	15.976962397688876	39.373782768761515	38.74191098553652	26.598961401064976	35.94289658916017	22.00869700826141	25.072427990891654	17.495769185935366	17.30320446278649	37.83913400102931	28.94220014213706	18.15495440329824	22.847391972772954	25.366672307283967	8.866325731862482	26.030861357445456	33.47044614589445	25.075782389665175	31.276353091149186	17.690448782338482	18.777043609012452	47.032777003060794	5.361703615322601	29.146921091447112	31.04186700069675
46.00675095394231	15.016552248144352	17.896643022045126	34.33368999833881	13.577234113126268	19.493096683329025	35.07496759246085	23.297635251294842	7.2325054169783325	14.010817469257223	11.222730422290214	41.3691130575192	24.87250228764944	24.930159674311582	9.202868451255183	6.087554057112204	22.468209662295866	25.51788494372756	4.217840513762607	28.394050801424658	7.423174062739199	26.567321346608704	20.885449652587962	20.935199512358775	24.411422227967943	24.490455397282695	22.700789161829114	23.03183060680646	14.313594270222836	20.443006861381733	9.665107141706654	30.407268091823237	30.422541043288312	5.981910932600964	23.450966931775238	33.86691798144854	23.801115250274687	9.879727778768101	8.783152348813587	16.232977325834923	9.594821111118756	20.63149629091556	25.119724393841466	28.174392005436914	1.669434921513932	31.804240703642463	30.312203356827233	14.893345254473884	33.26405986211798	35.67645154053777
37.520495531832985	27.19137733664278	6.5215010109474445	22.09285321094535	23.01820063023124	31.78497209595913	24.25406687418976	35.09845808195683	19.486567089652528	4.769225284291185	23.8962277438575	28.882119367111446	16.83199709636614	15.05420788115054	10.009334655855934	12.895861265545042	18.150598393119726	13.067105976246912	13.323103106689109	19.231615061942318	7.444694516918077	39.10295866918062	8.28424770512521	31.814679065497042	12.819709466123363	13.054757971540784	35.03655640603114	32.835235659191014	25.36650791065605	29.97805243112829	15.657367605778322	20.999336868142834	17.85523915666089	15.569057269031795	31.44906301459868	24.838375198353553	13.82216966934325	21.09509335795827	20.51051406751407	4.202721436099744	22.249946757421377	32.179860630890936	19.155597395777768	24.87538706020062	13.094481460212254	19.239357975352245	42.33342937581441	2.404553616978509	24.72229833354585	26.883278931967276
32.69869551946058	42.196835019870726	10.881344028860564	10.336669601205069	37.25040455717705	46.80415877689205	16.923501715786895	49.366964140146976	34.54045362262816	14.887781158709817	38.92824095598197	15.123335049643906	18.5847558921306	14.446682944536262	22.721676832678597	27.440536835360685	24.259892229832346	3.1439079433030956	28.205014406466905	17.709752588911083	21.507703888920492	54.16907296705126	7.381771650529566	46.314160929867164	9.480147117995612	10.002681110024357	50.06046332726948	46.80966175956602	39.43586909537151	43.92310837993734	29.47118023549178	18.194613009395383	5.081628854019639	29.814943787528325	44.529764649840665	21.48017068615379	13.911486459985777	35.43824513881037	35.476112299789385	12.277624260104936	37.307627276386214	46.32974152045164	22.859690579859244	29.944043644721066	28.161536811414837	6.062036272350942	57.22424547782971	12.828610553585763	22.33623431063869	23.424114430864257
7.167551695353645	48.73229364932395	37.63275454323718	25.39273172240177	40.00761362577611	52.4419551887737	17.20236578777591	63.889735789830716	44.33481299043052	39.04964670444239	49.847127431908376	29.224318191334735	18.044875083327412	20.513641257446817	44.44475260920966	36.567720689613616	19.45817145436997	35.15564320397738	38.650269820403665	16.259667471190813	41.26495691476276	59.77728884232373	30.962981540403142	47.311643186875756	24.92412004188572	24.40403744992543	55.09571670996388	44.87475773671204	55.94932169383326	42.796241848892755	34.74707878735994	15.117921738091653	28.855133169797362	47.34286537676342	39.74473011119437	11.588412978506923	21.648772059491236	51.58775763392579	43.56437955715783	31.24689376205489	48.04126780913355	61.685888910840816	16.67207754201555	15.55064721645099	40.762622948925646	28.813765300278053	58.959348051044586	34.957677341739725	10.882881262434722	9.678258375486694
55.070879231177095	9.995097081647582	40.47591666555311	52.47700333442128	11.49409195865437	8.504491259722712	50.02907724870935	25.071367547298617	16.500279963074682	36.97885480171668	16.24761065740003	59.933923140006456	37.935973081556476	40.365659714929414	32.45956998066911	21.400341136861392	31.82000514086546	47.20012969723966	21.10183827535298	41.934129550821744	30.81298952001798	12.523464890337376	41.347379558067345	2.5005637611487512	42.389416327944346	42.21111696144592	8.780235296417473	4.095811627366457	24.877311820112798	5.929095359423401	19.34141957136375	43.83054739199139	49.98604893229287	26.153729702639275	9.611830383373732	45.9463430277806	39.67699879717458	23.822762647380948	14.675119127982274	36.44121902385488	16.338409643363875	25.121100716230206	35.361828187882885	33.24353372072338	22.189217399324164	51.26729799788731	10.27502854373636	36.68247096658333	44.69203373394973	47.00380998131179
36.646075034179894	17.71871399859667	23.850720292594367	32.367269473139196	9.413182168709078	21.75196287678283	29.829576205650966	33.040623071679825	13.551320692251478	21.542707985900265	18.90423687198859	39.82149311670346	17.781084587688692	20.11586134308823	21.151191707011634	7.658338927998845	12.258312585259798	28.933844884851368	9.55297068915636	21.79788315977109	18.037273842627474	29.379224335858442	22.545802139351228	18.183071811398573	22.456712011509556	22.221584255246796	24.688183383274147	17.527517136988248	26.158776447906547	14.714124999810714	4.217925210597035	23.74731670249534	30.308243914132632	19.641621660790953	14.701627576795348	26.19918766631829	19.46055569286533	22.189473443082374	12.50327349275179	17.976854619262106	17.167935869084083	31.10230468552892	15.739203449304126	16.012705345982535	12.15257306033143	31.519001818737525	30.07464555701523	19.535581568748526	25.09286630643789	27.50235916786658
7.474211418308416	47.44101024706098	35.68249818946274	23.618943478623205	38.774321554725184	51.232013376084524	15.443171722908804	62.38092871846619	42.85122524706897	37.13000981138618	48.37944503146791	27.699737446752383	16.163344070746398	18.562714687629477	42.59885657117861	34.992022074101385	17.91253643619783	33.20909441792167	37.06156706414051	14.303302767265555	39.437796346049325	58.632757310836	29.004412575199947	46.27939512212756	22.96422693945274	22.443988381155506	53.94019260713074	43.973830126168174	54.32257749791696	41.81748983852711	33.29128489144095	13.16064348633695	26.974128187162332	45.623651454911425	38.93401048812788	9.663130652873466	19.702851809223432	49.94397579493779	42.14069663903478	29.327099710237583	46.56280232115995	60.13361910014588	14.990793731772726	14.493092971958385	39.129389997579196	26.962423422254844	58.007175123539874	33.035753949031545	8.925331933749915	7.797076129359481
49.625816860469925	18.337025767369763	16.812221258040758	35.46446520419608	18.839117217545283	22.376815049362605	37.44086017862317	21.880121817937876	11.222615710370809	12.70136675141616	13.029517083440519	42.057764549034495	28.386940004035193	27.689769692171314	5.422824301222807	11.673967433897365	27.02296331563532	24.877593638320583	9.920809380102105	31.543484585104494	6.079885099833755	28.627373200201422	21.522526041108513	25.245123337788435	26.170837730488252	26.363277620595355	25.37836597943378	27.84254268972393	12.008123575035576	25.429057703295456	15.351051876081678	33.479926307798586	31.001193014054824	2.3327570006564082	28.806668987725672	37.15287151268056	26.486280199409972	7.936925817341645	13.201161512686628	17.55704307902473	11.982920822227053	18.881064659081147	29.314405725141413	33.10303019029094	7.377786303858066	32.3751457694825	33.31000801383317	15.088839152504516	36.74571633271117	39.08328412794869
32.64264115575103	33.185820774383046	6.640851694145441	15.493954048111327	28.03721446665999	37.80173187109757	18.3268230797688	41.708176118766616	25.641065885848022	8.781244632585954	30.31187140747097	22.2924985282397	13.558355370146455	10.479356836130103	16.07231697826686	18.272973868170975	17.32461020092879	8.142234619013392	19.149271600590232	14.759734902906498	13.926348452699107	45.26884633153533	1.850874081994658	37.10723836130308	6.819588347869095	7.19344738272422	41.0594866038896	37.615361284904914	31.954580758341475	34.728787447979634	20.26483375732711	16.193958946605417	11.304602430214931	22.15813906171197	35.47879791539216	20.0638963975004	9.35323529803507	27.70228679648539	26.44342204158091	3.080419583638862	28.613436769880323	38.782128294060335	17.06037602269872	23.776790519999064	19.351449886766083	12.686994430300611	48.10041256484245	5.0307627136867925	20.2824986748683	22.163399688459197
47.60377437308853	21.466880059794835	13.317407273782404	32.352133551381755	20.91080487319944	25.65635883999337	34.79921099924432	25.27981752476914	14.008061935663836	9.222568747105461	16.444815516574977	38.78929326956362	26.47610318781408	25.344589627179463	1.9927366959035937	12.393073046182545	25.93174277472649	21.39886360872714	11.081749937225556	29.365170508322066	3.168384436564143	32.09241440589225	18.37887956157799	28.016811069328657	23.37276776993952	23.61069076169508	28.720078202812935	30.31360259485977	15.344066568153286	27.760729277880003	16.196376339156632	31.23616921152052	27.75037785841829	5.891526291649856	30.75783196116731	34.999905191282615	24.12023624338298	11.441509830479673	15.834229031880604	14.757705167851496	15.26996854562509	22.23790068759259	27.878670918084605	32.30651920567178	8.898380435200993	29.11452208695589	36.59815343268845	11.942743905704138	34.716986278266624	36.988652885402146
39.49281664486097	17.28644646083304	31.80422982319637	39.12385920455994	8.796017012142757	20.069664022936742	35.48590585473496	34.46160969455615	16.68955636128294	29.389466016040913	20.911573987098798	46.50643947343445	23.475631076939724	26.56191395568108	28.190820464906498	14.282271740009177	16.859999624512145	36.77849969311056	15.615096138678986	27.340690770274524	25.309289062951503	26.93345154477329	30.323992761729112	14.212245241906876	29.61208631675886	29.310848298239673	22.345080453915063	11.914340332102501	29.5569454566498	9.669483254747226	10.508417686317939	29.100903159183254	37.59706033315182	25.17444417911588	7.543975335334515	30.811432749300774	26.12468078168623	26.273273878824558	14.86529257431271	25.86924781995632	19.57140371613237	33.15332440676935	20.322800732651256	17.660992982299966	18.067751252789893	38.73837910611073	25.85759521025503	27.494246957224295	29.471330282548866	31.706021475836227
71.6855160584008	22.479769878216835	39.097610992407034	58.461449743466034	30.31546485238583	22.134629253629498	60.39232345427385	5.684922117177062	23.34005700835791	35.14122398658956	18.28395551890005	64.86209416876149	50.57683334984303	50.438035161348566	27.286840641420817	30.636695125114763	47.74787543003287	47.109329814272	28.55100961145586	54.054881733657915	29.075860555414152	21.630083013340624	44.490166271032706	29.405399303509753	49.21873509622392	49.39802799471731	22.548959997573057	33.617720564174974	11.400975093498072	32.95904936830694	32.83066496198537	56.052753843127704	53.84654636759059	20.996740502398705	37.858549126790656	59.561425727390294	49.26699503579042	15.849877949704203	24.664270015750656	40.61485140457872	19.841866086089283	5.960798183907779	50.64664412161566	52.76287768120877	26.519357574916324	55.20350112767551	28.50652521612971	38.04818561967303	58.96850917640419	61.38083837607746
41.573929393246196	13.595141169257424	29.246544774132122	38.701011489135226	4.778102674725849	16.915636351249333	35.93687262534474	30.454529135809626	12.369342762004669	26.467125429796113	16.7086648264047	46.153094721305585	23.838921544906583	26.39110427476523	24.491233064301788	10.717189944119598	17.780636921142598	34.90245195251394	11.753000044863203	27.833339557641246	21.789737392354922	24.221647879326213	28.62913697479227	12.201122398616326	28.79126273530306	28.559928026822273	19.53203073922576	11.195343279700884	25.25513023447102	8.40926433264251	7.179866052304201	29.728797098256404	36.61740310875318	20.99718722280571	8.721177814221985	31.907280382802462	25.770881034838926	21.95345153170683	10.564985095574547	23.91586773706083	15.308943782206649	29.018669207309507	21.326356358150992	20.027924849933356	14.080526868763478	37.8390741136891	24.149544358680703	25.039531455262576	30.692655104282704	33.04115199348199
4.591553615799144	51.20068447687516	38.73444833942121	25.165759194263668	42.51602966885448	54.967244517146234	17.02320912228033	66.1523891075704	46.62709678992283	40.389906814758575	52.15649070356643	28.34671643943418	19.61600121859164	21.667238282365535	46.083968837084484	38.74944855132131	21.683416228794943	35.72148192815225	40.81393027040633	17.368223780755166	42.96331261136213	62.342468080862865	31.93513187660612	49.93085314182013	25.789355819799805	25.289644912996774	57.654230167651534	47.541959921002615	58.05443764790598	45.43639811566292	37.06932493720676	15.975335233847542	29.011826833941168	49.29088202211881	42.43519246026081	12.201336142562894	22.849341645210735	53.66709568477	45.91877228243527	32.600494543407386	50.33901561802385	63.89504811951289	18.713867154495173	18.143268780312372	42.86112830987005	28.840346944758945	61.611448722165576	36.291402322234376	11.82922292302437	10.135501788879854
25.978299499558073	29.96560687183302	17.97236503053489	19.526890262837572	22.40366664633583	34.32819575780392	16.72904074610814	42.96644284568505	23.9171575311225	18.066292499033164	29.424327368602555	26.921228432452413	5.0017255422430384	7.007054450962088	22.45642011939807	15.598474441855128	5.226032530494204	19.535918781261444	17.50171781387537	8.910184686803381	19.206988419830957	42.04619344771094	13.172635559020705	31.343904874701437	10.351086176011249	9.966743253001155	37.419217972441594	30.57439754728937	34.340865510766236	27.81571134733545	15.116546656218375	10.939933788991757	18.344288258827415	25.344776530994192	27.08189025768788	14.0155063106531	6.531659844659014	29.909109029332335	23.726123582260986	10.753970623576844	27.568890316761607	40.48883783655012	5.748759163157863	11.77797016276792	19.23990262293627	19.379076156913733	43.1976036685132	14.231506328554282	13.278902107311358	15.715433179075507
[truncated: 570 more rows]
[truncated: 950 more columns]
