# Supplementary material for: A New Model for a Carpool Matching Service
Source: PLoS One. 2015 Jun 30;10(6):e0129257. doi: 10.1371/journal.pone.0129257 (PMC4488330; doi:10.1371/journal.pone.0129257)
Supplement: S2 File — The distance matrixes of randomly generated sets of potential passengers ranging from 50 to 700 passengers, incremented by 50 (ZIP) [file pone.0129257.s002.zip › carpool_550.txt]

0.0	37.057888134251975	18.60722452876277	7.118700859712711	45.00340179155803	49.31935384632209	8.722381260580335	24.033230609172552	31.808594356364324	47.79940198902285	27.00274534109034	35.10773125275296	38.67534125376704	19.41726794632372	33.26678240609332	22.814292658431135	8.734384068903196	41.53489107081284	11.358511940712507	21.172321548368608	22.198743498480926	13.536846896785821	16.292849768469754	21.9681460219165	34.84371962552248	7.085904604887298	34.67503203885498	14.591629514075146	27.42361841063983	9.462779279433176	1.5280938451251689	33.78922634925667	21.935007249501393	8.199211126444126	30.359943669438405	14.456506634124136	19.273660502177474	22.821637873124594	10.1732086196183	38.255282667846956	26.022136158325146	25.650158077786468	28.015510759208134	4.746389567752822	23.975303172011444	46.94793467992282	2.4523725404796863	45.10369503847938	14.365380301414389	25.084249108903087
37.057888134251975	0.0	22.067430391466928	31.280406259019006	9.746102826570354	21.24268466716766	33.388019167933834	59.008529718492724	30.824724335846653	22.64579330632673	22.57262525134474	4.465629058886636	10.655825194158744	42.984581436480674	19.695242330076	20.968776930978535	28.33529222341593	19.250377821227296	42.937434288074	26.545776217447106	15.446000977111593	45.8098987413636	29.41563931053563	44.74620141780003	2.968709090942185	44.032521591468566	3.0324833353579836	46.09894683156756	59.75414306356054	29.045740134747238	38.35992182959065	14.526683490573435	41.12949485452131	32.44364462794743	10.117346409105613	44.503767716816675	46.953712441178475	14.345748716682222	37.06133320818029	5.662778151566768	20.210280648679273	17.06346077288111	19.61352790765345	38.55284873113409	56.690117187760734	17.289654941360485	37.82666910501752	10.750788402650691	45.03096346085317	39.4195595901019
18.60722452876277	22.067430391466928	0.0	16.14474210405274	28.025587123444332	30.75992263908251	19.918355033264625	37.49545215444004	17.110392457604558	29.194770254360087	9.361928583402161	21.989022054866663	20.677855982611252	21.060383967509626	14.838828015281868	4.450255601804467	11.787053816293573	22.93235701461989	21.332599860328536	6.709241531409595	7.370415647335819	24.135828638846956	7.464166020556313	23.005349706661562	19.265713403772647	24.595812426744104	20.667671931046485	24.285588900624262	37.74820362962329	9.149861184059692	20.128762021915083	15.262578260765858	19.747799013955877	11.576356323347035	19.94567928565094	22.581434167223943	24.88891125267678	11.514302072417415	15.334985023575646	25.390880635383724	7.658079211891148	7.1292645284410705	9.59165591173403	22.0440845303682	34.75755315325266	28.574610498877696	18.3335864183932	27.7923727567442	23.155110483188814	19.176858764373918
7.118700859712711	31.280406259019006	16.14474210405274	0.0	39.84295023614589	45.69956793184346	3.9440550241662002	31.149613275962263	31.97230714658055	44.64403135271625	25.41936759680879	28.879265554774136	34.36251327710572	24.316013593807053	30.859380118139953	20.594390390317646	4.364157939122597	38.47317185916052	17.72719949969423	20.765967827752128	17.444411944575357	20.217039679943667	16.914898369646014	26.905405616083566	29.345103432527555	13.95986807115796	28.68652649847726	21.154231599503568	34.41266425308412	8.584213700450603	7.896380837504495	30.32638379362775	25.920814826812702	10.154884571897798	23.764122510350017	20.655281543740557	25.217698011630542	16.94316803096502	14.638727634309715	31.8816443866762	23.782733661558535	22.476011849834837	25.671527690571043	7.2731772484984045	30.970098626592495	42.93013368899861	9.109895978011506	40.135007387620334	20.715332487102074	28.156954026837454
45.00340179155803	9.746102826570354	28.025587123444332	39.84295023614589	0.0	13.40823386145872	42.326505455387355	65.51447698296772	31.59061421354789	15.936689925077768	25.21144799009648	13.998717110414145	8.630772236219869	47.7391201321676	19.928921747743335	25.540282636500606	36.45100489386031	15.181780104491978	49.35598143773112	30.750967452377086	22.806373891948358	52.14522583140575	34.715429150358496	49.116191540372284	10.681176640451714	51.75408270325579	12.775805918559119	52.24396220571126	65.3940473488055	36.26218143738675	46.40089251990665	15.213092826595135	45.16408326882217	39.33970608284454	19.85736768551205	50.46620778705902	52.18706833151326	23.07885244895116	43.35394277914789	13.596489128504462	23.623346591293846	21.49582616796333	22.275849051159497	47.04908158227157	62.55908004781846	9.531061018087106	45.4328991490496	1.6391789330546354	51.078182226342655	42.577509114561195
49.31935384632209	21.24268466716766	30.75992263908251	45.69956793184346	13.40823386145872	0.0	48.91121768403708	66.32244054553794	26.50645905766433	3.7063311174473155	23.988096634714303	25.685796288309128	12.05115975057051	46.57341895339274	17.14838602183324	26.844918385515097	41.64642521745825	8.461129691837124	50.70844570583779	30.557276240683212	28.45924261225964	53.20868951735229	35.53661982758268	47.28889307073808	20.545722312300054	55.30463748229177	23.903832547184233	52.98758493140139	64.75946891155917	39.894298638824516	50.8301346907406	15.531985613212445	43.12044766779708	42.172280085205564	30.715863454685795	51.008613310320364	51.48198023824632	30.751371642777574	44.88716820268319	26.272614610845178	23.857643433383295	23.670142645986527	21.91491714148313	52.394847782819014	62.3975759734641	3.99925553242941	49.08374356197967	11.78902415522582	51.724040982213914	39.49292213247912
8.722381260580335	33.388019167933834	19.918355033264625	3.9440550241662002	42.326505455387355	48.91121768403708	0.0	31.992424752171182	35.91332052597588	48.02116052033656	29.243325080173946	30.583110167523877	37.35245984828105	27.46149091415465	34.505912250537726	24.3561972157531	8.225858792966736	41.90718532523618	20.041387781750245	24.703593897480772	20.473856506955272	22.257340113479042	20.83421682446676	30.051315073154438	31.696018442860925	14.471490096410555	30.63826155611679	23.312643355643914	35.94467642723796	12.511140062589314	8.828780426583213	33.68628781655839	29.379464193219675	13.793139021567056	25.077756724143384	23.106536780427316	27.855828538496354	19.248697216949697	17.816123433612162	33.37888173934024	27.51264790995575	26.00446834242233	29.366282794177156	6.4166709156183614	32.50032576044813	45.99534973600959	11.111982168995743	42.735628997034844	23.055179621831595	31.84332771287886
24.033230609172552	59.008529718492724	37.49545215444004	31.149613275962263	65.51447698296772	66.32244054553794	31.992424752171182	0.0	42.06417686448243	63.839087370937115	42.34639063875	57.85839130169386	57.85997346079683	20.60387785469777	49.174452469899975	40.282711378667706	32.00211721351538	57.884719000644814	16.16509630607369	35.821690634339156	43.56260392661856	13.3750725667533	31.095264197657364	21.00525744203728	56.40975088492075	17.522042139420346	57.054462817709634	13.39244257301294	7.09714164272334	30.05245409342724	23.376883078339556	51.75358487236191	24.76761222905096	26.571822341735476	53.75081838995835	15.326814131047792	15.636588156739355	45.537740352828756	22.161290859416006	61.174597890060724	42.83470679256315	44.17909252908996	44.645566234420485	25.735671958537196	5.788549298230114	64.98442499279687	22.295940505138002	65.22777339207575	14.631319067382535	29.308412198374782
31.808594356364324	30.824724335846653	17.110392457604558	31.97230714658055	31.59061421354789	26.50645905766433	35.91332052597588	42.06417686448243	0.0	23.3027733855741	9.142862264164739	33.021776412572216	23.02501439757596	21.4898292409976	11.699929249346745	13.596688435187803	27.753311513744766	18.444457533536333	28.19612677789807	11.218978740145767	22.136019580424836	30.053281984946373	15.543537528603148	21.597543418413423	27.963985012362272	35.5306528850817	31.06263874621426	29.45633445788443	39.31340130995687	23.52698813607154	33.245720915952994	16.77464277865139	17.499944970746274	23.61735829427983	33.648334731805846	27.412585298249013	26.503874831239465	26.844422462695853	23.509049756491276	35.959229594301554	11.919602173771667	15.464938288729249	11.604316075935712	36.23691748141054	37.39507967577617	26.62924573438209	30.43078229572235	30.506992074979284	28.187221930990635	13.337660422873322
47.79940198902285	22.64579330632673	29.194770254360087	44.64403135271625	15.936689925077768	3.7063311174473155	48.02116052033656	63.839087370937115	23.3027733855741	0.0	21.693394628363517	26.97885610910185	12.502102757525503	43.82899783046017	14.87347566856594	25.0568674241831	40.471848434341744	6.2666064620986335	48.45462672602035	28.27985900828411	27.760301273870546	50.86785085196068	33.377196937107904	44.41131654049039	21.487229816328306	53.52741196544099	25.059281021007955	50.57908147099523	61.995617447044374	38.337295035018606	49.32235549122608	14.334995009431433	40.24060084248122	40.37463850180112	31.553393930026434	48.57416991411487	48.78611549911408	30.54980179895993	42.739808772284576	27.98571260240936	21.93295955995782	22.261167934140076	19.94305220007782	51.115025702087244	59.73769709858736	6.520431100634533	47.39592107973204	14.298915894569854	49.30541587071852	36.45949226788829
27.00274534109034	22.57262525134474	9.361928583402161	25.41936759680879	25.21144799009648	23.988096634714303	29.243325080173946	42.34639063875	9.142862264164739	21.693394628363517	0.0	24.282065638845925	16.68721883127741	23.00557826183846	6.85108460252133	5.062609638853304	21.055922678302426	15.58557840063674	26.770267887641698	6.590068651486341	13.100444159085098	29.228451433846924	11.702631932951915	24.109842426686118	19.62381276064423	32.150874600032495	22.413353715390443	28.999911503438135	41.096577399200754	17.728179689958786	28.52515530060702	10.083813865830354	20.05806621346396	19.106275122907327	24.539242194491944	27.025261645791655	27.762312045924727	17.781598732552244	21.054484362323052	27.37442010325606	2.7767712413063066	6.335095378928091	3.0151018708496253	30.888908128376478	38.572062218771784	22.750494978917278	26.233116483923297	24.454178819579486	27.737588756679507	17.387025400684436
35.10773125275296	4.465629058886636	21.989022054866663	28.879265554774136	13.998717110414145	25.685796288309128	30.583110167523877	57.85839130169386	33.021776412572216	26.97885610910185	24.282065638845925	0.0	14.73803150576233	43.04082118578905	22.5169918902496	21.793088855011018	26.39865340879827	23.231922217084453	41.99994083984312	27.30215254879404	14.78076033597213	44.889329417075494	29.453185157437385	44.98629090610358	5.8217800199931045	42.1737397945213	2.1068148212577724	45.29496248576606	59.12565333687882	27.818073456178166	36.31511302487746	17.563433555773564	41.603342138632364	31.36605601212471	6.053977721340536	43.83309758103151	46.68505532414914	12.369253096469686	36.29785834150463	3.4085596872892174	21.687902252638857	18.245297395136078	21.48199712679912	36.11758264778236	55.949919697649314	21.744248922015718	36.131272419870584	15.120252460259017	44.301082641362974	40.366914310868054
38.67534125376704	10.655825194158744	20.677855982611252	34.36251327710572	8.630772236219869	12.05115975057051	37.35245984828105	57.85997346079683	23.02501439757596	12.502102757525503	16.68721883127741	14.73803150576233	0.0	39.46700369979563	11.332479216299282	17.587267155174573	30.524253750184293	8.601682227389597	41.78472236678774	22.50784356393059	16.92345969966616	44.49775874136846	26.807100289052066	40.7300704079856	9.058645110976084	45.099717299883224	12.727131228626234	44.49457422563037	57.33091903832388	29.485977987906107	40.14513779977265	6.619090022717028	36.722007374839556	32.23857815257955	19.05348664670377	42.64248646602301	44.04295547744227	18.771432415490445	35.790330484605505	16.27689535473787	15.320006176458325	13.704905008963049	13.816723127495308	41.31409506803864	54.60555084957592	8.691192761716584	38.7737691585797	7.768385490657403	43.29027721598161	34.002583612399526
19.41726794632372	42.984581436480674	21.060383967509626	24.316013593807053	47.7391201321676	46.57341895339274	27.46149091415465	20.60387785469777	21.4898292409976	43.82899783046017	23.00557826183846	43.04082118578905	39.46700369979563	0.0	29.593380946886235	22.31400699631889	22.172332909963732	38.119073526482474	9.57340917170043	16.98985191940116	28.308683847346256	9.984738603711675	13.605919063934536	2.5921099120917455	40.10296042201086	18.871942588281595	41.72089987793449	8.982008625513737	18.18605011118428	17.785534380734276	20.186537619202607	32.97455688475523	4.281681434697292	14.610780510662588	40.505573501100784	7.20539830379562	5.019198821253711	31.803605287309967	9.681405820918314	46.44576509586622	24.155414243041708	26.388394806056514	25.69459180695522	23.959569119094922	15.967309639032715	45.69331703979716	17.032347907866175	47.16383814241928	7.913217277671492	8.886279645854636
33.26678240609332	19.695242330076	14.838828015281868	30.859380118139953	19.928921747743335	17.14838602183324	34.505912250537726	49.174452469899975	11.699929249346745	14.87347566856594	6.85108460252133	22.5169918902496	11.332479216299282	29.593380946886235	0.0	10.470083543774116	26.539658188395382	8.73453856534394	33.61696165454661	13.438303366482293	15.658658395921242	36.07897826240956	18.50555079378719	30.50237485626282	17.005529424940736	38.74844228184513	20.44585931380791	35.84207470696444	47.75583595202013	23.835214129200285	34.79486496648032	5.2155554318111985	26.370308326777593	25.616621213305663	24.46155565501315	33.86054755613237	34.437945429546595	19.75797748568025	27.86970612986486	25.125247562274545	7.246407631175757	8.686550077882014	5.261396112131571	36.8732469414456	45.31044646722857	16.116753354377785	32.698063514596136	18.908964954976234	34.577173873015795	23.1754636397262
22.814292658431135	20.968776930978535	4.450255601804467	20.594390390317646	25.540282636500606	26.844918385515097	24.3561972157531	40.282711378667706	13.596688435187803	25.0568674241831	5.062609638853304	21.793088855011018	17.587267155174573	22.31400699631889	10.470083543774116	0.0	16.237306071208753	18.793569771524144	24.257172394108576	5.578774243275641	8.708912097427271	26.93339558733422	9.224201306483117	23.896544798145484	18.022184759632808	28.49207406495515	20.158356317902733	26.909189557400946	39.8574452927013	13.369142527626032	24.341904163467262	11.577873643602684	20.179156793352796	15.341740237604192	20.980819363287427	25.056338446134678	26.655121725344245	13.409293762084179	18.29340733806888	25.093965751281196	3.2332216838634547	4.075533572287774	5.209109021411572	26.4149322082535	37.06046332380185	24.952006960118652	22.3391074872378	25.089064384726804	25.70303664533911	18.582670802541728
8.734384068903196	28.33529222341593	11.787053816293573	4.364157939122597	36.45100489386031	41.64642521745825	8.225858792966736	32.00211721351538	27.753311513744766	40.471848434341744	21.055922678302426	26.39865340879827	30.524253750184293	22.172332909963732	26.539658188395382	16.237306071208753	0.0	34.26991569220128	17.1437259951085	16.5343384663528	13.728035324550635	19.904560053095846	13.021471211602751	24.71239357299474	26.16805044805549	15.777364032056703	25.940925910193663	20.64290334834345	34.4081708655895	4.855191921813421	10.027451937339139	26.192188041287594	23.16070602646384	7.56212934092714	21.825219633833175	19.741067581555043	23.88561461649926	14.088934330464234	12.785564191456348	29.579325987415547	19.433520758403564	18.2405002271846	21.334272137545227	10.79301240715519	31.023540418298346	38.99942425780147	9.813671368883368	36.62960947915047	19.96262879978767	24.883669491305074
41.53489107081284	19.250377821227296	22.93235701461989	38.47317185916052	15.181780104491978	8.461129691837124	41.90718532523618	57.884719000644814	18.444457533536333	6.2666064620986335	15.58557840063674	23.231922217084453	8.601682227389597	38.119073526482474	8.73453856534394	18.793569771524144	34.26991569220128	0.0	42.34895065520961	22.172216825151025	21.822364065788694	44.81258102055154	27.21637945076547	38.86882460890398	17.448563431368353	47.272896691720796	21.174712154327892	44.567575861068036	56.304710409514286	32.0724153670163	43.058305017638915	8.293638178598268	34.70451696716079	34.11928618069724	27.049820502883804	42.580193869004056	43.021963226710945	24.951718536504774	36.58073525158775	24.878557971880827	15.6841391223884	16.03593230158906	13.700440043499103	44.87916133094414	53.93650111072042	8.220200284231705	41.131892263670295	13.717964143406947	43.300495986160115	31.171625889091413
11.358511940712507	42.937434288074	21.332599860328536	17.72719949969423	49.35598143773112	50.70844570583779	20.041387781750245	16.16509630607369	28.19612677789807	48.45462672602035	26.770267887641698	41.99994083984312	41.78472236678774	9.57340917170043	33.61696165454661	24.257172394108576	17.1437259951085	42.34895065520961	0.0	20.180204236663258	27.503707259497116	2.889507927014302	15.191028807031223	11.793357657730658	40.29561000563149	9.320425385547109	41.08495220940459	3.5000779693333373	17.350600086320718	14.255346107898395	11.67631385432573	35.80572243769848	13.310743324808369	10.648498853594548	38.27320948896909	3.133243666928875	8.025528864208198	29.80718940846193	6.005953103013967	45.359522870855955	26.958272736642282	28.082806544945637	28.839179216547603	15.347390686696011	14.038695048498983	49.13136626874776	8.932438885202314	49.0889869731355	3.0146788430216227	17.56340779629265
21.172321548368608	26.545776217447106	6.709241531409595	20.765967827752128	30.750967452377086	30.557276240683212	24.703593897480772	35.821690634339156	11.218978740145767	28.27985900828411	6.590068651486341	27.30215254879404	22.50784356393059	16.98985191940116	13.438303366482293	5.578774243275641	16.5343384663528	22.172216825151025	20.180204236663258	0.0	13.506309805051153	22.651418874079287	5.199955720456821	18.427924976953918	23.596256045824	25.835955856281874	25.708817690581235	22.4506739555561	34.8489875288867	12.40299362724353	22.666893178298107	16.099496261782658	14.630371139570183	13.03928363408451	26.09991197238053	20.4949309134502	21.54044253012778	17.995238153178043	14.492540957154667	30.627451431112682	7.189497188354396	9.5560139629033	8.864091076854514	25.37765957561121	32.20567296014189	29.177594408013878	20.132002782326925	30.179840051354276	21.19588803880266	13.076541023364566
22.198743498480926	15.446000977111593	7.370415647335819	17.444411944575357	22.806373891948358	28.45924261225964	20.473856506955272	43.56260392661856	22.136019580424836	27.760301273870546	13.100444159085098	14.78076033597213	16.92345969966616	28.308683847346256	15.658658395921242	8.708912097427271	13.728035324550635	21.822364065788694	27.503707259497116	13.506309805051153	0.0	30.38158533995462	14.780587331316736	30.32582977936418	12.90177078478699	28.974138136955286	13.64519294479169	30.702962771648714	44.44851265498121	13.656480467374381	23.60550962439902	13.529804385733454	27.117860248994663	17.00168418525385	12.634982402355446	29.16199955169854	31.905663303490762	4.714780909060593	21.667880133920878	18.188875677587973	10.397288731929931	7.237310474887185	11.485668864140926	24.47045077596724	41.32816606487363	25.53079307074434	22.672403131688544	22.921433472362708	29.6624033336405	26.41404693831895
13.536846896785821	45.8098987413636	24.135828638846956	20.217039679943667	52.14522583140575	53.20868951735229	22.257340113479042	13.3750725667533	30.053281984946373	50.86785085196068	29.228451433846924	44.889329417075494	44.49775874136846	9.984738603711675	36.07897826240956	26.93339558733422	19.904560053095846	44.81258102055154	2.889507927014302	22.651418874079287	30.38158533995462	0.0	17.784278467197772	11.768349597757124	43.15688647645938	10.03460304525931	43.97036502753175	1.2601416758025656	14.518306811308237	17.138418297819722	13.608940796863585	38.44378092117399	14.116830215038863	13.536544097971868	41.146573057395	2.8064897038167356	6.945004048090533	32.69347601079247	8.804615856120037	48.24901123975012	29.55381674637934	30.808835882794114	31.402700495390356	17.099993120558732	11.175540081449881	51.7296315818008	11.203073417223989	51.852723248391825	2.071749826490289	18.611483811577553
16.292849768469754	29.41563931053563	7.464166020556313	16.914898369646014	34.715429150358496	35.53661982758268	20.83421682446676	31.095264197657364	15.543537528603148	33.377196937107904	11.702631932951915	29.453185157437385	26.807100289052066	13.605919063934536	18.50555079378719	9.224201306483117	13.021471211602751	27.21637945076547	15.191028807031223	5.199955720456821	14.780587331316736	17.784278467197772	0.0	15.548699862129125	26.55985226889843	20.65633764392694	28.115152816860103	17.707619091096436	30.691488653149303	8.331899002052145	17.75248470496295	20.663164631273972	12.434457485691283	8.093703866720857	27.209516726680274	15.836092872903723	17.60160365442889	18.58930762508023	9.364931654209228	32.854754505806774	11.7735889456062	13.2226951059117	13.648570717914394	20.69415315463793	27.849311916473802	33.951284836973755	15.071234243581577	34.30188777850123	16.49048703986799	12.616922341081903
21.9681460219165	44.74620141780003	23.005349706661562	26.905405616083566	49.116191540372284	47.28889307073808	30.051315073154438	21.00525744203728	21.597543418413423	44.41131654049039	24.109842426686118	44.98629090610358	40.7300704079856	2.5921099120917455	30.50237485626282	23.896544798145484	24.71239357299474	38.86882460890398	11.793357657730658	18.427924976953918	30.32582977936418	11.768349597757124	15.548699862129125	0.0	41.83527992788992	21.111482047918177	43.6011658231507	10.640365836262358	17.716258828384344	20.264680660880668	22.703196996154688	34.17006593864144	4.171285741008205	17.155879446699153	42.65626675049051	9.116372665345533	5.575590057194895	33.972081846011804	12.272848815363872	48.38292485398464	25.49323909910399	27.94918278609572	26.91403994938794	26.476560980396123	15.924637411201141	46.61608082392264	19.56941556635592	48.470799086114916	9.740315654861364	8.396761572458031
34.84371962552248	2.968709090942185	19.265713403772647	29.345103432527555	10.681176640451714	20.545722312300054	31.696018442860925	56.40975088492075	27.963985012362272	21.487229816328306	19.62381276064423	5.8217800199931045	9.058645110976084	40.10296042201086	17.005529424940736	18.022184759632808	26.16805044805549	17.448563431368353	40.29561000563149	23.596256045824	12.90177078478699	43.15688647645938	26.55985226889843	41.83527992788992	0.0	41.74814863456663	3.7341058441807418	43.41018838977704	57.00020417890221	26.5573227976637	36.18752361138842	11.91619037576881	38.193230485507634	29.88181456908283	10.170168690490254	41.77999102027205	44.12891362628109	12.457803672496974	34.3805476298626	8.120055890444858	17.244304246571975	14.099527502150895	16.676836806611647	36.594630117107656	53.96876866411901	16.732586710441844	35.48922838325122	11.301238992318112	42.32275135933158	36.452965539864024
7.085904604887298	44.032521591468566	24.595812426744104	13.95986807115796	51.75408270325579	55.30463748229177	14.471490096410555	17.522042139420346	35.5306528850817	53.52741196544099	32.150874600032495	42.1737397945213	45.099717299883224	18.871942588281595	38.74844228184513	28.49207406495515	15.777364032056703	47.272896691720796	9.320425385547109	25.835955856281874	28.974138136955286	10.03460304525931	20.65633764392694	21.111482047918177	41.74814863456663	0.0	41.70228196659822	11.292075024546511	21.874841684886015	15.614684653546739	6.064358860268324	39.85136571159037	22.414141195842824	13.153661004079872	37.44272953496091	12.16018545611774	16.900788401308283	29.85992510662998	12.066438829939822	45.33473290235024	31.59497856173426	31.724982703378394	33.587533703056124	8.262035996775138	18.483823366299756	53.165761517860275	6.335483061050369	51.777453717616325	11.702821985198645	26.40513418594121
34.67503203885498	3.0324833353579836	20.667671931046485	28.68652649847726	12.775805918559119	23.903832547184233	30.63826155611679	57.054462817709634	31.06263874621426	25.059281021007955	22.413353715390443	2.1068148212577724	12.727131228626234	41.72089987793449	20.44585931380791	20.158356317902733	25.940925910193663	21.174712154327892	41.08495220940459	25.708817690581235	13.64519294479169	43.97036502753175	28.115152816860103	43.6011658231507	3.7341058441807418	41.70228196659822	0.0	44.325288023207	58.09299159439612	27.008402764956134	35.934883045982275	15.467055251426874	40.13166116691317	30.49582172605791	7.105837684638383	42.80439390902842	45.49453780842229	11.8558127441419	35.297856697434206	4.973016607651024	19.867728743503797	16.4870933180853	19.56839455707841	35.95580361333277	54.96252610168935	20.001726903882204	35.56792036381151	13.746828876063551	43.2982388192857	38.73880863708401
14.591629514075146	46.09894683156756	24.285588900624262	21.154231599503568	52.24396220571126	52.98758493140139	23.312643355643914	13.39244257301294	29.45633445788443	50.57908147099523	28.999911503438135	45.29496248576606	44.49457422563037	8.982008625513737	35.84207470696444	26.909189557400946	20.64290334834345	44.567575861068036	3.5000779693333373	22.4506739555561	30.702962771648714	1.2601416758025656	17.707619091096436	10.640365836262358	43.41018838977704	11.292075024546511	44.325288023207	0.0	13.91086631237168	17.64937652927721	14.731963154014867	38.36188139422293	13.183177615789235	14.020405693732778	41.68224902439742	2.0472157885653606	5.697246279689552	33.168066505662985	9.038261442326752	48.66820463041354	29.442448962452065	30.836086376272387	31.258488614146348	18.26840498881372	10.65848045714344	51.597455851913615	12.219368867144317	51.91256821499736	1.2823531171350868	17.726600151563925
27.42361841063983	59.75414306356054	37.74820362962329	34.41266425308412	65.3940473488055	64.75946891155917	35.94467642723796	7.09714164272334	39.31340130995687	61.995617447044374	41.096577399200754	59.12565333687882	57.33091903832388	18.18605011118428	47.75583595202013	39.8574452927013	34.4081708655895	56.304710409514286	17.350600086320718	34.8489875288867	44.44851265498121	14.518306811308237	30.691488653149303	17.716258828384344	57.00020417890221	21.874841684886015	58.09299159439612	13.91086631237168	0.0	31.559551203901187	27.11698916184417	50.94490124068413	21.844299560307068	27.928584271222675	55.59249307262019	15.293504589073729	13.3346484997832	47.06134649627503	22.830489418861067	62.51081426846128	42.03275929459318	43.899293992311485	43.68260378463621	30.063998032765497	3.448604909243928	63.8326639510614	25.303127617664597	64.93387205836082	14.834738103334207	26.04835326228887
9.462779279433176	29.045740134747238	9.149861184059692	8.584213700450603	36.26218143738675	39.894298638824516	12.511140062589314	30.05245409342724	23.52698813607154	38.337295035018606	17.728179689958786	27.818073456178166	29.485977987906107	17.785534380734276	23.835214129200285	13.369142527626032	4.855191921813421	32.0724153670163	14.255346107898395	12.40299362724353	13.656480467374381	17.138418297819722	8.331899002052145	20.264680660880668	26.5573227976637	15.614684653546739	27.008402764956134	17.64937652927721	31.559551203901187	0.0	10.987400199074298	24.375195632509598	18.439011292073523	3.636044549115191	24.03296148109303	16.402381865114556	20.062377627879517	15.559543680079269	8.95491403772661	31.154192941832367	16.589120921212913	16.228760626779977	18.576787553535624	13.162243592853402	28.28612988537782	37.61318752480798	9.288587586317835	36.22269987628479	16.76626336887816	20.03139154920676
1.5280938451251689	38.35992182959065	20.128762021915083	7.896380837504495	46.40089251990665	50.8301346907406	8.828780426583213	23.376883078339556	33.245720915952994	49.32235549122608	28.52515530060702	36.31511302487746	40.14513779977265	20.186537619202607	34.79486496648032	24.341904163467262	10.027451937339139	43.058305017638915	11.67631385432573	22.666893178298107	23.60550962439902	13.608940796863585	17.75248470496295	22.703196996154688	36.18752361138842	6.064358860268324	35.934883045982275	14.731963154014867	27.11698916184417	10.987400199074298	0.0	35.298905051843086	22.905916355321246	9.662973524813765	31.45617687571424	14.80761574467109	19.68388711094811	24.079652532507637	11.217546700671688	39.42795974398007	27.550166772767824	27.16268742448124	29.54344980508944	3.7735547579069615	23.67199964556017	48.440371797506316	3.221348347413493	46.522385007898386	14.637824394183346	26.207438596968895
33.78922634925667	14.526683490573435	15.262578260765858	30.32638379362775	15.213092826595135	15.531985613212445	33.68628781655839	51.75358487236191	16.77464277865139	14.334995009431433	10.083813865830354	17.563433555773564	6.619090022717028	32.97455688475523	5.2155554318111985	11.577873643602684	26.192188041287594	8.293638178598268	35.80572243769848	16.099496261782658	13.529804385733454	38.44378092117399	20.663164631273972	34.17006593864144	11.91619037576881	39.85136571159037	15.467055251426874	38.36188139422293	50.94490124068413	24.375195632509598	35.298905051843086	0.0	30.13743832902425	26.765155838178178	20.11801507224457	36.46068929435819	37.625520183280315	16.82388333490146	29.861406139464783	20.024734726673564	8.941164445324025	8.146525809738705	7.280023212493623	36.90038858362088	48.29631520751832	13.381423083755944	33.59598222836641	14.385833950331163	37.133167180483404	27.38415778852288
21.935007249501393	41.12949485452131	19.747799013955877	25.920814826812702	45.16408326882217	43.12044766779708	29.379464193219675	24.76761222905096	17.499944970746274	40.24060084248122	20.05806621346396	41.603342138632364	36.722007374839556	4.281681434697292	26.370308326777593	20.179156793352796	23.16070602646384	34.70451696716079	13.310743324808369	14.630371139570183	27.117860248994663	14.116830215038863	12.434457485691283	4.171285741008205	38.193230485507634	22.414141195842824	40.13166116691317	13.183177615789235	21.844299560307068	18.439011292073523	22.905916355321246	30.13743832902425	0.0	15.808078662305991	39.63043891036855	11.311314904818657	9.131375244104623	31.023752303193646	11.774811784013503	44.97964306702748	21.566866512430025	24.18638509920668	22.91051710864639	26.631569021905538	19.91044353577722	42.47730729486446	19.686696582367148	44.47798377938617	12.053099407979396	4.605680867312751
8.199211126444126	32.44364462794743	11.576356323347035	10.154884571897798	39.33970608284454	42.172280085205564	13.793139021567056	26.571822341735476	23.61735829427983	40.37463850180112	19.106275122907327	31.36605601212471	32.23857815257955	14.610780510662588	25.616621213305663	15.341740237604192	7.56212934092714	34.11928618069724	10.648498853594548	13.03928363408451	17.00168418525385	13.536544097971868	8.093703866720857	17.155879446699153	29.88181456908283	13.153661004079872	30.49582172605791	14.020405693732778	27.928584271222675	3.636044549115191	9.662973524813765	26.765155838178178	15.808078662305991	0.0	27.66483245913762	12.770048556334215	16.53258312848526	19.160218400243302	5.379382919683186	34.71818416136009	18.443458072047218	18.68117264414271	20.43756422156972	12.666216346476066	24.66551485164605	40.121512221169816	7.130154740633341	39.213325134682336	13.13022430579532	18.050369878126922
30.359943669438405	10.117346409105613	19.94567928565094	23.764122510350017	19.85736768551205	30.715863454685795	25.077756724143384	53.75081838995835	33.648334731805846	31.553393930026434	24.539242194491944	6.053977721340536	19.05348664670377	40.505573501100784	24.46155565501315	20.980819363287427	21.825219633833175	27.049820502883804	38.27320948896909	26.09991197238053	12.634982402355446	41.146573057395	27.209516726680274	42.65626675049051	10.170168690490254	37.44272953496091	7.105837684638383	41.68224902439742	55.59249307262019	24.03296148109303	31.45617687571424	20.11801507224457	39.63043891036855	27.66483245913762	0.0	40.39473764286186	43.69457847926316	8.706794101418486	32.86710376605731	8.346154974727177	21.776670274058375	18.205423101442754	22.125197289322863	30.88611488699645	52.311302075242494	26.89052017513617	31.638143837571942	20.85263887054524	40.78694115327374	39.04901740922612
14.456506634124136	44.503767716816675	22.581434167223943	20.655281543740557	50.46620778705902	51.008613310320364	23.106536780427316	15.326814131047792	27.412585298249013	48.57416991411487	27.025261645791655	43.83309758103151	42.64248646602301	7.20539830379562	33.86054755613237	25.056338446134678	19.741067581555043	42.580193869004056	3.133243666928875	20.4949309134502	29.16199955169854	2.8064897038167356	15.836092872903723	9.116372665345533	41.77999102027205	12.16018545611774	42.80439390902842	2.0472157885653606	15.293504589073729	16.402381865114556	14.80761574467109	36.46068929435819	11.311314904818657	12.770048556334215	40.39473764286186	0.0	4.898018044854273	31.810428686493193	7.547812303028646	47.21994978784644	27.529369748851114	29.016562948406555	29.324981286828628	18.47978115292577	12.188870242190623	49.6621664290755	12.016970444174701	50.103905500562135	0.7770203219292484	15.807434696549263
19.273660502177474	46.953712441178475	24.88891125267678	25.217698011630542	52.18706833151326	51.48198023824632	27.855828538496354	15.636588156739355	26.503874831239465	48.78611549911408	27.762312045924727	46.68505532414914	44.04295547744227	5.019198821253711	34.437945429546595	26.655121725344245	23.88561461649926	43.021963226710945	8.025528864208198	21.54044253012778	31.905663303490762	6.945004048090533	17.60160365442889	5.575590057194895	44.12891362628109	16.900788401308283	45.49453780842229	5.697246279689552	13.3346484997832	20.062377627879517	19.68388711094811	37.625520183280315	9.131375244104623	16.53258312848526	43.69457847926316	4.898018044854273	0.0	35.0091177597256	11.157060251676276	50.0922644332493	28.72945612799072	30.720025967469148	30.356799264583092	23.371685692966693	10.964078248570614	50.50210797043304	16.823556548562674	51.682115709228064	5.219001827147891	13.689691198059883
22.821637873124594	14.345748716682222	11.514302072417415	16.94316803096502	23.07885244895116	30.751371642777574	19.248697216949697	45.537740352828756	26.844422462695853	30.54980179895993	17.781598732552244	12.369253096469686	18.771432415490445	31.803605287309967	19.75797748568025	13.409293762084179	14.088934330464234	24.951718536504774	29.80718940846193	17.995238153178043	4.714780909060593	32.69347601079247	18.58930762508023	33.972081846011804	12.457803672496974	29.85992510662998	11.8558127441419	33.168066505662985	47.06134649627503	15.559543680079269	24.079652532507637	16.82388333490146	31.023752303193646	19.160218400243302	8.706794101418486	31.810428686493193	35.0091177597256	0.0	24.265797811250017	15.642693667296374	15.051251620139368	11.73975132411956	15.99966236012921	24.212816368170646	43.82180351195139	27.446801658339897	23.770971293989888	23.52238463900099	32.230814136140474	30.68960009246313
10.1732086196183	37.06133320818029	15.334985023575646	14.638727634309715	43.35394277914789	44.88716820268319	17.816123433612162	22.161290859416006	23.509049756491276	42.739808772284576	21.054484362323052	36.29785834150463	35.790330484605505	9.681405820918314	27.86970612986486	18.29340733806888	12.785564191456348	36.58073525158775	6.005953103013967	14.492540957154667	21.667880133920878	8.804615856120037	9.364931654209228	12.272848815363872	34.3805476298626	12.066438829939822	35.297856697434206	9.038261442326752	22.830489418861067	8.95491403772661	11.217546700671688	29.861406139464783	11.774811784013503	5.379382919683186	32.86710376605731	7.547812303028646	11.157060251676276	24.265797811250017	0.0	39.68086473795564	21.066590605012113	22.086048488336946	22.97894498982094	14.895184486957664	19.664964071452488	43.21267902534405	8.003071591113297	43.0830371573994	8.004226543744526	15.007413283328182
38.255282667846956	5.662778151566768	25.390880635383724	31.8816443866762	13.596489128504462	26.272614610845178	33.37888173934024	61.174597890060724	35.959229594301554	27.98571260240936	27.37442010325606	3.4085596872892174	16.27689535473787	46.44576509586622	25.125247562274545	25.093965751281196	29.579325987415547	24.878557971880827	45.359522870855955	30.627451431112682	18.188875677587973	48.24901123975012	32.854754505806774	48.38292485398464	8.120055890444858	45.33473290235024	4.973016607651024	48.66820463041354	62.51081426846128	31.154192941832367	39.42795974398007	20.024734726673564	44.97964306702748	34.71818416136009	8.346154974727177	47.21994978784644	50.0922644332493	15.642693667296374	39.68086473795564	0.0	24.839592810747472	21.457069601922267	24.510786119832705	39.07647377641946	59.3252442406668	22.275080452090723	39.351043798673125	14.966775987127063	47.6823939100458	43.6764662374974
26.022136158325146	20.210280648679273	7.658079211891148	23.782733661558535	23.623346591293846	23.857643433383295	27.51264790995575	42.83470679256315	11.919602173771667	21.93295955995782	2.7767712413063066	21.687902252638857	15.320006176458325	24.155414243041708	7.246407631175757	3.2332216838634547	19.433520758403564	15.6841391223884	26.958272736642282	7.189497188354396	10.397288731929931	29.55381674637934	11.7735889456062	25.49323909910399	17.244304246571975	31.59497856173426	19.867728743503797	29.442448962452065	42.03275929459318	16.589120921212913	27.550166772767824	8.941164445324025	21.566866512430025	18.443458072047218	21.776670274058375	27.529369748851114	28.72945612799072	15.051251620139368	21.066590605012113	24.839592810747472	0.0	3.5733228836674105	1.9984210150126203	29.648064307860885	39.359656723493146	22.17772963469124	25.49086444453428	23.009983579219956	28.20752491776382	19.328424437401306
25.650158077786468	17.06346077288111	7.1292645284410705	22.476011849834837	21.49582616796333	23.670142645986527	26.00446834242233	44.17909252908996	15.464938288729249	22.261167934140076	6.335095378928091	18.245297395136078	13.704905008963049	26.388394806056514	8.686550077882014	4.075533572287774	18.2405002271846	16.03593230158906	28.082806544945637	9.5560139629033	7.237310474887185	30.808835882794114	13.2226951059117	27.94918278609572	14.099527502150895	31.724982703378394	16.4870933180853	30.836086376272387	43.899293992311485	16.228760626779977	27.16268742448124	8.146525809738705	24.18638509920668	18.68117264414271	18.205423101442754	29.016562948406555	30.720025967469148	11.73975132411956	22.086048488336946	21.457069601922267	3.5733228836674105	0.0	4.263281922834643	28.85428776373035	41.07155414874929	21.447384463439654	25.45615403306147	21.08820800034226	29.647129486180248	22.359602383085903
28.015510759208134	19.61352790765345	9.59165591173403	25.671527690571043	22.275849051159497	21.91491714148313	29.366282794177156	44.645566234420485	11.604316075935712	19.94305220007782	3.0151018708496253	21.48199712679912	13.816723127495308	25.69459180695522	5.261396112131571	5.209109021411572	21.334272137545227	13.700440043499103	28.839179216547603	8.864091076854514	11.485668864140926	31.402700495390356	13.648570717914394	26.91403994938794	16.676836806611647	33.587533703056124	19.56839455707841	31.258488614146348	43.68260378463621	18.576787553535624	29.54344980508944	7.280023212493623	22.91051710864639	20.43756422156972	22.125197289322863	29.324981286828628	30.356799264583092	15.99966236012921	22.97894498982094	24.510786119832705	1.9984210150126203	4.263281922834643	0.0	31.614837432693577	41.06727500303264	20.33908770893578	27.488942706976864	21.567586117009427	30.014247178004673	20.37238100028208
4.746389567752822	38.55284873113409	22.0440845303682	7.2731772484984045	47.04908158227157	52.394847782819014	6.4166709156183614	25.735671958537196	36.23691748141054	51.115025702087244	30.888908128376478	36.11758264778236	41.31409506803864	23.959569119094922	36.8732469414456	26.4149322082535	10.79301240715519	44.87916133094414	15.347390686696011	25.37765957561121	24.47045077596724	17.099993120558732	20.69415315463793	26.476560980396123	36.594630117107656	8.262035996775138	35.95580361333277	18.26840498881372	30.063998032765497	13.162243592853402	3.7735547579069615	36.90038858362088	26.631569021905538	12.666216346476066	30.88611488699645	18.47978115292577	23.371685692966693	24.212816368170646	14.895184486957664	39.07647377641946	29.648064307860885	28.85428776373035	31.614837432693577	0.0	26.645940971597017	49.789212867552855	6.958134795080672	47.29948107321358	18.266370590023936	29.83009476939476
23.975303172011444	56.690117187760734	34.75755315325266	30.970098626592495	62.55908004781846	62.3975759734641	32.50032576044813	5.788549298230114	37.39507967577617	59.73769709858736	38.572062218771784	55.949919697649314	54.60555084957592	15.967309639032715	45.31044646722857	37.06046332380185	31.023540418298346	53.93650111072042	14.038695048498983	32.20567296014189	41.32816606487363	11.175540081449881	27.849311916473802	15.924637411201141	53.96876866411901	18.483823366299756	54.96252610168935	10.65848045714344	3.448604909243928	28.28612988537782	23.67199964556017	48.29631520751832	19.91044353577722	24.66551485164605	52.311302075242494	12.188870242190623	10.964078248570614	43.82180351195139	19.664964071452488	59.3252442406668	39.359656723493146	41.07155414874929	41.06727500303264	26.645940971597017	0.0	61.3210201733338	21.86144317809274	62.14845423428149	11.665839450252461	24.319689886462147
46.94793467992282	17.289654941360485	28.574610498877696	42.93013368899861	9.531061018087106	3.99925553242941	45.99534973600959	64.98442499279687	26.62924573438209	6.520431100634533	22.750494978917278	21.744248922015718	8.691192761716584	45.69331703979716	16.116753354377785	24.952006960118652	38.99942425780147	8.220200284231705	49.13136626874776	29.177594408013878	25.53079307074434	51.7296315818008	33.951284836973755	46.61608082392264	16.732586710441844	53.165761517860275	20.001726903882204	51.597455851913615	63.8326639510614	37.61318752480798	48.440371797506316	13.381423083755944	42.47730729486446	40.121512221169816	26.89052017513617	49.6621664290755	50.50210797043304	27.446801658339897	43.21267902534405	22.275080452090723	22.17772963469124	21.447384463439654	20.33908770893578	49.789212867552855	61.3210201733338	0.0	46.879412475573666	7.895403675330423	50.35313731688811	39.14095851674933
2.4523725404796863	37.82666910501752	18.3335864183932	9.109895978011506	45.4328991490496	49.08374356197967	11.111982168995743	22.295940505138002	30.43078229572235	47.39592107973204	26.233116483923297	36.131272419870584	38.7737691585797	17.032347907866175	32.698063514596136	22.3391074872378	9.813671368883368	41.131892263670295	8.932438885202314	20.132002782326925	22.672403131688544	11.203073417223989	15.071234243581577	19.56941556635592	35.48922838325122	6.335483061050369	35.56792036381151	12.219368867144317	25.303127617664597	9.288587586317835	3.221348347413493	33.59598222836641	19.686696582367148	7.130154740633341	31.638143837571942	12.016970444174701	16.823556548562674	23.770971293989888	8.003071591113297	39.351043798673125	25.49086444453428	25.45615403306147	27.488942706976864	6.958134795080672	21.86144317809274	46.879412475573666	0.0	45.44550453354858	11.944792615365364	23.00351205677911
45.10369503847938	10.750788402650691	27.7923727567442	40.135007387620334	1.6391789330546354	11.78902415522582	42.735628997034844	65.22777339207575	30.506992074979284	14.298915894569854	24.454178819579486	15.120252460259017	7.768385490657403	47.16383814241928	18.908964954976234	25.089064384726804	36.62960947915047	13.717964143406947	49.0889869731355	30.179840051354276	22.921433472362708	51.852723248391825	34.30188777850123	48.470799086114916	11.301238992318112	51.777453717616325	13.746828876063551	51.91256821499736	64.93387205836082	36.22269987628479	46.522385007898386	14.385833950331163	44.47798377938617	39.213325134682336	20.85263887054524	50.103905500562135	51.682115709228064	23.52238463900099	43.0830371573994	14.966775987127063	23.009983579219956	21.08820800034226	21.567586117009427	47.29948107321358	62.14845423428149	7.895403675330423	45.44550453354858	0.0	50.73071672162357	41.76511721329533
14.365380301414389	45.03096346085317	23.155110483188814	20.715332487102074	51.078182226342655	51.724040982213914	23.055179621831595	14.631319067382535	28.187221930990635	49.30541587071852	27.737588756679507	44.301082641362974	43.29027721598161	7.913217277671492	34.577173873015795	25.70303664533911	19.96262879978767	43.300495986160115	3.0146788430216227	21.19588803880266	29.6624033336405	2.071749826490289	16.49048703986799	9.740315654861364	42.32275135933158	11.702821985198645	43.2982388192857	1.2823531171350868	14.834738103334207	16.76626336887816	14.637824394183346	37.133167180483404	12.053099407979396	13.13022430579532	40.78694115327374	0.7770203219292484	5.219001827147891	32.230814136140474	8.004226543744526	47.6823939100458	28.20752491776382	29.647129486180248	30.014247178004673	18.266370590023936	11.665839450252461	50.35313731688811	11.944792615365364	50.73071672162357	0.0	16.563622350448224
25.084249108903087	39.4195595901019	19.176858764373918	28.156954026837454	42.577509114561195	39.49292213247912	31.84332771287886	29.308412198374782	13.337660422873322	36.45949226788829	17.387025400684436	40.366914310868054	34.002583612399526	8.886279645854636	23.1754636397262	18.582670802541728	24.883669491305074	31.171625889091413	17.56340779629265	13.076541023364566	26.41404693831895	18.611483811577553	12.616922341081903	8.396761572458031	36.452965539864024	26.40513418594121	38.73880863708401	17.726600151563925	26.04835326228887	20.03139154920676	26.207438596968895	27.38415778852288	4.605680867312751	18.050369878126922	39.04901740922612	15.807434696549263	13.689691198059883	30.68960009246313	15.007413283328182	43.6764662374974	19.328424437401306	22.359602383085903	20.37238100028208	29.83009476939476	24.319689886462147	39.14095851674933	23.00351205677911	41.76511721329533	16.563622350448224	0.0
49.044758850418134	15.77861219691745	31.177088945668647	44.417594119058705	6.301039081163365	8.224714564695098	47.1843487688399	68.28509833320298	31.331014003748688	11.514232349020356	26.53887961345554	20.154858222236196	10.499612107122884	49.53284082412601	20.270747682212512	28.005205886215958	40.74181179454759	13.181709713539972	52.246554104082286	32.70734180758824	27.024822787617108	54.93829190630071	37.19684076264473	50.628776413606865	16.14809540945058	55.551422645612796	18.762369859887286	54.903368416834645	67.54856852882773	39.938080528202214	50.49742009306049	16.608214274617996	46.53836987512595	42.73368498797079	25.866732939733648	53.025710026881804	54.22380494182179	28.089700916159835	46.2604307039633	19.897189200481613	25.54316436591062	24.18653197819445	23.867023272230185	51.49489322693069	64.9026189773234	5.252192381848401	49.219343568387146	5.034750254329229	53.686740525238704	43.44621043883583
21.897474757169725	47.92297909995266	25.94757462996716	27.619307167591476	52.699673998336664	51.26856300243621	30.397970783680535	17.09781401578617	25.69016870557465	48.4340262074351	27.882094479611272	47.89965820718698	44.40378614928947	4.9707918482386795	34.38951704140396	27.284704912913003	26.019207892570993	42.83198557235968	10.76889295982895	21.948706818738486	33.13834227561512	9.761604640683185	18.5167344704154	4.096036650365157	45.050103476135035	19.72308727621394	46.61522801957562	8.509112945364581	13.627869870062323	21.951750303010982	22.374612074764034	37.89020167084111	8.220160791166377	18.535029992722034	45.19749795654687	7.6669129734411285	2.8235791524914737	36.49112763277041	13.234834400676892	51.30724339804028	29.10229451876614	31.35917007285028	30.612864626982006	26.088605419282604	11.869561325388032	50.50489477085574	19.44525724638336	52.112249827896186	8.032050391213186	12.479814932973119
9.530142043540348	27.622585308535463	11.90601051202313	4.353066698893654	35.877593368163296	41.38023397652911	8.013184728894906	32.98022923937021	28.191540704296052	40.294789987447786	21.24162677927108	25.578288109381838	30.131177587805585	23.185335770333868	26.53737764288471	16.34310260565644	1.0574167419590266	34.12055231969808	18.193577891138453	16.983094327128423	13.255303189281445	20.947586290243144	13.704431041200477	25.718377402100053	25.51727628406444	16.60556361884554	25.176544429798124	21.693193719230567	35.44625162955717	5.709974932330443	10.7584701731178	25.98215671089163	24.102766165135552	8.581360161936697	20.9058432323792	20.79809032194536	24.938724735045135	13.321825625723445	13.831005386568265	28.72922121507072	19.504874297589247	18.12455240579079	21.37112419090251	11.217656213068699	32.057477095682614	38.65845161287541	10.744431780359609	36.0966291507997	21.017889395227392	25.72726708069655
27.6468761731842	20.973824278697037	9.501554533776632	25.646254150687746	23.56892930608549	22.728491230051944	29.40515331419023	43.682351165996465	10.382180133273856	20.589023154094292	1.6588825580690825	22.78946105299293	15.065673285873556	24.53087551769346	5.728780822916066	5.05222683696965	21.288132446948318	14.40061323149437	27.97996243983133	7.860742562721873	12.261872900874	30.494940720831	12.819043552585082	25.690599595948107	18.033519703434187	33.028974173403135	20.891770283415283	30.310050965394794	42.57606552372032	18.263754540105385	29.17419471429478	8.480214939927585	21.660005702250956	19.909520084546035	23.278073929703393	28.35555151888209	29.242747597323383	16.868484664247283	22.181651663527635	25.841726384058962	1.9783341499899991	5.180594257347826	1.3680223871421942	31.381965224965153	40.006105559885974	21.329259810486647	27.007832686954167	22.828808285833674	29.05636994088223	19.041978209130605
23.962404864995822	35.5352359031938	15.622013912228791	26.123873235491597	38.7494695364372	36.108285118926545	29.947865858560263	31.471341388649808	10.594099965422455	33.198277877881566	13.540902063679251	36.53374988959894	30.196836346042986	10.90140670163351	19.51544131211784	14.740766323006053	22.512351443317048	27.71471136414059	18.14303266537975	9.294088151227488	22.74424407780277	19.719065773225456	9.6722488029084	11.215438776077285	32.56802021094153	26.317375272800106	34.88454154497127	19.027480757064083	28.876751601436418	17.687645400341403	25.2272460477772	23.57841043212843	7.0479059149706655	16.298210674237488	35.367209170399704	17.001092399781253	15.919289498249748	27.119816733018965	14.364340444791079	39.83013811136217	15.439300130833486	18.479147216069816	16.511325581327316	28.672409693839953	26.840246719816676	35.57242019034924	22.115032847952534	37.964243883701165	17.77806525978782	3.890668409938508
26.22590625640555	27.87469126870654	11.362593055190096	26.083914226116626	30.401696439647438	27.93407125095619	30.02189029616755	38.69941758921039	5.911162996702009	25.21733601509803	5.340829841434804	29.412833220431317	21.811607541049884	18.641636617723673	11.098899345337434	8.365006253144648	21.84871095608825	19.48486098995398	23.82308391596111	5.318321211026628	17.073847165705757	25.99788827845365	9.948116127333773	19.42377727739747	24.917244130518256	30.41826880714144	27.598902468657116	25.583510421352724	36.82702578770569	17.687898426006143	27.694640725130753	15.195584184362167	15.278992922151863	18.031808269608643	29.205034550306053	23.54894936888395	23.57447043881308	21.77020983204739	18.60677846536167	32.57057780373849	7.731221259329065	11.198286371863285	8.353915465811834	30.549069741703327	34.52092271109199	27.198476471468425	25.00631137634156	29.571102888658178	24.30148951844582	12.19587625244074
22.720810160638973	36.97963623653389	16.358023158680865	25.43636050697568	40.5655932449143	38.268496248366404	29.174431163597976	29.22786380148546	12.842572613168851	35.39554680867272	15.374464112371124	37.76199570375106	32.06168103741027	8.649067809347484	21.557304904652273	16.04067726598273	22.062403871766683	29.85473012220189	16.172334346878593	10.473738627926851	23.64440456158924	17.616833611142784	9.702013527688576	9.02210710887399	34.02076027625793	24.606894530824963	36.182283577872795	16.88255023468858	26.643887031498643	17.207212096200482	23.915400666599318	25.45437586320635	4.852039827948588	15.396948760684406	36.27442693091144	14.870238312266837	13.666375248470704	27.8590157234738	12.834840065804315	41.09649142592039	17.074998606916076	19.927311907142112	18.290204392452214	27.461266402258723	24.58799803065608	37.65151443366174	20.747281968391174	39.82843253943418	15.646042836452661	2.9150314527627725
10.13517067281271	27.50773537709618	13.224422268101513	3.8013550014392314	36.0421826515653	42.08340197114941	6.898428827607621	33.95635481720746	29.76703829540567	41.13651227874052	22.58628283999148	25.203679231601214	30.64385174403806	24.867124651853512	27.645674029858107	17.61752382773885	2.7066828856893874	35.01196113989036	19.53867181108518	18.582796843008268	13.721159717840834	22.23601770685168	15.448886393549282	27.411801752608387	25.547402903115394	17.200803892644906	24.946557511484414	23.035873523588023	36.68623393525729	7.486926101755679	11.19872165500627	26.801960292098997	25.858683328454127	10.256900262461446	20.25752972151299	22.23502110037183	26.480083326433743	13.163327636599075	15.42797397418261	28.264593104872404	20.72546150464774	19.111669046301145	22.5432766627993	11.053115451346876	33.27587371362372	39.24342481047182	11.660630768368348	36.3404853373413	22.417519126582565	27.50632551259539
36.04785331598509	13.513625890932367	17.610894165507272	32.33983291081426	12.942412354439762	13.366714703124016	35.597017485173545	54.261796815164146	18.733119641332213	12.568131172722673	12.543016117393794	17.016365782874654	4.315272185316418	35.47681229367732	7.033364152982006	14.050351835318244	28.280676229771732	6.96786337538241	38.29676405112987	18.61641094372619	15.220375574868113	40.9448390796849	23.16831085546702	36.6482558005816	11.209976795311164	42.205259595052105	14.912420562173084	40.8709055271218	53.46008986070705	26.674277564296535	37.54934750186107	2.51790181639074	32.600555919819996	29.15617776501481	20.283553049931037	38.97339976170442	40.138868111845476	18.05158826079494	32.342811048122414	19.147671603302605	11.458421022994518	10.482348076190972	9.786157881205925	39.03669108674056	50.81420603075001	10.965904458527994	35.92719757798875	12.016179002496623	39.644084291149746	29.765020673876077
34.87527950930731	22.255841592109597	16.776583274914604	32.91190969824371	21.6548013224415	17.0239187257582	36.638029458984064	49.590989513322384	10.106763688079962	14.265466224723083	7.906852781644579	25.233220922610947	13.24305761677506	29.58930125915533	2.8372476790084247	12.328906591649185	28.560390969516213	8.631690267621506	34.366588196013986	14.314947321104798	18.30394113211829	36.702760568793785	19.50514964607225	30.265000342195588	19.643454061829047	40.04650429258237	23.149250421394516	36.37176708402543	47.769873336866716	25.5345474996962	36.40031002257522	7.735251583206014	26.09658577780065	27.01291445937198	27.293282449082497	34.35562879560592	34.531203750989604	22.50586905858167	28.793462241647124	27.75741112388665	9.129830866872448	11.182832624466975	7.2938481429721325	38.66962678012994	45.477045188819275	16.658074193872885	34.13893575066237	20.495555833273404	35.094210636112884	22.543825857409296
44.58977739813707	13.65225990293364	26.51694168519114	40.22739050461895	6.401349725027834	7.622442373820541	43.15210729878022	63.49897548066339	26.77631345696826	9.638993564411217	21.71603938077096	18.109758376433867	5.914977576880149	44.706269416912924	15.523592782278172	23.232507675922378	36.42460641287834	9.15301544575464	47.487097824141024	27.883807614431166	22.783143242022113	50.162948118024055	32.404833348953936	45.81315784842909	13.191029057197692	50.995309047283634	16.38742128159646	50.11238690767842	62.72222011011452	35.38463312532634	46.060075794409606	11.786805463046148	41.72971800121629	38.09086462993038	23.32063831814727	48.226021711777875	49.396656746004425	24.32364047552728	41.51066194130697	18.65740790259641	20.725880791943318	19.46960872187863	19.040030216229304	47.2107335301444	60.08312067035892	3.6402285968283463	44.67321327371079	4.797212130290636	48.89133346362699	38.68785124693914
24.945490729891297	12.113787120123174	11.889002693166416	19.2853096418097	20.631819686113545	28.329901139681933	21.69963276167149	47.26761551937823	25.995643370932406	28.22248428869328	16.85527723527839	10.62973065830807	16.322491233368822	32.72118772858485	18.05580991926939	12.941181836146786	16.221531237213416	22.737621676800224	31.37156604473538	17.9781103905987	4.529512048202125	34.260811952968766	19.257586638506503	34.78462115431071	10.060624352385215	31.934461796500777	9.82433055881258	34.66645295011483	48.50739385687661	17.215383121027024	26.24681827222044	14.733853478426608	31.629261228068277	20.74316408679698	8.123728934522717	33.21784022376692	36.17755403454105	2.494071380312492	25.67707577504815	14.004186751382916	14.080477850712542	10.584086309638039	14.756309051277494	26.53956152115601	45.32248438709726	24.985347728430735	25.762448381138366	21.047068796290354	33.678223559784584	30.933077456645535
4.801847334533871	32.46696599422329	15.4172962246093	2.859077141407669	40.65783351109806	45.706625695374036	6.146762776086848	28.70182596488438	30.373238836151014	44.42831610929433	24.4291752136909	30.382657535422346	34.692276072590175	21.523371847715435	30.25606941803511	19.825128330899034	4.209602692498405	38.19693474058733	14.898238836313247	19.27004576608756	17.933802904634387	17.43135664842324	15.00326101461275	24.114952510212838	30.346122728947908	11.877589957932084	30.014020019499032	18.342651225584646	31.717422387042085	6.867075112565528	5.932455685797161	30.208703729523425	23.268275446856872	7.653327752873996	25.565605584884672	17.805482696252035	22.358638276935324	18.161894516281567	11.842117635598601	33.50026690391372	23.05578145504894	22.167163477173666	25.006533846843606	6.6918407211816895	28.28279116992538	43.12873768678885	6.456875818772961	40.839138384895506	17.877121566370885	25.700358019478685
44.05961724668933	8.907764119680246	27.123040909871907	38.895585855706564	0.947692155398844	13.699879664519294	41.38371557507796	64.61590822455146	30.991555044477145	16.05312810825868	24.45915387418947	13.215496454972588	7.977693024782414	46.91320667242899	19.307203324498346	24.687330223151697	35.50434578781701	14.920974206957505	48.4551991461531	29.92932359877173	21.86347366092572	51.24891291205445	33.848735580097404	48.312320595825625	9.751197227227674	50.815110045814045	11.929723898397596	51.35538367465221	64.53365563633002	35.330143224809156	45.456019040767494	14.506989970263861	44.37512443940264	38.4177777866969	19.0251004247558	49.584417008974135	51.340063883152204	22.136814621553423	42.45469127957919	12.971861819433354	22.82020317664804	20.634666588004837	21.50772898702183	46.101394470820544	61.686869944237124	9.756899616878922	44.495124503827576	1.999207470755151	50.19311396257834	41.83779322226851
14.451592442901342	44.83402375976948	22.933894390216036	20.736228970608977	50.83794110734065	51.426707183396346	23.125879970775962	14.915771575877738	27.847894411128465	48.998453164768584	27.441895253423503	44.13347051637708	43.03091279976975	7.576937329464743	34.27901952632833	25.443888793641868	19.910075829874877	43.0002039319218	3.094180015721263	20.906642930226553	29.47830591575951	2.411396350565868	16.22671039539071	9.430625798434862	42.117928513574924	11.943017610571667	43.11786571527859	1.6117213471694574	14.993457424262097	16.646713575356728	14.758316033901307	36.86025635512907	11.708639940871644	13.011425930119866	40.655957874237764	0.43562658230339313	5.018100503284885	32.08591642480578	7.83704501532254	47.517575360248344	27.93131144301034	29.396701650907453	29.731855044466702	18.406535971861594	11.856310991184495	50.06999483047623	12.02166963182462	50.48264873295495	0.34821259291418805	16.216516083200993
11.568332513236733	46.53544710632393	29.987154939934538	15.322615746668022	55.16390970237121	60.50434968613023	13.398622325934559	22.94254735631977	43.16960239617735	59.1490291805139	38.56291327863301	43.91398537093372	49.478186675067654	27.83177407955726	44.754008647120635	34.28500343466722	18.954357186260633	52.897780852551996	18.299911454731006	32.71448568627916	32.63445612341548	18.866607964819988	27.751112286524354	30.092832990256397	44.6595312870207	8.98280776112309	43.8698003501796	20.125265943437498	28.725875698200227	20.920496258603	10.05591289395075	44.99015188303391	31.263792732000745	19.687022963632433	38.47253886028013	21.12374166167518	25.79661706119731	32.23085023408135	20.283240435334246	46.76053475886688	37.5086996389593	36.905324704923764	39.493989341326724	8.166199552635048	25.585291513630594	57.93951244893615	12.740913500732093	55.43920454301975	20.636557064575914	35.09039475249042
40.20418259346544	14.420271724085046	21.764357705729818	36.41136649855847	10.814206698014605	9.304621073119803	39.60671827702501	58.2295951572198	21.15190950007344	9.032849214996595	16.15611926796723	18.506155745857615	3.7739207181219268	39.16103052359853	9.837363616278045	18.125596438981184	32.3903884069305	4.890542796364128	42.32950536725617	22.467419383220417	19.157601119127264	44.94675363172145	27.1627371830525	40.20587527898046	12.792767616158583	46.359997500322415	16.484080108895878	44.83785534521395	57.239032697071124	30.833650657674337	41.70438485337839	6.551246856160503	36.10458118954951	33.29854483062821	22.670726590084925	42.91763833299355	43.904868812274685	21.616798485845575	36.39819656794273	20.023102153354568	15.396628486193448	14.63509390985789	13.604674225362853	43.159923324977115	54.66233383589666	6.830529611305001	40.08514939023628	9.521178557884568	43.60037663892796	33.00849321911076
17.23182266780255	50.615267187672984	28.9372677007695	24.214551325268	56.935662984995055	57.74830353644504	25.80281610155149	8.627768473141376	33.93905273855859	55.317865368782705	33.7621781006116	49.652136181820865	49.23825697804634	12.820632871276901	40.60105421992025	31.657664485997284	24.35079655167995	49.32296900755812	7.678384657675136	27.218616899560985	35.18201988052007	4.8116183642261	22.467501422769026	13.863402299961823	47.96729722816638	12.091069447592249	48.757031022721144	4.770107409844612	10.19941327542019	21.85958885505532	16.977242473188003	43.12657803776983	17.100982309213993	18.28617468544084	45.812329895422664	6.7444643941260995	8.299369979662936	37.418135705469076	13.612663151164394	53.003069548278084	34.21045864988459	35.565042106144304	36.02855458284155	20.08100522006954	6.75556776122002	56.36747884395501	15.105938820428904	56.627680701363005	6.024636247492657	21.70649452490374
40.6134217277842	23.143921727541983	22.308274474280555	38.35648606802812	19.983625114887698	12.153957618758506	42.000141404033954	55.241233480405995	14.391388998690486	8.923382265231274	13.718667131347996	26.81486116666339	12.74774460918802	35.04610802064999	7.497609752825859	17.90130262512301	34.03376246186491	4.870422645554761	40.15543513023338	20.146358775923215	22.79380738768205	42.45328380464668	25.338246347843402	35.54527844793007	20.99706139145986	45.86892757040359	24.714498551520148	42.08935738028417	53.17787555094575	31.22440435113656	42.14051849727816	9.946881876625167	31.377994765102983	32.81201146006671	29.961551777816123	40.06317338793866	40.03052217503258	26.551049948851297	34.61738960873988	28.806318933546716	14.66823434161525	16.093583762682066	12.71670896341517	44.31474616808893	50.99377311073049	12.848977715038183	39.93179641061201	18.552239101189862	40.80903469772682	27.543094391481237
21.452807706743194	50.058088439200105	27.993024363384727	27.71707273030851	55.25326229315893	54.330488797152846	30.139396196720988	13.621031492872309	29.016343880259775	51.571133148435635	30.71929992860566	49.774953250946744	47.076614426082834	7.757679950727885	37.343058771077175	29.730673507835498	26.65016300481398	45.8766557741482	10.098701442072274	24.568782903245072	34.997400132299155	8.238948528564022	20.700842915265046	7.503811407620823	47.23297589392257	18.200971106392146	48.59333201266686	7.024266585474496	10.429639451004421	22.9897293468543	21.696372602664006	40.63261965437368	11.516915764181025	19.416883860493744	46.7312769400196	7.064672059101214	3.104407283272027	38.05611906292557	14.041544616450754	53.18151648187695	31.757541605574115	33.79919482418609	33.35667497377861	25.277069965985113	8.421307882717278	53.43426355233067	19.031080194527174	54.73286267934249	7.087526050796828	15.898392310836826
22.26426373308512	58.3462845090177	37.34539094755957	29.28559036379388	65.31780331614573	66.95799488671545	29.675220347050228	4.121119479556087	43.56238076753356	64.64993875560594	42.99382880280863	56.898639514738356	57.94728365290493	22.408329982003426	49.84476702515794	40.4842562208373	30.65863589173217	58.579299856878755	16.26233980530414	36.40829914868362	42.95470243820079	13.785906509506479	31.45332073932775	23.22534409499028	55.85592383321676	15.348432068015011	56.23408307616095	14.173940288806163	11.188805523933961	29.30565639748703	21.394568484245568	52.04978977210758	26.6768076910295	26.01475832519702	52.48225482204266	16.217606932776498	17.6717424210767	44.52999544027584	22.19085180756955	60.153815640074654	43.219377211559674	44.24576811172902	45.10113368079294	23.29136924381999	9.400672670447111	65.38889387526088	20.844971581737333	65.13341523989466	15.456020936145652	31.279228949980517
24.07892646823363	53.022725777834914	30.964109827909365	30.50774948722398	58.09921185329223	56.86038726534805	32.79558297323888	12.663861348971993	31.21523668130071	54.02489778290737	33.41440298358057	52.775974293142404	49.86796610885032	10.413424129931787	39.961959116781195	32.60476249173265	29.579188371835368	48.42200361710178	12.79650821427774	27.370754864509934	37.99664794365333	10.615332689581662	23.636494522739838	9.637121033424782	50.18732741982869	20.282672770827226	51.5826376292764	9.494630755062653	8.126823118523975	25.98439798437459	24.218383861970437	43.38651005765695	13.795860196582904	22.400377283811306	49.74610110912756	9.882779349131512	6.090984822389403	41.07098101179015	17.031235020233463	56.18311892214848	34.55026880496245	36.678286988058545	36.10649213375564	27.70730246396654	6.967551237491422	56.073981183727895	21.688836009573745	57.550391922608895	9.793840318186522	17.927351147089148
12.212937798621923	40.907237435419674	19.028955811801257	17.781172312613663	46.97444443315077	47.895542245156435	20.575874777748634	18.623256223376114	25.139169976653417	45.574302566133696	23.91964837968601	40.222665523507864	39.23991603532405	7.366472312909071	30.770698955900272	21.65960865087978	16.44817470892319	39.50504063870456	3.0575480851612444	17.33869102971287	25.5537704339418	5.316200021384875	12.481539428884668	9.837535942599672	38.194246172075836	11.756130354092381	39.195072271340585	5.269699179118276	18.904351803348106	12.872289444588786	12.877117194612733	33.14468337918908	10.65950208457713	9.257712885789518	36.81893256872756	3.6108512342738748	7.475545061259079	28.216978342081223	3.9525192542720475	43.6101361161303	24.244514335415293	25.57160733486363	26.08794402449171	16.64849587859272	15.783374337736037	46.417864566949234	9.782621111596413	46.64441473639992	4.129810398603491	14.722722730433086
34.282592318301674	23.38849285525861	16.45488752275451	32.5944827381123	23.04409728724919	18.316861209018967	36.36960188887451	48.47666349168315	8.684862766752007	15.455959926781732	7.291256347706228	26.235009043874403	14.593150658143992	28.373144406722712	3.7198676661375347	12.013586516587596	28.23238298813703	9.976184869657738	33.38418237239903	13.47194724013353	18.562403604158888	35.670666377860414	18.671677631014443	28.990239516225223	20.719565102539097	39.287359068877024	24.165321394025156	35.307358791108115	46.54143395338272	25.018092334452522	35.80306958291587	8.869945195627398	24.819377451760662	26.32980857878942	28.056336824865863	33.28237995820062	33.33468260568566	22.899308714494886	27.89123225974173	28.83962099287844	8.905240103997643	11.349310138353003	7.23475279484	38.17726738643712	44.290931841239036	18.05139023249739	33.45976146671827	21.899077324432074	34.02729543903976	21.199786777488278
5.0925031374407155	42.14288606709113	23.370389080473075	11.639559298039373	50.08112065981651	54.130183968247536	11.979940809300322	20.017839278097114	35.3475753119632	52.48978146339686	31.356798183698885	40.13656802838716	43.65805753444241	20.025639263425813	37.81532593769978	27.436749775186364	13.809715978261456	46.22402902721159	10.688490048089179	25.222827086710993	27.27475094425932	11.896871603338289	20.121555122659885	22.390917500634178	39.936204505278674	2.4988484592718354	39.74057325610872	13.129092272986577	24.312242146642603	14.249287335402954	3.825933703864928	38.6203696824745	23.286820560046454	12.25153238024633	35.27675849578935	13.718266410629932	18.57608152365935	27.88480475628244	12.228290098097764	43.25354314692855	30.600567892593634	30.474119390262107	32.598962779316935	5.774213378780353	20.905288175963495	51.85639695956357	5.124546996251681	50.165050105398194	13.360343690085056	27.03784950388854
33.238293366696226	18.925348333761242	14.7321836817833	30.671779384042082	19.238848138124553	16.868483055287093	34.28304557830694	49.48010181683466	12.426469775446533	14.732691669615297	7.134325135910776	21.763622280656882	10.627383116715825	30.01556212378541	0.7706752125174339	10.424047780005003	26.369870988236183	8.523776382740731	33.847297075359215	13.689010793645291	15.20472869520367	36.340384280674016	18.696540534530882	30.97467523926334	16.239984485576738	38.815019238416475	19.689694953251717	36.12822715858115	48.15938703859037	23.789248657348068	34.76585111109131	4.447165819668977	26.85557838985654	25.668636042013286	23.77120669250472	34.15760191606904	34.832427722202205	19.222452341400377	28.059623800863193	24.359951056584304	7.234973803128083	8.356382442782705	5.236636497061599	36.776160453440845	45.67953537238662	15.67786920996118	32.72546906079114	18.243727500799068	34.86784757100528	23.736541817686497
17.451159486387557	54.492522821961046	35.29529368347607	23.61560369980601	62.408570333102624	65.95815876058899	22.89613193056565	13.591340352997976	45.13954205369072	64.10076892011652	42.57785303381759	52.401833733299256	55.81896724345318	25.912528279994888	49.269158042113624	39.11872960456908	26.15747829348097	57.86133633586926	17.092897537355295	36.13053938282572	39.6063901915866	15.93349263080714	30.93165215653326	27.5428707389702	52.294849445530005	10.719474046676522	52.0620821024508	16.950629164631522	20.309437084642965	26.333335831935578	16.13380933476924	50.53815765340359	30.04042688665922	23.78689196113957	47.37963170622231	18.7332711914801	22.211395656395727	40.20897905984257	21.797738294696487	55.467248159269644	42.178054288757	42.423763455703764	44.16141359693736	16.615165482412774	17.752448767441766	63.86975497289722	17.048244520097214	62.46148425735945	18.004423769440553	34.48975106598733
34.85109076023906	21.163278523449463	16.573296680401313	32.66545774498134	20.58373082506665	16.385782730002827	36.34943171999101	50.057961225352	11.101241582698725	13.788080546130788	8.033242403435553	24.181249344653587	12.144913854270342	30.187636235527915	2.018727963353677	12.150301078634273	28.32848906920597	7.936105512496848	34.70253173471694	14.564812460971353	17.670823292190434	37.08779062151787	19.723638830457325	30.93846536707074	18.56801609992398	40.163942836655984	22.092884166471062	36.79123225240607	48.37368618312758	25.4604110127046	36.378396486859536	6.6529404365803355	26.7768545957809	27.078075433421347	26.345760718265733	34.78620148599233	35.10168666890386	21.774698317373538	29.056773339114613	26.677609460875757	8.91982874577238	10.65327836449386	6.994380280332544	38.55746083437317	46.02916261973658	15.820465385117684	34.190476887672226	19.443196890642817	35.51737195516652	23.325716771697408
46.37064625109454	9.704410125632423	31.756227639922557	40.2665199494	9.410259110577782	22.66928499147656	41.98792806206758	68.66238572765637	39.04379545877515	25.340469765982302	31.468170159507416	11.412088390338026	16.44745845232544	52.60271497321122	27.426481110666863	30.433874420268186	37.638505327219036	24.225337163260424	52.619232531693676	35.98246395159863	25.11598299303719	55.495508411944364	39.06796258550312	54.305292548651884	12.508125508992174	53.40643644385297	11.708168980738025	55.79634080026374	69.45823366068977	38.64976035224258	47.616151155118565	22.27187515608807	50.6092623576872	42.090605926944164	17.10618930455474	54.20745092396071	56.63283868481487	23.549571398683877	46.7581439319042	8.807540435686867	29.33467510446852	26.43093023613361	28.45500840456732	47.5161195413957	66.39311802275996	18.891094554037778	47.27550825121487	11.044275236426149	54.73262097703157	48.66088112128437
39.606083107115126	17.70669623106585	20.999102280459255	36.434879689383166	14.616291854790372	9.99023332303066	39.84636411248993	56.37672595795642	17.80782240223843	8.225756652746192	14.030431511418167	21.546506284104392	7.187271515672399	36.81803144808297	7.236549832246058	16.939068067241045	32.249934407643174	2.0989383149830627	40.71958791533091	20.58035470149217	19.726887358416377	43.22969573968917	25.546454041202075	37.67766422122589	15.73231632903684	45.43083096432639	19.466420641757637	43.02424675724618	54.98752183259546	30.147987075994294	41.126808295978456	6.201059550136601	33.52972149025689	32.2806384466345	25.150993198735634	41.05441888566293	41.67293197918985	22.863475971619113	34.89860199682086	23.3643779255762	13.89270217184433	14.035773400394831	11.935160625752143	42.889989127193765	52.546474288814814	8.975340284958119	39.25622674824129	13.2733104241853	41.76438119290912	30.165992579801795
20.894061692463698	55.65457172074687	34.158614970514506	28.011275831508936	62.18138818361307	63.13912890858061	29.030554336935577	3.354065512034693	39.18001279813934	60.70496891744715	39.152597377661564	54.51618379575492	54.55950711345706	17.837476030739392	45.99203107448686	36.99174130293747	28.72673473582467	54.713950892232916	12.826015147914175	32.60565671964793	40.208623058669716	10.061851790630334	27.8231308584539	18.509214973075423	53.05620670927782	14.612294945588468	53.7044581335244	10.155031461596083	7.963644061952395	26.705627013689504	20.318708650488908	48.486246141493815	22.075339205001445	23.21892948701287	50.443231361817034	12.13450396625249	12.991962807971776	42.2028536138377	18.82786879733716	57.836493719947	39.57957441662985	40.870061427624314	41.40695833750589	22.872401749566794	5.228332782056036	61.74459879468673	19.073780519646192	61.90525238581932	11.415113268744744	26.66296293211282
26.01001623335663	14.069175040226673	8.431003622444601	21.953101793945844	19.614058359072892	23.74896199638074	25.196226683951302	45.92370953854174	18.87028383441726	22.86333544654746	9.767604471258656	14.89847268573713	12.66555475527786	28.969295648110105	10.872765050064015	6.951450819608329	17.958744106340635	16.85946413656946	29.759293015119525	12.522290361489471	4.993203575769558	32.56668418076144	15.480673506444635	30.68534375562064	11.149946261353463	32.473250995922555	13.216374513817666	32.7103121456561	46.0904810636741	16.8629554383427	27.48181968881731	8.567899275160404	27.0645854877672	19.77326426904869	14.778822606199231	30.985755114774864	33.08114898793135	8.891793428050729	23.764869959402528	18.165597663240064	7.021063484563754	3.4524036950599752	7.420525753158867	28.746452496244796	43.14514976218016	21.043097098750863	26.140205895824845	19.44114255589189	31.570831210323046	25.523865637034945
18.85837392202513	55.697584946622676	37.10417570941242	24.54180768104989	63.84592852897408	67.84378896038447	23.38051044826257	15.932681789524135	47.560430252758806	66.08647229081274	44.67624374515508	53.42049938962425	57.48012663073872	28.634588686666273	51.302019684660664	41.04744383545205	27.43155065802752	59.8314578883336	19.668686475291004	38.29771162897591	41.048965919018244	18.649851556608915	33.10036746050299	30.308543315592644	53.595357623397845	12.559095955320554	53.183647892557865	19.694574695083592	22.812242222440574	28.03500437398684	17.44510373681387	52.36674494405346	32.73129819535512	25.712235907771653	48.22696468670273	21.439530248021246	25.00437809681852	41.362897345991875	24.113727273060483	56.41009816709466	44.154069586629866	44.22786767099114	46.14647883982104	17.341423912099728	20.388968536081652	65.64584213979606	18.77172329030744	63.9610266700784	20.721454571294185	37.14821716890255
4.956050120393877	36.400910798290155	16.031756226368437	10.023938755761211	43.61184494771446	46.665208896692334	12.81706817955638	22.878849760986494	27.44277851874395	44.85794423364075	23.508639289859964	35.02116746793277	36.65740074930581	14.695603953078466	30.078858055152654	19.83369766237265	9.357310268380912	38.605358354625885	7.8583195153007654	17.283743724538528	21.037348430698305	10.55972463186681	12.163611165131798	17.276502406392556	33.93605819005167	8.671340616271054	34.30005466638713	11.351606671275784	25.0518882370934	7.383196045128255	6.111056782213462	31.249488316502788	17.010452316272275	4.4930925470235055	30.893449990231062	10.66439075341562	15.197014193988167	22.67392781287288	5.235827735957457	38.316463007022456	22.925042658960322	23.15133650823725	24.91685417273723	9.697983581395839	21.666616208371128	44.597337140857086	3.0160261014686087	43.53715005539846	10.780016108872664	20.134209143118444
24.654123345453794	58.30223626933646	36.48064678357797	31.735022820513127	64.38790460112303	64.51907534875879	32.99612873917851	3.6064765049271257	39.69378900187055	61.90628433756782	40.63275387847083	57.418371552678465	56.523563884444435	18.22482525050361	47.40424070828281	38.948121964708406	32.0987775050625	56.06024864617514	15.418598741555085	34.20874334327539	42.89109999274477	12.52948314680522	29.724151734414665	18.28881397102229	55.62008711750542	18.69654249700577	56.49447870037783	12.21039899152442	3.7519975890318427	29.64523053201567	24.206890596445703	50.2717842726135	22.23336580752952	26.058992460017496	53.60663370079848	13.922243035761335	13.206377091984692	45.20477387478002	21.242396200137772	60.77612046050964	41.330620131028375	42.92849921505063	43.07212091699974	26.949163624112	2.4215529325869456	63.36728928297592	22.673590322074514	64.0166315594877	13.326319335488517	26.676668240995653
14.428582259625893	26.282725129676585	4.62661543231622	13.239987872383907	32.604686479601526	35.21109914110039	17.173882104164935	32.95723307628778	18.75053066858394	33.491548359138164	12.63702288503979	25.77796006500481	25.302341177905475	17.532748204192366	18.848781155732098	8.436293266363293	9.005184897677344	27.226884382169526	16.79483281241306	7.532920139904514	11.009145181632581	19.628427333276544	4.795168393609555	19.718551061690807	23.56804657949392	20.093538600211208	24.642054151523183	19.845011439755403	33.480695576488145	5.094879832382204	15.956247982173576	19.780067447190106	16.97019923822986	6.986983961984805	22.97304563056633	18.221222812482665	20.913585804169895	14.27121832814435	10.828647297900769	29.18358207624377	11.612536261217635	11.697686197949148	13.610127859829877	18.256847986969248	30.40869930201944	33.134632270510096	13.905413551840851	32.40047173557784	18.75545331738962	17.411485697294104
36.49234134806198	21.587743097184106	18.204673271732478	34.28359566043864	20.246220822630814	15.076090084187244	37.955023102351234	51.52259332457507	11.849000170281228	12.322781630764823	9.643418050782742	24.821955853249545	12.03983239790704	31.541483829923088	3.486091216896689	13.78706337115565	29.95090734100694	6.709098552691504	36.24650010661811	16.142023201260635	19.091831205529285	38.60504922858899	21.315152462256055	32.2138827315656	19.11299783904529	41.78750017601635	22.71997908248384	38.287352353149025	49.72236695167346	27.10211251260946	38.0195863060151	7.283009150605974	28.044842717859908	28.710219240233346	27.298985932649373	36.27492614235117	36.48165639048653	23.088098361041393	30.633446954704155	27.174743181297885	10.555202603380923	12.17178826967707	8.618296806930957	40.19698110326548	47.42580648404226	14.805644543677007	35.825182139349366	19.014597438335073	37.01099619637852	24.464111781858804
15.985060098296275	34.66280657564316	12.692671126448126	18.724661532406724	39.77244787470696	39.77112160468972	22.407217627625588	26.5541865427457	17.07374642495075	37.35030300924845	15.792516722182082	34.672578952683104	31.700044817674375	8.36864582527477	22.622780809792847	14.233466124199497	15.589459691217128	31.341902033363482	11.315181479977968	9.304116306580644	19.951086196505216	13.543165779768849	5.249872310294472	10.415618107103677	31.80078675736237	18.581143789574167	33.35694496224427	13.230621703882587	25.640481134414614	10.780347814969309	17.2347149383114	25.3756362306614	7.782127292592442	8.614319436953496	32.24081054830627	11.238443489443256	12.427098407592801	23.559877169053053	6.51640306224647	38.07726286905997	16.43725186603636	18.294270817035247	18.166158650924938	20.709809488093455	22.922651888680825	38.47778044958494	14.122133057679804	39.29409934234755	11.960121505899735	9.438249603435505
14.898367688898068	48.00411282395703	26.3776673442568	21.78920903140326	54.39224517011044	55.433639279174514	23.55608976810932	11.12381799427593	32.059277769171715	53.06972377416179	31.448685163804875	47.02493251024474	46.75294407747222	11.46234986364134	38.29768489921279	29.188095633990667	21.77799415165389	47.02959544493532	5.070001685286787	24.87811505884415	32.566949259635	2.2552021044311554	20.033757050826296	12.925232932095833	45.36553784432677	10.390873469955167	46.13440326211371	2.605992608359617	12.667195859810567	19.231897264626543	14.769268953087245	40.69505157443499	15.70562576635308	15.65887833660843	43.19223135417359	4.646693231377876	7.610969839999417	34.79071103353625	11.042930301226479	50.375289999397204	31.800704214116315	33.0635375891898	33.6442400911136	18.052086891016536	9.253891655612478	53.97476545331613	12.686733983849582	54.10453560305608	3.872661087073445	20.273574528188643
23.27855797837198	17.220356132910872	5.217320421178041	19.78605100963141	22.809698839680436	26.10765357670655	23.260634369504327	42.707106582353795	17.357788615259086	24.87098154648738	8.296275765939024	17.703627532530348	15.557573098614343	25.769646689953955	11.486179809192091	4.2173311155336775	15.603249768632239	18.687131501723844	26.546529621337957	9.605320362935203	4.804607095257727	29.342305589215357	12.242278458059975	27.533860853817373	14.333952663848049	29.560954528230692	16.155344632462654	29.470553320244093	42.835519819493065	13.961000430178869	24.77569626170414	10.600944407015907	23.986579280581292	16.696927893597984	16.772821747372006	27.73669745140788	29.837983209582415	9.492602223165123	20.545822966121815	21.044200015471148	5.601192618100818	2.8018721473512085	6.839266909674688	26.29977917696501	39.892173713526496	23.672603182133305	23.246249703528452	22.579449495142697	28.32564143590662	22.680601405464078
32.06357463999295	17.599483017600157	13.475522790242882	29.25029610242006	18.673017678759717	17.59126937745633	32.8103023450214	48.96773458281315	13.374254062951508	15.748877301078432	6.822498651217751	20.25364480566531	10.053761754016696	29.82502119021271	2.3844123570633835	9.315567069200448	24.979201849028787	9.482714441408987	33.180624725657346	13.156201583312825	13.50460719155489	35.73965480562491	17.990050464141696	30.920923140094292	14.837149043829987	37.80547198460696	18.1987353824102	35.58498507674101	47.89297257038122	22.60101328540557	33.58839848347009	3.4814127704664948	26.849430635218418	24.652897444820827	22.081590293237365	33.64321961678583	34.55880426492316	17.47648895829362	27.31645218834228	22.94301928480629	6.266381389575644	6.811761958816537	4.3414824151722975	35.48440447485226	45.32634750508325	16.021497656979186	31.650649792548293	17.800231588502513	34.33721985797259	23.97199143922868
24.656968719264615	18.16176116821407	6.0691122569689995	21.710079703785027	22.71353892219848	24.69081589184393	25.307621901850617	42.97440680817004	14.966347030627245	23.1747975776638	5.841234266876783	19.187890532684467	14.89751755972818	25.187200341935633	9.218460365210767	2.8745861068096588	17.430028453710282	16.924715331778764	26.88720491411825	8.403112054795407	7.311578131602603	29.606145399657986	12.005322544465159	26.76712847504906	15.204809264891477	30.64723254960232	17.479309840865227	29.626488507650564	42.68174513798802	15.210666187890421	26.174882410644496	9.204419424784314	23.02838329615882	17.568757732005896	18.850990658943193	27.803101128364155	29.505589755191817	11.95764651195768	20.894020424645625	22.439477252095553	3.093605496954002	1.2177247715464763	4.3360268489499365	27.960298447658253	39.85438404866596	22.553579575260073	24.399046073848897	22.303111467756537	28.43542369120356	21.292073040459062
22.07012276631453	58.203995645716354	37.23996764794444	29.08211303086275	65.20297544623642	66.89674453191965	29.447818038146316	4.380027932146964	43.56580997352169	64.60083410261134	42.93837215628491	56.73901390800269	57.8515101404768	22.446465508070922	49.788923346818066	40.40020215766029	30.48378630357391	58.52329215282842	16.193398935327817	36.35130195351713	42.81890780246774	13.744777111227435	31.383738506880906	23.293083510357928	55.72056430396377	15.138367311406226	56.08272396467808	14.156681529185333	11.435374591200967	29.167074869888562	21.189085234958352	51.9686614002499	26.718480427761282	25.890212105710663	52.30563608379809	16.202225653640944	17.73333103738924	44.36993700917669	22.107622059857338	59.99019846889446	43.146374969481876	44.151771234968855	45.032234240240435	23.060091034562447	9.599909292646435	65.31253329178901	20.67059703372461	65.02501951420155	15.438032460453949	31.322351562209423
46.87484662321967	23.52026993582955	28.311622125674678	43.99705122102584	17.462433771266877	5.824995727714398	47.46101476972268	62.33947055318132	21.444438805706987	2.12332896021403	20.41577352820358	27.756210290018082	13.066254720928265	42.20169401726735	13.695056902045245	24.066980566514275	39.76852399059808	5.580679661544457	47.10344396378776	26.970955890126632	27.401424627424884	49.46292387166202	32.1180170151227	42.70696172356866	22.124767616717367	52.44310636063429	25.77669874359499	49.13567369325138	60.33998241050033	37.41729899000831	48.40157503080803	13.873976967884454	38.54031738066353	39.30685988956162	32.04786610900214	47.11862107482662	47.18038364668646	30.460038079728427	41.46122840773319	28.985403588499615	20.88570095249994	21.52898334165144	18.887283168041698	50.32243951238081	58.14192481069295	8.290746065963875	46.37480282476453	15.837993327563728	47.85793493175737	34.67597875450389
30.059733774477458	7.070857264304373	15.339005693678459	24.495044361842254	15.462235905432019	24.095062750684097	26.869462083507074	51.96367485815414	26.570681144511614	24.45799748349637	17.647999116834427	6.829924411889337	12.075932838762562	36.39045656892746	16.79251708597862	14.963882434431516	21.360610719338684	19.544070622019724	35.92251820853926	20.47485753077992	8.42010030520158	38.801283787075334	22.784675747408148	38.27506383638129	4.850504422718271	37.00222401973622	5.330488092105767	39.12031190437455	52.84198807647876	21.97767596851863	31.38674658481047	12.375499397979786	34.827940450705576	25.392831935426177	7.743944031937441	37.56426142402307	40.183263719411244	7.62136062026483	30.083568034080596	10.162461804106266	14.986026453845195	11.484350864054162	14.967252724282783	31.746686317829973	49.73863388401815	20.516309188430714	30.775291935731893	15.95352179894529	38.073051512372274	33.53720978138576
33.6769341128026	8.09023191888358	16.3761843428529	29.01507390528282	11.650590006993376	17.635482308448015	31.88624446549685	53.869160643930094	22.768404505906553	17.77389896191393	14.805270272920362	11.044749414499181	5.611451281192542	36.43793510244164	11.636616206277015	14.125083476623228	25.31769368533529	12.871700949403216	37.70819065458191	19.54776936650628	11.599733906885826	40.503323130112015	23.18461571948056	37.97244418582623	5.37740345845723	40.293369759708185	8.94143417106378	40.61866848181271	53.8737225940652	24.723085956929435	35.11470445207023	6.544334487066863	34.15205074770606	27.721821947276595	14.192400607152384	38.861500353345726	40.74526882440841	13.161626352860079	31.707882506346053	13.495433142759145	12.694656290571444	10.04980527346481	11.796085659378306	36.07018421433165	50.98735281993213	14.28781548835301	33.95898295710139	11.50242029363044	39.462917250595304	32.019186012919675
42.80844256304406	25.66048787815852	24.690348006285376	40.80078555197198	21.843823213332822	12.395962193936194	44.48832720280525	56.59884493963	15.012612921270117	8.801628049517646	15.810605314582087	29.428066213093828	15.127165462502955	36.2094152939761	10.019362705216487	20.2516179262689	36.45969805722273	6.726801417228019	41.811535206735456	22.04297503549642	25.490095921655474	44.01254651169788	27.24064394541484	36.52657890935041	23.60628769434364	47.86628538130474	27.334281278610614	43.584566268571606	54.22951996091335	33.481372291461945	44.33215356199203	12.708615618002765	32.385254544059016	34.898125950173984	32.69104887741718	41.54522522183243	41.22181854458084	29.29745691957165	36.413807563125395	31.32058672202369	17.03236272909061	18.69043799477593	15.12981454079253	46.616842043597416	52.17610775417544	13.897107710568235	42.02817730316511	20.337777245093996	42.30221399387348	28.34199538261457
23.872617024825118	27.585641140286135	9.438866322513402	23.754982485682227	30.867522878240692	29.365672246190787	27.695964219365177	37.01743678565725	8.217371169468718	26.82243060463041	5.7187963715950465	28.776366124944506	22.38547714759758	17.339600966663337	12.27694299111661	7.132964777390866	19.542915695229492	20.90728705896965	21.84028457269476	3.0207367899928363	15.701117273570015	24.120361265319936	7.6140050199631055	18.39230899459178	24.61694140932229	28.169393638563236	27.055470649989996	23.77785431794513	35.48302881959645	15.331561363837018	25.345719931078524	15.79534314094713	14.342126625480962	15.683087266796788	28.10834187702952	21.762439387722026	22.161333841330702	20.330134031122096	16.461492679483136	32.0211535102497	7.44174461358994	10.576153201206079	8.59173678370326	28.18362823169917	33.04103281420633	28.356172810538602	22.68413356909006	30.14715106129058	22.500306805967014	11.88668541323594
23.903581678123203	14.032333989804707	14.091675839956068	17.570920793819106	23.30221270873465	31.976198408791877	19.394957713493632	47.10998936912857	29.452902451201094	32.043253282911756	20.365453118616305	11.308472547241799	19.92600933725894	34.08647647465009	22.011001219860752	16.051375203272226	15.266084591464777	26.6689020251084	31.60386561666798	20.621717025920997	7.347304136817186	34.47653707652126	21.03596821178683	36.30742194753261	12.63376121511571	30.987146941483385	11.243345180372534	35.01681049904998	48.92758493018229	17.368887434560477	25.066957056253973	18.72302593423123	33.46092947173131	21.00283239330857	6.670245444213377	33.74610888694224	37.1244592960158	2.647480090672414	26.2297567533006	14.361134973339633	17.61921519863494	14.242405669201698	18.48466336995712	24.811871031309686	45.6422741553276	28.50079178340521	25.071811386164644	23.919581147508175	34.129673133846154	33.249564169536484
31.337362900397345	10.845567190938576	13.561927624961363	27.088509156564335	14.547630812253084	18.774303987253564	30.17965634568174	50.99857745921351	20.024869620035453	18.30195547278352	11.786208726716644	13.16631275516763	7.343122690442405	33.3630306027974	9.416306984220725	11.06045552126907	23.19720456596932	12.70953995350119	34.853772131586126	16.451067978587467	9.705968960764642	37.62435918254633	20.180250206916433	34.87806782334572	7.9450890756480055	37.805139127402164	11.131150393351021	37.70392747256922	50.86997634957978	22.192218915237518	32.80440948475401	4.9288347556146626	31.049690759734787	25.044671070009855	15.22697905047962	35.9191797963851	37.70666950604916	12.27409681438083	28.84795591123883	15.957062629181571	9.603036108371821	6.987790322226984	8.795743829385902	33.989852056228514	48.01505036576715	15.842571057587538	31.473185801698417	14.236816117741432	36.53352894663288	28.93129689631787
11.848614288623695	28.941640577235116	7.549249825985902	11.793618804494988	35.477908400874306	38.08857999848745	15.715627521690221	30.151726777320736	20.427281710579155	36.30822298350302	15.17267672512993	28.204267492955037	28.22694190232936	15.760297093243782	21.583842593404054	11.263165420759776	7.968616476023926	30.049364362651122	14.013746382675505	9.424050804152895	13.54037440192759	16.874949713610885	5.121377525303052	18.113648552653498	26.282732725763307	17.228935440864	27.17456947996638	17.164539646688283	30.928016285125093	3.210846872660686	13.365174167457006	22.68712830995953	15.855021251551342	4.083890426073115	25.010825023446177	15.634847217367264	18.68383012349463	16.328888119132007	8.12771442260182	31.59611187572903	14.384704461082984	14.620531990254536	16.3816207830258	15.95508001123965	27.788995177793876	36.05016999750669	11.114279379644508	35.29709058454321	16.12386499357343	17.059283655591177
25.69358191139717	54.408975232712706	32.367374467830714	32.130687043722475	59.34476496421253	57.835458051585164	34.41181742120427	13.02932586294369	31.988478720130317	54.94449378535775	34.54057280387422	54.22759852945666	51.06413553537124	11.606271363995635	41.019432863846255	33.89215938982822	31.184850624157672	49.414689093364885	14.41885106974837	28.59612309471418	39.446869280667975	12.212229402195783	24.999729767312328	10.546687603779407	51.559562418321136	21.800258050945256	53.00977859462917	11.104939519843493	7.67496654032771	27.552810276120653	25.820010093481546	44.552763727100086	14.715513158036188	23.979018204616114	51.2636571097909	11.502099434230217	7.570842389192735	42.579770461976196	18.60452158426448	57.63573931850164	35.75845664529132	37.96766972463571	37.27536761448304	29.29221082151755	7.241188391217756	57.13616936891608	23.306909497468627	58.76810160196966	11.416804268058135	18.65552020797883
26.801093748504513	30.481656959493623	13.418880942913106	27.316532575298307	32.79780007611523	29.652120136963536	31.259319777281636	37.55168139198839	5.079655094465227	26.753780965441063	7.920381969225439	32.032702436724975	24.18082512638205	17.160857938006632	13.204484361011419	10.828807287149663	23.197569358728554	21.26655032150885	23.24809153882763	6.887817368158888	19.513641396243546	25.21535226549245	10.609625377302534	17.659303402418622	27.5267979739017	30.452825086343022	30.220371070754293	24.68659673158075	35.268844867487225	18.7779754763867	28.223665088496176	17.58684042919801	13.488079395801716	18.628545975095932	31.75558950326654	22.63946457022857	22.16496697884537	24.18436242255238	18.44136071387854	35.19201773699993	10.352688115449856	13.810210028886091	10.920402850403011	31.28082600072157	33.12615065882735	29.174190065961547	25.37554566908903	31.917073238374456	23.408134514520203	9.979042053596276
17.36002354940191	46.8508620091857	24.820495084605188	23.612564573315325	52.49305564964779	52.41210870621887	26.035097404604052	14.103946759403085	27.992661826054604	49.834761862627275	28.51677308847935	46.344368184982415	44.50670755028961	6.692646210495579	35.2899413248237	26.97409236959187	22.644485835093967	43.95551733258726	6.001532213029109	22.112880951268167	31.608913963667295	4.495079622590974	17.777978912876122	7.841636018352436	44.080637202611506	14.51387892041447	45.24976857237028	3.2358258372035342	12.935135757406922	19.159711325319083	17.64607289898739	38.1978007541964	10.96960031209991	15.546152384974969	43.070233245401084	2.9573413807736735	2.5068959323091344	34.44005937086107	10.218875492006937	49.74211127258717	29.25982346205197	30.998349704367868	30.97655804845514	21.26957900781611	10.101071890162926	51.25522804405619	14.931268888952761	52.062977549657454	3.0082494840273593	15.575232809033364
7.058717516674017	43.87990593288265	25.581224408871346	12.920508774015946	51.99821729409378	56.32950703440854	12.556670692043701	19.89524223002705	37.730398586281105	54.74130067604168	33.68648265457161	41.712442163377226	45.73401072699569	22.032967278036907	40.106856814145964	29.701580779239027	15.582884718054872	48.47469704742355	12.544489502803858	27.586522855618256	29.20799632282996	13.37407455845302	22.49643441298858	24.32997147500141	41.75014296481463	3.339826484997731	41.40555571733924	14.631125815759287	24.77105080554919	16.435974514073145	5.605242734582452	40.80622061242621	25.432586363465212	14.590826033361601	36.68352854293249	15.456236826305116	20.227509150356617	29.562872205100728	14.558321408756848	44.7675782083065	32.88042321704069	32.66110413629891	34.87858301695942	6.140982204983902	21.43651636154683	53.99614176866929	7.462227736292268	52.12651509714959	15.020620747211783	29.27619863550451
19.99277365149591	18.743562866347478	14.214269108178978	13.296471115037122	28.01705950571947	36.28620546980926	14.780506781535495	43.68390307937408	30.874981241156558	36.11696480840081	22.104681866237556	15.803360584823881	24.275426998558416	32.33448405608265	24.93892045336735	17.285772125931597	11.695798685508276	30.49352033118392	28.678306390533127	20.91680278291332	9.31503010368453	31.494850881284666	20.145777161541766	34.708719261709476	17.34054785358027	27.056451818257266	15.911721037554821	32.15876427717843	46.013098868652676	14.793837505970615	21.035508363037206	22.31864613358208	32.28952789606978	18.36535701618137	10.469373612833076	31.083080530123585	34.85586534731886	5.567193569709224	23.73533694227304	18.660145002552778	19.514638354379183	16.535370698030615	20.756992456428772	20.429977013832723	42.65395581973808	32.92636754716944	21.422433488891958	28.607140137704647	31.38363021972846	32.72822913375441
26.19654561288499	52.63135008742404	30.730206614954625	32.2202079356404	57.12818257745385	55.05403792069768	34.82515502736799	16.400029354309268	28.959571910404417	52.077727657815316	32.099872553805454	52.70788038776295	48.73737535182976	9.669974379242214	38.415572327298634	31.861668010344935	30.80880592123524	46.67464954014307	14.856397317310687	26.425351409327	37.965031742868916	13.185455111446649	23.27519613103121	8.012182276876558	49.73861488057696	23.16625087232178	51.39034792728042	11.954884927114293	11.146311131274532	26.819384482752707	26.52305936569568	42.16984571750269	12.05678850517182	23.368975365267147	50.07706196857236	11.740666288284148	7.002518138486917	41.370273838863135	18.030470228203306	56.113498709336326	33.50503161498351	35.92467192057485	34.92068579114685	30.149814339287783	10.635922278989684	54.51139699852324	23.75441729587571	56.481093939810926	11.887866199240918	15.639291346162233
20.368492081015443	56.063087020764634	34.916712827044215	27.45604289752849	62.915873335741104	64.42055861545197	28.1085608522946	4.066153005710324	41.00139883686805	62.09702402296276	40.44927754123117	54.71022689674213	55.484777531239224	19.896017657775705	47.300355931528756	37.993437775883166	28.588586384653134	56.034758473655025	13.74726010704588	33.866367304512615	40.64525860969398	11.229347941553028	28.932929373152717	20.790157341312632	53.540158516870314	13.651386510801215	53.998759021871024	11.604866153273766	10.372269272500686	27.018951886163247	19.60968876308111	49.550552708124464	24.171297667671034	23.666198175916662	50.40598371463755	13.648547215105888	15.220724041501926	42.34962207173774	19.704338304868962	57.988509269199405	40.70381207616263	41.780259204662215	42.577567618420424	21.79798837535274	7.937886514110979	62.87836450052454	18.793888918202157	62.709085377081834	12.886969882888856	28.77632557789563
27.797838438699532	55.91572397727968	33.924257530188335	34.18953691647573	60.614035181544565	58.69029801991825	36.51257250920136	14.255039263215746	32.600017975245166	55.72071171883285	35.6546364674873	55.85126502220383	52.26154059560537	12.952124268517595	42.01801339958183	35.25633195418555	33.155405949802415	50.30475350592862	16.498475696049578	29.87552384484277	41.0777199498061	14.334347316945783	26.50545832610732	11.544994535637374	53.04392698051557	23.922344512954645	54.58950375726295	13.216281542409888	8.122690529227288	29.42810459066427	27.939560735282882	45.71086464103364	15.647995020879796	25.88148926389735	53.01592008414164	13.539331035026082	9.36978686417021	44.31870524831051	20.502109061070048	59.259697937843285	36.995009645253425	39.328370150083465	38.44866749636481	31.419707373949795	8.535138543621045	58.121888217160425	25.4036175174932	59.99322790300189	13.488715095940405	19.28312512160652
20.653515392654015	57.53372522584006	37.34080110179988	27.34765630824489	65.01280085441796	67.61310025985719	27.14579474293131	8.918437877964541	45.358821832145054	65.51875553373202	43.835352806938616	55.74345452725167	58.01546377649572	24.89194428434716	50.64655557954822	40.843842728648916	29.34495156749506	59.34708609447407	17.262153498061938	37.26700889551429	42.336167216618094	15.33184711235359	32.141559504428486	26.103003875563267	55.18724456568683	13.572416166583404	55.24822981651778	16.061144220228385	15.940043029815282	28.751605635475343	19.53638694382195	52.40234190120966	29.159269990300817	25.779953119033927	50.98921977219124	18.06008966209813	20.54950671672265	43.41776124142685	22.78093103432199	58.906946469138944	43.75710464744958	44.404315211755446	45.70015720028656	20.741581785653587	13.860115146560172	65.78372871951508	19.70779391855723	64.94889530068137	17.28479469332214	33.74223620805914
22.376428122271445	39.323255170330796	18.26745901466363	25.798231598435745	43.123853777877635	40.90517611156539	29.398587310778403	26.87362749977103	15.29998643246635	38.01569796669044	17.962422319424963	39.950342138194166	34.64528312266402	6.281157028824354	24.196565399512	18.354685687521666	22.743028347470087	32.495444876519336	14.66046091773444	12.777828498355756	25.62264813889719	15.775382788031271	11.179345496559101	6.395757350966189	36.374002012878826	23.507225113721823	38.424565876903166	14.930142741018914	24.067096981344836	17.927775300567482	23.45582073103809	28.046199585929273	2.227327826464452	15.645208187490065	38.21013854276814	12.978763325976267	11.247834917967797	29.681484866283856	12.23847060692786	43.308232271813374	19.573013965660873	22.311455348164028	20.85110601340274	27.11545600596107	22.096199267665007	40.29388623256808	20.241067848582862	42.40868168913474	13.742526063568178	2.9085039782455073
18.727440896050837	46.16632743399744	24.101152688660164	24.576829930762777	51.41775069761027	50.78332843120205	27.269809086877537	16.171381631167062	25.91587709701703	48.10713616171862	27.03278024802188	45.89724547138023	43.285489741023355	4.433003603762727	33.72404317228609	25.883115415603662	23.175758838161297	42.32249779930441	7.572384302559787	20.787245975437695	31.11769296891302	6.760246213317017	16.819060814908156	5.311435719500065	43.342547270064344	16.60369039269727	44.70602626823761	5.543929604717374	14.071443586292359	19.312053554999217	19.18260160869671	36.877589306502465	8.63437296848235	15.79541943578587	42.91614539679	4.484047866563402	0.7885190906444618	34.22884263272163	10.425601309929235	49.304522155800434	27.97514996950488	29.946327904975618	29.61216815609401	22.89212859899764	11.630809342901797	49.77754981950716	16.27521668250243	50.91838516234613	4.902978966602028	13.222857949031855
34.43008313436635	2.684528020579565	19.886776149821912	28.604389773200918	12.17866993623523	22.85531055428468	30.704558310629643	56.554441450264434	29.84832979108403	23.908791373113214	21.262533707608572	3.4067452914955623	11.517994068482107	40.90726277702774	19.16389537324674	19.168335221099746	25.700986207606284	19.920435519877383	40.52793547759112	24.73622639123302	13.02890939387226	43.40795907772395	27.305595722391402	42.74489849610055	2.4730089784261873	41.422790776361836	1.3003105591163595	43.730654793952205	57.44968854169347	26.541963138381053	35.72055307006672	14.17077603678256	39.22290429000335	29.982709053260013	7.937967755664832	42.17395709701092	44.75983613016936	11.678208914247605	34.6941217822032	6.120973140509337	18.752566330819736	15.421336978076535	18.390360955550584	35.87735059510321	54.34917441415375	18.98840474741292	35.23957251063065	13.031460726800963	42.68364877080854	37.73149581237187
50.84481739080369	22.926104588874917	32.261059488213945	47.31838412291963	14.870599988354789	1.736965189340981	50.557940232388546	67.53785728382802	27.292638204056193	4.01395464614998	25.25277284641675	27.376225382585297	13.783301863159293	47.65812179788473	18.401688773431232	28.28151173900198	43.24170285060852	9.66738280608128	52.01240497511139	31.838335048485288	30.121051423927668	54.47992645503422	36.865878582402075	48.300591835928806	22.271054787094624	56.76586248914058	25.610313340717955	54.231208749127106	65.83877202945685	41.405628854947516	52.35913191245537	17.081008035568026	44.129380164978784	43.621486813260546	32.44107434333077	52.24062654943744	52.593354601935665	32.466104336226635	46.22712592378532	27.899700524878316	25.248517460567996	25.197586867771932	23.286788111901302	53.9744003652247	63.529880892598285	5.641719738639173	50.566839764476434	13.272920294682754	52.96297793839783	40.40570082081057
6.0247874794186425	34.91051662738812	14.351175765933	9.8775609519305	42.00552850335948	44.968331909068844	13.054844664104678	24.217713650275414	25.950856591955944	43.161358846904605	21.83308935780887	33.64081438985871	34.9934763388752	14.458657796831268	28.387249460645645	18.13588347923603	8.483791066918736	36.908197154090836	8.713245573210305	15.650826381029184	19.507389803165978	11.537358006152884	10.569349649781822	17.05053673859726	32.40886861597811	10.366590158479388	32.86470033710866	12.200183070376378	26.05208894426153	5.865579785804064	7.359250463547367	29.557788371244204	16.382302316779807	2.796101512354231	29.664119640328906	11.259057557352882	15.522398653660002	21.32914559118878	4.779038727708	36.959172166673866	21.228617210420182	21.46574016611566	23.220947752660503	10.727532918331898	22.709766316309906	42.90979978290539	4.502929859540333	41.910961409267486	11.482421981912504	19.21360238029791
29.458717518108163	58.00932180664854	36.01146237649328	35.96449417175437	62.70275798609746	60.688917850246504	38.181062913835916	14.089393862922245	34.52547074221554	57.693907073098124	37.72419477910506	57.92922106603194	54.341827268747444	15.048962798670448	44.06141035448172	37.35265516898158	35.05404372196627	52.31639205335316	18.240023589992035	31.967717929407925	43.15319902424085	15.933095781876085	28.597357960510223	13.615933256472415	55.138927573116305	25.26383753773728	56.67496707454729	14.872370519638716	7.379469791307429	31.40478823355569	29.530058620404922	47.785879633797634	17.697353485221573	27.838954585582712	55.0571942698047	15.359988794626519	11.375167622480403	46.364253821121665	22.462022670134612	61.33775574456103	39.082114988133824	41.42445480839165	40.52727468958368	32.939008559110874	8.641056854772845	60.15834389448689	27.091486167411645	62.07674479660738	15.250859007442822	21.2374845651387
20.558763605849204	31.98385472392147	11.235820194608797	21.97954097918839	36.03265492944548	34.88056358833291	25.86542336745405	31.559580106337815	11.676048598352857	32.292369282175706	11.147269684542954	32.64645476571124	27.665664147363184	11.859129399489506	17.797899018418597	11.015159361262306	18.193609327443163	26.42035961960546	16.727988179748813	5.442587000033273	18.495162034397012	18.836292142236005	5.205004023959873	13.083546391366141	29.03668806313335	23.866453174460617	31.09659321864745	18.41126862073444	29.96972930662073	13.433904923004633	21.927397495572396	21.135793272219516	9.200779828590811	12.533226620821118	31.127770565880017	16.37712807351528	16.642857843124286	22.748846054014066	11.833011864734882	35.99324999580357	12.410015865428955	14.993390258839524	13.860714171804178	25.1631574227561	27.520601608768313	33.8632634036297	18.969927644164137	35.39522740545508	17.12925199801237	7.941040292595107
49.03956633585033	24.774066791322113	30.468489520926962	46.111770883751234	18.01731898403065	5.203887301350721	49.55331735661789	64.45141331750314	23.361650624995896	2.14205803391996	22.584477128126107	29.094776912236817	14.555027580082179	44.26475426776496	15.86960581107387	26.234962973961625	41.8955766826445	7.646132298688266	49.256194888680156	29.134205391019623	29.419821874823477	51.603996599808674	34.28590930707217	44.726221770025795	23.572115547171556	54.61757787841281	27.163591819041983	51.26694703990707	62.382969193395446	39.58056919330183	50.5660048609201	15.91186360786377	40.56414310754532	41.48083025738547	33.60665713403892	49.24684821340019	49.25229560449802	32.36513822959146	43.62579273595023	30.125857040912944	23.05722773985514	23.65527743427358	21.058859372118654	52.46884566729575	60.2159086019018	8.534029959136094	48.54717692310725	16.378215721820286	49.98830542356732	36.64332851190066
29.679738766983274	13.38927512824075	11.465177629618358	25.88804233238599	16.975511089349652	19.821737963177547	29.177106539666948	48.714303438248635	17.639947803583997	18.86721270173427	9.18835403357823	15.39092340247424	9.217904322679987	30.81528193677492	7.7517655001686965	8.564892137681843	21.827849675525236	12.877708523349785	32.6048829888719	13.865186940120276	8.945076849566274	35.34181970594661	17.759208189774036	32.291546381219916	10.4504827400811	35.9660464619002	13.42279660920665	35.37714660651268	48.4212677450478	20.373169532308793	31.171805333355948	4.584728956439627	28.439921911514567	23.03576498050176	16.751083674933813	33.55933711031827	35.214807962057435	12.39478251425478	26.60337550154648	18.33310457652274	6.965348143935833	4.542781146940225	6.226383384070236	32.5914376410151	45.608355088874795	17.268595556586856	29.656231510496895	16.545977444727274	34.18954664095455	26.293511246276633
6.363205743822358	38.63627058816903	17.816751867988227	12.321888868331529	45.63932409440399	48.20261460523053	14.826657700781658	20.4931961449901	27.87267483237626	46.257126070489576	24.705102317617307	37.368305883460366	38.49449792199807	13.101795693319323	31.407846506669273	21.370668068384788	11.847096226234658	40.03216801867464	5.423851343748483	18.28330010200349	23.221444697188893	8.076201030222455	13.084589331509463	15.63233995305451	36.12031972898392	7.666496199873179	36.59792689745798	8.898417679602755	22.56213826490406	9.595783605122318	7.09073550483282	32.898458802724406	15.889884371894	6.299824562832036	33.32914981404992	8.345326370493227	13.030496247898474	25.04554774442041	4.529425069373323	40.68141054907879	24.363723058162492	24.876423485022134	26.335245200720287	10.861054124921337	19.177288474095935	46.27654834563205	3.9391051610797554	45.510213846730565	8.39481229047026	19.42128210716163
14.552184343210685	23.20659704575942	12.130160019179918	8.114341269203514	31.96894290132394	38.781791107866425	10.382868418795816	38.199840237941636	29.232315857365666	38.11868379624231	21.191608020445543	20.77362488022016	27.067639875812258	27.609789758017094	25.40234620158747	16.130860911998326	6.2337699243025115	32.141459206630415	23.322568209964306	18.417306672856046	10.361424504390666	26.11018445308666	16.45039582896117	30.069595134763873	21.37424749564275	21.63195168662944	20.57858293813005	26.81598094366604	40.62334412744848	9.83277916497639	15.649177641235152	23.850683354842136	28.009920301636992	13.25233398259397	15.812187406431173	25.82668883678911	29.781774481483634	8.918333108155963	18.624749783554975	23.813751962205487	18.957905116328167	16.71649537017336	20.579124811648693	15.378042315273449	37.24677241454459	35.74163329214762	15.936830745831411	32.356499253103166	26.08896803654418	29.00798534726618
34.923281703521425	26.654136966012675	17.915055799567924	33.87921319419321	26.13854431320218	20.33600695036998	37.737884984810925	47.5175527074914	6.170671144203019	17.15127615677215	8.5648572155803	29.44471473723832	17.776840154412017	27.105245378990354	6.964541373902356	13.613204605310258	29.52468462915854	12.344312408241311	32.93694856498475	13.764411476980396	20.99773557512363	35.046885074401224	18.845836394901237	27.45319953256453	23.968895012270423	39.46793756910897	27.38459379218501	34.57529119427112	45.14241412664953	25.918130278630706	36.423657056399	12.140930928527995	23.301488854783372	26.803583034546993	31.07163138537913	32.53100316171981	32.11787247588909	25.491757972442585	27.735849067253305	32.088030091416236	10.81670443429152	13.77252935148819	9.51282623743057	39.03935149089274	43.07201455774738	20.558353841210494	33.88585551021501	24.939081003834367	33.29364767214177	19.349984640816867
22.33244512282994	33.007434276170855	12.856097453861661	23.928894157816647	36.58675428941997	34.70115408056555	27.806781534476965	32.08139890252211	10.410629013613427	31.96271558506699	11.430262148587008	33.88500115080575	28.108197625001072	11.875777361648682	17.79003285130987	12.110400621031323	20.159128657446672	26.250565156848655	17.786083767696198	6.592019100813449	19.992836567440815	19.69938955288876	7.168042103751527	12.724359638598441	30.045227428891714	25.3401949155631	32.26864229363732	19.164602826011574	30.06026725921684	15.39326253603722	23.673034985305215	21.51328273541009	8.632688620527741	14.388981088632411	32.62127553044746	17.11749933329827	16.82427031015171	24.35486328753707	13.273765197277488	37.200032622076925	13.069387201395275	15.946345971469281	14.3126544128156	26.973550080275704	27.781744345327034	33.90678580997849	20.66119326736164	35.87056854101074	17.88607451380723	6.484862228782557
44.801526495116526	9.067079440605895	30.979441013844692	38.51463918345532	11.382634848499128	24.784683607408883	40.051951224812065	67.45819989001846	39.461095997510135	27.25351210784173	31.507729635122224	9.69535930023118	17.444065295548665	51.978129093389	27.997759330244524	30.03471002077314	36.09400437516959	25.609939547035985	51.51299149717487	35.61227863212391	24.068182801088323	54.3991302514556	38.384549533259026	53.7779377551914	12.025877708611077	51.86893250187623	10.431058121239294	54.756276308765685	68.51576112838067	37.40585752635245	46.00219126187339	22.787351293096894	50.18787324614928	40.913506798604196	15.007272392422506	53.23015846966441	55.855789393738036	22.050073022175926	45.72797858904971	6.673293973054156	29.221369529799592	26.12516897197657	28.517387939122006	45.726316693450826	65.39221184435547	20.90913294591597	45.81979623063314	13.0144217910887	53.727336970309004	48.474302731914975
29.112403350342785	16.542831135527823	10.515236775684249	26.039408280289003	19.368185202833875	20.255085868091687	29.556981854528154	46.931022381920755	14.454583131227148	18.72701542680752	6.108783347167711	18.568217938397222	11.068996111156228	28.418268685621197	5.426038805488637	6.7130940414038305	21.80161034904921	12.486937658304868	30.952452688978948	11.442027007653255	10.240371010189707	33.60456502032407	15.835915096294888	29.74918030013349	13.619484271238235	35.055746155034555	16.61120578876423	33.54313223045106	46.264754139004594	19.66286883422636	30.630713324163814	4.864919665476305	25.80251929860343	21.94130325011039	19.64362533601039	31.658058372942072	32.97398518469282	14.361708538989598	25.000704159854784	21.525201252905337	4.26386559629293	3.563588500228845	3.09896868733747	32.392648551180834	43.55996381718124	18.243092286243634	28.828849309209595	18.746259461162698	32.32188696258039	23.410487703474665
6.990964211951841	37.34749045852705	16.318547362019213	12.18065094168298	44.21171733070057	46.62932782665397	15.027572562397934	21.68480727777962	26.343826335379564	44.66788764328348	23.10682100886226	36.1968309809538	36.99281070153139	12.505222219100487	29.8150245792039	19.807091124820595	11.147539996559388	38.446328885210114	6.025962464933016	16.684607464651922	21.909266008680262	8.857733535015694	11.48639772084566	15.081139604143402	34.7928228335596	9.229087643630011	35.369785361739204	9.51383290908575	23.368172421940425	8.378782805355062	7.970211094640747	31.349081010197732	14.95563243369363	4.911252047176209	32.31100549372949	8.628087843807421	13.043879850919941	23.922354940108427	3.261179202573262	39.53152782114536	22.783605505064408	23.350407561627083	24.75186796786406	11.676584896499023	20.032850460818274	44.72957209472131	4.750345825017615	44.057288317880676	8.817739527735371	18.26857350909781
26.058874335572085	59.46969777985089	37.59038622333896	33.13117459535706	65.44294312506148	65.3513426312823	34.421497016057366	4.437508434294882	40.30744614548644	62.68992152199364	41.52012548580792	58.645271701323814	57.52095320805188	18.906779657076747	48.26256864799418	39.96355033251362	33.43744487483367	56.89028007097739	16.654961261652108	35.14217465863977	44.07748444712962	13.767110509021137	30.745464770923167	18.787877357941813	56.76904430343339	20.13210692077965	57.696223317582856	13.374664516766847	2.6622873219050343	30.90339939388011	25.62674959534362	51.22780225595592	22.81240467417529	27.303376125931518	54.892074948136354	15.00925200510484	13.910997871375573	46.4602891345768	22.412170038001523	62.01004468826521	42.289109778040974	43.96402474703414	44.00521178028535	28.38359179891066	2.9538609588453504	64.2678891454522	24.05822978834579	65.04734514212343	14.44692665565723	27.183796061106666
35.8878033309597	18.456722901185493	17.320406239288193	33.105778636941906	17.44649199271656	14.100089906067966	36.648283251295446	52.23387344836125	14.21521069589268	11.986873513030012	9.889912060994448	21.73979797526914	9.04576614864229	32.67511716237418	3.083809385103821	13.093075985363562	28.840152265394195	5.755122220869973	36.621221126358606	16.45820235645563	17.072581542541467	39.10927885937571	21.470940699541313	33.5662542858877	16.005182913511085	41.54218548361187	19.63490002490025	38.88964186818152	50.83936558831799	26.428052216871876	37.41399436518318	4.30227759097138	29.427294764345948	28.390493218737877	24.4193831592623	36.91462796402154	37.521745378872644	20.760254695962466	30.833554728747497	24.051108862058577	9.947224732379409	10.644173710502313	7.956182028148443	39.34235056497615	48.39212919069182	13.05024063685594	35.426213149309355	16.30774380858791	37.62749759166914	26.157719677964845
28.015561749505167	9.04359079939024	14.03990945335386	22.355297566216844	17.637036715670504	26.00407963318776	24.697285098313085	50.167188820861966	26.556554141490825	26.19378263717572	17.478621538888387	7.971692381942288	13.954029227941868	35.077183211250414	17.474285950575247	14.248872554612298	19.297109581047803	21.0412772978699	34.19343233910911	19.618499610892275	6.81455287797082	37.07933860406297	21.501405578025725	37.04519655679464	7.006968783426024	34.990466209852016	6.892489915213641	37.44154850954442	51.22909026468083	20.12854936244529	29.323893087232864	13.46583217368777	33.72248886586729	23.60453200496638	7.125736374629235	35.93673061437504	38.71974159217695	5.451774170473639	28.41951631313228	11.380188949119962	14.734900309256899	11.163662091774421	15.006461797797813	29.614659110721345	48.08418693960051	22.50269013526699	28.79657660103696	18.12206308427842	36.42244438647999	32.68871136209757
46.46329873383286	26.98557454980824	28.222050674549404	44.27721533290458	21.836477641993174	10.470057082917618	47.91613376124789	60.30721927889736	18.55240580683752	6.780698904019682	19.491201324924813	31.0183776375728	16.332396356556252	39.87617062388062	13.417999598671623	23.805734444737055	39.95425455120474	7.793604837134112	45.56467233070661	25.77937603846779	28.540296735630577	47.75822259939566	30.97866559235414	40.130511253859595	25.241449596010508	51.59090232947946	28.965919927969765	47.322328368975434	57.844369753309635	37.101428936049764	47.98891897853038	15.299257317822843	36.004989614805375	38.594781892327575	34.785694155166524	45.28159650954879	44.892747077883975	32.10881257214348	40.16554131433388	32.58271706003604	20.574211215584498	21.97793944735105	18.631980181029853	50.211616868739604	55.8377209500556	12.939746593114775	45.72323354508583	20.239437749134204	46.040004448371874	31.887325657120318
39.02539584642663	10.537908150055205	21.062249415995826	34.67235150773697	8.220888022068621	11.885242568154116	37.64100323682017	58.264299002589524	23.418030791253496	12.45866609473258	17.1082897973823	14.67759078881996	0.4213093228275878	39.886576436790314	11.729676826816009	17.99497588457371	30.851802316947904	8.757986754897466	42.18478089616941	22.925896951815137	17.22940023615802	44.90073283498362	27.216049117248087	41.151126611316684	9.048514524023261	45.46549768330908	12.686858293040483	44.90085372685085	57.746686648045035	29.85103090981366	40.49267008904238	7.038881677148434	37.14331156021341	32.61860705773093	19.09844993678398	43.05091354575451	44.46013608016747	18.998665969178074	36.18914079403548	16.135368229120488	15.738500457962958	14.103113925183253	14.23788667650643	41.63938970588359	55.01846450428068	8.44870858685169	39.13788754433665	7.347806037990816	43.69765447681329	34.42180236798658
49.62592228932868	18.083443821251265	31.400467463489665	45.36170069694768	9.099746291396118	5.163173763597689	48.30433660578181	68.05279827046633	29.84260385368101	8.652157720514085	25.894755429753413	22.531800393567668	11.00633265725713	48.86615424438808	19.312199675493193	27.91311347389442	41.528495663067986	11.412064700335087	52.14377159815944	32.27558572064949	27.918054248283934	54.76871436127355	36.984439968938645	49.814564060805175	18.04020230487613	55.95372523844859	20.979910172236018	54.66126880840297	66.98966011760973	40.36118038421173	51.10522544198015	16.340287287275924	45.68053987552285	42.97233836078852	28.03530327625128	52.73903175794186	53.65617855618386	29.459378451160827	46.2014855780216	22.577890627124514	25.220249638217236	24.295566946156256	23.418568535558858	52.3194013329273	64.45147360267242	3.2266438254354437	49.645380514260516	7.620386118225943	53.42309965290127	42.36429201956403
38.28226089283055	18.624142503782526	19.695169569187875	35.378387935430666	16.319533607061445	11.708233812433658	38.874700333735596	54.61420673480421	15.858177904442389	9.556724746902304	12.287202317795332	22.24481025528707	8.4355993598663	34.95238506322329	5.4407905411498305	15.506728842264463	31.13848029100461	3.3199063626643013	39.03984719456315	18.867995681628425	19.040177828187716	41.515186368343336	23.899238659192644	35.775933813301286	16.42933525423022	43.970693459238824	20.143353264504306	41.282647077316156	53.13089524421157	28.82006535335732	39.80743647619692	5.661986129599341	31.622508917555745	30.817945478084113	25.446456826018842	39.3012757905465	39.82753837931565	22.480163778594147	33.26305975456733	24.282204486993916	12.376577062395631	12.903250434674867	10.388438124216073	41.69039363778273	50.720841597353576	10.919667948161567	37.84480970376833	15.03702114816047	40.01793358126702	28.223264655457342
19.62652038930859	56.36442639800942	37.955067223625086	25.155012819470237	64.5803750490771	68.70557900498268	23.85712203234563	16.69988534963155	48.55506824818071	66.97535480841209	45.598396963816306	54.03026641247275	58.2817141168636	29.672866621822852	52.20600281769346	41.927883027428734	28.142837668675106	60.71732219889665	20.69461649372715	39.23841296380499	41.794937038983555	19.688128280553943	34.0434479157789	31.34575992431332	54.2922697239464	13.45773540609048	53.825792238285274	20.732840698942894	23.635176323383032	28.864845279727884	18.191999779663046	53.21649002861516	33.768012310125606	26.602136497572815	48.78514988424839	22.477414365701254	26.036595075935274	42.0223859813391	25.093391441459897	56.994307783791925	45.0455431941937	45.07387500014122	47.039622074361006	17.918860715332286	21.278119099618166	66.47784143693245	19.622601842742387	64.71390295678256	21.759707206438453	38.18200707426001
41.246519619732815	24.896567943254748	23.1417128902289	39.25947336185478	21.655079263914548	13.123898161830866	42.95624908941978	55.16773518324272	13.775273665551289	9.668768506763888	14.249161442695984	28.542225798962598	14.507298060464516	34.825608850360595	8.523239138968105	18.700301269021175	34.91558128862153	6.483618278651912	40.309335539712436	20.497157488070442	24.07201245248546	42.530687682916685	25.696068792440045	35.19847774379551	22.727859761269194	46.31477994676111	26.43989962737086	42.11689022278436	52.88571940234289	31.920627218870532	42.770253704273266	11.521684536371101	31.046322758815197	33.33911915855518	31.601046704899435	40.08002499048326	39.83216541354262	27.95383319826645	34.88595493535878	30.558430826930653	15.48454556222208	17.20744481733046	13.591903490588505	45.057753540611785	50.792387941909325	14.209340767463557	40.46905093714266	20.20099884305305	40.83465945959743	27.068359141279853
26.498535792060256	46.620649309518086	25.506404366270598	31.15478958799212	50.16920630158669	47.08573926104481	34.42709477430175	23.980746672041914	20.71931944604716	43.98680292844207	24.957831582700862	47.26167396536021	41.62100949329104	7.092727409965781	30.84950376617395	25.656138910180324	28.67994707738154	38.80485347335332	16.4140391726794	20.077369709175716	32.8746836280012	16.220715922513467	18.24730585376688	4.632354542319795	43.66722076265569	25.726003804691437	45.739794316925384	15.040879545702532	19.544446263486158	24.053566076197885	27.279264828131964	35.00248062046413	5.824157911930654	21.19395619626965	45.42151897937966	13.659684670165403	9.558923165843545	36.83351570517242	16.611581423156238	50.622027088073644	26.746708199867296	29.58647086341821	27.91226149806128	31.052278306812752	18.468051570016694	46.80471132030155	24.122005854106785	49.38829065372471	14.240864011067982	7.674672598829813
31.522334727153563	6.048073257810116	16.01958962582193	26.14334553347905	13.715217056064338	22.1794831499686	28.62441725941463	53.058397339208256	25.973409394436967	22.605741315569325	17.258464258269136	7.050409881647631	10.17955669839959	36.96318432142212	15.691625265970552	15.103292294906826	22.870031346549844	17.828711620095316	36.95449180953523	20.676013000612375	9.537011092445404	39.81979561067935	23.380771951179476	38.757518486641715	3.364841550734968	38.40589684293567	5.160023741047008	40.087349117422775	53.71511203293937	23.192494327223496	32.87829916300654	11.0024411361178	35.19443021638341	26.521650021774985	9.253652315758307	38.47490006609175	40.906854158326844	9.393960784983417	31.05308128745577	10.131260081861074	14.708332947983246	11.34952897603145	14.434747068940242	33.37032817104526	50.6631776916512	18.5865650534158	32.13801636015668	14.128689004309122	39.009218258728346	33.65878776401117
3.2885597306242667	37.30914115054685	17.4844107341691	9.372207677813266	44.774970361928915	48.207978199043765	11.701004562996873	22.434181880990756	29.339479757465124	46.47583335161965	25.240150348021334	35.72732597456555	38.00590231924034	16.131189561477076	31.745258650181167	21.422644020380442	9.568946266423714	40.21495546516606	8.402230463466438	19.09232456564971	22.064995513730963	10.845453218633674	14.008500811639003	18.686022500228596	34.92402561804072	7.112387596403661	35.106258414890945	11.790800078825676	25.13899833518823	8.539174765020194	4.268994683481919	32.74257507562023	18.68037605221889	6.137181520336323	31.363236293607386	11.42111305454785	16.15603292361351	23.358119352342996	6.954059975281058	38.97672519276666	24.554761260650835	24.61333744611224	26.55149491933155	7.952008122992315	21.711254306644108	46.05337414680505	1.105443645406274	44.7557293052715	11.411989432075758	21.938457345631146
10.608193158751419	45.571295297484966	28.995865547495868	14.341651424897053	54.17975118384311	59.50527808703835	12.496287145758046	23.077725300142795	42.26403504087187	58.15386205714161	37.59224363124677	42.97441965758115	48.4797228515147	27.198166876342448	43.76864285395199	33.2990846225264	17.955670228897645	51.903415629569515	17.703837719403385	31.76843013911963	31.639017094118792	18.40081508663354	26.82361830346425	29.49320707971312	43.683163718564785	8.422742335335332	42.914764777063894	19.660952651647577	28.696933648837387	19.93719288824788	9.102521184256998	43.991738381529345	30.56373066894303	18.74963616497413	37.55752953069526	20.582730047558126	25.306854424256585	31.25986613947463	19.474941325448768	45.8359789239798	36.5239315394582	35.90854004095335	38.50817994910275	7.169344572757791	25.50597565421387	56.93981536711003	11.847668168460375	54.450279781547245	20.120877752095048	34.335865679774365
8.768864178402609	35.68537453719392	14.245708405317997	12.777650220041387	42.24810017724706	44.30270964790236	16.043551696060092	23.36127925659457	23.883206850293988	42.285167396858064	20.67973611431771	34.769814100479074	34.86458466287268	11.542830755524717	27.419794706303083	17.530148260990117	10.87494856291935	36.07841008804911	7.255267715462054	14.22310740458132	20.248856146250237	10.137286454813893	9.023164056387579	14.129998326284346	33.056086075811656	11.715683311013422	33.83366504911406	10.534650827528697	24.42357267308143	7.182554348785546	9.956399371216602	29.100844353257806	13.387666211497494	3.5558702037928365	31.186832575331092	9.220544475910044	13.03839283628076	22.63849736034872	1.9156181097585874	38.13837764776757	20.44526005088017	21.177726312659097	22.3994884211888	13.514898245913859	21.192933769247034	42.48021958400733	6.821741703853823	42.03740934737796	9.600676543467005	16.322158556213395
8.841563925258852	45.780768455486964	27.209835565749344	14.87064326913117	53.837758103827575	57.96975819225252	14.450299870677222	18.328586428550253	38.82803317577478	56.31609307277081	35.12149007766098	43.64535524921268	47.483323574683475	22.237986892864274	41.61968332307632	31.26017212727994	17.461951341175112	50.051141703315736	12.665924253964596	28.917364362327113	31.036363851091075	13.069205535338972	23.77511961252806	24.426387253685757	43.628051558879434	3.440895877626383	43.32282472499618	14.32631196723118	23.516388928158662	18.090175506962694	7.443477135566781	42.46119913865418	25.836975158135047	16.020940600156766	38.63248991098656	15.387551644710296	20.007522644910445	31.47491169354295	15.434652944838763	46.70862562798142	34.414854952269316	34.3150141607064	36.412927283296554	8.04658020827302	20.24923881132557	55.69536122886291	8.923990523659782	53.94503108915256	14.873098686159127	29.845661728124302
0.889732801818875	37.94555900240259	19.431040531258603	7.853087397648981	45.891033566877745	50.15912085429506	9.163612179436727	23.307047677863075	32.404315255612545	48.61692215827194	27.750613397102683	35.983388901663844	39.54592461412753	19.438709104720427	34.05491068352931	23.61226178560237	9.61884328452844	42.35133370119132	11.086211798752759	21.854807788156982	23.085857690685447	13.132060145990634	16.920630028178646	21.967395175172946	35.73336903492406	6.230930986497237	35.558397011011536	14.224945014457468	26.843856365817917	10.281586053442012	0.8549237347758224	34.631074396797466	22.102246691172965	8.83649206454246	31.212198691000967	14.208660280259187	19.06530222131371	23.704171603583937	10.391979625327766	39.12479817517737	26.813147097165253	26.488984746401503	28.808404209840557	4.537625256404711	23.395573404524605	47.80537690620137	2.420536436727078	45.98855532869374	14.071899468593282	25.372004222226558
46.634975760380684	24.566470811698316	28.141818989494936	43.97902442400436	18.84886950545452	7.338887274762985	47.50453300146149	61.59627295701143	20.385638598698804	3.6331286611385556	19.944578031458953	28.735350171700418	13.9999994981161	41.35244876159286	13.3706499495075	23.826059200704496	39.71363317189406	5.9415206913197816	46.50416850182541	26.44440257146841	27.636728524699876	48.8136987946708	31.62189658320711	41.78139015325562	23.039481287179694	52.06694554005804	26.72598209195086	48.452097504679855	59.45142980232146	37.19517083800977	48.16298901211306	14.130287411065048	37.622762147692875	38.96027724957275	32.84629473371382	46.425791713703724	46.347582358094314	30.87697248848738	40.93208073568016	30.088252453475626	20.612873743734795	21.509191405035022	18.620077890165142	50.183657371094945	57.31159645410231	9.788869816735879	46.05701793259476	17.233949789606825	47.17177081497099	33.67693488841125
12.869022102999752	26.206044775689772	15.031470270496108	5.828592015024364	35.18088701688183	42.23557553410044	7.182523201994562	36.88145781418622	32.000254348767555	41.58011859355535	24.280833911724404	23.46771335844405	30.490522160014375	28.228333772155867	28.753446259161034	19.2247733740425	6.056074762348208	35.59467945430778	22.81610089180988	20.959862076580553	13.823629342124697	25.4701898830172	18.3238029747927	30.766608451666585	24.53253137702012	19.785844920969183	23.467900844425575	26.30587596354655	39.8623171218168	10.697587644691039	13.721508127927919	27.305907066520522	29.130554085365603	13.618170757984876	18.11648738138956	25.560697424645255	29.845434767149676	12.107215946562295	18.804033027795786	26.34508457922041	22.16208462308441	20.078125951832735	23.84785897591668	12.774560727383276	36.43734622953595	39.171780509803945	14.656445329002286	35.625605683969816	25.723107369714093	30.612209054808883
4.936179200455901	32.12445493303185	14.45875331863752	3.8157483553176714	40.146480635983266	44.90179068728748	7.321832192018699	28.453068401293336	29.20359076022734	43.55620917080987	23.37625513175103	30.190090398819667	34.00809799057436	20.50115391029508	29.2900920767474	18.83702429272599	3.7993771224032704	37.31265085425528	14.21292876497662	18.124411055355324	17.362820157095246	16.830529972549773	13.808745004492295	23.090169370206876	29.92883447643143	11.983672677368519	29.74015505151352	17.68923746029249	31.220906070110527	5.730345274607796	6.262127890048721	29.383529427561214	22.14784832250348	6.471509756466905	25.535799497351	17.044075727010004	21.509597718273515	17.888252184882422	10.82610109147063	33.357218540271184	22.07017445734127	21.302507293724144	24.033034242599573	7.585376091051112	27.800145734549535	42.388796165219986	6.161567388774583	40.28418800836013	17.1577600576463	24.521877067592253
8.299528153936283	44.202666531540956	26.863260766601737	12.939272594124812	52.60069636650215	57.50434344323443	11.770822275170854	21.779549762635874	39.755421269075285	56.056104645933196	35.29009753311177	41.800021489534984	46.649678524711	24.621810667964745	41.56318600951927	31.105371895188497	16.18642108755205	49.79524756091768	15.164261094550893	29.363798217965602	29.91431464656113	16.00262261590588	24.36596027357251	26.940053233816275	42.20223669827413	5.969442032296125	41.62547503053824	17.260746305453097	27.005789775137547	17.740463256690123	6.772103963837955	41.97415587237562	27.953594316385434	16.325471966617297	36.55537224904351	18.0912362140653	22.864135698307926	29.85751671976842	16.86541806365401	44.75733517973914	34.31756355530057	33.85511767438663	36.30956295521232	5.6830280553524295	23.725823854577442	55.033583871102245	9.324927442848793	52.808607963106404	17.65769773272579	31.716317840605218
38.752521727657665	5.762774751295824	21.884071254916066	33.67985980482134	6.258021545273874	15.595436203078345	36.26948164655308	59.37677873245105	27.300362705308018	16.883875622356957	19.977001261092177	10.128561098903543	5.170386704417833	41.97454867047775	15.685104951439945	19.66990467522639	30.222289965190225	13.717579036628832	43.21198533419579	25.046331989067866	16.553852726795135	46.01988811093227	28.74628460459017	43.473543689892615	5.129734052685691	45.496061470501026	8.308443456959058	46.15342084832693	59.43487824379863	30.011956530338413	40.154974335976405	10.526294556294593	39.61378955997637	33.11642423753096	15.21182883697929	44.4081942788288	46.303954090828235	17.067665525836215	37.21841113398044	11.23702763014398	18.072314571300208	15.595073923775647	16.968967522450132	40.85907498955689	56.54259868995464	11.70319168226803	39.17517610894885	6.467109765872635	45.0043906177285	37.327097802795855
6.000860873316021	42.91576944243883	24.48879239705308	12.089077395892737	50.97919221576053	55.24035143357315	11.994300848154056	20.172608522795517	36.666791469788066	53.64393992334372	32.58497382644034	40.80183064606197	44.671297370103865	21.26020736478286	39.00549440076563	28.602206811696853	14.594980265563718	47.37736061833765	11.848119632946876	26.491718230826795	28.181115727709223	12.87764046971233	21.40828698694752	23.598237030419288	40.76122183532721	2.9820877559001353	40.46467376362348	14.12518416678596	24.789908423837712	15.346060880212097	4.5794245448884014	39.71908193045705	24.575275286207535	13.490877628316788	35.831194299349534	14.828722011543036	19.65206689670657	28.614417986301284	13.564608684134397	43.879124556698876	31.77977313069746	31.573313203741094	33.77798426542313	5.606701624180704	21.417130167833125	52.91892049338222	6.3636798128558185	51.09469724874819	14.433540192802605	28.356271028984608
39.75280884553844	10.097093654233005	21.907471577072002	35.28001468496291	7.181294286726859	11.753953797424106	38.18613331269984	59.177822248020064	24.44715830007987	12.63757430703927	18.131372743616126	14.356118242354423	1.4540211217707713	40.87847631433409	12.763163832265	18.92783175617321	31.513251688274458	9.401090450319368	43.08217359982801	23.908179954904885	17.83948680306313	45.80950016354859	28.15187517666017	42.158704414704474	8.880597493100984	46.241912303256505	12.421754931040452	45.823310655837645	58.7135527756065	30.628603952186726	41.21187970128426	8.070353316240503	38.158035674328	33.444918906851846	19.022260686606426	43.98276472699994	45.43557058951533	19.390004716641982	37.08236220783134	15.618195916280973	16.724836076437704	15.001408107271027	15.248930094378192	42.29052827632742	55.970536095560874	8.126043900927467	39.90999504421453	6.323000562232706	44.62489000334253	35.454472069118864
9.748285114153962	46.780267638147706	27.887594812883343	16.013006054718232	54.73895697261104	58.635654163081824	15.713807143643804	17.052977400046665	39.029275031209615	56.91670762503219	35.6073386128691	44.71357477778822	48.27254005357375	21.850621548776232	42.16969632537465	31.864170191950627	18.44531152244509	50.65632644585897	12.293463859208263	29.32309549383396	31.93262248151799	12.423870689875338	24.15023878114969	23.961997633305717	44.58924802230105	3.507097925706081	44.35477261358305	13.669139630620158	22.337378055372096	18.814804892726787	8.422187239036923	43.14988986865775	25.567198476309997	16.553881316390118	39.75834958612615	14.866423064754846	19.366242290044372	32.500335536324855	15.545780461879628	47.80019306699598	34.9921109247786	35.00917149468265	36.9878957177705	9.301033050829611	19.10170194923942	56.42485115162241	9.554032984773395	54.81756008791142	14.307295216142364	29.676697085931032
44.59255329132958	7.750980034087651	28.631624827438266	38.972304499648224	4.210767766594211	17.615745924504218	41.13519532367208	66.01287943450318	34.27375687476593	20.11457627947257	27.15835949443363	11.316626450178475	11.371833638596597	49.04378437455453	22.584377638305632	26.731262249775494	35.90226433834301	18.912046092355865	49.86388117948795	32.16877023756936	22.624322066487608	52.70551930491132	35.69670360947603	50.59390836988501	9.757292047734	51.50532832821361	10.626091901184108	52.90356614813007	66.33973696999183	36.27659773265142	45.92725970736492	17.542602021485184	46.764224377521664	39.55022792176497	17.36646021235506	51.213006996841045	53.29195146690146	22.029657592311562	43.905485803270416	10.137399532482656	25.24571259225012	22.659851366632953	24.152358393597005	46.239778955817535	63.38510952233756	13.739290791563688	45.244961877526436	5.843888559142174	51.78416226789046	44.51233355849594
35.925429442756666	20.8218664414268	17.561099762014557	33.603837681176074	19.741214844606056	15.166280381384798	37.254358761229355	51.27982253165159	12.113043565988	12.570154495068069	9.203380618545244	24.01063908183761	11.428805833335897	31.407621317485603	2.7486092639743824	13.166670484633435	29.28048430085849	6.7226389354626	35.90736712491145	15.75684358740198	18.277236995601232	38.301015845558545	20.90370226244102	32.146781475179885	18.318298458733864	41.30192973287731	21.91053412798465	38.00907743912612	49.59361922164772	26.513349790117296	37.45332988689355	6.456842343915951	27.98333178738491	28.198610850698717	26.44678836249081	36.00536041760558	36.32409986676908	22.2467350697275	30.24576729163811	26.39382776080154	9.934188745746564	11.405785212309443	7.970279549368548	39.58109999557518	47.25260379314065	14.66718383794598	35.30192378790465	18.549898870435637	36.73570178150785	24.499376007828257
33.03641352256789	4.0971790507376395	18.747679668969447	27.19154711053534	13.473377238488828	23.730724456523593	29.295314965905195	55.24315516493781	29.354363700529102	24.607623640824603	20.616935842800043	3.6711043865416904	12.127650985308717	39.79803798379273	18.96252331963095	18.252824332067142	24.305175916254132	20.34265650681362	39.242775357843385	23.79629987375867	11.768297579041299	42.125858274098526	26.19213636061022	41.67513107434836	3.1886133801151044	40.03693885375016	1.9263137093413754	42.46593849976922	56.21445125837924	25.212744461299398	34.321601165012645	14.116854337235923	38.206864553042166	28.674629053031506	6.986972566276788	40.929904724272966	43.58637525375345	10.269142839812188	33.43358444645634	6.846252280485005	18.037020489424695	14.621602694614856	17.81092152929091	34.46459042305298	53.09583182053108	19.920941735712045	33.86516517077961	14.257762363382412	41.43023317751949	36.83528784418467
45.74764020366835	10.0484000121161	28.905397284851894	40.50146583055763	1.0300862269591067	14.000750382346915	42.92411078091052	66.40006824198561	32.62060707970604	16.66835858301192	26.217901986777825	14.170083871178514	9.657032541055518	48.7068219006977	20.95872616525112	26.484843460800743	37.16502536417376	16.13527040202818	50.23799672954585	31.721517860381027	23.561884017445884	53.034845697929626	35.64567371467597	50.098736164456426	11.2326699217943	52.52844299030388	13.077911684797378	53.1457160278595	66.33107276907434	37.06784576967942	47.135337360998335	16.232048753706565	46.15498644373114	40.176484031960065	20.109773799561406	51.377624510549516	53.137320985237274	23.677923138374478	44.23880357039154	13.517080610814782	24.60564399773954	22.43218061146702	23.27580546851297	47.724160143111355	63.48269956442837	10.201629712948304	46.21374306649736	2.448567981513588	51.98504497766253	43.588942417647964
16.786493882781766	53.41447601484546	33.015968545801066	23.6922249452527	60.76108302870097	63.24483609306162	23.903987640226692	8.961548043147644	41.12080655649009	61.14974090166751	39.467897548828475	51.74591826803578	53.69371881442938	20.998059121936762	46.277272463006305	36.48421240246563	25.3721828498079	54.977193997781406	12.957515616289559	32.902113933076194	38.144359266525704	11.200680960722993	27.772632762784028	22.414851631175598	51.02214256778475	9.73924665460062	51.186247200381956	12.044636953123778	15.12725065527124	24.51865861769693	15.801148790810217	48.047412585141565	25.22508292551089	21.47256453871218	47.134723944527956	13.982446286138387	16.95342364391782	39.39045477040736	18.413482872968466	54.949244166795424	39.38963164805526	40.06443559365251	41.33133982059182	17.503425763567897	12.334419487324919	61.42872519143316	15.621045111033038	60.672310227047845	13.216477200367798	29.769815196278344
47.41762718596966	10.449286233180013	32.31348447053241	41.44384029202358	8.245598372644855	21.246815166068014	43.28446218757459	69.44110764255115	38.76948583498368	24.057523237730255	31.478844874361567	12.723327206285404	15.91035815406722	53.007433553602176	27.092004508204894	30.745334569579725	38.68412890277859	23.33280136721447	53.34805479638465	36.252909974945	25.88250755276669	56.214064072857894	39.53931032123068	54.64187626238054	13.068103906415587	54.423713755426036	12.76776942805251	56.4766367535171	70.05912369735279	39.494917661549145	48.6913619702013	22.012107898625104	50.87994913168006	42.88402154109136	18.573288278769326	54.84750104884405	57.13486363109193	24.61357050168939	47.44484047900359	10.379354563353989	29.459094604396302	26.701032501446925	28.46483574433691	48.70876568302231	67.036124667298	17.56013110419182	48.24562599048986	9.840931517394418	55.390828858604706	48.77607632824389
20.832361659684278	16.542468746721855	7.1919272981460365	15.946999944856536	24.180652699677367	29.980235427853923	18.95351599290748	42.512094465407365	22.864766835425513	29.2646595907155	13.9580339793737	15.539359477923515	18.432235764478552	27.78341597333788	16.958124208590117	9.293875525906488	12.292091125274572	23.30454737760334	26.523507979674665	13.669999379769276	1.5214212613654552	29.409593609077493	14.394377456738054	29.878826453909053	14.107418869369733	27.66565028024566	14.56199280722054	29.778931900008928	43.58886030919369	12.504288155573978	22.221047306256704	15.010950248166584	26.813059937436723	15.94236221040032	12.817507420696973	28.29554685592662	31.212503310675153	4.335345591777733	20.76579475631064	18.932529386097368	11.333112750938048	8.394661501984018	12.581787014037298	23.003914592399905	40.426901189551465	27.047989550142322	21.38793085915046	24.337654544366135	28.77002124302847	26.36811678479813
45.21388074938817	9.159768148569476	31.165498562923645	38.97642044218553	10.811568548594776	24.196253570974864	40.565933906875955	67.77366245159115	39.32669096920285	26.717999258789288	31.470548879176558	10.113293427697469	17.133078183206738	52.13144166673698	27.81438124919158	30.116014578969708	36.49674612118315	25.20973586879416	51.79861949389963	35.68949209347309	24.32357397851139	54.68268649679861	38.549182226376374	53.90510097730146	12.093834425057599	52.27403797414914	10.719988618786573	55.02439015134413	68.75944513047335	37.725161146178785	46.427339131484736	22.612864488762817	50.28510125235022	41.21562481746129	15.55449213926596	53.480645815650384	56.05184008485532	22.431034659940053	45.99104083832968	7.208388883874451	29.223855165535543	26.177180858504776	28.471497993431946	46.20052021999238	65.6514788851114	20.342620000705242	46.2008260998643	12.448376904876246	53.985645290429495	48.50697509379124
29.21562109784975	17.727350395333346	10.62172778618168	26.4289723722424	20.20882028372342	20.328322109160453	30.018164073144582	46.48541878907682	13.217735177902465	18.587367828839618	5.061697329151202	19.808326381797617	11.773347179459904	27.70622090222099	4.596087576515589	6.5182987286363225	22.144695644433174	12.321123142238923	30.59067887231093	10.799965871842854	11.128865277260022	33.19858403623675	15.415112564915908	28.959334162873485	14.816900241014375	35.00412486115107	17.84513387604823	33.093053460257686	45.64762020973166	19.75284754277128	30.73978609069585	5.300459155777803	24.96831017215672	21.857334324414964	20.862608400086994	31.18065128894424	32.33197550137198	15.386270575117118	24.6793991916697	22.751188243288954	3.651316585821927	4.093166351254284	2.0698986050614216	32.63068567688991	42.99626698352464	18.54069612836362	28.827779669930372	19.513499491471652	31.858712066456597	22.438293077063065
43.24654956408604	9.192618400558377	26.01355889770341	38.26677546709133	2.245022114167152	12.558816015599627	40.87414335308106	63.47607466480288	29.365539113773224	14.682300039294507	22.979742039353976	13.627371409845603	6.386602218776276	45.56077865082254	17.694346627365384	23.407436544854338	34.76424267100047	13.27487488605007	47.32780098808283	28.57092790380582	21.059692484281896	50.10216854246994	32.60383158718743	46.91492941574024	9.513164923375163	49.932821648601546	12.136349145562686	50.17865516192679	63.26452919025958	34.3891160913617	44.662786625287936	12.969883996679087	42.951093357057694	37.40261501210378	19.231235547730257	48.38381182587196	50.03670411995075	21.668808843456006	41.32251445604434	13.780785558528162	21.426440650232543	19.381490920842566	20.052877512912854	45.43135603722656	60.45299773210265	8.566235903913569	43.60234023539677	1.868383694506957	49.003870589821354	40.33968535389251
37.35755601728735	13.939592228874696	18.894538696732273	33.66761708724779	12.39400736039756	12.039477717027484	36.92123668517114	55.41486775663034	19.197161819267997	11.286879354837575	13.49801566399316	17.64980117823181	3.9381166820038174	36.487191583588846	7.568095710058906	15.26317122941018	29.607332169631484	5.8795098606078735	39.48562462691386	19.69994108821857	16.53243456269468	42.11587986306029	24.33238427978624	37.60176895740535	11.82832370468313	43.49033317933007	15.559115646558629	42.02243792198053	54.51839413392321	27.974239517054095	38.86064716294591	3.685301700804867	33.528562901471375	30.42511200936815	21.200185250878217	40.112439235215746	41.18884096954305	19.286872245892077	33.5451713086281	19.60075077530419	12.583072595504362	11.765611161303953	10.84019519724007	40.36137537059728	51.90553759953127	9.702521638726072	37.21935794631739	11.341243281480153	40.78968781889042	30.579451342002002
31.708393556392092	13.54802088449582	13.32445965905179	28.042894340209816	15.806920554241966	17.6945983599968	31.354002087996452	50.285634987139765	17.287719244978376	16.681870173311943	9.553923158044915	16.113366616506116	7.590014117427007	31.961997105522432	6.4342341534758445	10.00399123545345	23.954922196326724	10.699759175135082	34.23609643896592	14.97544247458316	11.124036633368444	36.93110199528548	19.218937932682028	33.309548379996045	10.734259771519616	37.9032888289278	14.05891434702849	36.913078673392754	49.75827979991602	22.348553642977347	33.208438205849994	2.4170543752301974	29.363849639250635	24.89355100698765	18.141834936131445	35.05494175130483	36.48621216757261	14.433026256219723	28.252483277333575	18.822336436242377	7.818378043757734	6.219921086580646	6.551618108165251	34.70086635019148	47.01835158202913	15.266441535209147	31.613107904508126	15.204639489912191	35.705308875212125	26.923155177981467
36.38763865481607	17.971959455012588	17.796309575001814	33.48486852700675	16.71297333793015	13.428969382927004	36.99253011799879	52.92858825235831	14.979273555521445	11.430903119330411	10.582637230762957	21.35174408563749	8.367806022274046	33.41641581268271	3.8247088736281905	13.625996901175984	29.24024464603791	5.169121224579229	37.28000023222461	17.133058172127523	17.250219566789262	39.78342545976281	22.11470131162086	34.322941147770806	15.58465060727073	42.103949795591284	19.24502808109233	39.57576685586261	51.574978331190955	26.925030889567942	37.91239362584529	4.124353173779521	30.18695236070355	28.950307603486852	24.199910952397907	37.6059688926464	38.25359604643318	20.81507171244853	31.47243389324325	23.589941180188298	10.518668440218558	11.008857350958344	8.540595582626397	39.788485557115024	49.11446541818068	12.293653909138303	35.965018820812666	15.557488901433382	38.31583320132337	26.93214974743826
37.83096753625291	26.718023146566214	20.454448950929862	36.538330703680145	25.080410727184752	17.952256826562834	40.35905815655217	50.54724402455737	8.847077268709914	14.587326748824745	11.119122513265124	29.87077077587115	17.097161934045538	30.092438676939985	7.605132136228702	16.05572601570964	32.175012227355964	10.462086010423286	36.0068628627133	16.717381562915453	22.826377419375103	38.11354613535383	21.84163142241537	30.3649770038946	24.205257063960044	42.48454808088397	27.775445989704373	37.63574292973606	48.07350351748151	28.72887733244674	39.33843652241095	12.308478106124172	26.230177653669738	29.747663399701224	32.05855685409302	35.590734528011545	35.10958260161588	27.145493977246996	30.78958447140636	32.28871691432896	13.048023983024493	15.612028234896467	11.467223625328808	41.87905668066394	46.053294680398494	18.620521651403863	36.849290402261886	23.761075690313945	36.354418281271975	22.171565916786005
18.959050602124243	28.289198067609153	7.103181697654648	19.158857504480444	32.97234403872259	33.12349167963962	23.100417015210823	33.2939393454239	12.968068360265859	30.8615027457431	9.170166509724808	28.72001682465302	24.849287665344672	14.83213767874317	16.01560035428137	7.4821811519877945	15.081072435105261	24.748243148506095	17.601384043431093	2.581924861630522	14.400150530850732	20.08901973529157	2.719318762058138	16.464835990972503	25.37210207171605	23.365547896263976	27.238755262671056	19.911268560129812	32.48325595278391	10.616603985111965	20.43057418773237	18.528988908986932	12.893101927480084	10.767819170350108	27.02249035898636	17.971350394117426	19.220681932657957	18.613399474253043	11.917677314708918	32.09073355606151	9.588052034933993	11.55727082633681	11.353871401416413	23.298205571347808	29.775645620112215	31.69104935512494	17.783553770197482	32.463037816752085	18.663072602739458	12.07647993190412
48.27126213450741	20.92501416704524	29.693832433685614	44.7383867293824	13.523512168100872	1.2056154051821595	47.986345734798675	65.14450913093636	25.30879231576043	2.7980123303868467	22.81826342150525	25.340199356100644	11.379887117002648	45.37488644699517	15.973611399236503	25.740219973754705	40.659162318231466	7.269904603078031	49.55260425844373	29.39300014036926	27.559290946435006	52.04359185204626	34.387783515254434	46.085077297380046	20.070423056863145	54.21535249079727	23.50775980861713	51.81549397834317	63.56088973630682	38.83575489574877	49.784702186337334	14.500465505962135	41.916415723021515	41.07576370331788	30.229467496224814	49.83373200790005	50.286533277510856	29.972389070739478	43.74282410622751	26.079035421046804	22.73067043086223	22.622176167445566	20.77952248635944	51.39198407848824	61.205148920617944	3.992542655106828	48.007109930772394	11.88739217649599	50.55078522588957	38.28751371258379
42.68400777422627	5.990444946171146	26.71211904785859	37.10778485455835	4.446521576673229	17.58657137903808	39.3199340695816	64.08218985171847	32.73766451175049	19.791455596411627	25.428678707856314	9.859375834300165	10.052475952523388	47.17440028141635	21.081634441821837	24.867815857379494	34.001378416019335	18.00847635663456	47.934535150803406	30.328568550169432	20.694673293216884	50.77747163562659	33.80014888245802	48.74698330120269	7.841326011035643	49.587609334739625	8.953019427034645	50.97932590111537	64.4302639556396	34.34566594580734	44.02407443935784	15.967685001297177	44.9384661876946	37.6174269026642	15.861635524145427	49.29338046281346	51.398923054594825	20.170414992935434	41.97833103086244	9.163823572851255	23.4537728969858	20.801440298491585	22.41637583048185	44.37124702522366	61.46806625910112	13.617971835388268	43.32275540936596	5.907456308700762	49.862286151583234	42.75119208383296
25.86727010229778	42.88713449593369	22.244240057466374	29.716128057402805	46.1620071465052	42.95808432076422	33.232235892839384	26.984319029552417	16.627119013844283	39.87076310028913	20.964621077717613	43.718361736063564	37.58988887724881	7.532747350969554	26.748078296379965	21.979135646688515	26.79538359807945	34.67456397798668	17.00676910738987	16.42311205125739	29.565173540677513	17.504978913963935	15.287933246351844	6.082157668751504	39.9239212792566	26.21642506607028	42.130750502008574	16.464324955846973	23.152965270198244	22.00556324188981	26.840284917527566	30.971268555466565	3.934712986915737	19.570007962639238	42.18436421035541	14.736442111316203	11.656798202911137	33.71183359907111	15.702231206924441	47.049940280193226	22.86081322836734	25.824398580426475	23.94323334327968	30.566112493523317	21.721127873064408	42.680080839283356	23.62128233214277	45.352831234877364	15.435719312945963	3.587948118189629
29.36011348807973	35.55939573769888	18.27359305274714	30.913589823141486	37.32975956149891	32.846966238185985	34.81418085923119	36.5434179243433	6.3469641685279	29.648205494157068	13.001190802022643	37.22501012006091	28.702764651871217	15.980416595480754	17.437216244017876	16.019282660608702	27.02901546240108	24.72608866888261	23.79126069214404	11.572957103827495	24.667099951540916	25.262591168417476	14.019439605070753	15.701450622802842	32.617832543168525	31.98042036029721	35.39103003581309	24.50681769012175	33.339909189306866	22.341483434220024	30.67571631880851	22.213024491152257	11.776056252968448	21.458161959902572	36.97406485861523	22.505946951813947	20.906861172677296	29.308721037270036	19.98568930783089	40.358836281943596	15.53724148853679	19.02512449153938	15.946624787812466	34.0231264223116	31.620102966416766	32.873042702029196	27.61645935576721	36.34391707037325	23.280392921727753	7.306451631230814
26.843262017814816	52.75068148481228	30.91083456821697	32.78796034019263	57.11237810546056	54.838068349323315	35.44634442075745	17.193963727889926	28.653752147657436	51.82807935478656	32.02849914977311	52.898421337338796	48.68991731086927	9.871087985598841	38.27805714226542	31.925658539961344	31.28907854510959	46.479067931287965	15.52492675563423	26.454847547270465	38.17772578297405	13.933180700696916	23.44792338296173	8.030152283767194	49.847296219889955	23.93453618238723	51.55466680838507	12.69438686576812	11.788834394571088	27.231213799040827	27.200014261481872	42.10801584501784	11.970660019314865	23.815893069670217	50.35505506053859	12.398473433967279	7.5922213213388945	41.64945287783599	18.503606405652846	56.301472090856315	33.495624281464316	35.97932384353412	34.87556250166886	30.844804374732963	11.418600568516597	54.35599453599851	24.396753355372457	56.442686054097315	12.578578830647258	15.36909244806122
26.0799380843543	40.62581831307665	20.487458582538927	29.32632172772465	43.63722711150324	40.25829143652563	32.98285777906025	29.256013337400038	13.925597602034689	37.165421478034546	18.483935513161228	41.62285540788826	35.04395603430202	9.12146282592167	24.120785405603762	19.83191877896032	26.111365751146113	31.98611556159618	18.154372736033434	14.34820984940737	27.714552940387858	19.021440769327178	13.923096314651332	8.25186976678018	37.6579654148337	27.137480669345397	39.981008158941236	18.077065825763736	25.701698140531036	21.26354651509287	27.16754563695789	28.43016645751962	4.905159704977236	19.196660121133963	40.34916567333404	16.216247663798303	13.720107575254627	32.000979930161634	15.950693598667334	44.92446865496848	20.49455755936899	23.57425120423665	21.482892837053168	30.821271927179325	24.12887323782844	40.009872673737256	23.95360828072978	42.79834531266963	16.95654805399002	1.316489273321676
27.223667092730523	11.385017586822652	16.685631108213332	20.797025664364593	20.97301628591273	30.681742597799964	22.412447272140078	50.45248283840865	31.034665654872367	31.119973744540218	21.892042107527363	8.170809976344223	18.708182597299125	37.124615829470464	22.547621603756436	18.023951523258788	18.60665574541489	26.144087228031317	34.906756364870816	22.97692900608383	9.470623373316233	37.78382684193048	23.878423553009124	39.290551664151344	10.516839795097727	34.309114756029956	8.431717404340306	38.306378084162695	52.21497121406672	20.657990109190802	28.368426071202748	18.64331639981035	36.30931282652118	24.286459716662	3.400307242962374	37.00519797027397	40.29445561867773	5.321188241585777	29.473860365786962	11.085152650720785	19.115286944064884	15.581867029810073	19.67504334830768	28.002544950641973	48.94258577182782	27.020754345720274	28.41529581790344	21.753976538720632	37.40256073158759	35.840838773895015
24.137831960846643	55.752943419750004	33.731844438634475	31.001074689120248	61.359832316274044	60.81942757798366	32.78237391237686	8.019139988699372	35.56142187226517	58.09398871388462	37.10206023819051	55.176015538893346	53.302963137854626	14.265075034537947	43.784878410715095	35.82352873218596	30.739601024052263	52.360758143014294	13.603247996003127	30.828610385645977	40.47376628207861	10.855082269924157	26.65796153199489	13.998609116240916	52.989727816186644	19.13786052310045	54.118852205176765	10.11437361629577	4.0342421570233125	27.71074648313678	23.974838446985252	46.92686672600467	18.061840294587427	24.07486512129684	51.73203925084171	11.3559116298308	9.347000405409231	43.16388909967064	18.903720910254137	58.566494754685365	38.00959912900817	39.865052297435	39.669169447554665	27.13929988576304	2.2363676061175086	59.846251997353264	21.91309960587419	60.90127958265821	10.945612169387712	22.388490107361466
20.8504010722679	32.90119558040971	12.167583558235787	22.54229392889002	36.86328448382623	35.48990770130514	26.40480811055907	31.05839507560685	11.757389967917723	32.84411752900271	11.883261200540005	33.58488911062618	28.465886203984162	11.144519818828595	18.455258775052158	11.933173609930702	18.836253720609083	27.029097565860724	16.481030284015343	6.355469462446401	19.435860223301443	18.4862397309585	5.932898019877469	12.264696196710451	29.951520716745993	23.893369368330816	32.029993169980344	18.006085508185425	29.301658393390277	14.038743957243643	22.18915034289161	21.914734504483505	8.325470808312321	12.927399047388132	32.067691228263314	15.963004451539774	15.995067102963196	23.678536304198822	11.828854320875196	36.929766229241075	13.249212744217296	15.894231917205964	14.650917007094991	25.496086343783986	26.912585217813504	34.54913195577257	19.17776703094702	36.20651690314457	16.724152849685673	7.012010417226948
9.383294338427785	46.28855905968865	27.775040587756646	15.325268628704036	54.37091144813194	58.53490462952669	14.799150397591784	18.223615138672987	39.380592728747054	56.884753930442116	35.69169685050704	44.12860999941481	48.03624086581427	22.669313253059713	42.1898042230705	31.82906678233575	17.979286373983538	50.61968294375375	13.096034401151488	29.48521009959573	31.57209206792784	13.40717072077968	24.341170864013595	24.834617899732716	44.14716125447011	3.9437369249045844	43.81996119183784	14.660673745431033	23.54234397465963	18.652608918864562	7.971030895412195	43.0249662126473	26.301702743488804	16.59132303267541	39.089389920411485	15.772950876101028	20.351296616275906	31.975593393791723	15.972093133420106	47.18156663780938	34.984502074824995	34.8786332502755	36.98260393982943	8.417079578852501	20.305052366967388	56.25512891185825	9.493672207702922	54.48406235438309	15.242439980734678	30.3353894804902
12.755321468658817	48.32238031149822	31.32577554238312	17.058485929261355	56.86579548008774	61.952780162216186	15.309659875868256	21.500190901087095	44.00002981051845	60.517895582107926	39.72567533721154	45.76406181292346	51.04318888380732	27.847816717032092	46.02193076282312	35.56637234212566	20.535887159485004	54.25748765030396	18.274529812886165	33.74381325118179	34.25417487629308	18.535037464733094	28.701033039562905	30.016478696793406	46.401512517631126	9.030860623124696	45.683626135746835	19.78102866127504	27.516571699994945	22.202877516382244	11.2272318151633	46.42454529440206	31.444049852867806	20.708037397634094	40.365483360582374	20.946624082804824	25.478060475217745	33.996959136193254	20.823232806474483	48.638298591760794	38.776885907504024	38.310685745118775	40.76959321052587	9.816735440791291	24.46833723334694	59.45633753742122	13.62981393677604	57.11075852063814	20.40409497529123	35.41587975034831
41.56039960287836	4.635672406921298	25.92766266906651	35.88067601813926	5.87774736213803	18.798314216551766	38.021945434282706	63.18740100735674	32.73341806604807	20.84872954364123	25.149164872545075	8.366767849245006	10.443199094181175	46.563726282472885	21.154128088731888	24.29897378685987	32.85589043288522	18.69126615498695	47.0602282403553	29.811215255334186	19.696084797354786	49.91520741857749	33.11187627933964	48.195460698969356	6.794408198428269	48.49789805177011	7.531786976429271	50.147542027448274	63.67449171976249	33.35111350106448	42.88320239997568	15.973620208755056	44.44007355957857	36.67239844968938	14.381832132838893	48.4915424581894	50.711668264281485	18.937817756506508	41.12762586526625	7.721616905953348	23.060186178440915	20.25736086752104	22.13460929060016	43.15059062405706	60.67661274116578	14.808271602999012	42.25616969438962	7.261382220103016	49.046653526109644	42.38754751506729
30.8018583070431	60.710500850116084	38.659873688080054	37.53732382841366	65.63388456438156	63.8636552246135	39.492812494192336	12.624870228716784	37.76399824613967	60.89667940724333	40.75760257112841	60.48250618985533	57.32614521699129	17.898178023832436	47.16392941661782	40.199093328319286	36.95583954556428	55.47386600916855	19.882934013916373	34.88291713263986	45.7033928837694	17.32321026219039	31.30662374312545	16.666275917996124	57.86570349256314	25.994666375537907	59.28748490367023	16.403711740003782	5.529755334672255	33.55835683228973	30.71961682893667	50.795574310680756	20.79641332499015	29.946449217765167	57.411515955317306	17.232179249848862	13.797756521982448	48.74851739053613	24.609791099956283	63.88952657967345	42.03307028618038	44.2746109762522	43.52381064548145	33.95499771026243	7.984143179727044	63.27353445759848	28.512956182933163	65.0422150165708	16.994910271462803	24.45524469030997
12.38111959556415	24.696490188430786	8.868093937221799	7.722257599216362	32.69481923681418	37.99749614438377	11.234281011947484	35.041286747663584	25.639812210032076	36.92253200822296	18.225459877945834	22.962144175530756	26.781967699334313	23.253439931092498	23.273884260993203	13.236553429983681	3.768748283814649	30.758288749290795	19.605657565599703	14.5548719370951	9.959536476736314	22.459811093192013	12.097044477448712	25.68618476720908	22.46337238212342	19.337775075138154	22.38687506812168	23.0573319581503	36.95530139740358	5.578466656510927	13.731305745789658	22.604339479922373	23.563003854759124	9.157124865268454	18.73507341011156	21.90689699713097	25.640669881144987	10.593920440118088	14.520267404034028	26.212539730259984	16.33610976172903	14.788550103246944	18.156393421442036	14.534703084051138	33.63524359355801	35.28856561461829	13.184496162451229	32.86311302933399	22.234212066651825	24.59736823459534
32.86229212969353	5.328975050542388	16.92366834679508	27.583876432919396	12.259137019480178	20.7300934602208	30.111991474288768	54.16061163661494	25.863174252679908	21.25941123219785	17.37032545933594	7.324531127931544	8.782496808688686	37.72488035435136	15.192464681780896	15.643005858955362	24.243386175513713	16.667455618226537	38.0276538045216	21.218719015862746	10.759116613831605	40.88131750151841	24.190794612853225	39.45230592651258	2.383360604812717	39.70775132861593	5.2633992952868764	41.11480197743477	54.66907000945149	24.400048070857142	34.23341514409874	10.282013810698217	35.8112864411515	27.670686391156437	10.39324807169376	39.466616453295586	41.768755077223375	10.89968111761452	32.093457566337165	10.096434641108193	14.93577169489564	11.738372575551768	14.457799937617091	34.79530427819128	51.65388454455375	17.10004345786872	33.420420974903216	12.626940534086776	40.017330898306554	34.09737078425398
23.723981653860577	55.87311312404733	33.89231880859982	30.650458919879078	61.618908481710804	61.29231151348424	32.323991790713364	7.010980542489741	36.19100318562827	58.60596118041422	37.50827402067412	55.21318660055532	53.61748828565891	14.800823409772383	44.22480493913375	36.09817617171048	30.531770131714605	52.831430646506554	13.442674922991515	31.17963141251362	40.54807414342839	10.628517288007306	26.903632378861115	14.685720757038546	53.131066386986035	18.514562848309584	54.19098561439089	9.992361204901727	3.9209968026621174	27.639713669259958	23.500854876838105	47.277696059799595	18.696945131176047	24.008192420780578	51.67251932947103	11.38667398152376	9.819874322899535	43.1406575138691	18.915820082693333	58.596657027659354	38.34764881028503	40.12427635895694	40.03476225792596	26.58917257353617	1.2808662275750247	60.258649969063185	21.545077903469156	61.1863231896201	10.916419128157822	23.082446266700842
25.108891948714454	23.2702292456184	7.8241580149639685	23.715454278242134	26.53726094236386	25.851725478458043	27.572061721324857	40.51820207569999	9.713935031080142	23.610466454529654	1.942788564818478	24.64918611621621	18.117946433259245	21.390481131333	8.747085595821808	3.8888472078738534	19.359226422743454	17.47617810067219	24.87294990342911	4.706152655308229	12.476891849756026	27.357201416498846	9.771383293713122	22.61285662928416	20.302935029660265	30.210807620065935	22.865009024724863	27.15349422232623	39.40751294434641	15.884222009300546	26.629002667281984	11.585331882884665	18.62796773557637	17.178910392478215	24.42684295360599	25.19181520226453	26.075994076181395	17.191634611546174	19.130061524747447	27.837929775879115	3.0688919089790296	6.410101731029371	4.307627390609824	29.045494255268938	36.82884105545239	24.506003212205698	24.307819087322823	25.859803669096593	25.8965270946575	16.269350209727335
31.543195337969664	7.1118523015438555	19.23908787799887	25.262274035270238	16.847936987026284	27.545870306620486	26.962729208468776	54.46231368773385	31.695401052403163	28.417423904611788	22.696198834987165	3.6261882641793703	15.925556927386989	40.178854917871966	21.950780977385467	19.614185757730354	22.85342276521174	24.02892289979617	38.70222044529636	24.974791593658676	11.887879765856324	41.590673601534185	26.66834812448137	42.2133259994067	7.00030585943395	38.617924366054496	4.080509863956707	42.038654866535325	55.91068388190595	24.46990608588501	32.73334716996704	17.377652383980767	38.97691374540555	28.054176122463556	3.171129621603019	40.63299139865944	43.65090489143322	8.924809644576039	33.08585906019859	6.734173843215927	19.985366470098192	16.431385006376917	20.09450855542665	32.49540157051937	52.69686403764073	23.71980797078912	32.61804293272968	17.780139746703387	41.076029178196116	38.03838923395823
22.703988036613868	48.0604427276847	26.14737230448558	28.321603020743474	52.6728167378589	50.99609593342313	31.160080509004953	17.844661698785647	25.252111326213885	48.117678429571	27.751154572808492	48.125666515330266	44.33093747846139	5.087308452799735	34.189237936187354	27.33068911631432	26.614601078349626	42.57404344845108	11.648486983761046	21.93445034946907	33.38624974805653	10.71531534054118	18.693043323039067	3.7079358015024324	45.17273828201265	20.65768572057782	46.80813083001969	9.465382612479718	14.079550160828692	22.46213673352555	23.21390895445365	37.79143350442646	7.879012544391852	19.097169957597533	45.53170206704881	8.56676975660467	3.7708399923747287	36.82558140793548	13.847531713368024	51.53109255811764	29.05526593042711	31.39984081045035	30.52262901386382	26.94007705937793	12.506942908930244	50.30522649287146	20.25326930114623	52.057211142118994	8.958296066108288	11.96890841946308
16.27286923165781	52.91357664423033	34.71813594957923	21.692853220593452	61.169633271348566	65.4780548887774	20.424905230952692	17.381636152617247	45.87114965049508	63.81435679318695	42.55155473336178	50.56697720756571	54.9479161581742	27.749048387030637	49.09468626263186	38.757489369827596	24.721769266908726	57.55050322719827	18.444963626562803	36.26987457599451	38.39854249953941	17.84299961830882	31.093463103117855	29.610336908463697	50.8560093306925	10.437585551547444	50.367371700925844	18.98326986045633	23.96092238151819	25.59498530350944	14.814852846297107	49.968231740032486	31.711176512305386	23.47958853148965	45.325169075494394	20.558195844462666	24.52082954447883	38.56980661602715	22.362114422081	53.531104110684176	41.90251314100079	41.82183744362824	43.899839784877976	14.455295972488994	21.245622367920866	63.191441747123285	16.4186239060625	61.319963838072326	19.887954959121473	36.00805563640494
28.445951579250607	8.627550235972189	14.730864824905206	22.68161556165761	17.4518237035264	26.169103785845962	24.932972293414608	50.72559819968471	27.250595034145956	26.456574114614025	18.182552982160086	7.312445213910043	14.133230916327022	35.75663679538408	18.060310210095096	14.973999583112581	19.717032281019158	21.40466121458152	34.77922094121903	20.34073961902308	7.4698099035114724	37.66663652350612	22.189229104115665	37.73561999856677	6.777062891911834	35.44249231850261	6.332818263577788	38.042188180351104	51.8456912996646	20.676855143851537	29.73789084472505	13.949844864067929	34.42688310257224	24.174386162617864	6.466461536987035	36.55227444755982	39.37265243918929	5.7392725855138735	29.02741498848239	10.71979324740744	15.443256206301193	11.873653437777758	15.688655708900729	29.949887865746657	48.689826175610925	22.612511531635096	29.272746390761764	17.998775346554304	37.03150369997655	33.40978405831893
36.47319320324043	22.668456286271056	18.353016038181174	34.4808559343824	21.362810603566995	15.816525744871479	38.19472192673458	51.02226647029077	10.887972191844781	12.9066345420686	9.499549567629547	25.849957471478188	13.170174495541557	30.92381457520227	4.005597791735828	13.908465442579244	30.132634801228573	7.5690742380544265	35.87895412140157	15.873803141181279	19.654888265734368	38.18898589930623	21.069206842904094	31.522819928828014	20.16474711576327	41.63012457720664	23.751114786291794	37.83809903477088	49.089084286773456	27.13105402394249	37.998189156117576	8.28927404578944	27.351549750403827	28.605702653186313	28.20657415446596	35.815956695465175	35.887175862095056	23.75837966171846	30.338514901882156	28.24174653649704	10.699114558117865	12.611155106504096	8.832159415258312	40.263740969230525	46.84377962801202	15.74139287486285	35.732623189445306	20.120210693959994	36.55880114569726	23.677041238526908
24.387182283036832	41.76599275975395	20.895453081411123	28.173195946152944	45.28516788467796	42.49225387803789	31.698319442580573	26.506545931330034	16.376073596487995	39.4809745799515	20.074539581838305	42.49358098139949	36.748565196880456	6.485046545192474	26.058161429915252	20.815272019785716	25.250166243114265	34.148890973277815	15.779865179869086	15.240022314791467	28.2393857179466	16.455018492007277	13.843519947304074	5.504671034141343	38.80852327849718	24.91829444033453	40.937972351513196	15.466985891740947	23.047201624653308	20.463717443666393	25.38226712101971	30.131822323593294	2.512859944631161	18.02540155250245	40.84109709629098	13.660451988905066	10.976290192154464	32.3305544516717	14.215521170104841	45.83976420743718	21.852085911652836	24.71760911372636	23.021582295736916	29.096768936648093	21.403466293375146	42.07832290691229	22.161391148365453	44.51682764779729	14.383786425788566	3.0389088454020547
7.852221684891403	38.264032080035584	17.031326633118088	13.299907112686533	44.99725675536516	47.14186548355797	16.07327147952257	20.745068363531622	26.321897377288277	45.109198565047244	23.480491763910734	37.18775461291099	37.677616872512814	11.56706997697918	30.239874462142772	20.370880947809532	12.28990446767803	38.90868343720433	4.918416487860222	16.986150274044043	22.8184848670908	7.776349137177247	11.793592818416723	14.125607766147557	35.68029035556514	9.219929677320803	36.328224559672755	8.391663199396513	22.26898215863712	9.384819214832854	8.702696238718179	31.939819597824833	14.220334598796088	5.8324432275207325	33.37137048038111	7.477884515195756	11.917940655045886	24.94381320138655	2.861493883011367	40.532668025121524	23.284222471163453	24.000801414529178	25.235654430812172	12.45644823504083	18.949217189059937	45.31986512692094	5.49897169692905	44.811536466373546	7.672871451252566	17.71530119961446
35.2005310630547	4.6504094279967	18.800227758832897	30.019501545211543	9.835800416192113	18.568917785857135	32.57987768452819	56.20535253410089	26.229679576752126	19.35427519743516	18.168046758649986	8.052306289538732	6.876553541916107	39.33479232288824	15.044886762630082	17.070034209118948	26.62070206100172	15.213698820767146	40.048854540005905	22.59336606772281	13.027129808460403	42.884514362576674	25.906704263663897	40.96586266634042	2.237147538374332	42.001220599325215	5.970634178789004	43.074069519331445	56.51884526253575	26.602758846150998	36.58668699879295	9.88335375376137	37.22373545152093	29.799881641984356	12.211932579734958	41.38165242888452	43.50825501972237	13.375156182953917	34.082094916260075	10.174270396323777	15.942568709440868	13.03735503836686	15.173254859041212	37.21595622369241	53.55502445135339	14.840611126679825	35.69611932028502	10.155958054694196	41.952926997992705	35.25901034513502
32.24337955774871	14.547293733265258	13.729891253364244	28.792078861137465	16.169632491454763	17.07958857534729	32.1692281811308	50.360033625393434	16.368191646805776	15.857781684465271	9.04443751271374	17.25277613278904	7.714092572991502	31.75600926817822	5.265173469343295	10.122263638562107	24.649139385225336	9.764746756265057	34.374383507887636	14.814626086171042	12.096675464240215	37.03197670481263	19.264946809583726	33.02056223697749	11.788526060560082	38.32333194787074	15.184951813670738	36.972121548027715	49.65877743073597	22.833693697783588	33.75241436767345	1.5488601506941753	29.02602452190268	25.24960328151948	19.369542000526614	35.08572331114928	36.35506859831776	15.561450673652999	28.41562192797759	19.89955521433133	7.626369981421206	6.606877308727101	6.116020516527969	35.352861731635514	46.97293907345002	14.877395850145751	32.061570756025894	15.453141842961612	35.75046543178938	26.425558679009644
36.76815771596655	3.0184257958479415	23.004095533516807	30.646575582379352	12.140485763735295	24.17237589759943	32.44152966048547	59.304808472596726	33.10053064192889	25.650084026903187	24.568023372999647	1.9799036567589132	13.655759628280398	44.05749367165268	22.249237546836007	22.451812829828576	28.041190115404458	22.23953185218499	43.365184990913654	28.01133077874323	15.960261405739448	46.252189047524695	30.451721550967044	45.935357272542205	5.246133806630097	43.816701514199714	2.336621180673912	46.619713508762736	60.402321039457576	29.2527018206291	38.00214189153075	17.15857868894419	42.45676425623856	32.76053842798645	8.03349841506927	45.11135079290385	47.82555856057446	13.959248689167216	37.59743670818043	2.878081621628364	22.066654525597052	18.731833617633562	21.682595972234747	37.901149355513056	57.262267451970835	20.199556936081834	37.72212613170135	13.32721428973886	45.59992483500167	41.025329279814684
18.995645779851106	49.25733610506269	27.23112430882551	25.494200975590275	54.894479584887016	54.68361388000203	27.71532543797586	12.094796295662832	29.988003094601368	52.062398014668744	30.831738703774395	48.725955178950734	46.88848411267476	8.510163120354614	37.58090557978594	29.369321447022134	24.763257432399627	46.223590352877444	7.767476734274036	24.465282311005076	34.001079816701974	5.534103279336286	20.18119351730451	9.095494549415465	46.49007219934808	15.364422504997044	47.64415381805848	4.405873421067581	10.52381257025626	21.433316527996933	19.129361935539155	40.559454487021206	12.687776234976095	17.805283656436007	45.395338286698006	5.045799276561637	3.5682179348338896	36.78371690446733	12.528255914040091	52.1214648896085	31.62562556912665	33.39889923924416	33.325554086189385	22.63386437637839	7.743254686135727	53.57939254479051	16.614961244440273	54.456821604696366	4.812930592894832	17.255965776745974
8.006363358166215	30.78161318629822	10.72689926872856	8.353547981138497	38.00136825997323	41.48647110723447	12.163082838607616	28.351639854264146	24.32891422911969	39.86373729660076	19.01096901488314	29.50781106542402	31.178878235154418	16.835598745549074	25.269701140847726	14.83315430432689	5.350887514907046	33.59713100520384	12.655859257207709	13.37054280344737	15.40098679504897	15.526900364989269	8.862298941961583	19.367327696929717	28.30108708517119	13.925292007851455	28.724468575970505	16.08787569439097	29.994670924090684	1.7460641873469112	9.533529027679283	25.984818247501547	17.86039430191866	2.2599807154302134	25.619672800333092	14.928581141335638	18.780606361441123	17.214514008550104	7.623591937147337	32.832921126736245	18.028755296031527	17.841440261903493	20.024677054901023	12.009136875485337	26.694476242508177	39.25963575638504	7.6197821533571375	37.953353956639475	15.252667434236475	19.832688105793565
6.908529697935293	35.846693988296664	14.89045999608301	11.2757394734412	42.74065200767144	45.30966863217805	14.37526835131177	23.185496642924722	25.53941883726922	43.401769807575235	21.91412976548108	34.701787592262065	35.56830405865501	13.096716375351637	28.570811937139684	18.468886948729764	9.862689167548728	37.16675884073473	7.43910973945132	15.5747751174792	20.409480597930866	10.29941382215006	10.402462394554487	15.688583618234349	33.295211869172	10.261701574544327	33.86940885046475	10.900328166731716	24.789162170587467	6.885157825045318	8.102475291751952	29.98221687700471	15.168785199833671	3.4165375376378093	30.849586981197127	9.883182635947076	14.103621744192345	22.437078264218265	3.4456461426883727	38.039348625573254	21.48774850572463	21.95130729523175	23.466411728072462	11.654813132848602	21.472411182021986	43.35817876903855	4.997003059835813	42.59855490722451	10.134494192888814	18.178745247893296
12.355723932719334	39.61825578782603	17.67629342903205	17.451645472035114	45.57762678305345	46.41864454021669	20.451816263270064	20.06960030707796	23.75489447605664	44.096002393245804	22.44157499919231	39.021596890610944	37.805253927355864	7.068344553092069	29.292591274674525	20.22020761477481	15.780474358519115	38.026872971523005	4.468355496800855	15.861499844605389	24.309839116967048	6.790854753321981	11.026212786643345	9.637660017500272	36.88386356880585	12.689827826931902	37.95500507545132	6.689327773352458	20.144067223685653	11.93101527300616	13.174264489629513	31.687951013834894	9.883713134966623	8.382947915886021	35.743073902262864	4.905214909998531	8.149756304060563	27.10310700705084	3.0091729184030998	42.4162727946262	22.780931445336503	24.150362343263673	24.618423294833846	16.94008265718821	17.087444069921837	44.9512113564124	9.990594043944888	45.23158423041693	5.50077332227633	13.7166146087722
22.82571154804919	53.20662311950988	31.148804912439928	29.472065053122495	58.62624045149572	57.89985987838523	31.542335897122992	10.468445436134884	32.59876181194038	55.155399334644656	34.23331830486908	52.76206869953016	50.511597862885836	11.329863661393773	40.88859273651519	33.08665764877518	28.86032083851671	49.44345005290223	11.78596029501546	28.01388412738418	38.013970919218835	9.293139432053595	23.970476790146098	11.042929600534265	50.41403264511474	18.537643418717234	51.6482227659302	8.319316049168894	6.867338759173973	25.549089020917332	22.838397784484112	44.102194459157374	15.099121133627326	21.92264888368756	49.494764038384076	9.163972898667557	6.477358131627056	40.869893836775304	16.63165111452723	56.161785433796034	35.201924995480596	37.14278351494151	36.834120186841574	26.21145670460921	4.945501388553771	56.96626796531994	20.495006015458774	58.13861987973647	8.897696377227454	19.436806091122946
8.795948036151744	45.244625027491786	27.395833467694516	14.060448174988428	53.51753933456747	58.11511830421222	13.156759909535989	20.24123111379666	39.74927725937098	56.58078644865309	35.61640876781338	42.93857131314241	47.404587346613106	23.892595733073207	41.99261623878796	31.564543496803086	17.066618471762624	50.314908400465036	14.353186628177188	29.5600901999264	30.76823747248636	14.960818423818198	24.487804324659827	26.145586864014973	43.18569165691219	5.034848690766514	42.710072662581744	16.220813999037663	25.545109210827174	18.2464829402967	7.287494784869221	42.58459382991738	27.365640186414417	16.542695270340893	37.77292939967918	17.181028100243765	21.876539619291115	30.902396223092424	16.578837659919476	45.935179645103965	34.756785877473064	34.44610242959789	36.75374866373003	6.904045358528262	22.290567087666	55.723632292938355	9.428179206571702	53.68654111906776	16.702514162549647	31.255452511189684
40.490156858539024	7.142310496869666	23.401803785713568	35.48955227683049	4.623921342201104	14.10301815669919	38.10668428721725	60.89192124038902	27.830349904927118	15.668804594092395	20.91771629488774	11.597220836855092	4.9791915901216	43.2275382532774	16.137555289658977	20.97565328307825	31.99333248836387	13.108410003043824	44.73265784114584	26.253529728544308	18.29672769691921	47.52361524988096	30.125658176782515	44.65749390053721	6.926021678814018	47.197528850158484	9.898999744036761	47.62750383072256	60.81333058394431	31.67510431935847	41.90202058869289	11.129853261294794	40.74555242892594	34.72744960331152	16.90468191921271	45.85622422341937	47.630687477064875	18.91621606578755	38.7310560395209	12.317602074309711	19.179020786488206	16.916869722285156	17.93771405417238	42.654898179142435	57.96069743351153	10.147889883194718	40.87014094712855	4.645643287747549	46.46486228827791	38.30417715544078
19.28520794159718	32.017536624483306	10.811982779174313	20.805476787026354	36.3918177195319	35.66477247520983	24.67653052327099	30.688069665888253	12.908140922216287	33.15376979861997	11.780665938534666	32.50526091113142	28.11157174740363	11.358171430246347	18.535406492582105	11.100963974956404	17.08449146201404	27.21315455920045	15.635730703874689	5.644012823687881	18.15378912812409	17.824830993564976	4.209210205556912	12.802654057436882	29.087874469373176	22.6234952261367	31.013662278772845	17.45330741438634	29.332642366916634	12.29042692560338	20.651859170659403	21.641867810705715	9.122592649502606	11.276640393647009	30.757066335865957	15.433394220467996	15.99970942238925	22.278857726893047	10.610661927477558	35.87371528472479	12.797289674722792	15.146948359803341	14.365255268517753	23.89547555183823	26.79305707190526	34.531159216631224	17.694551602221587	35.80592240661885	16.174260142159284	8.512352804723415
29.45164351706391	57.18985515774058	35.247086155494344	35.82191505764756	61.71989237216765	59.498437685217844	38.164705295061786	15.26484494112269	33.26536428426857	56.47342180074337	36.67333183241771	57.205291186380855	53.32135739540556	14.206497088647792	42.94597994678258	36.44833323602488	34.739093468725564	51.14546557416172	18.1435780549783	31.018404509022787	42.4436052327665	15.993352806239784	27.805114102329647	12.603851089775299	54.303975327490875	25.56443710600735	55.91416713922124	14.873237920445222	8.72123453458273	30.956962519573505	29.598067875867244	46.74819689987806	16.61803553164528	27.428767947110835	54.45685854196542	15.16736432302574	10.897434452919368	45.754006701251036	22.051212184521354	60.61277640659147	38.097079159596376	40.51330043558884	39.504778542631854	33.078452043185436	9.675698974632487	59.02579862288561	27.054581451889035	61.068039635352754	15.13167861528582	20.01576355713445
44.644670771035194	18.842441279350684	26.06035418042074	41.18843387185517	12.912289650031324	4.756177047240376	44.480351220263934	61.60421711842137	22.31210697444546	3.9358788844162134	19.259494138040914	23.128510919852946	8.571427381883103	41.95355748164119	12.436320571490747	22.102253833796667	37.081977271096356	3.898084990844981	45.958731214163116	25.81783790785906	24.105471029237027	48.46819500581166	30.783191638004016	42.73908445537222	17.581979128782123	50.57637073392713	21.182776624210206	48.25796761022105	60.135408278304084	35.204679921397	46.15945845369579	10.897301076952246	38.57788198891689	37.43690536231922	27.624852205467153	46.28468557798264	46.836614167011255	26.72490272439584	40.13191660402307	24.26957194828967	19.102598104159885	18.999397466363686	17.15874295011971	47.79768732461989	57.73201182460404	4.545399404427666	44.369731772589276	11.316267404463641	46.9967367755255	35.068258173393204
17.463816126515827	19.75285434172101	6.675414859517295	12.641270500155583	27.562431609446307	33.12168048855703	15.80254751608531	39.4785768185862	23.607589278269746	32.238270441190394	15.200429208879937	18.38959400029853	21.724459844978828	25.71521866299344	19.240087523966306	10.1795434916048	8.907769737868266	26.169391941453185	23.632294652417638	13.359663464140903	4.831708734971867	26.521332254125138	12.838009489723179	27.950333418377134	17.412617449688945	24.33556937824506	17.60506600330158	26.968096993118962	40.85007114439698	9.429345832841147	18.84320975814018	17.910393210449605	25.19871394942754	12.986518684382448	14.8918959962682	25.58857651189237	28.802690165493352	6.227190374752177	18.042190317606796	21.733016605559655	12.856349387235296	10.556860244063527	14.42866582821163	19.638749104305962	37.62573539486063	30.29247760973586	18.086381929396996	27.72275769746799	26.016397061667632	25.305718206993976
10.579389281779859	29.229794817517895	16.731895820765835	3.5143602505515243	38.163277270550864	44.945860883097424	4.167258744880456	34.57621348798258	33.33615900425234	44.16728479691173	26.089143252717196	26.485644105980555	33.297440468073134	27.472972763008052	30.973026996708647	21.089481622821534	5.890495159686503	38.11077619270577	21.208781154620507	22.14860830736741	16.486768191449354	23.723616701343246	18.893511657087593	30.05129754081969	27.529189628173427	17.252065539316362	26.495861667198753	24.649413766575115	37.92402857160493	10.728741340900836	11.22719431235947	29.847516975151933	28.808677966698795	13.013974779004604	21.079560796577454	24.104898751647703	28.60652095992089	15.084525356374645	17.84220132871653	29.33831967376269	24.155494847393065	22.361340960392425	25.93393554559062	9.879341303143299	34.48057707534419	41.960822508171354	12.622637084989089	38.58280132081185	24.18612760843299	30.724864606453888
26.656410786668857	10.835937836793235	14.741096176133382	20.558531236152973	20.06383906834448	29.02025919743368	22.553728629132323	49.473078335423324	28.721129568680947	29.269405078418085	19.580212649848285	8.46335788986425	16.980650393655154	35.4542044611657	20.248794980603034	15.808654445639695	17.939078993231004	24.11932921226144	33.725180059244735	20.87424763864267	7.408352360944591	36.61278507478319	22.060046724334764	37.55710951503503	9.400658649421581	33.71603581629532	8.131199165487619	37.073243525300406	50.95658430839108	19.485287320112366	27.880893496240557	16.45836815931259	34.45976167318806	23.076710462891675	5.2293402962924675	35.690270317199065	38.79705947785178	3.9353404087656227	28.14261971181631	11.710184616334466	16.804060412511284	13.26109370324803	17.3405059409014	27.82600863847359	47.72999692310586	25.46335282525116	27.66934863341358	20.69458975591587	36.122560497826754	33.821347210149156
24.924559070914	24.02696912265067	8.03630614600164	23.748261129454978	27.26697515090186	26.385472509719282	27.627642311624957	39.95255569457476	9.253976899372562	24.077294650644177	2.397617949302608	25.383094915919052	18.8276410916507	20.713884461362127	9.247687286096006	4.371712051725307	19.40405685100988	17.981810805753362	24.379843809053522	4.20303398479458	13.044333334196649	26.831336983095536	9.355317256995624	21.903534569095193	21.05941377989991	29.896156119796064	23.607253399263435	26.60298081435907	38.76152602695708	15.785439280600789	26.439592526343247	12.27516370474503	17.903655785494813	16.926124637387097	25.091905397665037	24.629989360962707	25.427434616001875	17.75571695755181	18.687889584127767	28.57987999363664	3.828320970712774	7.138774934218471	5.010918938474673	28.932989199853377	36.20840556090685	25.11386692353173	24.055299500656048	26.576559175228304	25.341223065604385	15.51189319996948
6.03095835246907	39.83731913278555	19.229471831207597	12.571466542808501	46.971265300404916	49.68312730521303	14.720360467902116	19.471214167071395	29.34929073052794	47.75660252706297	26.217999602619003	38.45943799920355	39.90127684480224	13.87888897615925	32.91239132629432	22.843781655604385	12.60205737098721	41.527618563780564	5.3281298453556385	19.801408999680266	24.458269281249116	7.648217493755219	14.602842766179421	16.348666735112484	37.359571799088606	6.181426900648657	37.742983021035165	8.626739812227427	21.94562345950443	10.80238316273979	6.444159789468307	34.35458824013429	16.92301661446518	7.666245881305754	34.28099584082884	8.429349210697213	13.270895388979254	26.10712336590767	5.912494552143137	41.749704959998105	25.853680896770168	26.31112701929213	27.82863559139683	10.190123667843668	18.524023076325147	47.72858663642838	3.6083821874764848	46.8670896638806	8.33805590747183	20.61641290271809
50.45276922931984	22.27843266450855	31.88313140575118	46.86234258114797	14.212438599647982	1.1731714388151198	50.08010561211154	67.31793696664218	27.262557308016518	4.096459923827561	25.00340564592057	26.730571027634607	13.210128472992531	47.500029139147	18.15520301233512	27.94109988491913	42.80275376127944	9.433371010860927	51.74649904078052	31.58214824958741	29.630309194259	54.23110877016119	36.58538092807926	48.17631068885096	21.646276292351065	56.41323935166444	24.971620215578753	53.99642973368809	65.68457096586182	41.022060560483226	51.964883918701126	16.67085296150124	44.00586345518533	43.275303298778624	31.81551193418718	52.01156003205294	52.423137193543546	31.92108473182892	45.9418226573286	27.241287471693447	24.933037482974044	24.802611515506293	22.981123215305136	53.54671068588443	63.350410339594156	4.99031502167709	50.200950277544116	12.613255223281762	52.73047986125955	40.32462408344328
30.34044395242028	59.233657906468714	37.224801903028094	36.9190167242545	63.95438964079804	61.93495876560727	39.06041641381943	13.92156462220527	35.75203012815565	58.9333011529878	38.98027240352247	59.12857289467576	55.59654078262602	16.286577955075256	45.31625998932231	38.595096667644995	36.098691430345646	53.56559575660638	19.19349450806434	33.21683194508338	44.350169982406186	16.803597058050748	29.81917821251396	14.871707240177367	56.366916282285686	25.945945235708276	57.884755150164565	15.782586845143248	6.979935338499471	32.511541485958574	30.364973699759748	49.04149308800958	18.953159660554736	28.932105954485895	56.216537882034096	16.372384490412454	12.522432382778488	47.52856722397852	23.56062938002677	62.537122954125074	40.33452824668361	42.66765286487297	41.782299942263066	33.723158638991585	8.730787564455973	61.41212508971653	27.994077755933105	63.33059890635312	16.225981325465266	22.474716275142942
20.552208210524295	24.765585019442838	4.660301870645071	19.49691387324594	29.406755655262838	30.04897538307233	23.406047356224924	36.61745785952954	12.744349107176557	27.984422724495314	6.494201717392721	25.356371297337294	21.350453354475928	18.419438877160307	13.124366444443234	3.8947854406907116	15.184744934942582	21.78091830203827	20.718520466406716	2.1083568224936164	11.411179477688124	23.318408390168795	5.534783500034332	20.02431600788178	21.835369070525584	25.67347435232875	23.810683443229472	23.225897354103367	36.01190613886797	11.411273291774366	22.06996909237398	15.136127583661175	16.366280402130844	12.612149531721057	24.019892140508844	21.331823503331723	22.7803574887459	15.887012007728334	14.84192983588265	28.702593186675056	6.240179309741937	7.970058026112941	8.137062043782734	24.550927548824273	33.25557807916718	28.41717606195998	19.739717868618595	28.92198274444066	21.999236114918784	15.087491458274936
19.42242581036713	46.126060955213596	24.078393303399057	25.14056314227559	51.220090257399	50.35443219237525	27.91111629874753	16.85869781623127	25.29601833055401	47.6359085188081	26.68796314645281	45.94755982385425	43.03360158832941	3.8263339119968625	33.334337201666614	25.707070373411153	23.604642577782776	41.89625669593077	8.37503283770763	20.525767214007768	31.1678466264784	7.682009542310812	16.728098687761364	4.418427167771368	43.283763465278746	17.480690810682116	44.72076374170803	6.472576890138753	14.421549322273583	19.62590961381576	19.922601225571245	36.590032488356954	7.909033351517851	16.159213472573203	43.07725677708364	5.3313618268529686	1.2225183043287262	34.37848038772474	10.821952798036191	49.356015193121415	27.714299690687575	29.778539455795592	29.31481926495907	23.649027984518824	12.141038804391574	49.41424157682845	16.97076617889578	50.69295976057315	5.793084896209614	12.468420844585399
3.7094990171956197	39.83503913749067	20.176716806744864	10.783319343979112	47.410356846363	50.8948011209061	12.337637635164487	20.430141958207304	31.643102919597677	49.14473512082912	27.847007828598755	38.135380621504964	40.689906022987806	16.881031815981707	34.39311327528587	24.09718121223964	11.794530785327684	42.886138515529225	8.064017211452894	21.62097997530643	24.66446237629897	9.976016955522057	16.483534930378752	19.344267445638746	37.49182575092756	4.419823821284449	37.57716234563962	11.090396154768682	23.7152017091205	11.21119577701005	3.6428153505819876	35.43396594656706	19.887417404763784	8.777086534200139	33.61153177678456	11.197172573809302	16.08658027725733	25.777245082874146	8.56745729793846	41.34998487751535	27.217147909201937	27.305746548712683	29.212406338061392	7.285760164598494	20.26674621821708	48.74594903113186	2.0095966894992783	47.40908885422332	11.005058547022722	23.484854088866786
44.71544635568869	19.670176515650695	26.112471586259456	41.39859363362704	13.877436625946144	4.976891624522087	44.73718982977289	61.35944536921973	21.723956615146136	3.369774576575063	19.04083150208146	23.92407489697253	9.283855965644026	41.59971723172943	12.192662391306289	22.075698330603824	37.25762475129731	3.484272601414557	45.788690764133015	25.620706056291876	24.426669520514814	48.26879848429927	30.635464878783743	42.333001266931966	18.329748510972408	50.56715338128555	21.958770183078506	48.03433137455638	59.785655700519705	35.2622927764711	46.23416142477286	11.072422213811855	38.16649328006194	37.417359745824285	28.322632800442097	46.050582550923046	46.50551455728709	27.180115529394225	39.99572595502704	25.130823840659247	19.022633398641275	19.10064935423578	17.056834097393146	47.94146252501945	57.42077336968579	5.3928304932663185	44.38773865562594	12.282501183368085	46.76876273668596	34.58789736177509
39.11176845537088	2.18036404950267	24.246517391955788	33.23504751842889	8.849064514380137	21.257887434484243	35.23495130981149	61.1676156677192	32.63903080099366	22.99224690913507	24.54734079787581	5.2630384561199195	11.568372750317511	45.15111389542069	21.337149317166716	23.094009185924374	30.381245612285003	20.132228486356478	45.10575470314705	28.6670489273954	17.607743576714043	47.97971342644285	31.588267917494047	46.900373828126945	5.072336863571856	46.1066054513676	4.601189837041339	48.27360837947028	61.93392917856552	31.18628851498291	40.39799136346528	16.128663237707137	43.26549422868302	34.599111211610044	11.289526435428987	46.681961700391355	49.13176405404466	16.337510162982177	39.23565096942499	5.01787679782655	22.242733323527936	19.158241515222944	21.566085911833593	40.50762451414954	58.867790257156315	17.261569426759674	39.920966045559965	10.09903672816166	47.20777590302043	41.49904701459922
27.918437217189584	58.279900989317824	36.21290700438599	34.67060248368505	63.434540767243426	62.100814669944164	36.6070271435432	10.753414396405937	36.260727690949146	59.21966418849365	38.73619792744628	57.9418848163846	55.20531556295588	15.745196290362406	45.254482789895484	37.93215945104313	34.15099507511835	53.67484225931895	17.045910476355054	32.70866713332919	43.17407095703634	14.453676155727846	28.928355749484894	14.813983877128033	55.459190379321804	23.139245032925043	56.78889705728631	13.55667726584712	4.068900905861778	30.839390999796304	27.83295699142248	48.71975021736138	18.984846804260616	27.216113856866873	54.757996724304824	14.463450621805743	11.330953397410823	46.116842662561375	21.909012901208623	61.34574477947046	39.88800885185517	42.00431674437695	41.439787781230336	31.07485752187565	5.490914102192827	61.370327501085086	25.635297743622452	62.8882402402855	14.19094628708789	22.92502892845942
8.283177834008187	34.45599944458147	13.218561866592415	11.638971285064352	41.15886864595314	43.526835441289585	15.03859886266606	24.55741733163377	23.80995610636038	41.59518471581553	20.09082182424724	33.469833201916266	33.886125070950726	12.75352358282015	26.7569793684991	16.695928779707984	9.53489208053934	35.36472413577923	8.530363300166208	13.752685892118235	19.010935998430874	11.419584222020758	8.587605811814013	15.329126972988345	31.854350462629476	12.085521717985518	32.56268111422597	11.866096424322244	25.76851715591045	5.809398691433846	9.596932343398395	28.232427727333523	14.341667917277555	2.175733411112961	29.82970978345521	10.59439726921143	14.410921613963952	21.302645421599973	3.260361938728205	36.831282266721274	19.691185301233887	20.23515011808358	21.665615999936538	12.987234704423106	22.5194233249125	41.61261223051345	6.6300848552064435	40.982493183056114	10.959354707634127	17.008721332159567
18.85456276697152	55.88738206461231	36.16133653505454	25.327530123897493	63.58811897434373	66.66619627289934	24.88556344853538	11.23927032190297	45.117946541633835	64.69009362746527	43.063268399781144	53.94811057877101	56.78910260858084	25.235743329083792	49.82395403454032	39.83124284288909	27.58798892722549	58.4790890132493	16.923749612806663	36.54272353569573	40.827614678503735	15.37306723521895	31.36593866538693	26.675043486189036	53.61258129745951	11.86443772677352	53.5288538649173	16.265600160091996	18.10207209743801	27.36469366118606	17.637937961509518	51.33687126869986	29.44826030865888	24.589236324350104	49.05969826944201	18.17142440437201	21.21063030136882	41.67616831070842	22.076084498203628	57.06552202533534	42.82292677349805	43.270131454719625	44.78935134375588	18.52065935319648	15.731294291897758	64.7050637671955	18.15810583466942	63.58241110538703	17.412721910287445	33.9762659629328
24.917407475095377	12.613600830078358	9.840574250480088	19.881500579660575	20.104331582915535	26.500627003592854	22.698387478444797	46.39657720143994	23.076833442713134	26.09553595928688	13.93397617968559	12.14897321269202	14.693983985115382	30.893350290477695	15.203450279560439	10.227688583325477	16.349911367087607	20.386479354067916	30.327495004100918	15.478782650482643	2.8370675827863723	33.20279079403594	17.304646202405113	32.84277390393086	10.070521333177252	31.745519753771475	10.8941896247571	33.51065535738302	47.22784119439303	16.487237156843808	26.302467313784486	12.20805555744999	29.51200591117101	19.838253880370996	10.763129073550397	31.949746364673906	34.602983803783744	4.63374181364521	24.47296242066044	15.552552681719156	11.157233774355742	7.637886566850142	11.798243885440188	27.010679529316945	44.12506367937257	23.375461415579437	25.4589777718933	20.29281983772957	32.459740335988556	28.53008784580552
33.00273474852789	6.995256614162143	16.211720592144047	28.09395940329386	12.03882338993102	19.073091062523815	30.84231896053932	53.670851836094904	23.86291603230949	19.345298603726928	15.597675320063951	9.552668853285187	7.02265275255927	36.66116431166714	12.988920443087247	14.389280276941882	24.524489042722692	14.520700427782469	37.50731451189129	19.913208524346807	10.812669087024133	40.33080998722167	23.255184136333405	38.285444062684874	4.101341269958276	39.719606934123	7.465604240564228	40.497066434685536	53.89296437252277	24.227551089438148	34.416252982364696	8.01874706572629	34.54354804394647	27.346853152387716	12.539833134739249	38.785077026898996	40.854910119833775	11.886634760152603	31.526194557874714	12.172939314236231	13.307303487403706	10.357265145073757	12.625251069396363	35.21960138473926	50.94852326379671	15.610895624914367	33.3958623415288	12.109042050948855	39.365206880436084	32.606403230681615
16.661775487515584	42.82034944484081	20.75407239978631	21.99125509109753	48.14721802388087	47.82580760351574	24.93814677719739	18.671639037811044	23.51739854302701	45.239492609317324	23.957343139279565	42.553838894013616	40.06881170829841	3.114870677235473	30.712373722930362	22.60694046448472	20.24821276097337	39.36769029688351	6.460292780848453	17.60754626779036	27.773505211179252	7.02730652715615	13.496696620420122	5.4229951610668	40.000398868952495	15.767575975795628	41.35754968061875	6.1442180671936795	17.263917066218827	16.18243339092723	17.331829884072746	33.706618224677044	7.092990286796531	12.75319715949217	39.62229539421697	4.22082092725058	4.137490956885735	30.926833941172216	7.473674543032023	45.96148590640701	24.780959599498466	26.66067817988622	26.46194752250048	21.101741168485976	14.616268017850466	46.705101715892845	14.237157978993913	47.67227002491781	4.971274894653181	11.593097149109068
40.876138573531925	24.142879121945445	22.686830299422223	38.78290323068556	20.97503317773914	12.774549633525769	42.459899079445535	55.09184938673807	13.918988860258805	9.409308574088245	13.903978835294739	27.789049053358895	13.763903183720634	34.80898809157092	7.9763479749745745	18.25559490962839	34.44627659590291	5.827756095347744	40.13473088171316	20.232140202179867	23.45303428397041	42.38870897746787	25.43178592159585	35.237021981960766	21.974246146784584	46.02078683322674	25.686949722326677	41.9958974552849	52.90386386105642	31.52290668913525	42.40149822568283	10.8020855064294	31.0768535164226	33.00927760956185	30.866932212162617	39.96310101751155	39.807308218521236	27.292826009247545	34.66217985569469	29.804624900408133	15.029826597166045	16.64372477059109	13.112198140441423	44.64445935619164	50.770864977039466	13.683809857059892	40.136938818170115	19.533621616233308	40.71419251822005	27.16035763401222
11.42956440148916	48.141348200707085	28.087692499490647	18.37236568957458	55.63422498954036	58.584594884769125	18.796380505405963	13.28669753389522	37.51003510424278	56.632922720931155	35.03878201125935	46.41210939725082	48.73367949578172	18.857843947518692	41.77467779844317	31.746596908231414	20.02566039299811	50.413166718839086	9.61782558870887	28.551563277041122	32.93719817479008	8.992489601188558	23.359302605074365	20.754202567018922	45.78670562089062	4.415748704479751	45.8784583773347	10.17073899918655	18.21853057396334	19.373813301242873	10.475989128922986	43.25131619159933	22.829986257977982	16.51200577301159	41.77677728061506	11.673806493085113	15.805657809506728	34.06533263127539	14.16419951660544	49.6049507462004	34.747764193512836	35.1901956118044	36.71817161490782	12.470752713852816	14.949097657222886	56.6210524689756	10.316015228986974	55.59139523100641	11.016678244958541	27.165006181317406
26.9150100473324	22.897425229334065	9.40010823339688	25.418222202958425	25.53203080770938	24.22307371908206	29.25356143506463	42.1041041097396	8.89155538235448	21.89739732670231	0.3292067821106652	24.592516169233143	17.002304320456044	22.71932206204046	7.077559431645663	5.158908464171585	21.056341573715706	15.809103055207084	26.55906914774378	6.382914868883914	13.310038817208655	29.003712857437826	11.522165295864712	23.80873235432137	19.947712561597733	32.01171437141389	22.728091436667697	28.765107715429835	40.82041349420136	17.66903259120089	28.435813572878356	10.39560660164901	19.751290847755428	18.98882407065068	24.81349521441716	26.78609606446616	27.486878739226473	17.999724628841236	20.863971998271793	27.690427138513428	3.0388335457029076	6.60813568829616	3.34427620040232	30.83126488724554	38.30701733458398	23.019647281533075	26.117985280125698	24.769870633143512	27.500989622341205	17.062488635117592
15.113799685159377	48.102098298409985	26.447085077363543	21.99085817555994	54.45610077725165	55.437162710618736	23.778162045839636	11.067667915737486	31.98965681208541	53.0601062872051	31.45031284343479	47.14357983310982	46.79744808386251	11.321530148559594	38.297916382595226	29.227066566110015	21.94624066409526	47.02841228026771	5.164775740819402	24.884535152590193	32.66822216816681	2.311308824135349	20.061598812764625	12.750000250658934	45.45681078452269	10.639953305145454	46.24394577707552	2.535474002935489	12.48380855732739	19.359790952057306	14.996527285753228	40.724529878221084	15.573266828949693	15.778637587848992	43.333118518893706	4.582590978040854	7.408421570078983	34.919319303440076	11.11507989363655	50.496728283624805	31.824078265244886	33.1123794983997	33.66168227502674	18.289662720239743	9.078956957845236	53.99531300480615	12.891926842378385	54.1611752560984	3.8137606846754446	20.14797676211021
9.358554551848563	40.69918127974483	19.278830929911646	15.442357657426426	47.29350161364597	49.06033605875693	17.93062625461531	18.32007747523946	27.355260728789723	46.917686166449215	25.230583839124208	39.678189572829154	39.85236440541102	10.477967061209618	32.04800919925788	22.41661675621127	14.73224295289292	40.758841832503826	2.416539339723042	18.662730302023988	25.25445285087786	5.260421192414072	13.543322535405778	12.91739781177307	38.08984403385705	8.753123704315362	38.79741798631156	5.911470268783885	19.76011213265666	11.891230614744016	9.884606083158033	33.993061093231056	13.725613936814556	8.312216337179438	35.88712502798982	5.216440127358661	9.931115802738814	27.450606957632207	4.1784041668202185	43.028511108223086	25.229074761768295	26.1510102205394	27.14888336360732	13.639362676958596	16.43417104088455	47.356490028229814	6.906187313342706	47.07001978759436	5.294604103771132	17.65201191515759
40.10395500604881	22.780674763509914	21.783885250157095	37.82654958117871	19.820408102826516	12.36760321405608	41.46779433123449	54.83789431709559	14.142996781587042	9.221072613586639	13.229830435004361	26.412786785746487	12.44511665664123	34.67801444769616	6.96719901870039	17.380583951866203	33.50514215663552	4.805407148416681	39.71206349291929	19.67799163437255	22.26342684361845	42.02301953989901	24.866234552916783	35.206221076638506	20.59889947078322	45.38059527428252	24.310354147936046	41.66840217804233	52.821886861172594	30.709857176826386	41.63125943309294	9.459299770166592	31.036988379721283	32.315249065773834	29.501478574952756	39.644661987216374	39.65606513690321	26.03247681057046	34.1562741145367	28.44140547548967	14.147369070602673	15.558604786023912	12.192249578274195	43.79501918978805	50.61778044286762	12.899682386741976	39.432833394929816	18.410893431285412	40.388699037622	27.23973962643927
20.22546187314493	57.067366185424504	38.4441279940381	25.903559963610654	65.21568694483457	69.17644663791556	24.70196711538674	15.955569936671841	48.740636912367655	67.40204633087231	45.965342864492776	54.78276586904442	58.837905750833116	29.58887188651028	52.60679707075264	42.370335623020395	28.802644961598478	61.14943664995163	20.755584076713347	39.567851666608775	42.417867584150486	19.6129766815999	34.36868129350049	31.194658737346884	54.966448418651154	13.878265528815142	54.55092161107618	20.620709256344863	22.942377992879052	29.385017217551194	18.81479464881405	53.706264929994944	33.72227974511967	27.03110676914535	49.57738099911452	22.414053113402076	25.828532582242122	42.731902511707226	25.331241929671293	57.767174568703126	45.4690867925301	45.56960833690044	47.460102573793094	18.69423258389412	20.67717104185388	66.99286048354243	20.11480958642661	65.328800805891	21.68333915998519	38.17198172283148
19.664833390725445	39.23422963806832	17.59000813621739	23.449056841677972	43.65048447187621	42.28226595920916	26.945137979590424	24.695703558380046	17.379372576798083	39.5423397175123	18.771071007841506	39.53830620759312	35.31099775413804	4.291410497428327	25.31608198672365	18.376618681921506	20.65090395451911	33.82848856179287	11.810573316022793	12.925330589998248	24.943632125272476	13.062956067892575	10.178507154055035	5.520775563277363	36.319443017794335	20.623321481572873	38.12319070475569	12.29220659317194	22.477276966473397	15.92876349879618	20.697290208412056	28.783503116935144	2.5111056448250255	13.319450016668648	37.38156849857912	10.293627467162475	9.259215700188689	28.737376547499515	9.493881180634384	42.928588316704875	20.031248730231027	22.43194578942487	21.508939282672006	24.388843930370594	20.22329214015147	41.42327135939162	17.476797503884367	43.03363436656865	11.067093929239503	5.789318768930959
27.131580334324273	10.42174088440827	15.158388595082307	21.013544022499868	19.71097196632819	28.831526210039677	22.97718938898901	49.95740093629701	28.975538111600812	29.138806113454347	19.839225704504354	7.983717239418385	16.80510840290719	35.90551698330518	20.35512503269433	16.141328561528926	18.416484195361924	24.053390835792012	34.20710922200962	21.24821951198264	7.809753224678638	37.09485299052225	22.495185841773296	38.00075281123091	9.066796002875341	34.19297361897627	7.684846567346987	37.553582988003484	51.43556467493491	19.968315086394735	28.35267085481691	16.471842755501765	34.88714645251457	23.558612410118418	4.853900644095908	36.16763951979171	39.26369551499577	4.419660677068173	28.619886687458443	11.226078283904023	17.065079293966964	13.510731761766438	17.554100943886233	28.2788289612586	48.21060273206131	25.245415059583085	28.150583142702246	20.367441732176193	36.60131666071181	34.21478066464585
21.772134288462833	52.02359767117694	29.968902882288663	28.36605497502833	57.480471377280146	56.86313759927844	30.49357043605496	10.954936522609149	31.69215894176796	54.14630341017546	33.14953625314026	51.569023734161235	49.38626449789777	10.321466827484922	39.82735073353299	31.940190594832604	27.698804976256515	48.40409848061468	10.656553799372839	26.897508392017645	36.822752514868554	8.236821255948268	22.808823919620732	10.217352323530674	49.23456885392667	17.685484542653594	50.45823882002756	7.215464771657348	7.953424444550827	24.360564460455358	21.825878594748012	42.992086048874036	14.200189297808075	20.735681820037847	48.300980140819256	7.984541319424808	5.389939489766803	39.67511944193619	15.439138961721177	54.968442357624824	34.08289054377832	35.99232785709171	35.72918113665326	25.244845297135168	5.713954884698848	55.89141975879035	19.422480239887726	57.002465502543885	7.739443636474681	18.609115592243896
26.01159003922538	13.062117879461036	9.089004674627125	21.603848986948627	19.221899884042955	24.215040410351197	24.70552677624729	46.46806921201428	20.33829215471671	23.53736560518131	11.22927774750911	13.60658117030244	12.779455570867198	29.922941681144692	12.145102247891478	8.186507699627164	17.74873136157204	17.659603090301903	30.30906324961407	13.71320648147717	4.246762707046832	33.143382397209805	16.35872721053245	31.707592048250863	10.20429725749133	32.613099064939995	11.999486466128465	33.337833463098214	46.83681945164792	17.055957760914776	27.458585884294916	9.390025537938206	28.160848514871695	20.12825456665482	13.312357169669257	31.65991019535771	33.92552213642521	7.638901769948905	24.341068621806254	16.915461218210268	8.474972247377089	4.901849199945734	8.882537885338925	28.5358738275282	43.841597118138814	21.329051328689186	26.27919910603067	19.169904641736203	32.22327224982552	26.764178323766938
31.741962556861118	15.438566003955794	13.169517962509994	28.473248102948705	17.121208663251366	17.59060545251476	31.911257298543077	49.572803241557104	15.433497864353571	16.186639449714253	8.090278983425605	18.03694539773583	8.628377379171214	30.86264532730434	4.543952711440647	9.40344257830212	24.28557764398704	10.002057084141466	33.62345863440699	13.949516800765604	12.059650309080814	36.261211509265614	18.481171527376784	32.1021887707505	12.646859532188747	37.73628633492758	15.984054267878891	36.18144377148444	48.79850364315039	22.30598254085454	33.2566407542708	2.1827294536871746	28.095967654625078	24.6307115237815	19.942636806557704	34.28283385867492	35.48594072450121	15.741180940020225	27.681196305298016	20.742838513481793	6.774497465634927	6.100296823247312	5.188367535139565	34.94221725383506	46.134149977634586	15.549018734798473	31.497841604715344	16.382825912510594	34.9538468751757	25.46512886581357
44.57803437760461	18.32819906907763	26.01229701321837	41.038177834744616	12.32454076635921	4.748566900732329	44.30112081819105	61.72711404735491	22.655769791999138	4.3718890266873744	19.382004431924802	22.632037848526274	8.139463371378515	42.146526281139536	12.586160012418738	22.10518249924902	36.9537863588873	4.211689598889225	46.038357705679104	25.92150487041902	23.895023264515093	48.565250682294995	30.854019169632416	42.96395443517732	17.11621105215812	50.5571210735619	20.698471151243805	48.36988139242916	60.32294861900125	35.14875587093638	46.09010694859217	10.798001029409662	38.80698012205483	37.42710488026006	27.185152050434308	46.40338614912161	47.01462071622372	26.431513616817497	40.192313156858575	23.734673645420624	19.14122017486827	18.92788020213151	17.213368417948956	47.68614120683707	57.89615582096547	4.076898382732132	44.335198947662	10.728875648410197	47.11154642585056	35.34066765259036
15.682997323676625	27.461206829535517	5.394433680698227	15.368835271606539	33.17678693043614	34.80331951483008	19.31267098585248	32.38159463713838	16.645681167317946	32.85161985799834	11.441966300621448	27.308937774670227	25.506629716628478	15.742575045920558	18.02466123329505	8.032178515872511	11.263190368320293	26.62043882671274	16.278103981957802	5.55708124330679	12.566545912202889	19.007832547236827	2.383797604651163	17.78538813164521	24.651238327241234	20.73498464652431	26.036875967227054	19.06847037549474	32.39275737239761	6.882598564243095	17.19106525286986	19.609913494092414	14.786309274019974	7.6671060590550875	24.897538975150557	17.299505637303174	19.4945270103928	16.249978714617434	10.287330158203448	30.71604777492251	10.95242711717885	11.805772485710257	12.92222540896236	19.82609299239922	29.443363776624462	32.98316394647242	14.79685496922518	32.85108822652269	17.902580195109973	14.964345365353084
8.401827878750469	28.71891539101256	12.412364357097337	3.7363137171922456	36.91124980181063	42.21679935758787	7.60067310911263	31.866801159395607	28.363946545750032	41.06257393282515	21.68418523440555	26.705981432983624	31.056332192705668	22.46221176495906	27.15680014033853	16.86254974043145	0.6283556799366061	34.86568648189718	17.18410314670494	17.145308463721125	14.226816896438281	19.914388612307793	13.57560416518751	25.013733861068292	26.587731962833328	15.473544158150913	26.29017709755746	20.68398407539684	34.39814038520373	5.347238516671536	9.646983701143705	26.774630817236524	23.546815014713914	7.859613600304677	22.039947846566186	19.839326633454036	24.055781429998827	14.434382393781549	13.000473535072846	29.86183309426495	20.056823662364703	18.840236063071433	21.954903922874816	10.258524254213249	31.001421441568336	39.54884854662157	9.616270355251373	37.10834144813364	20.037484065226728	25.35057422772845
26.149657323189157	29.066504551909222	12.059303422427641	26.334110451630494	31.588413275659242	28.914714424358607	30.27779919955505	37.89504216762344	5.692419432774881	26.129577968975433	6.5446185498004334	30.567245065102163	22.991495595728484	17.699461853503287	12.196495701648674	9.34739742636072	22.155330452408613	20.481981186499073	23.232959550834433	5.678642034550094	18.040165971377448	25.32644538782072	9.864970401555219	18.38962604695848	26.1073931510595	30.097259561859858	28.765316505684222	24.866344652636787	35.87276835700171	17.852531835405017	27.598098767948592	16.378509439613783	14.230544057114129	17.952097231754284	30.266414029255827	22.82433531300166	22.66363057265952	22.717897493157167	18.17996301468662	33.737884107472766	8.900498287626423	12.33533203678705	9.558206850249318	30.552284332182456	33.623303120388144	28.26738567638949	24.83164999437487	30.747023052329602	23.58416872305588	11.030727826826993
17.88797794207487	54.50924212882266	34.062587707967836	24.784110254384466	61.83365038138134	64.23918169338243	24.955851715803828	8.260508491684995	41.9426675543078	62.11964525878039	40.43145935334434	52.8481170744531	54.74018468621994	21.617056506629314	47.24957458465885	37.49966265909764	26.4754828945754	55.956903647137295	13.832606215592465	33.85797708822861	39.23080281798743	11.941064917786822	28.744206979686854	22.939407492171057	52.11171130796839	10.83564003211696	52.285563088301366	12.716664910809497	14.697464430468168	25.59928090893906	16.895448732291566	49.06813059627385	25.867359835496757	22.530689627586842	48.23762946968108	14.693043823077222	17.428851651980548	40.4919065970228	19.379983365982504	56.05231620734828	40.388237316837504	41.10011472814897	42.324312618837816	18.548708311169523	12.069980471860829	62.44863381390411	16.721825099947957	61.737569586548865	13.920559834931234	30.433704451669037
13.161112413034472	28.180665324259042	6.4790159093144855	12.87456198639123	34.49100331447719	36.85722947653699	16.812870119898427	31.05593877993462	19.212369817887698	35.04139423559754	13.861818161664344	27.619503970468504	27.12343185271285	15.8854889131507	20.295028818794137	10.015939907371967	8.888580724881267	28.786280468293118	14.89202244588986	8.14736016995747	12.870685103619861	17.722380769273038	4.14493165319684	18.147791971398014	25.47267217171652	18.486635316201895	26.513156493945665	17.93883528437841	31.592579395076378	4.32358952795636	14.677939687498437	21.493094820228524	15.624390011608062	5.33324968916726	24.669244470726632	16.323884256940747	19.103698162161603	15.96312384784505	8.921668839069287	31.02208834926225	13.110710190367465	13.469055164786987	15.10552626979294	17.24464365564958	28.509456891621245	34.867457004622935	12.407760845961416	34.270891487821956	16.852854332704013	16.483821558123417
30.451558413680257	30.16575791486144	15.782341202720595	30.58369774427014	31.341935679202066	26.857664870585857	34.524819120485695	41.12178462403203	1.3887554156246333	23.757299767823646	8.110397338588717	32.21595070503933	22.733644062827572	20.599107363424395	11.413920215169806	12.370353527715388	26.366506100944427	18.653797503579124	27.038101345870505	9.832401399881267	20.974371437939972	28.95735644333157	14.175897662768739	20.84366520319737	27.274339366654477	34.24972909070078	30.286044383444636	28.393872869139923	38.54983617230916	22.139528047508982	31.893611269211217	16.34807920457837	16.706338996087677	22.256910237725272	32.64948154889206	26.347358711608255	25.618305984252242	25.688223408965257	22.251213195095854	35.210116958204814	10.876308941276553	14.444426193382146	10.738004787130535	34.86640216724318	36.546963904571655	26.775763978511808	29.09652226355349	30.313877743643253	27.119598321234097	12.714958153849102
17.631890807043085	26.020434662309928	4.194834713294395	16.849577624905447	31.39103362734867	32.75581357979216	20.784076703429626	34.262766221055855	15.14542790008855	30.790522984412245	9.412733386009988	26.13381733650167	23.59745119538513	16.97874588823657	15.964054671296159	6.04465257729326	12.607968735489548	24.560920963806605	18.213496546681593	3.926496694098841	11.565237926588065	20.901937904231644	3.400950133694251	18.85425692017188	23.160185881793982	22.79103855780095	24.757590917067063	20.907436816642686	34.05221301463965	8.574348070492388	19.148236562818415	17.61253560650392	15.553154092711836	9.697641189352423	24.121674807608322	19.087865858975032	20.998587682524693	15.614953727372503	12.250242971172776	29.528963809063917	8.89987528326758	9.930502235043287	10.864510111053953	21.67179431570055	31.17100277508056	30.973814462921347	16.821323030907216	31.016181611437382	19.71662725300232	15.119078988283729
20.807511261374486	31.853423984144612	11.217791347141219	22.168442225542254	35.84006838943195	34.62243192342969	26.060210985906238	31.8312911744475	11.39374643553704	32.024999121216005	10.91654743366066	32.55224142637171	27.459320987377616	12.08951968414022	17.5481869740923	10.885901981066699	18.35824634385672	26.161778315182328	17.01521069974245	5.307662582757635	18.450393418132165	19.12002167965037	5.350796014883511	13.27877605100285	28.903360310079997	24.14556255841222	30.990340471955143	18.691440758776434	30.213624060326072	13.613106086529767	22.18058700225993	20.92085526510755	9.365952494089305	12.76607007955418	31.085018140123054	16.656430927819347	16.89008558794847	22.732038756190597	12.115465280378022	35.89382052054624	12.22053270509276	14.84589724363443	13.649291341358484	25.404208049174887	27.776486004102402	33.621102390667396	19.23117151847533	35.19376638100746	17.4093253698901	7.967655364811952
23.579770904107942	19.08853939436762	4.973194610100159	20.806620194957688	23.848419361523895	25.80236432204843	24.45635343851131	41.81113737666416	14.845371563139787	24.22625976779948	5.862694981597131	19.928570607355546	16.06485884840958	24.12061210270677	10.055162751506495	1.8846985954570163	16.4972188140905	17.96659622325964	25.72000992547817	7.462494421722925	7.290661850038128	28.441665883196677	10.867125703043978	25.742199407330034	16.144952060254568	29.516707533056223	18.27975299409712	28.467338306698515	41.55343605439148	14.122990681297638	25.100661870150088	10.342725902307388	22.05028558904065	16.422813493628954	19.276510145801875	26.649520266704375	28.397745468692587	12.00047890447854	19.726046836916936	23.220204649209496	3.3208102494347	2.3687853733651045	4.951183899803289	26.951650295224454	38.71270676122858	23.704674579529602	23.281433376591835	23.454471780966106	27.27892710153876	20.459154103552358
26.4918581025699	13.48129842828615	9.014821312033103	22.336134873365225	19.044883220751508	23.385246474361708	25.533421239953334	46.50352517443488	19.24356761094176	22.577836497744908	10.173964239660487	14.372011513276924	12.18865023806856	29.56570482707457	10.922817835123276	7.519744134582738	18.381445247876883	16.62583215007905	30.33864908899275	13.09514958927367	5.197160337074927	33.149100082579814	16.078635713468575	31.277700456798687	10.557886449875374	32.987399427885066	12.666302303188159	33.29746086664519	46.68584619745819	17.383055171343322	27.958079767725064	8.33456836031997	27.64964547148311	20.324164068217655	14.412476402147378	31.576457980352814	33.679032815135834	8.847154388910507	24.346303693196045	17.62264351303959	7.451444384481436	3.907818916972099	7.726140190692439	29.17354461209177	43.73780535024248	20.62017146782125	26.652865624561816	18.889540044438885	32.15994582682091	26.081016143777628
18.531672248659042	54.382297016014164	33.37270634970501	25.612059924947815	61.33873349689642	63.084136864036864	26.254552769087802	5.841178773228438	40.0272134349535	60.82189233589992	39.14409845253394	52.97341940947205	53.986831898763036	19.1961165699892	45.99225773728669	36.54677421598816	26.79832225129461	54.72499874251628	12.376850855279455	32.554388561190834	38.98273334911072	10.036201962822668	27.556661191754763	20.299931765089966	51.88313953328609	11.796227420877905	52.287376686690216	10.572338483278294	11.664971285230447	25.338050830154923	17.759237019178066	48.11855182669845	23.4764592164848	22.035309745928142	48.62159734770968	12.614665352920277	14.732796382336936	40.60765298350533	18.25778885073942	56.24076144060937	39.31033489785724	40.28838301039676	41.204213551328614	19.949478073752406	8.885937227743876	61.46914858500825	16.992996666535333	61.15812184968476	11.840067484929161	28.076557868791348
15.176235995574133	52.19890865195485	32.545147183086684	21.730049745433785	59.90744511195678	63.118134320586215	21.477512980155073	12.361539058709957	42.022842510047106	61.19640323434291	39.61795452010031	50.27902368834361	53.14829593551448	22.805594482882636	46.344118112379384	36.27390177314905	23.90713518841554	54.97032482096034	13.94797974383187	33.13618381618789	37.140857547417774	12.821180629859809	27.942949086836755	24.485177526551396	49.9223469164937	8.174240321033812	49.84696363549951	13.864700676918572	18.578473866798483	23.700285128038914	13.982821804345374	47.74943511066359	26.914437513477523	20.98602154607175	45.42889660551331	15.614407639096264	19.21761846728253	37.99604266000204	18.741350475746554	53.40768116890804	39.2966922908202	39.663361370318114	41.27178444690469	15.071522257883446	15.723535902701304	61.107117618185065	14.474821629933006	59.91010078842879	14.892925036574129	31.35201839223397
7.706224396668129	35.57453656648121	21.298673926210068	5.171617004414203	44.44231522038706	50.75895023320346	2.2616934048897583	30.185140095696724	36.821432518303205	49.7693357607221	30.537397301869685	32.81846857125275	39.300548586943044	26.978771725342266	36.030810214002244	25.748894125413237	9.512067908269952	43.61460287519809	19.03140842205557	25.6686185572383	22.385569320258938	21.0594060043094	21.498344165759665	29.55238413598191	33.83517558608257	12.690430431714313	32.84583219974812	22.170718577183703	34.4030073628263	13.294886572781317	7.453931205749996	35.44108972966862	29.19375759450908	14.000823396127972	27.334751183885988	22.14502760732966	26.97726881502757	21.378269353094584	17.46761726954157	35.63056694605612	28.944888162998552	27.635097253603963	30.839643708435986	4.452463548869393	30.971425949890453	47.91483569413294	10.158515477444826	44.820847277365125	22.024223085983508	31.938596638859828
37.92208566343994	1.0104775023172632	23.064954013542888	32.07609786590863	9.468201479287533	21.422381095807275	34.1156972214041	59.96139115395228	31.755006407010097	22.976101180782894	23.551051268162407	4.534055248061473	11.209302063950599	43.99155529457896	20.561435158165654	21.978597888467885	29.193316453538383	19.80973722457241	43.9015571145006	27.55535923168516	16.40226115892588	46.77604955486771	30.419944759411056	45.7558521346037	3.9707012027648934	44.911822364812934	3.53243119583998	47.072573230754585	60.73996060789076	29.979719463409413	39.21281575168193	15.373764193278108	42.139944326164574	33.39260903604752	10.441226175197569	45.48461362645792	47.95268299716702	15.163264908850117	38.03444775817204	5.0790821913417	21.203481126145164	18.069310143142356	20.585051942169343	39.3492304212719	57.669619957133754	17.443266778888333	38.72135089195978	10.59418940961424	46.00865921039222	40.42366419403868
6.4456655456795255	34.80842281170569	14.113846584741834	10.186172390421413	41.83348344622324	44.68940663529104	13.414248376670514	24.272276008148296	25.54835755562922	42.8599985612108	21.496956967661387	33.59060825702311	34.77277283072485	14.13361238186804	28.072258319834564	17.84958633425299	8.638187896582656	36.61006172026253	8.641581115583802	15.28619446161007	19.389220733120503	11.488721970644148	10.188320317670536	16.724513325769923	32.287631045906416	10.676185695596224	32.790001213307114	12.113491926137836	25.991456932846795	5.781783158251735	7.776115921452793	29.29671576012808	16.00058243435721	2.5376564698486015	29.67506533907698	11.109925110040935	15.30207599079557	21.29911857585815	4.453113834409204	36.917985681391734	20.927348538386205	21.21798561619276	22.91743109462436	11.148218060539794	22.664234537469596	42.65647009167628	4.892703673943457	41.724031633936974	11.359386963313119	18.803380584503394
28.11399957557161	9.06888171216049	13.444450393622061	22.65890676950291	17.20211428455136	25.08974355828378	25.14763741142204	49.96232685189299	25.4718245018002	25.18209311040672	16.421610497851127	8.571920651722278	13.04280563177271	34.504834260923026	16.298533534634593	13.36066725229387	19.433035478445632	19.949676508117577	33.92555772214381	18.798871225479466	6.427328916374452	36.80530230381657	20.90461816371306	36.42418240788264	6.735037077751968	35.03719157990704	7.249783763032746	37.130267843962216	50.86543570175459	19.977397011435382	29.453443035397335	12.307753793231388	33.03238530953265	23.391253711144277	8.263357231044326	35.58325142828803	38.24534800820427	5.9492524060570435	28.094834787189335	11.95993489493264	13.694217160799617	10.132211610270677	13.899756017638808	29.89146653061673	47.75352400633715	21.653622899009804	28.798200373695735	17.590998394275875	36.08768656569724	31.87535570760257
10.718333699627893	45.85773105373694	29.160168227841048	14.61144079575854	54.44146505483295	59.700460610795886	12.827023683675428	22.726700622747043	42.314229054401416	58.329390964641945	37.716216580812045	43.28080300567444	48.704129300922716	27.076551950977805	43.918525419700714	33.45038027859282	18.180595230994516	52.076271003081786	17.56327228907033	31.859921263063676	31.876963394867317	18.20628546877902	26.89488041829065	29.35600369706093	43.95619526036961	8.26123090058465	43.20949986989311	19.46617442781305	28.376961890188145	20.083715509238505	9.203976153425534	44.18234936802313	30.47578224379977	18.831478617539535	37.87877358717588	20.418768537439274	25.122904407248477	31.53986092499654	19.45000082554389	46.151663846001746	36.67271277337193	36.09090459591824	38.65910664114606	7.408212125722393	25.19678527583066	57.15214118642897	11.886331277504251	54.70354384598923	19.946366248768605	34.278427131988224
19.26199136089584	52.22843763776566	30.422405109762476	26.2244901607122	58.36115262660303	58.79956606602916	27.84457782788552	7.577592764284463	34.52349155726785	56.28309306181768	34.84366896078939	51.366908826242195	50.556616623731244	13.123481745060014	41.65622803333774	32.97049309783646	26.26704604864454	50.353347841750896	9.374595354102407	28.353685879905907	36.81965738577318	6.487677296423626	23.749942127497995	13.79368516104732	49.54713061808924	14.09334752831793	50.42843520376015	6.140175636553575	8.192667759068579	23.625861740574514	19.01988640119909	44.36171268790842	17.350116659931484	20.02309312993188	47.62694002981137	7.9141731552290295	8.262902047182859	39.18106180288193	15.168550823728092	54.73028227239813	35.42539916443657	36.926203700835195	37.203016362563126	22.1183141483291	4.765546380526376	57.53122794495988	17.114608161916692	58.01170389262252	7.283079097798088	21.93450876817725
24.81186495058719	38.89163765743745	18.6552640868129	27.78197269641422	42.078090622101584	39.077156356061806	31.486228684152604	29.498283523753564	12.995675405507958	36.06324808318269	16.881464550859484	39.83487114038452	33.50820690093707	9.00040356692306	22.708689242048287	18.05095774912591	24.469818503932267	30.74202404434764	17.498060097530736	12.54454374417666	25.88683350095037	18.624887956683313	12.13431186634266	8.656617018056965	35.925248966500696	26.265534701320632	38.20735066514533	17.766610089104947	26.34594412308722	19.615557307631956	25.953655062254008	26.88931227337915	4.741207325670173	17.69399720451415	38.52173281890322	15.825812082345399	13.865825406138049	30.168736553977375	14.771875996425873	43.14468335141002	18.807665811168114	21.83097210481021	19.863067467467328	29.55824796720536	24.563577445979618	38.693571189518785	22.756751688935164	41.27223093803774	16.58745990743725	0.5321052469053217
10.958033584923456	26.34444650079575	11.831499525685588	5.128732901168437	34.75642920199887	40.64804156620169	8.356000729040426	34.50978076410451	28.498818655250513	39.684376058959344	21.191170581164506	24.184916254367124	29.24483485314811	24.50724927930786	26.195533507374	16.203784988255784	2.5736016407942017	33.556201874972984	19.715800585194525	17.349419062382488	12.322448841223592	22.478064879876236	14.456069778191221	27.02135271156827	24.3138240439998	18.04341224553874	23.842939563925377	23.214566276620253	36.98037445509771	6.831305099978855	12.130745892598094	25.350396748632637	25.2689619697569	9.94456117780195	19.422133837328726	22.294781805909164	26.385433517459578	12.007155734131812	15.252056310523384	27.30454812495062	19.295728224682435	17.65456858207753	21.103244470050573	12.294389663014474	33.593625001485385	37.82967996334494	12.256457333005525	35.02485491738695	22.52600890832064	26.70556465450644
43.77915812948917	9.240477694833524	26.647533757007547	38.72883236041931	1.4936976536124689	12.884414874743689	41.28989250119301	64.12375233803972	30.123497990410673	15.14788096190844	23.719591379020653	13.629663863497795	7.142785291324091	46.27108562948472	18.45257754546952	24.094911118544225	35.268172598661636	13.948841035822216	47.970574179204895	29.28163758208946	21.58286397378463	50.751391214735214	33.28224242658411	47.63700425277826	9.791442828512764	50.4914257615486	12.228595947184404	50.83743688894611	63.952033882532334	34.96673891335299	45.18823764943273	13.719686091629274	43.679558742920996	38.00670193093364	19.334285381714324	49.04996513779171	50.7336107931399	22.06131790284351	41.96633774265123	13.595283419526575	22.14558659983778	20.059783099973153	20.78691791478558	45.910446527520044	61.12991898675029	8.914987974717995	44.16405973185139	1.525614008980751	49.66651642022764	41.084189771266104
26.297853054214663	42.054056198887544	21.700642517615922	29.873926963268918	45.14316485604607	41.75408461141833	33.45926661681077	28.212429932656377	15.380766076709236	38.645641504400324	19.976692040398717	42.98950848927802	36.55366173078312	8.487018811366996	25.63962669545351	21.210637951970977	26.808930141839678	33.493085536979635	17.82303176164487	15.691618123650677	28.975161690893273	18.46946102573537	14.938601872138271	7.251659768399633	39.08737421411948	26.953987330739754	41.36825218360143	17.463794934626154	24.43653699429215	21.983773302124597	27.323180347300738	29.93855201039393	4.540140084290201	19.719685503033148	41.608264406352156	15.680698366306148	12.809442459712626	33.20233564892171	16.12657763345241	46.3032955713078	21.953648593783434	24.994240165636175	22.970936246040587	31.02098544008824	22.98097786254389	41.524273474985684	24.10195587167354	44.30985647420203	16.397713218768782	2.6346387725694504
18.518785139013087	22.27420567703925	0.21569220669059008	16.13755884540239	28.20370753468571	30.867399067311826	19.92469403316404	37.31436128723924	17.004706453914785	29.280707477437613	9.336045788641293	22.203908422909688	20.83027987475863	20.84644243157971	14.887234650953745	4.468089096302054	11.776690490596248	23.016724724487503	21.152779837323116	6.539939432454764	7.585354297070298	23.952365574423048	7.249292100585078	22.789918578142895	19.469365255641698	24.47376683028764	20.880503732003916	24.096488929140346	37.548299589791675	9.057672223368044	20.041686281684637	15.379402069681719	19.532692953981716	11.435908639176992	20.157687910842533	22.387527355819596	24.681026866129262	11.718595020360318	15.15322515868099	25.605589436532306	7.688577012333354	7.25513859465579	9.634059079217991	21.988376944213034	34.561733587676954	28.702494442283527	18.219963524819498	27.96314980993793	22.963423783011187	18.971477320217396
40.44009960411213	5.36404474719362	23.913834968459668	35.154753904700506	4.747721206568779	16.067926383906574	37.593491738451654	61.38020716358503	29.51536594740025	17.795134132556313	22.233268512454927	9.812024518184556	7.0007485538884335	44.15642318886411	17.870955735343227	21.84333462023533	31.835638781675286	15.288839722546662	45.216692991207566	27.25303594886884	18.279835777539226	48.03919424217837	30.870788145361864	45.68072057067978	5.933891962551221	47.25378546965738	8.308149992017382	48.198829247466904	61.54644057497654	31.852210156914026	41.818780754600986	12.742742940803241	41.83720115411394	35.02754335011903	15.408616457840798	46.4754767090293	48.44935814824827	18.344849512336683	39.23461350956282	10.228150984482296	20.31020334573212	17.768217096886808	19.22439154546918	42.378823914493736	58.627990051629936	12.0784785115879	40.950278754524746	5.471967808953829	47.0615481496253	39.57856330206719
40.085155371835015	6.691066999622693	27.18618161234034	33.67763242892358	13.351329930099437	26.395768162189654	35.113263547997256	63.02969726768318	37.38177188512215	28.327017154021966	28.911508510243806	5.23855360674866	17.01637628577387	48.2455520773309	26.372465670513463	26.78393417840531	31.41764313143578	25.589693382950127	47.21337103625649	32.33408193864647	20.01354132236866	50.102872894837084	34.648067476328045	50.165373931667624	9.426089076425104	47.16656886164577	6.625828389331174	50.51966115117321	64.3586608765776	33.00956922277303	41.24965940149374	21.215231905755502	46.73390203110497	36.57270894482016	10.040497428833238	49.06698364583574	51.91917580749561	17.496554628036698	41.529340981273954	1.8554843260825318	26.420900360238104	23.0858072038872	26.012470282737066	40.8572662990724	61.17627073792098	22.40093051707396	41.1950737217588	14.826923139625086	49.53155496303296	45.36347134494212
18.48554018721623	24.840906891957843	3.262765487897341	17.28145346726996	30.152883844068242	31.620170851768847	21.19161264462176	35.49334564873771	14.891676629856535	29.710640250325415	8.519601547665754	25.03808426520244	22.368493836366568	18.144812356504815	14.92572543530041	4.841068771221966	12.9717526169911	23.467567637343677	19.43066884959968	3.8232474731707793	10.579629657412744	22.129311467047785	4.613129412552896	19.973794714985925	21.96909327167286	23.828369121811107	23.627438273667334	22.14232678242852	35.28524657154737	9.244471064145735	20.00916009800306	16.418444086594317	16.5869904239352	10.691004787933634	23.189419443073664	20.32567840830246	22.214505511989174	14.776144072493475	13.456530690996173	28.426160330040542	7.785108133593214	8.694179478428087	9.76820442097407	22.40214963845068	32.40855812818455	29.789315338328727	17.78571382556418	29.778628420585818	20.95330168527729	15.914167004793459
21.139285460753392	16.997225798412945	5.58904869797466	16.83169478983447	23.975848116188395	28.874863763751254	20.079658242428565	42.049716964527555	20.80404637555807	27.95128014260526	11.90165768157337	16.513335744643538	17.636721663595605	26.54809955521274	15.154055647647775	7.244370598640334	12.890771765616583	21.88459120701832	25.94711702663487	11.80532173664141	1.7814539225350907	28.81575235606038	13.005178174084024	28.55251322016914	14.360347051039463	27.78851947357859	15.317646006003796	29.10353076135195	42.80280259388899	12.306114728279443	22.58165387426247	13.622504221360016	25.336406379650903	15.53516106866214	14.394218487015468	27.52844821101416	30.189943937232727	6.233667480817621	20.065372306766214	19.921790563122425	9.296698587261455	6.498962893426183	10.61171619392037	23.683418225287816	39.70774744910413	26.12312525915604	21.461136867821683	23.994117197136617	28.04381585075356	24.66027927448873
29.588902488366088	22.94781457587763	11.961525455225281	28.045803696206438	24.535968164181032	22.05988729741342	31.862234690811714	44.30822354187402	7.931196820641807	19.54965753697252	2.6321971058973292	25.092880618225497	15.909484430437868	24.572624725627435	5.041332580903267	7.591852329387108	23.681900736176594	13.600720235854656	28.950486518984476	8.864490858721554	15.117534270089102	31.32500828096015	14.055995710343604	25.461049217087858	20.06299293847588	34.62536377643761	23.13149636081288	31.029615048100027	42.74670796801246	20.346439323625678	31.108836091786607	9.34796572795412	21.330054473124818	21.639381909881077	25.927044372976038	29.02679641012079	29.441524459830198	19.71155948372968	23.346421775706983	28.032365514527285	4.791789205693983	7.990922063625253	3.811223037321028	33.50854916199459	40.3408278997121	21.156831808734005	28.769535872398226	23.63290159924857	29.7564316008644	18.2091400014896
43.74173324083395	21.842112371832094	25.187449652301577	40.92410493888075	16.983551945133904	7.682561018215588	44.41750842714706	59.33867743978481	18.858453890808644	4.532519894752828	17.30535297915043	25.906036029958397	11.194198039813605	39.29769397262744	10.560856146920488	20.931606058258794	36.680093735767606	2.8026917701966774	44.025738407754474	23.87326808884047	24.47907925073343	46.408742431625114	29.007499852175897	39.88194548352478	20.151221613099334	49.307413268256454	23.86575062999859	46.10086302340653	57.46318011435411	34.2857272563989	45.26869437459717	10.96365220040721	35.710979857961874	36.16978331539534	29.829754269583447	44.09019867252983	44.2573860033315	27.707702245660865	38.35798791251963	27.433887774594766	17.748117285207424	18.448423261172	15.749696329130597	47.20869970708775	55.21097949236273	8.785492191446805	43.237000142171496	15.429558749935344	44.82516498251923	31.95405439282543
19.59734977218511	44.650814215363624	22.66169020555277	24.911043930922293	49.53472204689858	48.448956522577625	27.884507342150318	18.840395452080973	23.308872119148702	45.70326349065047	24.861458445831875	44.61071540548908	41.29041935373782	1.8757334718985377	31.46356817841419	24.070324469298857	23.050723534578704	39.99434311306605	9.064421400685822	18.796061780172483	29.84975660752973	8.951316151511325	15.238309752771988	2.8182191414907938	41.784041402888036	18.362869386585427	43.32904371697576	7.833062409947151	16.310539175130778	18.841740849832348	20.238855090130375	34.81255421482827	5.932642820223751	15.511117296071994	41.93078384121836	6.306342553796967	3.206513796443037	33.22398978394007	10.330462101128614	48.01833052552542	25.973165375878203	28.145845980561962	27.532791371906786	24.003549407604957	14.112503262123852	47.56016762161922	17.1665362467915	48.975784292415085	6.922498885494852	10.510836215641149
12.323505647009153	43.22239682347918	21.479309460241915	18.58232313353591	49.477506575424066	50.552736780648324	20.98133257643606	16.053392656673047	27.683006172154048	48.23863132884625	26.580752960654074	42.3857980903188	41.81378478856548	8.614544678184636	33.43182834971369	24.24832982102454	17.832113347780304	42.166327668445746	1.0386309728864083	19.997467830851278	27.81283394669813	2.6850705192484225	15.103463742786913	10.78924962210122	40.54878237135066	10.323429841193198	41.426812819596954	2.915004633575377	16.821307983430753	14.73842775907256	12.681480036362487	35.76068713714692	12.442062418209643	11.107502310522923	38.77125854487773	2.133705696795369	7.00585050459229	30.2530661244559	6.1692835669252615	45.75720274145185	26.875051221930295	28.126819555190288	28.729578597156394	16.366571413050515	13.572264057995088	49.05206429131815	9.88563390121127	49.17665577925297	2.1452215367390988	16.76452404690511
48.4829892797039	12.509290961548071	34.54019842954904	42.16957251903776	12.536840019755418	25.573598742177236	43.64928863600064	71.13199525805585	42.33459999270542	28.39102730261988	34.65457114550401	13.3802044555154	19.78122792852644	55.49262796400082	30.737070556905344	33.434763316610066	39.77840215476047	27.505572713686846	55.16992444573195	39.00259560468759	27.70145571636807	58.05473834645601	41.91635013670375	57.25184028170618	15.420930079884391	55.55226831912733	14.085899681284856	58.40069726163502	72.13934631416156	41.08066490728781	49.67876613944717	25.56988809550057	53.6112480280921	44.5800856797455	18.57582379836982	56.85987856236827	59.42781145960979	25.73730955137677	49.36825829196932	10.293001635527775	32.4628705228344	29.472429666890736	31.646188777412988	49.36933131495982	69.02961316319778	21.895850736400433	49.50689752854892	14.14918806654103	57.36382350335758	51.77170347287749
8.001925836241881	34.771263167019164	20.763218784690523	4.620162819436657	43.6625099739098	50.07071161078365	1.4367489663831159	30.826653463928736	36.46020925830917	49.11546408999139	30.03748663531417	31.999901818704817	38.57691246657779	27.11651375308841	35.45229469911371	25.21228512202232	8.984037669091643	42.97415369623552	19.359264415578544	25.281340096300426	21.670952699245287	21.461286680255636	21.213560815807103	29.697941894711846	33.0471814241531	13.312076632958314	32.0357995471626	22.55219351775256	34.94316724306882	12.952204853942428	7.893891531390218	34.78296718219519	29.223539550546054	13.865027069799293	26.510184805754392	22.457911869256137	27.26277409722549	20.5922236936817	17.54412084914809	34.80735122438787	28.39618037001675	27.017441042290937	30.27743451003533	5.131597176219899	31.505693316211843	47.20170176858675	10.44345491467391	44.0512748541903	22.363330334515695	31.867433155495945
49.20678408743944	17.712197322488116	30.989787322587322	44.937420332225265	8.8081523749858	5.201198076349177	47.879768832131866	67.66644155604288	29.55433755008391	8.603777462266041	25.52746888889921	22.16442072531416	10.582833546940952	48.506193315048336	18.96486155387185	27.51442255839254	41.10553528862422	11.139065022830962	51.749423296177206	31.89653624967573	27.49370127010894	54.3780270085505	36.59383058126726	49.466074958960135	17.639958172089496	55.53948347141111	20.599328186564698	54.27451600244737	66.623741293253	39.94538995614366	50.68557856727641	15.944306183887763	45.33496948699863	42.56257328107927	27.64814829760905	52.35463105161096	53.28971150374329	29.037859062283907	45.80441950440619	22.247100631188875	24.832455762592602	23.88736189097309	23.03727869200787	51.896269625101446	64.07812489253533	2.925093823642625	49.23013249033441	7.304174398857022	53.037447384931966	42.037685415829316
50.85996620534889	22.92328988314595	32.27669490501987	47.33074983713454	14.86031190889963	1.7405445662735282	50.569239363953834	67.55852272695394	27.316929837589264	4.03907204460232	25.272537868415863	27.373792712164747	13.78850240783455	47.68020236705194	18.421458023385036	28.29848539428787	43.25485033381221	9.687239664994255	52.03181013949988	31.85795263363835	30.13160990230238	54.499813676784434	36.8848179143182	48.32336328240971	22.27157296779524	56.782503635463556	25.60900821415642	54.25147247311591	65.86096040393922	41.42108507447949	52.37419648891901	17.09521026822528	44.15215855228615	43.63832692698838	32.441534429250986	52.261036315620714	52.615179622638	32.47346684257042	46.24595039189826	27.894132839840655	25.266303802712066	25.212510197614453	23.304871514743354	53.98807282967602	63.551512996186545	5.637980187757846	50.58298788764656	13.263262027096626	52.983299445551786	40.429240519252055
14.979373787008184	22.539203752190346	5.807277647844061	10.963514706866148	30.057236484265438	34.83572043806217	14.509900536744771	36.59170569423814	22.848945888699983	33.69158321162617	15.091986161057052	21.29388017403633	23.786959964635134	22.99722984003906	20.001385552458828	10.058605501892226	6.810706351047856	27.51089358249541	20.71787499145061	12.008733386545295	7.267007171417371	23.607110898353014	10.544435701745728	25.28816039181282	20.111472850013254	21.70785177341884	20.46839567859827	24.052173198097872	37.93615290266822	6.540388837841726	16.41394001823401	19.391913251903848	22.709165849258525	10.074312283600289	17.75793430818866	22.680047932471002	25.9538360639183	9.130384829843436	15.135780805166076	24.643893592280595	13.106376463100315	11.519291604330917	14.901395528598753	17.582256204969624	34.709697742954276	32.21116134489502	15.406340309192206	30.127991872949522	23.103293600485035	23.15041527170545
19.85357392919732	19.211281617551585	3.1154043303211743	16.283560283765922	25.706122845844884	29.60628532833469	19.801928038753243	39.99420866507967	19.065308942526663	28.385549438835373	10.501385254455746	18.93128680335395	18.85024842048237	24.11112418429748	14.769463106225498	5.516165508286591	12.087366565337176	22.194142355471538	23.846185671664422	9.486528311328035	4.255140328305868	26.694355294506614	10.544936308723827	26.09361842358828	16.484074105087956	26.266276482317103	17.671069250147255	26.927927770152674	40.542879201018145	10.655487447453673	21.339225559387227	14.113318207210751	22.862747501605806	13.634092060312144	16.846680057048538	25.300036426880418	27.825795640608053	8.51825392756107	17.904064541883564	22.33774425771544	8.162412387041252	6.204242008455277	9.79944641040155	22.791582100605275	37.48871060671436	27.105249926124365	19.934007557365106	25.603897291549835	25.83891242188277	22.229331877846427
13.741221692798549	23.597443452161755	10.98654201673806	7.7225348351753285	32.12970065558102	38.46823331975423	10.466669714442373	37.160853685897116	28.04666135110351	37.67413201991544	20.17360584752406	21.394230241024772	26.888736265954304	26.207611477477304	24.644482669567974	15.113096981574687	5.1642954932937775	31.628429036369383	22.102243584274884	17.141392611827413	10.013559041067749	24.91260485264616	15.043594115722415	28.659694239342727	21.62353761612156	20.824643321805233	21.067667239838453	25.58750544893209	39.430881856404795	8.44527393580972	14.921699351507698	23.358162524486307	26.580785509258103	11.910970576323034	16.672535611991137	24.550445383013045	28.443186413851617	9.251905128853458	17.289550449172868	24.516125711824245	18.031524731695473	15.981084803241334	19.717591325703545	14.975577302704973	36.06971813939097	35.528705675832796	14.968836909107512	32.446472608018546	24.831819981170632	27.588045855123653
43.14098009375591	21.708220626180392	24.596691921406737	40.363394349128825	17.131369869817586	8.25206317155544	43.870256083332706	58.702200638117645	18.26611151372718	5.162999006279436	16.674665484162784	25.722635326578477	11.052405999994294	38.66603667334277	9.941071461284215	20.328381015270026	36.111725346135835	2.504126222812988	43.390898462212306	23.24041146295219	23.984890929476975	45.77255744883744	28.377145194838086	39.25672634704272	19.946398860800265	48.689314845295876	23.67007578948553	45.46422927528076	56.833060337166295	33.68711321853755	44.668204958799095	10.489906204948781	35.085616532022996	35.55422026674267	29.546848256099448	43.453516193616366	43.62434346335914	27.27072878707531	37.7262726331982	27.321033097700195	17.139254202314373	17.8877452366714	15.140967645821695	46.624577795003674	54.57729380904858	9.168476106814222	42.625464854694954	15.598262126943057	44.18850961776988	31.340222742370486
3.1930487352249792	40.1627715238417	21.734607934550304	9.60158790099904	48.17937231587011	52.47253649333814	10.132341926236396	21.883080584939247	34.366698884264764	50.91161664431668	29.964056530960832	38.11597134497677	41.866713106372956	20.227294212426152	36.31867308252698	25.88992961745438	11.828838812956466	44.64534187942709	11.26016254526407	23.976799308183505	25.37833314508777	12.876788821079414	18.966068708567963	22.68275167003805	37.983899305121554	4.409654088956244	37.73923492907793	14.060384114247054	25.910825309689734	12.585191510672196	1.8043910125820173	36.94622984007791	23.212192523862132	10.937900599556144	33.23566368692998	14.377592470056095	19.275371278208734	25.884037176068716	11.745333267007465	41.22358765201397	29.082054435327994	28.802648555516516	31.078935230974313	4.247730036053727	22.479559343583215	50.1271383335541	3.943212394186228	48.289281522808274	14.118057443777799	26.73343091950398
6.96551254671453	35.05425799355287	20.395729006772626	4.313969110913389	43.83890625070791	49.983907747993186	2.1576835186894803	29.872852773145798	35.854870452515506	48.95419467597847	29.613386096893976	32.386927398263055	38.57902769393019	26.12858771459588	35.15183806452435	24.845115102361316	8.616224460163524	42.78653622215924	18.321484091074254	24.70756213952702	21.65633093417463	20.42154655827259	20.52532147862065	28.707135026783806	33.25917305451023	12.351451300763692	32.35884401025105	21.51195153179265	33.930510457717446	12.327892177624703	6.861151733162863	34.63282368112955	28.288122764747012	13.039655872312387	26.98244330854515	21.42200705206951	26.23132871468232	20.803278943033202	16.582113108720513	35.24816978838423	28.047533451569446	26.789239440667707	29.950467357005586	4.259540743410743	30.491142611908362	47.175113787933434	9.409605416809148	44.19029985165337	21.324725129800342	30.995928031590843
40.07735233913302	6.283076745450202	26.990529452795222	33.710540815625805	12.89033148961049	25.921267086559258	35.19648074068803	62.95336516891905	37.02037245848031	27.85109229131177	28.585150963250733	5.109563638703382	16.558687399146756	48.05086168672338	25.97513026296852	26.519625830316723	31.39614909567662	25.127677722256735	47.10897330275459	32.076936619128716	19.851386014336658	49.99839967783875	34.449053235196374	49.9553190130674	9.057256165506285	47.15557914265598	6.373893415453584	50.40420681903283	64.23133862111199	32.920486249612956	41.25336333800168	20.809711545117086	46.50325606546697	36.47355771002594	10.143821633333253	48.93824014984909	51.75452842815074	17.4340054906689	41.40497706547078	1.8289010821920169	26.110568200351118	22.795153340256114	25.67594965255942	40.904453080237126	61.05878781685863	21.92613677681247	41.161587054227276	14.360346849472938	49.40860085380056	45.09408794565043
23.920338952864142	55.67006802880461	33.65901090968731	30.79818982025642	61.31685581347861	60.84217510038112	32.556288334539175	7.779971429469818	35.6357825332988	58.129376376672695	37.1026173277639	55.07040741438203	53.2762138980645	14.303686374606373	43.79647258760326	35.7839214871989	30.569920696909097	52.38254360495373	13.44102120258082	30.81152843259141	40.37751949035677	10.675216465457252	26.60880654421394	14.090530048161595	52.912665162860165	18.87837541151935	54.02268197987304	9.959086333422508	4.089815584738143	27.57478144116782	23.74470171025471	46.910858847310166	18.136056179100535	23.93945336037887	51.60078632090953	11.241115429528426	9.361357417226118	43.041688309114505	18.787695790181864	58.459115183753774	37.98918538970801	39.821190224330415	39.65729150401186	26.89429536743575	2.0156830936067816	59.84975571087287	21.705222852679437	60.865963076769845	10.814667842267577	22.484781922250583
21.877304859564287	38.06673549210875	17.03833526177344	25.01192150934653	41.90960137262309	39.85616411816313	28.669310316420578	27.573021784808606	14.501316982857803	37.01042788909661	16.771875458251976	38.69593886801228	33.44640214053152	6.989417147693038	23.072350847992748	17.098024335068025	21.837395768911456	31.43028718561781	14.75224016494348	11.521764734194814	24.387338381850142	16.079616069949267	10.017035926743143	7.441376754010571	35.118018911251966	23.380158412048115	37.16766681802101	15.309781791374284	25.00743106551466	16.999615319668614	23.010862869224322	26.854432258568494	3.2999365366990254	14.881522989103376	36.98355556958409	13.312634980054597	12.006604085806437	28.471754412221	11.826261798634018	42.05266611119334	18.341078122531624	21.058757043086636	19.642610022442074	26.623531302064976	22.930848002355553	39.18169081590454	19.812175210891862	41.206652126452234	14.086121918399222	3.211579803950919
37.18556348959497	17.659698725484716	18.582602077423477	34.17675385951051	15.96726379327587	12.516323082869746	37.65023664143575	53.8599048928877	15.822124704474616	10.614202515415633	11.516040541979095	21.17256609176961	7.761733879247595	34.36142145351076	4.769756492448467	14.461249652596965	29.95324452482642	4.3497551329063695	38.1931965046066	18.0569510819511	17.75890595557484	40.70497262289346	23.020720050903364	35.26657397818787	15.372401120163618	42.950595857567784	19.0671396541501	40.5033677965498	52.51937781061004	27.72325255719472	38.70881360619444	4.370186762504427	31.129587812021636	29.797615729717528	24.240107495101125	38.53608061333346	39.197434374388315	21.185886929242066	32.3741820359035	23.303448981793853	11.385179601630373	11.712801844542078	9.418865047247628	40.53950290746296	50.05605676940083	11.349627937076644	36.79466785533252	14.771628120754539	39.244526955902096	27.86119288463261
23.987145919983078	45.755313650531946	24.238779224069383	28.84299387343706	49.78214365128618	47.410521045921904	32.030610816176214	22.022757627051266	21.356590919918673	44.43254044285191	24.63563102710598	46.16290712151122	41.31633910572387	4.5796869383505525	30.832776455173533	24.81585085961897	26.547167341277834	39.03900016881728	13.781574527288397	19.273147300277103	31.59703315145297	13.614647175686088	16.834007719047058	2.0282206160202607	42.82325133693895	23.091596837910803	44.719574527084134	12.448762023292327	18.143869053767332	22.024652805042347	24.729950997331102	34.71944079593	4.644385273775379	19.007948720084528	44.03224579626688	11.030248782788343	7.078020586995589	35.378228932265976	14.229383241042456	49.54746497667167	26.200142162371407	28.828993532926873	27.51555579277105	28.503411094160576	16.69696870304684	46.90733086623706	21.592457333489985	49.078174628982566	11.620606301661985	8.01934128308726
41.379136397119055	5.00716492063867	27.012275117490297	35.300435996138745	9.463330030494635	22.617658570119662	37.08895977246689	63.73025482071357	35.496188836987415	24.695749059639613	27.455030856968197	6.520378152306941	13.947293369559178	47.97141594260125	24.12121138544668	25.974582489035953	32.646788310864096	22.374872935843044	47.71847181275119	31.55079791036646	20.222022322938635	50.59939803981648	34.39023342959131	49.74730637388692	7.95784564236299	48.414751990409485	6.720217447638538	50.92386350361061	64.63505907414576	33.698500087490494	42.62670986879982	18.905857603103414	46.13663346233986	37.16081823527544	12.421632416046076	49.36351278858893	51.90039485846582	18.557859349522133	41.88717005025458	4.531266558823708	25.153417501613283	22.055789423667292	24.470798050693467	42.557068424303814	61.54079846400923	18.63508550008372	42.28781888650521	10.962968364297236	49.87556102237053	44.40325215057895
20.686867681691535	41.743092729487024	20.06786894312893	25.035414449959447	46.10918018369694	44.47967531851649	28.37991527081893	23.03378607912829	19.120969955604284	41.6652019357997	21.146428812617714	42.03091848795583	37.739470802833694	2.4745259855746933	27.605203483844484	20.879131273006667	22.512304785317014	36.04074546764961	11.618633581273926	15.409665723023112	27.410606815737218	12.321704783479248	12.632231551632366	3.019088707264525	38.82819661744461	20.80423397277482	40.625045026234105	11.373554044853897	20.3395170306024	17.90264108230746	21.586449952480365	31.191147971172015	1.8167019664372732	15.031558439457235	39.80843154409779	9.518853481083791	7.4056534329014605	31.145357099406485	10.611277395848832	45.423416200983084	22.48588861321952	24.930447260591563	23.92655567509302	25.338434849082507	18.278123176822174	43.72181777926477	18.380375100838126	45.47393110664014	10.254456657991874	6.414629616843739
26.36028399925816	20.362452172872572	8.042124505034336	24.175031200138037	23.60212893512893	23.61219083775985	27.911815188351234	43.00449303916148	11.579819163131111	21.642779939472504	2.447660851675223	21.91476273117007	15.249095865837285	24.217923675331186	6.907543407409701	3.60320759509753	19.823395489312762	15.402706772313866	27.1625360993146	7.28827725568387	10.790842015619534	29.741220862246617	11.972038557091981	25.518255976029554	17.39977121677229	31.891352056270964	20.076626170452244	29.61376948867455	42.13679286864662	16.9365572319024	27.888377832750827	8.812343284815013	21.567327738910855	18.743684584337604	22.09161024383571	27.691032407436392	28.82369657885693	15.435079706010855	21.28912109355591	25.046077827846307	0.41962548213620937	3.888390925000872	1.70302958752998	30.011256889085445	39.48540983901916	21.989360568381052	25.804670193915598	22.961580441184395	28.374363213291637	19.246935336699973
41.59969670951845	26.751984721832105	23.78705361487002	39.93175226961396	23.597201341335932	14.66539815195957	43.68526594549931	54.70998262958859	12.906200321483176	11.088279735078162	14.642677183099877	30.332936916892805	16.4220115207965	34.24569402562453	9.57956538385595	19.33808273925471	35.57249532583439	8.419437152273876	40.124103664959556	20.617055477232448	25.237225343815595	42.2564898776948	25.788587862860002	34.4822788821211	24.529331823903174	46.444753109130254	28.227655788953562	41.78883071201233	52.19660185424991	32.370250340550875	43.11662015651021	13.118061441630578	30.358687489822362	33.590862700544754	33.23550825715306	39.74456558153521	39.26382506819777	29.264192023571663	34.84196584140971	32.410471338798	16.17559927952621	18.216036213665735	14.374474795948515	45.531514906439774	50.20246369890545	16.008171216012848	40.71395606679635	22.13698644764693	40.507161735080565	26.24301142168339
20.119233794984336	56.6386292010487	36.0190192050922	27.03573816048479	63.867812233876755	66.02844238604894	27.207907743369013	6.71257213503616	43.306075305158664	63.84202844680819	42.14913375781975	55.02843088881146	56.687113466078046	22.58174740732261	48.98553389561133	39.361468898740625	28.675198857372354	57.708489144666586	15.4129053768934	35.562442887077836	41.323991041216885	13.258720112271185	30.49666238927558	23.693613626368723	54.21602527112731	13.081633343308997	54.44208332446384	13.88158985978096	13.575500019753811	27.67537658102405	19.144302005865303	50.93860471932227	26.860532686612686	24.53371962131155	50.45655568062866	15.911756930283785	18.124381440701452	42.666017664416096	21.141494949769207	58.244316790068034	42.200590519968785	43.018888629011954	44.11973422284067	20.798125591674747	11.338054476514388	64.31215725844314	18.89728890826494	63.745489745774975	15.134887315370346	31.457919263006143
25.375192189330637	37.95105792476954	18.112120607221836	28.021887761596666	40.9338199885011	37.751429675810925	31.78355603203976	30.82015920388106	11.627377161831793	34.71980307458459	15.774379759017787	39.01130173943087	32.345217948596385	10.276277116536988	21.46598847467011	17.219882712922402	24.56659645247847	29.432738091579143	18.52209654730474	11.79792852410327	25.250799720667516	19.76720917176993	11.938219035455226	10.019372240748634	34.982584326745275	27.138667978123134	37.346981387167624	18.945294104555824	27.714257521175735	19.715816437341275	26.56459059143747	25.729590174079647	6.052549013985548	18.021899355596606	37.874456817708904	16.979197753769615	15.183811131381985	29.616485022725723	15.457485195953158	42.29841352905866	17.798511491319033	20.91172888201426	18.773462297044777	30.116266684191512	25.916887724067006	37.41075702642103	23.391234451072524	40.102644692464416	17.746842708932455	1.7415928763264255
9.757341156883053	31.500538366938756	10.254032842663356	11.164752837637025	38.1653658824432	40.72116765993186	14.92905655777544	27.530163844277283	22.080468560424617	38.879177337121995	17.55243361928799	30.60629999695291	30.931235282382264	14.303851280767523	24.095854819972622	13.877194648288494	8.074419643796814	32.629654725301286	11.441643670755461	11.46328757724957	16.062511153224943	14.32230681699289	6.5423068248910585	16.788414292814064	28.88011809658743	14.65433327930569	29.65167956803027	14.688878230248985	28.541929053732694	3.482018593424591	11.22998191341579	25.35672465770586	15.08634608175985	1.5760009901581256	27.146200454564838	13.272443081990575	16.68613410219634	18.538826870942515	5.72708895330231	33.981655092589094	16.946609361593524	17.312156802820443	18.93660981015913	14.169934946402652	25.343988786176986	38.728132103647205	8.696058781528022	37.99567444140778	13.707373235450532	17.003941807869065
45.617833924289776	9.44880738434172	29.03676290409185	40.24517766260473	1.9552323177758513	15.16248623454265	42.5828427663732	66.52481946155912	33.33132068349365	17.812436221334632	26.71332882601568	13.417126350891879	10.311501160313796	49.04594027536313	21.64356207345157	26.771869812888784	36.993208377979975	17.12840704741614	50.359726424159334	32.078363321671674	23.472680366857976	53.17209263196149	35.88697907525257	50.486178625281696	10.905325879654608	52.44533867759071	12.454553887500985	53.31013429882129	66.5782925915884	37.047679552343794	46.98918434376619	16.8086983498911	46.574091991885076	40.211678784173486	19.412178540801296	51.56510902124336	53.42366142814693	23.359450669515358	44.36929813832673	12.56953523990584	25.00796243128301	22.703665391660945	23.74593966405155	47.48760252929597	63.69630114719914	11.35632767900177	46.14446303259616	3.542344401582323	52.16164093429274	44.09907435513381
4.069930461232562	33.023754035373244	14.83240016922841	4.751228803807029	40.933853321965266	45.425964172035805	7.985766580511135	27.358966276607305	29.09178013590817	44.00289915835297	23.56940366965113	31.165882599516564	34.659104195460074	19.608779039198975	29.620575036196314	19.151238716049882	4.773908332999937	37.74778149155636	13.12305034378333	18.110973091794925	18.130009919338516	15.725400260064367	13.6021052626649	22.200491518275715	30.785140425322012	11.024764935092593	30.677530911900746	16.59333703132678	30.107989243381088	5.84124696077562	5.4929506599357705	29.895748720676295	21.395733714590836	5.924799773246524	26.576314031459013	15.97843387281418	20.484039969118708	18.837033511709762	9.927829533110387	34.352852444030795	22.381131949152806	21.78032782190023	24.359180391809883	7.322477523268814	26.68674476306649	42.98182236778068	5.079860980901439	41.039218137865355	16.07823620419231	23.91962342831765
26.099356991344788	53.65892723983134	31.677120309826268	32.33749135789448	58.357596331134154	56.53059691766081	34.78672021005771	14.80242727505783	30.532629687170772	53.58966408368566	33.41916554557461	53.61557469243869	50.01369914595145	10.689853356844786	39.81090844617537	32.99346134447645	31.151257769280793	48.131825071890916	14.746185017216586	27.616124800522044	38.846055851808806	12.798351178299757	24.25183630374808	9.316090675719401	50.785010467483815	22.632913783539845	52.34399557478786	11.6160985487924	9.42192091678295	27.328082600449804	26.327642609628395	43.46878458431584	13.444017822415299	23.809894636423994	50.82672812136989	11.70029251556386	7.2784421063745	42.12526214728303	18.435419038881136	57.023760039021454	34.74055682393917	37.06561654106062	36.20311222168713	29.884500176336502	9.018835743258403	55.920712347709184	23.67854762928911	57.741936162988615	11.734565222728817	17.197204778712706
24.21697202676388	24.874795163875795	7.886436170609821	23.289620895036144	28.267520167134187	27.39054911357079	27.192513482861877	38.93910884149296	9.22903693418275	25.0486303024521	3.4082218182707287	26.11810271731104	19.845906845146157	19.681395890752835	10.245314019585063	4.7068117665067435	18.96790029968511	18.975762118250632	23.406460266693195	3.262322344301134	13.410553989463889	25.83825789515019	8.454792281716507	20.884204325890202	21.906091936577052	29.058667504800763	24.375387951514117	25.597351845311177	37.72741285400512	15.186256899328228	25.725421343880637	13.302680470664109	16.897278267139416	16.15888386432041	25.63552111620226	23.619409365859564	24.393246210377818	18.101286204722612	17.751858844586828	29.344646896059434	4.740755349901638	7.888489031745647	6.031275107957894	28.299049917251757	35.177694589220366	26.1436717125649	23.279619086723052	27.589869795698576	24.33351246886406	14.593776700803227
10.891316963148206	43.957915418820946	22.585402913123037	17.616815830999588	50.59999474210467	52.26037899726543	19.611056350876495	15.050634712134814	29.995848004588964	50.06133106620904	28.368171663080446	42.86107929814545	43.147576974066	11.24204830563033	35.204647408476305	25.68462508766556	17.48835773759623	43.92906162372927	1.833770354834082	21.782382478131492	28.51203390799806	2.6466526010353455	16.72381337252891	13.354516837859407	41.36621286065829	7.829993494559637	42.01901217945085	3.7656539207666624	16.9391027460969	15.043682512215469	10.974535208835375	37.25598863038604	15.081427336536942	11.525368117461394	38.94112856548198	4.3301972299074905	9.123630273124606	30.585741155035745	7.396092289469376	46.19714853817456	28.45792912173783	29.444064143297247	30.36208608974918	14.50403048442494	13.53841978260274	50.60875277421128	8.569611927976126	50.3761383892912	3.904643106711535	19.37469616234743
36.23750270917544	1.0647351811265542	21.576314117403367	30.38340687246019	10.810805758309336	22.186613205232	32.43571776185658	58.3455855565788	30.917879376255012	23.50285229295674	22.513678711131835	3.5001900438310973	11.365804354985212	42.56025212614908	19.951597152730148	20.679032256663533	27.507284431658892	19.928106931765953	42.30621614746795	26.256853998323443	14.802699712883792	45.18424979036568	28.96887942764195	44.36434518511962	2.9617603455730395	43.23270478920779	1.9691157078283381	45.496617562593954	59.195209792260734	28.342564937722376	37.524960252131585	14.834424914149773	40.79742857007634	31.77394680948292	9.054591195463432	43.927028529797234	46.462404355915965	13.47094739969009	36.45875749839658	5.1932114886547325	20.08165196750072	16.843732042174132	19.587637758640092	37.65656067687239	56.106997268124104	18.249469132802542	37.05041034618506	11.80672998416357	44.442680053323876	39.19759939406878
36.52235460215795	4.155285948156709	20.120001062287145	31.295456061841772	8.547559948273738	17.916215626706332	33.811581302325145	57.538595688782124	27.096201641251003	18.937597592238625	19.221093366776504	8.110749962641332	6.630192937234628	40.59569277993248	15.74354531011725	18.30771603214453	27.929691907408333	15.173038384502842	41.38067078366111	23.808240297965913	14.358436076133646	44.21430790362609	27.19610400554666	42.202766397951834	2.6372261354312787	43.33229987201992	6.128722887801469	44.39872831123189	57.82574821701561	27.941399765786365	37.90446171431219	10.53496030693252	38.435789832245185	31.138959960438992	12.80246669197408	42.700517759408214	44.79619114794003	14.579670687983613	35.411138019733166	9.81551102271871	17.071123669470925	14.257182414681509	16.21281319265778	38.50346294607113	54.870603666169046	14.09542489548697	37.029427569417315	8.949083332202644	43.274595933107406	36.399209945096395
15.44157806018577	47.95668326227323	26.219924579869048	22.24517882871458	54.2060546679177	55.02427269621997	24.135516977599114	11.374361229455134	31.415115982385128	52.6152578499923	31.036446313279427	47.065890293907735	46.49340327820269	10.630625525090958	37.87903219835282	28.911808939356778	22.057626407809966	46.604729041180796	5.071335539850403	24.485055680800247	32.53678426912508	2.1870333285820545	19.720952545704577	12.018955647350595	45.29066829659222	11.22017529679697	46.13614887669648	2.037180126204835	12.35189547882606	19.32454428627841	15.389664882913102	40.38055281950041	14.892723695454475	15.719813100069802	43.33349140186785	4.057057946742405	6.6630085999461635	34.87830562054192	10.914085842672012	50.42796757142899	31.46594944112133	32.82327880426932	33.287510231696785	18.747821143481932	8.99341914432505	53.62595800981413	13.172217124737422	53.89035689400868	3.311034389393642	19.476339956143438
26.225819536035875	48.4846466581654	27.038766732991608	31.357080189102657	52.34217946385402	49.574493234728926	34.44191332014595	21.608742585126873	23.27918153859342	46.51196849715464	27.149200161466037	48.944576247345395	43.83557680869536	7.054731024225697	33.1970953262888	27.526834295411756	29.20382884046653	41.258799481781644	15.56548306196727	21.96583424422199	34.40056501217741	14.93469394742506	19.64393726793276	4.491448297769076	45.545798718296055	24.757597974357562	47.485828499056645	13.701078657086798	16.949912422922996	24.74136013194152	26.874217565668893	37.22458818296837	7.358545103841672	21.647091049773135	46.845217101317246	12.597989133310444	8.021198209888698	38.19241814111165	16.718364306148445	52.32539765220569	28.81187284977337	31.518326786420403	30.066371861882796	30.637627096788385	16.009294756715057	49.21205224414733	23.799153809653614	51.60319143097716	13.077943074785725	10.087305486971792
9.573236917086525	31.71099562378849	10.485073548168215	11.111704863288255	38.39141378137471	40.95226251684191	14.85502279977742	27.31489741596982	22.25233365950924	39.1076189255629	17.771966142096222	30.80091004080282	31.162471175656606	14.221878830587633	24.321750106077744	14.108071391305549	8.097556452081603	32.85862674099843	11.235274226783224	11.666225982152021	16.270914873138864	14.117760818171075	6.720550976490941	16.716670439198474	29.094895522076346	14.42756344902032	29.853799621740652	14.494243648424641	28.355246204327027	3.5754816659387867	11.040323885066723	25.588911650946315	15.069399724629614	1.377998670204492	27.316273046364117	13.092483915441763	16.545616416050397	18.71801701349012	5.551606838261103	34.174356191274015	17.17529026191945	17.544354488359023	19.164858113667222	14.00864315433314	25.15090440228065	38.960406973761835	8.48332445514012	38.22380117930546	13.520539653991236	17.047405446520113
24.859536631685458	13.121229112403316	9.055334660161975	20.09259447923728	20.156240767833992	25.96164802395531	23.051401209024306	45.96469512294192	21.913492761196082	25.41626124863669	12.770726097375452	12.987218917485272	14.304946363886318	30.10971349646255	14.1456591575905	9.13810133140769	16.40430953541838	19.608399412093014	29.85164170227763	14.461759794190014	2.67634455522897	32.7156661701652	16.504886471518116	32.012811770635516	10.445800600307573	31.603544488985325	11.612678717990548	32.98465915971741	46.63738929639017	16.197732129514662	26.272531590404498	11.367029824945599	28.619052338443215	19.45447473221245	11.887287303386701	31.382544806067905	33.91215445840074	5.618654238147869	23.949323018785467	16.374501227209542	9.993955424943167	6.473189186094094	10.641915098763425	27.141718103155032	43.56903287806401	22.946599367516004	25.29021512583429	20.2505577841485	31.911052999606632	27.53090208681168
33.34189621078678	31.895547390892094	18.7479668030067	33.599348934004865	32.23044889006054	26.463783687471665	37.541381233447616	42.99498425007062	1.6468613567134083	23.143678908604066	10.612841221389846	34.233068771002806	23.735993572595135	22.391893807324227	12.48962777195344	15.181864430688636	29.388661006812406	18.614665104747587	29.428528817707654	12.855339107873279	23.667995638858212	31.199494290516302	17.104902331701762	22.33088766961485	29.070035091772873	36.934247677415165	32.2482802681272	30.558975901039812	40.01844384001381	25.138284061125926	34.76920813362062	17.658044257096115	18.301682329707493	25.16000306274918	35.037306319507046	28.52205582808952	27.38485963864867	28.36901139525186	24.88702545589419	37.11241378623896	13.38242645117213	16.89793704103802	12.930045061797681	37.797379031371555	38.20958915261404	26.833331560361685	31.92303728728015	31.08812568743603	29.298588176895517	13.971393776779777
28.384645858229813	8.705620483436595	14.040584022150263	22.80856608579067	17.120546681221892	25.371328506544955	25.205980437789737	50.39461557015532	26.183177734206712	25.556343302177055	17.1348442056515	7.950912677057336	13.320713852562296	35.09750756085494	16.948689255012262	14.050790955007232	19.679879303361794	20.413452251579876	34.386593238144755	19.472610418674577	6.924404699253025	37.26962468713874	21.50438065744468	37.03537969114492	6.536563957423628	35.33764744313454	6.720907409574833	37.61202543625583	51.37216835495673	20.378014614085263	29.70685836465117	12.87427863310114	33.66776108895865	23.823862689534202	7.572679510010941	36.08410684952552	38.79904102154054	5.959197899507533	28.58140181149354	11.350375965579781	14.40729950259126	10.844720507695332	14.608119409212055	30.05900596943517	48.245135779804635	21.878384606971213	29.122044052967148	17.57432158010535	36.580105640827924	32.54887477765542
21.72819859633979	24.971999954745034	5.809620597782844	20.798599365229	29.1919092962924	29.28419357582232	24.710813709749626	37.190773371082976	11.45022726037388	27.110985387033494	5.466143597863346	25.785008070458655	20.987417476265787	18.54770830047066	12.238177041989035	4.015892129274049	16.491142270682268	20.949052297697268	21.424860494139875	1.5870808634639881	12.196910208748108	23.957974480149726	6.268250398949408	20.01045129894603	22.019869203361278	26.70183790702149	24.169085939456235	23.803760270399884	36.34798934091309	12.665087481349245	23.24069766950452	14.629585048607753	16.21696135871253	13.715177671075095	24.728616381321775	21.87147216664857	23.056194021081275	16.76865666144819	15.633172956570005	29.098052165743535	5.691642447729679	7.96958357374445	7.454883865682993	25.782742139776353	33.66822059421877	27.79396754967384	20.844390061187376	28.638278628491197	22.559463478986206	14.581931765253996
15.867342270918902	52.32025663106626	34.396990364314625	21.061561065285524	60.65424015110826	65.15015310596482	19.659450063373697	18.323937979373476	45.87645920943447	63.53695992618908	42.36064658912665	49.913804205466526	54.5277928023509	28.087675623707643	48.8575341581057	38.48506019048156	24.20499556932885	57.27090934655289	18.695004548575955	36.13249510561644	37.910590606854	18.243918620308317	30.97346781633484	30.007781324037634	50.29816790038755	10.358766362459068	49.747847365095346	19.409774748307964	24.842255333355904	25.255854562085897	14.384099044133094	49.62847092022249	31.994503663644156	23.261879352339992	44.62364769993001	20.920910283728226	24.99892520349611	37.974536977716	22.380302555842782	52.85221495273578	41.64762902634003	41.48293189462199	43.64595279121519	13.798628399223118	22.075638149909345	62.814546762340335	16.159505343590343	60.82846015977997	20.269805320209937	36.24104334603039
19.51360762101788	35.36018534577235	13.985599683863844	22.119605446318616	39.663615855961346	38.484952621980945	25.855770855162596	28.10524306787798	14.356289946031742	35.83245783971105	14.823818335960558	35.803679028831034	31.3271776493629	8.181762363508323	21.441489344744742	14.443534475528171	18.787734805372686	30.02409834378108	13.876098389662197	8.951758211643826	21.354074236316304	15.706444089716905	6.830209787950514	9.47619828816887	32.431929801180544	21.809058582408962	34.33366586119903	15.156438768625422	26.314532985074457	13.9348107559856	20.74769121129508	24.808936189132655	5.800131750499497	12.081971912356567	33.90944780828644	13.10924217985593	13.001544383483193	25.352231068221222	9.83229152162685	39.17951449961623	16.043795617608215	18.48315817049172	17.53129146300338	24.242580291387526	23.918130646882474	37.5253931516284	17.61302231352225	39.046939387029944	13.87862135817517	6.096804421605363
34.105883190849724	4.944833938474493	21.108653794560876	27.882699796994785	14.634097338142581	26.010110347600953	29.606405892965885	56.872841995397266	32.471729486284886	27.175324916399266	23.657926825471247	1.0018742094803834	14.823518562745901	42.14867921297958	22.14165381300604	21.03012255283636	25.397215432380488	23.23171538019416	41.02815677999129	26.514037822461315	13.864015221925378	43.91764792880299	28.571583631838617	44.11264386230517	5.786628458056838	41.17208995734921	2.1173871022798854	44.330150142345516	58.168880793071686	26.837010080602006	35.31342697274348	17.271945650932516	40.759299704777916	30.390818479405628	5.262023247521195	42.87760547281631	45.76002701929362	11.372885152184995	35.33930404976463	4.3428631957579436	21.031546587035216	17.55509201434633	20.899292873793684	35.123519430699254	54.9864453732252	22.098457354483045	35.131900380695996	15.689601861587896	43.34138887399446	39.58699000005244
20.394192012402808	19.03879661120884	15.30771946529798	13.557613622216452	28.437943005678314	37.01047622823509	14.753405198850558	44.2074177562057	31.973149766304466	36.9213276893777	23.190747095778622	15.894005858298023	24.976864556845793	33.23359830168803	25.94198292401123	18.382439360896072	12.285827347285988	31.358143397186154	29.36149303768195	22.00777727232642	10.350682473460822	32.15839947474848	21.16905493280855	35.626468178942304	17.78678946985593	27.42640558711342	16.145727142876645	32.85094256615491	46.67378907243643	15.610692525198505	21.3797426814594	23.22036156513389	33.26371508177086	19.14810457671257	10.334421869474449	31.821188968927395	35.66622858788801	6.406892943377882	24.526070934161517	18.625986886917538	20.5912592915307	17.581931085429172	21.81309039949272	20.583632641489693	43.299819068077596	33.59880029406418	21.91789709987783	29.081534775024572	32.10293275580605	33.76395271673567
28.376387232514414	57.38298049018777	35.35163216864725	34.93146672611557	62.22665063703833	60.4593634718195	37.098080161002436	13.058288301790826	34.41484367001476	57.508495811408054	37.33343583507406	57.22587052749126	53.9079778064757	14.50150827657497	43.74139706432006	36.81296030056933	34.102301715765485	52.063205500594606	17.204636322124436	31.476572146149227	42.44536385739946	14.841503463471605	27.96864293705019	13.241979595258572	54.52685027696985	24.09820313439786	56.000873957579536	13.805021065475229	6.543305240622114	30.529533834672286	28.42235190230164	47.37373656036289	17.376242399544868	26.94539558861349	54.26557065742961	14.37551154464992	10.574406881344922	45.58286471646455	21.57660684453942	60.634163931165524	38.61988556546577	40.888007046460174	40.10322821202567	31.80867493820346	7.5203624169649075	59.85223209966078	26.021659468174697	61.627624817280875	14.232492030115452	21.08911104393236
26.577422558251424	37.198419313160564	18.03378118177329	28.87573820650847	39.82521448142187	36.25437583006181	32.69213544395514	32.576234014398764	9.977707577050792	33.17107977800971	14.798544415522626	38.442691450991994	31.21057548424933	12.029423410683918	20.187499356948436	16.715262454697424	25.26891136974496	27.984657129813797	20.138019003845855	11.492813364354367	24.998073666634628	21.45869987141767	12.395774272792988	11.749385928732947	34.231176365363154	28.624441237634507	36.72360956392309	20.65745377487719	29.423130275547624	20.445434893697794	27.810945557965717	24.61267151269188	7.8086727536478096	19.011972106055875	37.5715771084012	18.679166812050926	16.94003120467072	29.468785052136496	16.810005780324456	41.69003585371885	16.990129210463	20.239866958634387	17.81328796282127	31.30333094128651	27.65932866201511	36.021770320263805	24.667709977556054	38.9470227141762	19.44947956532552	3.377262597661482
22.502417624292992	55.91257837078931	34.09451812788184	29.550929903851205	62.012386076052366	62.2521925914879	30.942460657813296	4.675319698292511	37.614153822062995	59.673729999578725	38.3369119646745	55.03892023802551	54.168275892245134	16.12433452901267	45.12434660587575	36.58795948423803	29.799601557876013	53.796621178220335	13.03954321857955	31.88863989334688	40.50284678058127	10.15003818744079	27.363846643163033	16.382768272110813	53.23014430443799	16.789970411059194	54.10879087720218	9.820703803322614	5.0956342474352585	27.27726119470888	22.12498646189978	47.935735584124174	20.220599711200094	23.684527704953865	51.25561057612	11.546716203119674	11.114907115127776	42.836191706128496	18.85247055485089	58.399033274136706	38.99512609062521	40.5604649863073	40.74926619543867	24.998778640859186	1.8969835888188686	61.05852237802901	20.46128560419236	61.648534092745805	10.942214573055594	24.72595503237766
46.80158197895232	20.253388946970475	28.213854726275727	43.33900328621917	13.443670714642751	2.7132737956502577	46.618438632255426	63.61679593214574	23.888137918825024	2.505071512237773	21.289731774203094	24.620468008814377	10.342861332581746	43.861645050113985	14.445244662427026	24.235735563930675	39.23838221226708	5.747887215153565	48.025510719820744	27.864753041770168	26.223099236347508	50.51521046384927	32.86255998697056	44.58609920615547	19.213715201449432	52.717725598650084	22.73318266654517	50.28703872759292	62.04766548142066	37.359618235695606	48.3168142624469	13.056361620282349	40.41857363256519	39.574517974868	29.334503265290312	48.3055162123838	48.768875505751964	28.75563045571218	42.218795076652675	25.54061988019772	21.21460250688178	21.157890568306634	19.259826038040774	49.956635796971945	59.68437790866189	4.125573719107653	46.51777957213166	11.807416427700538	49.02240863291412	36.81571653492516
19.482287943823188	44.33860400844208	22.35455413504626	24.734072848810236	49.21397693605583	48.13517511777686	27.734640727945262	19.10744002398162	23.022366599317706	45.39359154185523	24.54148938023661	44.3076819490787	40.96913419666226	1.5646249615587098	31.146194862335125	23.751182316335576	22.832062577411445	39.68005809722545	9.052898189772257	18.474916683761393	29.549106635098646	9.041805503434414	14.92753944971284	2.7611233108093525	41.47052652144267	18.364393584463336	43.0221608114268	7.945301896761039	16.624652937572794	18.597354179138353	20.144929861540486	34.49146210221195	5.678856264382142	15.285825262704037	41.64358457166818	6.360198971984663	3.483398676932691	32.936852494058165	10.134073743945468	47.71510279893853	25.651896875646546	27.826713855180326	27.21172269999559	23.912871636424796	14.410285841109275	47.24180729200674	17.057145536515783	48.65461264650812	6.998095344349913	10.26867596268634
41.02182144134245	16.155172640041762	22.477336215787865	37.45963944528925	12.075563523112338	8.299646753610219	40.734397290637794	58.4984835550591	20.482612216383036	7.523973008056838	16.221518159121278	20.2437402707934	5.512673922668264	39.15948609938377	9.59756364449304	18.644000076577413	33.37327287398038	3.2365260472529545	42.70770344136098	22.67865530723375	20.353054860919684	45.275383194224524	27.517011678770878	40.09937990926072	14.521983356693013	47.04737732619229	18.2186810970403	45.11886007499048	57.29796473973952	31.602873631940092	42.531758342757485	7.232878684686176	35.96766059943695	33.933591891980456	24.35755997094525	43.17239593486781	43.96786467335039	23.0278527131799	36.8223194068027	21.750523018706843	15.756340789812986	15.375166320420886	13.873385853551355	44.107795090221714	54.7935801953008	6.534897953692357	40.80869471201443	10.674139749830825	43.86929350142663	32.70460186288592
41.61158438037	18.517478342299473	23.004633500906483	38.41160048277627	14.317413971579418	8.06703432743104	41.80320437688843	58.25798177789752	19.12461688595025	6.2345201401731	15.921078638440695	22.545858885981087	7.861653438438985	38.58788744873856	9.083769243693617	18.936753510737272	34.237465566106295	0.8646124450468938	42.6526887069887	22.49265959415034	21.6143456935602	45.14367453643301	27.4926319953566	39.38306241600648	16.78283157355373	47.42879886383185	20.50037010540208	44.920586720758635	56.76938689760373	32.153521923829345	43.132251255253514	8.123425834323625	35.22400549610517	34.27735445114639	26.474367339161805	42.94236861608463	43.47065316435614	24.617019647818832	36.85116315939833	24.131454078978123	15.874638478267192	16.03386687453757	13.907961417486232	44.887856709683135	54.36788933733705	7.50583841025268	41.25885760388264	12.853711861591039	43.657236499111335	31.75125386044734
18.468301500894878	51.35999411592433	29.56614854483072	25.407174827138626	57.515126760939175	58.0266125920905	27.076451869603414	8.30905536508614	33.87092406514972	55.5305580485169	34.06060811651321	50.4928820810338	49.727781217101196	12.537986595022785	40.88041873099316	32.14069514494264	25.409033848910052	49.5844774522057	8.500123786661879	27.557263213067625	35.94897672156573	5.613401924608992	22.923263487977625	13.340413947337266	48.68156349144889	13.447592536759453	49.55607350802957	5.280722922739163	9.027033064403845	22.751721769431597	18.258345043924834	43.54787767982718	16.790971500642026	19.14862255132441	46.75430048857929	7.089033686395271	7.7736291503191515	38.306685655508225	14.30168588194529	53.85600702155349	34.6142955034663	36.088778855652194	36.400407472914125	21.406126914416642	5.615491674461859	56.73312910194622	16.298565911882775	57.172140261885936	6.441662606403507	21.38810218764004
15.276394920923671	27.910825977002045	5.844784665003618	15.143133769564164	33.67214709228609	35.3045016382815	19.08447254680828	31.879490669873004	16.928624313658734	33.34290081923688	11.903457172069016	27.714510915693875	26.012765648089594	15.356898172362122	18.50943390584337	8.539803317795403	11.093139531333557	27.11454941247669	15.77214826078193	5.9170662549243955	12.956253697113937	18.50520903524881	2.211788034304936	17.432898862895385	25.109302378948712	20.259643329575937	26.460856981988027	18.57199409391444	31.92009217574511	6.6085845702787145	16.779616066443268	20.117621046428553	14.506357600384945	7.219206992831533	25.229888357699437	16.810132957562615	19.05210809939805	16.5643465551761	9.780083659921864	31.122475498220805	11.451264735937615	12.311017259179156	13.41810162585987	19.46266722646045	28.96066429806829	33.490378660646165	14.348815669922544	33.35134947810525	17.40951878534799	14.828406383201605
33.137212279684235	9.417560542732545	15.521083538707854	28.698026584204214	12.559875511592171	17.47928213591184	31.683335950207226	52.9767966762006	21.43413498980221	17.343013006956454	13.513552963787332	12.251264118376126	5.671466302821391	35.32970903102267	10.340357088614374	13.037834429295142	24.894455982635836	12.141189715386236	36.828028498418426	18.39585962209248	11.255197347410478	39.603391686207154	22.168553482166182	36.82338369388859	6.665886491237404	39.66681501751852	10.157368123522437	39.68832391357319	52.857680076485146	24.063397877208743	34.59262245189828	5.313284699676375	32.97284216225519	26.969162658119146	15.075366350285087	37.906401030919824	39.68901563784416	13.288423554808203	30.8226676616374	14.785015692195161	11.4626680499804	8.969001950424522	10.500473570368584	35.67685594644214	50.0038460083194	14.327310720696405	33.33191056852925	12.271337161258673	38.519566222311774	30.77120141459263
14.08246888020532	22.976751243036986	8.873321412592507	8.862457374726675	31.14764613116608	36.90582314435113	12.040435859344365	36.89811157455751	25.933574422589174	35.98123726899108	18.087560162457244	21.143827021281385	25.50051155366659	24.864652988083737	22.702449598888553	13.031491960361393	5.3618322676941315	29.87935201781698	21.452214830027234	15.057151414423583	8.58262967831997	24.310431169670984	13.178797037903731	27.26163079701009	20.812443142203737	21.08971067973996	20.61296955767802	24.897218385862598	38.79976190307571	7.344026432014171	15.389257021856482	21.646690331948474	24.98514911939343	10.957222342091534	16.875283407902916	23.722428272805235	27.388144500158287	8.785030550014902	16.298908038138855	24.378636899067967	15.990427634887606	14.078119058179537	17.712418538828707	15.93226087307148	35.485296001264324	34.07988156582313	14.987929915830632	31.370397854850754	24.061229613911244	25.777830737657734
21.559526714308436	24.920012068284663	5.626380582663112	20.60656480392088	29.20321950886932	29.381525424058257	24.51796588496815	37.118446843187385	11.645544604739765	27.225855402521983	5.600507751883234	25.70117965107431	21.020036647842687	18.539918104297623	12.352384242172485	3.953907787689914	16.297784134513666	21.056360506898116	21.330402406317198	1.6257957885921375	12.060640112301538	23.874163559786115	6.160524559500496	20.024339184866047	21.97050832813717	26.55764710075389	24.09502143503511	23.729353255752617	36.31175949857029	12.4824396812287	23.072987115429274	14.682638764573282	16.249784296202463	13.557598100674957	24.60556962224434	21.802538492717705	23.02739181127761	16.62124952677478	15.524374745476305	29.019374727904115	5.741646142400632	7.938763865224168	7.530825937318263	25.604559915708386	33.62015439374431	27.86847468050807	20.68744325789628	28.66001338623508	22.48753004058493	14.667021279123277
14.504146609229688	35.154226611202034	13.091921586185585	17.58716954295559	40.583029052215274	40.98892043059928	21.1877267162899	25.392710235135297	18.646835176520675	38.63983454751997	17.002634193229294	34.96560409272742	32.630056826007674	8.245688611259377	23.85157369643836	15.070213637222038	14.684970055959523	32.58395855790042	9.880338519235142	10.439515580489523	20.19147715881453	12.230675868150076	5.869205520832496	10.534091775082137	32.33083263291836	16.983193632128362	33.72661294453216	12.01236469455977	24.823041853282124	9.975631496884871	15.7219930725187	26.39735653635477	8.476899261145315	7.432314901071298	32.27363443900745	10.071856932236964	11.79974177670867	23.568431504500822	4.918149799767478	38.3741272081205	17.461274467589803	19.088262684544798	19.253760697990636	19.241951936649386	21.99029529716634	39.59200807820131	12.584359520350594	40.15837183085231	10.76192770261386	10.70586294175271
31.195870305250814	30.100058108473448	16.298200018104954	31.246542620772793	31.033349814239877	26.26757295458239	35.18530617673901	41.8858021661664	0.839507325151502	23.12686220838174	8.31319518587605	32.25031818869261	22.445535250298143	21.349538066518424	11.113066880705453	12.759385677511277	27.012455382459613	18.118387821981834	27.82930795054744	10.482229937444313	21.296864276367174	29.744583580767358	14.911724983824516	21.557700012642393	27.228278232604133	35.03060837649337	30.29963631836306	29.17732140116106	39.26964443334319	22.827546965561638	32.64209443760351	16.13313242778569	17.430239982032	22.998836073152425	32.829474383037926	27.131040080793472	26.36845935952289	26.005556077276406	23.037260441415313	35.20539573070386	11.089876868433645	14.639801672933384	10.809339919169089	35.59525610021361	37.2892240597268	26.27162793064034	29.857411358694733	29.97550035417928	27.903621995908324	13.382550776873444
29.373417202911043	20.52497014348581	11.125215868552662	27.25551178566332	22.447533982744726	21.045002939738893	30.98309091321838	45.31653735459743	10.36934954762661	18.85627031957524	2.9964661600281444	22.65811536795769	13.860491362593823	25.991113782647343	3.9873145363518376	6.683347578472973	22.905395079449228	12.68502591786961	29.671987558008265	9.513369251657437	13.21307233537728	32.16433199364149	14.532397778399663	27.058078237226503	17.632096402748353	34.77499755229922	20.693370984895775	31.957720315050697	44.09175074281176	19.97516943561313	30.901106675029794	7.242295666643127	22.982442852632385	21.654357974478454	23.600831028836275	29.991594364615004	30.757760390574706	17.69442486151684	23.897267259354535	25.59364883722527	3.4729286351864626	5.978636792087117	1.7451216031323573	33.07503084469308	41.56739208683933	19.754363793713985	28.75012384370115	21.62444609096762	30.699098646359865	20.142100328534017
19.357455684147613	18.667060789820116	4.667934850639992	15.19423786448809	25.764048816027938	30.511007617830785	18.543413541610196	40.34721725232936	20.98470377593423	29.486319427060383	12.366776978689131	17.968107993218688	19.38135561895995	25.225759425237516	16.29149111651682	7.421636665986254	11.1738220068229	23.364544996327012	24.273639446203003	11.27777503800187	3.2352723973373183	27.149870112408287	11.809738169603605	27.30415275858393	16.079286947149466	25.998419154990152	16.874916004968583	27.46772591558176	41.21822410714973	10.530602021934662	20.804432730479117	15.153176385705182	24.228188417510154	13.802562771513152	15.402578455493606	25.9297276522283	28.724536145203363	6.860331204369201	18.432652640985474	21.372800938123696	9.945110364546126	7.614662323169675	11.47987853641739	21.96418540374592	38.09354012766331	27.825695315289046	19.67142835206903	25.78396662035471	26.427886594251504	23.83262926187973
18.058753078234748	20.041168773435455	12.795808897016835	11.514894820963088	29.07408449236348	36.697603559897225	13.347096485264371	41.66171201532993	29.714336014544557	36.320399255533644	21.14421142448343	17.387726091186195	24.78054783578993	30.33725632420319	24.492225371569198	16.200334834454736	9.661396115643706	30.536127987974275	26.611351019668078	19.444492971408348	8.870067282598377	29.430144723913756	18.34891281566253	32.72935755617734	18.405779206288784	25.137352584711383	17.314755164941605	30.090968487818103	43.948175476674685	12.742702065754843	19.14568069341066	22.276141595128824	30.38436070052132	16.304121588212187	12.31067309579765	29.015641441313473	32.804658443636555	6.078996288817534	21.676876799224235	20.366878245413172	18.65647082065203	15.911336613519987	20.04461886605556	18.73177228554191	40.59157169408639	33.46877219432644	19.423552959585543	29.567203870048782	29.31522587858244	30.959558271457215
18.996619283381694	35.63513435219427	14.119302032549317	21.749345518699403	40.06443847182442	39.03024394162488	25.45731215103539	27.510048018944744	14.995084284471046	36.3998496886109	15.310172235097227	36.004488995687424	31.759487656462234	7.713416184858069	21.964940327793	14.761876474129359	18.495121901319155	30.569127618896175	13.23505269190436	9.32203594431185	21.489077255394292	15.071608418599943	6.841000194272374	9.134784295115315	32.71558906504887	21.19676240447311	34.56062823863036	14.530120470358497	25.799152919304166	13.650589828418559	20.213829231154506	25.261142730866307	5.6290608668695805	11.668324995159372	34.00792513927233	12.4831140483959	12.473414110385336	25.417916486713278	9.244336384920228	39.387506200317496	16.45703421415061	18.817292296650063	17.981176353737943	23.73208847224988	23.367495995112012	38.03375797100589	17.066102684679475	39.4667202738982	13.251337478828507	6.412552308282259
11.992921825637866	46.1010252617643	24.839094090342527	18.970175411565435	52.840631978210524	54.55497629805914	20.604582279392574	12.94462564022125	32.12298037057819	52.34775988056343	30.65542929429271	44.91416578122014	45.424648685813374	12.666145765183172	37.49431436257251	27.975548614657644	19.2420751641023	46.22030300102824	3.955326681934059	24.06794658054063	30.66037412376877	2.7920177519217835	19.018367785166273	14.536553944305034	43.535826511152706	7.4882191864545655	44.11592529204176	4.015169940707411	15.445625151749741	17.109684365844096	11.797128472886865	39.54847947804958	16.711133505388396	13.658698668808858	40.87018392297874	5.465276852787866	9.70984741292948	32.60034001289512	9.69073186379739	48.233313193347904	30.753790963773334	31.723067912064103	32.6578183118783	15.051450605860229	12.000784834608645	52.903236827078274	9.863713612691987	52.63143231164448	4.798266262284281	21.13230454634715
17.015970823442057	53.9675450227585	34.034045675883334	23.672655296622967	61.55911125934959	64.48545924317875	23.496099374465718	10.687033900397232	42.878176582046116	62.4865385599527	40.84771031813513	52.120501556236654	54.683015611896664	23.09752740770463	47.61736435899338	37.65994126704399	25.727172175584577	56.281669052326805	14.686011395843652	34.31942236275754	38.83173874748499	13.18994115315466	29.14755618245696	24.602701698927813	51.65330464406737	9.950839238285583	51.65194087395382	14.116804145198548	17.195054654620623	25.30691544346109	15.874235924919105	49.18185187418494	27.289923610003967	22.457728353946944	47.33029267401759	15.99390643794004	19.187167770859272	39.810759503241904	19.84510681639469	55.27039645980602	40.63525946140232	41.13195016502541	42.59751240029305	17.085383578924844	14.538617608275988	62.55585254099185	16.165494870927976	61.529062586334064	15.241139053003568	31.801160581830572
27.71778878919491	54.94368047426979	33.011578173409966	33.947326657025464	59.478595421301456	57.35664396493505	36.40510450665281	15.531497936883719	31.196939894996216	54.3593710351415	34.449245371500254	54.976880927829	51.08860143458474	11.962827377925391	40.75151280723217	34.19828417515604	32.72613064480446	48.987740043287445	16.364697376777787	28.77096206174887	40.22069819275927	14.400837409661369	25.565332416353627	10.36306968961469	52.056284094394904	24.19795749867565	53.677405330966074	13.22544446005002	9.599055446043712	28.85832598649176	27.942503636779943	44.52030887362887	14.401555841263335	25.35823264385832	52.270120244593656	13.316108957242903	8.841267105334888	43.56495174625297	19.989847778435383	58.383857388683346	35.85532629392633	38.26348696373944	37.271897312372325	31.49300123609031	9.761258569548424	56.841951211014056	25.297073815189524	58.83242218194919	13.353089672451901	17.90336743354361
32.80629353650125	10.50854361331538	14.942637087295877	28.562794361449544	13.30093455377591	17.34571275996095	31.63924067607089	52.32450202212754	20.34580066196324	16.982161718492787	12.489975586972411	13.283931861376356	5.869786468547898	34.484787928220385	9.268834194181293	12.239895968952055	24.675857296236828	11.552367107791069	36.19359748452091	17.52008324237113	11.166215988616276	38.94950826918937	21.42157170954888	35.93867403303631	7.744919498398182	39.254983462193465	11.197736521742662	39.006820266428484	52.09351842568985	23.640503958627985	34.27540640033554	4.312868754522944	32.0599144345985	26.458675328288816	15.898415597279064	37.203214095557165	38.89150880681547	13.567929337437432	30.188118033525445	15.860943458077148	10.512512489036963	8.198897816497286	9.474893821979695	35.46849722002765	49.27012973215483	14.370920163531753	32.92495310542948	12.906062789299353	37.826801381436105	29.789245093441888
6.26069812771198	42.65950318973333	22.763454532927685	13.372141088366458	50.172304210406026	53.40032639056912	14.479414190509123	17.778313382504866	33.353565343582	51.56111619371267	30.109275635290373	40.97168597629562	43.356236015496485	16.900347013381804	36.750378649778604	26.56174541178033	14.62107589042687	45.31550201986333	7.4384288322870145	23.74722784962956	27.45611396672688	8.587706981844365	18.556438112042464	19.206692960211385	40.30159108000483	2.1901567362817103	40.41119650894987	9.814597827112145	21.47748899051632	13.925597614905188	5.673929161355278	37.98958423486812	20.33757094677114	11.229998603278915	36.42815335676603	10.423033385029445	15.265813528657166	28.61365906572596	9.877994722931152	44.18439099695973	29.631401588200916	29.88725511864792	31.61835485331766	8.706546077114012	18.0385573551216	51.334370590421415	4.843855704050924	50.147769585239246	10.047834411783901	24.268908280274267
31.220797077480007	30.32809275964869	16.430639389045087	31.32286387651598	31.262044616825484	26.459700842152486	35.26288429407181	41.77534287962272	0.6800182740602263	23.30819862354572	8.51194776058452	32.471736852902225	22.67523420709079	21.228353508887245	11.34275556162833	12.924912676514506	27.09677803929831	18.32294309219192	27.769408714829975	10.563186089789204	21.477895269721007	29.66799131790718	14.943236191038832	21.413637044399906	27.4552267900181	35.013762647246615	30.52268299321485	29.092454884674467	39.1276827690424	22.89033040327349	32.66342632511606	16.364396671735193	17.292084329549052	23.02568453860201	33.03483443611174	27.04670752585968	26.246662322153806	26.18795145415562	23.010057089810047	35.429887408301305	11.288148863834923	14.841617589025438	11.0256773373558	35.63232614905035	37.16116054144615	26.48101771375756	29.86685112399778	30.202593697077326	27.81991615732445	13.219340022702637
20.648155764284954	57.584431743545515	38.72457781768194	26.48968297995233	65.65150006901172	69.42588382963227	25.407339820103246	15.070787986333242	48.69367185360596	67.60355300975738	46.10946082119901	55.360200100801904	59.18469001337554	29.28600590457587	52.784437320196545	42.59758318399773	29.28221349635391	61.35833674654486	20.611469745025527	39.67573607375399	42.84616700798083	19.336182478188544	34.47606876112949	30.82493768114618	55.44994935662631	14.129246166072786	55.095174301168754	20.30503837533822	22.092171385232756	29.707123532401496	19.267060087904284	53.98050913919768	33.45272031889106	27.256890949957914	50.20519852177407	22.142391951703	25.41043580614501	43.26108313500778	25.358225410734057	58.36908626804455	45.674257412623874	45.85356394119861	47.66104685914207	19.321663364970206	19.906331451232553	67.29162358000129	20.42089873238631	65.7409869782992	21.4003955016612	37.934065692820994
19.184737047979127	51.09502153504941	29.1715662108093	25.991142364328415	57.014367402666544	57.159784588186966	27.868300488760166	9.387967125613576	32.67621501679499	54.593728667545435	33.242391912164905	50.37506567107314	49.11732146568062	11.227914458234748	40.03009180253099	31.54783126636512	25.711488048090935	48.7051942869153	8.589562755959467	26.80085597811668	35.737195775998224	5.819695997760307	22.325768727611273	11.833434492544995	48.374767502807615	14.620020947760413	49.37434836878414	5.126487948806315	8.78587973723751	22.773757752968287	19.09852561780778	42.85974457206825	15.429755303415329	19.142751443883302	46.806661294106156	6.59499171353048	6.31863185944843	38.28065306450009	14.080249017825604	53.754578361400206	33.918581070905795	35.53974354638916	35.6632625664994	22.387364619355914	5.595115846537909	55.9667462245044	16.921826420537847	56.625730516227094	6.076477525955651	20.00390280693944
16.485474102447597	40.8500685631705	18.800669027418365	21.26051760523121	46.05434755757328	45.68488767627626	24.428552126162064	20.7685480644091	21.539585861113263	43.11038406115151	21.81197329952451	40.68547387074296	37.94804300080579	3.056616932613279	28.56834128658764	20.517198674050217	19.149672377418636	37.22759486531824	7.4545524951441235	15.472708507642533	25.9089949828924	8.650376680469915	11.464719611158927	5.644938589793897	38.011705593460945	16.510555640316255	39.446610587536895	7.937748339471722	19.38341651392319	14.83730872997018	17.32352809315106	31.5721725747122	5.905126839905867	11.588446195778817	37.91034609154914	5.909796259955432	6.144639741377646	29.2043268996826	6.629922921519114	44.09403092272853	22.65135798700898	24.579015098224346	24.322900750145813	21.08827742504574	16.761079252611633	44.560027310594734	14.13573670409529	45.56478795453255	6.68668647698301	10.118974198299792
28.4238012622987	16.84404669740371	9.823286164768412	25.396891475614947	19.941835534175123	20.951320594894028	28.933342509825472	46.26008951078351	14.321530305867508	19.40472019640402	5.734144583625707	18.71917254361729	11.700198656154877	27.81671136759482	5.8756353725810735	6.023665815536567	21.147870203642853	13.158460886883654	30.27059534585334	10.830433996883164	9.795424441935205	32.92847787776604	15.166519992961671	29.17664072658854	13.901631775047383	34.35834706695976	16.793568803176242	32.8741033278011	45.63097357326561	18.972087466971278	29.942779280859302	5.557069244962927	25.250792681351513	21.24329736234582	19.57681872224309	30.99420298509831	32.34902644589745	14.02262617304587	24.314835451729408	21.731448588913047	3.6851129933382842	2.928919673694794	2.7820574256738744	31.721274253783815	42.912927501523484	18.937233663404772	28.133027655553615	19.349406083537506	31.655319377508313	22.935440424590514
16.36455604569337	49.32953572857824	27.61780765532964	23.270130032137526	55.60890673103739	56.41164799866232	25.00685233503566	9.968861417166691	32.68189841710722	53.988745555380014	32.42480690056206	48.40520309092003	47.900297169895644	11.690942426684035	39.264948208738275	30.318596975979215	23.248032291998705	47.98820758830843	6.407517604919606	25.878881237316307	33.90294307131214	3.5217832941013127	21.126494154609595	12.884365629871716	46.67153832372253	11.6428384240085	47.491649501287334	3.428994160342162	11.185245633915782	20.63559876378866	16.206326005182632	41.78508224031165	15.9711824178555	17.045136082020562	44.6210465755941	5.415047129068691	7.377346966666819	36.19459882896309	12.302554836829298	51.76216506630497	32.86871636329691	34.22976482262408	34.68715137728498	19.439022257958133	7.777317688975585	55.02601821181771	14.16564709553214	55.29573453355904	4.687815064145784	20.571759485280587
17.61960568477189	41.39784996840666	19.393255787056248	22.368775034075878	46.40360462912523	45.70762172289976	25.556119614268855	20.943751521489826	21.184806744732075	43.06572158962274	21.934221022097226	41.338022634201636	38.222941552150274	1.9786003372524577	28.632300327351338	20.895810255451686	20.193786083895112	37.24652030799392	8.362951072730795	15.715885942203416	26.57742472551579	9.29772234143929	11.98221212750762	4.543807246834159	38.53844641100659	17.52124244606306	40.05969578898582	8.472359459446931	19.16674932525496	15.817569418180513	18.450068248625982	31.793597916307807	4.948963296623785	12.632350721922894	38.68345342593292	6.502450542860375	5.83404082283318	29.97722328054398	7.749102794958725	44.745678178281125	22.905329154365056	24.968866296528876	24.523347707355942	22.216531288203328	16.690041970676535	44.679455517018006	15.266049481276482	45.87721154480595	7.268749169562175	9.326007780708043
22.862257561212807	44.91741008392337	23.298163808986917	27.695148326252227	49.10466234878717	47.00958777894627	30.88599638918436	21.734635800151853	21.141731785865925	44.08481981938717	24.016914311398402	45.25240085450608	40.675754417634124	3.4460864717397968	30.316732598290145	24.01072822808895	25.41054290994977	38.609983801720254	12.769135072712686	18.496724848417838	30.644221488183135	12.74382383869314	15.866847378615063	0.9824730986164861	41.99419258831974	22.088439287780385	43.833626725691275	11.609169009505163	18.202346414938727	20.903384992612516	23.61960293195651	34.09481154329153	3.9600444400158428	17.86757929460929	43.04067252290465	10.09828333553767	6.448860406919325	34.373646828682745	13.082513348995425	48.642575439954115	25.494604803000872	28.044212104090644	26.861696632502788	27.39312566713145	16.55213029996247	46.41712347869942	20.473482063544516	48.42906468096779	10.71958409466412	7.846029837250918
24.85501840296992	49.419872252103026	27.644569982243798	30.421298211122828	53.72906450462638	51.54491917231501	33.29438476391854	18.759408469168893	25.474505239006394	48.57078212589718	28.649112441981348	49.6321643187678	45.30735025394423	6.717617885622109	34.92448890456888	28.565517009213327	28.625710615714233	43.16713006612691	13.794663062925519	23.081822605728355	34.943844168546164	12.765105703450848	20.181441461550595	4.674237528011472	46.50949986963375	22.750855924241367	48.26191667599785	11.507722536038933	14.248896545590219	24.38959964411185	25.368789328260103	38.72724412584074	8.591281032567998	21.084637020872176	47.20613222828115	10.70111558252423	5.8513631912177315	38.50806713952675	15.891636214856245	53.03153978964299	30.11321283195488	32.61400121912446	31.49254971165023	29.094381015546332	13.175098814681833	51.013883840267916	22.4048338564041	53.059469953596974	11.066878506631756	12.143853683680458
37.14800344940928	18.194235820312613	18.55780723166572	34.2413105283837	16.511753227417966	12.725696125735677	37.743350373190985	53.61074757159132	15.32589971481211	10.675988104542782	11.266250015960791	21.676990081386116	8.324154936087016	34.03836593826	4.455097887253829	14.381413991579398	29.99923568148458	4.419052365124016	37.99039425164004	17.831648816425798	17.957858227871835	40.483030808263926	22.833736638452354	34.91197177254916	15.883944381217422	42.854846685053865	19.570783575945292	40.265669761476815	52.206308756905315	27.685493242532566	38.6728861395111	4.696959082909363	30.768315327512525	29.701373174989236	24.674711053189018	38.291238562601876	38.89112735091907	21.467976002792703	32.19446816582193	23.83367049727326	11.265109948984723	11.765562153024963	9.282597834038596	40.550241154121	49.76550082352754	11.712751022858875	36.72049169716873	15.304660085699032	39.003801523453035	27.45470190713117
12.880278470810085	47.933576381932056	26.86827537284326	19.981535896908888	54.83060483669124	56.727730505902386	21.239882756590386	11.338881747037165	34.33795686542392	54.54422951980626	32.85084135697414	46.621889950934786	47.49634458603368	14.593781960785696	39.684702173214724	30.095970498591853	20.663323423041167	48.40649010799767	6.183238413887953	26.266344582032147	32.51427176975648	4.611706551206742	21.19445472612456	16.303717232216886	45.409718206078225	7.243695033200589	45.88390193422186	5.664921887559929	14.738165469019165	18.89174859878373	12.429628901188098	41.67332129292162	18.723573870957534	15.540799364130677	42.42393231430151	7.413021166829528	11.17660053172495	34.27314604557073	11.842842825597021	49.91583273874673	32.907734414412005	33.803953559848836	34.8216822392423	15.335906313450899	11.311561023361817	55.038555153789005	10.99499311704818	54.65083626963384	6.682901223517898	23.198568642328826
19.677234543068863	37.775737300229046	16.247614027776123	23.019472361208134	42.11496750733548	40.7623190208022	26.619036644064995	26.080320206024634	16.057454094765763	38.043674379257105	17.223371690294194	38.14911266195778	33.76677177479364	5.81698403202769	23.778228713065463	16.883080214357673	20.004081536095875	32.30606605149544	12.64344088267196	11.405021758523516	23.614956586479042	14.135761302234148	8.909803908465467	7.023279248514151	34.85349490593832	21.16000226724921	36.70740424196113	13.44844522169179	23.999103806466266	15.20826386838431	20.792873877317106	27.236456385395815	3.5250318078486633	12.865659829594318	36.11044931095728	11.41843702351319	10.74285037291117	27.49908348780491	9.59528258142154	41.53303437039423	18.493371366543926	20.929512463653353	19.96265249677466	24.421958988147864	21.701402254100717	39.88235509804315	17.58894959308971	41.4921081946689	12.195456917592152	5.414724949337885
10.10762618562107	33.67757510740259	12.043004611394416	12.888702705862189	40.06647237408284	42.013357221411326	16.4612381944115	25.4755399703776	21.942614296726322	40.003399209709514	18.41752069547532	32.919099881949464	32.61615953124491	11.944178359969916	25.14139092335352	15.245944066525778	10.258587161686211	33.79301720585231	9.313394305836399	12.000773398373848	18.279699201440135	12.155635006302802	6.80829233377832	14.464195005389419	31.005779440895132	13.851957397536546	31.91034513961601	12.424918420243982	26.20655585322766	5.898687660608871	11.447894694026797	26.81957182426286	13.05096196600949	2.759377902152904	29.566294606273445	10.914854613554578	14.226853306530103	20.932850657056456	3.388212369306842	36.30513664199978	18.15598919857398	18.919995446266082	20.11124537650702	14.78099333867417	23.052186773990417	40.19748361232271	8.500849145438542	39.83001973828093	11.389010988360681	15.413347313649796
12.528983214958021	38.938771488626124	16.96381964789385	17.3473883044592	44.8322993618064	45.6208292666752	20.453228879893885	20.849339589018566	23.001850392163202	43.29581940260643	21.642569015298225	38.39443972093503	37.03660319242202	7.008286352509672	28.493521212997564	19.44987452169025	15.488677991776509	37.2277087759153	5.25232923812214	15.06355893272265	23.661897820685965	7.587950753088886	10.24653661650638	9.59875415917997	36.19195472937779	13.253727721427206	37.3049834168976	7.461569004677668	20.815431363427923	11.489260790714532	13.423440807541896	30.9050416896346	9.511390474800683	8.005688126095288	35.19032419272079	5.634687565717024	8.579402771849377	26.53194307656136	2.729813883812396	41.79265713678249	21.993615308660267	23.391499837437053	23.826693353282078	17.17218778986535	17.793836953853617	44.16122326270027	10.214310020801793	44.47636832014542	6.256078103132362	13.190334941407405
8.477540170220191	44.51621363313282	27.065127162219422	13.263514686941956	52.88927896760862	57.72736350815056	12.143462594651421	21.417773841709288	39.83272724389238	56.25976531863872	35.44610999871126	42.13221662790251	46.90363321179161	24.511476150270354	41.74396181080076	31.2914105656234	16.461694825652224	49.9973572911014	15.027346984992148	29.48792678616287	30.187773021808745	15.803292030573228	24.470749942656756	26.812844976537026	42.50391214412954	5.782021235974822	41.94727617732398	17.06259533944604	26.67847360733055	17.932693370479264	6.94963597825879	42.19597622646967	27.88156320743652	16.44878078983199	36.90195984569525	17.929410059243093	22.68275302162055	30.170525127738493	16.865543683721388	45.09701868021936	34.49959942621042	34.07158014319201	36.49305052572266	6.020566991976419	23.407689349099257	55.273950101485966	9.410682510458921	53.08910568218362	17.48330886114261	31.67819993213503
10.33395915086229	43.40408304100374	22.082968743858228	17.027832129753243	50.08859101626349	51.848515340827845	19.056036114356836	15.607346990464556	29.771353668565617	49.6760395822195	27.98329166944218	42.28614482876394	42.66852184442935	11.370561589744941	34.812465557641936	25.230851517773818	16.88581314994802	43.531392288017194	1.810725984736016	21.403171236564628	27.958974175841654	3.208020960223283	16.31693655635042	13.551380954106312	40.820896840238596	7.568585839904426	41.45301480398018	4.277762306959549	17.541815060784828	14.468072130935363	10.455697302461633	36.80628572079657	15.119334039878153	10.964478513507084	38.349296204306285	4.640297615052731	9.496886933650789	30.0037527507979	6.963444391865131	45.619385575107	28.029291580647993	28.967779914079877	29.94214751591675	14.019961264259015	14.141374653312607	50.16668522949399	7.995363449739803	49.875331360747005	4.291955733192589	19.35115051879167
15.045983764047733	25.105619525280556	3.665408060499181	13.287360910560292	31.51847913855796	34.400331157167074	17.186577851865373	34.08364771820411	18.876368621487845	32.76995132514749	12.254118100769308	24.583334308366954	24.31325689094575	18.697735927327756	18.243424025583792	7.775930672959828	8.96266612475722	26.503498136838743	17.928088043115505	7.69650262958547	9.81520717034522	20.772082727967753	5.721707037798761	20.860923969048464	22.402601436831173	20.93337365742364	23.450266613461814	21.00760452717901	34.665279061917744	5.593289666109947	16.57270227477408	18.919506778455137	18.03963649669066	7.92561077756325	21.809874810659675	19.399040814960284	22.107459851376905	13.11397695848991	11.980753298195316	27.98899271407648	10.998191435209858	10.79348721019473	12.984060604159641	18.68365233187663	31.584506671090814	32.23983684206899	14.683706135505128	31.34099605802011	19.926807831245796	18.307677468004457
53.06349318943036	28.235869491079765	34.51781929293784	50.21103242364128	20.689791608803265	7.2823257659474825	53.66129253344825	68.0026702219545	26.45230044233925	5.89151404699327	26.449881779499602	32.62946866776602	18.338609696142434	47.66819544068697	19.828890153397428	30.24967198345623	45.98626669049614	11.754910368918539	52.994856999273125	32.951717195312334	33.52390767692815	55.28424383550202	38.129778395099024	47.996455979555606	27.25016636838527	58.55879568035332	30.760468790693103	54.9046926269001	65.70069581378728	43.61080221419868	54.590882204040845	20.021482189473684	43.856413559158916	45.440773587321246	37.3642754804007	52.87369433606303	52.676782879439834	36.4170767559333	47.438034732730046	33.42094510625826	27.053098392839132	27.746254308786252	25.05576012978229	56.5369660126471	63.635473785488635	11.235034023489565	52.52695283787242	19.07133854768959	53.62334116825753	39.789812777620035
27.070752268141064	10.68370408823718	11.449850888844153	22.02485115319037	17.94419759465274	24.607390127193487	24.79014255899608	48.38763879080363	23.24921165609188	24.373672501706537	14.172526527298071	10.733903705750173	12.694796871427355	32.48125372616436	14.430463996444653	11.105801714656451	18.511315434161943	18.84003780145151	32.28248847230559	16.57643480006386	4.9177276129419845	35.14846143682046	18.876211518349077	34.3496004252516	8.023882226112395	33.88187189291637	9.251620138651253	35.42144151836232	49.073233601707614	18.56158551229639	28.4596846275578	10.854670290284464	30.896483971872144	21.859656277351466	10.414878230610421	33.82008007635822	36.32754917190275	6.178734485401365	26.385544227085628	14.08852045033828	11.433924319520779	7.866193741383502	11.710518780926789	29.166619094106494	46.00668819197393	21.385988948986633	27.58631127656778	18.1341451685135	34.34868757933102	29.64925225412598
14.98676245626887	23.87356101014045	3.8396770357168917	12.323017393388596	30.708684296432146	34.33690077871763	16.130905729578267	35.15360175195546	20.316031215510634	32.90018617086881	13.11243020823866	23.10161801442549	23.83460478788131	20.446648559590102	18.664800025470367	8.2854683535071	7.960241941959697	26.649871398021453	19.064323652508744	9.271962467117442	8.444463586097891	21.939441478809808	7.647834942333598	22.66057298643404	21.256959962401407	21.26531706850547	22.068738479937124	22.260823885506397	36.03562593514399	5.651589881288946	16.494145904811425	18.805150082052663	19.924065900932003	8.658568826093253	20.078422812752212	20.74264210962787	23.684829441411424	11.371653690806735	13.229343228712148	26.496544335435846	11.497740775110241	10.67553729207195	13.425994666758195	18.250817714375053	32.89378951473446	31.985398152773147	14.940087807600383	30.62441010944633	21.229788842618593	20.235539669375044
26.964788766404656	21.427366193230437	8.941705946955624	25.078286854281334	24.235372933094038	23.495116956731064	28.859707169199005	42.91543134791891	10.238154419217276	21.342361735365184	1.1618568761420924	23.1202908967889	15.7608403660575	23.794439518646087	6.474506354291941	4.5142953426846155	20.716132563109532	15.161245052848916	27.213469633765698	7.093740726892807	12.132062658305617	29.72708673222551	12.05609877787535	24.977693732251865	18.47554971175168	32.30051107359611	21.252052078025386	29.542502458674946	41.82581163828506	17.603635534116112	28.491376397661472	9.194957206983336	20.961412302017738	19.191399502453606	23.418348599327523	27.588665109918452	28.493540821075438	16.785469198416195	21.419720247287184	26.213738347763794	1.7352190628211355	5.227315715748231	1.961238031070111	30.738400827476905	39.24784992793449	22.09253922960008	26.29748295675325	23.51774398127349	28.289069048776238	18.41671717681763
6.608769285522763	43.6533992272379	24.527769741980986	13.30700777042284	51.48890346625017	55.2727777249836	13.64057843464713	18.37684126383665	35.88636160724285	53.55430072264685	32.27040676189328	41.711438430768425	44.944729182369265	19.641517895414513	38.8146133901369	28.500812128540776	15.342128805762115	47.293405785718974	10.125971576270082	26.0219919491137	28.68899932559325	10.961000557505063	20.865750225930057	21.91728985450322	41.40994569028728	0.9779902770729697	41.283051403833205	12.215611570353255	22.82742752773528	15.47075313447041	5.449292104214984	39.790342315208356	23.107604837176833	13.19803870338367	36.901232078750745	13.02353152672464	17.797612021479715	29.43024621363256	12.505397834170717	44.84675472666701	31.631667039869097	31.651300949627142	33.62791338731946	7.366623302158332	19.442876998993952	53.073390740304795	6.195289041498202	51.542276896054	12.588665615720437	27.02958688237083
15.425377423307957	44.904247784480056	22.917074228168612	21.549025571080538	50.71072790212773	50.98885388553445	24.055788627418536	15.342350308742585	27.07982611503506	48.498353268919516	27.027294128383883	44.32361816472509	42.811444616596226	6.460315851266417	33.84329075601234	25.239365098977192	20.520031304823792	42.54633113576813	4.131965799494093	20.540820359636147	29.612512071711354	3.5506413184173975	16.017056609897402	8.23238939355278	42.155740165757834	13.1452947967254	43.25752848999747	2.530054095976053	14.850116430552012	17.04737949926053	15.799098529037021	36.571834704012026	10.653200756533929	13.428482196058624	40.98595601035929	1.007999837331062	3.8939333150949973	32.370577313525914	8.120866585224833	47.717223292248384	27.631723039592778	29.23208981928544	29.395262745559364	19.479109620925612	11.85658309327712	49.71806689126107	12.981127299398633	50.31735828283987	1.509145369980238	15.201237941188728
25.32882241794193	48.951577288524476	27.29330277967239	30.712611970715717	53.083509596957704	50.67357744402624	33.67899031291111	19.93405467280941	24.51051080399647	47.66547125911843	27.94753953598334	49.263153501977285	44.626059107363396	6.644533302622213	34.140195859395796	28.04323647607083	28.763192370298633	42.31731419730496	14.427597908298466	22.52204523556436	34.62496089673519	13.58296323000139	19.844717006460435	4.312132835030309	46.028741866121976	23.5067649989289	47.856823322285756	12.333997781640626	15.377127953749364	24.42617035149668	25.902398588707587	38.031233096975875	7.922855529084149	21.203859449633505	46.96832126824342	11.3822925481888	6.637959186318383	38.28401764553571	16.10998739091224	52.65626562218491	29.489682503935647	32.0730471354152	30.821740664447162	29.648079906346457	14.348946815273724	50.20671667140467	22.88579292590214	52.38658525687738	11.803947676132957	11.20835351127601
44.21927434401757	16.774477661239665	25.736717330286396	40.446321501297376	10.649012750093593	5.309854308413781	43.624934377476016	61.902269935635076	23.527811439716775	5.871955859217549	19.62259867692755	21.118833873009763	6.86241760119855	42.541053446666176	12.955956748818414	21.989068158382967	36.42889827153625	5.234913945402559	46.09818625565089	26.08316963261502	23.162598713540138	48.67349444589254	30.908900739604828	43.451787763943564	15.690468797524163	50.32850434869941	19.218202042291736	48.5215023921036	60.68856890853139	34.83178512586254	45.72225860960023	10.477466973646186	39.31162376685921	37.23880579025517	25.814245961568112	46.57643830748932	47.360699380729855	25.459913702925007	40.20255934227677	22.128111409480717	19.141367766292326	18.612233098711346	17.270828129620863	47.197418482329596	58.19414848221966	3.167169021756376	44.06817478347302	9.063172942410382	47.27264946091864	35.977828569669
31.808221178670365	8.171602829941493	14.872734794208544	27.027407854416495	13.301358015221513	19.65668764456988	29.860547447589287	52.343196044771354	22.82032353513467	19.687227312767913	14.404894190176915	10.333151398827743	7.654721692559044	35.31446113931999	12.214353232707147	13.052492422993533	23.383591866396685	14.560589104193099	36.17865424107488	18.586760851359085	9.655625817965083	38.998334479468376	21.904125784914278	36.94670584770367	5.2190687628820305	38.4866177719295	8.296994239455488	39.15822885554576	52.54378282856282	22.963662189013437	33.23272373499054	7.467359662283819	33.21607341417214	26.050536472326097	12.71051718651403	37.441584053106816	39.50389121043076	11.116918187136852	30.1938817118865	13.141863910887963	12.051797403239329	9.033300331978156	11.460902795735379	34.11281199478557	49.602631645028204	16.336690605503545	32.15772460121532	13.298942715040171	38.023753027665265	31.321614751928312
43.17759847364327	6.284450473029964	27.379001301427476	37.52348235796936	4.874607612203633	18.175610149088186	39.67111968638752	64.70579305733887	33.576988286415656	20.467336573389684	26.23419971964188	9.894282355183604	10.894615723912166	47.90532554439337	21.924303952156745	25.607302994527522	34.47924430916983	18.80836649762461	48.56660095848822	31.083718291557524	21.260314421390003	51.4151696985379	34.50416143414872	49.49531669294883	8.367437089030956	50.10387247148893	9.159597928429907	51.6303146155821	65.11269074115418	34.91661609433012	44.505860020177856	16.805339072157764	45.70062904547718	38.214673117579714	15.936077147582266	49.95670965363226	52.105354306568195	20.580317415645926	42.62034305228318	8.905749023369298	24.236730978527678	21.54633872652107	23.220681961155343	44.79253568901487	62.13638938681407	14.228510028354203	43.853097271027195	6.420246245840604	50.519984491157835	43.543744714864644
30.56177343720592	61.05880529687146	38.99408342370651	37.37264714267842	66.12858962552842	64.56730651397076	39.223249459663215	11.615865958336487	38.55800375786807	61.63401713016369	41.340643825891235	60.746754670283636	57.86264856197608	18.398248376769093	47.80118966627618	40.65058634760725	36.92887399973356	56.16100633720387	19.804214823239075	35.385337731207954	45.976024487330406	17.164235997568543	31.68613028547516	17.30355306466556	58.23066841197638	25.548467341978615	59.585255827757805	16.30745750346191	4.5302929818521065	33.649989975209984	30.422057146418588	51.35422857028414	21.458625384800136	30.025007526526004	57.573271854927235	17.265905736549858	14.10525990184315	48.93170671354697	24.722790028417162	64.1512868867786	42.55358216379578	44.72503594193832	44.076570298762505	33.586625522055776	7.280441208146244	63.91685491880427	28.309382050145622	65.56197999501671	16.977978862035002	25.229449408812684
22.310898316680586	30.906705396080763	11.086086406562004	23.272261415686458	34.5104485102669	32.91824558237205	27.194829997510233	33.610219725142855	9.665765924171552	30.273849735491662	9.403378338236296	31.829493782993726	26.055042696755866	13.693602469781409	15.89981107707264	10.039972164709683	19.31753008750778	24.457690523328043	18.83729290199577	4.591185361627853	18.081460583789504	20.941083157706476	6.361454143416219	14.706936146458318	27.943347589267642	25.86856948605302	30.195066338681016	20.50296315966551	31.864087704919353	14.688048358570187	23.71305488544434	19.473999309298982	10.666965737758023	14.183421867139753	30.687599083157956	18.465402384259978	18.56477733797155	22.52100299473086	13.872313559918057	35.13387672291408	10.966019267097076	13.843827977999913	12.24516945864073	26.849388925336374	29.485578452773016	32.004282520763056	20.823320234221512	33.81178933482697	19.2206501942936	8.543742954462017
30.76744596430498	9.554011009008846	20.037638636265154	24.210060183068926	19.291364937089334	30.207416469645047	25.572681938364546	54.098499128343434	33.510484414613224	31.079243266124337	24.41840747849628	5.481905081585607	18.583593607122683	40.68283594601616	24.189784760089367	20.951406185244107	22.20398685632482	26.62965172796905	38.5733050135841	26.12327673021885	12.698188967484565	41.45018409656338	27.34071884570468	42.814304881704935	9.663618196540515	37.85222559459255	6.547964888564202	41.97236929395222	55.88053415958148	24.324339899599014	31.877141853616614	19.78360715902714	39.74998856138602	27.952227340361695	0.5731181742197134	40.66563378670603	43.92087804357758	8.912850260456631	33.131078500301896	7.82491931963092	21.663476795634132	18.09021396048725	21.961879253684184	31.35027672838833	52.60914861075555	26.37181563914029	32.01758364567007	20.29365215561139	41.06608852726536	39.102907118660454
24.780202815098306	57.70994088710861	35.78898437238978	31.80421407903879	63.60109086563367	63.43805091028376	33.25720024003338	5.271418936663818	38.39769296749932	60.77229445383027	39.6175843560076	56.94826266176719	55.65180571798976	16.98859796227286	46.353769530011846	38.10516380352387	31.93730333617464	54.97693164982324	15.006125372396795	33.25284280364827	42.33983245933892	12.132031952043747	28.89283572336526	16.896840419502954	54.993440220137444	19.13549483840686	55.97084539283546	11.653302935308425	2.751029112644314	29.260056517342704	24.43407267344729	49.34351981863823	20.90591200104158	25.64450598401787	53.27781508118049	13.21421422448553	11.992244959172165	44.80390637796306	20.673325224400095	60.32091835215331	40.40681168154119	42.11474682521448	42.11437261790481	27.338082478977114	1.0472137768347598	62.36683276353235	22.70171292688053	63.19276485809416	12.680347053807537	25.29359790270135
24.96496535751544	58.92783942047469	37.15483464347087	32.065071408021524	65.09228774989111	65.33138647668068	33.224464467578635	2.872915882407397	40.57293595628497	62.7361481384257	41.42646715180258	57.991130317538534	57.26209692732025	19.09494683286748	48.20849056819096	39.68025705155841	32.54228764245394	56.874212229077514	16.00617281310514	34.983956261331265	43.50399995947103	13.123060877448465	30.456455194523297	19.19354168228222	56.26082808000039	18.853683463361048	57.09097153389237	12.869650277780204	4.24733967143162	30.194401481422222	24.465761561460024	51.032502330495376	23.12355264590902	26.62513521169491	54.11659810961568	14.63169626650596	14.075760770361262	45.75071250452806	21.88096440390164	61.34143620889708	42.091892646410145	43.64812078875884	43.84512069048709	27.11549558270763	3.345488000711643	64.15199718685379	23.037948267943932	64.73560117132146	14.014764994575865	27.577718000289558
25.868244310197518	44.6661136170239	23.71531385030454	30.156452807630817	48.13049269849606	45.057504911158084	33.54802558824879	25.258640775861327	18.73125162144282	41.97539746251171	22.920218968645912	45.376471805014354	39.57660974224602	6.775136997580644	28.79634166770868	23.713660428824067	27.473880329594532	36.76523429603589	16.341737179961182	18.13731026361765	31.072672118624006	16.510284482308258	16.557492022202634	4.762485068194931	41.708734306051284	25.646773197827088	43.82975025864949	15.3969465717218	21.185708660205133	22.763228183450522	26.744016961295163	32.95772886867513	4.325566086620245	20.081771161424303	43.65506337432762	13.817096633355295	10.237234388191462	35.1088939542188	15.800926545370233	48.72680660728226	24.737976173343895	27.617573590678216	25.881031227092333	30.503742155947624	19.8856981764944	44.75640927281786	23.5465644348144	47.34326947675552	14.466998709425944	5.621947434887534
24.61435069804073	12.906655929805721	13.610063750383429	18.473598938268825	22.03614609462533	30.558279579177608	20.48198755445989	47.56458002359639	28.485588350888328	30.620969021634174	19.36343421546035	10.493558038689926	18.50903953581725	33.98778680378978	20.738222120543746	15.22085522943693	15.911299422995372	25.26114444593131	31.906563438217436	19.999777892379	6.5387641686264795	34.7897601756352	20.752131787685688	36.15298451549841	11.355515585975239	31.682613701226014	10.218172975250413	35.284154656215705	49.18533551650792	17.651441615964437	25.824922170328843	17.347497279098615	33.18540469963923	21.266846036689447	6.52309039739089	33.94920668362029	37.183175434888	2.184422870331016	26.408726839225157	13.679886010753059	16.59894528518384	13.155738570116348	17.36670597031052	25.74001982766489	45.93234578674791	27.09426329421733	25.671322633536754	22.613130134681658	34.360353583262395	32.783715700124446
29.91754972352219	59.05194406871696	37.02697120499108	36.52484201035531	63.84490497095679	61.93920476696899	38.635075875652895	13.392193243932697	35.80547652643503	58.957164154091636	38.90919347716337	58.90882275849528	55.5066448617672	16.14079211373167	45.27812003928473	38.45478136742177	35.751139520199224	53.55851753808384	18.80456405159204	33.09893012441074	44.1285559522303	16.382264085797303	29.636464415285907	14.801105076831396	56.19215908142002	25.464317825287864	57.679569733167334	15.377606178952554	6.475935905868302	32.20575451393505	29.9254392074243	48.96136624960958	18.90813171908481	28.61739050651731	55.95216405645796	16.014680190286757	12.261468850173086	47.269830226057074	23.25167784600461	62.31719315510931	40.230589285114235	42.529010906409646	41.69616481835714	33.26694818838144	8.18890365146416	61.38155210899958	27.57983689919364	63.2338203619294	15.849445092753474	22.50643230259069
20.77228100429701	32.28637106789504	11.590029594474219	22.274706021745402	36.274734999993235	35.007477482055116	26.154546808815688	31.477194951214063	11.578352243441676	32.392499502580044	11.33419068332632	32.97252386264049	27.889774383843573	11.675255269671878	17.946253199997898	11.318175310279269	18.509293364405785	26.546406649892734	16.747644678974645	5.740775624457348	18.842529577386184	18.815499686886156	5.536763843120949	12.84560338151598	29.336980390393162	23.990436950289666	31.415611802177786	18.36772607992819	29.81117117088264	13.738902962944104	22.131464284033726	21.34760903013553	8.928364528720591	12.77670611583473	31.475971188004813	16.329265555018395	16.492359585380957	23.103611295562335	11.941456288585815	36.31638752923014	12.656178487666926	15.282023493006653	14.078041966979313	25.39063319350711	27.390098881796252	34.027136484654	19.15549231087778	35.625910836545444	17.08537795286762	7.587200660606364
10.23753767145765	35.35710448572757	13.62805291870781	13.89199359151392	41.65012247351647	43.31393456060095	17.28762665345312	23.867408046248553	22.463672203729253	41.218122533630535	19.557450855735222	34.62615923815587	34.11437995524564	10.563409666104326	26.344672369541055	16.649705441290916	11.626148208167745	35.03750781982682	7.705947464085086	13.035780941603118	19.97341334939822	10.515535601022966	7.85610221297615	13.125221939644025	32.67160803534545	13.083170767226743	33.609021153317755	10.742090700219654	24.49982448212417	7.4943688271584685	11.445111212367383	28.22537646979082	12.09223247513184	4.072209411584334	31.268471346502366	9.20696187682746	12.573609233830044	22.640715914847146	1.71174774170135	38.01322452793717	19.470181406907564	20.409545157403397	21.399143574689337	14.98065075508119	21.354890588584	41.588530510159565	8.3171447292128	41.386739964068475	9.689450064557624	14.879336337056095
18.09461987666315	52.66289287575865	31.204367439904544	25.197643719042727	59.22982876384072	60.36766529998483	26.38711701051904	6.3465576611213095	36.76156659246994	57.98931873086974	36.38131761577678	51.52372532955117	51.65201028526375	15.672606951957414	43.229232351352906	34.101150242428126	25.785372954713292	51.95987765049204	9.879305479951862	29.813477324118107	37.21712517199251	7.179604008544656	24.963573537754147	16.662187019753826	50.06919323306079	12.113497694989663	50.709940471572175	7.421049732813308	9.80828842360484	23.71172496944957	17.606436000838144	45.621360752145506	19.95215931855578	20.22526769421608	47.47217444847526	9.452169708603359	11.087325168557358	39.21424222492785	15.885246165574513	54.84588772822478	36.733403003338296	37.95421346066612	38.58011456102272	20.352394651407696	6.511340340966048	58.908924600025536	16.193047684200902	58.968240375744855	8.701616069878934	24.557819943678844
16.88430642450551	37.07892758225754	15.150584359214944	20.376669162746328	42.015252391843056	41.55355330183586	23.918299210027076	24.83548540515882	17.850774509496695	39.00858923296205	17.667097101909697	37.136335346208796	33.85208179780906	5.914321848329219	24.42908695628058	16.507475109013058	17.540260891761545	33.0988833421256	10.38388444092542	11.353471620344658	22.423203497856246	12.231314568976465	7.692195279137066	7.947694724554314	34.204423255223084	18.53778856106947	35.807334828297144	11.727331768213505	23.496747298982026	12.827040787350121	18.002077090538556	27.4482611041072	5.620697537340706	10.231437000740236	34.70965274087796	9.68398991056269	10.19101006276155	26.024400343963595	6.816618796267655	40.539933778884034	18.5407513750354	20.581251991387994	20.1901390440786	21.62883895638007	20.905747916096686	40.41527504253994	14.80097330370031	41.49508522060583	10.445568340169043	8.205870390203781
8.723029012795077	33.37021972309193	12.132049931853944	11.364691290636857	40.06222766862385	42.49976202016724	14.917155753436347	25.64767766364481	23.155740886672284	40.60024914926003	19.15143004033042	32.41427432548371	32.8043303869597	13.27456122426958	25.778613592140598	15.659252584893094	8.900997243136054	34.362153819881925	9.59410833005622	12.887548009758985	17.9266258276375	12.48124142673051	7.7750970125570324	15.82419685553199	30.76256037526392	12.999530607059615	31.491332554097305	12.895560475595815	26.783845093240092	4.8658370585270925	10.113262591289299	27.17885132170897	14.559079018397918	1.3417979455919413	28.83400361162401	11.563170824350621	15.223601835851962	20.277726198942513	4.090039712408811	35.78064451797362	18.681093818008307	19.16391812691079	20.661755239739158	13.344016159133183	23.553617400010488	40.55684949646651	7.304118611887285	39.88866651057635	11.957442364775382	16.9574432104076
21.963904192803646	24.289132411680544	5.482926254393777	20.811909985047933	28.528529688906886	28.768941578867082	24.70723061299804	37.767387128523424	11.652277675283587	26.647493579410455	5.090795560516495	25.1220682608789	20.347078708210816	19.213826799372285	11.77660612079235	3.3402319326080847	16.48146852966695	20.463041745886244	21.952456401646433	2.271338093774866	11.63023007058881	24.510669994762832	6.767910367047369	20.689992982917104	21.336338043865528	27.064123762388093	23.497710765042953	24.376674547040356	36.98418759599891	12.800331927785203	23.481981320962014	14.019847217552865	16.90162290205964	14.018952498649536	24.12562599725966	22.455368211753616	23.701663029095126	16.233471870740438	16.123284644828654	28.430240613010938	5.078998113940764	7.284805761355643	6.892383915211805	25.94894617540088	34.28769269783673	27.224152301394042	21.147719028213526	27.98509184641368	23.137445270583687	15.246777747592558
38.720100803521056	2.5649190748300894	22.9354541905845	33.170542993424405	7.251400740278901	18.79309979523132	35.43965748005941	60.212025995216464	30.215866737916606	20.353474272019692	22.382692308961992	7.006449196502745	8.786309658882303	43.59500869105815	18.77896265856631	21.35326229269863	30.038693073960232	17.352951961882923	44.0790956253134	26.88344191930967	16.75719795944755	46.93173309794948	30.12756207416193	45.24594615693634	3.8784705179401433	45.62652775321307	5.553785262104429	47.15920666692404	60.68238617818433	30.41313832560885	40.060679069984225	13.563725380382369	41.51372714500678	33.71190028303493	12.658593766799044	45.50032533238329	47.7257948417467	16.245509677094294	38.14162097298228	7.649119006979213	20.21261351942453	17.32756453068023	19.375156841305223	40.4292694442766	57.684991924359615	14.818760048691912	39.365830950443694	8.195351479621488	46.05651939996729	39.53706682468636
16.438499401111443	52.886683401694796	34.963350099768256	21.624790814046516	61.22608706949379	65.71758835659023	20.195033315435023	18.29671426363905	46.38704343336529	64.09955171931166	42.9112559497784	50.472418168480246	55.10018684060954	28.485251329719706	49.415014653321194	39.04660049389753	24.77715737687656	57.8336597914125	19.12562149604702	36.67369075315551	38.48332594242452	18.612008057533554	31.511018650866653	30.379873334246312	50.86772190181705	10.882240068851	50.31130576928088	19.76637511257313	24.888045417010222	25.82335892161247	14.956174571451642	50.196675729648334	32.41501196632273	23.815304615408323	45.17332468606048	21.306787684158234	25.331572885615454	38.54104528969493	22.88528687517208	53.40624725219251	42.207181141919214	42.0509413171345	44.205440032886465	14.359537565385782	22.17213920894605	63.38525938089364	16.717552661605612	61.401046541191796	20.647100924600306	36.68097305615512
46.558178708198554	9.50360522296773	30.995172167592575	40.752754493964744	6.246900643141008	19.357801968414467	42.74999612551035	68.27856375372976	36.912229802422345	22.103809245945428	29.77203151354071	12.395349487357143	13.984847380282382	51.53742783514508	25.22087972659064	29.236495148175727	37.838030831117074	21.32749781266792	52.15028451399754	34.70426605865791	24.7776520696164	55.0041277836361	38.13589195691294	53.12061286166713	11.87949715120513	53.52179019825016	12.112319968275294	55.23147572689459	68.73537185526672	38.42930322047732	47.86325896660974	20.182865024302618	49.3153103882878	41.76092953194315	18.398598937900054	53.567837043446815	55.73731755038559	23.83641858376475	46.21455139755015	10.51875623235361	27.825248839349616	25.17297205986528	26.762987592795533	48.025828282439605	65.75042829252413	15.622253476615045	47.298271597125364	7.852436630309147	54.12677572360009	47.112466656109646
31.763095239547148	30.09213168490252	16.71824588524633	31.760804920052816	30.839694657910766	25.852357037771327	35.69760466366887	42.45069934170856	0.7533877386242661	22.67938620510119	8.53573311831566	32.31630956021381	22.272272996308846	21.904158507668047	10.946642066656235	13.09725184686858	27.515998397720836	17.751722087033734	28.420224893778894	10.994960642573542	21.578675151449755	30.330618329919677	15.475167456477564	22.083625918434898	27.236538511611503	35.61924572715816	30.35097615780283	29.759634744386222	39.79841707850882	23.35951613533866	33.21185895177143	16.023195343104565	17.964655366634332	23.56502115833189	33.00263223255755	27.713605193789626	26.922428516611927	26.280927075106717	23.628412311959377	35.24119662317951	11.309228306847414	14.83823222452457	10.92726049070685	36.152534320937406	37.83618972716928	25.92592252768112	30.434807420888667	29.759123675805593	28.48650138235052	13.876306332014662
15.057016383767298	50.8363861410845	33.66155472563896	19.56882339100103	59.36352233676786	64.33760164593207	17.79955257315557	20.73203251311249	45.943843596318985	62.85554363257334	41.93662262998306	48.276564587967954	53.490359910150886	29.04679155270813	48.300498659688664	37.862112865460894	23.003044406200758	56.591486923899794	19.512070901868558	35.864538483468934	36.728133238287505	19.42505481811645	30.771624233214887	31.101338465902447	48.90928329506806	10.562464027454473	48.19876542396566	20.63936847045056	27.099942826893624	24.519787412344613	13.533204835141177	48.80603098411622	32.80022590966905	22.858554544418087	42.8661035028407	21.98562157537736	26.310961045389476	36.50921404246932	22.587328446489288	51.14462441038718	41.06104345443928	40.67974643995778	43.05696981192368	12.317849245245938	24.221728883058805	61.87861542978646	15.735840979759827	59.59928907152252	21.38588028263022	36.90650184151086
36.98570121448812	25.421097502547234	19.38639945300148	35.507013736603554	24.028283893360484	17.51789375812281	39.304258323334224	50.27481897247384	9.013267807203915	14.291121709605667	10.1104449061568	28.535990709971916	15.924711931803456	29.917362072261778	6.248219860354895	14.960911997676261	31.14294946939692	9.700828218831548	35.52433796374001	15.962860657211952	21.541638255207936	37.698592089423414	21.131515448533058	30.30521820274793	22.88545761683434	41.78778469973615	26.44276189866053	37.261291259985285	47.983972378697835	27.806163547220347	38.499570907223365	10.978355904912405	26.148721314889944	28.95157402911033	30.70025800669294	35.22100819204752	34.924215009645096	25.829804383873896	30.19841393688553	30.97784878536985	11.892855432249306	14.344317842110355	10.245670204609345	40.96720075517416	45.88417987944712	17.914980541183994	36.07069297489427	22.745706794031932	35.97895157133124	22.21914800668024
13.108429600633418	26.777008389637643	5.657094401306939	11.852173322688389	33.40672419357394	36.38943572368096	15.790621849225662	32.2908591321082	20.123874711222552	34.737825316248326	14.020906196272986	26.04312047667259	26.28161631610289	17.6809337872184	20.15893658140628	9.709181103388698	7.6536387030928275	28.47125483831219	16.16805321456425	8.913801859939593	11.370477295736935	19.034741203672944	5.704835483256575	19.964692040763634	24.1284876357986	18.94033754753623	25.005072892617587	19.333602962933988	33.09473491046715	3.7091975775063832	14.636436425161184	20.912337697623684	17.454959649824207	5.9639988215365864	22.933647146480133	17.80224042749664	20.77961897947586	14.235361441900443	10.29744299952995	29.437313670296373	12.913755073848748	12.785996573661922	14.907218567144955	16.868013697551024	29.9589144102701	34.23163191374173	12.694422847652449	33.25897256903894	18.29365866534276	18.22229514307639
31.66520910214111	34.074256703503224	18.746652249762192	32.602950097445444	35.07800719888237	29.82464855520684	36.539564072621076	39.901340967181156	3.49966815585016	26.53815284003408	11.893800415364742	36.09620491931158	26.499992632928773	19.31526078418465	15.16830592252106	15.781680906939965	28.53793808159235	21.868128745698776	26.834328695045755	12.291325992806824	24.47834974962935	28.433170904982305	15.749866816005975	19.091972368386873	31.181895592094556	34.74178326148527	34.17713697564053	27.72182610164895	36.73123664491113	24.031912168869244	33.03809707506349	20.19221666947389	15.141341677026606	23.587029008303222	36.38709887907527	25.703737913002875	24.266366142293716	29.187266508798107	22.682072336215505	39.10764296431094	14.624543790288856	18.196922715628485	14.614379352884054	36.245975503322725	35.00734959950985	30.071301455280924	30.067954922442134	34.002941839317934	26.480278484996337	10.698594780470204
37.89159416853872	16.747730157626457	19.288489003558034	34.67091170315074	14.665602680009728	11.568215379364423	38.077551708332216	54.93630122076549	17.155685546716406	9.979503826721773	12.625088497554554	20.406189627464695	6.587241280321237	35.547364145209464	5.9945609655717	15.285068914346017	30.49235766945297	3.854160862116532	39.199953783909066	19.1155388580846	17.9695371954685	41.74179840137889	24.0120038951966	36.49144376982521	14.586188367966441	43.766290836630816	18.308252184978063	41.5651275911356	53.688727102907386	28.43827382832846	39.41058138629309	4.439927030377077	32.363127777315505	30.62275051548294	23.743426279828704	39.60953999789259	40.35990647282893	21.16718013270965	33.34547371329439	22.40751204705658	12.2940023705342	12.291707161469354	10.36694880134082	41.14447370956684	51.19450597750889	10.146121584567963	37.572662048014394	13.451729425333395	40.31139854109983	29.14247325499736
43.94845017809187	17.078133912622445	25.4330248030593	40.25868120455208	11.198752391640134	5.44269696981921	43.47031671481978	61.471020242843444	22.94316852242573	5.5941881602584465	19.164764708533426	21.390560080534406	6.968517971231075	42.052685515672124	12.460072961867626	21.632693192280556	36.21548524222874	4.618537408768306	45.69709499059422	25.649341415142622	23.02481528166072	48.25919957640965	30.50611295629893	42.94224947538948	15.898917352786928	50.0152911709182	19.46529394986385	48.09533575548294	60.20882184442022	34.54495135145197	45.454771984043305	10.17164494814809	38.79784577874396	36.91056211683768	25.989943119560603	46.14427197158538	46.88450405286298	25.426127736961984	39.81472356584494	22.480042892510795	18.748398363646693	18.317346263475816	16.859911084820165	46.972693630320066	57.73081679019099	3.708359398930122	43.76660213891453	9.625041962904836	46.84377411618012	35.436121249965666
7.043932112814427	31.594438147118332	16.542362868332663	0.398414937674664	40.18623440815367	46.08558001829605	3.5792074354652414	31.057800020090014	32.346718111310274	45.03658034267729	25.814628119808265	29.160450781408954	34.73644030263006	24.50362048606201	31.257700460243523	20.992104506382496	4.760347827623388	38.86737746120993	17.7899117568727	21.143234272944156	17.816190436215084	20.2486091271103	17.262354295046457	27.094393327264058	29.67644111428931	13.808922463180792	28.98743737891206	21.20176198095474	34.39666009441396	8.934928200267516	7.752911913943773	30.717591788819174	26.161128179206077	10.419695485327239	24.008878468580143	20.74015493215939	25.331973407554166	17.263118378273923	14.82275736273077	32.14735852528587	24.180899826348824	22.8721314689973	26.069925971002288	6.968567372023922	30.951862493588852	43.308949332132144	9.103330773909812	40.48613092291331	20.785587523133373	28.44150070051176
27.2646293165416	59.99006098781753	38.01764437584078	34.28999652931752	65.73764998260575	65.26585101149621	35.729853907626484	6.2860879727762855	39.92538155041183	62.53072076855135	41.54756427263575	59.29646427795413	57.716544896484436	18.7031937308798	48.23373062998801	40.21143574326895	34.39957246204408	56.80769199899691	17.416770170421906	35.2577051936042	44.65146747922683	14.556649005995052	31.023522617731327	18.331573307999108	57.25286490158859	21.562192815014182	58.29150798832042	14.019962767840262	0.9010170141788189	31.65928990363806	26.9095757980243	51.357164106747966	22.437258549376818	28.035747824458177	55.68740535248469	15.491447234837693	13.795804378950347	47.187944652701326	23.001147504806458	62.67546960224651	42.43390414687037	44.24214983067534	44.1044560429965	29.78332609760523	3.381626530634913	64.29328575504744	25.187102698384425	65.2974656476994	14.996935103744955	26.69079665135737
18.531406408112726	20.91996370621376	15.11213986904271	11.624149681321287	30.233276346566605	38.44873920829182	12.76269272601614	42.42503853420178	32.05928102337603	38.21713615646481	23.48433914421335	17.860970463485494	26.454910983160335	32.053030406761465	26.71276863424424	18.546985441201517	10.639042539617728	32.529390308056016	27.777576445477006	21.73474085086934	11.056532012174623	30.543461007223904	20.436224298778786	34.49091206879147	19.559429981645344	25.534963187990655	18.05840134163743	31.27515252663497	45.04322106847815	14.304874882203926	19.478216171533607	24.310781516554357	32.30282087336398	17.75432535839808	12.326805833115113	30.317080810281983	34.28516873228771	7.698594291105239	23.128280647068323	20.616189219737713	20.98210379892704	18.180526020693733	22.341912222699655	18.605132818452464	41.65204393478843	35.116821055893574	20.12941542552205	30.830263202526783	30.568659300672337	33.052330454439584
40.1973954030469	17.395144318587384	21.595890037244757	36.92275084835726	13.93268056279796	9.280928249983052	40.29865926936704	57.13384125524996	18.62763039285123	7.72417867919099	14.791311956901259	21.32364417351119	6.785286859633012	37.61425325070856	8.023974386093832	17.58886545453245	32.76211718186962	1.953730715431874	41.44713265226028	21.325864037294412	20.089292244217322	43.969934056239616	26.26613946149285	38.48640425007683	15.527922545319477	46.073425341938005	19.258238037035955	43.77464743011969	55.77965541957812	30.745473567917607	41.71583782514779	6.61286233615699	34.340485233214494	32.92843373209234	25.09647868372442	41.809348146955365	42.46160959777655	23.09720024204933	35.61076106210243	23.039723168197362	14.577532162338818	14.584535921910568	12.634812960931683	43.43137193946492	53.32734514858962	8.154558111867114	39.88166192591405	12.559957336789187	42.516737041892135	30.988179275973874
9.737117551105861	30.808982068679615	17.920610961865062	3.114890321769393	39.748608297230035	46.46154835708537	2.582191607455676	33.58410248146004	34.30863959175364	45.640920976440974	27.281167035787426	28.03526876741762	34.84547709761669	27.430475872054785	32.318792578943295	22.319869355016486	6.599620712651432	39.56143682128769	20.70841789824407	23.09444528224932	18.004795798196746	23.122144782754532	19.582624796120992	30.01960506393444	29.11489109200311	16.150525233133145	28.06684698830698	24.09901156051779	37.16026757994548	11.292752568020852	10.209996623741395	31.31237454392947	28.992770809236635	13.197227196580409	22.5829324568446	23.678877266473567	28.286701390103627	16.669969366030827	17.753609009584853	30.86244759102449	25.426302068500224	23.74495878049895	27.236487216969092	8.506637199220858	33.7120966534064	43.50194465355196	11.932879596138827	40.16536780459492	23.710848442327126	31.124618082730546
9.129962363155046	45.583336460097044	27.727084868027365	14.393598004131704	53.858831762389045	58.44931343721964	13.4564205524456	20.089282856126292	40.03028487032973	56.910327294220586	35.932496265485156	43.27235282513525	47.74423720415806	24.054975025836463	42.316333620200346	31.890970576906128	17.407928442187224	50.64429848738665	14.503685399328258	29.864971378243975	31.109537936298914	15.049846014570862	24.786006765522238	26.29223900161599	43.52605640608711	5.184247496647973	43.04694274805143	16.30915622806719	25.45911931001907	18.577440107018255	7.623509391270426	42.91909753749893	27.55629792275726	16.85288408633857	38.100125313319985	17.30422488504254	21.975959307593033	31.240746381866636	16.827624491679526	46.26612797484298	35.08161905408217	34.77996472299469	37.07879575650473	7.225178808665045	22.22080486288964	56.06120821849743	9.733338866052069	54.027887551645954	16.814253587802003	31.469045186970554
8.891126613615416	44.300004527733456	23.669835256437892	15.981368276287037	51.45998937887671	53.980888979470684	17.357607168432693	15.297794448606547	32.76093500112808	51.96562196984001	30.33255559446249	42.846898079514226	44.347632357658505	14.830351513442734	37.096574498996326	27.176534961817048	16.730895055798936	45.7625263768796	5.272527172227872	23.81947307888346	28.939390882169334	5.779481620295296	18.637018219694543	16.976404399417778	41.839035078787695	4.265269886848616	42.17249794035407	7.033628099456649	18.590982094890972	15.2832469344696	8.528849787238974	38.725293971290384	18.568118868903397	12.136441390406596	38.533137065003004	7.937260352439358	12.637723284345666	30.48094128131594	9.396332993606732	46.114967692593986	30.125334554146125	30.722841471426605	32.08298601814241	11.678873633820618	15.144679093636361	52.106122267031324	7.001442421520227	51.34836071109787	7.450060928376816	22.750608953424614
14.463031944268932	29.203015628820083	7.148042660391982	14.910500101843677	35.00526654552383	36.54039853981158	18.828599655598943	30.54979642416416	17.463089565359432	34.52908232111398	12.990327043679194	28.93954978052752	27.333939688230448	14.196913512805057	19.67318717148078	9.830506553387329	11.048824999743566	28.31528864704613	14.45152068962048	6.751908810767133	14.164326024747536	17.176255703364138	2.005751244291319	16.34074949186366	26.412679340980482	19.16797880497287	27.715919521424524	17.238919274572527	30.603151802797548	6.329020842278642	15.944419674983195	21.405718418867508	13.586618593095892	6.2937781872981455	26.32331331102231	15.478866992240468	17.78063837566484	17.632288190043045	8.467645040522783	32.348107143069434	12.68305822136216	13.635352490284903	14.633882080727451	18.786820048406387	27.63376892159875	34.77080455592275	13.381204930810153	34.6828177958504	16.07673619715544	14.261130626844784
38.6607494877484	28.940673498911796	21.779092505995038	37.7370220898803	27.189388534675018	19.447145909230045	41.60004695709218	50.339504157190284	8.28962478733613	15.94253422136612	12.424119778783627	32.07200251144126	19.289962626476665	29.777177834120387	9.711024924504176	17.46250984165694	33.384557601797276	12.371641684046457	36.18687304212342	17.488898521782605	24.631933349583147	38.17146894066394	22.48750835713245	29.861436261833205	26.41936772373367	43.0285995459595	29.979061923755165	37.62607157381138	47.57097112695041	29.732116947471617	40.15284249532947	14.514563998488532	25.781804361849392	30.50855722029491	34.169390507182726	35.57906636114255	34.79246995987417	29.036587707256707	31.1770748310967	34.50747473755074	14.601928253781985	17.39525362860123	13.17333443455099	42.82910347317252	45.68305782945865	20.41986685093073	37.55627999234098	25.8421179749708	36.35014965880595	21.542966278322936
46.737982355727894	10.690724899923953	30.0077093445232	41.41731491321709	2.1924164121875434	14.557155629722578	43.78310575612635	67.50304716997198	33.77015657685284	17.38171117604109	27.389236642543327	14.653613967847075	10.823143008481491	49.86367868310196	22.115866763852843	27.63006813596516	38.13134826824332	17.13886378032367	51.33921845100345	32.88031686051461	24.569884044792964	54.1414520605535	36.78131640709047	51.26261173118248	12.092474910176776	53.543443817883016	13.69836180935565	54.26102759156233	67.46971811647809	38.11146631056354	48.116922630035866	17.402758449313577	47.322192177979915	41.2443188119614	20.653993032685996	52.499777232980655	54.28439913281037	24.550248699583292	45.34260208139761	13.736220779771646	25.7700184038927	23.573176595487023	24.445986819676992	48.65296751515066	64.6126660411177	10.872169430818198	47.235144032682044	3.424437895584366	53.10400904236907	44.760633734200084
19.16545210498957	45.23487835040323	23.199660757558448	24.704741655378267	50.27840457895107	49.39030572158609	27.56797237934465	17.743598896523846	24.37220205809879	46.67538379495917	25.724712516688633	45.09686595877063	42.08116525091135	2.8851859929545975	32.36921302370452	24.773420424521383	23.030537669994786	40.931927699098026	8.34755359876734	19.573767353347776	30.32042312039626	7.989614409677523	15.826085893530944	3.8234635211746686	42.38566185935889	17.582668865932153	43.85335819485536	6.833985953706778	15.386654041540131	18.95745705152555	19.734357361341047	35.632313227425335	7.042612289173568	15.538725265953424	42.28801790931431	5.441916592986479	2.1340497334249275	33.5847387180282	10.250115898085635	48.505419889179066	26.761354421273413	28.846376031817567	28.356197805527326	23.48328284250604	13.090593887172245	48.44962254827783	16.720115998699747	49.74522139222325	6.00222235227911	11.627766898095375
17.77736559847155	32.95930378288728	11.304408128598743	19.734966243331154	37.68135451994833	37.31622301438534	23.54955172697459	29.00951391798325	14.660996063415096	34.855076782850794	13.367144473500929	33.23067019932062	29.495886869603932	10.100201495826955	20.171244708359257	12.21428286262376	16.21372780676177	28.87524399371667	13.847406323129647	6.995981531821026	18.670883563702244	16.06748850700883	4.017764111900611	11.79410548764113	30.056691278332252	20.887671409467128	31.816172900939847	15.72697733804882	27.85322155368922	11.364125175476763	19.108654008413104	23.09289817374976	8.455707806590622	9.928643091476813	31.17607607044785	13.719163876000167	14.547302470679224	22.584587619508845	8.848135024537083	36.620059730988714	14.183075746072326	16.289215060124103	15.840563565696012	22.437216444320768	25.233577386560462	36.09839602907961	16.094277558681835	37.14666233686862	14.451437687035902	8.787232058878198
45.45132146855683	9.734791017769682	31.658450014252413	39.146636218233986	11.669093902843361	25.047193613721316	40.65837588543527	68.12982209704094	40.069453840368986	27.58008324373882	32.14966741163119	10.349550963105237	17.95919978200522	52.65559484477679	28.58409285543761	30.703462334223058	36.74715571758243	26.0629124600026	52.18856671070444	36.28056685283834	24.74658845018507	55.074890723066275	39.06263687348453	54.45315882512949	12.690347927874646	52.520729058187335	11.108151018333459	55.43343259014677	69.19440116221396	38.077375048630145	46.64772914774143	23.377231861812987	50.859463178710975	41.587332437362086	15.59918689577532	53.90850791862503	56.535146395497016	22.710337647858804	46.40558715456108	7.282959115916234	29.873946618432466	26.788536405300977	29.15652436843818	46.352450189339294	66.06996422607976	21.19980662794292	46.47851369893786	13.306607649318204	54.405212224253965	49.13453744439432
21.821396237396414	29.90180510363033	9.987292244024486	22.498822946519045	33.67309136101229	32.43046543984861	26.432574242881973	33.96858443876665	10.004674217749967	29.87128896888844	8.694159115538952	30.76939369922843	25.264166687621955	14.312705831608643	15.33707790663039	8.991561587055894	18.47956030332209	23.97170140515682	18.928038670626	3.497447293136017	16.977521235234235	21.137566647838053	5.655682024954329	15.465909122136226	26.941700758432397	25.644383290506564	29.14981250087012	20.761387944092636	32.432558296451724	13.92273999751557	23.248827716330496	18.712505242806877	11.494899549113937	13.646146529335997	29.58672421216055	18.73776516633922	19.1055873121549	21.415432674561128	13.743425038848663	34.081946523689915	10.074071870236407	12.84687087430932	11.44855613536566	26.300199346652445	29.976847095594053	31.400634691480192	20.428080248291867	33.00714186986311	19.481476378421714	9.597571907271854
9.805766092555748	27.909335242900777	9.025245502910057	7.62597279222798	35.397096389630455	39.5646564848606	11.565463718997389	31.36186479875353	24.347891077162526	38.152940272274925	18.023331427783233	26.504192611927127	28.87909248619356	19.47210329211983	23.857718737949355	13.410967300055816	3.5052383640440743	31.902326181621397	15.731165012090456	13.140050348474595	12.643687308642013	18.60074246955535	9.51964877798947	21.947999168698928	25.49988921528232	16.358210959886115	25.77557865882546	19.161765149417974	33.069615540007234	1.687372025124972	11.294505057056163	24.033904559676742	20.071742573094145	5.220066645334904	22.546451124794487	17.977553583877715	21.71711147062363	14.17792427109941	10.585461298279302	29.812828006005752	16.643363330991196	15.919400003893372	18.602024135176627	13.018845248687485	29.7696604822544	37.145880872769546	10.037147434460284	35.42479172691011	18.31600844162968	21.533509408449483
6.2379183364304565	42.12592350333354	24.74734630138643	10.900593115744767	50.47948891251426	55.36889503745778	10.066032191851448	22.574837024201447	37.88856667481238	53.93612287277441	33.23968078140432	39.77956647152758	44.50633508251673	23.519667457844022	39.47159326347388	29.008046099877248	14.051866731645283	47.67706424688683	14.259325756248355	27.381704469625543	27.77861803239996	15.456081732095667	22.43550130967804	25.91714579004369	40.100774326060964	5.628790839858566	39.57078589919558	16.695092747026628	27.379908920777968	15.63912812950205	4.721684073128534	39.83978139648957	26.657266438239	14.360216194319491	34.59936790676468	17.300710883093632	22.160027047869022	27.78042550407801	15.300198856047183	42.76673688582788	32.22519981988786	31.72488817317166	34.2148652426191	3.7370970191127775	24.02282827278309	52.89095897746474	7.506082866655074	50.678716385841525	16.943895885724878	30.26391568749008
41.73629213546205	11.202067225349923	23.826060972507427	37.27407733803406	6.183878072810704	10.156399275513982	40.17018183345236	61.01719933711578	25.517017969403277	11.480170386024577	19.671043631634056	15.597609343875671	3.1603629195310727	42.54315331626361	13.93591115559934	20.740316114725573	33.50773445147828	9.23995919754067	44.94490283881932	25.609473926640106	19.83437621128485	47.65639565919886	29.95677475162396	43.761978250166145	10.397660421003375	48.20698005838215	13.765206624618424	47.649170670034664	60.448735082611584	32.5924348740254	43.197603091145936	9.59241089934355	39.728136215863174	35.379090321288636	20.566182984785918	45.792828424503405	47.14971541910536	21.323637382124254	38.95069008329838	16.50901162135847	18.420260327687398	16.865222040350726	16.857973662578654	44.28565968753545	57.7403294655722	6.353589149022429	41.87690185535035	4.990112618440598	46.44288842010104	36.89638371390815
10.727912005200373	46.83930011256775	26.369658103529805	17.830722646974106	54.107722845421804	56.703788896254686	18.733762782322877	13.336895670750554	35.295841044944694	54.68272966347908	33.040934370132376	45.28282275599528	47.04574816031796	16.596850441396036	39.81229649142715	29.898438059998455	19.01115579932333	48.48240987022391	7.328470010534339	26.516608173505	31.52368202530164	6.812222817340647	21.34136661250258	18.537701603178046	44.41389998073245	4.407175714575468	44.661647202039795	8.02579356671127	17.46797900233344	17.8807229925005	10.042329221743156	41.444437971753956	20.54606496552349	14.816515183679837	40.835405979561656	9.433614908745598	13.707788377595502	32.91413584545512	12.05851172990965	48.52328862883806	32.84799040770605	33.43352065103985	34.804893018804606	12.638883743795464	14.081716896893289	54.824789956984674	9.19749547070691	54.014548081813146	8.798894104082757	24.87410549463425
18.15895744490466	55.13320362796523	36.21108257239166	24.104651234733034	63.159469334803674	66.91638209770119	23.1727602370916	14.64098170001154	46.335723852945115	65.10436770834008	43.62917706298387	52.95436325719674	56.67240796420126	27.23332049142684	50.2920312006039	40.09139792865858	26.815426263402276	58.857036153748474	18.350591409964725	37.21149723894151	40.353210415790976	17.250732694804555	32.011571871786444	28.879553488937887	52.97963051699828	11.616399125409753	52.662898162618355	18.27881028784226	21.4558371813336	27.193531736433258	16.792143359096404	51.46774448412285	31.349376886607335	24.749907006597986	47.849598918790136	20.04700341828125	23.55612297642882	40.820459011436775	22.940621029170565	55.98497175149985	43.17336610072399	43.33996905100184	45.161377121373505	16.992795267349308	18.97553086350169	64.77752383282186	17.90690403760683	63.241287324945915	19.3223296166814	35.7860418279674
22.641154683025878	14.582561172982626	11.685850973762584	16.698121504360664	23.378902607849902	31.121926641135378	18.954876907293126	45.44309395426936	27.142183203159874	30.929491062751794	18.092648695916942	12.50715958158315	19.136256467935773	31.86424714553144	20.126853184125295	13.680198694523137	13.913294222087389	25.334865818490208	29.751391520907237	18.20490120641243	5.006237232415065	32.6358063473485	18.701193558477055	34.048861498409366	12.742571888920429	29.68958487511607	12.051716947587654	33.12384735068091	47.02323058233039	15.497703114094728	23.886600016191423	17.206981640426914	31.13446579491671	19.10863585001845	8.67105329589185	31.784324215312143	35.02542079968039	0.3834284137044446	24.24342886037538	15.754855264554072	15.369253604494347	12.07784391025244	16.33958813007982	23.970314708887585	43.77387622265614	27.808699032249976	23.62415470971183	23.837788584082602	32.196874938695416	30.85349076252502
10.451363720377051	27.499495138896204	13.790756901760659	3.792919818095128	36.13904629235093	42.39091924990866	6.526585705659348	34.365024690573	30.4133887288354	41.49878485321562	23.15051103455683	25.091963346080806	30.883316826570173	25.549626364074808	28.11793938673485	18.16098256616166	3.4102626988046953	35.396440183928114	20.0986412668744	19.24129665646301	13.974990940646178	22.77244742983855	16.15786833996932	28.098369273544783	25.60036343037018	17.48226013591001	24.894680999251154	23.592059260415965	37.19647310738018	8.205958136314937	11.445615896338415	27.16462058848642	26.56918462374194	10.942525200077503	20.039565706185314	22.827002715590616	27.10935418596861	13.172768869154602	16.082749245641725	28.111940936772513	21.245634983579876	19.547415609491814	23.043689865305097	11.061782193208266	33.77903130861272	39.50567405254993	12.081686568341095	36.46890633886613	22.99546229290019	28.22619690738152
9.455720793124689	30.222151256373632	16.945594687559595	2.4894577807196145	39.075036069487396	45.61844392272655	3.3052499229732386	33.42838006924191	33.3257011569949	44.76020588745353	26.30497164879286	27.548704099644187	34.04724096430328	26.709931032037428	31.37539425861267	21.350056030201316	5.630570488040425	38.66566578770451	20.21450143559174	22.112337092750508	17.173273067709918	22.69003876017016	18.63089207563688	29.29540160841945	28.465597630289547	16.08429549635118	27.51681447228951	23.63635282897584	36.836960489337066	10.359113417268537	10.0678600343217	30.427612582959178	28.183310295502245	12.376174520457749	22.192750901416627	23.144526565262428	27.697586212046186	16.00862906928414	17.04706880320502	30.43146521396869	24.46367601133363	22.81786613644986	26.28112249396171	8.727935158703007	33.391437778807415	42.691323309440456	11.547855844804007	39.463522096041366	23.20417064616746	30.245429986846805
38.24004656375606	12.620670576576224	19.935502156624338	34.27639125100191	10.599117342491699	11.526618540104192	37.41900310138431	56.76912697611404	20.99150066297669	11.34151816078884	15.093986015050486	16.534176703534854	2.206068487683338	38.0339514977204	9.345270856154245	16.51747562620887	30.30564006567643	6.6999139232893	40.77452473860737	21.16440151983509	16.94987212299756	43.43925400441381	25.674010195806456	39.20189794248882	10.74939440420074	44.501433755000726	14.474802857203915	43.38102976732976	56.01110350989248	28.924837187649295	39.73068432148398	5.066495430087604	35.149427431995086	31.506722627163278	20.472304840279758	41.4923261509893	42.69199143491304	19.31154063634861	34.80730154685484	18.275514380334997	13.996124537743734	12.831737547660447	12.342268582885344	41.09095297376612	53.3556708675957	8.711982423493586	38.20157802664066	9.569089160548264	42.158582207172415	32.27499702094837
32.608592817485146	25.87887582850001	15.659803668916192	31.577043032894135	26.21625851630679	21.583378870302123	35.44335657823332	45.600761058149004	5.385297762168283	18.598863772853182	6.3509284647317745	28.391322983591337	17.672953894700395	25.31698811428619	6.388687386717708	11.413537889418485	27.225762067464025	13.308195686871395	30.820358988658533	11.4597839225518	19.086218389423372	32.99030761203264	16.566792134037907	25.816622788140904	23.09343180558713	37.207600805869895	26.36981540211046	32.55751494855752	43.44030784918526	23.596315618658736	34.11059794898499	11.559408383712357	21.64720003655721	24.498190828203516	29.6300563359504	30.518398907574998	30.30980047781595	23.65990050216594	25.53402285877525	31.177892411134163	8.761486454536692	11.922658538915917	7.678287829104219	36.717336176513825	41.27385156373842	21.411092380595626	31.58890664295922	25.12280771463321	31.275163579191084	17.909719144235726
40.88813727028272	16.582516628855583	22.31968043778422	37.41199676127499	12.626859330458872	8.440709573478063	40.71744844124614	58.19339888484637	19.988265839345747	7.414168076453629	15.885411032436622	20.63387562537555	5.9276103363675805	38.79017550486853	9.206204921467672	18.429942777535278	33.302322658018255	2.7295581086957688	42.43597596779347	22.371818083948384	20.377110730316286	44.98910479265897	27.24536449483264	39.7055969751405	14.88875875548462	46.86824918785866	18.597370184607595	44.81960256160627	56.93951584898737	31.456711726098366	42.40096759203218	7.12018520110525	35.568266135270214	33.74222943478767	24.662094434361766	42.86658715143474	43.61282169385728	23.14901958924437	36.565717138164764	22.192590585296244	15.500851986704323	15.238280608533584	13.59682715409418	44.01976277175473	54.45334202661599	6.9108171909716365	40.64324499004385	11.225983060007044	43.56709627702391	32.270907049959376
23.93049867376156	22.640244562994077	6.3539381394305865	22.323882799482586	26.438430221816088	26.497087515072643	26.162914652049018	40.03925834230112	11.143971432173755	24.41194925219511	3.1160629644448012	23.78550616217715	18.167399922257765	21.317131084027125	9.555415647772886	2.4661614185179572	17.96240903167089	18.210402872905572	24.230771252539945	4.340626889543374	11.150981956426014	26.789404957290323	9.043266669517227	22.691355325252076	19.67306690022458	29.213135416422574	22.063093102762306	26.64995907350158	39.18413119344971	14.621937078352534	25.45525339136987	11.777303458365258	18.80557459364753	16.11033486861016	23.28791814714479	24.722965650990464	25.880124891957617	15.859364608290072	18.39074201098865	27.02813159199493	2.8493616719450547	5.592950411184437	4.61330705108386	27.77984480406434	36.51904107275131	24.94833933167784	23.222818843899546	25.846896963825458	25.40835105336154	16.780390331248707
13.764333684851113	37.08189928011227	15.020141913314625	17.688703063019044	42.67464384884836	43.15560279319015	21.085912246527197	23.22430678860704	20.5007377639742	40.79321737763367	19.168235986320113	36.755315248141066	34.76541202466772	6.995374383111059	26.01586375480159	17.19065832436768	15.24109518526019	34.74703425393936	7.80016135834832	12.608825711182066	21.976175774698444	10.074723338721526	7.9688965566598915	9.488394756996364	34.28524947168117	15.42702772843836	35.57419022142795	9.84267809536966	22.770480850656636	10.790474849457555	14.844568757420527	28.555363858434085	8.302142139233462	7.707238236789228	33.85087966878514	7.907082225921072	9.929743617977259	25.148926867504972	3.6351478302916	40.16253025357714	19.622450162185174	21.188068341936955	21.4214072133241	18.50074933324619	19.88466497583797	41.760126542353184	11.634473451673427	42.27053992392009	8.593111564909414	11.372287869966861
39.767689908873095	6.076873515266244	22.901404915892794	34.66611728160599	5.237793217377842	15.165982156634419	37.22862967063413	60.39541876668302	28.02100283874003	16.662204159640737	20.847692481774263	10.524936054902128	5.490331027792792	42.94365713512089	16.363084599225125	20.647481615550824	31.228315329288993	13.867208984737498	44.23089051177115	26.00084242690223	17.569668253321602	47.03693405007	29.742038833469678	44.42504774110654	5.888191108864101	46.51724709986587	8.817201440105082	47.166601584276876	60.43254778272086	31.036625924637395	41.16782843853147	11.255775934159994	40.55040584204464	34.14146862039328	15.826658412948994	45.417432793091216	47.29046514749335	18.008662071407212	38.23621021876077	11.331968355453402	18.995048246449453	16.57452825150825	17.846738724064103	41.85337945588883	57.547369501379556	11.219535681302638	40.197248135337155	5.5141299308988865	46.015557521501165	38.21613849988804
27.200289695656526	12.570293321399385	17.872322464123055	20.562575382542768	22.26684060108632	32.31619972889137	21.880544436750014	50.69778106252121	32.6338493333792	32.825256400254105	23.493173385115643	8.937044747467738	20.38298457279345	37.988793852842086	24.306737891208495	19.48608743692744	18.722811054419445	27.90177919970737	35.34908916433128	24.297034551084632	10.83034826465973	38.210288097868435	24.913552489572222	40.20980829300375	11.993138917488531	34.27838868894286	9.552349267160805	38.783910449569284	52.69197187341665	21.156382094962844	28.277830614005435	20.42414281166404	37.34430749520726	24.792210779392907	3.210220299681593	37.555124130708855	40.99674828721283	6.361006401480084	30.05870694938466	11.508172677621284	20.7179346173656	17.209665439704175	21.343836671433632	27.676241878659805	49.384596813227006	28.615588263309014	28.526505608146618	23.12398315187666	37.921814053240205	37.04893847932864
6.621348482183274	36.14066679816904	21.164611602114288	5.226800563680782	44.89654597049415	50.926169450107615	3.182849370331978	29.012503968684708	36.37597290780012	49.852768028609056	30.32325316675802	33.489466128966924	39.569296097212636	25.975144473619654	35.95940200020922	25.60821973467737	9.427838192413544	43.6699761658625	17.90494612518417	25.275003281921688	22.64628930197624	19.898115945577697	20.962956654753416	28.541000141664764	34.32872162781958	11.509237902519928	33.45296504614231	21.017265314426428	33.21196136309523	12.872348614219224	6.289180494917567	35.542656623057695	28.283210270028576	13.296893100967107	28.089172818299122	21.024898060386707	25.870542077173003	21.875764648922626	16.527536981127486	36.35429489105494	28.822454816341953	27.653795852887818	30.74097062183491	3.2957669615891936	29.78050952793267	48.149645776436955	9.070556252427409	45.235528055139795	20.890381891280867	31.127985275467044
41.287205005999766	16.621861531826514	22.724460956738273	37.78280638522378	12.411209322969253	8.03572295022521	41.07618584975346	58.618979639555675	20.36105691749457	7.111365102693159	16.310590589800835	20.714888163060373	5.982550258367938	39.21209214131772	9.625805058925197	18.84637701663209	33.68152258078051	2.8246749093025696	42.86003979369881	22.797384344435287	20.717009952539392	45.41408660776757	27.669315480925732	40.12327386091255	14.993627405977668	47.27858099711788	18.690294613120866	45.245065466094665	57.36266685591662	31.858918860313047	42.79925837418696	7.509630272632768	35.98476229482153	34.15492443086631	24.82392458974258	43.29216895921298	44.03638074312285	23.43900893033205	36.98840237331449	22.213520624925806	15.923002775283614	15.637060881469758	14.020860617373053	44.40503544569235	54.87806283527578	6.492839128035992	41.05041592304149	10.985060909452756	43.992622254756476	32.6773097523058
23.92297907995341	58.740620030316194	37.18414286724656	31.041495912133854	65.19726126445359	65.93031380074527	31.94608264304892	0.5122979227922042	41.613834829411104	63.43336320245267	41.959531304058615	57.623543866967275	57.51746906341222	20.145128240526088	48.78329240161863	39.93607818139347	31.82701864214994	57.48937349244603	15.86197201048543	35.44321999018384	43.29485408484339	13.052081638632943	30.740425119716665	20.521710265718458	56.13111072123295	17.48293377655388	56.80431298204194	13.033036711775791	6.680473621615467	29.810299692933675	23.296139929689435	51.39375992997139	24.298954640730102	26.31339870135733	53.55321694104011	14.949915811942597	15.16931449102037	45.31317971410458	21.84926971170643	60.945715389717954	42.47027364553247	43.843164970997485	44.274153145835065	25.715701026511567	5.2788673486604	64.61194040916065	22.148910454955757	64.9007046886627	14.2628519250937	28.833858803831518
9.827383309513616	45.13189570964313	24.378046931005816	16.91966864749029	52.22411126537314	54.587058800792086	18.270315357720975	14.372672107163483	33.0642687967751	52.52912694117504	30.869231636576814	43.71665246287919	45.05310431451689	14.64636614549966	37.656056949208384	27.813974406232905	17.642775079997442	46.34026345959822	5.199829175738616	24.330014914505604	29.75224870995996	5.2341001629148645	19.166642573097267	16.704865785461372	42.65386558754495	4.855235153117501	43.024959651981085	6.493744913909989	17.674529460900395	16.097262730569824	9.442505125386797	39.37730834597524	18.495653875961057	12.885329551101217	39.43474245679708	7.60110237679484	12.165435849456282	31.353975811966105	9.852173885274441	46.9920311929874	30.72964783348371	31.405187407597065	32.67754309357819	12.53009233414494	14.230093821682575	52.758530197672954	7.933283587194597	52.094903781872276	7.047638902027175	22.761841041474714
10.894401358472722	36.78064944041196	14.943844797843369	15.12112263232485	42.9352676948257	44.278111559158084	18.384603927192035	22.58932299172134	22.71766561825014	42.09487546890029	20.402717772684177	36.11116370713935	35.301100669228674	9.211809460046005	27.231006491730923	17.76501593484307	13.066210152447805	35.9512405526037	6.4921689321744305	13.826364724840227	21.427753685260797	9.214322605427208	8.741560993009442	11.794608988798972	34.07324397465622	12.874377166440729	35.070506726737484	9.347980150437925	23.02399035965067	9.026270563989371	11.972686055542642	29.31628869948829	11.09795371821831	5.550066823799027	32.7976251570975	7.73425065338638	11.037249752188293	24.161081060638956	0.8139942934650557	39.50215533523175	20.485757625236825	21.603645979899888	22.382446862044844	15.62828195495441	19.910948647259854	42.650658981045225	8.76591653153919	42.63845414639573	8.250940254912722	14.237595791490241
7.396388302735498	35.13067949961726	14.087366276216196	11.256839630852895	41.964439997365616	44.48852317588611	14.506605972263554	23.883509987252918	24.819431325223512	42.580952551439886	21.10070998553113	34.04103000073552	34.76477862932656	13.059176104847424	27.751546623093105	17.648291447992655	9.531385427983349	36.34550391525381	8.008573858483127	14.777159731947302	19.687418574916464	10.889317533226036	9.615007623753506	15.648816865477801	32.562181734931904	11.064465373493283	33.181979036565686	11.42805455342201	25.336372964438414	6.2496232319310145	8.664101939405043	29.164783527772627	14.912027225818065	2.6883148576984963	30.266425568651098	10.300683589464402	14.357606990664364	21.808001762587228	3.3870181314792602	37.38777811584922	20.66627328901761	21.139596346475855	22.64512443069726	12.127980654099511	22.04503007330602	42.541630449631796	5.6408079947953675	41.81253239751942	10.601162382981821	17.760279751700004
45.76502037288851	10.384380337196944	28.777771276121232	40.59540344092309	0.7624842427935294	13.322157964030586	43.06777363618586	66.26435555505506	32.15936456510064	15.988552894099662	25.88164231917412	14.582251981200512	9.2569480273266	48.45086669206778	20.51835596673275	26.268604607716956	37.21034053325454	15.526523188273226	50.106993655467846	31.4614345107792	23.568284272066965	52.89420018653996	35.45028108545826	49.814879985902145	11.406832386345293	52.5165625322695	13.416796427114654	52.989307416263806	66.12470503557914	37.02401682129255	47.161954642260746	15.859898994252463	45.85399935116417	40.0989603647648	20.48052817888462	51.20826364319463	52.91064739255176	23.81929055526446	44.10435914997825	14.046116111657103	24.32426657241706	22.228913081389532	22.956483072589528	47.80410117467963	63.29606493963746	9.5198968665528	46.195372676398485	1.811296301407589	51.82184351567294	43.23697749928132
27.236100771622084	50.93903567160214	29.35379805941367	32.74274851722885	54.91606540769719	52.18438671781659	35.654054890899516	20.05438537940968	25.86122204350759	49.1116880918148	29.735369986840396	51.308514949609204	46.42258086196358	8.762558025001375	35.81029544379033	30.0025915033855	30.85496929773806	43.87349791600875	16.18093310642754	24.45855843043739	36.69602856056301	15.087888286875176	21.916169211375934	6.416865221756236	48.00849516280956	25.097217994083486	49.883504630700926	13.828095323996424	14.871442926314357	26.539285752131022	27.757060272251238	39.81485998511286	9.828247972465924	23.299016444763755	49.064349610694606	13.081596519448203	8.212746521388807	40.384705010702554	18.16912479718211	54.69787981039647	31.360049630319175	34.014561358990896	32.641218357740385	31.483513332734027	14.322934922576161	51.82850359112683	24.786788761811007	54.18905409124285	13.431740963302945	12.701911655769143
6.6322422257748315	32.4928014417904	17.407463941329507	1.3219626320803282	41.11276334591273	47.02152560141059	2.9909911331615437	30.553029465274513	33.07216331065417	45.9622974442158	26.653690880915292	30.018388832936203	35.67733630871431	24.656864136137795	32.14893724311465	21.857680684387613	5.621094242618973	39.78846121343637	17.642342510698082	21.88454125547108	18.75703587071556	20.02400941761531	17.89151611853873	27.24895534531693	30.592852200441698	13.201531898993194	29.87068713352297	21.012909196240702	34.052537450841626	9.590878735308248	7.185004496669115	31.646307962969725	26.455140702298497	10.811337047845885	24.815934055071793	20.64047324156141	25.298321019607364	18.169558931450858	14.982408625543428	32.98339168091412	25.05444252660214	23.785732770861262	26.951947787592022	6.099245215724916	30.604624300161365	44.249138414103015	8.827446459721422	41.4184046768505	20.650891909597746	28.861189019849753
32.24240134504952	26.32427564357068	15.501512114226797	31.337278265019766	26.80267687446719	22.2295313107334	35.217102559732425	45.0125823613579	4.788127629152987	19.23519819029113	6.275899765882887	28.76862076629991	18.243694703213002	24.70331768573835	6.9330057483158	11.323797416798016	26.993859934787487	13.956740055533357	30.28984941638636	11.074096032650155	19.170232771859805	32.4381203382931	16.141086526404646	25.18492611870789	23.519356852437625	36.76230478722223	26.758749767845693	31.99332340895624	42.81733840856871	23.289949479026347	33.73968746644739	12.070075243346695	21.016385298218314	24.110802144752704	29.8926792749117	29.95245871165563	29.7000203049895	23.776283967405817	25.045106720080813	31.588539809974172	8.79722990391187	12.056560469965412	7.8474674535472175	36.38841472444887	40.66370087689241	22.05671641159887	31.186338775563335	25.721665528528412	30.711016270086837	17.264104746807167
23.426621973109725	58.19452661033474	36.63557202305534	30.545315154203646	64.64882857313532	65.39601800005534	31.482299385574027	0.9485291807266637	41.11571955915687	62.90484513354589	41.42321084783196	57.08286794667055	56.97100782335363	19.65568695528681	48.248564465539026	39.39011206353234	31.303386468263692	56.95630573953284	15.313518485803558	34.90413972999061	42.74885872569659	12.503687413770134	30.195708548865788	20.06777036400198	55.58389287936968	17.026604712653775	56.260789102794384	12.488727007195388	6.703765746555043	29.268561438082752	22.814632432684803	50.85013021923922	23.821517104759668	25.768919223485828	53.021844428884755	14.409904066809563	14.690270766020888	44.77488180043453	21.300692968297597	60.40627957925054	41.92758630074496	43.295916887936286	43.73317079965356	25.26877955733464	5.021129301499239	64.07132560615669	21.6366360070659	64.3527600087478	13.720579789636613	28.36466927633963
19.017709906288292	18.79519375027272	12.272353439269612	12.631731749586047	27.779611410695335	35.41056376073314	14.605270626395788	42.44826604747657	29.006242138509332	35.06553241144276	20.30744845955117	16.24815719907243	23.481119997643347	30.550521766594514	23.415176887751844	15.434064958464004	10.471654020995324	29.313078208736155	27.211384533272707	18.97095883826219	7.758821585148207	30.053834781961697	18.223598137859586	32.89966637996672	17.116982751456923	26.103539829242003	16.103053767941034	30.67263263908909	44.56165238761734	13.158530661571177	20.15228651457677	21.069005312263123	30.41398297825477	16.769045449931436	11.361565431642065	29.52862060287857	33.191788487462134	4.768495779870849	22.11330669046225	19.28832656220081	17.760483383822656	14.897010178121498	19.076841073473467	19.880847821223277	41.227700058403386	32.16786937374447	20.28062989807728	28.263501411532744	29.85717774652132	30.793496022749785
9.465267513892897	46.12607205070588	26.146248031048334	16.46699733029931	53.63682781486095	56.70351769514421	17.082298006734725	14.910423953622509	35.99957883910886	54.79516157428975	33.24697744125496	44.402841652954514	46.77405059568085	18.051438229617855	39.95112342794643	29.859040878937552	18.022051205099128	48.564285114490964	8.55469650720966	26.799119974914348	30.92852849247731	8.528771329899456	21.599728251584164	20.109832163743807	43.77387093790593	2.6120528418549736	43.86414786271975	9.774499547655669	19.370334575828622	17.38111368462242	8.581880960111068	41.33767028906707	21.865436954824943	14.578154066344304	39.79005050627149	10.999498626528665	15.47140938524852	32.05348177790294	12.534121628105302	47.60029510924258	32.887021673925084	33.25887615795516	34.86443284127475	10.86108219538099	16.00857097313517	54.69917482354189	8.300630894598834	53.602962354079956	10.423995067839083	26.078898429936583
50.024121113106176	25.39385786681481	31.450332161737784	47.07670275231585	18.360171145703386	5.216868190436024	50.509021688576624	65.4092428613032	24.241594795735754	2.7913508768225337	23.569040618685175	29.74432409252564	15.293390567352999	45.20163069870409	16.857286954440223	27.22083540756121	42.86558732518057	8.60484098150307	50.23295914307291	30.116139809975387	30.34782119787376	52.57535723401217	35.269937226532434	45.643833491219	24.273702385265498	55.605299354310866	27.835517471431174	52.23385676813914	63.30981717792137	40.56464779424853	51.550444859505774	16.852395324936357	41.48423369864282	42.468504237023375	34.344679659379125	50.2124333190617	50.19273488941064	33.24674953801834	44.60814839935146	30.690503572260194	24.044264579830916	24.626083438970664	22.04592240117047	53.446303108679466	61.15673702230701	8.832280590750084	49.53441700118901	16.72256239023822	50.954838656275136	37.539616932259484
53.86276079637303	27.247046032003585	35.261000221852285	50.69941455373978	19.1461922469073	6.004834864086749	54.052227816557895	69.5072833640954	28.29615474512829	6.0724909090402095	27.589687209308924	31.69057148381057	17.845823943780328	49.30369448375134	20.825480480697728	31.099544915911952	46.53776563356304	12.32864553033828	54.29445292917865	34.15467201564439	33.728583189136536	56.65317347545391	39.29182010525986	49.73508040320568	26.514844023109834	59.54597084238911	29.902593145690616	56.320798677419035	67.40717095411017	44.40007869420558	55.386476146578	20.376498281354667	45.577601118310874	46.39733212069771	36.68151167125328	54.30155328577694	54.29552615351554	36.33903960507598	48.64166216598823	32.23966175651201	27.954780155193184	28.33311012349726	25.959783824582907	57.187217602253405	65.25955719663155	9.976590174671536	53.43642515123319	17.56578073622453	55.04242951352423	41.61033236705065
23.96347234625402	48.337505903158295	26.546198448385862	29.43411213060236	52.69968662524572	50.6492577198979	32.352998416384565	18.99211965449063	24.678512832575574	47.705067876552064	27.650222525808203	48.534474313175295	44.29450012248899	5.617222277213289	33.97004708824027	27.49844527609764	27.580319435883244	42.25614700898037	13.014537278821987	22.027630750172808	33.84231657393073	12.166704876163443	19.082563732475766	3.6021401768417096	45.429940230602845	22.08431751496609	47.16874733788209	10.919783966382422	14.828860937582384	23.316340370456782	24.51652756565161	37.72255715778366	7.60583160213651	20.031946380729543	46.102118144898526	9.961999524733063	5.222559629803198	37.404188359774	14.86977926104139	51.93443645140919	29.07910076552703	31.551293224815552	30.477945746786418	28.256739173882096	13.522599986297713	50.07066781497288	21.517190536442946	52.041817816642194	10.381496630335588	11.341812480348949
19.59426867282556	20.136785783361415	1.9970710857931318	16.431505952058455	26.3528902657428	29.744272951610974	20.056227410354676	39.231922704409	18.110090770496303	28.38398391710936	9.743863332622217	19.994053958834204	19.259768781558883	23.05106611398422	14.450077034107887	4.68904742775807	12.150664896738439	22.154248335907702	23.069203731394204	8.335183194589435	5.395692393608739	25.898723918533726	9.459798219580161	25.002389370530896	17.36424641949158	25.850601843225743	18.686692565072935	26.09297947429171	39.63604727417919	10.250986347075456	21.097543815524734	14.213858453771355	21.732580471145774	13.031941294526202	18.006550848265565	24.427362407879443	26.839094242754506	9.681668386688036	17.095453152991617	23.396830525003992	7.578082995842309	6.12295950050653	9.341006731054895	22.731329402100076	36.61382988753459	27.371498905336384	19.535445306617202	26.188226771967475	24.98346902733803	21.06282884764359
23.0325756752276	18.976207661483002	4.453383614500521	20.144251050787698	24.02108683302128	26.30957391663009	23.775783555749836	41.55875991578914	15.474773115163426	24.797471569462424	6.547926263145876	19.6582858053733	16.3711758351803	24.109305755146266	10.730209751433403	2.1772605474908566	15.846903826617469	18.54525769651208	25.439258600639715	7.652157763511014	6.674443448189679	28.184259808610182	10.731912689736522	25.788829458181464	16.050827589934144	29.044033076736998	18.057515782541913	28.240204180257575	41.41986158378826	13.588146066371488	24.550277434169548	10.809785597548615	22.157056340093163	15.986811036327413	18.814223903745404	26.44664374526378	28.312379641607503	11.38919360326392	19.43667874301951	22.97623756383434	4.041282510181182	2.695877530293772	5.661797450432238	26.345740819033907	38.54504711118117	24.137630240667523	22.78687995198432	23.67391447705938	27.064103049438778	20.708663092313515
17.855249360188	21.098835626332637	2.375203774409422	14.589127438602956	27.750339810970925	31.527017549200366	18.22730165882243	38.00864980725264	19.424673584369483	30.208998192950652	11.369978300769855	20.59282260671821	20.88451926063233	22.54665651909489	16.2836819663697	6.316228327364309	10.307721456163737	23.985700034519336	21.877113979356373	9.063952362369216	5.812721870771042	24.73646104987436	9.136737945322045	24.62075438351963	18.420443176767574	24.22168751424488	19.43447680486607	25.001814251049225	38.68301624744767	8.608034907026719	19.349362037465514	16.004731879685583	21.564628074590548	11.594876613081937	18.073058958766165	23.41215200612288	26.092947647802138	9.473316504088933	15.966009491519737	24.000613388425904	9.340893287605915	7.950058867428425	11.147789913629481	20.911281388790595	35.5945928799791	29.09268568731204	17.891494695160883	27.65591981257116	23.932896402284427	21.289311033972382
11.020347541335115	46.93889222229086	29.616899299625384	15.659732281866921	55.38063053342448	60.28311129428884	14.212993774298864	20.945872934776425	42.19169633084173	58.81166589492895	37.9574650523002	44.477699060586325	49.44594688737936	26.18764811744363	44.28148675160573	33.833815155937586	18.979248394661898	52.54866520153478	16.621327457719616	31.951709829827255	32.70726710706763	17.02305179742855	26.900404173441682	28.39385446841982	44.96369640055497	7.3252856233699	44.33932789904137	18.277432218268768	26.685710941893134	20.480550339812062	9.49373401826122	44.75173842876514	29.730535085852424	18.919625325611488	39.16666123744417	19.361016230082768	23.96614122807029	32.59735491883984	19.028321173449605	47.40182437364399	37.03864410702308	36.62707283955605	39.033135769555244	8.386555753317008	23.5434038667414	57.825399950751425	11.830019207897577	55.596432313244506	18.844007103344456	33.6648596675377
9.21442615580047	32.99714982313201	11.661424611073233	11.609676486679508	39.61990432669545	41.98129532629886	15.220632478742255	26.039540579424	22.638656970427974	40.0713560600624	18.612741566301946	32.09677277175981	32.32555984542007	13.218927239017942	25.245737770051324	15.144397931111564	8.965048686231443	33.83521544014753	9.943923740986925	12.346611313441935	17.56004565970852	12.824658682354123	7.238670822526813	15.749441608588246	30.372578768213618	13.538621426003404	31.1483680800082	13.198552999296066	27.06344211213429	4.721092402973969	10.618213166733314	26.673852615417207	14.347820224071203	1.4606204884501104	28.591113342738765	11.808409923561438	15.342178260376802	20.004621440338507	4.279012853324076	35.469809696138796	18.155937994567385	18.6729328742328	20.134809472309346	13.809457895850342	23.855563028293467	40.05342068352638	7.835905399995968	39.43393067779895	12.229144602652246	16.62715365262951
40.003663165841544	25.21058752735969	22.060028261205463	38.20193435434196	22.54181223666703	14.59874186382164	41.937273714721734	53.63772553965462	12.201578314412462	11.198148925723746	13.006971507973557	28.70018524988418	15.040186464088151	33.272096857666135	7.7431483088315884	17.609873251626766	33.84686906974135	7.503953643048587	38.84579736668881	19.13368695567916	23.39930961518048	41.04204404304342	24.325723588646426	33.629957588264425	22.914708975013053	44.96808409936897	26.593444645478094	40.61416852317503	51.320893974168726	30.72624793248608	41.524291733341805	11.367336953461095	29.47972048054354	32.043421979811605	31.481074374807925	38.57505600342512	38.281115577934095	27.426779839904356	33.46767984075287	30.858002132867792	14.42541501782059	16.39207937313537	12.59431569325086	43.880879957960495	49.23937921469522	15.482168017273274	39.17255941932158	21.135835774052925	39.331818632758335	25.493805711924875
36.124988893585304	14.032910065791018	17.640442775103356	32.50705218339976	13.315543329930186	13.231710866363784	35.795687753064854	54.153591150519915	18.317280927608305	12.299220163063522	12.305270497413154	17.529993543556863	4.708760365920245	35.27404016102499	6.6239230268668186	13.993662948691803	28.422216625229886	6.581640793134093	38.21801410547576	18.456474830504256	15.463194733655897	40.850892524331506	23.068099666836044	36.41505472328964	11.725779552898773	42.2354351698827	15.425533050970108	40.76127948449136	53.28637723037271	26.731192308170712	37.630294680785454	2.415797719849367	32.35423270304409	29.163288507619445	20.757300920394187	38.85415580071104	39.95957701194803	18.390269621049505	32.27623656470629	19.667173889808517	11.32575644943985	10.5132199890043	9.60382463673485	39.16355063642554	50.66157520140549	10.969513125997283	35.96924977192473	12.349018741475039	39.5298449775773	29.467227880059
[truncated: 670 more rows]
[truncated: 1,050 more columns]
