# Supplementary material for: A New Model for a Carpool Matching Service
Source: PLoS One. 2015 Jun 30;10(6):e0129257. doi: 10.1371/journal.pone.0129257 (PMC4488330; doi:10.1371/journal.pone.0129257)
Supplement: S2 File — The distance matrixes of randomly generated sets of potential passengers ranging from 50 to 700 passengers, incremented by 50 (ZIP) [file pone.0129257.s002.zip › carpool_600.txt]

0.0	16.37825132481455	6.4999169829145735	39.75629024237946	10.764989252220001	43.87049742327079	21.971552790292034	8.751599473530039	10.861423717951395	20.770316180358193	10.290934546953515	35.066211814221	20.13350320650078	12.375490612503215	8.154530778296817	13.242078606715538	14.157193835856486	1.9106786400048021	37.585858173392	15.523387174129246	12.143273476207096	32.25425663606476	7.111764157812418	38.64939466595392	27.350392980235693	9.115219982433942	20.170156084771865	16.44068239667565	40.810432092192606	15.591878115626436	39.289649371532605	13.284502313394201	8.947436709494442	9.338414624682182	19.102322279416356	44.2779113156195	19.980876871635793	19.65256590363869	22.526800460036597	27.789079451190155	14.86519578636768	19.172314997556285	44.34794973221358	38.64460925588961	23.55684089089818	26.68463941175865	7.893999366064406	28.33405697907798	10.186583241123081	21.12528022578456
16.37825132481455	0.0	21.83640477122022	35.37451719441618	12.391940080995681	34.585874891417056	29.7782066354717	23.71048361192197	17.973134435757512	6.916944238636505	6.0873279312194715	25.60827779344471	3.7597253246722246	28.72988444716004	21.13218383112977	8.67897609662128	19.077778790156025	18.136258578456737	30.072077512724462	16.92711451904537	10.148715360017837	26.268841468752697	23.19964289145792	29.69802460283944	11.20226356229997	19.10208842855	11.93204878714172	27.732621261691133	33.46629285989346	31.284073214587764	29.43155114403996	24.633652248398114	25.263526307428993	14.764702356055192	6.855261476353754	36.007466755066595	4.703608555181619	3.3660793394815824	9.624592145224073	18.608310216093894	16.31275542253559	30.628085999639314	38.34307605775871	22.765706777391234	16.357697890231773	13.314557156958651	12.838208052942134	22.239673321858938	22.574273905745134	8.938803921958732
6.4999169829145735	21.83640477122022	0.0	39.004690927420285	12.78757760373326	44.93774712261373	25.651828090478073	2.2680760713643364	9.647096703466591	25.048355333649507	15.897760222305138	36.59827935774316	25.567868206413543	7.867088239981368	11.583311861293735	19.711902170040183	19.67387938710377	4.672244171517417	38.19739966510169	15.460121148789456	18.64305672047283	32.59056194545515	6.648747637630057	39.79187216962668	33.01709974807405	13.965297589361736	22.74676866860088	19.016827833753972	41.19794697954715	13.838494486594813	40.77826048950605	16.386620536600315	6.559055119099046	10.216161517473024	23.121862356498287	44.90588661134039	24.790267544686152	25.19536564368093	28.82071296009883	29.729495119798738	15.005685005072198	21.272036967353223	44.04681038104514	43.1543343238841	25.234219569782034	30.294646499503724	10.333381936300952	29.044486829377515	5.295930801645147	24.838200046263843
39.75629024237946	35.37451719441618	39.004690927420285	0.0	29.39792048572752	12.743308742443254	61.14683180018873	38.67857313319378	29.546506668682554	29.418273166848866	36.21770239264036	13.693352618160162	35.57921413786584	45.953931311487985	47.904072924357095	42.89650534759285	51.368958312818094	39.90101408294988	8.238164543880258	24.239812009096912	43.70366596023875	9.198884346585809	45.21475955140655	11.458475067832293	39.27507546795671	48.187988246557566	23.47739496528385	56.190166491676365	7.230894780162618	52.80590309444248	13.722872918938641	52.995950390721454	45.56158419379297	30.418556851383684	28.64206154511137	10.316674664989497	32.030466490708115	36.20728178236765	43.92447325376431	17.600542718924814	24.891099311545876	58.924398216788965	5.635350198365411	34.30701134185145	19.021201732216184	25.569067755814643	32.09700786797492	13.134996737001124	34.37846012650539	26.927561891698403
10.764989252220001	12.391940080995681	12.78757760373326	29.39792048572752	0.0	33.126088277248435	31.756243070134477	13.889974562575926	5.708283127207831	13.04491235974544	8.778598633445817	24.395282584142887	15.528382776705614	20.642221247247114	18.736989264651168	15.714119951746856	22.270348035754637	11.455055830298356	26.827714745134465	5.815657159509523	15.849330688541917	21.55068645332686	17.311802995238544	27.90770710434845	22.990620661254283	18.791713926138456	9.970746145532061	26.968445771348893	30.070229591434163	25.73509763361466	28.618578030093737	23.724511335425458	18.48905072241249	2.849513074150515	10.95286990410951	33.51444005594418	13.547761520831012	15.479936953752844	21.64672236815848	17.23263120671079	5.073169425804454	29.784630112585976	33.76013065763356	30.93205135792766	12.873862411295155	17.63964644356179	2.875228636784336	17.584770638690166	11.296392864370892	12.33807674077181
43.87049742327079	34.585874891417056	44.93774712261373	12.743308742443254	33.126088277248435	0.0	63.43033512813238	45.213972000931776	35.34956890501014	27.72664337351784	37.481491282496776	9.078626920843062	33.431749625385095	52.57407755949796	51.64255678317473	43.10499130721106	52.936328874868046	44.54711116410188	7.147413075709101	29.49200837885327	44.33402587888502	12.768194853507328	50.33790018003751	5.221871652350469	34.669946787257395	51.0730103755565	24.241254012413588	59.68561788019854	5.638211135645492	58.59590668879931	5.193960659879695	56.40468095066623	51.24399526107625	35.0592548152707	27.89270494129176	3.0388434461408966	30.2413623326933	34.20629053582078	41.25150566811847	16.46290997572908	29.932210735543688	62.57779219933545	9.344907430647826	25.490183175023784	20.34921622744652	21.879101457579118	36.00051081259363	15.902623680249253	41.19942998478276	25.68234681259799
21.971552790292034	29.7782066354717	25.651828090478073	61.14683180018873	31.756243070134477	63.43033512813238	0.0	27.397107551329277	32.83251977591547	36.5516495629844	25.952780758389537	54.35640995010139	32.34493857343196	24.032686479106335	14.190463029455259	21.197907511892783	10.700586063416848	22.49330391583082	57.883890068379024	37.179472602125536	19.633171172639603	52.99096775750457	19.355677399571405	58.294226554995916	36.474524197077216	13.017304411541376	39.23351615538742	7.316201248740747	61.248707295141145	18.335463205404476	58.444163044044906	9.28362372987122	20.80942270006558	31.060419467263657	35.839484605365605	64.36587385433171	34.480616049850674	31.540596858293146	28.20130426135078	46.971459593759704	36.47424242869908	6.971782311889674	65.34607811495137	51.02642209289336	43.401746892292195	43.044131875402506	29.128681444536372	48.88477960018503	30.85758491984381	38.118791827805275
8.751599473530039	23.71048361192197	2.2680760713643364	38.67857313319378	13.889974562575926	45.213972000931776	27.397107551329277	0.0	9.908047687161469	26.535073231772692	17.865223487786444	37.08384880453117	27.412383735668595	7.379731582108	13.501891281511899	21.931546785284056	21.836644979988748	6.939184843185576	38.35439256525189	15.764339895550988	20.88994059788158	32.69671566640491	8.097385202552996	40.122310639867486	34.911197372526715	16.065774753949242	23.72907288444645	20.568222958103814	41.258012307682634	14.21775470879485	41.22210364219427	18.113614374405433	7.355392771269277	11.147770357976995	24.54903030711573	45.02971485298369	26.444133555534556	27.076285278048267	30.952050390068703	30.41260032408299	15.399948865411174	22.660908476153022	43.85038636747348	44.62019159991398	25.885021193319734	31.5233004879891	11.70046508670541	29.31748030318653	4.32464675625159	26.150604213680893
10.861423717951395	17.973134435757512	9.647096703466591	29.546506668682554	5.708283127207831	35.34956890501014	32.83251977591547	9.908047687161469	0.0	18.582992965274407	13.578327912212556	27.177470504280446	21.213368368164485	17.23254305275244	18.866612145308125	19.98799869826424	24.513153211178892	10.559616792717023	28.56095006423403	5.863831774467985	19.724036863039675	22.944627755147703	15.668267907258057	30.23472102605349	28.69525589852663	19.932745900538375	14.387540813243373	27.0747868478804	31.55085031816677	23.464215465619297	31.314290798507056	24.022719276877087	16.128189360390486	3.2628638113271853	16.459532799878605	35.26445319534555	19.236585343607704	21.13587491334164	26.96555715876674	20.595901263408937	5.496278584028317	29.671726966623986	34.476266017818396	36.19278879232735	16.062252051903194	22.587013764016287	5.5889420112553765	19.446956309640846	6.2888532032195625	17.591695407571322
20.770316180358193	6.916944238636505	25.048355333649507	29.418273166848866	13.04491235974544	27.72664337351784	36.5516495629844	26.535073231772692	18.582992965274407	0.0	11.30791128338346	18.81357352458972	6.161810020933377	32.60814165101542	26.869139128159993	15.576978846810547	25.86206161268719	22.24778736578816	23.521495140084795	15.350407087747584	16.979716235215456	20.220621576462904	27.874890861732098	22.91530558355632	11.484406105714918	25.286283583935873	6.996377830994771	34.04031861284252	26.88266248689104	36.293232506455716	22.555850305921282	30.848433376408877	29.65284809374221	15.882897869391567	2.1337128918824027	29.247087845824083	2.6329994277943958	6.8141124863488525	14.506629710394078	12.090020481372964	14.965523261359252	36.963928258518955	31.937032462991976	18.106065476063698	10.800264231925619	6.50641694221954	14.839141737979174	16.414050658094677	24.327291955150706	2.522953094667395
10.290934546953515	6.0873279312194715	15.897760222305138	36.21770239264036	8.778598633445817	37.481491282496776	25.952780758389537	17.865223487786444	13.578327912212556	11.30791128338346	0.0	28.405387090560907	9.843459370673004	22.647821468166356	15.573254647054657	7.051865093763072	15.501014313151924	12.058179956480338	32.111838681286784	14.394817679258212	7.532541525515763	27.533291368504546	17.154917504334065	32.36095913109305	17.15161072307668	14.047763642796896	13.35076042504088	22.820812411683175	35.50624371425128	25.348308916431975	32.49395506505876	19.595932752299134	19.186317840922058	10.339026158727037	10.130634925698214	38.48777389516133	9.985125221919734	9.381225236239182	13.56500344390327	21.03035149316694	13.672301388148954	25.750459802920343	39.90986796034629	28.604094700886908	17.664431430429257	17.70861215832266	8.011836995894434	23.38641237562903	17.21306110686092	12.39293255641907
35.066211814221	25.60827779344471	36.59827935774316	13.693352618160162	24.395282584142887	9.078626920843062	54.35640995010139	37.08384880453117	27.177470504280446	18.81357352458972	28.405387090560907	0.0	24.689339616701893	44.366904273674265	42.7186235265584	34.068238876873274	43.857920755514485	35.85032497349521	5.680123584079211	21.34088781987185	35.273432525070994	7.202596120429822	41.69679976956455	4.10302167109563	26.804479706839626	42.05140430102724	15.206023613256669	50.70003593989947	8.573802448883834	50.06280787898658	4.224452449250733	47.4190862456771	42.74514873603368	26.51754073939052	18.857740391390493	10.440993587368496	21.38078683319799	25.43893743957122	32.73144946204826	7.408383447854559	21.683954755695456	53.602487830733935	14.05555402578798	20.627963088836697	11.522416686282149	13.362911369886945	27.25431448475645	8.274095679551872	33.26742225463595	16.676139135415326
20.13350320650078	3.7597253246722246	25.567868206413543	35.57921413786584	15.528382776705614	33.431749625385095	32.34493857343196	27.412383735668595	21.213368368164485	6.161810020933377	9.843459370673004	24.689339616701893	0.0	32.489029369269474	24.623196940330082	11.188152176914603	21.713201153159833	21.895806688484726	29.58516750491228	19.449049208814134	12.859882026823055	26.382074578820045	26.919379000173837	28.786351676187568	7.564851641522661	22.392087586688554	12.736874723350015	30.870958738579414	32.920206972743536	34.933802654882776	28.23802224692086	27.85803032305345	29.004925288744474	18.082897685980914	7.243333019577638	35.12477453857689	3.5579204563039637	0.8204259972588629	8.348979901125617	18.20880680270226	18.906246999652403	33.7289265827694	38.04371331574024	19.321742795396638	16.851619837634278	11.601724593230738	16.321834517566653	22.55227366428942	26.115490070024833	8.658454823317077
12.375490612503215	28.72988444716004	7.867088239981368	45.953931311487985	20.642221247247114	52.57407755949796	24.032686479106335	7.379731582108	17.23254305275244	32.60814165101542	22.647821468166356	44.366904273674265	32.489029369269474	0.0	12.267970864114353	24.90114230116213	21.458941301264655	10.595206544975465	45.73125533252894	23.0963201167518	23.48114023977968	40.075927081495564	6.585962220742905	47.46712303625277	39.72332604442374	15.638252239468805	30.608364667187207	16.73477638240967	48.63709666489914	7.558032177675143	48.526097771549885	15.252735777662481	4.186639710789652	18.080372098401536	30.754708314768745	52.40903199108325	32.11859236046207	32.022350894086784	34.530116327773996	37.571203685828735	22.69945530858027	18.091522822312402	51.17733679390416	50.676716376798424	33.06380335044499	38.05933066036627	18.109521147607325	36.672917003854195	11.594536142019997	32.560709810010955
8.154530778296817	21.13218383112977	11.583311861293735	47.904072924357095	18.736989264651168	51.64255678317473	14.190463029455259	13.501891281511899	18.866612145308125	26.869139128159993	15.573254647054657	42.7186235265584	24.623196940330082	12.267970864114353	0.0	14.662359460126712	9.191311259079809	8.361953407728851	45.530578722540604	23.676697589934147	12.960720236138263	40.287178411794756	5.994425526802513	46.42439722134707	30.936108963179542	3.4483453822187347	27.587797558674655	8.287035185140862	48.79713944919117	10.910458492590898	46.925368007428744	5.1565659865289915	8.170505639570406	17.49041498667901	25.54586957139612	52.189448116148526	25.486214497602422	23.960647016521133	24.29246188533312	35.35042860728048	23.014624209232792	11.052646386686181	52.4508467172572	43.89160884479889	31.294568350978384	33.19698225671376	15.909152719327762	36.30935767568154	16.704393289011414	27.74509782364458
13.242078606715538	8.67897609662128	19.711902170040183	42.89650534759285	15.714119951746856	43.10499130721106	21.197907511892783	21.931546785284056	19.98799869826424	15.576978846810547	7.051865093763072	34.068238876873274	11.188152176914603	24.90114230116213	14.662359460126712	0.0	10.531504060634786	15.138240383860254	38.24988574660299	21.418230691858646	1.7708450975805934	34.0148341052145	18.522471334621645	38.12886553772942	16.46570072512782	11.845929138581566	19.58239794852467	19.899863693022144	41.65722061928795	25.519677542261913	37.98353544764318	17.04652433877917	20.88414486412448	16.880144135250234	15.213185478329603	44.39142967747769	13.347614732123635	10.398634828010612	9.730356629984698	26.880613940985565	20.689595018023372	22.699051207158387	46.310933215386264	30.277371129829145	24.03411652492097	21.991977754494194	14.445781161036974	29.886351541864837	22.43712398224369	17.431110851241634
14.157193835856486	19.077778790156025	19.67387938710377	51.368958312818094	22.270348035754637	52.936328874868046	10.700586063416848	21.836644979988748	24.513153211178892	25.86206161268719	15.501014313151924	43.857920755514485	21.713201153159833	21.458941301264655	9.191311259079809	10.531504060634786	0.0	15.392360974950932	47.60259790038832	27.97987278579585	8.93546649712475	42.910571234435714	15.09572788814541	47.841580067481985	26.347701932945068	5.915392515243534	28.85128999599645	10.29050615743745	50.99204475474285	19.00692989388037	47.901739950586375	8.275405283085375	17.349819415222793	22.156615151001034	25.20575025872858	53.987325725040684	23.780486010691533	20.917515855873763	18.426153463975425	36.509746305387075	27.245291828562014	12.784396017700157	55.298288266935955	40.634655046142356	33.13338364293583	32.34889290061647	19.937966219863565	38.77175778444383	24.228636213378145	27.479842330366765
1.9106786400048021	18.136258578456737	4.672244171517417	39.90101408294988	11.455055830298356	44.54711116410188	22.49330391583082	6.939184843185576	10.559616792717023	22.24778736578816	12.058179956480338	35.85032497349521	21.895806688484726	10.595206544975465	8.361953407728851	15.138240383860254	15.392360974950932	0.0	38.11784345474932	15.694630833411695	14.005962817994345	32.68877844991269	5.888277002582784	39.33468749214893	29.171417304605963	9.981789047111839	21.173587584619465	16.517776727692343	41.28742367460237	14.387011233013638	40.073505647659886	13.50233775561709	7.4126035530078	9.608873429298203	20.501850146419486	44.831472735305084	21.592647668068466	21.437866014374546	24.43628559081225	28.65953590821102	15.084229290401362	19.11974650090923	44.63530580870352	40.221890060840764	24.32878243867816	28.008631181301805	8.604762150975457	28.85784823904827	8.841883557251883	22.45267355211406
37.585858173392	30.072077512724462	38.19739966510169	8.238164543880258	26.827714745134465	7.147413075709101	57.883890068379024	38.35439256525189	28.56095006423403	23.521495140084795	32.111838681286784	5.680123584079211	29.58516750491228	45.73125533252894	45.530578722540604	38.24988574660299	47.60259790038832	38.11784345474932	0.0	22.74382545085555	39.309624206206244	5.690762899927205	43.82145916228801	3.4463271603715593	32.26872228033491	45.23879778741284	18.773266847701876	53.69726751131429	3.4074153364657715	51.95355986611004	5.742735119835704	50.427512876039394	44.59497818353201	28.536086062642635	23.219219088705806	6.7219316747417	26.14536288977167	30.29510837565321	37.79409622197054	11.46961359587131	23.23768056376974	56.551658668417375	8.546970842666665	26.138764887959322	14.48508718236529	18.64371649706814	29.69272924826666	9.260668612070566	34.26810667842187	21.191154622662225
15.523387174129246	16.92711451904537	15.460121148789456	24.239812009096912	5.815657159509523	29.49200837885327	37.179472602125536	15.764339895550988	5.863831774467985	15.350407087747584	14.394817679258212	21.34088781987185	19.449049208814134	23.0963201167518	23.676697589934147	21.418230691858646	27.97987278579585	15.694630833411695	22.74382545085555	0.0	21.635622245387548	17.167239414526197	21.197910232065787	24.371258122132502	26.469094891674313	24.162826167265706	9.678168522132465	31.963593889527985	25.787124636597166	29.216711649671886	25.461800295456168	28.789529615078692	21.86023516032413	6.186871265574901	13.265223899486015	29.45837910418711	16.716033788502045	19.598368738148455	26.50899045446718	14.945109372607327	0.7427351088444183	34.68548848005634	28.946314920128493	31.872588477310874	10.440582458544311	18.043371132214222	8.085501620719644	13.59086835902823	11.951099483606816	13.739065740221198
12.143273476207096	10.148715360017837	18.64305672047283	43.70366596023875	15.849330688541917	44.33402587888502	19.633171172639603	20.88994059788158	19.724036863039675	16.979716235215456	7.532541525515763	35.273432525070994	12.859882026823055	23.48114023977968	12.960720236138263	1.7708450975805934	8.93546649712475	14.005962817994345	39.309624206206244	21.635622245387548	0.0	34.92510419769958	17.030394925095543	39.31046395024942	18.23522419618763	10.08815422239608	20.564059222665474	18.141844421063446	42.71568275573687	23.844561743231413	39.24151784069327	15.27639787627533	19.413791720690565	16.726143641566765	16.463684523944632	45.53839061397006	14.848899327926123	12.082205169860007	11.352071089931146	28.015148801621198	20.897543991437594	20.951430831067096	47.26894537633412	32.015248362878964	24.97817250080509	23.44439785148626	14.28682672087342	30.782820065487243	21.69599761271434	18.714727783226625
32.25425663606476	26.268841468752697	32.59056194545515	9.198884346585809	21.55068645332686	12.768194853507328	52.99096775750457	32.69671566640491	22.944627755147703	20.220621576462904	27.533291368504546	7.202596120429822	26.382074578820045	40.075927081495564	40.287178411794756	34.0148341052145	42.910571234435714	32.68877844991269	5.690762899927205	17.167239414526197	34.92510419769958	0.0	38.326145354727515	8.149414064131994	30.22929488525242	40.190454670344465	14.457089942071201	48.51274124644831	8.620774645803602	46.38073858181219	10.00055728843938	45.259838008696036	39.02607862685045	23.081795007186876	19.488719506258647	12.333174001830958	22.83540272086971	27.014506091657292	34.7262262891776	8.494767348278293	17.69369335726691	51.33521056346013	12.387861195154938	26.851145328690563	9.988405728278256	16.59561101701541	24.386098656761497	4.146893892445189	28.589834261442807	17.73409795064902
7.111764157812418	23.19964289145792	6.648747637630057	45.21475955140655	17.311802995238544	50.33790018003751	19.355677399571405	8.097385202552996	15.668267907258057	27.874890861732098	17.154917504334065	41.69679976956455	26.919379000173837	6.585962220742905	5.994425526802513	18.522471334621645	15.09572788814541	5.888277002582784	43.82145916228801	21.197910232065787	17.030394925095543	38.326145354727515	0.0	45.134225763143824	33.896545894759385	9.19683210317615	27.061286102362065	12.47177943105381	46.94320128540191	8.514267764004236	45.917529599034665	10.090567103697774	2.410779303245663	15.293304941376757	26.213525428282306	50.54243515514004	27.011973850223153	26.37659537997917	28.224670421284127	34.53479533661226	20.639058377352633	14.63527983826034	50.10350616519597	45.685166929357734	30.18074117516404	33.78520719652087	14.47910132910982	34.57336786774239	11.935328462561854	28.22502663352735
38.64939466595392	29.69802460283944	39.79187216962668	11.458475067832293	27.90770710434845	5.221871652350469	58.294226554995916	40.122310639867486	30.23472102605349	22.91530558355632	32.36095913109305	4.10302167109563	28.786351676187568	47.46712303625277	46.42439722134707	38.12886553772942	47.841580067481985	39.33468749214893	3.4463271603715593	24.371258122132502	39.31046395024942	8.149414064131994	45.134225763143824	0.0	30.701048218474675	45.88135252982598	19.072314875710926	54.478449967268375	5.020076955428218	53.41337430303973	2.303777413882146	51.197883752234524	46.06606884199442	29.86503724611289	22.9273005758372	6.339260608904296	25.483804672751475	29.538358755245326	36.80010932598851	11.332176054384208	24.78981655179301	57.36758951622028	10.525428801715622	23.336984298991922	15.12994271708462	17.405182649852698	30.781686153537034	10.817202030474546	36.15982427732269	20.761578190011214
27.350392980235693	11.20226356229997	33.01709974807405	39.27507546795671	22.990620661254283	34.669946787257395	36.474524197077216	34.911197372526715	28.69525589852663	11.484406105714918	17.15161072307668	26.804479706839626	7.564851641522661	39.72332604442374	30.936108963179542	16.46570072512782	26.347701932945068	29.171417304605963	32.26872228033491	26.469094891674313	18.23522419618763	30.22929488525242	33.896545894759385	30.701048218474675	0.0	28.29403042789672	18.437028728796587	36.25651511240878	35.371516147646375	41.59877869261311	29.611083295854854	33.49307201273217	36.08188459540723	25.60569349530414	13.366656114146831	36.856759888571105	9.753161808227933	7.836284585562686	8.464335901738586	21.734584693974945	25.99202144418274	38.980906580926636	40.800969068334034	14.805838565141924	21.811737740529384	13.717809033398055	23.884778614823702	26.891585384329748	33.680267713262985	13.772687106041381
9.115219982433942	19.10208842855	13.965297589361736	48.187988246557566	18.791713926138456	51.0730103755565	13.017304411541376	16.065774753949242	19.932745900538375	25.286283583935873	14.047763642796896	42.05140430102724	22.392087586688554	15.638252239468805	3.4483453822187347	11.845929138581566	5.915392515243534	9.981789047111839	45.23879778741284	24.162826167265706	10.08815422239608	40.190454670344465	9.19683210317615	45.88135252982598	28.29403042789672	0.0	26.84538071000169	8.77335513882138	48.56749744283575	14.136628871598704	46.216614327626175	5.563072564080721	11.489639368179953	18.047065394997666	24.17748866026899	51.816187897352286	23.64837283996959	21.679291095380208	21.274845353841048	34.644021354532974	23.4590463313349	11.703295914674655	52.49581070077393	41.712985233041636	30.818202181312174	31.739159497460207	16.122569792903917	36.123160430911184	18.771987774485876	26.434370974509562
20.170156084771865	11.93204878714172	22.74676866860088	23.47739496528385	9.970746145532061	24.241254012413588	39.23351615538742	23.72907288444645	14.387540813243373	6.996377830994771	13.35076042504088	15.206023613256669	12.736874723350015	30.608364667187207	27.587797558674655	19.58239794852467	28.85128999599645	21.173587584619465	18.773266847701876	9.678168522132465	20.564059222665474	14.457089942071201	27.061286102362065	19.072314875710926	18.437028728796587	26.84538071000169	0.0	35.505109376265594	22.173878101274553	35.55374147667613	19.37939680773446	32.22507963830335	28.38980598739157	12.588805765290937	5.493791030730908	25.144964919580133	9.264925672663487	13.223344773571883	20.96139256315637	7.799238061648477	9.537815884040489	38.41316457048845	26.728997646523084	22.194430414544218	4.470754756459079	8.369447738598472	12.648634979671542	10.361149680216489	20.633907446484507	4.690119860097635
16.44068239667565	27.732621261691133	19.016827833753972	56.190166491676365	26.968445771348893	59.68561788019854	7.316201248740747	20.568222958103814	27.0747868478804	34.04031861284252	22.820812411683175	50.70003593989947	30.870958738579414	16.73477638240967	8.287035185140862	19.899863693022144	10.29050615743745	16.517776727692343	53.69726751131429	31.963593889527985	18.141844421063446	48.51274124644831	12.47177943105381	54.478449967268375	36.25651511240878	8.77335513882138	35.505109376265594	0.0	56.98802371521525	11.210272090095017	54.88415320195825	3.281185664961843	13.671410191898111	25.777432133368396	32.95080907953001	60.32758279178607	32.338493353415416	30.1247597850217	28.60220793682429	43.30116885294604	31.301479057075742	2.9301043322285985	60.713384427358704	50.135039072185734	39.36696401653864	40.504720192075034	24.163819465315964	44.50527444380504	24.304486621659937	35.207403754555656
40.810432092192606	33.46629285989346	41.19794697954715	7.230894780162618	30.070229591434163	5.638211135645492	61.248707295141145	41.258012307682634	31.55085031816677	26.88266248689104	35.50624371425128	8.573802448883834	32.920206972743536	48.63709666489914	48.79713944919117	41.65722061928795	50.99204475474285	41.28742367460237	3.4074153364657715	25.787124636597166	42.71568275573687	8.620774645803602	46.94320128540191	5.020076955428218	35.371516147646375	48.56749744283575	22.173878101274553	56.98802371521525	0.0	54.99756473922138	7.004099158611758	53.723164574971115	47.644250908636806	31.685563280457107	26.615643085857375	3.9323786290182015	29.50113975542621	33.63880658293647	41.093476885417424	14.858745602439319	26.31401825841828	59.83150846152244	5.531682181387382	28.34375606116186	17.863369093520415	21.842030378206992	32.92478418272909	12.48779491325181	37.10765746527266	24.572580555273312
15.591878115626436	31.284073214587764	13.838494486594813	52.80590309444248	25.73509763361466	58.59590668879931	18.335463205404476	14.21775470879485	23.464215465619297	36.293232506455716	25.348308916431975	50.06280787898658	34.933802654882776	7.558032177675143	10.910458492590898	25.519677542261913	19.00692989388037	14.387011233013638	51.95355986611004	29.216711649671886	23.844561743231413	46.38073858181219	8.514267764004236	53.41337430303973	41.59877869261311	14.136628871598704	35.55374147667613	11.210272090095017	54.99756473922138	0.0	54.27520494132732	11.10439493286925	7.358812319279718	23.558225806884856	34.67993511716263	58.67189656610487	35.30413104959132	34.3338733180002	35.19089038723111	42.96703794184583	28.7165285323203	11.661542348138944	57.88208740373268	53.95213825161404	38.56996873718853	42.27610008786491	22.93507158940438	42.748215026418706	18.54075792670284	36.717039481053256
39.289649371532605	29.43155114403996	40.77826048950605	13.722872918938641	28.618578030093737	5.193960659879695	58.444163044044906	41.22210364219427	31.314290798507056	22.555850305921282	32.49395506505876	4.224452449250733	28.23802224692086	48.526097771549885	46.925368007428744	37.98353544764318	47.901739950586375	40.073505647659886	5.742735119835704	25.461800295456168	39.24151784069327	10.00055728843938	45.917529599034665	2.303777413882146	29.611083295854854	46.216614327626175	19.37939680773446	54.88415320195825	7.004099158611758	54.27520494132732	0.0	51.60386178958462	46.952084645724895	30.723735994892056	22.78185686210186	7.2830421971498795	25.058033699432006	29.013184839223506	36.07212751448921	11.583925308928594	25.829090528784974	57.79065174374617	12.358343135178117	21.420096145053606	15.746483474094946	16.688351230863095	31.478432101192904	12.116211205605055	37.3543940122964	20.552540531222434
13.284502313394201	24.633652248398114	16.386620536600315	52.995950390721454	23.724511335425458	56.40468095066623	9.28362372987122	18.113614374405433	24.022719276877087	30.848433376408877	19.595932752299134	47.4190862456771	27.85803032305345	15.252735777662481	5.1565659865289915	17.04652433877917	8.275405283085375	13.50233775561709	50.427512876039394	28.789529615078692	15.27639787627533	45.259838008696036	10.090567103697774	51.197883752234524	33.49307201273217	5.563072564080721	32.22507963830335	3.281185664961843	53.723164574971115	11.10439493286925	51.60386178958462	0.0	11.691986110305246	22.603410120647368	29.720646668983193	57.052951460901895	29.202162766002157	27.128123195514124	26.080766121749846	40.02066579458553	28.118525310904975	6.193182567739511	57.480102208232935	47.16301097565122	36.08796679492466	37.29642847940061	20.934886478474233	41.24320086025876	21.621763033767387	31.971128359175868
8.947436709494442	25.263526307428993	6.559055119099046	45.56158419379297	18.48905072241249	51.24399526107625	20.80942270006558	7.355392771269277	16.128189360390486	29.65284809374221	19.186317840922058	42.74514873603368	29.004925288744474	4.186639710789652	8.170505639570406	20.88414486412448	17.349819415222793	7.4126035530078	44.59497818353201	21.86023516032413	19.413791720690565	39.02607862685045	2.410779303245663	46.06606884199442	36.08188459540723	11.489639368179953	28.38980598739157	13.671410191898111	47.644250908636806	7.358812319279718	46.952084645724895	11.691986110305246	0.0	16.228360846064465	27.914375843750452	51.313623015459854	28.926984208465857	28.48898793149143	30.567851306581623	35.699573994029386	21.35775605984839	15.503132994572814	50.583528395459886	47.58559321863401	31.27275404207762	35.40722979307028	15.741232189206308	35.390287902721916	11.564143354540663	29.855086434012453
9.338414624682182	14.764702356055192	10.216161517473024	30.418556851383684	2.849513074150515	35.0592548152707	31.060419467263657	11.147770357976995	3.2628638113271853	15.882897869391567	10.339026158727037	26.51754073939052	18.082897685980914	18.080372098401536	17.49041498667901	16.880144135250234	22.156615151001034	9.608873429298203	28.536086062642635	6.186871265574901	16.726143641566765	23.081795007186876	15.293304941376757	29.86503724611289	25.60569349530414	18.047065394997666	12.588805765290937	25.777432133368396	31.685563280457107	23.558225806884856	30.723735994892056	22.603410120647368	16.228360846064465	0.0	13.79772326197012	35.25522592318172	16.295919963155004	17.96976259464525	23.702864450015962	19.536311206260333	5.528018362823149	28.506644510688737	35.05568777115195	33.77941985382437	15.06736624576259	20.437448658082797	2.441165723295471	19.282596348252053	8.448742311230948	15.177821754378284
19.102322279416356	6.855261476353754	23.121862356498287	28.64206154511137	10.95286990410951	27.89270494129176	35.839484605365605	24.54903030711573	16.459532799878605	2.1337128918824027	10.130634925698214	18.857740391390493	7.243333019577638	30.754708314768745	25.54586957139612	15.213185478329603	25.20575025872858	20.501850146419486	23.219219088705806	13.265223899486015	16.463684523944632	19.488719506258647	26.213525428282306	22.9273005758372	13.366656114146831	24.17748866026899	5.493791030730908	32.95080907953001	26.615643085857375	34.67993511716263	22.78185686210186	29.720646668983193	27.914375843750452	13.79772326197012	0.0	29.212215697950008	3.8127504261891176	7.738532017426299	15.491838128315049	11.761191706660384	12.862185313026798	35.88062610401297	31.494554477819467	20.07191528715194	9.706670408737851	7.660769196968291	12.849626662113378	15.523445815749328	22.246246656269793	2.2813365486483645
44.2779113156195	36.007466755066595	44.90588661134039	10.316674664989497	33.51444005594418	3.0388434461408966	64.36587385433171	45.02971485298369	35.26445319534555	29.247087845824083	38.48777389516133	10.440993587368496	35.12477453857689	52.40903199108325	52.189448116148526	44.39142967747769	53.987325725040684	44.831472735305084	6.7219316747417	29.45837910418711	45.53839061397006	12.333174001830958	50.54243515514004	6.339260608904296	36.856759888571105	51.816187897352286	25.144964919580133	60.32758279178607	3.9323786290182015	58.67189656610487	7.2830421971498795	57.052951460901895	51.313623015459854	35.25522592318172	29.212215697950008	0.0	31.820639338510343	35.877501862115494	43.11751088752654	17.523248762045895	29.957389544726574	63.193631752118534	6.3600887967662425	28.309370393371807	21.000377221540212	23.711786217802917	36.38393779442929	15.974523660087428	40.91199131888717	27.068663891633655
19.980876871635793	4.703608555181619	24.790267544686152	32.030466490708115	13.547761520831012	30.2413623326933	34.480616049850674	26.444133555534556	19.236585343607704	2.6329994277943958	9.985125221919734	21.38078683319799	3.5579204563039637	32.11859236046207	25.486214497602422	13.347614732123635	23.780486010691533	21.592647668068466	26.14536288977167	16.716033788502045	14.848899327926123	22.83540272086971	27.011973850223153	25.483804672751475	9.753161808227933	23.64837283996959	9.264925672663487	32.338493353415416	29.50113975542621	35.30413104959132	25.058033699432006	29.202162766002157	28.926984208465857	16.295919963155004	3.8127504261891176	31.820639338510343	0.0	4.1838941606369575	11.905375308856158	14.72188399569187	16.24386066735526	35.24593305808613	34.56867858464946	18.673208447805266	13.304096246553993	8.669445060201609	14.894307872039978	18.994515853878028	24.631805380005336	5.1039535425198626
19.65256590363869	3.3660793394815824	25.19536564368093	36.20728178236765	15.479936953752844	34.20629053582078	31.540596858293146	27.076285278048267	21.13587491334164	6.8141124863488525	9.381225236239182	25.43893743957122	0.8204259972588629	32.022350894086784	23.960647016521133	10.398634828010612	20.917515855873763	21.437866014374546	30.29510837565321	19.598368738148455	12.082205169860007	27.014506091657292	26.37659537997917	29.538358755245326	7.836284585562686	21.679291095380208	13.223344773571883	30.1247597850217	33.63880658293647	34.3338733180002	29.013184839223506	27.128123195514124	28.48898793149143	17.96976259464525	7.738532017426299	35.877501862115494	4.1838941606369575	0.0	7.76254721175164	18.893931775653158	19.034749830955214	32.9758193338327	38.73763579478104	20.037234094820104	17.40854228338744	12.39523989748771	16.13098790390257	23.150717074507178	25.899626820993472	9.280408459299867
22.526800460036597	9.624592145224073	28.82071296009883	43.92447325376431	21.64672236815848	41.25150566811847	28.20130426135078	30.952050390068703	26.96555715876674	14.506629710394078	13.56500344390327	32.73144946204826	8.348979901125617	34.530116327773996	24.29246188533312	9.730356629984698	18.426153463975425	24.43628559081225	37.79409622197054	26.50899045446718	11.352071089931146	34.7262262891776	28.224670421284127	36.80010932598851	8.464335901738586	21.274845353841048	20.96139256315637	28.60220793682429	41.093476885417424	35.19089038723111	36.07212751448921	26.080766121749846	30.567851306581623	23.702864450015962	15.491838128315049	43.11751088752654	11.905375308856158	7.76254721175164	0.0	26.497904682906366	25.875368836737355	31.200319643844736	46.2926922018927	23.267248303880102	25.17105532958778	19.408477699997373	21.494364361368294	30.89916371772994	30.73361528574298	17.007431074026922
27.789079451190155	18.608310216093894	29.729495119798738	17.600542718924814	17.23263120671079	16.46290997572908	46.971459593759704	30.41260032408299	20.595901263408937	12.090020481372964	21.03035149316694	7.408383447854559	18.20880680270226	37.571203685828735	35.35042860728048	26.880613940985565	36.509746305387075	28.65953590821102	11.46961359587131	14.945109372607327	28.015148801621198	8.494767348278293	34.53479533661226	11.332176054384208	21.734584693974945	34.644021354532974	7.799238061648477	43.30116885294604	14.858745602439319	42.96703794184583	11.583925308928594	40.02066579458553	35.699573994029386	19.536311206260333	11.761191706660384	17.523248762045895	14.72188399569187	18.893931775653158	26.497904682906366	0.0	15.149537972244117	46.2068885380021	19.84702062403793	19.900949532977453	4.533738687890442	8.144383616568335	20.056404747057165	5.552250702300217	26.840421436918867	9.724397976664385
14.86519578636768	16.31275542253559	15.005685005072198	24.891099311545876	5.073169425804454	29.932210735543688	36.47424242869908	15.399948865411174	5.496278584028317	14.965523261359252	13.672301388148954	21.683954755695456	18.906246999652403	22.69945530858027	23.014624209232792	20.689595018023372	27.245291828562014	15.084229290401362	23.23768056376974	0.7427351088444183	20.897543991437594	17.69369335726691	20.639058377352633	24.78981655179301	25.99202144418274	23.4590463313349	9.537815884040489	31.301479057075742	26.31401825841828	28.7165285323203	25.829090528784974	28.118525310904975	21.35775605984839	5.528018362823149	12.862185313026798	29.957389544726574	16.24386066735526	19.034749830955214	25.875368836737355	15.149537972244117	0.0	34.03464911644674	29.55147503930243	31.71211607993673	10.623060913834571	17.90491854285059	7.365018544718219	14.044249319688827	11.692670484899308	13.445168301251263
19.172314997556285	30.628085999639314	21.272036967353223	58.924398216788965	29.784630112585976	62.57779219933545	6.971782311889674	22.660908476153022	29.671726966623986	36.963928258518955	25.750459802920343	53.602487830733935	33.7289265827694	18.091522822312402	11.052646386686181	22.699051207158387	12.784396017700157	19.11974650090923	56.551658668417375	34.68548848005634	20.951430831067096	51.33521056346013	14.63527983826034	57.36758951622028	38.980906580926636	11.703295914674655	38.41316457048845	2.9301043322285985	59.83150846152244	11.661542348138944	57.79065174374617	6.193182567739511	15.503132994572814	28.506644510688737	35.88062610401297	63.193631752118534	35.24593305808613	32.9758193338327	31.200319643844736	46.2068885380021	34.03464911644674	0.0	63.50194380537407	52.96437984088101	42.24900552529392	43.43147517039745	26.96159887966762	47.34504918223937	26.566079771419027	38.137477242827686
44.34794973221358	38.34307605775871	44.04681038104514	5.635350198365411	33.76013065763356	9.344907430647826	65.34607811495137	43.85038636747348	34.476266017818396	31.937032462991976	39.90986796034629	14.05555402578798	38.04371331574024	51.17733679390416	52.4508467172572	46.310933215386264	55.298288266935955	44.63530580870352	8.546970842666665	28.946314920128493	47.26894537633412	12.387861195154938	50.10350616519597	10.525428801715622	40.800969068334034	52.49581070077393	26.728997646523084	60.713384427358704	5.531682181387382	57.88208740373268	12.358343135178117	57.480102208232935	50.583528395459886	35.05568777115195	31.494554477819467	6.3600887967662425	34.56867858464946	38.73763579478104	46.2926922018927	19.84702062403793	29.55147503930243	63.50194380537407	0.0	33.77595861735363	22.291463391761937	27.190684017893137	36.54956593623634	16.53024773411008	39.583068941667534	29.550855718810713
38.64460925588961	22.765706777391234	43.1543343238841	34.30701134185145	30.93205135792766	25.490183175023784	51.02642209289336	44.62019159991398	36.19278879232735	18.106065476063698	28.604094700886908	20.627963088836697	19.321742795396638	50.676716376798424	43.89160884479889	30.277371129829145	40.634655046142356	40.221890060840764	26.138764887959322	31.872588477310874	32.015248362878964	26.851145328690563	45.685166929357734	23.336984298991922	14.805838565141924	41.712985233041636	22.194430414544218	50.135039072185734	28.34375606116186	53.95213825161404	21.420096145053606	47.16301097565122	47.58559321863401	33.77941985382437	20.07191528715194	28.309370393371807	18.673208447805266	20.037234094820104	23.267248303880102	19.900949532977453	31.71211607993673	52.96437984088101	33.77595861735363	0.0	22.88209573091007	13.838732996252775	32.91988625656672	25.261688193947343	42.20711041922996	18.620995138130276
23.55684089089818	16.357697890231773	25.234219569782034	19.021201732216184	12.873862411295155	20.34921622744652	43.401746892292195	25.885021193319734	16.062252051903194	10.800264231925619	17.664431430429257	11.522416686282149	16.851619837634278	33.06380335044499	31.294568350978384	24.03411652492097	33.13338364293583	24.32878243867816	14.48508718236529	10.440582458544311	24.97817250080509	9.988405728278256	30.18074117516404	15.12994271708462	21.811737740529384	30.818202181312174	4.470754756459079	39.36696401653864	17.863369093520415	38.56996873718853	15.746483474094946	36.08796679492466	31.27275404207762	15.06736624576259	9.706670408737851	21.000377221540212	13.304096246553993	17.40854228338744	25.17105532958778	4.533738687890442	10.623060913834571	42.24900552529392	22.291463391761937	22.88209573091007	0.0	9.529033035542684	15.731949013446004	5.893402556968458	22.310467418148097	8.284460196739252
26.68463941175865	13.314557156958651	30.294646499503724	25.569067755814643	17.63964644356179	21.879101457579118	43.044131875402506	31.5233004879891	22.587013764016287	6.50641694221954	17.70861215832266	13.362911369886945	11.601724593230738	38.05933066036627	33.19698225671376	21.991977754494194	32.34889290061647	28.008631181301805	18.64371649706814	18.043371132214222	23.44439785148626	16.59561101701541	33.78520719652087	17.405182649852698	13.717809033398055	31.739159497460207	8.369447738598472	40.504720192075034	21.842030378206992	42.27610008786491	16.688351230863095	37.29642847940061	35.40722979307028	20.437448658082797	7.660769196968291	23.711786217802917	8.669445060201609	12.39523989748771	19.408477699997373	8.144383616568335	17.90491854285059	43.43147517039745	27.190684017893137	13.838732996252775	9.529033035542684	0.0	19.96461617919949	13.56373387731336	28.743185431665957	5.560195955367344
7.893999366064406	12.838208052942134	10.333381936300952	32.09700786797492	2.875228636784336	36.00051081259363	29.128681444536372	11.70046508670541	5.5889420112553765	14.839141737979174	8.011836995894434	27.25431448475645	16.321834517566653	18.109521147607325	15.909152719327762	14.445781161036974	19.937966219863565	8.604762150975457	29.69272924826666	8.085501620719644	14.28682672087342	24.386098656761497	14.47910132910982	30.781686153537034	23.884778614823702	16.122569792903917	12.648634979671542	24.163819465315964	32.92478418272909	22.93507158940438	31.478432101192904	20.934886478474233	15.741232189206308	2.441165723295471	12.849626662113378	36.38393779442929	14.894307872039978	16.13098790390257	21.494364361368294	20.056404747057165	7.365018544718219	26.96159887966762	36.54956593623634	32.91988625656672	15.731949013446004	19.96461617919949	0.0	20.443646964335347	9.804320743398582	14.507780959905624
28.33405697907798	22.239673321858938	29.044486829377515	13.134996737001124	17.584770638690166	15.902623680249253	48.88477960018503	29.31748030318653	19.446956309640846	16.414050658094677	23.38641237562903	8.274095679551872	22.55227366428942	36.672917003854195	36.30935767568154	29.886351541864837	38.77175778444383	28.85784823904827	9.260668612070566	13.59086835902823	30.782820065487243	4.146893892445189	34.57336786774239	10.817202030474546	26.891585384329748	36.123160430911184	10.361149680216489	44.50527444380504	12.48779491325181	42.748215026418706	12.116211205605055	41.24320086025876	35.390287902721916	19.282596348252053	15.523445815749328	15.974523660087428	18.994515853878028	23.150717074507178	30.89916371772994	5.552250702300217	14.044249319688827	47.34504918223937	16.53024773411008	25.261688193947343	5.893402556968458	13.56373387731336	20.443646964335347	0.0	25.342785920912775	13.898168000424954
10.186583241123081	22.574273905745134	5.295930801645147	34.37846012650539	11.296392864370892	41.19942998478276	30.85758491984381	4.32464675625159	6.2888532032195625	24.327291955150706	17.21306110686092	33.26742225463595	26.115490070024833	11.594536142019997	16.704393289011414	22.43712398224369	24.228636213378145	8.841883557251883	34.26810667842187	11.951099483606816	21.69599761271434	28.589834261442807	11.935328462561854	36.15982427732269	33.680267713262985	18.771987774485876	20.633907446484507	24.304486621659937	37.10765746527266	18.54075792670284	37.3543940122964	21.621763033767387	11.564143354540663	8.448742311230948	22.246246656269793	40.91199131888717	24.631805380005336	25.899626820993472	30.73361528574298	26.840421436918867	11.692670484899308	26.566079771419027	39.583068941667534	42.20711041922996	22.310467418148097	28.743185431665957	9.804320743398582	25.342785920912775	0.0	23.589764906901216
21.12528022578456	8.938803921958732	24.838200046263843	26.927561891698403	12.33807674077181	25.68234681259799	38.118791827805275	26.150604213680893	17.591695407571322	2.522953094667395	12.39293255641907	16.676139135415326	8.658454823317077	32.560709810010955	27.74509782364458	17.431110851241634	27.479842330366765	22.45267355211406	21.191154622662225	13.739065740221198	18.714727783226625	17.73409795064902	28.22502663352735	20.761578190011214	13.772687106041381	26.434370974509562	4.690119860097635	35.207403754555656	24.572580555273312	36.717039481053256	20.552540531222434	31.971128359175868	29.855086434012453	15.177821754378284	2.2813365486483645	27.068663891633655	5.1039535425198626	9.280408459299867	17.007431074026922	9.724397976664385	13.445168301251263	38.137477242827686	29.550855718810713	18.620995138130276	8.284460196739252	5.560195955367344	14.507780959905624	13.898168000424954	23.589764906901216	0.0
15.277948089232432	10.236317294382081	17.97734073062138	26.729547323773357	5.2083878128674	28.85236695339351	34.90292001932652	19.09390292271811	10.280493963429732	8.47397410464702	9.493123797551045	19.9046254512791	12.437997623319035	25.816793338240934	22.814043145247034	16.32671579270823	24.760658200690138	16.266432527614246	22.99425662383783	7.063081401460902	17.00692548651885	18.15086955269779	22.153939126607295	23.643049346333317	19.409606846220985	22.271567192604152	4.907477545460536	30.835479695078753	26.34862798814257	30.64822322905805	24.11353900557282	27.555052762490856	23.500916746386483	7.978257423012246	6.344869029636516	29.54543978841708	9.65824452907952	12.640326879001522	19.853651248753494	12.550816368053665	6.58771645236165	33.72546669696988	30.53808197707044	25.923622737135418	8.54671996149678	12.460382665795596	7.767734517499161	14.016081717690938	16.31631399586026	7.311591617513918
23.191620870768958	9.19732719773633	27.29261315390978	28.32112932296867	15.013591016360298	25.7538945294476	38.94104772636894	28.70369951296104	20.388082774029467	2.4959085186526737	13.803789396656306	16.99313334479299	7.69861833065122	34.92232172246218	29.364043580137754	17.874543452512007	28.243129020920406	24.632566825225034	21.970702024137925	16.6353391320853	19.331657343392042	19.150216962164063	30.30175122532134	21.08854651552062	11.411164012918174	27.77341082504556	7.419896172164273	36.522730384078784	25.276866251466405	38.739765236253845	20.562477971676373	33.33613707832156	32.043957902475185	17.862975241931387	4.171763102010476	27.426573391602194	4.5663243190562515	8.45899684648393	15.823421255128274	10.748218393703434	16.338592869645925	39.444848734125486	30.47422383477356	15.931734623767676	10.40458481499243	4.117438215351438	17.00890160564958	15.589494350082072	26.30439530149801	2.8962753375982517
6.624995634568033	10.019854314616923	11.832518575581519	35.86244915431798	6.7181068666480925	38.51505236677583	25.35443185359567	13.773132367756697	10.2906634406673	14.169042132961339	4.096120387669472	29.528797659719594	13.768197542749288	18.8027048723768	13.267166137649742	9.705855050539727	15.589184531614121	8.231797552880474	32.640794072482166	12.50861907385204	9.471843202880114	27.64428216384711	13.711251209816844	33.31192371622796	21.185379037205358	12.599971625564436	14.347341775465228	21.173301657575266	35.97546269131913	22.129172349113425	33.71896242025841	17.89211772357143	15.561943082981474	7.2546774143370785	12.571581186264808	39.217761583393745	13.370054685511672	13.370299548526722	17.50689463828416	22.135083818148388	11.76664791395523	24.073690306983714	39.99178148597147	32.02373090085608	18.22318171671229	20.209682588187935	4.817013530736609	23.55285484151494	13.22951039963176	14.671505145491748
35.34875865460639	22.257373391606812	38.39398097162975	22.78514546777217	25.606912249391847	15.0306515841059	52.02950077228608	39.382000835849865	29.872393709076313	15.53040076287579	26.70855153309501	9.106026285544942	20.122007526145275	46.24761487059407	42.12966701904036	30.907423013951814	41.32944376209742	36.54762257533232	14.639992256184161	24.555470008936425	32.40580451831609	15.598422844311466	42.39765375309702	12.004589261691063	19.91808388961117	40.75114083834039	15.659342072625146	49.52065430572192	17.021141136081393	50.91146390469853	10.323751568575197	46.30402636800881	43.88066577207905	28.247538482915616	16.599217762783816	17.543459486259565	17.56284483964202	20.940504370813372	27.16735621447459	10.113471721759216	24.633631711769514	52.44864970936293	22.52756971150675	11.523354672080101	14.252526951169822	9.028115280654667	28.19409324938361	14.724910350126788	36.1593697143967	14.384608064271667
25.843131410420728	26.004977738055018	24.312174316649422	14.877960485964351	16.474908389742595	23.56063644801725	47.725969862462954	23.85431642203303	15.147407349878508	22.15122416102312	24.717414653748108	17.790649448989825	27.63702103773372	31.09132263857281	33.95309260635619	31.76492282758639	38.67810600204397	25.698409259610553	16.424171270396016	10.700257336102712	32.14087787765016	11.05943801084309	30.69713291966399	19.200103448034298	33.58322343528839	34.719504878155796	15.15783154000579	42.19841411643929	18.61440771739988	38.03571961826875	21.038261723625652	39.10632769453246	30.86520166397829	16.676971394681217	20.49366859736412	22.545471685076787	24.306118491999996	28.011293763095374	35.54762865089823	14.821110160124725	11.437703880365921	44.81668593341394	20.23518632990042	34.67440701884182	12.22886817760254	21.7386718957876	18.757644990815535	9.95638141132868	19.538816374979103	19.81110051895426
17.712621515732334	8.789342289326024	24.152915259371504	44.152055475436676	18.841498810738194	43.044692097961025	23.39253455805112	26.35351862595243	23.643434606017177	15.360659277492575	10.116396876714283	34.172970435070255	9.75279484521768	29.406584681929342	18.869374234336114	4.514232740083748	13.21714321490852	19.616160501132747	38.798843930359084	24.26980673232034	5.989908086353064	35.05743694741908	22.999008890095933	38.275266399390176	13.144998500453852	15.826738198232153	20.68482128991095	23.26693759402197	42.18237594158945	29.77631072455266	37.85874426494338	20.671579101693496	25.37185999314481	20.429856393494834	15.620267703107846	44.607746174296544	12.805251689621764	8.942082017917487	5.448626028864397	27.329479898095464	23.572281734705918	25.92400471497197	47.11376373608261	27.6419211085449	25.131011621580438	21.31749755193518	18.055021862038647	31.019260750945364	26.62860574701373	17.60983293389212
19.26613428635938	3.06535635794284	24.855776086439274	36.45345530570962	15.311698379443985	34.58003000704146	31.068577223703898	26.753276180958345	20.946984233347088	7.099632356188601	9.010973315885202	25.78850092375546	1.2796606566113626	31.6393805720949	23.505285837746264	9.922574205393031	20.442696570537517	21.06082292345096	30.608171871825686	19.53813592544877	11.60536161997561	27.265794026011463	25.963152393199834	29.889655094763192	8.161829463304437	21.21074459264392	13.37991410859148	29.649947141778984	33.958953221188054	33.89831121397566	29.388028633678367	26.655924291783254	28.0859756767258	17.764008881365175	7.914116892697915	36.22887083224281	4.467380903612371	0.4768574654797493	7.581662250253571	19.189244723505194	18.962839136726387	32.50016234360044	39.036058322826996	20.508227138200848	17.608898403547883	12.794061251010618	15.885919824647518	23.377805887338134	25.636037001083718	9.537266666316551
33.72114905804712	26.374277026008496	34.49245654985962	10.087621227867553	22.957906992583634	10.486535564502017	53.986047234209174	34.7326932720232	24.88240282788947	19.962866041296845	28.24064053950059	4.503715470076098	26.08690459262935	42.097391427265855	41.6443062394345	34.450189686266874	43.72319937251843	34.285878257700034	3.9027234215483606	19.03413689987525	35.47819357111975	2.8023225704465293	40.01867275251304	5.550911412216428	29.279699433861175	41.336387259455066	14.920374818827463	49.80195884747337	7.269618644276072	48.202818297093685	7.248468419217073	46.53098066875705	40.844883648695244	24.72568135276477	19.52106795473072	10.556766867720814	22.595641335008843	26.770656161186416	34.369174572777325	7.878108966287369	19.496618013023692	52.659609192820014	11.984260522149304	24.715179037227017	10.593903701615343	15.56246512041031	25.827171651955588	5.4546053234601315	30.71353049370525	17.566931101591543
28.441788103003816	32.199315420965846	33.08021194229497	65.97028434104789	37.018026596589486	66.74268658832358	8.698736782505982	35.01689280363163	39.11002196994442	39.11068224200379	29.815065128101637	57.71034008872493	33.95726914110018	32.40834307320833	21.517243738786757	23.642113537067413	14.754745869405744	29.353436326798438	61.81115003223188	42.73452510458725	22.50222145542897	57.34781884027187	27.20592030997124	61.76933858655484	36.39039732185168	19.379322218089605	43.05505155943699	15.881193129645787	65.21680623833824	27.014617549895352	61.61061141074768	17.233275577893043	28.92281609522226	36.876795694920524	38.854213884503125	68.02187730454128	36.72527321176595	33.13850165288971	27.941262128661098	50.50157336985431	42.00003683081608	15.62661554216266	69.71976310807413	51.194225105019704	47.44528537474642	45.381356800714215	34.68596131415064	53.20093420856413	38.084917590996746	41.061611421934344
33.21536535404046	20.909939138197156	36.01430872994469	20.99397752662832	23.24498520433005	14.70573871080894	50.566652219471884	36.93350256747213	27.336891915891236	14.030884140158188	24.94878600682537	7.383408522323474	19.15986965586526	43.87876241676514	40.20713323954357	29.58835567535239	39.88559686341571	34.342604605816476	13.061954557547589	21.93889482091958	31.010451179855423	13.274698976412806	40.21570196330664	10.888778889759402	19.981249428919572	38.986611843898224	13.274285213468865	47.758614225035004	15.790820935458813	48.72719133591259	9.632809518182109	44.51662393087024	41.62620396212413	25.82783483982553	14.82554251687743	16.898041659555403	16.28851936716573	19.964632299893506	26.669696338694695	7.390581449561804	22.042343755612333	50.688700037678984	21.31949200123765	13.583152133841603	11.580258720614083	7.62157793831085	25.89714355330934	12.091257839114473	33.625584199444134	12.555979089921651
16.611002563552287	16.500978309063957	16.902755514836667	23.176273940506757	6.369857081679124	28.03506146696818	38.05782241278014	17.275772616291327	7.367726318386597	14.340831990457838	14.534721637550218	19.81189553684793	18.786170682768244	24.58770038903526	24.7427491996583	21.58657733618255	28.638538419994934	16.906167177736886	21.348531942646336	1.5630146519277597	21.928868820534834	15.820863828896664	22.505332076075483	22.894265137178387	25.620379551617727	25.058357788817275	8.332810239368841	33.024692626763375	24.43903081169664	30.608278332930844	23.946929975335316	29.82159448884708	23.24948551700483	7.307376593832376	12.303566465842405	28.069296982526073	15.88444803781924	18.99506375786621	26.123186060387223	13.382156949940644	1.8971944177128128	35.781332723310335	27.74987216619973	30.50439051978553	8.879826525095476	16.6658274956916	8.93753297932269	12.147832241500714	13.503970509840084	12.578755418135744
21.078496644892823	17.878682263792754	21.626466535388843	19.04541155300962	10.439389104292458	23.311305009524375	42.124336723850966	21.960217613583616	12.060859559422152	13.854640512434711	17.425683648723624	15.182345684030603	19.332452657395	29.292852031187184	29.14472656173391	24.341136214033128	32.344107401144754	21.504007484854302	16.64977066308274	6.197345075634806	24.95822220143517	11.1880026231388	27.174146758733652	18.176943180259723	25.318302612028248	29.205812410373813	6.88417329640531	37.39663577653255	19.784411879682587	35.322737690596156	19.27660444367757	34.15944391637039	27.964508627605582	11.901374083429813	12.172584512054387	23.371652153610096	15.98512358514045	19.727049340068724	27.32952966131852	9.220759602560971	6.621326286894187	40.19733227936811	23.321428806628223	27.851985263750336	5.063642493351931	14.245403382485863	13.235952587072788	7.426338451047085	18.086397258471546	11.569826259335773
10.0050870648822	12.890637195297687	16.399278371733452	44.853582876694794	16.04260092464643	46.33400430910905	17.152087604083853	18.667353577816524	19.041943182974226	19.484346786386403	8.87828144494887	37.255481882977314	15.929031052163324	20.531051687381265	9.597522548916693	5.146007015974541	6.6232471384580025	11.732128855037606	40.980958468816546	21.83883578950302	3.394439388301157	36.320222667043005	13.989622320410405	41.228569707224146	21.59945168653832	6.700184670859741	22.22811340468427	14.942935295573301	44.371683380782734	20.500645263520276	41.31666454937967	11.979442272141673	16.396272668974735	16.336766148692366	18.692123083762485	47.36574778327122	17.565585132993853	15.181944108027118	14.695007298812328	29.89641119856684	21.096911676181982	17.802141582583342	48.70750194956921	35.201412522423766	26.515960068326507	25.99063709654067	13.977833955492477	32.17758447544866	20.046718688062366	20.972665623886638
6.013891366484627	13.723479047987256	8.65872823465099	33.825636277899605	4.79728251336976	37.92117441816341	27.531254562163834	10.214255062112393	6.049390563547538	16.391513581970003	8.320065222551147	29.186457871641508	17.343940540748434	16.335532377821064	14.100506446524014	14.136047456194394	18.653701708766246	6.671192530410268	31.581802303401364	9.661350446617522	13.743972410281273	26.24044780334116	12.547812813307216	32.70359540534635	24.895728806198683	14.514669693854534	14.553118479218732	22.37707305508444	34.79862466967034	21.012147877499153	33.41042120375021	19.170864532817845	13.844153867428004	3.54417823241432	14.466253379106147	38.28007432962213	16.230283326077775	17.074630032922972	21.87774108471072	21.989115545087923	8.970286708176788	25.14871635530124	38.35397628863193	34.497477343329784	17.6640434242258	21.72721825625135	1.9336997194430894	22.326274939006595	8.917273043053829	16.226221564907192
22.6950437171117	21.556516188913402	22.12911992968266	17.09119157403822	12.648949659242094	23.487799162425453	44.30922710828248	22.061792502106147	12.536648395319144	17.75333098645867	20.521785547558885	16.326745998369635	23.175298644004133	29.435499168599108	30.84921198667108	27.54309862560545	34.9125965836749	22.809968504469992	16.446282628657645	7.174299109110369	28.010289398063655	10.755588295834308	28.177788218705146	18.621077996111374	29.21635376808819	31.29902999769709	10.780265818480531	39.135724711976415	19.22093910812616	35.96742342501656	20.1053467499033	35.96382860028926	28.6518291740375	13.360862908087308	16.05214984395587	23.040827028765584	19.862452906372496	23.545276904705986	31.085160934817146	11.741710411406277	7.8533131077714255	41.84916464907184	21.939627200333653	31.18700368167605	8.343803160891648	17.832966303701426	15.180947652717109	8.052999617441621	17.887439708529723	15.461444721407677
2.812343389012742	19.152625528516673	4.243439340983037	40.67253425477854	12.435760508811107	45.49163968573927	22.118063996454364	6.48724519023523	11.221031069442578	23.31393554122907	13.068676673057237	36.82538275165452	22.911110966421727	9.579799336250016	7.929899912107699	15.889258235780794	15.484446930397581	1.0669727399932145	39.02311196138702	16.511207562434876	14.686416422789032	33.56682704949403	4.8774552888253035	40.283221162664844	30.156267834920545	9.888134236597613	22.201065240478073	15.938647178112843	42.174310508005306	13.352928660076326	41.04711832586723	13.010509908167997	6.345718212686208	10.489800949851816	21.568673032938886	45.740623159569104	22.647164862696258	22.442676724934792	25.28420696390437	29.657368588740674	15.919456005988067	18.47011314920424	45.45706074524195	41.28220885697969	25.307049969357035	29.072235648757015	9.602068730336933	29.766278606440487	8.898359758948342	23.516983481597638
17.83807918966563	1.8441264799763795	23.058022388212578	34.15304343434347	12.820254988578375	32.94488169589598	31.609962216874735	24.85119011084397	18.503400819293315	5.219547747161202	7.601252917678778	24.012699236329446	2.710014916599703	30.133356133997204	22.882952233983893	10.476994042492786	20.9104095124531	19.544076458858918	28.60664599978167	16.862696303457692	11.977281615588355	24.997348133012185	24.755391106923348	28.111450057095944	10.247048634738682	20.91459709018785	10.865377470970683	29.563117556333882	31.987934455661232	32.923796068255406	27.77534877115912	26.45393241063034	26.766123819129778	15.375621427090826	5.5110435928083445	34.436421277895434	2.8731627956260013	2.7363577814559994	10.165914139077532	17.138664342600006	16.298421383932805	32.46165708624798	36.94799254497382	21.054675984833587	15.195096263798277	11.522963254052783	13.643530738465252	21.031814450252497	23.445054611329375	7.4156651526635065
1.2918090519286267	16.430087852204426	5.78138680708203	38.61345798274222	9.824682716182966	42.949921468278	23.24127916094058	7.968886021284662	9.593088689050669	20.438455319995736	10.373813831408677	34.20150729490906	20.18888664408428	12.335708847581232	9.342995733168035	13.968527675848346	15.418601996182277	1.8115857405183144	36.5931753780058	14.373652671678222	12.982151545374533	31.21671118116854	7.642620157238746	37.73211508308144	27.519028028287085	10.405823261516636	19.43474223404725	17.61641626410066	39.79391015846088	16.155406884888773	38.425921497408524	14.491004354856756	9.224175969997676	8.205434741655417	18.69035647729569	43.29689200557954	19.807652582587526	19.751938061442328	23.04737437775473	26.97227082707923	13.730224709958827	20.313742364428332	43.255533973380835	38.424120021528815	22.6801972336614	26.202261979361793	6.952649819494498	27.33403559562795	9.024977981106638	20.64521786089939
21.821237113009765	30.37328117013315	25.1930323856958	61.222133704734794	31.82531053309786	63.77667909942368	1.3678936195595366	26.865944408469122	32.66317463906858	37.08955100621427	26.336271775855455	54.71159880513779	33.04366947823497	23.198516539863594	13.87569867234137	21.864958452936193	11.333484722880302	22.229749794789047	58.13249017403474	37.160708645712035	20.254610312755684	53.17027112676564	18.784409770705555	58.621292452448536	37.37328745287343	13.034161709776557	39.549468820096834	6.475904830589245	61.484331630316206	17.270823540194307	58.82308110867977	8.817944318341848	20.117374650005747	31.00984159634738	36.30763021930157	64.65194813931382	35.07632461061665	32.245736499698836	29.15920336558417	47.3138033153906	36.464621172663875	5.751865603923885	65.50136502623461	51.854430226263396	43.663335155811325	43.59220318812408	29.147972235304294	49.08093324537827	30.438336448063588	38.5889002783281
35.39421524744878	27.29892480435695	36.36005798972674	10.537029091319665	24.63241976843115	8.577897171640307	55.379598809930386	36.652792351658164	26.777828649684736	20.698285124393127	29.524627353747324	3.1826422024363286	26.743496809558724	44.00663948184529	43.249619566187704	35.54783835737892	45.02553488829387	36.01998924454923	2.8615575246536262	20.917764463760708	36.64484443926847	4.80255652941203	41.7893005629372	3.5111622431486023	29.428729424478778	42.83070743836297	16.17447121912592	51.362010456999556	6.184430755442899	50.02493672463374	5.199468853638514	48.085103301054694	42.671150288241044	26.50136141990818	20.45416013359173	8.990667978015136	23.317416995533343	27.45853651597477	34.939398316749525	8.693063646893155	21.354432278889412	54.235493516352335	11.405711509725512	23.806609539277535	12.012620553316959	15.786785783885383	27.507263321079616	7.335388315677773	32.668792735952344	18.393450686753617
22.444947906793207	12.034954950477498	25.405237007696616	23.63077983196389	12.622441218045394	22.867646001305843	40.6281829965071	26.472371997746723	17.248291661944943	5.806963959053885	14.690758956752902	13.796141127475742	11.956161179898722	33.247589983968645	29.571454036636442	20.309860423087308	30.08070739496261	23.572201203880613	18.039123314373303	12.550409883296243	21.48167800415392	14.439410171869012	29.442151297011932	17.829961284039893	16.694913731840586	28.565854776652774	2.8924579485255153	37.30463928206494	21.436556197731107	37.954535336001584	17.822887426714654	34.03722091158253	30.877268063972227	15.325538303058044	5.180359299281725	24.081607977288837	8.40206035250779	12.576502401405216	20.305104156867532	6.588263805876722	12.426429425047308	40.22892183000785	26.329452690949978	19.332909464812104	5.124462125445906	5.495367937115361	15.178917295335532	10.607607579583593	23.473324685838044	3.298128530220776
26.00948605789869	26.201186750493303	31.621977603483412	60.99696489108946	32.94158530865657	60.72918997792058	12.448273304699873	33.77248764027109	35.97101020764635	33.00469840803381	24.893382937247846	51.79764007943439	27.465287098683657	32.780025259646855	20.72943328605196	18.10376917799116	11.951698186920243	27.32441847818529	56.22395660293875	38.756632039412814	17.36086598359846	52.10919676442399	26.723831775567128	55.892619684949715	29.176256661134648	17.74014026729902	37.66137510035593	17.922956545070072	59.62671952967471	28.857731230329012	55.551625966671956	17.884251500164996	28.83246345810075	33.33298813564492	33.02524502348973	62.20756267228793	30.497329825228753	26.660204534520773	20.80262993215739	44.78400933847087	38.013940668768086	18.88026227521385	64.3752926957564	43.9417954756038	42.12304939845195	39.044161078240585	30.97406736930227	47.98580749830778	36.14593822887092	35.13954441722231
20.896686556832357	28.969052174494966	24.567717162063754	60.12041695886371	30.725469630290114	62.497516884006934	1.0875065022966772	26.319450689365624	31.756830284106183	35.71042888892881	25.031443481804832	53.42683090267454	31.60327596368428	23.02998284384837	13.103021955347147	20.432270736888277	9.905153286154349	21.408292971955017	56.91199775501117	36.128968591935816	18.83729102073498	51.99477734615936	18.285415866241557	57.353001814463916	35.89188417840341	11.966541509295082	38.28595080799469	6.353325880197218	60.27230543503619	17.465679589167337	57.52529730989031	8.206139042384203	19.763179122664102	30.002810943025978	34.9609656587293	63.40851410210966	33.6726603372024	30.803273830481956	27.67485696112552	46.03576318103509	35.42558783960146	6.314407761944104	64.34294911171007	50.383332166166895	42.43345685446242	42.20941565714391	28.085304611657534	47.893831793724445	29.771108861525256	37.24161169009161
26.042532932330126	10.636175577929837	30.555438710502735	30.615819770367473	18.580706699046353	26.50869801235656	40.1512550950141	32.07581120259611	24.062372083660478	5.554990068461607	16.14350703543753	18.281648209512653	7.841330421463971	38.04705724318024	31.636760978166343	18.95913899596601	29.488823202499038	27.598431472233543	23.65979291847995	20.44145025081908	20.579749666021836	21.600016029170728	33.10902699801957	22.26149700610289	8.66304392061131	29.728257774969222	11.167521509437398	38.368001043846924	26.816345057052818	41.44009836040347	21.357402633708297	35.26714675648114	34.974179341758344	21.424224642915938	7.628235916378557	28.511857966011497	6.1602534207389175	8.65871893433636	14.817622435814712	13.11287628085273	20.13629108433991	41.260755782480054	32.2037409655366	12.630553887016024	13.713858642817549	5.055401151427654	20.386270391540375	18.39300175347355	29.871918622294338	6.703805318484245
38.17964829402152	22.38546679815623	42.62691263724566	33.60182474782964	30.355817420753336	24.88222094575619	50.826504242714456	44.072919134470595	35.58720829891193	17.581687138143636	28.1804772819759	19.918589587398618	18.989546242850963	50.17463015310615	43.51744704200732	30.00393149781275	40.39669042354588	39.74137001632192	25.44144304080349	31.222963786147623	31.73395323502326	26.12186921925205	45.233274243138624	22.66068488420493	14.731102985115552	41.37929799626518	21.545429092996173	49.83610087139034	27.671255717680722	53.523800306834566	20.7614583533745	46.845290757520175	47.1153580960762	33.20134678049678	19.5247970133259	27.68420439462925	18.226129354243586	19.7181321541291	23.177229844462282	19.173665130485656	31.070476606476973	52.675147840156995	33.113488982427725	0.7325759553020589	22.178614805895965	13.18202246223997	32.374360117178696	24.53019365902993	41.621363243454375	18.031636648218278
15.820570327738725	19.56473022246489	21.413399674544948	52.52023170460775	23.591117760597303	53.73793982028993	10.416595948619197	23.582459972205047	26.05122311689426	26.430515948382876	16.450245898550836	44.66622734894532	21.96731989931021	23.167519251523796	10.906305967834637	10.899719548275877	1.7545311693958654	17.10012456647425	48.54947870766509	29.343830090309023	9.45771442254313	43.9613981467123	16.833961198042758	48.6805764203504	26.15160707231775	7.664942077705105	29.776945314970785	11.190450144602819	51.94779337673939	20.48414377311583	48.66626226470605	9.55621280234692	19.073528878277198	23.61059875976552	25.903965879860944	54.86994970478508	24.24576938509708	21.158056477147106	18.019294046321452	37.35947058541925	28.60551984456986	13.459925162561133	56.34576931841956	40.6263233800198	34.11459854059016	32.87800404628877	21.346842977381073	39.81617236474975	25.92793564383345	28.16291228901652
7.560131989758224	22.547925579307215	9.165153201985946	46.91876461400017	18.29375117925134	51.41694796547718	16.546839211402133	10.850562442343096	17.48035961364328	27.776903804871104	16.671921772906323	42.62611026587207	26.180100638009293	9.102559871673208	3.1730254409855916	16.936943147185378	12.361587664681998	7.0266952676530225	45.07619234075539	22.721289851613555	15.324294121569341	39.6844857023174	2.922096157865516	46.19699255209811	32.85377851249249	6.546756926375197	27.699257940752073	9.871790485509452	48.27066684328246	8.762224991762194	46.84966062132804	7.26321879864807	4.99926074852103	16.62025425860515	26.26981905258379	51.78056421551748	26.65405819579548	25.574500947648637	26.661119479530623	35.345400404937955	22.109585299360766	12.265117592461447	51.661047556300325	45.26108989533124	31.114771114834948	33.91916203703679	15.418533500535855	35.816522798093146	14.440443426891507	28.38492587350195
15.899531830806517	26.809614406734358	18.791365254554215	55.61262899731844	26.32985959417688	58.94462646871723	7.12367485439615	20.424510441518727	26.617653301926133	33.15979862687582	21.969427791221058	49.94353720812094	29.91998674024607	16.94051978991508	7.760146256635655	18.921898306567996	9.278005781377246	16.080826539576645	53.00650042409291	31.40687010160078	17.16719822955728	47.857619846242876	12.336344242401985	53.74264880850636	35.26143812584233	7.937643301381822	34.74128060489812	1.0135540942325483	56.30896572133109	11.774827536459483	54.11985971735488	2.617420584283496	13.694669233089348	25.220663160374677	32.099637671338186	59.62189190495816	31.429001055758633	29.16991428335695	27.591710420102807	42.54001618894408	30.73593496602309	3.8184719331740062	60.08821765686157	49.17064498964433	38.644384486585125	39.63384179494408	23.5466106823085	43.83300128612478	24.059761818505198	34.3614477842142
13.684203193175573	19.564066597285994	11.936639871744832	27.070582575613265	7.20559332538436	33.514727825402375	35.65274460589728	11.799015911432054	2.8291094516499182	19.221880626609575	15.73843082504836	25.664486797578693	22.55387015761685	19.176235081599007	21.65429372325503	22.396781091120022	27.311772818689388	13.318338570914364	26.589935551468752	4.599852436083441	22.248263099871387	20.917570934751815	18.224959288787225	28.48438779569724	29.886844152729676	22.761599295429917	14.129321601342323	29.833913094452992	29.461943988618312	25.760191050179056	29.715778434000928	26.807705599016693	18.491426831869525	5.525441146711546	17.09162383179845	33.24666702910072	20.226005801295113	22.568865613661647	28.847930410030813	19.491963585555	4.599477191391023	32.39862817698898	32.125707498721894	36.27971969044185	15.012395471295886	22.49060069880441	7.966593155208712	17.66958944884306	7.6850889715182955	17.889623031300708
34.909456872770534	31.569564953959627	34.014451003276974	5.004996482489158	24.700259033920624	15.459758077948512	56.44889066281309	33.67413380616029	24.590516333472124	26.054828660649754	31.891998811115705	13.209470151018108	32.158793870868806	40.94960207312718	43.06357649269468	38.71417701591508	46.83293357316377	34.99672759607754	9.057646235647825	19.387527627485976	39.41747017293254	6.661020691079344	40.255980040610886	12.476992650516875	36.5583192626969	43.456931997303265	19.64927235605026	51.35013651391479	9.910505583154643	47.807637349749804	14.738019128435624	48.17581622333182	40.57269216418107	25.574397302106153	25.024218702643317	13.70099199118257	28.604062467858284	32.7273098436537	40.489186557902045	14.923954233399597	20.05824028100521	54.0602237384667	10.404604202187176	33.44242108868416	15.321038731365263	23.068067758943847	27.337398483960325	9.695644241237266	29.373468652025306	23.53238415371597
47.693162249037734	34.902007189198635	50.22394421792874	24.369226345670395	37.54168517122412	11.844164494788627	64.68021251557983	50.984262116517186	41.18445702480415	28.20508963285632	39.35275271065295	14.803331857749155	32.58654301079114	58.08573954118354	54.69632048453052	43.524465605214644	53.97976036958094	48.77796795038007	17.178124454672776	35.498241345121315	45.04877299579391	21.57659789123923	54.66114694430855	13.804425410846301	31.15218918238344	53.40030251617591	27.619260120947633	62.172765470567896	17.138463194574435	63.16420498691001	11.651648682770706	58.94654264137211	56.006454618000504	40.00785976711404	29.22605001556908	14.77210913470655	30.19995051695696	33.40681185558809	39.06732400470729	20.588562781093877	35.73002849411207	65.10196573595063	21.131848713693756	18.198850116162937	25.122265820420747	21.701758808557607	40.26586541911668	23.049335346069817	47.42268897981507	26.98265448182941
29.80982667549315	21.123003543865284	31.389754348923127	15.279111932299386	19.13296922663274	14.170564976403249	49.3293659281855	31.934758109816222	22.042754349822914	14.599616100464148	23.417062496188027	5.262382320129602	20.70503197839654	39.18390327089597	37.497129301571626	29.362939523645977	38.9128925158407	30.588023723631974	8.95149227486003	16.248801413951316	30.474243025668752	6.362414224905834	36.436044059279496	8.979558731433599	23.99600463599832	36.904796096134355	10.097649079771227	45.51708717695257	12.34332986081788	44.810268395249594	9.486327063489927	42.235997373709544	37.49948516058255	21.27578720311292	14.272782812250359	15.079424273723001	17.22998348167223	21.397109854506095	28.97599860953039	2.5187682759299075	16.547763267768875	48.411858252717465	17.340532040034553	20.939202762062315	6.260156412252513	10.297369034918637	21.992105230126107	4.46114279598848	28.199636483087385	12.242999066867096
27.78048198824702	30.904171470142913	32.6312426895635	64.89905684760639	36.07902700576307	65.47419851754425	9.076194032198387	34.61826345360247	38.353738024968735	37.806632580413535	28.70158773157263	56.45642444213995	32.58011763420139	32.32846999505472	21.125622148503616	22.400136754730113	13.880779820184438	28.7747989498483	60.620652568021654	41.82668630276644	21.320152155517075	56.22012886079976	26.922367932631833	60.52433042542333	34.89297400443182	18.795441751407818	41.88421020055293	16.01988327659293	64.02762114720821	27.219897434730687	60.33138278266844	17.085129962251422	28.729787674054723	36.037383751424144	37.59909723918921	66.79154133407167	35.39698335766688	31.76270096718771	26.451773169443932	49.27892862914972	41.08920662573196	16.047233231714035	68.57961149386581	49.69368618224625	46.29285904028062	44.041748443961374	33.8084869305846	52.0742141634025	37.5589720626636	39.79256841964297
19.04634574875891	11.540165326622107	21.591625241969414	24.039023598059078	8.814296445027585	25.23713509289714	38.299798296716716	22.583742474600427	13.292690925022026	7.25445916887561	12.492981896418653	16.23086325115568	12.682256487616453	29.45263575232778	26.515157483102254	18.894833296468473	27.976215305613906	20.03131466421786	19.626535456361527	8.756821160270368	19.80791971937461	15.1252051089589	25.919478476290916	20.049801944823695	18.738259849546125	25.835882269100146	1.1565409035313252	34.4692278612001	23.016595132585795	34.40835341600074	20.421654880297655	31.188245393523545	27.237491359867978	11.440278299122095	5.500243214122011	26.066222470871324	9.312612540795929	13.107944462805778	20.78483368231802	8.838819098230264	8.563941844950321	37.37198362197832	27.461850383427244	23.14944011733797	5.1772090691437835	9.364766011026388	11.496312513535148	10.991816470227867	19.522531531585177	5.175709878071823
44.81758928866413	31.94872073982304	47.45599483341964	23.483557094631628	34.73884359702079	11.551257700642916	61.72689364873832	48.263570503477006	38.506782468839845	25.251937731866064	36.40985526086634	12.656726268246338	29.653478774788734	55.32195429820963	51.77353679443294	40.574347633940214	51.02637678650613	45.926679977675285	15.80922843024199	32.874747328517195	42.095930370444684	19.68784124822399	51.80543662458964	12.364279702076415	28.393271307904826	50.45671876253713	24.79205726433783	59.22853880142186	16.331343291601257	60.31357796599131	10.086349995806245	56.00498889891643	53.18066326912607	37.24187141641388	26.28592420922824	14.58691943407308	27.247032771098514	30.47387660758004	36.22219000120305	17.931829388618358	33.078948666846635	62.15743084295818	20.868258955723597	15.949099623017041	22.456278090262426	18.749546951310123	37.44017159014316	20.773019892920182	44.76588735088299	24.04758728913397
13.138814494878513	5.725249002499544	19.371817937448693	39.91932746170294	13.45735372233388	40.035800239690225	24.05309532385292	21.498301017653763	18.213881637675527	12.566363112617335	4.694194331546865	30.995825773979053	8.639941705293461	25.32956748379512	16.198171553263734	3.0741371400859894	13.352837546376609	15.040900340842953	35.185043633054825	18.99153989908538	4.425071011615188	30.995267413826223	19.239117233887324	35.05513644042865	14.789709036017701	13.785115481957046	16.54771733377437	22.23279967249566	38.59216814247417	26.809249167640978	34.919064440136395	19.22267789574785	21.501778544995542	14.996714030342593	12.143110442251103	41.31740559455662	10.42765401230073	7.905515546259022	9.453750004155404	23.80777778740359	18.2800393605742	25.09704722920354	43.26997426244139	27.94196575832001	21.0085684175079	19.0211312329983	12.626851575701075	26.875282812068228	21.41274814985689	14.36853075115889
37.34964704348693	26.37540966253616	39.392053565830466	16.82629180866217	26.883037734002805	8.79145354523744	55.75814206151148	40.03387061001556	30.172391041016212	19.459091818817434	29.889174981740556	3.95667901626126	24.905357566889155	47.225904800892486	44.74056794952532	35.01433696372554	45.133754636374526	38.28185545965766	8.588971395493768	24.420424057108313	36.35330309231213	11.152644325307788	44.16511508379919	5.604796899076479	25.878857881825912	43.804167037141276	17.19385721157584	52.53887974089172	10.615983464124845	52.61638350746834	3.849471165756531	49.268744784561015	45.36218743688424	29.20475794106976	19.928016982427163	11.115021715905295	21.866636916871787	25.697879319812834	32.558552259203644	9.669063811568332	24.689023600212042	55.46148957616665	16.08568106131531	17.732197792625705	14.162200215194776	13.303633123742594	29.688306703809552	11.957900329159907	36.36819837040332	17.65527916460937
19.06247616889249	18.190917181782165	25.187998339202597	52.814516366647105	24.943175596049162	52.77600649473695	14.18680491987785	27.431056545700887	28.33852469560587	25.067375040213776	16.733932112720616	43.79308111058957	19.806508254445387	27.874136791926304	15.656203830203488	9.926343118115357	6.655800026467224	20.622814501752305	48.11696988492712	30.75414317393716	9.208654920890218	43.94003572909778	21.378773519965293	47.87707654572006	22.687299253332572	12.239874810505977	29.50052785851205	16.32375842408608	51.52271331179087	25.657160008135236	47.616871532264675	14.791390176119657	23.71235682288273	25.539781547465243	24.9621410550726	54.173133102643924	22.62939247141079	18.988011813630063	14.256483661061944	36.70244825596803	30.01279010235792	18.407906544129627	56.22484289419996	37.445175926340696	33.957097091125064	31.26423177332034	23.13531406565035	39.81260172304249	29.22914530318099	27.117034331763882
12.215295752941882	5.200438122276365	18.281581498840236	38.52288688328807	11.869585807406109	38.956776132439664	24.805154579286167	20.35941241289385	16.685184316077553	11.75350737350085	3.1237254647835	29.893869242182078	8.577672404721271	24.531829356781568	16.04565785838711	4.373801610207881	14.129610398001288	14.091693537728089	33.95299005057909	17.40115594595381	5.380754421731531	29.653810396425055	18.618787394478005	33.92970983203366	15.277759183792185	13.908397199646929	15.239041025801892	22.53419101128644	37.36003396696792	26.43404143386545	33.871365805806604	19.43407979596016	20.81517623767804	13.454637255796122	11.105479965779605	40.160074199942166	9.829532280991508	7.927086437958294	10.676823008873933	22.636973725832593	16.688912152754337	25.43277447411896	41.965943764896615	27.86744217377265	19.679646636950505	18.256126584541114	11.105628654902679	25.52150456068448	20.068828483313467	13.368904901862733
21.482103280715755	11.881113539714194	27.9599376015316	47.10059064714419	22.720321774444802	45.132075339325816	24.18755099439574	30.181035236921357	27.601449549190015	17.833184173704627	14.04823549370376	36.453724747490675	11.771707962079962	32.890791849981824	21.823533047510747	8.249488465727422	14.908380414549619	23.371642231974203	41.33976644900004	28.049560594557178	9.441844285409655	37.93448919848936	26.39040869894442	40.547112726001444	12.79134892642131	18.57443961040089	23.76702519607989	25.1957849718261	44.68449720911304	32.69830126054596	39.939892621863535	22.923013722475243	28.78956103035052	24.379129019761507	18.45997411476233	46.883421837422375	15.201929761221923	11.045758926145297	4.348165404333453	29.923199475469787	27.36472454179009	27.65677987968059	49.77021626033782	27.59695643223077	28.139584933311145	23.253761948003287	22.014775434361507	33.982464139052844	30.573264165279813	20.245041904065012
40.87218532139932	29.45363556133791	42.96472813385828	18.057964772358236	30.44134127661796	7.4455601232426725	59.0107971099486	43.60434115107892	33.738215316266604	22.54964165381343	33.223253251558205	7.027662606388757	27.73154174274353	50.798949994606325	48.20186282640108	38.12561966595305	48.35367716629506	41.82643617770166	10.125926908237844	27.97488044857593	39.51639784976619	13.917413391097934	47.71188646896447	6.690599448369175	27.977814324004772	47.1926969300928	20.704133519629888	55.9435974681128	11.119098511880201	56.17110425186252	4.386865480936066	52.679643608232745	48.92480034970127	32.775538401197565	23.17801560856487	10.318261448075267	24.858210249742026	28.538720696072325	35.09748460282495	13.239232268170351	28.251822405721434	58.86971602265279	16.170592627413964	18.045241674407336	17.735217661695625	16.198490951529827	33.23877810125973	15.280909850377997	39.92505526747101	20.896881237735315
9.582372528083704	19.243973159051134	7.291595262728931	31.735911726024764	7.490473531327572	37.81726403394558	31.38909020753684	7.412925432288772	2.5025576491869934	20.534051284786923	14.295096521375326	29.677684606972914	22.664669768851304	14.75685883102027	17.263506954785566	20.204808545375332	23.630945346456336	8.905075155749142	30.995672540265254	8.351426147981412	19.72346091132735	25.359700020187375	13.564502175213178	32.71442249717509	30.2115677337219	18.68334213354243	16.742287639814602	25.34369389516775	33.951238854951846	21.12961572717411	33.81040738316685	22.390741842069357	13.83369480029413	4.6755753471468156	18.435656024336918	37.689014456942594	20.967735247455675	22.510473677258535	27.848907448429618	23.08760756098883	7.998590468811077	27.848234618583994	36.7557088534561	38.34197656112812	18.553943037292946	24.84729180209528	6.422413032564407	21.916155741082147	3.898266900772713	19.721068521082916
47.77157067805204	36.537198658057854	49.568147384189906	19.5778962156976	37.22236134504077	6.846574429468201	66.1128602133706	50.07688796915659	40.17091712450854	29.64067339558291	40.31016686515562	12.993531029252765	34.72341936371785	57.35260923829825	55.205253785913165	45.213017511159876	55.45542923574321	48.65778681561263	13.427336575029722	34.332951229036475	46.61326100861768	18.64266969259136	54.53083531958669	10.49412663689766	34.46039173043041	54.25778254631023	27.642295958960574	62.99901587503511	12.473558953889595	62.94809681230249	8.923564540244252	59.73055547193173	55.65694045949461	39.44461428554777	30.278508710349858	9.454893339349566	31.922117176942038	35.53573310887931	41.89165039576577	19.99859566534232	34.67694288669547	65.92279666050591	15.722928889867386	22.854150476034043	24.38419534080938	23.253542179337803	40.053927503146404	21.038697465527925	46.2502754183216	27.997594046874564
26.372070768958345	22.998341552092384	26.222344167331606	13.48504587859023	15.915243055510187	19.286052539179604	47.661831859677044	26.232715618262453	16.586111699603862	18.09037779153347	22.991460604568584	12.479066437688731	23.992331653002967	33.61123273899323	34.49820813865883	29.853622524681267	37.94218228852464	26.635875189166878	12.229058470566775	10.95183874041179	30.521254345051492	6.538823567057294	32.13778645575556	14.481662060609263	29.230439226343748	34.706837648099814	11.26025466404887	42.776132572139566	15.026661580785493	40.04996956114046	16.06755273321054	39.56278325953276	32.7124691559036	17.06088208063357	16.75204926847877	18.82908337690087	20.493508685391394	24.483242044248346	32.213258953443194	9.267090711613905	11.551916907288504	45.54082356833513	17.999558401810077	29.166384346954143	7.421472775240014	16.625640428839176	18.6365981379406	4.363371910018351	22.08620630265286	15.607397296972414
7.122248665672898	10.959379985478407	13.596068189065686	40.901607388052106	11.908339735718416	42.910311364867155	20.568932193421553	15.82358811066862	14.996293516184227	16.878093559619288	5.622097976073839	33.85035818483972	14.49554163930503	19.00553185189637	10.174263302623356	6.120148817325761	10.469743869447903	9.021072009778397	37.31995817700076	17.694581150714118	5.135482412579322	32.50468354037291	12.838334708869686	37.7522707167056	21.13907896016772	8.427096995627364	18.680689048586697	17.199382334086064	40.690832804511956	20.49924792685236	37.97812843362098	13.980787044437152	15.116921503827271	12.211363621204061	15.7527328811074	43.798925779683216	15.347121204792053	13.86310990267315	15.540840134644693	26.448282421713063	16.95316666115	20.128816728137693	44.886605197816834	33.72320833357615	22.83557285683626	23.315738318679887	9.835386049147457	28.37713293909299	16.571492881429588	18.01368718123773
13.770075258494014	29.538634621333816	12.135689438991843	51.13502786163524	23.916132455331063	56.80752261663044	18.264862456194503	12.651187812273077	21.731502995431153	34.486884324124155	23.578945779401824	48.255395271433805	33.203752276077836	6.443933208315139	9.456376941849408	23.953965596776097	17.930761240124184	12.558727891813442	50.18605755927485	27.45824770593188	22.303411691858724	44.62525256234099	6.686148950952739	51.620791602253426	39.93230387334897	12.78838793316494	33.726800269012216	10.985950918824512	53.24432515205726	1.82861884602868	52.469490898395904	10.353824022430526	5.6037807867386045	21.759446891365823	32.86360281425186	56.90605040921426	33.52214813319865	32.61397710206074	33.655421459267565	41.14868326596889	26.948661140882475	11.893035853690048	56.17910334131815	52.178945962424024	36.75776073809615	40.454703692785905	21.11162831303902	40.97130346924915	16.959130849302912	34.89522395667644
45.346993322475875	33.87367137802015	47.31937367118589	19.28789154038267	34.86835370100091	6.778050378291375	63.48582045329037	47.89786627103992	38.00596525101335	26.985621847256585	37.72417750747693	10.91494571475122	32.03043588747751	55.13355346868768	52.70517867540463	42.55157357501866	52.819231557619425	46.27715718658364	12.320973800150066	32.198885733460195	43.963414135271584	17.120731925200296	52.15907014371436	9.071472924995476	31.79684939536388	51.699619127446944	25.18639993271473	60.45131187115281	12.057684779446626	60.6034332377634	7.137683910659202	57.18752913304065	53.33758668312019	37.155106762362266	27.66447758876978	9.754045364873011	29.24786381131826	32.84336065319222	39.196216960398395	17.638660890472252	32.51034741607335	63.37752319840223	16.10719295431088	20.504600108191173	22.090034627527853	20.578418970553315	37.680822776608764	19.131360068261095	44.14382223279879	25.38316855773706
47.616854142695246	37.400727338284376	48.96403745730712	16.688714110207435	36.92681489877568	4.392524145439832	66.66873098748474	49.319448966105234	39.42684125352919	30.485813257807877	40.738042763916894	12.553281505902646	35.897117994571055	56.65912862481643	55.26030080672884	46.028092464401865	56.082181739258715	48.37880851797348	11.520753381390572	33.56301753344283	47.34530922080966	17.087432520306862	54.2100055545573	9.20084045632807	36.30330020419686	54.52460465936681	27.70228813384768	63.20616666881134	9.864739664527473	62.536744113655566	8.335886900023104	59.92662251127022	55.19986890819657	38.97853908065524	30.891856824441362	6.382031087125701	32.89512513793097	36.695479715860806	43.394293236730036	19.9136054620283	33.97071082478401	66.11538677110751	12.449559780410521	25.559326834687585	24.063816051491624	24.303419538084786	39.791800660482444	20.01782151384374	45.35994251187673	28.631421267707257
13.70371351266364	18.791264499235005	19.240530308079148	50.952134125880185	21.83396955175158	52.57665190887347	10.998373613685786	21.408226793857022	24.057995013347444	25.553585489573063	15.125362566323563	43.49803046509347	21.475713306322604	21.108924503679493	8.842106169560612	10.287929277588383	0.45623073410537773	14.94615157123859	47.21794569782172	27.537915879376524	8.662977890846562	42.50941666061961	14.720148690028322	47.475663319559864	26.21393864096338	5.528262578231804	28.47323603194017	10.293376225863613	50.60561360226054	18.782240017280454	47.549403340049885	8.153383098581553	16.988283527293266	21.70669604644774	24.871435711845585	53.61313424142427	23.494854913066117	20.683849315738865	18.354296608455794	36.1434958207818	26.803798644191637	12.846247455755565	54.896742534631954	40.4488168226042	32.74484753982199	32.045904980073885	19.492310863881105	38.37205710284812	23.780821536783485	27.147530477549346
6.958398085106565	20.92908388133077	10.04199151027596	46.693371625088346	17.675091553747812	50.703049239035515	15.693279368142413	11.96100013109269	17.509933861183153	26.40853668457684	15.181170413454025	41.826861756918284	24.506342607641518	11.052756900647843	1.5431708530979016	14.988622224816146	10.491211632476052	6.960266863394041	44.5012444228922	22.453691297443147	13.349439387004562	39.20095903685397	4.604689025583013	45.481584695655556	31.04242259052663	4.601341968220728	26.764022793330987	9.56733385701972	47.74315035627015	10.569704152339673	46.04290528766288	6.557392534091786	6.891253284175366	16.27866047915129	24.99335419130798	51.18025736911299	25.156526141597197	23.875853240110995	24.69844290094673	34.48815598933073	21.80627171684117	12.233139103577315	51.30619891078032	43.686541665323816	30.357849547924335	32.65412324899761	14.819064108138187	35.259485465702554	15.178484938857762	27.156314663196458
50.89718441601484	37.013397739024505	53.92987551229208	29.909438240435193	41.150756681007245	17.35741169006776	66.62282277539549	54.85252954956076	45.20411452005906	30.665020715521006	41.96912250189109	19.76419830897796	34.280579616083195	61.79154918117472	57.50346444656256	45.43653361212254	55.96678611847775	52.11858058092392	22.623185566989097	39.6748603515981	47.05391665247235	26.76389606092015	57.96098297447951	19.21219659875306	31.625009043845758	55.932477877332396	31.183366546686134	64.66357426172715	22.67886913426536	66.47312517572308	16.995467186821966	61.49536976122966	59.456419164941494	43.7497969874904	31.976916792398992	20.24593478763153	32.347718343984944	35.088368011749466	39.910780358701274	24.753620770256887	39.836597219833415	67.578676121492	26.59665192592862	17.35755695188447	29.23436458532184	24.316277710213875	43.76390180639945	27.86026564141664	51.48664095214826	29.830146175257656
38.217361106068914	30.75533092294717	38.775548096257026	7.89672334584598	27.462653152485423	6.764944252565598	58.551890542990684	38.910123448693994	29.13467610131751	24.20025596892592	32.788532852588915	6.239990004080975	30.259926334660364	46.28859745036218	46.172891724229316	38.932932706527275	48.277765082387496	38.73599678546519	0.6837701806699601	23.328538539424798	39.99108083377717	6.218409681665171	44.4286783035016	3.59719272439765	32.90120003137206	45.896911779714266	19.45211031445382	54.34587223182942	2.7248724084643383	52.54323113127114	5.895733072270667	51.07726728116804	45.185252704662204	29.148155106869467	23.902639552586088	6.13042356006153	26.82336206775409	30.971303595458792	38.46311798680141	12.152044557873195	23.83061937531302	57.19760985687674	7.902672333181222	26.588847084173537	15.155967952158294	19.2921107661761	30.325374814616463	9.884959666693184	34.80824313228163	21.87282970550836
42.17787400485179	31.86981530946669	43.74162591500727	15.113377798557844	31.535127390788475	3.701496847628662	61.10303982584619	44.195441164654284	34.28746565776218	24.95990215285449	35.17458957216237	7.1534032016326305	30.459064840138495	51.49604368618979	49.76002731269148	40.48283393111681	50.5174649249421	42.9893580208551	7.860507480987005	28.43621152063488	41.789118399647485	12.752017635255882	48.842165105381795	4.632690115760121	31.270174379464322	48.98080552931258	22.180811311338132	57.67452152671794	7.928677378208811	57.21533962740768	2.975470019444672	54.39625977010439	49.89855189843381	33.67088022280719	25.331491245786534	6.598807614992056	27.39656261012726	31.250336568219325	38.09524508435673	14.41304815064611	28.800761650522368	60.58715372502118	12.623239339292507	21.788838733498785	18.661847945832484	18.857599088017857	34.38874640680926	15.07498124505574	40.32972329074845	23.074390617805747
26.896382172438145	21.692430985950693	27.408487227534035	13.83594906945909	16.188439483079215	17.58221670700197	47.68564061726282	27.6333857064705	17.787419582418178	16.23137324779838	22.41197818754581	10.035041463359137	22.294453970219177	34.99806722992556	34.92480457716767	29.060858894997736	37.68739913479465	27.355152914777552	10.80557665525976	11.9486379002437	29.87741834918101	5.3623806780352465	33.02716058458162	12.540075920979112	27.067558594573818	34.85156538488248	9.762284510491671	43.152137148362044	13.932393905122321	41.14917247586439	13.879518261636706	39.900860475794246	33.79042719292313	17.75545887077911	15.132661379456774	17.526545758708092	18.746676959097012	22.848021952690328	30.610461434328258	6.458541438776001	12.432694351810994	45.97304668267168	17.660441841431357	26.354899146882676	5.442894328982863	14.084543300973285	19.02445865735933	1.767946303668529	23.628073511140567	13.71067891038383
14.097889130406852	22.04577355500608	18.69261314260784	52.874186067782674	23.500293968776955	55.21818301459423	8.295635959112555	20.69773087148177	24.90147580438866	28.653110394437117	17.786050501890095	46.152932330584854	24.935102854622546	19.13725143135864	7.256363443037015	13.785941032592026	3.788718992895486	14.918474271273315	49.60453377174663	28.996084688024123	12.077583182665373	44.69548186257298	13.198428201326811	50.064575605117774	29.93747423486617	4.9828986939173605	30.993589360415015	6.503819019626292	52.96457661691228	15.751315648925196	50.26624561628874	4.708084420704715	15.221777562477348	22.931472799717724	27.798785750087358	56.10637689984027	26.732613462708056	24.159657853614863	22.144200092690877	38.755280276260606	28.28188797339114	9.064396595376802	57.050896010540555	44.05139004038211	35.126987210335095	35.1593846473515	20.91981565596464	40.59057243210016	23.644952876556594	30.079650199249453
22.015026573827576	17.491123874304254	28.384649520464997	52.802046956922716	26.265463191354627	51.68087127746058	18.301786300648377	30.65131807918201	30.320228923788868	24.057327318886287	17.589828748538636	42.85719335361506	18.26394581047325	31.773359630431287	19.708938786972187	10.556711871107352	11.01430347702708	23.728197019946222	47.519066095836415	31.97344762438861	10.596193521373237	43.74016976058051	25.207540479803058	46.96021342163517	19.744192733876524	16.26076031136608	29.32482055919843	20.824537732846913	50.9013701115811	29.996734597548905	46.488924278677	19.240617974767762	27.58822106750975	27.305722283172006	24.335632871363234	53.29673417070538	21.476413371064094	17.479339428528192	11.340409003369855	36.04990491197996	31.245648954456318	22.877337526751678	55.83017284123201	34.535998012797634	33.786722920298004	29.863578885451126	24.864646996082797	39.67987522801291	31.995515387359937	26.328953763153216
12.31527218555061	13.043950272338861	18.703836468946495	46.23134128445443	17.825297958826003	47.154520507768396	16.74134113085592	20.971805057992732	21.141424763571955	19.86907549467052	10.022670253523994	38.08576425090999	15.686668917196915	22.640201316466996	11.26888307995165	4.498925302610645	6.049011108270909	14.039027206180908	42.03457077398701	23.640797618820166	2.895419955532735	37.547454642954165	16.066888461241348	42.108498980104756	20.702929681976233	8.058655767507675	23.265222766654105	15.55384130458375	45.43747627852833	22.151669261209285	42.077226783181736	12.851183873936021	18.47765016559708	18.336734732249937	19.312896227292928	48.31418874309345	17.74340739242081	14.897525098301413	13.277855556478238	30.795522728453683	22.898182832313392	18.300490982313384	49.91609942222837	34.73425752314635	27.64259993551598	26.33840341572122	15.93777715680622	33.40081140841584	22.337931816498624	21.572768328192993
24.55390006778197	12.422789938590528	27.87481835597217	24.461934676328266	15.142650656775473	22.179205236064224	41.804350364422596	29.03080558987833	19.95925965561894	5.54940123771602	16.081269244212518	13.274723484578578	11.474130898722965	35.681780668945166	31.364721175003172	21.024391912363146	31.154357717671303	25.79148945909124	18.12062801805873	15.345768389261995	22.353863454105994	15.309555642531649	31.620584160532463	17.377688217328554	15.021824428371776	30.11489869194585	5.6764087676311705	38.88659124173139	21.446889744684576	40.13107006691791	17.013373455872472	35.64459581473341	33.15810580231085	17.906156057051557	5.976857782817788	23.713808579928802	8.10705321831241	12.200503218241606	19.684593107051032	6.872833107574054	15.21416571171273	41.81666247673099	26.60814112036784	16.53773661674342	7.167663085987908	2.699310676274386	17.57279579444664	11.869968238005832	26.149311214053117	3.6966675828870206
41.69787993590127	32.96822346665307	42.615835222478445	10.830692237639775	30.937936686420258	2.4676259121618447	61.51602551413525	42.85223973765993	33.00754027839621	26.178426963759318	35.59618139984991	7.365456465310685	32.025746124117724	50.219707702730624	49.53223796758805	41.397406542996876	51.084657012153514	42.327642366691336	4.680905537593036	27.15876176590656	42.573183130257966	10.321649787131555	48.09266828096739	3.270893694169916	33.7454326060662	49.054122231815995	22.283597142308242	57.62116498838967	3.600749588672762	56.3111321182382	4.24289351637918	54.34211265980874	48.954813187626755	32.802137822746154	26.19765471702879	3.12366264727867	28.74087817675444	32.78232823331892	39.999502806763864	14.577616282867407	27.616128603343753	60.50210968306762	8.359260027657818	25.550445093594714	18.254201130200112	20.59222145222726	33.81300768290202	13.572073327959872	38.81250577673954	24.032216276245705
39.838218630817885	27.764293737882543	42.25796412754738	19.860071756226294	29.596185310753334	9.81832183218917	57.44969758650385	43.01317614226866	33.22103861416487	20.905718261505342	31.811784637045655	7.589686332116401	25.853278487585204	50.11808438779019	46.98741886307089	36.442667818393794	46.765867783615754	40.87925962874092	11.722633428661037	27.55781836075055	37.881697675192214	14.773573739152862	46.766507431743726	8.402163633245808	25.761131508580966	45.83792538482436	19.706050518803018	54.60662314922607	13.143466497817574	55.25942811570852	6.17314152737273	51.357353840088486	48.074545923990314	32.042456974792636	21.699011222318767	12.646433604125008	23.11443747372792	26.66726702762905	33.036387315968966	12.627365021024902	27.77578908836294	57.536294322772406	18.355157207795887	15.676252700995272	17.15966148506018	14.45123930304848	32.33947115261458	15.508777515588276	39.467521991341165	19.424122628480553
40.0046561923181	31.480259767844395	40.90994980552194	10.232637942872577	29.242956950946574	4.099855215099139	59.89329512016002	41.15162013999566	31.303376508046995	24.73384675644943	33.99110899945508	5.959064348284323	30.643576730361122	48.5177901343746	47.85188932712633	39.86222272371136	49.48683648274473	40.62666985355367	3.1307561375386945	25.453458571001544	41.01465839368697	8.673018615828822	46.388529699822676	1.9249868416859561	32.62532668627198	47.398995943636585	20.66079541201306	55.951860114142455	3.306406429468093	54.60456137850474	3.698691301858033	52.67364317418456	47.248185199798975	31.09738538974665	24.6819937259832	4.530350558032901	27.31570947225208	31.389838910069813	38.68758869220067	13.000717144026805	25.909731675777934	58.82956334139301	8.706532536816619	25.079111444381073	16.58753642161885	19.303934817955568	32.117781154862286	11.865840428637929	37.11875657619987	22.541587344777916
47.5540127832729	41.876361814927456	47.006400774457454	8.03804041201942	37.04175678024592	11.75186208209017	68.70131893588199	46.709373703168296	37.50333307390437	35.4821406793479	43.364337554540995	17.501509711300532	41.58880093763306	53.990946698809545	55.68065586083643	49.809968650454074	58.717052389933265	47.77643936907914	12.068147624774154	32.084103220579806	50.74871278006789	15.831437664294867	53.16445843858759	13.818725464716211	44.28689457570843	55.812200729799244	30.228288162728344	63.95650220961099	8.929453598964615	60.82045583445203	15.477239036776153	60.737139556801246	53.55947794086498	38.23344462161068	35.03033454083427	8.730960775484983	38.11386932683497	42.28295710651418	49.835009276076406	23.39212061715855	32.71119940857946	66.72376589765565	3.545321934731124	36.85524365947199	25.779381558020706	30.70548286740199	39.80313848821387	19.978265197575865	42.412727966724596	33.09386243722844
22.304358397170475	12.653466734033811	25.024975133082584	22.85064271045134	12.241526319945375	22.547707449815842	40.88857135976501	26.019990249616633	16.65586362083497	6.672833927489935	14.936159813617044	13.4700608805537	12.785648341435245	32.88342865329918	29.580433236008297	20.777188474503728	30.39475795698183	23.36369740252135	17.48606717052473	11.783281310169919	21.890803872696278	13.678611866603987	29.24696228535291	17.450696863905023	17.682872218627125	28.68949075483359	2.2915928343355505	37.400317083534844	20.891635791275153	37.75029057118154	17.568403755315764	34.12574233082418	30.61795769607127	14.878063201351592	5.8211255433127915	23.648774659761262	9.227868563876825	13.380242284443286	21.130062398485034	6.127504045173351	11.700460279361637	40.3188398532328	25.691798719393265	20.15834840099426	4.1613910623158805	6.3306357062651	14.883218659537588	9.770560922927107	22.912762741067464	4.149904593143889
26.802335765201107	19.654167928882504	28.071752985247866	15.768448249793817	16.051900303521652	17.07443324332039	46.872127781773244	28.54750064813997	18.64258652942082	13.693727090096228	21.15248894254498	8.537665104928632	19.84292066944754	35.83026680006076	34.6360729098839	27.48260997203243	36.62068175838447	27.477800981459268	11.012265503139869	12.817357459459748	28.451016711899936	6.615244678544202	33.28599960149391	11.857790451095902	24.158617042475555	34.246052628491746	7.900285716221283	42.75287631741153	14.381470383450317	41.598367494118676	12.706730205165366	39.47714836760839	34.263545807634785	18.04014435876667	12.879050137533177	17.57738890522068	16.28698450635188	20.454009245202784	28.19183543721893	3.274097664643149	13.14766207390139	45.62359530450706	18.82879847971481	23.16920212310405	3.4883836551594527	10.937695137670325	18.926605642312484	2.747200899563366	24.760604078149235	11.184554511858057
15.020327641946965	23.360353192331104	19.313185911542536	54.029688946777476	24.639233797972253	56.48604979680278	7.117321126220747	21.252410208501065	25.864976190380894	29.96461826170835	19.07395666953164	47.42428844309909	26.241736935083836	19.238034171615205	7.750533388364689	15.08453759163901	4.914782168175898	15.724843153361611	50.83914541473892	30.083317578742864	13.38259711768382	45.90087077402482	13.54859580647878	51.32690555616832	31.1875574490699	5.946907241528788	32.25465404848756	5.456164662636341	54.19405067239595	15.351338981132823	51.543868404430626	4.257875241989245	15.446530958538048	23.98580207026415	29.101148529060367	57.35459075712123	28.04724436342245	25.464690863382955	23.33508436048428	40.02371060496507	29.374484595503322	7.869646438597277	58.24620544315495	45.34104763917584	36.36728837973824	36.47074405968684	22.021596877870113	41.80328794385496	24.358057268415738	31.38168708166131
12.388269006097552	16.34815547489752	18.34588322282158	48.69697356418093	19.737904473488122	50.1522635334764	13.45100244862126	20.57612387357547	22.319204925328005	23.100661025796274	12.732358894258834	41.074021008322966	19.0869416184726	21.124312548085776	9.082206078663372	7.9053418340400015	2.7859879380378274	13.841136384023367	44.84194944930881	25.496577477632677	6.241073903010153	40.185263398135184	14.575136863295274	45.06072513870376	24.047222567052124	5.641770848309159	26.082762726512048	12.236120288027037	48.23409463785004	19.672784325286287	45.11592473635801	9.702920529865787	16.942511475778108	19.805103539742877	22.42308570581336	51.21309540254123	21.051591630727316	18.30160361150458	16.402435944094474	33.729372637339885	24.757591970382904	14.933734043510535	52.57278655767434	38.14524304691399	30.380651978516884	29.59402842515698	17.51836126138585	36.04313784571379	22.571517329430396	24.698203180431012
18.61776526742766	9.583893845348866	21.755918048008407	25.850547743744585	9.041691357062435	26.35097416975992	37.079808586487495	22.93081649025704	14.08202470819796	5.345127882271288	11.13887444196283	17.28046821473545	10.628669622472506	29.566088814702212	25.767251326337227	17.231801301994782	26.62849232698798	19.76834339724133	21.064203972330713	10.161005417318146	18.24680041434852	16.828668378955015	25.62945231241721	21.22216537615327	16.794753829616205	24.845544299085756	2.374930934807447	33.5590661841418	24.46958814277393	34.1433928307658	21.40144429931109	30.285495651650677	27.099244238538777	11.83486306763718	3.4733317974435973	27.363408532778788	7.277994795966436	11.055840212497682	18.744230800557535	9.892735462722502	9.85173640358831	36.478677745528884	29.081537024544936	22.11369166078321	6.844889564699932	8.602741545769648	11.459661179953741	12.736062086791627	20.16918072075203	3.5969735092305513
7.5112468130336705	14.823950238009944	8.721207732236024	32.2510725877446	4.066890864365364	36.83320267791669	29.307180517620093	9.898169043351087	4.097732225589506	16.716812151891702	9.824747003742857	28.23686082401436	18.318668911970637	16.575827217234743	15.665633864250838	15.963175346029686	20.585701637869448	7.7796324208952825	30.347002558045677	8.013331022918653	15.642991225485044	24.909324459621722	13.505085973998908	31.631492498723425	25.88180362137431	16.306108803623108	14.033879072074924	23.95192012985279	33.5083597518786	21.826144650166704	32.450643716436225	20.787445920432233	14.52372619538149	1.839627621695552	14.691673180669369	37.063838002698525	16.85883582609964	18.12419788477179	23.368394595730457	21.181327492998385	7.363481200360956	26.67332602308252	36.89526590290602	34.758213410391726	16.749925558148846	21.63895744810021	1.9970883696662822	21.08937523488839	7.809456294943488	16.252729943480922
22.91572695711444	32.33001262865732	25.777569124411606	62.540669591492566	33.17990586254698	65.43801033827306	3.5445473771888047	27.314115471134663	33.678593087081836	38.98190335336619	28.087030257826797	56.389117926160274	35.08978528420931	23.07678714129069	14.812113483706113	23.901697801449096	13.388955906758396	23.151776088482293	59.679086868024186	38.38195016190302	22.256810593860152	54.63348891460051	19.222204822703677	60.262948157402214	39.56636927173137	14.446881545577565	41.19685508724688	6.76086227571817	63.012333976559155	16.65239106795982	60.52530536114854	9.655897084810096	20.31350155916897	32.20324619401464	38.12925074489523	66.2404120843609	37.02740955447213	34.29810395061009	31.390278191797005	48.98270346798651	37.70022530016805	5.023091849558457	66.92364912910544	53.99364213522338	45.240107044686596	45.488300371735264	30.444286647528532	50.569875133186216	31.064212580795814	40.40963759298381
32.68561877358327	22.920307229314698	34.48210253678168	15.442402519994623	22.09330646669016	11.730041989261474	51.738406304486	35.073683129438116	25.194972254044064	16.128294220951034	25.785876397850053	2.688309698476162	22.026506149333155	42.29688480496468	40.24757940864517	31.38941064033741	41.21642998591064	33.53569227219555	7.905698997514392	19.42234519365648	32.60537491717784	7.605084371834675	39.404054549350484	6.787164509288043	24.3665437486176	39.50183492781288	12.674725841391052	48.17804821398532	11.048236169770602	47.81685803491546	6.718075127748783	44.89849306406781	40.52906362774198	24.327065039605635	16.176965971468576	13.120422559127029	18.70069359764593	22.771093397728226	30.10681007042933	4.901874329511868	19.704623378786135	51.087428458498174	16.435309768534893	19.293307977419143	9.259887788423718	10.794524711851459	24.93093019384755	7.22114306217618	31.372872085623026	13.989442448292563
27.19787589167655	32.274411116141614	31.49754363459403	65.40616918922325	36.23265838512206	66.66922534113831	6.409771692553265	33.35952543173599	37.9824781914696	39.18773441790735	29.432625265127665	57.60665686968575	34.28432546378895	30.377776895246736	19.916352150396005	23.619393253708687	14.037607854766474	27.974894925526943	61.53432479914514	41.87185957259408	22.335256734093154	56.9233302269387	25.42794447663462	61.6360122977489	37.21850610209235	18.08305353386409	42.76152049628842	13.708558809620497	64.9327713262741	24.731095567407856	61.5734184741846	15.35878780841933	27.02833116276682	35.90303156587528	38.791895315113834	67.84211000776376	36.88335794328626	33.463961044834576	28.755213760571365	50.324601936236135	41.144995867625774	13.22211460510655	69.31052844288448	52.0127617144971	47.09674584033493	45.55256899204191	33.79048742827261	52.78046600572143	36.59654364303095	41.03185778245074
44.069564106617136	36.233710471135524	44.52542275776023	9.19522565334739	33.31699238690901	4.201863007229532	64.35469403810404	44.59121885936348	34.87845098269796	29.531291447244197	38.532427106202185	10.801939872026052	35.47255583479135	51.97033794069164	52.02815988538286	44.54660461751821	54.032144105579064	44.573760798625436	6.5009673741143414	29.10589228558117	45.65691253925411	11.939274621418082	50.24712485961859	6.753711364659784	37.4325375842594	51.734936151255596	25.181806122979182	60.19812895416395	3.333267674363971	58.319992947964614	8.004862822537131	56.928478473290646	50.96528916185388	34.97810429903403	29.40973265013325	1.2172957472155832	32.12436756122472	36.21419302755402	43.53310851721139	17.668184356433226	29.62626943830565	63.05167581179891	5.154474356177474	29.238576906408984	20.954250751947388	24.1511111308889	36.17852935674545	15.735531452974199	40.43998710791786	27.30124693788473
27.919173702409633	31.330769352169753	32.68338666358316	65.22102258120624	36.33945901275258	65.88916246493908	8.790512282146464	34.65048686811818	38.535011414914976	38.23823652324713	29.040154450139237	56.86400971614598	33.04923971706489	32.23444887939429	21.15005589322416	22.79906719687574	14.10387909136666	28.87918929839354	60.99787703249868	42.074073385535584	21.689641477545383	56.567713848943136	26.906264580038975	60.92770525460592	35.431777608805646	18.897460415574955	42.251200903419765	15.83406983290249	64.4043312514463	27.01664149410899	60.751507236856476	17.009719209219483	28.678629101815428	36.2541008579726	38.00635554250549	67.18798843147657	35.84075619643089	32.23105331015501	26.9852377052759	49.671073950101935	41.33782738603945	15.759151272650216	68.93343364811479	50.23470235023632	46.65146973585823	44.491764091678284	34.04143781638039	52.42115020552147	37.643635219019345	40.206831372786446
38.165279386236925	31.699549668226975	38.325600848958175	5.568112988740748	27.473591552163395	8.457091786083929	58.889378850532836	38.324541892580115	28.683968789915756	25.33226955270473	33.326987451917695	8.243727476013294	31.45829523529374	45.699512393583355	46.209001174984415	39.67761380985291	48.755591370986075	38.569878360684996	2.671001130988617	22.975276619008508	40.65352798036202	5.925269734722846	44.167671308015535	5.962600145415269	34.511966133053356	46.109486217869126	20.09943690878432	54.43751231767603	3.0954013251759696	52.14722394698957	8.25894018896721	51.18505305600105	44.80307675944179	28.961091187244925	24.853277043456973	7.027641261536524	27.96520397678755	32.14132674109817	39.737821878889825	13.249493247039664	23.52954530142418	57.25816718252063	6.645956441215438	28.790072035033436	15.678224016408544	20.81707457752895	30.30474918689059	10.004842451575016	34.14504198922834	22.927404718327924
20.090750840831678	10.334334150930944	26.545257333790282	45.63363160427422	21.080888800764097	43.92416546062241	24.186528463023052	28.75212266623489	25.984432855414923	16.465722391138144	12.421389626513895	35.17733690994274	10.497299519738464	31.674530019503894	20.866341200861974	6.855330634885959	14.48230346804619	21.990218737479406	39.987210380562864	26.40948005151235	8.195094481934136	36.483082996139686	25.22044208473366	39.27688872844637	12.384380149019131	17.70509786642395	22.25085872202035	24.71399128684088	43.34557359295053	31.77201030420826	38.73020517287846	22.292228804321983	27.607389862460444	22.75683762479214	16.995118996219983	45.616024824877506	13.844470670203528	9.738530089942977	4.016033263964381	28.54549939238644	25.72397397127334	27.26659071730381	48.38734141594804	27.143093584678873	26.646275973886198	22.066083141845283	20.40010889090109	32.50543302883793	29.042186779963234	18.8392629865164
26.005842784812117	10.507759592023525	30.566984630345598	30.904960479286622	18.647660749992856	26.790485122775053	39.97296354433602	32.10297859628988	24.15004810280639	5.607210040200549	16.068342024727574	18.57278099945783	7.6464422941257695	38.03772484714061	31.54085321792641	18.78582680693508	29.316944698412144	27.573690671021993	23.952313063204812	20.58506642567454	20.414982268428858	21.88532290474825	33.064083722493514	22.550865756240956	8.372674930493716	29.60694612360397	11.356060331296117	38.23451064257637	27.10832875915229	41.38124003547222	21.641285651520445	35.14139705908215	34.942192535869935	21.488253726673538	7.700513129223111	28.79916893819748	6.08362949794945	8.46165845702761	14.548497724133604	13.396818837050398	20.27137652981246	41.12415691071836	32.496225162075284	12.648399904190258	13.959102873115633	5.346562318504828	20.41994123777735	18.667446643570468	29.93390947950263	6.854811056094193
44.036194657738264	38.76068552215531	43.45403075243607	4.511002143262956	33.559694609324	11.211307818443787	65.25503506821082	43.16194291354565	33.95360167071657	32.50418974699134	40.035002145007034	15.158249076970074	38.64595796508842	50.449153984395515	52.169408716091304	46.56337201582293	55.33249226872289	44.241175458217405	9.507145030350022	28.55221282632163	47.45876895750327	12.549501985988122	49.616343930770846	11.899986732362727	41.71976355607467	52.34249592601073	27.003609396160012	60.448977108746746	6.891005245061537	57.26869269083177	13.873952921901337	57.23585206595578	50.00710798820989	34.70958061041266	31.93898800730999	8.266517017867042	35.136437928865114	39.31795057511634	46.94352659395955	20.445686467556076	29.18450931350704	63.20802011082251	1.9586668735844177	35.23349769751668	22.536958369063893	28.038983813082865	36.30609351152305	16.6799179516313	38.86774635120681	30.072687041900043
20.254351092689156	8.919137453500422	26.624948077518063	44.03860826920468	20.264474289473636	42.1059099350825	25.855839179551918	28.790900399022284	25.375882541701014	14.755696988524997	11.8174876143864	33.396835289386004	8.708121950898265	32.12697715706813	21.73765725074529	7.247836410636413	15.919561635618903	22.164682058011692	38.26441367091804	25.412405038363183	8.821087541432206	34.867366796876	25.76992028901991	37.49281490339058	10.630551193155018	18.70239891481265	20.743309188694322	26.057778170230122	41.611324908991094	32.64162144735924	36.91235954568896	23.51245704881738	28.128336016961658	22.121643065384145	15.403547697676803	43.830624795909785	12.124632409163238	7.973206647127941	2.575696144878799	26.845699346255	24.746296723657057	28.677331685784043	46.69271966040273	25.336224564291186	25.0952533170285	20.234974351281743	19.826963097384382	30.926840721766737	28.797966198113258	17.169538291167626
24.469692846927977	9.697120163048691	30.54840090783789	42.14162858805614	22.088540079337612	38.68560701520574	31.586565123244164	32.59447781914368	27.642366788554714	12.966956520533133	14.79407289465829	30.395655896545737	7.164527318959475	36.70393631323269	27.02762034774828	12.36595331099142	21.673686246378196	26.3585715151598	35.63915403469461	26.44957045196001	14.088986334236399	32.96218078843688	30.56954207473797	34.4139768849361	5.060106757299613	24.155335552319336	19.81329362271	31.762599623227374	38.87223753660856	37.86523998403381	33.53980885672143	29.140244116113152	32.857938407283484	24.41196713249852	14.342426126943575	40.68569853646689	10.548377586370504	6.8765129347878515	3.424032728538915	24.566623367112307	25.87195377801604	34.412600740759935	44.179042420601824	19.86492770995038	23.766653975515087	17.03745644857305	22.377087647751047	29.30096090502563	31.951935091075068	15.483186969449081
39.86560303123633	30.133754029627916	41.27677642003852	13.37093380434696	29.17622079640572	4.472996521335364	59.104767765864075	41.69110257920508	31.78552473019139	23.26369503730049	33.152615543030194	4.810758019019992	28.95934044293868	49.007538902608474	47.52938098114553	38.676140890117445	48.572808201734624	40.62930345812156	5.574029178744046	25.926995918859586	39.92636116428449	10.176395647444492	46.46498865403866	2.15947378789533	30.337453166586013	46.848582604015625	20.005271294442178	55.50585723756692	6.5003515532860865	54.80633080636719	0.7300280457920368	52.22510168055267	47.4763763902948	31.249717932678205	23.47023597184303	6.571577950832361	25.77148075480808	29.733423087270083	36.800591511280885	12.206189245539946	26.3080897292184	58.40976676246287	11.772412754233185	22.028015171021202	16.31177639032407	17.414450931634395	32.04032597994278	12.503231993782121	37.79582501945748	21.246231714084516
14.139238587922138	19.77618534524298	12.365945111583626	26.638880893792454	7.454492926042399	33.16789081530244	36.10859942887103	12.190635874475955	3.2808383543175985	19.278639050150957	16.051641885989422	25.36920315969679	22.720281824078143	19.563867557400744	22.112801412678813	22.74778683585171	27.746531758351352	13.776998211831923	26.226137436881857	4.445783687594014	22.621337142785976	20.548773232801615	18.672854582420428	28.15185586424319	30.021315972921222	23.213389980940562	14.054489406179872	30.292465510277246	29.0803964949173	26.182707721442156	29.40516759838302	27.266294787867594	18.92285870964588	5.89531733739644	17.152092729546624	32.87394246273881	20.338033185867353	22.750643396379736	29.100796133580133	19.267024022193674	4.517821959547073	32.85621152471847	31.708644713066683	36.22849933097522	14.805357622346813	22.422471502946216	8.334849248748824	17.341421063960453	8.041971972980956	17.893955012730245
13.17830091583361	22.629786661680114	17.311158487551925	52.45063312995314	23.054984853017345	55.23204977749956	8.804734038437106	19.24112465206382	24.039036164413275	29.072229759510194	17.98429356763888	46.191762121824304	25.690872181539415	17.33239839953263	5.7398597205051844	14.671478605119855	5.397448098458878	13.796126168426804	49.46142625534202	28.402534924573967	12.917780587870773	44.44054982354465	11.548441461808567	50.051388068645046	31.02343061607787	4.263436790090983	30.991750760974817	5.23523625959237	52.79820962322169	13.85881534603876	50.339824483922214	2.885448411674075	13.483127910325859	22.266812123721188	28.09126366891102	56.02047326622438	27.274499723955486	24.9360060758189	23.42850942040773	38.78367238070866	27.70279473986063	8.040610944349638	56.753887792649195	44.92588926316439	35.020133709257685	35.565025934890144	20.377463876881773	40.36581241788509	22.37802111457834	30.364361940091374
46.39627762522989	33.728750379367995	48.897626432145834	23.40635888736366	36.222411351587574	11.046534169380658	63.504342720210296	49.65252124229714	39.85024732992841	26.999062586126364	38.11410344047706	13.504767466528568	31.475431710429824	56.758571326003675	53.430008643137526	42.366753167316986	52.80393769105016	47.47125376676564	16.054526987679417	34.162893584361676	43.87741282429134	20.333133572895978	53.35568128678157	12.651430383664586	30.24708680334432	52.16165321905995	26.307331010227486	60.93487609094236	16.18549738678004	61.85657010195992	10.45840731815207	57.70382470192745	54.691570620900315	38.681745885538575	27.984322866097227	14.033033167153075	29.030072677000245	32.29585332799006	38.077342741170234	19.254427010948923	34.395043321941436	63.864562851894085	20.383953821332916	17.6487134457604	23.78816148830551	20.49281259349924	38.95189613916657	21.738847608069314	46.08768860398533	25.733994749642736
22.365286943325255	7.768675502958411	26.747689869791845	29.781265302823247	14.77573575134447	27.326660226745204	37.545618667507064	28.25242636179807	20.301498702830077	1.7322209441393295	12.700199807105603	18.5680854478812	6.122449940964796	34.277166952642304	28.27119291921638	16.424228066303133	26.845032801754634	23.87656350118876	23.521684466389136	16.945306966263356	17.91738513325432	20.59505989580116	29.458265412628332	22.66420370796186	10.293454344796844	26.56416119734651	8.188314514261625	35.28833609661265	26.836339269842725	37.845695697669704	22.13453922737354	32.125795435771046	31.27210684840412	17.614632039131223	3.8419900615192226	29.002439694548205	3.07687318312336	6.883193930402223	14.27801038008922	12.2455155319183	16.58638053012532	38.20380269062948	32.01468332563912	16.411116758963338	11.587296222034329	5.609082376173354	16.56040728994832	16.952929187809985	26.059411861422305	3.4990607991000564
21.31619711873405	25.892125304085138	26.178664880395292	58.979478620316435	29.9011827019029	60.212618117661755	5.747364948696107	28.19086570047675	31.947016856973043	32.79423340378622	22.958147045782482	51.14593853845442	28.051726785018612	26.26975161418364	14.728563684659221	17.217386289560846	7.634948504777444	22.294729349290137	55.05785510688654	35.594487935632976	15.885304643757086	50.4597544675643	20.607700352859847	55.16959435883282	31.492598240642312	12.315495320947903	36.285016429529286	10.745567111678607	58.456444562106675	21.808148087774203	55.12632409389711	11.068708297470062	22.518617729554794	29.713116803657634	32.34876444934557	61.369460260076856	30.533518753921136	27.233305113261682	23.08861781752767	43.854189996774785	34.86192792547329	11.701147713214526	62.845811249059885	46.20644729548506	40.62257040678826	39.19577387871669	27.53459158305202	46.31559929553078	31.081737990925646	34.59652680024214
16.489231338847983	22.39318942829786	21.438482766895326	54.51023462612873	25.2797705899958	56.25139411011644	7.394397709561965	23.491777379712087	27.145959454721673	29.191622920595623	18.793250508609013	47.17276727630131	24.96018751326084	22.082485295775196	10.14193167812083	13.80389804932671	3.333675287135253	17.48018010362264	50.871754853079004	30.91699597316955	12.244988643341744	46.127811197157385	16.113736639975095	51.148242196642	29.322645234349935	7.5123058476935425	32.13701879659455	8.371676353232411	54.25634721911	18.488290535086932	51.22452126440767	7.384507883197361	18.162061461026653	24.97207014275323	28.538372116166695	57.27970928867017	27.093884612516167	24.158234551785597	21.208550050697518	39.816088998954314	30.18942112154268	10.414544858497125	58.512594473133056	43.75125701114249	36.3934022646929	35.675117155795796	22.837827769556768	41.99511765915966	26.283979023286264	30.812932017807977
50.350564308035544	35.66232729343022	53.858206877119166	33.02170244522678	41.09192641661396	20.826986592597066	64.89617943284374	54.94634817858788	45.53535315494917	29.72080862150339	40.976378221333384	21.6754639436507	32.64087785482482	61.674335772456644	56.54706514323876	43.82372954375268	54.33113556307426	51.69351208896657	25.3225024070852	40.23747156716246	45.49997635899728	28.85884623942266	57.45801539260057	21.876612450051578	29.137430567894466	54.74603645723334	31.23261921930234	63.393386674552985	25.845243540429667	65.93508476291765	19.582391545373127	60.29062747512345	59.091593351452445	43.79857888453459	31.256026847317035	23.814415163826283	31.107161468350498	33.42533069766539	37.561554961876695	25.574468128559772	40.318687840164046	66.28321267790754	30.166274667190894	14.422343015699221	29.887453189853606	23.685027921990468	43.56569396402039	29.372032837996443	51.81743842724252	29.241667366532575
26.490075213982916	30.80634121817107	31.07050081247883	64.26488812207936	35.21359915587523	65.27893889784026	6.851335323012911	33.00054616252112	37.193501051379855	37.723270932630214	28.177668469702986	56.22821933919703	32.71962900709907	30.405830455593186	19.502630659164065	22.184032551931143	12.945903495444833	27.373392156256102	60.239711155594485	40.90424031382037	20.96384066238166	55.703716029724525	25.184115685877345	60.27222838953118	35.50501097549553	17.408419970984355	41.469448687975984	13.931109325976909	63.642450396980465	25.098815323200768	60.16583389580812	15.216890588694676	26.904677990853948	35.00603090941754	37.38773027754676	66.50143528399312	35.38446901165704	31.899295863068154	27.04069600248566	48.97837860419396	40.17220528975628	13.819741491886967	68.08534042176471	50.30582111121817	45.83441562289029	44.05255610768163	32.84039100035179	51.55761258630406	36.08865145269206	39.614311722339814
34.763377217978494	27.272627248327233	35.5256518341871	9.651687315581619	23.999795647611716	9.477195313046028	54.99836253998197	35.75442313627941	25.911215176840052	20.79897601149279	29.229403719420798	4.324909056674554	26.90200747085325	43.121514316273355	42.68268762954881	35.39782638855994	44.71818990874277	35.32923537320684	2.8862530264083155	20.06623751624371	36.44273966289258	3.5223933817831763	41.06113652693969	4.6431713441235525	29.910763054130857	42.36296877849752	15.895923300796621	50.836559915847864	6.278140064971482	49.241509134759944	6.495453196160811	47.564862733709184	41.88333959943564	25.76828635688003	20.417373103184833	9.514645498360409	23.429660254037742	27.59645214568425	35.159143378477744	8.71106808868798	20.532758366908755	53.69581126784875	11.141766283411998	24.846914986869674	11.598869012022979	16.208245653575432	26.869440163347555	6.493893441795781	31.724014190416202	18.42925015484985
39.12273312318968	32.70428958623511	39.215587573454556	5.11338689659479	28.443082995903644	8.183469749087939	59.88452573012552	39.18503421636261	29.579480536950996	26.322777859638435	34.33464996956997	9.006902055367675	32.443767825356346	46.55608053219218	47.175951086221595	40.687890641798816	49.75983929224663	39.51070386139585	3.335026490859416	23.894375265401507	41.663519612630026	6.905312403407004	45.091227609755684	6.358225306097221	35.43024783988895	47.09542536787109	21.109761239707712	55.409841046927546	2.587408422603146	53.043598467268076	8.61104341864044	52.15962327296743	45.70417311812997	29.9029207068628	25.856692862258942	6.438835980138467	28.9555045766164	33.1298222459549	40.71598134020738	14.236110849635615	24.45711188264305	58.22649625713265	5.639170245253362	29.449480500211106	16.687747949697116	21.748678559387265	31.26909302212607	11.002136685101831	34.989537004549504	23.923674804496397
12.05128846027275	23.875378282799712	15.12365963272294	51.78567878796484	22.55248846803249	55.3170010680273	10.533285036256682	16.871892187610943	22.762759206728468	29.976384563864222	18.689552593071742	46.34950232482069	27.175938465532134	14.24775134865405	3.9041129031848483	16.53010550573344	8.42973818962106	12.233755562686236	49.293623902122455	27.56764382247687	14.761059371068523	44.098124339512836	8.882039075899652	50.10565570753751	32.99579078230792	4.784164313995309	31.169143697869888	4.416350814881771	52.579369298936015	10.62098275871774	50.542144417029455	1.2766438527920507	10.571645194236318	21.380774420055715	28.794118992862558	55.9314358219828	28.39781019392434	26.461566422759716	25.758013500194007	38.9583393104517	26.90101359859796	7.263846493101838	56.29742499241599	46.49641322207292	34.985558256804254	36.39804139760201	19.747897588132794	40.09496870381133	20.351658478061765	31.03293054786045
32.54764996732845	16.242802257751762	37.600116193159856	36.07950671889441	26.12762350862334	29.501920643820252	43.64673105227607	39.26959322611566	31.710879398920007	13.132441865774426	22.29117995166205	22.70685048877251	12.569245022944445	44.823552370383105	37.1451540819162	23.127703728355453	33.348082465940735	34.243979140249735	28.379579656836277	28.250750354246012	24.88739167460188	27.560768086348716	39.43786579075757	26.21804438244906	7.332931252659936	34.76911906037022	18.92257507749879	43.02755431681012	31.154498712753057	47.501993807440314	24.73938030571255	40.13488255339941	41.472745558649855	28.94382042647407	15.263081958719548	31.999771743903633	12.825459770723928	13.193251226064751	15.793645398179144	19.415619597206014	27.937411987647483	45.81795948265022	36.68459104424592	7.4736296921229375	21.013695898135317	11.547131676820648	27.689209266430506	24.9525908971819	37.35751097325124	14.514969342225637
6.265115023137927	15.510909525349946	12.260100060184131	44.314239502350276	14.928494628025822	47.05246943946823	16.83262198304298	14.510171709861005	16.61193363869019	21.445159081773497	10.149079474733892	38.031063974290184	18.97245045424734	15.963686740907571	5.654387857373839	9.262597882077033	7.952973702224545	7.703323659205925	41.237917810921616	20.439265464990246	7.668808259572728	36.224277539238486	9.427212648652674	41.861565445326626	25.3311538533401	4.020715188269547	22.82506576457227	12.73980672318155	44.57345913036174	16.31385575290355	42.19774801088128	9.481977883291563	11.831520039414533	14.426903041576283	20.254401418938734	47.80502618395037	19.935564732804398	18.306755467081185	18.988938718998952	30.623901248041623	19.72087545091128	15.666924370629735	48.55138775797473	38.25553269787155	26.805339593218168	27.85686037845806	12.355956554477615	32.14373470141496	16.434962121712587	22.497603439141997
17.657522971529346	26.012484027808433	21.57232215552826	56.83255722659586	27.43700030358959	59.29851104224297	4.335587764793091	23.40786233974515	28.518560771168183	32.67857818956189	21.86493598068442	50.233936062556324	28.789367901359455	20.678471195735302	10.014675199278242	17.602519319511437	7.131891951349442	18.236889432961252	53.66407673264006	32.84482683985254	15.945185327018436	48.7237047402534	15.479408992201943	54.14303940712146	33.44778351197873	8.682145564641575	35.07131797961526	4.81978426501525	57.019289640852705	15.866370654550593	54.34749067990565	5.460017870265781	17.14979449865367	26.724965620884173	31.85948689409664	60.17695536829091	30.71051531277326	28.00114975967404	25.407841769087952	42.83566491279151	32.14030759450615	6.306809663328085	61.066195417975806	47.766086452820524	39.19135858780211	39.184412332626664	24.797657271311873	44.62750180904903	26.71906691785025	34.14076529830738
40.50539765958134	33.61468734346374	40.72289315678403	6.094626078587589	29.793558835250078	6.750794079387921	61.119117684035196	40.72647557329748	31.07985108311022	27.11470865476337	35.46458295837414	9.146349814947461	33.1938092280618	48.10147385307292	48.53040951242154	41.714896659146994	50.926499579423506	40.932935582486344	3.6251640732478174	25.359915271566834	42.73471780148187	8.251480054802196	46.54687073195533	5.8795441660305725	35.86711903137756	48.37981438241696	22.171596910052447	56.74601150699691	1.1379690918972618	54.5419199121516	7.975765952951425	53.48840367320435	47.1959785556256	31.324384436224907	26.759429582503685	4.813316161683945	29.742025399886632	33.89890932705913	41.414140869188806	15.039142368596922	25.907814476809424	59.57550384077702	4.9339688852054016	29.20886685849084	17.80030826209695	22.262806396743347	32.63423899712476	12.256859196914181	36.54626951929728	24.76285582623209
12.616342098125262	28.724995878423076	10.293134443434319	49.243496461054995	22.401913808610143	55.13082567039784	19.831669937608225	10.666765345271422	19.932243788366446	33.385721249015525	22.6914610528282	46.654461973859895	32.43461389131947	4.450709824021887	9.590484134682738	23.654601272951492	18.51015429225057	11.22271993429959	48.45219536271922	25.708987608571462	22.067374924632645	42.86471706355777	5.541629791091301	49.959012772620824	39.339265138964436	13.02898225279421	32.291545508665024	12.515871695258443	51.47791111668823	3.563500638465466	50.8594780174229	11.442477257727028	3.914993079706408	20.136921420105526	31.69295741668346	55.16733797078116	32.55219110210894	31.879383535870446	33.384835719457634	39.614557368858485	25.222373694339694	13.690017615477748	54.32741380192689	51.2253609461888	35.186483646823866	39.2278432397112	19.644653062106325	39.26366229953434	14.986637150613996	33.66992081272462
18.176779174061885	10.025960506994249	24.65534890642583	45.384245137416755	19.859512611220126	44.26055510770657	22.57164742275024	26.87807097804573	24.547169861851263	16.58869402603798	11.096391320657666	35.399012884121625	10.927149258422917	29.64647667463657	18.794701475442327	4.947663288304562	12.607360789097017	20.066720307466536	40.03537761792912	25.34800447918659	6.168759699738309	36.2931062867172	23.174747632736832	39.5016242678651	13.903275924132062	15.64383651686325	21.914232332875855	22.778668034470783	43.418224739679054	29.70123588640376	39.07302005312351	20.294204073330555	25.566073052371614	21.356803547081036	16.858409150172324	45.83521726607995	14.025512217929654	10.121919948768216	5.82595150074062	28.56617390590858	24.6442907487986	25.375754841711448	48.351894606656366	28.526622385619792	26.36304556402564	22.51076777068741	18.960159449147014	32.25226224268076	27.326175137011187	18.845655548264798
23.890825941551757	19.22299965104436	30.227385827733336	54.57938015970513	28.21767919678019	53.210194261700636	18.640403093749935	32.49171377505238	32.28090494000878	25.678393397591115	19.527536337082708	44.44252836436459	19.779926275466334	33.411936259541406	21.26101714616991	12.505113379963268	12.342684412899887	25.581742265883623	49.18079281959859	33.91681408050938	12.556982162326474	45.49115533552676	26.86923382930125	48.54413860057277	20.684002083105543	17.82206485324691	31.105285483299234	21.790966864436587	52.553674451448856	31.343600255996563	48.01625899508811	20.440344484701154	29.233365514678738	29.267754211834763	26.044058348963585	54.88325906880153	23.075580161396207	19.012941892712373	12.438572850541693	37.71760607950961	33.19024851356733	23.67295711882556	57.5289215887084	35.40183812143716	35.558461501918885	31.35215497963216	26.826671510173483	41.448889009593884	33.90732866061568	27.993390659904787
19.615385081999403	18.31454609035319	19.674757391437627	20.172451789387708	9.294641929900031	25.329220494811526	41.03325951311915	19.88488258819497	10.040225349025592	15.075253338443188	17.071384422411057	17.39521535664365	20.166021992830746	27.246791999527893	27.749089038081156	24.098052594177595	31.520547504936093	19.88265435052515	18.52299585209999	4.240148246050484	24.55711132670723	12.929416622765693	25.4312789437958	20.249247538784513	26.549787602032293	28.043103053435896	8.327423751388434	36.0311845968589	21.548301787680572	33.451637106239104	21.442870879990764	32.82741562329327	26.096662142699817	10.300075514932029	13.216584582122119	25.231777571935062	16.98393938318216	20.479802994427427	27.900954615695564	11.534619694423773	4.801561774261676	38.786626584477645	24.757202861835474	29.91356299338204	7.300090696436584	16.18803167655629	11.930047126336191	9.435334178427771	15.921146290599896	12.967198544625996
5.515231630688812	16.972497481729228	5.592169476759539	34.78779421037388	7.215343728897662	39.84143955295405	27.448957972507763	6.961774770145946	5.425954524985267	19.580170131116148	11.391358123042146	31.31796699226582	20.615173971161834	13.429535675956139	13.441325299795038	16.59930905506818	19.510013416313843	5.150256756958396	33.265929819578396	10.645337712442707	15.948004066262463	27.7595709964016	10.56668874330503	34.65342342652466	28.159558859423033	14.630148277132745	17.185612022687312	21.653533575332563	36.377184690174886	18.762018939610808	35.524203581580814	18.59711591122493	11.427887675532	4.8005449247903345	17.610181452084227	39.987780148149646	19.500049417358426	20.330973788072892	24.863820075013535	24.31066626408504	10.074264385826337	24.26979535195944	39.58368998805955	37.67502258825002	19.85844987931266	24.709836438678312	4.768488112016189	24.027587355634275	5.891717142364716	19.27225952978177
12.835425109539742	19.57747234338505	10.907759056604275	28.097492407186806	7.186682767057476	34.51656220548338	34.78643118205037	10.771249321855839	2.0972821999420166	19.59529477072927	15.480563759183429	26.616476251348388	22.675398929020915	18.1497586624784	20.745605712136943	22.007267390387888	26.589998127300696	12.394078275357286	27.60502678968754	5.417588600008806	21.78379068749147	21.936321787823722	17.22204054704142	29.47410479918216	30.075647045990394	21.936401349000775	14.767315505534054	28.898923897053983	30.487386078223036	24.728245426732755	30.683686566334753	25.89419677363862	17.4641074693725	5.153631910039444	17.461601170531228	34.26716482595772	20.477596981763824	22.653083992762664	28.74218655293403	20.35830480497507	5.314124107701774	31.444037385084183	33.15873673461909	36.852097178430604	15.85810957210764	23.103239840611042	7.566485296351001	18.65724529821673	6.685956975026743	18.37209250894487
29.395087558075268	20.982376208399753	30.903457507850568	15.16521166348903	18.697637255590266	14.531614535394334	49.02970210712089	31.428960775783313	21.531945851541916	14.535796575340223	23.14113343046288	5.71076377449948	20.6651011301059	38.688518798953325	37.11503336072508	29.16079399260376	38.641482515477946	30.151276555045087	9.100850003195632	15.726933502591285	30.24755280263655	6.136563078688047	35.99149646336486	9.322451148237096	24.128096461116858	36.562985347887704	9.799154759467696	45.15641249221251	12.504970830262462	44.352160234801275	9.926509762224574	41.87574211759876	37.034769207546134	20.807644548221433	14.127259801284431	15.347176396394886	17.168689496485552	21.345046481917297	28.960268156983147	2.464122442564359	16.035861847056108	48.04680607495347	17.408652635014803	21.381050428358616	5.83844951533717	10.462912874512117	21.561825754326108	3.947176281861957	27.676248280943412	12.1432360968617
44.48218272695658	32.56251023902298	46.68297584650436	20.34491405407519	34.11827919279997	8.192643713486513	62.25510991321433	47.34289656773348	37.483537607475704	25.71018048700432	36.598816111133075	10.699130059092978	30.59300271460258	54.52398637586506	51.71892112098833	41.23979204217007	51.57096678775407	45.472968454608974	12.956405592397278	31.726282880127137	42.68454083883666	17.345137853702262	51.36082366391039	9.563128684860214	30.116023819825607	50.61496628984081	24.315543114867534	59.38027593746671	13.138850141246273	59.83428221354208	7.40090539686392	56.1264686789039	52.60696349906285	36.484520449951916	26.49451728257249	11.224029985214417	27.904705957454297	31.409503108836088	37.62027088271694	16.9536994411181	31.999526225204658	62.30933697840077	17.52580859268631	18.644457946022833	21.464340970889133	19.24800255145769	36.89930019509689	18.97270942356428	43.67584897926294	24.2174187391531
21.908933679465942	17.98545459837475	28.23566958624975	53.24624064292439	26.47622170227106	52.26554414583514	17.55444997856005	30.499501188799226	30.421278621140676	24.609387025441567	17.85167006031511	43.41865705822403	18.869055889934817	31.447567271936013	19.3257746994328	10.801135332955283	10.508469796684313	23.592598708529504	48.04022811332977	32.21086939717382	10.715012225359024	44.20582265442624	24.89682919197415	47.52142783449969	20.488965401769676	15.88142680364419	29.773492369361296	20.201152015863137	51.42711276998972	29.512584839275757	47.075381486376735	18.692131318305748	27.2663320214311	27.441154593798192	24.83814478530379	53.85558079922535	22.041463151306843	18.078228438061885	12.069899497592992	36.570757878149095	31.479804899486343	22.211254255610942	56.328138854781	35.28556730165251	34.24012759741171	30.470764847794463	25.00174564692361	40.13334369627806	31.94473125503267	26.856267256296817
12.443587717844148	17.187649560506028	11.864826523137875	27.537461109453538	4.832754657312736	33.09558124116769	34.349230145631545	12.17735260244822	2.269342464258136	17.04135565871153	13.444064800995095	24.90840906059872	20.200619608290047	19.49619300842428	20.566474406655114	20.196931202438588	25.618567748526786	12.387717490798337	26.332736734155777	3.603637702504379	20.13108027743902	20.73526037562822	17.723905900872026	27.973309217088442	27.564269221909193	21.362825942463303	12.36550930736182	28.82999967085088	29.350034988075155	25.647929453667775	29.045197684551752	25.71529808634605	18.29739460997397	3.4877301871687654	14.907644942633777	33.0427834429353	17.939578140490294	20.204380843418548	26.47900388291004	18.35867777691068	3.230571752662908	31.488918057607922	32.37967422074459	34.36507534495282	13.82683749182861	20.65734127993452	5.874360486034606	17.19408449488577	8.486023147847003	15.844351419643615
15.082437993849958	12.177433611649102	21.55145731549932	46.67661845224939	19.20197257996999	46.737655285705245	18.31398058692551	23.81606551828724	23.103238533704243	19.0908165874592	10.718227023406175	37.72544920024975	14.191598726183011	25.769787070913157	14.407595826942803	3.78016110977805	8.020304597932043	16.880356224279524	41.984488226211894	24.970402157126895	3.388052968706497	37.789382230805884	19.206002804778855	41.79931269629558	18.333636218693194	11.138476878162766	23.34968880861609	18.12314822567294	45.39115653816924	25.265725324515778	41.595763199990294	15.637690748666945	21.616457100235568	20.114120870528325	18.87217596332606	48.080402177418186	16.737915331997062	13.3741552141691	10.480200537666983	30.58781305357783	24.234719148664738	20.745821646926924	50.07520967760464	32.728929935833044	27.80601136446775	25.406783664548083	17.674877757991528	33.663084130347485	24.887137603861905	21.056693282580987
21.883035797441146	28.672164780875118	25.97079163633066	60.66719216517444	31.328701401577618	62.59694844703926	1.8643789799814878	27.811120030377808	32.72472503482576	35.50388168481692	25.12926692986394	53.5183802280875	31.105337256543965	24.896311852208555	14.4014472336632	20.028892884642683	9.676558635033148	22.557006413353918	57.1798539900163	36.85638396145639	18.530285085775787	52.381470417089666	19.867624808839082	57.488946154766126	34.99326105843843	12.795318933357082	38.46404123298619	8.38081950287296	60.55892466434567	19.56793299175759	57.57276679308743	9.802157321236269	21.48266952685474	30.796079182038742	34.88093748638027	63.60893053206798	33.36420863681829	30.294614687447595	26.662645063004536	46.157170451816576	36.14037531872092	8.527275196487661	64.75810830766679	49.6152776486214	42.696294622069	41.97468250971441	28.776320268580793	48.257614364504064	31.10210227654392	37.15384850809172
21.250512385133714	26.930748848663963	25.779765981250268	59.49391091783119	30.264785800010177	61.069324738633675	3.9916250893360354	27.72172262272063	32.00726270327698	33.80294808212377	23.675082203197075	51.99326084408738	29.240071284128703	25.37459925673324	14.220211764206415	18.256916359035667	8.18125409842695	22.09343185636259	55.78217268722119	35.8876103508977	16.83016426083608	51.08346532795314	19.958290769313596	55.991986432996605	32.93575611204885	12.146573659090272	37.02567480744527	9.385601999119197	59.17252249678699	20.5585992340372	56.01251224853444	10.12240608721869	21.75197295411986	29.91213398280104	33.264905342653414	62.15430106735287	31.604032054718438	28.425146059900673	24.572613352501783	44.66279670623861	35.1619393008895	10.092529943504063	63.47043483296637	47.60014824221472	41.31456014733445	40.245234285872975	27.80450432737403	46.94677019846267	30.79559579817175	35.52769932375058
24.292271695210637	15.871257982545957	26.32035823967791	19.600603840502675	13.753957665480224	19.84937396534396	43.646271685169	27.072362404451322	17.333736289028327	9.870317581564768	17.75525454004398	10.849227480814667	16.01210852471921	34.17561148048277	31.874016920108556	23.85851772215129	33.25611064059506	25.16869600476093	14.407079206241942	11.848963702534249	24.90254595402332	10.42883207457084	31.046777083738053	14.667687505738414	20.563661041493734	31.223985324320758	4.413020507805138	39.854366675344664	17.813278542123268	39.48845563138846	15.051351210654886	36.57323348146096	32.23419597272201	16.11007288648344	9.062551380135368	20.734195766543504	12.455116229812104	16.619493887155897	24.360485731725056	3.4968633446997957	11.969974948575976	42.75479127273822	22.502717098334713	21.210593192114388	1.6722442998571756	7.932852251129513	16.567675776463002	6.5437332357481806	23.611594220457526	7.355374073057733
24.4973951385459	18.761611833782474	25.500797789783814	16.757803999701878	13.734192676181193	19.498545997063044	44.97486330541532	25.921049507751516	16.013003591423853	13.4488105490515	19.54280329881277	11.174071650014268	19.45172915266223	33.2262319443935	32.434256115902414	26.142038310101636	34.88540895504193	25.082498497516152	13.098020880055635	10.167638967934947	26.982553017977818	8.028188161847428	30.846863115933786	14.312821607171863	24.49688782605818	32.21418197842329	6.838274383750239	40.61455855881515	16.373879788238725	39.10131498276842	15.302122247868075	37.34928490325752	31.753250232512784	15.561444714008706	12.252609237249944	19.780541898160568	15.917835757989572	19.98472686881192	27.74340881865599	5.48443550396221	10.52739967681965	43.46132881184763	20.413823249679222	24.996562081497856	2.6859727996651164	12.001644474775667	16.603458737288904	3.911493495884297	22.09684034915233	10.942306140021563
39.32764990332291	29.852982833147685	40.6550464910804	12.720554458557615	28.618462105776675	4.746465937710055	58.70365356593095	41.04407960497116	31.142046937211354	23.008238246929075	32.75179433497695	4.3488916038467655	28.7701767459236	48.369932400272766	47.02882847735115	38.36051607708796	48.19684110152051	40.066593001732834	4.820298104049823	25.280291423357287	39.58756896398051	9.40185915260448	45.89188553855289	1.3836850660003674	30.344398295937133	46.39314371419265	19.548786771443837	55.031920942679584	5.993758509187969	54.2147219622611	1.0172907939634206	51.75076790240308	46.87851876019193	30.656506412638585	23.14769347978466	6.51248912647661	25.539499215235434	29.536898833546815	36.67718065516374	11.754459350437559	25.67263037643543	57.93132767537414	11.377592563408548	22.398766397766813	15.771350935365602	17.27158297817456	31.486735973809253	11.810488507662432	37.12834219195251	20.941425976327363
36.06414457428095	32.52343360785858	35.17764934376847	3.85407813243616	25.83036126337606	14.852051994057424	57.58317870919881	34.83090394859787	25.75512026033674	26.905237429305064	32.95437262505933	13.311986912849632	33.02952783063672	42.10120948694496	44.21787982120881	39.75060201057168	47.938908717117094	36.15796872637169	8.770457891723979	20.54123171425752	40.47478487713522	7.160346254046768	41.42072458989756	12.216273348465098	37.277214187632275	44.59552508310035	20.59327281374955	52.50468490766262	9.240340568178588	48.968707467244755	14.50658176467155	49.32768092368203	41.73604487303303	26.727916494331353	25.93007376886408	12.933486314880591	29.47213018273755	33.61166803458976	41.36978718622261	15.5771911506768	21.20925607535461	55.217733793560946	9.323230911802392	33.73346708838826	16.223870853961202	23.714025552273743	28.4785079269711	10.499391765459277	30.52823079801348	24.38564560200401
42.76432945925	34.48165063057321	43.45468511768561	9.876305565830014	31.999737987059927	2.8706056621443077	62.821292260756664	43.60759561766473	33.818728104406816	27.73453668505064	36.94236959511745	8.943827305512267	33.63316513896289	50.98534136331047	50.66402690458282	42.85398169367816	52.441987502851426	43.332224688083166	5.257779873855875	27.99969761366803	43.99686270704644	10.920191647791164	49.05515117249442	4.854063092303388	35.48140201164112	50.277602319871406	23.599580752121813	58.79570322501674	2.8848519969533926	57.205733079208194	6.024582279481879	55.52036990719061	49.846955842549676	33.764394886954555	27.680158459897633	1.5454394954906088	30.314118618335243	34.38211223400493	41.65381639362845	15.982036400105555	28.48920460365079	61.66385212157064	6.750031915878997	27.30259595958831	19.460428477368772	22.25597140191412	34.8707663663924	14.481924542971457	39.50998087880685	25.543105180874612
34.116059479101835	26.914273559121003	34.80422612707255	9.538434603263248	23.35673103382422	10.240002941863683	54.45253236986167	35.013126546002646	25.181758819471273	20.518618024140615	28.732937271311688	4.830640685476676	26.645569168605928	42.383239459040276	42.059044144896404	34.96923287782866	44.208890167370136	34.65852456026505	3.4718064918377873	19.3441788284929	35.98750675093712	2.7360644500424693	40.375286413645895	5.438047085459447	29.844102450594413	41.781459134528234	15.425410629556712	50.228503054604154	6.796212548262558	48.53507698106928	7.267871779503657	46.95960723978007	41.176361937887116	25.085123427076034	20.062478090951046	10.172948191881758	23.151533016873575	27.327661986239494	34.930701470397224	8.437005213111753	19.82056547854219	53.08135214059859	11.436121840170664	25.1806729919983	11.075587719642838	16.127155187187764	26.22256364940577	5.80260235964767	30.970158869417162	18.117730549130446
3.835853132046808	13.56298809447299	10.33562755983407	40.643426162589016	11.248197846131234	43.642768297695774	20.508286760001642	12.58451163826886	13.096359794817838	18.813780615859827	7.6396977374345125	34.6641193005387	17.245607958942625	15.723470695951729	8.177121385772963	9.436854547928778	11.431055040307227	5.710293662392425	37.707539507580805	16.748551809163025	8.30744429968191	32.625543657355685	9.720413868862776	38.43601955457959	24.17844856349671	7.568981923463945	19.48338082575624	16.04285576763847	41.02413494928408	17.730064794944226	38.85546501718679	12.762003833785208	11.92067087810506	10.768492176711787	17.40755301279917	44.31068833314746	17.623151129715442	16.679686201957274	18.864341373313902	27.271628254087908	16.028945438784643	18.93898694636174	44.92683907215998	36.234209552657084	23.33080910794963	25.06730931466083	8.663941782447438	28.56651512917726	13.700654855964595	19.587204339836155
21.238023915390663	21.6006090939256	27.059772643537592	56.10860418985983	27.940198406721407	56.18627442020003	11.993325897568774	29.254980104105588	31.020374590026503	28.47904205248446	19.945020011428007	47.19961942623448	23.188893219261868	28.89226256371354	16.647977113581376	13.268248130531497	7.507484602494865	22.64344198021711	51.49868161535068	33.75514665287165	12.418115818723768	47.274427818645	22.59128287038006	51.281901652752396	25.770698858259948	13.422687288711762	32.850259753733276	15.555072577058008	54.90522541041409	25.795282884028044	51.028049858580665	14.696656813098507	24.818439479285274	28.348895597093712	28.362363920617227	57.57451540600499	26.038741338465254	22.371756436663006	17.307008813412814	40.095073880247895	33.01244876218491	17.20256665556088	59.57906921694343	40.567808418945035	37.298799357779984	34.668648833169094	25.982367576452262	43.14078977216797	31.41484927783884	30.523509184504526
17.86877358893155	14.649867969429279	24.267855190609193	49.57424627069403	22.344019771752247	49.21020022325402	17.379699400658776	26.535796812235706	26.225313453482617	21.485505721365193	13.806688247348326	40.255216340887245	16.144618560765082	27.951558082315845	16.110061630072085	6.777457391861668	8.188006627056488	19.602826913741303	44.671128798783506	28.104742582936055	6.5316212491155765	40.61975695208319	21.366405090988856	44.34704877139547	19.17918021014836	12.687875562322526	26.162798192119894	18.455037962692714	48.07291611616933	26.720907701574916	44.04134102832862	16.39673952128562	23.767284748672065	23.253948271901894	21.468746668427624	50.6571676268751	19.016230839938135	15.32698759352059	10.827120526805144	33.227794539168755	27.370196346496982	20.833954392440855	52.8487069400704	33.884568425271624	30.631764834695893	27.630635198714167	20.815831609237243	36.51135076514395	27.826662928948725	23.588569043928377
37.1198748772647	31.04764519819064	37.1788963050826	5.275584758908865	26.45844317283771	9.641314612333334	57.95918588512779	37.15044467531741	27.543347291066862	24.790705314526207	32.49193191426006	8.435596969313787	30.93850161923788	44.52236420661253	45.18495156814234	38.922145097859534	47.88242769104918	37.49212792414523	3.2792088871694767	21.864575503800108	39.861430976691764	4.973495435638862	43.062270911223415	6.719539214928013	34.23994542708954	45.14207446067978	19.341909480372493	53.426881044182764	4.342604031464529	51.00735333990652	9.020005355536904	50.18083618416571	43.66860782378632	27.885884441663265	24.21997266816935	8.274809720383729	27.42203552260043	31.604812245715372	39.24857343370372	12.7581314289176	22.4312827276376	56.23692008266386	7.418778810028938	29.062520282751695	14.890309749445715	20.52316364045124	29.276049661554573	9.111937307606047	32.95863630219644	22.352765832411556
23.36791217992192	16.016320203121225	29.851481326228654	51.34294074029005	26.13250443514651	49.456720823728084	21.893693498475347	32.11332046805656	30.666698741465556	22.144038286493743	17.354979931453364	40.78568540267976	16.10190905823404	33.938231731531545	22.17644934782237	10.704620198060475	14.007200632629	25.1833151687997	45.65943057897985	31.6570004370832	11.322351461066917	42.193080258793515	27.353669986820044	44.87910325274278	16.572735587329195	18.756233494419302	27.945103178229967	24.093853365228078	49.00836139293504	32.76808778061667	44.26536388868255	22.28164900306904	29.761132382708343	27.520277986256616	22.70519294870955	51.21532753298937	19.515578429887547	15.370724498274667	8.402943769254353	34.232041385033924	30.950915420554438	26.267750918312718	54.07797148785691	31.286491642341943	32.350493530159184	27.577630409321277	25.099509421272607	38.213555957118224	33.013617653263054	24.537388019421304
1.844319936167075	14.888349424897992	7.262362177223244	38.146004811534965	8.996160373001727	42.06766394612009	23.31304696250835	9.403249783442293	9.661366035185958	19.019548430916128	8.827034078273698	33.2441954095312	18.64771263934071	13.859613660721246	9.78050693205689	12.606977962083668	14.921213059320273	3.2763199357356396	35.82347787714157	13.954130973072957	11.71633495389913	30.527661006413037	8.90915438118145	36.84594056395127	25.970897428554352	10.325483044246495	18.327197329521137	18.054322905172075	39.06404744414509	17.40919420501027	37.46677912892992	14.849976170200373	10.63862390686001	7.779334663943813	17.315830876128903	42.50655559058491	18.319741746752726	18.20642462164922	21.560808758209397	25.9560684663539	13.274622395324661	20.831607774768084	42.67055501933664	36.95860013131372	21.74155532480409	24.87607880924967	6.141828070123519	26.580215356731653	10.038001459191205	19.315889955081285
9.400559486244376	9.356504148963916	13.30211299749645	32.34708462215647	3.7620430504915148	34.98833836540062	28.921700481293247	14.892994441430634	8.77113791542926	11.765824439791096	5.029079946003589	26.031441507633886	12.83886276525489	20.853060954844494	16.692960290064363	11.957522509393462	19.03588658569171	10.65006568680785	29.067725929032633	9.49060295927932	12.14925484442648	24.071313950179917	16.45726944128929	29.778445526320333	20.40322038960083	16.17107377704657	10.906464297936367	24.700868627989834	32.399497763762426	24.967301551716716	30.234244801923737	21.42086738158094	18.049799914404634	5.5107093134631855	9.908088357789081	35.65449069911132	11.554356519367476	12.64313210238263	18.197290791077336	18.657476239946785	8.754927011988345	27.589546070754338	36.4257525152743	29.86431600745	14.669375917654905	17.359063072790292	3.487866502309702	19.976410079679034	13.277739222939438	11.805287608220436
2.618728718125253	14.738353590403573	7.167276918261338	37.234632262201934	8.147618499991081	41.25268930533721	24.24155932328509	9.211032495028867	8.75767689667807	18.572083511692785	8.742165467226032	32.45703588777313	18.48910604570586	14.130465202600934	10.679113340764141	13.019901553206763	15.78901053890642	3.6902656453940885	34.971886260458675	13.033217651428197	12.230470352023964	29.654445518683346	9.505151428714482	36.03175832006757	25.885410512415355	11.25180996178553	17.609606179706354	18.959383346118575	38.202107151402814	18.019392555638188	36.68097463717593	15.763143600782291	11.101827316466386	6.854740920123808	16.81285196906917	41.661710927448205	17.988779701806596	18.082944889618705	21.761187878763028	25.19350465315923	12.3567126716025	21.725676355030537	41.77733515561763	36.57976016021871	20.943978677287866	24.321774001268285	5.279226837758376	25.722507456247723	9.465668930617404	18.764584232463434
38.80354105642304	33.98815316582093	38.271839046381004	1.5713571738678604	28.346583489223157	11.76242846983258	60.064598803581625	38.02818917068812	28.743947450297323	27.959328529981356	34.97792750627137	12.141899706041475	34.121129623809786	45.34177289745398	46.938370990606224	41.60068250278892	50.20268446288343	39.00975548132341	6.752467773756027	23.31940429617038	42.44137589704865	7.746044478743415	44.40049789827311	10.048209888664392	37.735331108848975	47.13517409854019	22.120307936321485	55.219054809859415	6.142577647780687	52.09789716720497	12.334096501303529	52.00861055037097	44.819525964969756	29.476167482689032	27.22788678898435	9.569859038730222	30.577530625994523	34.758064072426066	42.46173017641606	16.086329016588255	23.951031638661178	57.975600530812024	5.863697858840058	32.76386248185676	17.653573972991143	24.024429492577106	31.082442792320112	11.76017740207517	33.749730285695236	25.47793276712368
16.20375932561371	28.040663981890965	18.462661155253866	55.95629602509292	26.825538344548836	59.66202239104506	8.229930958908174	19.943784273861393	26.725514745137392	34.25617496471276	22.993956051320136	50.70158373436434	31.243778847301954	15.881599580595816	8.089558495881185	20.360036833880518	11.00342662935558	16.16860659597987	53.6055309000761	31.71769429723445	18.594030584733318	48.37611627882359	11.863874515497715	54.44877067290502	36.769348258198384	8.97368293231283	35.524638041500715	1.0034180423778998	56.87978162765289	10.220828316055975	54.896020723754965	3.411987540321931	12.93906494648734	25.53831330457147	33.11331243168892	60.254267870742574	32.613764241985095	30.508250278866385	29.210058379399978	43.312450847867055	31.066299015410937	2.9685557244959204	60.53548559929157	50.537494990456814	39.32464733584557	40.69885483272268	23.99837425831686	44.392448754348926	23.757883487625303	35.359230189753404
31.48946886063376	19.49733872296546	34.25097692532921	20.755265623784318	21.483742207764074	15.575912853256822	49.05620151145027	35.16959609042378	25.582025148321513	12.586351614116372	23.346534721258962	7.49351073570753	17.952716373221783	42.11576379404072	38.53548987199312	28.163286533276818	38.391027678496776	32.6013712762608	13.105176101078527	20.210509608620768	29.548348208675385	12.560631843257584	38.477705178600445	11.341226894589827	19.361045747702892	37.36786611498388	11.513454161766951	46.13613793949059	16.06178454230004	46.987492671096014	10.40264754174895	42.88687388426016	39.875409084715535	24.06350489266817	13.248127745794019	17.550461689000485	14.938853193997833	18.74485642800598	25.67569471350473	5.865732180191795	20.302640132965493	49.06577422481505	21.548516570810374	14.413674327714276	9.894365511521073	6.3512006385283675	24.142729782341373	10.904263599114529	31.870875781279736	10.968686979992208
46.961610321215964	38.60892420493253	47.53164038886741	11.796714329772227	36.199272091327835	4.538003268010143	67.05011340631522	47.62305992356737	37.88638229975154	31.817710062621266	41.162148293479866	13.006193210320008	37.644708647366336	55.002734308439194	54.87985687587928	47.02599163488101	56.65986835713944	47.50416870142843	9.386411750145232	32.09537985001305	48.18802008034314	14.942084165531915	53.204154783245784	8.910900536627356	39.13895969555317	54.50845887890044	27.8240564954086	63.02013457713886	6.380924426824082	61.31201709418033	9.542165508905956	59.745634521052125	53.95490427375065	37.921467547887374	31.832634007235775	2.692886907476301	34.37592422668986	38.40552728791482	45.57305217784127	20.17610126608145	32.60359217510606	65.88564614135167	6.8462542834519216	29.94529721105239	23.691918843962718	26.167193303371246	39.067641916658566	18.64653577358771	43.483130559494654	29.67223789107228
24.454711470959175	11.809129828429185	30.806733046555173	45.77697041244082	23.854069390819266	42.687257367176905	28.65350756104002	32.96079393823581	29.15787143836466	16.395571954554214	15.718189190419873	34.309992085253	10.285117311818963	36.32399967464463	25.76348936133287	11.427976897669252	19.31380175410603	26.36531594619263	39.47496898916389	28.709831814892738	12.943373783060284	36.57962969177238	29.944738815739672	38.35144209700806	8.905834768272774	22.633041848851075	22.98916738896926	29.583369990653804	42.74147400722331	36.67361194737421	37.529081446417635	27.214225604307305	32.31122510430107	25.895007651941125	17.501383610430683	44.64349408610056	13.834600459480042	9.76595568525411	2.209184050954056	28.272901488174178	28.078725796159343	32.086469131559426	47.99905098110881	23.580897325563797	27.1362788559342	20.94904275420958	23.67257415433573	32.80962174814234	32.84832009186796	18.913267971704574
18.65639290428909	12.090615941329434	20.960304717108627	23.726477732615464	8.229911583610377	25.414150654386706	38.26418858659196	21.887796497387953	12.484034265288496	8.145635526106327	12.601244139829586	16.469594930798603	13.430478217098909	28.82695857582106	26.2505633315531	19.17004218165601	28.026964380874823	19.56816398532374	19.620056760390945	7.823142623485708	20.01016865561703	14.933399774351065	25.45366115776389	20.206375157082	19.62128626349641	25.692472640457286	1.9105999907390503	34.27231468083042	22.991294725478024	33.92092110087682	20.68181734495047	30.991626470191985	26.708676953485515	10.767370204309104	6.319968913726665	26.135177996055294	10.120584940566726	13.823396415727329	21.449611414414818	9.135720254936087	7.6508757751907455	37.16368976540471	27.308868741371803	24.06310968423813	5.139336775847952	10.256695846722032	10.985977788254957	10.78663223219677	18.73911455516342	6.11987929647225
38.211198497661684	32.84955155205094	37.92781046398137	3.0917757221058086	27.654811916988	10.659855082552086	59.303624624019434	37.77395320762316	28.341231425119826	26.714720670734142	34.03910430107259	10.60477717137855	32.87345689177305	45.118812392294565	46.32255604548917	40.58214111600337	49.344802834319076	38.48783508606187	5.233950135031758	22.798153463685804	41.466539521625855	6.58661922198828	43.958917437209976	8.573294784764101	36.33968137954955	46.417009303052296	21.040201219071893	54.59100360902749	5.030148059171763	51.76578973059153	10.869611959545415	51.363838777819645	44.457150471740725	28.911585279690293	26.054459637569952	8.729426363236218	29.340472770834335	33.52409721113903	41.202744826142386	14.75804692548897	23.40443478599391	57.37159126862371	6.148184858596145	31.22490889850855	16.56992414295798	22.622537079729756	30.42934932728099	10.695888867597526	33.526221191876296	24.250926072929406
9.371699660800457	25.51721607042662	4.195629517869488	42.59299818002949	16.981519446010573	48.95960394015882	24.649133058217302	3.9185801783025136	13.610131852613359	29.101457075056935	19.472285454706466	40.70850171289332	29.273248570491152	3.6782192913820126	11.451948950577014	22.403687975680782	20.425740657061176	7.486170518734042	42.15103867569546	19.46949823820549	21.12115717824964	36.51051338906575	5.48779447702624	43.83856247517657	36.61782633099969	14.511433190324025	26.942361531007204	17.556021187550716	45.092094400726225	10.318049731073089	44.874342650953615	15.458310080276613	3.8977122468292356	14.403475089906244	27.211999015787356	48.84187948872237	28.718703095471007	28.847525441281523	31.85977143188222	33.894491423575644	19.05606631413914	19.394409946079165	47.750014761983216	47.19661025028363	29.389067827395085	34.45294619272175	14.489359213390603	33.0570326768682	8.240435321684464	28.974881071217066
30.381549848466936	20.444357689194238	32.40140070426036	17.068464316472195	19.87611284585203	14.222056668603829	49.26167231112609	33.08576953725012	23.262049824076175	13.681705844492416	23.310937365620646	5.170572656913271	19.636654387102066	40.24465830232174	37.86767546000944	28.898919778902663	38.73001826646306	31.285361246185015	10.042082486291514	17.585895976379142	30.112944818695432	8.46696362825906	37.16583923219985	9.253675086121119	22.328261429074	37.06660580229738	10.279890698367145	45.75944782101892	13.312255351380632	45.6106197361078	9.183034128760708	42.48156887877776	38.353862537703336	22.204479178222844	13.687456279334675	15.571897481757523	16.27076550255225	20.369657972355647	27.781409950649458	2.674188572610269	17.806185972740654	48.67298497909068	18.582750267026206	18.62428045150422	7.202955491133417	8.632509338128433	22.68713734043643	6.754103347906452	29.49878003076415	11.50863593779424
5.82993192975656	21.673336626283177	1.2579796223178838	40.040548523088525	13.275773602657289	45.747009455273684	24.396616259307756	3.2806159690654257	10.574720489805076	25.210115167456358	15.658454992340491	37.32265458532548	25.423941476461028	7.437094252132488	10.346242837432863	19.065740523401494	18.556483514353722	3.9275062723423786	39.06170392397679	16.31979946798161	17.919479679632413	33.48121886395626	5.427313710984774	40.58227607418685	32.80964337103228	12.799943725779364	23.244771158065323	17.762633697933143	42.097604446019545	12.899999762250943	41.517237821132426	15.129533249794427	5.553635849905403	10.83460945627339	23.33339306988132	45.77784718105925	24.820753639654228	25.01585764555301	28.327137001818656	30.369325672830414	15.831119258518193	20.03288021491368	45.03717720644372	43.30098364981984	25.900290506038658	30.622770985173986	10.682536020653306	29.873426207599394	6.544212426404982	25.12439122844266
50.17018393824215	35.925224851445684	53.41765743938312	30.97747174356411	40.630327518213356	18.618271758066424	65.40646449275454	54.41641434158399	44.86799333864568	29.73479629033808	41.038883882517894	20.145280783336815	33.069662352499705	61.26446773143198	56.60378903324603	44.25182910719172	54.7815443708831	51.4463829511247	23.442915705782397	39.43960195117176	45.894876705400215	27.265729295940474	57.258990462593175	20.001609207170304	30.081698607704876	54.933783125010905	30.693196753296608	63.63504166965916	23.76722237895567	65.76097657390086	17.731796975309294	60.49261426805646	58.816723636517274	43.28184607598065	31.145833371631984	21.574927896156346	31.296611492872735	33.869477436006804	38.43042156302788	24.605981611620187	39.563718654141	66.54101315768503	27.93459101036114	15.618244011041098	29.020694040550907	23.500251892025528	43.184082373561004	28.063820255292903	51.156826159913855	29.051253847365658
38.5310247104311	23.370062976637456	42.53682146929393	30.390416756101562	29.966044587364127	21.300213280836914	52.535780353560405	43.83193264724967	34.915604790289606	17.761714191631157	28.853599445452446	16.780073934950806	20.2794302418116	50.23491647945973	44.38364221653042	31.458621971766853	41.96430254846192	39.98470772393483	22.177902891265852	30.15864341793015	33.13930703874333	23.30617324741959	45.63659714743466	19.27331306757671	17.171250633633633	42.47186468848487	20.586563985872743	51.078992131439854	24.26035565094221	54.04594048417149	17.301101708245344	48.00134755411897	47.395979987580525	32.77595454125058	19.49705438154476	24.129922930337532	18.897428062950553	21.06100527308857	25.458067598692196	17.013640196846715	30.089358334609692	53.95932534321021	29.658594637825832	4.192192273534594	20.51064989335765	12.346873684781492	32.207378268189956	22.120879603873824	41.08877488104563	17.69959938745536
13.375218894998804	26.44012490570189	15.22624076306532	53.03897352951522	24.110362263641424	57.12462709357438	11.210491619158594	16.68252514331452	23.67414903401285	32.35271383261154	21.04511351028603	48.22772511212388	29.824334855649383	12.82918098842027	5.5504041057244855	19.340840408443356	11.254400287741742	13.152922948862292	50.936967191952355	28.807463501996303	17.57714498951026	45.62870490442367	8.609427757596414	51.90387801461288	35.79752786943772	7.505604634662357	33.121223028695724	3.9692326061815715	54.17684968338777	8.055708677164638	52.43940313401413	3.0730234381853467	9.705075760322934	22.654573878037482	31.07034346877851	57.615647449345516	30.887466776978435	29.12777879855016	28.646707036531232	40.871875858713736	28.174686950201227	6.0609981612104935	57.70576529669958	49.141564920775565	36.77628450753064	38.71324227238581	21.252072700243193	41.69425421076665	20.52210075027294	33.27923183358978
27.079025998598432	29.03282245656948	32.26313832494268	63.39972208601725	34.856667673099906	63.61795816763807	10.31560688256879	34.324778697325755	37.444847499382554	35.905914789336116	27.184961552433485	54.632425017869046	30.542185917432214	32.55865968424627	20.933849687924727	20.66233912145546	12.955923570030132	28.208837344152208	58.91028093250807	40.64516781685535	19.7073563724408	54.62694788960518	26.85750372377523	58.71416842351753	32.59791110069211	18.307474760213154	40.2291376684206	16.73408943487805	62.31741808248483	27.91797962271609	58.457904945625494	17.342118974331825	28.799261507786085	34.991007148089864	35.79267299753606	65.00480718152129	33.452418425800914	29.72873722337011	24.181165745333075	47.518850265118054	39.904050110739234	17.167254040624083	66.95506451437817	47.38641673204731	44.665456247766315	42.065153014462666	32.70243495809595	50.48682445201464	37.04350053442661	37.95634787695354
43.83636504736462	28.684459856599062	47.73764286850165	32.128763666997834	35.09291876298599	21.420356309420956	57.69772136872908	48.979575392107826	39.898550735130605	23.074085391825047	34.18778602237013	19.12539179458276	25.534294185818187	55.47046770320007	49.71627262959826	36.6908380365776	47.17151793449722	45.27107820545379	23.93962759773252	34.94018615673673	38.386828550447596	26.162094979837708	50.94501228608484	20.679555576860693	21.862066968195528	47.78593029937072	25.514733708324062	56.37320356933972	25.398668628065778	59.3657284149172	18.4581106913407	53.30872464860925	52.68363406047482	37.87881862144113	24.770819984013418	24.430074140876314	24.230250074120065	26.305007398955038	30.283013265212137	21.04217735769889	34.92369874917048	59.24668679451834	30.4665928018199	7.224994935479716	24.94640000660485	17.45700536540478	37.40429546936269	25.688487249901357	46.12004280551714	22.910415065742377
32.04900525558501	21.399116643368004	34.23731461414573	17.597283280150663	21.63992241670125	13.204989337788705	50.55488282007396	34.96344457587715	25.166093905841866	14.523633857647523	24.641359114792678	4.524314403986912	20.271326204600076	42.09071120230173	39.42633866392518	29.96748714416337	39.96483610538538	33.00565613826173	10.01258637221628	19.521138803578953	31.24967894182877	9.551093291503589	38.892204199799316	8.557510065313915	22.30064799242647	38.51425566693017	11.884421121237414	47.240046742484544	13.07215427149498	47.3588512707509	8.033587721892928	43.9677874549079	40.12876954923286	24.02746479042823	14.786732538750162	14.877995038023599	17.03880835644054	21.03493048509294	28.243352827152286	4.577351158280224	19.726186612287442	50.16091950357773	18.51151260482832	17.301721322551753	9.105919288459326	8.850112501658943	24.42397099956774	8.47240199511644	31.41599767951141	12.539920204423103
21.81304952004555	22.275183001669287	20.709450247275544	18.300926705264366	12.324954642975435	25.432257199295695	43.63654446911454	20.477561657598105	11.279887886538454	19.037898851453168	20.648127277740386	18.45479402579817	24.18253033905226	27.82092966092312	29.949675070900867	27.69996718944149	34.527739475078704	21.762142148160137	18.339926195715638	6.548213951913696	28.033315201300216	12.665979213379355	26.936488899550596	20.642940483793275	30.521363694087132	30.62256200313799	12.178728115290648	38.217329322939094	20.988382956561615	34.52797036657158	22.18480099240445	35.09444730615206	27.263727338353263	12.576126166876337	17.214551944803638	24.853942086462634	20.99246837429164	24.49216845244406	31.879917392690224	13.850458737700409	7.284886024633839	40.873891734126346	23.376334004660723	33.1365325530757	10.254485944813421	19.637865806808087	14.615960375784004	10.182398915954694	16.230208415513857	16.8605814374853
18.17470489869687	19.648043637876093	17.34021221437679	21.788820716526782	8.84961033422398	28.053957642105445	39.99356393026375	17.29884583350635	7.767203115138282	17.35962556636712	17.407000184775494	20.41126919398149	21.939565290818773	24.677432114967836	26.316631006879398	24.44080060452278	30.944351184369925	18.16111017514861	21.097270336457182	3.037673705684416	24.672468312213695	15.419320070615296	23.43039354870112	23.066783604975075	28.713530996701227	26.980743801182708	11.000250291526815	34.58954914411451	23.959827730134325	31.178646393710654	24.382989654915594	31.45814107512299	23.86662106223267	8.933681997553895	15.36301050023943	27.745677448162283	18.9971856245709	22.15408217619937	29.26639815971132	14.738921581146409	3.778244636420268	37.2593762743686	26.718356053093004	32.93872456734284	10.492444673997294	19.142769820958957	11.011103273387738	12.279447560705187	13.171109747980571	15.467497316740197
11.104150127113193	10.579814077472115	13.950253845229788	29.845096545610236	1.824752429530398	32.8568066916145	31.35719351606542	15.23555657655617	7.518198402823657	11.420204308962425	7.324299221754294	23.98570628885525	13.705357456358929	21.738754561861143	18.79537445653364	14.355782609151843	21.56484615477841	12.061970616740883	26.776639462099634	7.070591748464281	14.64156432653237	21.67612542485367	17.949520840737364	27.636323743879057	21.177118122672734	18.51456947766975	9.11177141488252	26.922037648514177	30.079722473414872	26.444564982046714	28.205990870115027	23.650988348809292	19.31426919094653	4.513772391364675	9.367221258437711	33.40916718709967	11.785819385371791	13.655332324037257	19.894153529215412	16.685761533959397	6.349873532627905	29.784464601587157	33.99857128720623	29.422281467260653	12.508568397009656	16.34464092555465	3.629362275532358	17.61439331735555	12.921411964774821	10.91781482201468
12.106818694553995	16.57480134373553	18.004844646181105	48.69630248401331	19.665934286816448	50.26760447178739	13.266385208595052	20.22837747971683	22.13983614837125	23.29473021711309	12.815673949568472	41.188978827642096	19.367926645522584	20.694636390366554	8.632492670351214	8.201757548358156	2.6916746337513224	13.526005430459978	44.91243051745989	25.407131472091674	6.509249071330339	40.22105331691807	14.152363870988168	45.165481407472676	24.412442371314718	5.189745092844368	26.16443654678266	11.853738249124074	48.30128773596908	19.21586336140759	45.243229174624204	9.27962170220719	16.514687912357044	19.668841187704814	22.579905212425842	51.30339937253072	21.27631385430402	18.587251196520217	16.811696785806504	33.83330780513608	24.669596454238118	14.57365057396407	52.608875138536185	38.46500731197554	30.442058062890737	29.793768158423468	17.40296084749845	36.08160256726977	22.282092253669127	24.8577043742092
1.522501500735157	16.98495836174921	7.109142958954017	41.27008939429095	12.208606625951766	45.27738127013363	20.47484447334922	9.373482435148327	12.36010329058639	21.735205141308235	10.929641749494635	36.439774604376616	20.715464473022934	12.035925730000402	6.635900691736316	13.041978711900644	12.924896397656296	2.5101476936170855	39.03632136931749	17.04079943716992	11.785533725175178	33.728680414426435	6.22671099297762	40.05553705833282	27.782001644367504	7.686201739240916	21.467519592563182	14.92286988302621	42.272927591703784	14.558144252086402	40.66095552517673	11.762171138262985	8.30503134551715	10.854577993743323	20.144397432451402	45.72070158460202	20.79836975292495	20.18907504161086	22.547331386122288	29.134509296782692	16.379595790815397	17.664743839277484	45.844830873241264	39.46985694242943	24.945067936666483	27.769820356908856	9.348149504524889	29.790868498541286	11.30745362594601	22.22000808497863
22.678021899788163	18.13236517826895	29.033374564017546	53.46140109321755	26.97506411613485	52.25772861987341	18.357268052285736	31.299158829022563	31.026922617830845	24.66228774081555	18.296330363189348	43.452454177378875	18.83036956367206	32.336838931657006	20.234308092330505	11.265446718969043	11.440455667109381	24.381342094264554	48.140318150950456	32.68141587913369	11.3030020429015	44.39069717471328	25.77943472052404	47.55529205533967	20.105551064282995	16.788207639587192	29.984102254281655	21.119274865229745	51.519645526811445	30.443446577846142	47.06474829188687	19.624830894602155	28.15375179386317	28.014794180496946	24.97040200568683	53.893057699024894	22.07315581883274	18.051585971894752	11.748052432003524	36.67238300427264	31.953871877933413	23.108346938690968	56.46404064398329	34.87816591509475	34.44348481553112	30.42403535674163	25.57375334861745	40.33608025326956	32.675577546131024	26.949164191040495
35.268312662017415	31.052420652559675	34.69828960631874	4.535340414641096	24.86939556436764	13.713340906515512	56.61437788429438	34.467633102361575	25.169813807243706	25.2962732537466	31.719117748313405	11.51375293087689	31.438979035117928	41.78991715141454	43.410066174701385	38.439970872110926	46.83826963339171	35.45196094804554	7.23385621464775	19.767935375768293	39.21794956932236	5.355285323572172	40.82816537125972	10.654473798641959	35.54244126210948	43.660787657032245	19.12458320675752	51.69402749841555	8.225248773185372	48.525963005833795	12.918940237426114	48.491907307125075	41.24517704223259	25.93488490597379	24.392979768725198	12.0806468107624	27.8813859992922	32.03771303979975	39.78633474049931	13.81820731173475	20.407324611436188	54.440225586591815	9.388189503982257	31.894052462955205	14.705089908949988	21.941416993723898	27.579705953575008	8.88734386519588	30.19597200315932	22.783128698244415
30.415228466453033	22.649917514119046	31.590072001511782	13.347129605856036	19.662873286117453	13.466094614960722	50.387252484024806	31.995219223217614	22.088880402281738	16.28946482498407	24.575168003443476	5.200489378891331	22.432600984991595	39.31089917990142	38.24254954644081	30.730606299159103	40.070393806264	31.0814944280826	7.541289891501863	16.231963660237362	31.77307931752908	4.358151342238158	36.87984197412292	8.25466093141388	25.94360490891755	37.81575363364655	11.232321000164578	46.346910386883266	10.94429448165366	45.169901561866105	9.23323883405479	43.06964159571444	37.82726736558277	21.61578324871378	15.798480687010795	14.001303587051385	18.92194479223233	23.103065159494555	30.74151783403548	4.266821175765635	16.61161094883372	49.22199332100644	15.697338728076074	22.793195801125247	6.9991679444528	12.267709180479805	22.537863935718136	3.1704381200171965	28.122850176522146	13.868738298413803
9.432362112344578	18.758230422296695	7.506058433531064	31.579611259498375	6.995034574302718	37.51728227183118	31.30587860608009	7.751874374013642	2.167918108374105	20.039350810354502	13.845158464203818	29.332464454184432	22.171853068681592	15.065285681897642	17.212277004889096	19.814675760399375	23.419813313554553	8.850833470067665	30.721669769400233	8.03112564863509	19.361551658000135	25.098205052838466	13.66843883416962	32.40231087440599	29.717329423605772	18.545750072232806	16.29251991291926	25.33396926387956	33.69919821347785	21.339238985625183	33.475030261405315	22.351754961603174	14.020370395229698	4.177430403691137	17.942290115602283	37.42212145221091	20.46933369963336	22.020663331789958	27.392427275592215	22.69911223778685	7.64856894953901	27.86659620271389	36.56383269870011	37.857710126382166	18.16637106407946	24.377414235664624	5.945279444578184	21.614658637400797	4.365993409446656	19.237227265944114
23.822846268069448	7.880637146122089	28.712298365349756	32.66060619085954	17.327188949683343	29.29509798996402	37.152204120494595	30.365269607006667	22.975552603882793	4.682227704795891	13.688282758165562	20.842241339232974	4.810320095311002	36.01338864149381	29.006271936125266	15.979010797887577	26.50965564176509	25.46598191654491	26.054094962264188	20.013155198850335	17.627481735729337	23.51994876265481	30.81189139324344	24.886164753233423	7.007015626164622	26.95959218943862	11.485386546174613	35.535189071270175	29.292829194290736	39.03474331055293	24.116487148967526	32.47250766946228	32.76948561040215	20.11473998057932	6.7489990139042275	31.18710525632814	3.92317927303287	5.6220501130155185	11.956412902008227	15.060253583452301	19.609697764742588	38.412866420039805	34.59435535379716	14.92514973435478	14.816221014975001	7.481599699233513	18.791699594785733	20.021758746834415	28.494918195622354	6.79887585437763
28.567942467158673	22.11898202338033	29.39341785956894	13.279278512447892	17.807698397913263	15.544395826139796	48.99856132709388	29.70196675306813	19.816898196549808	16.185123195991448	23.420158937403812	7.752095213607199	22.336262878405414	37.048480819461275	36.51304035372227	29.85727246317757	38.83953322403137	29.125919314362438	9.020578313610807	13.954639451184189	30.783359096407	4.164502657603532	34.8639426290664	10.420345364363133	26.543317242705946	36.273320802064255	10.292867868147344	44.69117841032963	12.300031595337849	43.069314842189435	11.650218232796211	41.424752242075684	35.71343221440734	19.57065907774852	15.363337550179484	15.713107941016107	18.780691223086567	22.94818422068292	30.68523453789682	5.072458788400842	14.387819726874449	47.53953607380314	16.492393393784216	24.708837744552778	5.825495202498897	13.142147204128866	20.674174323587494	0.5916939289510753	25.754922539856413	13.677808854628177
7.741899773856366	21.564526402098423	10.613877848889478	47.46995957235437	18.461048461412673	51.4856717217095	15.059232460944694	12.469022485323759	18.258228097725766	27.114920706514294	15.865164094770494	42.605864705194136	25.11686958055428	11.103956776653668	1.170933638071638	15.427864689305078	10.357845056769346	7.701034384744208	45.287095298774595	23.230149611580018	13.759563338721923	39.98656478852105	4.83590808423347	46.26430996983914	31.578466153466724	4.567607117933286	27.5352569190037	8.816891006361706	48.52912428873501	10.092026917061657	46.82125271114177	5.861373545007278	6.999783293600128	17.057459930802175	25.71963152846071	51.965784130154056	25.82973643238161	24.47576426005369	25.110643048167226	35.26416211548771	22.58460883245317	11.460262597591866	52.08905403426027	44.32860972680079	31.139730672254437	33.37997080259516	15.604987714507672	36.04546224019721	15.79835490337058	27.89044168547017
15.018375372818095	7.702962217919173	18.582970074451126	28.71483845317316	6.320846690973381	29.962170764806363	33.500110451431595	19.943696382285776	11.905774757412125	6.724296471605493	7.655020987218153	20.90965253816359	9.986143008863392	26.297242811996075	22.06699217755854	14.186301516846822	23.141013908631578	16.256968572424046	24.462053414267896	9.463006750420538	15.017259168821317	19.9133818041096	22.079134019683377	24.802403806151364	17.125450909002506	21.164102802007402	5.733446711093338	29.864796098521	27.853910420118083	30.58983756361213	25.057766687797383	26.589574674748192	23.63952568563029	9.15944398720318	4.644715890512431	30.873880323426082	7.434031092661686	10.148577182447635	17.317875641323145	13.503102450012474	8.92585156550633	32.782586203361575	32.2751467969148	24.695572249199085	10.010313460855013	11.781887563403751	8.262607478922256	15.76866078775924	17.606090236366878	6.263703396285874
29.701574168698	13.376212521484314	35.19398600197153	38.65057342966735	24.62918507082606	33.2125333515805	39.26462770143606	37.02184385369294	30.330423931216806	12.341558138064308	19.43272775454438	25.752745818544874	9.627792031632792	42.073543281440145	33.57805033176603	19.19016390288107	29.13534072306743	31.489975997364667	31.33464392769419	27.650326418126635	20.960979026341022	29.767665561324687	36.3649483621797	29.5163563689876	2.792939926045573	30.994906366161445	19.04046553102157	39.018485259161125	34.31755755910658	44.17518104817154	28.2592930399149	36.231757746187974	38.51100876844681	27.33436318773978	14.388988971817755	35.53996907372749	11.109629680887796	10.05213167427215	11.200104729666338	21.326394263118505	27.228719017855386	41.75318613894269	39.80731885102099	12.133844836746029	21.984261973549106	13.182959421687356	25.763342038295868	26.68636561880615	35.5638126106529	14.35977550113383
12.070003238775929	8.934459152544566	15.464332538585376	29.97024687203937	3.5847220095322196	32.27511526990562	31.487739222496224	16.851612861132523	9.29205601668857	9.711742097902595	6.463598240739546	23.303988473442907	11.957218334244375	23.17992119725316	19.42700662898332	13.49066594118709	21.422297969937418	13.216901588436858	26.425227295261326	8.236806091316739	13.973896909577482	21.524542960646308	19.07232269018265	27.06982514177945	19.406136468895763	18.834725957404462	8.171006658497491	27.41056035502239	29.773936893231593	27.5864635310767	27.503569197161703	24.129578617515165	20.571302336037995	6.293519549558285	7.697953100041529	32.982312284838606	10.00272433342732	11.934000688264288	18.37764112743636	15.924340226319089	7.5609165805391125	30.305359033852657	33.90391135458793	27.76985821934174	11.983479183881741	14.887109740800076	5.155010698002373	17.403470092117477	14.674743301204352	9.382945588149594
10.563697736876257	23.86601531146566	4.829394306633852	35.767865122377174	12.850126822530356	42.78257671596833	30.45567668008888	3.23893936020265	7.941254521632628	25.852179109773584	18.35435541319118	34.89586358196666	27.455110404706943	10.19240220692839	16.41267302033658	23.25530690915702	24.34578112174889	9.009028075002606	35.82852672192103	13.592983243509975	22.41081151063576	30.1445746427131	11.260996979955678	37.75893767350934	35.01707536415629	18.728670174955848	22.271816798512933	23.724416142502943	38.6372649704339	17.33576359201677	38.973387843984106	21.17914130475055	10.59226622021059	10.001069462073415	23.7840866113718	42.45644130171119	26.082024099594626	27.210022324176737	31.799154238952497	28.491812628993696	13.343035601859546	25.8686200739039	41.02043458010967	43.77939328971413	23.962501780160547	30.356005149803632	11.201610577147626	26.94368288745779	1.6538780962958095	25.169976758307115
13.710973940135196	20.963312092247772	11.146779172380226	27.961575841262654	8.57173115929823	34.86261483794044	35.584558480393106	10.724098704175868	3.3291187462703298	20.877120710686423	16.840593290281642	27.162180980002237	24.04778623981234	18.052863157695427	21.46897020578161	23.314207197404485	27.623727610171056	13.109118880478688	27.878270173871442	6.291451984104888	23.050515845515804	22.19060656773233	17.633536350849575	29.88099650674098	31.433347013619958	22.826016444873794	15.849614680027662	29.540543748627567	30.672085591234215	24.860817197272173	31.17438913192913	26.596477845962934	17.689965200604938	6.503147767205997	18.74449713503242	34.49437875568599	21.813640671913134	24.031808284428028	30.12621834228828	21.117727225553917	6.31804875634068	32.02414084973133	33.13017794096246	37.99731827253058	16.66068162319641	24.21069172896756	8.892994532250269	19.08585708719524	6.461613521024997	19.586692326973388
6.671173594570118	20.5834198806481	9.950243283638887	46.41857298556102	17.36928092988128	50.38359056528098	15.847536165523628	11.906064225232754	17.274622640552995	26.060013956817517	14.832377905614338	41.5018898237268	24.16355662834561	11.216820392915054	1.6579775129162289	14.682375059514339	10.394164076356608	6.739114160587455	44.193235952053854	22.179969608203276	13.051676172251174	38.90153376992963	4.715500969381737	45.162339886376024	30.711902664652477	4.484681001637059	26.431836838426698	9.814848084979525	47.438941715330756	10.894181662983854	45.717148597398925	6.763536099244323	7.041723428473555	16.001020618765327	24.646503871278615	50.869637917961455	24.808001138672466	23.534570959894232	24.39749123202423	34.1599358852736	21.52903710216774	12.50583399172566	51.017716044652445	43.3399636391839	30.037083556356702	32.30726429806841	14.516959481060582	34.95405106778186	15.050145015481766	26.81065076116367
17.987530758321608	17.840785225474846	24.080912965805975	52.20306596173339	24.11266176620768	52.41282673058323	13.709795474762831	26.320673343035644	27.384340752046402	24.746482838080837	16.04086731208619	43.40274172364096	19.652835226766488	26.74088792475226	14.528699330412483	9.392341912669407	5.579899920388828	19.528503577118133	47.64088873628141	29.927921500139323	8.511864952259993	43.379593570013036	20.243482500746264	47.47641098216309	22.903730799997717	11.108440171590987	28.965524428456828	15.425527347598818	51.04811562058783	24.586518325330037	47.26785339169347	13.777648391451297	22.57802245182967	24.627425443585732	24.54915559587268	53.75566670020901	22.357151172267976	18.832453190600816	14.53470903603345	36.25777081871728	29.185642229488195	17.598633847472396	55.694029278937414	37.605210342570714	33.408524734354664	31.01677165714654	22.236051847647282	39.243805040938554	28.163284877024083	26.733059358667767
46.47746246618737	36.32287578854025	47.83148958229912	16.002152269130992	35.78720412882352	3.4384677886441555	65.55598305718806	48.193963280966344	38.2992446698248	29.410283137572012	39.62067763168558	11.414573877839619	34.859579015293505	55.53109641953875	54.12406772555119	44.941666214770606	54.97623567926455	47.239285453845014	10.495497970870705	32.435528742965964	46.25037748109686	16.019788176825962	53.070912679220584	8.082550936675991	35.388505526507814	53.396031593297046	26.569747461382903	62.07438376667483	9.03111734805006	61.39929320170713	7.198830926450821	58.794621352074834	54.063170703041685	37.84106756905571	29.792722693493403	5.784284482005356	31.832875152023924	35.65539592032061	42.405061593195136	18.77908445128445	32.84030888042923	64.98288587953405	12.03450598406923	24.928565544408848	22.924205289031317	23.260449011160876	38.65214715287127	18.899157592511177	44.24194305775536	27.535655569950308
14.06123148044873	7.92263153417815	17.601353318976972	29.137714704491906	5.439406574943289	30.718416111914227	32.79994615955199	18.975630770887516	11.085362641214266	7.636430987757656	7.099763018455877	21.685401036955653	10.498651828898412	25.311463723348147	21.188144343297367	13.835395869130881	22.51558026290213	15.2814228750701	25.10476682381289	9.033199908555883	14.566925878478012	20.43759062391705	21.11126916409906	25.541366689152106	17.774123466329655	20.36640002142813	6.479819160748415	29.0393623182988	28.48598846816101	29.62359001652267	25.852625992233058	25.760929255653117	22.659429596724316	8.258370946464519	5.586396410248978	31.567014218626856	8.166310989260296	10.59330849980423	17.540444325195825	14.277662616437418	8.448552021610164	31.952059558877767	32.818882134132565	25.6532178194444	10.622661426094584	12.766898927568255	7.286604052058758	16.29110928688145	16.69475735831299	7.249301754303547
4.860406347365255	14.204393474292711	7.828788651523229	34.93904638633999	5.958967273313825	39.08410761408915	26.497080363395412	9.53867336487483	6.732041440419228	17.258014260188695	8.54311328149345	30.343112767283102	17.884370244173876	15.377879107036243	12.971149999312585	13.8994605399966	17.804249082902693	5.526474559392362	32.743737313192895	10.740339275504216	13.368161548987205	27.395473764779386	11.410925795126472	33.86625325640341	25.405037325441345	13.489373181505353	15.66421252884874	21.253604016892723	35.95773035779946	19.890351610164913	34.5672997499387	18.059016341582723	12.761380911802151	4.570028604789416	15.37846343018495	39.44289409251578	16.96449479035085	17.569312626740135	22.014682518168375	23.134600892625162	10.061531394651768	24.01354621380647	39.493609525920014	35.3565330792228	18.82083237943343	22.723589972863266	3.089126324514964	23.487428613367957	8.724874595833715	17.199409480184396
12.963782776571227	20.46855293824829	10.515195708869364	28.533569413131914	8.09266760400231	35.23810107250899	34.84501148727415	10.190533203728734	2.6617368800621826	20.594803720267024	16.22664262643795	27.434650431024032	23.60853299311984	17.547784215026464	20.736891495694763	22.64416971261435	26.877203213968436	12.375652607757331	28.28606757230602	6.348645072222115	22.356885178780978	22.60485932179362	16.96066015432808	30.225843704757683	31.029313735390613	22.07894713665172	15.766278025289628	28.822146373745117	31.11994868653064	24.27362951850318	31.476987814708583	25.868103132369946	17.06909024043169	5.890842874848495	18.461102726036675	34.92447760011965	21.45234864793165	23.571943563509965	29.566536031450035	21.264962412221323	6.287177593014641	31.31737674636017	33.66462952682262	37.860328381145806	16.778834227645195	24.10709382708687	8.2491602356278	19.41568642845909	5.988192236439459	19.381498048877376
6.760875527196958	19.746695333493914	10.767533687409445	46.47101614193142	17.25384939653751	50.128663478150635	15.33556660454704	12.806172368488578	17.56096414738515	25.397736394338082	14.114993276239415	41.20077320919569	23.278228646142132	12.432506920365906	1.5201195802794578	13.577582920067519	9.262576567085343	7.161336250362348	44.031976115326145	22.25921839470729	11.92190648576648	38.80418369658599	5.903510761185502	44.91110060379322	29.713299348794482	3.350012408822111	26.067753143469776	9.72848750541891	47.304132998822084	11.947828939634787	45.406841393381946	6.530461489175699	8.252465336949413	16.072970540605517	24.05264995577095	50.68616324345434	24.054364002624617	22.63079167521509	23.27382110708287	33.831218218034046	21.589315754589755	12.531187792710345	50.986713822487076	42.512346616715455	29.78161582859681	31.707335523553706	14.43794974941855	34.81677792375123	15.743661207258269	26.245503041361157
7.870121680863523	10.030179750691246	12.096008461755353	33.673463515097474	4.56489206052055	36.52072562200395	27.518562364883717	13.80873737412055	8.737220834943072	13.106691355983653	4.863704612074425	27.576502360202742	13.658190509868355	19.511409229662796	15.14307275870071	11.39261077827476	17.78494267409864	9.184503227259993	30.552871998285724	10.37760535491168	11.371709762415852	25.502139510181507	14.950617619389867	31.30780490234359	21.20506501608037	14.697786669121374	12.465259063544897	23.179282516296894	33.87292993428447	23.45349265869514	31.78229683810703	19.901082871139316	16.596069650874814	5.53088234998056	11.31979034745071	37.1573615088037	12.695458595663066	13.381515095707684	18.387530363441975	20.20890748471199	9.634873860319752	26.061279827148613	37.83433820660383	31.166425491247484	16.188267954980873	18.83898788637546	3.153444008176282	21.426047351442314	12.575133640888899	13.279381181089581
23.480943827140557	8.304393354434469	28.013755472560877	30.56441248000396	16.16214004612964	27.52763115629769	38.013490077080974	29.556822571483117	21.712821947107756	3.1300150637859465	13.627343277361739	18.934310047588838	6.007847034651054	35.487434938008164	29.157502549379917	16.825326882739105	27.32262229310859	25.03456912761091	24.057030433223694	18.379683287537944	18.388829167497963	21.411436051873167	30.551451697771956	23.00514090285538	9.104132642521643	27.32525596482473	9.520812679955538	36.00565201269943	27.325287171202017	38.89419501714346	22.336167817630134	32.87692392112059	32.41100873702462	18.99457768526136	5.259618312705206	29.32790564588387	3.6800935928933574	6.8176887253747775	13.797156250417771	12.968546616306629	18.023039970299994	38.90961475426648	32.58617919924926	15.192554586205953	12.707612120369753	5.648939755019752	17.880505034272723	17.893493240521494	27.433078363365755	4.841505183544355
27.413708846884514	11.064497538805053	32.869075537789996	37.49651229378379	22.32988877534059	32.78082770880986	37.63757123516052	34.69099570948504	28.034856384511386	10.249259710377915	17.133993550113757	24.94157075337071	7.309257533846728	39.780769196028196	31.45946992831152	17.2159758096983	27.353504161991108	29.192040342711746	30.42520307327307	25.47412400411032	18.983698750678013	28.48666096056199	34.118891942499154	28.825413423111094	1.88927316420086	28.955124109388024	17.09008158385703	37.10307526115026	33.51179761325053	41.99107960659556	27.724247316920287	34.25713380678523	36.24656269049321	25.021957236378594	12.242328477421077	34.97256813138156	8.844436633229426	7.762272119889087	9.940289022769806	19.99663091487341	25.033745911543264	39.87238303207577	38.95124623328775	13.42711382509454	20.27382280729202	11.92751744170326	23.434256300618884	25.222309848485306	33.236027454627724	12.400784521497021
35.43402808084494	24.101867573202252	37.71566856810846	18.06148575309799	25.092257844860686	11.063513071687549	53.55927633810388	38.44919053288286	28.64904836420674	17.18514774533504	27.73793863526499	4.429300714721174	22.589285087592717	45.57139500674698	42.71588624205283	32.753602932377156	42.917466383038146	36.426762567932506	9.902496568209664	22.987460759685263	34.111166405507014	11.321051655634163	42.31491446528197	7.375508818110072	23.631480626830655	41.69877945467013	15.266395804804752	50.44892431230365	12.361200092894594	50.793383006435555	5.986347018722096	47.184942524147665	43.58022125568017	27.503246073051045	17.719792402451873	13.261179449114142	19.570431387070776	23.383096918221568	30.242921220338552	8.054458104565393	23.20288436982351	53.37500219316809	17.887883287788764	16.247922189108593	12.587152835173127	10.987949547879868	27.86008612712029	11.293150148944102	34.89454288247872	15.440971464314826
44.579917437777155	31.286531420017308	47.432890275006685	24.849059136386487	34.671128338207666	13.13276732313869	61.04801073640249	48.31444481123566	38.63217486772547	24.696761259047	35.93662818106539	13.452737526944613	28.84602037714919	55.29898425198151	51.38526775046738	39.862789996682615	50.35263636579453	45.7456196460537	17.024126654285052	33.08294291001556	41.417169874992204	20.595359263146985	51.609418870975134	13.582356575928202	27.232107724062008	49.96742921916985	24.701098850152384	58.730569027025936	17.75387067840024	60.12341504498912	11.281481001537028	55.525473947906974	53.047192759315884	37.235112303348785	25.84619766516711	16.17158159556768	26.584327632810794	29.665064540112972	35.18454208385984	18.157478564386214	33.25080169721996	61.656185666370526	22.415852925214217	14.420415567423559	22.642436624838428	18.229230619752997	37.32360520741984	21.386709866422226	44.910822264095266	23.641413021985702
29.83360201808514	14.068872468175623	34.427088156202885	31.79590924642205	22.432945080562888	26.10539155045974	43.059137066400886	35.9538533710757	27.872219564081192	9.42936182041926	19.81485652958248	18.678316306286106	10.823851004762044	41.89462507161905	35.1923847374952	21.987111743089237	32.486109207087175	31.417811119087848	24.299090074988428	24.046864798536866	23.677397969053217	23.116436293397985	36.87496272628216	22.396776797459392	8.70021167002435	33.13552874258462	14.543826812476665	41.67903476026932	27.226511686024878	45.15727498531175	21.131232310494408	38.637223459120605	38.775655511645084	25.27957565237202	11.48297046773035	28.410900556297495	9.863421112874027	11.595193573560358	16.39726804059008	14.868733128240466	23.784463632852532	44.54529963786737	32.73120042518134	8.811448527751995	16.4277164244943	6.944856678815611	24.264176308336413	20.38887306497966	33.72831696728108	10.358301452842435
29.96472505706269	13.773985767083047	34.90021834532712	34.2770878120704	23.330057758135688	28.55096291384744	41.94909220442076	36.539388076730454	28.904186929177037	10.323532762938397	19.756983556745794	21.18902640435245	10.211014344097253	42.191198495105944	34.8312962891762	21.113938240146783	31.498151124683716	31.63073834124619	26.808287753082844	25.458962843277014	22.850457960063157	25.543799023698224	36.91062168652097	24.898999261923358	6.521267081839075	32.5785924223347	16.192178043308594	40.972034205502815	29.73610015837045	45.05583187756303	23.60754074850369	38.01064671842026	38.905391550178976	26.150926182503365	12.45342657117018	30.889802045416523	10.109979605980095	10.901242931577196	14.639300948614489	17.22418186432225	25.13837519691144	43.79955818561675	35.24171721959149	9.16489193100393	18.482316325342165	9.162274590941305	24.92935661260929	22.70819581662375	34.57255100132469	11.731352280583069
14.407131225957121	29.987033562378837	13.045205915797325	52.0497858948415	24.679306183459076	57.62777983432833	17.567018605313415	13.610186115426876	22.61463092154286	35.05935295736148	24.070558713265164	49.04371492915515	33.62737142739506	7.403582265085844	9.569109260762543	24.177086299500505	17.75179533058108	13.275155787608101	51.032495444040734	28.3175920296363	22.50146723314117	45.484262937613934	7.38688819194132	52.43529006047217	40.268452966563984	12.809297219420895	34.447883986309535	10.335831559450334	54.104584304139564	1.3431037642423047	53.26092569864399	9.961505474935574	6.493119622115909	22.570256033805197	33.46850623130076	57.75368830940944	34.03651598669458	33.02250729898869	33.847841398805464	41.909619697816176	27.798660788625043	11.078638670970193	57.07625668810086	52.673936873606145	37.53670021632364	41.07939927420405	21.85847774811727	41.808154470840705	17.912143277022157	35.52280380590944
10.419800468144372	23.73389024759122	12.799585723904379	50.13367665791499	21.13677723508118	54.14106398612791	12.943021560984707	14.46432060712596	20.858335420928896	29.503613043634655	18.206703325228702	45.24568020799025	27.195673983022967	11.791963888493985	2.634505606734701	17.023860434740488	10.230915566430305	10.302631688035495	47.96107845517374	25.894743532063195	15.28828919954626	42.66520598782954	6.41564801086513	48.920342386430136	33.39711512707417	5.29259604632007	30.146746327168064	6.276621683399843	51.20598361003259	8.914007555014447	49.45805922724087	3.677451842205581	8.064284967757855	19.727361673503147	28.176253159493545	54.63693494466207	28.110885044280643	26.522082564290155	26.546643581671677	37.892466033691946	25.253120908581824	8.817949370081552	54.76540881524968	46.483667298750674	33.792704608022945	35.82895552498658	18.28266525418413	38.72152166678258	18.069263838811896	30.371607588636273
9.527291081107727	18.761170941829334	7.609359483075328	31.47307856910945	6.962349396174768	37.42019646282714	31.406024784499586	7.842445171541046	2.071941014270376	20.005108104461176	13.871856805416382	29.241438737691286	22.16646820897481	15.160602471360216	17.314892659548264	19.86392912267754	23.5063466132364	8.953700853600338	30.621835599683397	7.935748720313592	19.41892006680827	24.997200311343413	13.77555915785388	32.30664272786169	29.70962434233497	18.64129257440483	16.227361049873824	25.438686364890884	33.59748887402138	21.443322025661516	33.38253477490454	22.45499936780481	14.12548094307621	4.1534116539762636	17.905974230311987	37.321678542358626	20.448371610701454	22.019188872850957	27.415222268823957	22.616078471725114	7.557506732223577	27.97240846862417	36.45850890982947	37.81174841023948	18.083045499785097	24.321794295469346	5.957018962002415	21.517591146039262	4.421738808183432	19.190889921973454
15.15102054227701	18.921636808967566	14.041328095359116	25.04704648230268	6.968028201942096	31.234682344007265	37.08148011652317	14.030414145085398	4.503478806674951	17.833287189221704	15.744919955247243	23.375181478354346	21.6566629610684	21.41000121976514	23.24872635685983	22.636000343107746	28.349536964333765	15.005605323986382	24.329686508759597	2.597600552992628	22.666088146870965	18.666661745810444	20.169328591871864	26.195525293105607	28.814440224317906	24.102460211061494	12.275526657623008	31.494687777318468	27.23279426057279	27.879808735402733	27.423008969745336	28.402775584920427	20.570732547066406	6.1956749954062955	15.72759088204555	30.99944043820692	19.0755732941454	21.75031984406513	28.404336327174196	17.271454289397262	2.8685972825315926	34.12496387366209	30.012835639269298	34.46994825133748	12.822750545645702	20.639536399888037	8.515594198831314	15.379568732922802	9.966642297625807	16.297939146570037
32.259672865061304	23.60656707308634	33.644758860856896	13.498798693611434	21.54460781835754	11.648698878938502	51.885629987449725	34.10306477924506	24.195279842612056	16.995773597451645	25.975313756572035	3.000192125404918	23.05000482322247	41.397500324453965	39.99610469326122	31.895850566348674	41.47086325409163	32.99285961285477	6.535242254098132	18.35184099994804	33.02052293702646	5.347273113675596	38.82102360359394	6.440121754664229	25.939325622403125	39.44238328463109	12.652553372270626	48.03944134993779	9.88738062863446	47.15700133734319	7.133563655621243	44.75873488705392	39.82774296706929	23.60058619085481	16.76810889978097	12.524389624213901	19.616098054636346	23.761229615298262	31.26555485548886	5.016258477063226	18.70501182124927	50.929956166462155	15.035402880056173	21.52180543758428	8.709604988536734	12.236487566188464	24.413360413774836	5.3690120101158225	30.271550495781234	14.693424417869078
11.046367552662787	25.27021986719878	12.348612616315526	50.465567548588176	21.806167323075393	54.91641511475816	13.97171909923796	13.773586938272343	20.9999829467658	30.834959779734422	19.590826315459665	46.09396529604797	28.798382981888334	10.22379175415219	4.214006073472966	18.852033616200586	12.218480876563355	10.579741276507985	48.60900573408567	26.274092047285567	17.135305003247144	43.23015590434263	5.712581681663535	49.6951151421356	35.15008243038192	7.246395353155816	31.09906527126433	6.844667343294959	51.81170309317971	6.9104610877027195	50.31545277432816	5.036388196277142	6.8464810383624615	20.17196396257234	29.421964997209155	55.3092859431208	29.55412515551191	28.1457514621137	28.437765947425557	38.786722494036795	25.66295324907857	8.924311405620923	55.21441331058594	48.03592439347657	34.59472361868626	37.08270556593922	18.931924400863576	39.35091917643389	17.641922810062102	31.58112381764672
15.60987281670782	29.272121033585755	16.507079932042632	54.97699383982386	26.372411879805174	59.47647993521806	11.911127365269868	17.664117847342304	25.46750881269191	35.09095365570572	23.792763907244776	50.63935416573518	32.68563254983977	12.668950168973822	8.221867945241996	22.23879005526412	13.913347453335023	15.126097286808303	53.17726912766915	30.813015384270983	20.475085896093166	47.794578962137514	9.90379407596765	54.25485504180378	38.69468577716714	10.401393965397238	35.60873192969643	4.828690537052523	56.37857939626099	6.430459835605438	54.85920226888561	5.639927562243085	10.352759812570154	24.728756584841133	33.75662493792068	59.87743794895487	33.68304347545821	31.995314078764583	31.526693900419204	43.31843575830056	30.209203083244457	5.441232514170834	59.75837235888438	51.99642761320075	39.147844121973314	41.41170328604521	23.498643236017397	43.91907720275923	21.745026909457373	35.945354386197195
24.501582412453423	29.809476765210736	28.89880014900349	62.71939066632441	33.52340565326994	64.11220377581469	4.581097489638375	30.795255134312008	35.274322037773054	36.71168016827231	26.802318432215344	55.04257726682331	31.942889499730526	28.075263708038783	17.3166616963269	21.13487794444553	11.359710359273818	25.3065199926373	58.913077810376365	39.1569720415001	19.794255620815036	54.265575131998695	22.925876077429187	59.0597925658732	35.19701839602105	15.389398398816224	40.144126759878304	11.58272660681379	62.30847666725028	22.756907023383913	59.03198942096808	12.915376029074583	24.60734876762128	33.18653784779278	36.25771113132558	65.24832219692001	34.44868609280282	31.123678791933727	26.75545211912732	47.73906704745073	38.43049573295882	11.547295008693624	66.65342781609097	49.95392849642111	44.46140453974854	43.11202994756589	31.07500488858377	50.124883664420565	33.96440803838039	38.50804451575403
21.297919086601333	17.368517067077615	22.09408470005611	19.106297564908065	10.580692211727051	22.8686195435197	42.14694444996876	22.50293807625409	12.594900234287302	13.116796373279888	17.199002911640953	14.587059466337276	18.69154821563309	29.809172424605066	29.317114906726477	24.050515635391694	32.26418592302273	21.79775336915655	16.3201118427463	6.754819597772284	24.725248215366324	10.970086737050345	27.519173341355657	17.701925192924733	24.557832835521882	29.273437736759295	6.124338557944472	37.54579028280468	19.51396914177362	35.72941330893313	18.720398946463987	34.296357022462544	28.3758581295626	12.226147764205415	11.493230569875031	23.034805265366263	15.303982304123526	19.109823514584054	26.754857852132158	8.421975626199924	7.10978946479962	40.365317300700404	23.22237693164351	26.95573298083701	4.185440642193844	13.355836201210682	13.419214337832576	7.060360676272316	18.696542144177485	10.792084981997775
23.792769248273256	7.530785332816129	28.92320441274937	34.18304279993005	17.941793598517126	30.751992031132986	36.25090893789915	30.652965121742117	23.633392084797038	5.815282328697565	13.543296887464184	22.347195832299246	4.027482873880971	36.077861050310545	28.604170278747606	15.161332665915646	25.662143307468487	25.493202901300226	27.577032081159228	20.97525273125848	16.856065644185048	25.036874830955373	30.69653474527941	26.382363847462766	5.675579908087662	26.414953234256238	12.763049861184275	34.89641382297384	30.810077774660737	38.81455336680925	25.580633220047236	31.885316543213136	32.719490651436466	20.67773220477459	7.7560273333149015	32.67489295727694	4.397174815900748	4.777502748935259	10.513120055942784	16.583390747847698	20.535575152314234	37.75121006746549	36.11849415940008	15.30492884694743	16.24142927502726	8.98430728703618	19.20754186720166	21.51342509311288	28.979528157018333	8.109443942869992
5.643626754538405	16.295935877070942	6.309919686044679	34.38373572609248	6.525132554320434	39.266551080091006	27.615172225650728	7.691465684434098	5.218316506618632	18.84861816009606	10.777464470821135	30.70557492680798	19.92498875871134	14.132780411877409	13.698999957475715	16.15780231031269	19.454125583501856	5.51742774996194	32.72846250680241	10.185445277207434	15.569042755022156	27.247212335510458	11.093350566196154	34.071695892214244	27.474831003421148	14.723461002427134	16.495060230438842	21.948603936830587	35.859799947679036	19.359376280315658	34.91628968796625	18.853870069206717	12.044443644819708	4.207304815241119	16.878372318574293	39.4492281581702	18.778428091245992	19.65062764944913	24.28614465606849	23.665962680072838	9.589022628600555	24.601591344086962	39.1314238874143	36.943149034663456	19.22857869931637	23.98669655999824	4.038351370300735	23.480263692231173	6.4474710097807995	18.544114881086553
9.463116003492427	25.788790879798846	6.832093881252308	45.832026897845004	18.916811103714128	51.61378187506863	20.991126627774833	7.478038677644551	16.44450669164374	30.15203236945201	19.710244346008295	43.14029586737819	29.531265288061263	3.7229625981260384	8.572816101469957	21.408822172666106	17.761726588736515	7.906247666552772	44.943551552176245	22.202415959503902	19.93363821741853	39.3635459647381	2.9149988492733963	46.441275857948426	36.612752319075035	11.921261831274698	28.832291860293854	13.808258738246481	47.97931093937103	7.020042647838379	47.34404221690894	11.93240912829819	0.5319363202972901	16.623213523354448	28.40531450477952	51.66019719960867	29.44007665514614	29.016894301973693	31.095388446235404	36.115069424331146	21.710140368048688	15.556893951708858	50.87768910372413	48.09566628720342	31.67863167382411	35.88705286619588	16.18437853962292	35.74943520406641	11.735100703484884	30.33711900155697
37.626621505567144	26.223749228953004	39.839097334676914	17.940658209196847	27.251348631719026	9.453956454951985	55.73578061925841	40.53636641708423	30.706340857901512	19.31129339901478	29.93418933378334	5.005046949060912	24.605352028801164	47.68791611761752	44.92212325514382	34.887517416185574	45.085437083101084	38.60617040141808	9.70553587085387	24.998792812370123	36.26231415286932	12.206990415895245	44.49377173007842	6.659236867380595	25.27114431619658	43.90230963091001	17.456738466910085	52.653855495673625	11.648330858989109	52.965925738853514	4.7566165182362194	49.390433486891475	45.74034453723291	29.63316902015411	19.89845284551107	11.931523474626653	21.657559103113172	25.40630560081319	32.127423313190704	10.124137918230351	25.2399901143318	55.580181233623655	17.084863703093053	16.69858043468703	14.652612423684237	13.024643250570605	30.030916025212722	12.817762846189847	36.9312287130492	17.617930648222114
51.366801328774386	36.67847416919046	54.860023463629105	33.589309571157976	42.09077639166764	21.278056529896553	65.89515485762809	55.94057987639761	46.51392522820078	30.740395840297392	41.99617876578354	22.461406969926184	33.64932622694623	62.67893184274121	57.56679746668207	44.830675378721374	55.335577274125676	52.707134329768984	25.97500130514303	41.197880547956096	46.50887631190289	29.628721109218507	58.47384172750697	22.52916739134224	30.090606912792463	55.76360427459557	32.22241815962072	64.40893344056894	26.390201167305946	66.95197819847154	20.244298229131292	61.30762808605337	60.10422897010132	44.79290513003096	32.273365217577755	24.240196450717978	32.12570962455992	34.43265542457759	38.52290148704934	26.50180310514055	41.28515041466993	67.29803562096056	30.599405026151427	15.347230324982236	30.83431772692007	24.698503194847174	44.57098177154129	30.227338893177066	52.797595945181214	30.25591266317186
24.945220551568354	28.87639399613336	29.732646886169142	62.43307291316143	33.453942858474555	63.36052638345053	6.74134852799916	31.71467572991009	35.574500100046215	35.79332772773962	26.307863568928152	54.312957256264845	30.78717666583412	29.473852426496567	18.220731304761564	20.26074990638665	11.190144927189005	25.906075283162973	58.34796254513261	39.169995281272335	19.057102337833918	53.839817378507185	24.021368439881684	58.36031118209356	33.63242853934412	15.924294908972836	39.581168113109406	13.320282400871726	61.75181158648064	24.529598317425094	58.244036664831604	14.222135642432127	25.843457893924686	33.319063006249415	35.46822518611478	64.59527732430868	33.451376600305956	29.966815458394443	25.168914437853967	47.07203994403532	38.435426524778926	13.613822494820262	66.21770450204994	48.42784974858784	43.95585714282519	42.11923122659466	31.12297129883267	49.69312032799112	34.67632330172022	37.69180491211869
34.86932823387325	27.119259050061125	35.72841582516099	10.106878276161162	24.104373074782195	9.224912565580851	54.995408572053314	35.98907984535991	26.128592124518473	20.59367984084009	29.18653085857095	3.783875315192755	26.677007504514226	43.35009710143807	42.76046485250044	35.29597317471848	44.68288805118235	35.46307429336753	2.956370489185134	20.274630949023987	36.36242312525846	3.9769756644120187	41.21321416849695	4.265051407244832	29.569451650229652	42.3965432022777	15.840074841236547	50.896426064016936	6.36208592750236	49.42057008421174	6.0236192900999574	47.622155363428384	42.06399554018444	25.920465435429247	20.265515763632376	9.43144557068216	23.221088307178537	27.379456529555522	34.912977255636584	8.523461809228543	20.726472235977518	53.76222599762368	11.380566865509557	24.3359943976394	11.596594982726685	15.882695960106044	26.977174972035044	6.684160741395758	31.981957188362408	18.247710352027756
28.371304560173357	12.011452946556986	33.797496543406105	37.58765116323065	23.148283365081216	32.54440207962339	38.53530674987605	35.60658073583003	28.84785796490923	10.87147342678875	18.08760283326743	24.864449195404298	8.252692860017966	40.735392169622195	32.43596754576497	18.176962149876754	28.283059913569485	30.144577958837687	30.397140436608264	26.167437184557265	19.945595950810254	28.636685366561142	35.08847121964162	28.69769662481771	2.3486522521073048	29.925915418772885	17.614986971050275	38.058212023401836	33.43815022931053	42.96745594783343	27.528006276904108	35.220651788862654	37.21176934804439	25.85986217256807	12.909029956429658	34.794810865839416	9.622585287638168	8.723879820649895	10.714085936405162	20.164952558418435	25.74310834992179	40.82211257918119	38.902788582752905	12.577813551781622	20.651154748269484	12.042693578042687	24.307866920804415	25.46537086310807	34.10495499270194	12.928048297981462
37.743381045629135	24.178766084688327	40.921843355971156	24.264863617536538	28.13527075780091	15.255394001566447	53.94278887674358	41.94211758722625	32.47001182770561	17.615670623174882	28.8870726970765	10.798744242182957	21.783146190426784	48.76681686547318	44.38341123793557	32.76196702496395	43.24637848082916	38.98278957022979	16.03165062414258	27.175170689416753	34.31096963094624	17.66690682094194	44.81457499915585	13.062783399424761	20.738798256633604	42.89977547114491	18.213054164165314	51.65598677357005	18.043523007968695	53.32452176019265	11.0870035373353	48.46084396291096	46.33873408796868	30.800008082306217	18.840110325446634	18.006672775017794	19.476546213640646	22.603283207160942	28.394013569015573	12.699095123742913	27.24838677580784	54.57945882876431	23.445345658833464	10.34070901606216	16.87431722300002	11.187464449518455	30.687728621012766	17.13067263173592	38.754936103046276	16.676213416924895
46.411833874769975	36.36736241559188	47.71998853307956	15.680085249294029	35.7112713934428	3.176375547021412	65.55902271569286	48.067037804768695	38.1765379312648	29.457771318131172	39.617773411478154	11.360171440991428	34.93774497123658	55.40905266199089	54.07784266380664	44.97702879421477	54.98883018695421	47.16077864907796	10.275974206813844	32.31273364100168	46.27655440138716	15.829161124860951	52.98670828164372	7.945639454010458	35.537838168138016	53.371727911203045	26.537193787400774	62.04209202318493	8.736603263558456	61.30441166376731	7.157975778657602	58.76182528112011	53.96502968589576	37.74674648709409	29.81542968917954	5.445461178786975	31.89189350125761	35.731589309606754	42.51434067763426	18.741762862409086	32.723801602920275	64.94859543396198	11.68586536865539	25.17903852929516	22.85554977174101	23.336504849961344	38.57833529005099	18.76148957560778	44.10274337282149	27.562586725599534
45.35741477506138	30.580618908182355	48.99843565087137	30.98084334299486	36.265242538292846	19.703969730889995	59.84866615506632	50.14653511753002	40.86192677336807	24.67949997385685	35.91497489940998	18.49061465276458	27.569647349362995	56.78851674579874	51.48224412823559	38.755364530174994	49.26862673905734	46.72851448170255	22.90530620694544	35.705007964300975	40.42701100269011	25.659655954127977	52.468245292551124	19.540224035377747	24.289418858615637	49.66599211272649	26.49549470673342	58.31156262751245	24.05112051068222	60.931784918265684	17.25932950746131	55.20963593694769	54.13467031352565	39.006191821094085	26.255214011892818	22.739762470194798	26.030553658329385	28.356797329671124	32.665218249371094	21.34494622635824	35.742233176371165	61.20153978611234	28.917745282917384	9.82293037679616	25.48659176958133	18.740406150046212	38.68212234286772	25.612920143181945	47.12579641021328	24.28108664075405
50.77957040834751	36.65267878808814	53.94985723109137	30.818370493647762	41.16286688497449	18.352457647754605	66.17687422731848	54.92030071123255	45.33185176559447	30.408745635835906	41.716235482588765	20.299019695551646	33.834234917312884	61.80327207162997	57.27342869986518	45.01070700859567	55.541852384400094	52.03653341904171	23.40033746451451	39.86263263522219	46.64621353043442	27.37256014764751	57.8605827850663	19.96991583916426	30.935946021593665	55.635839857042384	31.210770985407333	64.34755922156562	23.593982496403314	66.36711446574411	17.72185678993666	61.19656837186877	59.39627933030174	43.79548948950163	31.786594268500316	21.27572167448393	32.01090078102342	34.636638995260995	39.27059861932258	24.98649144779303	40.00155082462374	67.25667659914596	27.634018395330752	16.51010498455013	29.430657156151142	24.131679196976783	43.73918161852087	28.30156968769038	51.619585657281554	29.672924869960738
5.745711880441636	10.782919736647232	11.88293782701368	38.50119656516741	9.30778036978771	40.99833160498942	22.73535356476511	14.022373673179093	12.321618730148089	15.883060286756875	4.760573058509938	31.980724086077892	14.5102961562745	18.100403584569268	11.063133184779891	8.159102598458155	12.966918288391646	7.615359790152799	35.208796410129736	15.0579157538725	7.533984764119992	30.25598104673761	12.41696742131438	35.80712329399723	21.62705537955951	10.074727898661836	16.77558912246473	18.74453033755077	38.55453748618903	20.590060215427584	36.15256024233794	15.468884836171322	14.50096569846793	9.51216652400756	14.489723776536204	41.76001683332108	14.723025286397334	13.988046563894072	16.938210886818197	24.574825485287622	14.318612710533568	21.661919374401442	42.61283596028064	33.362246302661255	20.759687184991925	22.147097136827984	7.1417105683896756	26.154650735043404	14.278096804081567	16.682110478285054
31.400200794150308	23.310630065258213	32.62559975183791	13.096304687540275	20.655925453703826	12.470943550347611	51.263683984527056	33.03828549312308	23.131467018537485	16.837509381449355	25.409795107215135	4.170065375321695	22.951808114317714	40.35158790875538	39.20165832931688	31.479320977997535	40.91035717190124	32.08492589805286	6.774525354837771	17.275641134872608	32.55379474319637	4.457811554201513	37.8914183583069	7.25181705928348	26.19253003254716	38.73412232672059	12.059087249228853	47.287858886792655	10.180287233357097	46.19266446724713	8.188105769693431	44.009134108707094	38.8525864060163	22.63603770251491	16.455632672277765	13.103154691133033	19.46931616690926	23.640283038244103	31.227512468603802	4.74748895063179	17.652132680518207	50.168096679657175	15.099540573995121	22.42321142579788	7.921568585629785	12.477855310301278	23.530016804740622	4.131132952158774	29.16845716475105	14.461404033242765
50.922526912688525	36.82740053050481	54.072524026471896	30.76707115169308	41.28614539232623	18.277119499300852	66.36265196569336	55.03557222601702	45.43713596501484	30.56960961997744	41.87742829445624	20.328562163948718	34.01904165742145	61.92744805456045	57.4321538002287	45.19364718309406	55.7249928380249	52.17440236202798	23.379583367955018	39.95771424279189	46.82707319163195	27.388619131971684	58.00130175659918	19.952857060692757	31.14566554702448	55.803248791698735	31.330889662045532	64.51763734224384	23.540386669853223	66.50885636535156	17.711103440337432	61.364391031914145	59.53117471346059	43.91373107798095	31.938654401141864	21.19114779420265	32.18232647463413	34.82211633777785	39.476147707683495	25.072327526164432	40.100429379681906	67.42756445016315	27.547868154806753	16.731325836341444	29.523343684902887	24.282024063840023	43.86819807566232	28.35058541325538	51.72431356120523	29.8201622287434
10.406701322817618	6.026634484720889	15.835856625024245	35.55582223807686	8.210517836406943	36.87704279178931	26.553449087614627	17.757623806106256	13.128375959057962	10.892082163157335	0.663871583534873	27.803104876978196	9.783035609477203	22.723150917855662	15.97827383961624	7.692088600715452	16.13031963856843	12.1282369116049	31.47560070696468	13.782991852357073	8.1957814727933	26.87955540515843	17.3524940136097	31.748782263274805	17.181517332791593	14.552631320288722	12.72213836801692	23.324945866758803	34.86829302267245	25.611019588509993	31.901717667138648	20.088335658188928	19.337029427088495	9.875628530145033	9.634340388388436	37.86417574803247	9.693234587460962	9.36872096120055	13.914543097273405	20.420650153291906	13.063889270322873	26.255050197108037	39.25799121404265	28.351458357390747	17.020769181719448	17.24694563582317	7.593227174997629	22.732772176751535	16.94978184080611	11.88323341478178
10.471282542079937	5.952178972037117	16.21181914171751	36.74480147236047	9.37457715903639	37.881870530396434	25.569373408516974	18.21155546239099	14.134940571667148	11.486793604341052	0.5989006147884788	28.803695709141483	9.685097207104988	22.84480267565337	15.455061900250646	6.4595443794415734	15.0694791905447	12.272821503764662	32.56896812918312	14.993418581368815	6.979026568502613	28.031378079515193	17.247554212312096	32.77457957198275	16.90103777315752	13.81049088385086	13.798513336121552	22.577104128089424	35.966524849907344	25.371533575299658	32.876021282374296	19.36918100874535	19.31984193087928	10.902952857491368	10.402277662381094	38.92038160129955	10.040920719540779	9.18300812430265	13.080445846470575	21.44240362702286	14.271087021213532	25.50482632579315	40.40199189816673	28.597966061029272	18.139632285250034	17.92874551021429	8.558900705479122	23.884703802148977	17.666426729913287	12.67585852497427
40.30264931265368	34.1525244778434	40.23108964036522	4.26820376661488	29.661871290274714	8.510368857024186	61.18239507162585	40.13656328239073	30.614113807633107	27.796862459579156	35.70104395374885	10.42889859298452	33.92255729195882	47.49543229117336	48.3804906689655	42.09716654290051	51.10184886157813	40.6464982936399	4.749893332058258	24.988480731468037	43.05469025772155	8.19630578660002	46.181986382365785	7.521519171730886	36.91683875400901	48.36020195230007	22.514967531759524	56.62894507368392	2.964467547189527	54.06795295140089	9.698239468980798	53.3861793224581	46.74179799186854	31.04632887932559	27.309131461969024	6.296912173470411	30.429804848420577	34.605939937685115	42.199744234496464	15.713812211145257	25.57039976246185	59.433088658748105	4.214623135262319	30.767121797515603	18.07696363942094	23.238273856238706	32.471583959651674	12.33009474525745	35.910625546988044	25.39048906587919
4.890819971898402	20.324627782649202	7.396863368121526	44.33741182118095	15.62161318950994	48.743929496192756	18.374602202338068	9.388042207438826	14.990489259984365	25.30700119675405	14.34377157332867	39.954773366207334	24.012809614952282	9.619656652061371	4.2065467147367155	15.407396177073887	12.627597647653898	4.446274181148186	42.41219255516993	20.115498673124222	13.917918672355134	37.03313774584826	3.1154522822835715	43.52388793831617	30.88758341069614	6.747291546913892	25.047590751646688	12.120929726916115	45.61332913558256	11.015234962929945	44.178519230186325	9.206499349996301	5.498892083681654	13.98700561939003	23.745132502257274	49.11435134081128	24.289357770309667	23.443952693649262	25.113010485661214	32.67959809111513	19.492600245139116	14.681257259394247	49.04044789936366	42.9430548311083	28.442288033587047	31.3785158736821	12.746391403986319	33.153479180596506	12.498859002780016	25.83168902175592
23.271585239968754	38.941038745773824	20.87136965263409	59.37985790118032	33.21712394151953	65.80911639795117	21.64900633137244	20.774019667910835	30.48663066097726	43.99350461047899	33.03452986730131	57.417869928440815	42.5667675798379	13.43077441217273	18.205586474232803	32.85970017148349	25.27903540936778	21.996872462995196	59.04636076065232	36.325997626552564	31.14170262569464	53.41573191513858	16.168773436151326	60.66029122594444	49.11140334338659	21.16046561944067	43.10907267243143	15.770641394122535	62.00235733812376	7.701713776269799	61.61340128337659	17.007099293372715	14.728348863292963	30.91137059929585	42.370053373011736	65.74442635940031	42.99889797129811	41.95125556771594	42.424511748935686	50.41865347692183	35.877004134267075	14.749292033777225	64.60720216529823	61.63776507699206	45.97553942694662	49.9533958341564	30.46305439298728	49.91442883437182	25.02418081303497	44.39329444418686
12.558867410768963	3.867035250617656	17.975115132901454	35.258110528831175	9.398605971209234	35.85075960908059	27.700838554212886	19.869175941970592	14.695663754065201	9.135569870942817	2.320247564221174	26.775783295981714	7.620139530897962	24.88608016942753	17.825285955041263	7.638679973191361	17.103931803751443	14.290914486727813	30.733339544205748	14.604836549900174	8.576958453955141	26.390976660522522	19.465907137465088	30.786940505506372	15.046566498394437	16.15075060674939	11.991615711503298	24.90779948397954	34.139133890053756	27.668288262246993	30.799978904844707	21.71287544680371	21.47782582783207	11.43602542319462	8.153397571674002	36.987914562484136	7.681935609067264	7.220304178370158	12.284054260545759	19.46953847227335	13.919954496546758	27.83298059165066	38.711588626681866	26.28446766417381	16.421734662963722	15.60140344896281	9.308114844572009	22.256992278842723	18.896119891657047	10.434655696805763
35.11638104475699	27.801513175576332	35.78712205323993	9.077689799315065	24.356999911140022	9.308066790989045	55.434889955053904	35.98216019359299	26.160359261590763	21.351277966792473	29.69577174717885	4.807205473894654	27.46089356765839	43.35448370207499	43.05828900980502	35.89894566201867	45.17767010905065	35.65737606944372	2.472293531641911	20.327781181451428	36.931296688764085	3.5103531276994318	41.37141432507259	4.666802100304628	30.49687860744712	42.773664269562886	16.3748696950225	51.22590121966109	5.816521621360911	49.52473191064167	6.652450435095706	47.95655110685634	42.16593304014767	26.082134556490292	20.946759439399507	9.174300084899972	23.982842370883205	28.152371495250392	35.72468996936538	9.261350072862323	20.808927143399533	54.079646039936115	10.585840588499503	25.378794710405504	12.04706293040757	16.79294052017345	27.222885942564076	6.800294948554859	31.926908115579124	18.972421703292557
17.64536835433403	25.723042317639617	21.677392521266654	56.72168981763329	27.332025307986676	59.09716261997253	4.425191694837938	23.538137097389058	28.50241909241395	32.41094243625762	21.645000052643855	50.02913257373464	28.469210859490495	20.93417463702563	10.101979221606692	17.2810679891119	6.783770343148645	18.269951166664324	53.4946923896007	32.77058090450473	15.635982034906094	48.57766549507799	15.647940941222792	53.94771121084334	33.07326342286565	8.618427868256788	34.87820663063738	5.230083149298097	56.854278159493404	16.2254168809317	54.13526270028695	5.689304162091401	17.36081205959584	26.664986917627118	31.61440066655841	59.995325279145696	30.423514761947004	27.678527770358123	25.012719144987948	42.634472327324204	32.06292928312428	6.75429954623388	60.928036738687084	47.416121480618756	39.01715898890117	38.91557207039339	24.7122171529289	44.475768614084195	26.800565958194593	33.89571648051984
39.73252003664497	34.706115810645954	39.23856524622526	1.573751703236249	29.25025701475123	11.210882621113083	60.95223899501406	39.00187277922616	29.70320974788317	28.602521687863383	35.79906794518534	12.320826247550876	34.76235447976482	46.31730766787711	47.86304227725853	42.3861229653137	51.057397443332015	39.952380881352866	6.770585028771149	24.259447787797026	43.24761557499784	8.437532792821969	45.35620132770027	9.923521857133679	38.229719182177064	48.03435369788939	22.870205445513104	56.14153450185139	5.665589443622636	53.066392971833025	12.175622619507665	52.92700949189055	45.784808269370984	30.40945600863289	27.92249113280761	8.870946220075886	31.22683719125703	35.41006028760423	43.094165944260716	16.65580828550845	24.88653880565756	58.90355134208931	4.886457417770163	32.89487889492756	18.399727504263524	24.512013301384588	31.99650465445957	12.512016004980072	34.72485315167683	26.13436937000875
35.72254398542994	27.246763436684002	36.8222426224071	11.211149427149612	24.971391977196546	8.16031214140822	55.537073468349654	37.15774308611865	27.26745911791696	20.576584220114988	29.641001101933327	2.488023309232551	26.575311742630582	44.499997503137344	43.53211887130479	35.56628029748455	45.13910834819953	36.387225573553245	3.2449612116231985	21.403759187400933	36.69569990937031	5.60139854332844	42.1784484835489	2.969629548644325	29.055385802880934	43.04882411867199	16.305561901003415	51.6144161188026	6.374841818725679	50.448147410372584	4.434034580705491	48.33521270768176	43.09960020838794	26.90348528097942	20.42007329874086	8.850526750666367	23.18342700233239	27.302441086944636	34.72490220193165	8.685945044564162	21.820374307182227	54.49634820272885	11.745627757485279	23.099786590572926	12.247599121241777	15.474938489646105	27.846362060567085	7.86682150963502	33.20690154926095	18.31845737180406
32.9495145631771	27.437430999938833	33.04839899926391	7.959871716665166	22.30306284252317	12.798249103154298	53.86554354106278	33.06744530791325	23.40555065108988	21.46822195165552	28.537485459963396	8.155117111593889	27.627232254221212	40.44519170772211	41.02178217926769	35.0904333284464	43.85918214053023	33.31846967740737	5.6517752304154305	17.700467906026976	35.96560983321518	1.3284436719147565	38.89627528224761	8.525942251544887	31.546415249024513	41.016265959804805	15.575545488943707	49.26968646125478	8.201144677897275	46.86829589781545	10.544547335536533	46.02754601637615	39.523818256086905	23.711977128485437	20.685929745274027	12.047559805676196	24.075905909894917	28.25047866190299	35.974678512978045	9.812503603102765	18.26145684180855	52.07430199391533	11.482325961303816	28.090065507597842	11.106374514583184	17.92139647044797	25.112707068275604	5.214811783793953	28.907605306614595	18.972165878603057
36.366955601105474	24.392620994935154	38.878793507849444	19.59583590747813	26.178890237374553	11.64439702196278	54.024174983495165	39.683464888554234	29.942603873367514	17.505345594342128	28.339655192386076	6.094116404554894	22.626698051360627	46.74390889805472	43.49986929268746	33.070216847545254	43.34942421101027	37.424898471191355	11.380371386768617	24.35335617162168	34.48441321399699	13.075191005333354	43.3105263363337	8.58565180020319	23.098067914198147	42.35919256137891	16.25788589285378	51.126381820496626	13.605595560979602	51.80901844223246	6.861634165637996	47.87526293970857	44.642617824956716	28.663536930332388	18.23732366089481	14.09466933205043	19.77504059604275	23.43403564474008	30.038298874690735	9.418620917256613	24.534679605947506	54.05582023055984	19.09465836027201	14.785608102739998	13.915724750489325	11.107834004107586	28.90249386745448	12.997325343375605	36.21091581122858	15.95922344371161
40.513372702630534	27.900795008154166	43.154687834168186	21.57097035840453	30.429394451186482	11.195662802621284	57.65958020052972	43.98138635621691	34.25121780820294	21.122984251871177	32.201071324901584	9.21577053847402	25.78569885081437	51.02134589762809	47.512237175727726	36.561039277107504	46.96182720684998	41.615514579940516	13.44486462584572	28.660320256121917	38.046147278994965	16.41625890222961	47.495181108455235	10.112654660193307	25.194556498142905	46.24785505531922	20.479791402536385	55.02120785850907	14.802195353758203	56.002506020095	7.865293566313312	51.78788984096556	48.86804591012271	32.94258063010054	22.070523254811768	14.105889694432145	23.21360961528868	26.604664974482347	32.706437399784626	13.719816124225646	28.844353236907036	57.95108170890969	19.946508456412545	14.351155622641564	18.22445225237596	14.619189397147894	33.12767819342433	16.963486241320393	40.52057828341912	19.81700863339729
30.729906824971742	14.488546407698625	35.712326133383186	34.87410768812444	24.186851681385978	28.885539829500523	42.404083136545616	37.36430566602158	29.767212570689725	11.188670024087884	20.500797420002108	21.690311154927738	10.876819879735887	42.97671608722932	35.497691554040536	21.66692914428843	32.000858992515134	32.40790764237265	27.3314076985668	26.32899351110543	23.41309256229087	26.2008804425321	37.655557948780135	25.343253655883963	6.588018943350619	33.200379975757734	17.049856874679215	41.548824348517044	30.214734973582484	45.77169850160544	23.992712590386805	38.6106287427055	39.665679247814026	27.005061640174365	13.319515188492934	31.27503414010159	10.924700805950758	11.542632664870544	14.883775870218647	17.927635650251446	26.009006889403892	44.364162505835125	35.73089973384384	8.634175679762945	19.287204124735368	9.913810514578731	25.766944864409727	23.431473679333333	35.422573822430174	12.599924379002562
24.501727526566015	23.04942679932952	30.45628896276031	58.103698525964326	30.55190616279614	57.47703569850541	14.45628485269634	32.66981456209691	33.96857170743024	29.777279129129017	22.223603775738486	48.58966009924941	24.125300679689396	32.445643677930626	20.195186005234593	15.265581479510717	11.030626190412592	25.977858714697263	53.11869994242423	36.35708635546978	14.747066122921478	49.137850355963984	26.125595527787947	52.69016358017954	25.665067798135595	16.942484476203884	34.68120880089309	18.83931236936196	56.51485016039234	29.284825726437766	52.29124447205073	18.180435148931192	28.364736132320093	31.178083203286402	29.899574198974303	59.01717268632595	27.23639154845392	23.327847361235566	17.30410058980703	41.65759492321743	35.616723931182364	20.264871683417404	61.34149563102114	40.428317004542066	39.1514615936786	35.722889637719064	28.772695976138316	45.03478213622022	34.688036325922006	31.970230656083334
30.52255384090924	27.330407832376967	29.890993660302403	9.236495671345015	20.238546313001738	17.171524380509013	51.99282157958162	29.684205330374027	20.360480088932615	22.107099860816678	27.449016917084418	12.347698050862927	28.130159223867857	37.02021835887161	38.672394146940185	34.30509984747574	42.358231768430294	30.668713194134128	10.073045656234866	15.003631532629662	34.97886503383722	5.166083912468171	36.02129553841855	13.05204360412064	32.9586194196337	39.0091784745621	15.472497401571106	46.95912800231106	12.16704339302458	43.721349525819186	15.054352800602253	43.77086679058243	36.436219621416754	21.18425147103053	20.92460872051281	16.097526453542454	24.594532862811747	28.660402136092763	36.416393957453145	11.814033999456608	15.657852403243476	49.688845162693525	14.168877357842051	31.31594064504064	11.30691840584204	19.804318898297346	22.896853233425585	6.266806838806651	25.426129144857118	19.590869665196934
18.73730071556699	2.7084693907480375	23.90679172140087	33.90617753924416	13.44551623152589	32.38603702284416	32.40465393463747	25.678454093305465	19.14618110098138	4.691973300622685	8.513525100227524	23.500490301101756	2.177764258335944	31.019513987493255	23.79519842250848	11.235503650933278	21.709321696757137	20.434018424502778	28.194185359688028	17.2721976839532	12.773969905340847	24.72772424643383	25.665937707877813	27.602988339877786	9.552742083425274	21.80684421914357	10.784389685753192	30.44089626843152	31.56277635352442	33.840715645580595	27.205858651380225	27.341116485864163	27.669629347365824	16.054920425814114	5.32210573327519	33.936577456211225	2.1612169763875997	2.46763827381929	10.177351214153871	16.741555135096206	16.732033379215505	33.33558235618353	36.580683255111325	20.137102469908356	15.024027281361137	10.822362993049044	14.390891780130776	20.81220775658499	24.19508145956778	7.0336189150947375
14.28795278370376	8.332413562791773	17.673503833218543	28.679713500033618	5.335500361646484	30.344830584962743	33.20337480565324	19.001298719819737	10.922645645907235	7.709467038271781	7.549138443635589	21.32273407601512	10.822529310050648	25.415872979045027	21.500450425317073	14.302978361786542	22.942832969676548	15.46561155564022	24.690711137474644	8.661402494781212	15.02682379010607	19.995993232725873	21.31342779100033	25.161173002795014	18.04083483995076	20.730687358409767	6.119204110044346	29.386424395333673	28.068354650476902	29.827608306851438	25.498556990846325	26.106661382645928	22.82494631686671	8.176488322105268	5.622566103397872	31.168274271231027	8.382833385248391	10.942044051993232	17.955298320121212	13.917778135686444	8.093001637614359	32.29565292538518	32.37959171182127	25.656338260561746	10.20594890254839	12.644199593270358	7.342007137432245	15.85019683524882	16.624343924603906	7.165795225820755
31.527457135469767	16.410590652662886	35.68918428010108	29.26287469434796	23.279087328014356	22.93512121510433	45.8483569266339	37.06604939819316	28.45500519707141	10.76165731927972	21.821171439149015	15.862043647857082	13.503538031367775	43.32684707791605	37.36092016801306	24.679012605225576	35.20983636910716	33.00789528306511	21.533287131247288	24.100544331550385	26.321317927972743	20.884974779183175	38.62723423837156	19.42327776828815	11.99625048444069	35.496967927616296	14.423259943378337	44.14280843198389	24.331898209753014	47.02198494504481	18.037186454894908	41.03907068836854	40.41427415104326	26.11787323245442	12.575385516158713	25.318792561096522	11.878746213887682	14.308409515768481	19.62090382029042	13.02878055178921	23.93603648134481	47.03553206737549	29.858646400967267	7.77625276239789	15.401140051158274	6.090747381944	25.386829025541108	18.571195010331305	34.51776691596773	10.941010646788502
8.631196464281139	23.5503582123179	9.870950791579197	47.90379302490093	19.352903858367267	52.478203450046855	16.031631455740445	11.422552749632022	18.428016797596644	28.833543895422785	17.70373827715304	43.695373034764756	27.16565155009384	8.928801784858814	3.4910005699489637	17.757291017492026	12.595285639637336	8.039067489268003	46.12210498275394	23.72614295038975	16.11438749915062	40.718407539145545	3.3321134363775586	47.25883260401163	33.77902664583949	6.939257853730976	28.77650788999723	9.16071074430678	49.30958502613343	7.82003544973465	47.919172366521565	6.78593635946227	5.010787568842643	17.64487552584242	27.336724597512845	52.828946850791944	27.68835001354074	26.550732101789258	27.464894917770046	36.41892749019497	23.12154959401515	11.42890837192398	52.670944622419114	46.27988716998634	32.18211208553414	34.98804198651878	16.477974925582934	36.86174759858073	15.165790226647214	29.456132585742495
14.02627822849305	25.61887601620565	16.827005327403008	53.771085397073094	24.547549737609156	57.29626401281383	8.98688548009366	18.475521822681728	24.695126661620723	31.819287881527263	20.557986526437798	48.32126991593392	28.84636299132895	15.222949625569175	5.87180372396163	18.02762001686844	9.09762444598913	14.146707625691374	51.28589140994275	29.547583686215138	16.25789601005176	46.09324916439814	10.396651629583115	52.086486574387585	34.46947120637409	6.538604734087532	33.13407401736324	2.4222826878434787	54.573195403837886	10.618715490037625	52.5105239944554	0.9883589628513847	11.834061538570982	23.36095857572489	30.678947674659966	57.92116651139187	30.183300013700872	28.116463804236723	27.02757233321988	40.92663879631512	28.88369679612828	5.281792670213105	58.29116814571067	48.151264248642754	36.969463011497986	38.26217690010321	21.741612006351772	42.089218528189754	22.093418780952252	32.926399086449145
15.941893944749465	3.4001776255537934	21.94582878421517	38.72461167645985	14.296297081024653	37.932743315787754	26.895363364738795	23.98849676671365	19.562322920339952	10.21381260273411	6.246355721926882	28.978907598702538	5.4985736154989135	28.26140702210196	19.445088763668135	5.704381236643403	16.23588000487926	17.813001011305293	33.47196718595847	19.375906391054095	7.361372862292289	29.64078623066608	22.31153331068656	33.0730645762138	11.606528821500413	17.025911614864427	15.254797334501315	25.409567205641746	36.86564158823558	30.010235540950756	32.767311139075105	22.436078185339476	24.527993664749623	16.299510232890004	10.255335768006704	39.38898073470645	7.8050311261053125	4.7261227308681155	7.40395299286952	22.007261472883688	18.7112371040406	28.254336183146282	41.73939310660805	24.73136382107368	19.703433122295447	16.47202431786344	14.09754097904184	25.59340735369642	23.45899558915755	12.324292473868615
13.36675739241232	29.522312045550567	10.756183596345931	49.621116718683446	23.02428355896459	55.66033803232742	20.332460902232004	10.97253960203391	20.403024880740528	34.12899085284446	23.480481774100095	47.225127694066494	33.23690269953519	4.320515431620048	10.412041148498751	24.493749160228532	19.290766975037872	11.929476147282942	48.94965337584815	26.207376935720095	22.907579043491587	43.34670906025221	6.325572262692133	50.4977880837156	40.15989514064156	13.84588645411424	32.93759217381937	13.02630922444702	51.95369519624611	3.300444958669685	51.42469049812994	12.105162598420373	4.551302466332429	20.712871290241914	32.42029893136274	55.66027477154939	33.32277513582837	32.6861896972125	34.22404822990741	40.217946444371904	25.735570874421263	14.054338829166703	54.73925306790004	51.99501365273903	35.775102709907294	39.937713207164705	20.289085379652516	39.77981905611051	15.296755957287074	34.38214539673702
23.006287325453275	24.911815441873106	21.092928844199022	18.24352479948383	14.312341220623782	26.677040800844036	44.96529504143633	20.550776860302417	12.179962432343295	21.89568560126136	22.90045438575181	20.36052973919506	26.948906429001322	27.752335935417182	31.046559600398034	29.93517259221217	36.22193391610852	22.727331538917763	19.529774170282824	8.522945059253368	30.154317356161215	14.002627783739104	27.55273454133998	22.138780296724903	33.3754210632158	32.00183669781281	15.05930773441837	39.24488692519192	21.8686917243997	34.75383366581955	23.857230695341077	36.202675699413525	27.630322136417302	14.072418676209427	20.046261670494715	25.792240064256568	23.80782701953296	27.233036915947	34.53382702786771	16.38989966839225	9.258269846252054	41.81162858577943	23.60972201558719	35.89264336928415	13.03150686587531	22.47566815025777	16.307623496670413	12.197800730755665	16.22822518280747	19.737913376482723
43.306458884447636	28.930081581092722	46.755435360195776	28.462400346197814	33.98823351522576	17.526908965095345	58.44748605999348	47.84454976975607	38.46098845985245	22.77165174168602	34.06753919597353	15.815913749673777	26.103244482753134	54.574383046617136	49.63799226508869	37.27750502502782	47.80880289447457	44.62578553710273	20.334899183957692	33.22079557167107	38.91264763951301	22.974757246314972	50.40834628416337	17.00531548684202	23.494840256540858	47.94238025858868	24.1370930839706	56.64014929753971	21.622952369332467	58.89696082284451	14.745813826317033	53.50024868567858	52.01712574787615	36.696873134757624	24.23448294728647	20.542650940706775	24.30200302270458	26.906904764970722	31.722994173351076	18.733267519221826	33.28104998858891	59.54564525229628	26.61781847513006	9.794138117177589	22.936850334099717	16.62319214225661	36.46689750311794	22.927988331090003	44.738458839083094	22.18338627485236
49.282515987499266	34.951578604567	52.59400436966158	30.87387557035164	39.808967752345275	18.660364697560297	64.40456852144897	53.617314045527316	44.106744091321936	28.800586877425694	40.09990503699197	19.712565699047857	32.07278525302283	60.43410245853483	55.668900198862566	43.257457275019135	53.78580361946666	50.57417666142522	23.217730036135265	38.717783503188464	44.90498385193071	26.8714848200074	56.37677954473592	19.771486501721828	29.045520290846493	53.975739139729484	29.88865715866397	62.66934286551297	23.689716106877107	64.87435118720055	17.483714578166534	59.53292644502576	57.95235317962747	42.476366997410246	30.236913626679808	21.64931151078867	30.332683905358987	32.870983742250836	37.39761494222648	23.93428280171041	38.82805007863362	65.5730709623607	28.000234163095556	14.584742150512287	28.31667435803119	22.601998266893123	42.342647446253885	27.531443805900434	50.39512201715922	28.15837196757121
25.108686209249427	10.574451957356306	31.240250999465907	43.02297412517244	22.960434053599595	39.4346942153665	31.574652024156453	33.30490595366458	28.494773319265242	13.887399632565558	15.549874818831723	31.200919444684093	8.098861828319778	37.296348104652246	27.435941749326965	12.782883012975288	21.811454964752926	27.00450526388219	36.47334200152199	27.36315969544838	14.476777178360194	33.848645389294994	31.11071504952783	35.206505430177444	5.418162304658429	24.50185537549709	20.744344026589367	31.964989992874198	39.69380286589677	38.30251086198113	34.30017986720914	29.402253817738004	33.41640474900969	25.25793150930248	15.275545570757606	41.465320174196556	11.479497644582134	7.802877303599987	3.393526845586881	25.43944246245235	26.7819456981627	34.579425440201724	45.01639751329995	20.15373846380126	24.68560484143143	17.852561869039327	23.199488824730597	30.20417523650493	32.73577986679155	16.401327770915152
9.76686356752116	6.638993781519323	15.261956477374762	35.87609628562386	8.144370405332765	37.37412509734294	26.060448994351493	17.208062033388185	12.874206424897245	11.53203776040107	0.7163754550440787	28.304825162978357	10.39840056228311	22.09617108816371	15.343155898592848	7.6101891767364895	15.69475637264895	11.501069859771606	31.91025081615062	13.808940659531107	7.974559600444233	27.255860441560046	16.69988963337822	32.2338421402961	17.763809090556972	13.966260854260586	13.18246619028385	22.735269562728604	35.29788468628591	24.95480041029524	32.41717429073598	19.491849684641128	18.691515288583815	9.640084838991626	10.242390652068229	38.3270166968033	10.34946128354775	9.96630850711232	14.280571406036476	20.912514323465984	13.08162100491752	25.665172205833123	39.64055077632724	29.007063532412822	17.43873794620739	17.868693988492996	7.3023352169807145	23.11069428972686	16.50587492128221	12.481669885142987
11.019509162165352	7.5564117021429995	17.36516043824607	40.42572671646733	12.812216743392542	41.21807649002069	22.43857024907639	19.535617414613743	17.082044045783572	14.134312705893391	4.276190847952582	32.145554639080146	10.781248753321126	23.102861253414005	13.921522408928514	2.924033120286814	11.781339076112497	12.929657331755351	36.090662773435234	18.544619037574332	3.27829426056489	31.659724958425613	16.95683210453474	36.16168153359402	17.096432141098138	11.61532544378814	17.3275591326477	20.183414019625282	39.49479838451175	24.502363918083017	36.15435898022537	17.11078077320412	19.236054482534456	13.960305265178729	13.425323045197965	42.36309422437184	12.211251869398646	10.08174981596078	11.508665953126515	24.84538826339306	17.812343287014674	23.07406603830492	44.01201761053664	30.102769516170348	21.724926262663708	20.63897028910209	11.528425356418653	27.515841939006865	19.74803625248906	15.69855214451441
15.866737291833445	1.6155052842017419	21.02821479027006	33.90717835376963	10.987962389884125	33.46569061353969	30.50293687344335	22.820158776709594	16.63078524077486	6.051422507388235	5.709027039040667	24.442137447347317	4.662279385211629	28.132932077393978	21.175631667602268	9.645000648388649	19.817978964041338	17.550700893980153	28.768252183221705	15.35947750191759	10.965899122330447	24.835304858121898	22.828071114068432	28.51487731867086	12.227017090938705	19.37396108935215	10.43540879283944	28.092055423752736	32.170099305478956	31.05654994703864	28.33904896906133	24.933884740174808	24.8065796578485	13.463294765768977	5.588225857733379	34.79991322915093	4.3105898087140195	4.507071453948912	11.231081468568156	17.330185133286424	14.756181743228062	31.007437275370588	36.97733132126305	22.895588377256235	14.886500702605701	12.5548452167918	11.660645437601648	20.77802067103486	21.453253077202564	7.786530044902262
18.006735059558743	33.505489398338135	16.315592663607873	55.253255315308365	28.223433821009184	61.09596538727849	18.22557846515318	16.61809926552993	25.95019309211564	38.64883932497808	27.624173380381468	52.559802857530734	37.12189385829178	9.707815267048238	12.779415967108987	27.441407694399476	20.257862436551324	16.851569772159905	54.45019047677881	31.711425102754273	25.733345902395065	48.87373039829704	10.967066322270217	55.91344453116696	43.66339053730501	15.816527517266943	38.024360423191375	11.494645556863537	57.48951145490076	2.5001038017422754	56.77289072037762	12.078767395490356	9.85688707714412	26.057507819284044	37.06610002406026	61.167974817372894	37.59962924964297	36.50310142557603	37.042188315723834	45.45602940249714	31.213818246021443	11.30503192459678	60.3491191570199	56.22069668870516	41.06434165721442	44.67906983034396	25.41656680314424	45.24706982856581	20.942409440017094	39.12269931612016
34.781834309584575	27.196335479744384	35.58069237204469	9.828435461511415	24.017298990259526	9.399319263670789	54.97691230388131	35.8216866485696	25.971528209422868	20.704050100604427	29.192840315028352	4.122867888042561	26.80053045719209	43.186585040052705	42.690826137507294	35.340184489097155	44.68479171695959	35.358163987481944	2.9196290885916087	20.122766992043893	36.39286880274734	3.6745396425307035	41.097065553399986	4.514758080260581	29.769584286605184	42.35474184379444	15.853657875345187	50.838184041468836	6.3229567092632735	49.287776969558415	6.331280060849645	47.56548669218183	41.930099190218	25.80377971339694	20.341219317606456	9.50002611789474	23.333751225296908	27.49779244880397	35.0505604716088	8.620270587641416	20.583708168693715	53.69989866646733	11.244499487390398	24.65225851580778	11.575271252683756	16.071735164733077	26.888276439103972	6.540261176614828	31.800159363891044	18.342458836640983
13.81258450989064	30.05366492488492	10.800357158783097	49.51430127506184	23.246077177738222	55.7378506519382	21.159914076933244	10.835844357995963	20.42664132320959	34.541989099335744	23.994553398548604	47.36011080859286	33.77990652896403	3.8458301190152016	11.215023460543234	25.184914483978663	20.135145436426413	12.30291837556424	48.98733217138404	26.25810735524922	23.615875241419808	43.36664865310692	6.866520487837365	50.58874938549289	40.75592780158059	14.655844955764923	33.18711457444311	13.860273371409777	51.963296320974216	3.7291830653847784	51.55108584731921	12.971778114115542	4.8905649264271425	20.87212359546126	32.80434247376903	55.69056185005984	33.791098635833016	33.24158322910154	34.91425495494545	40.401211953585374	25.805643697776766	14.8252317014515	54.67080404788233	52.457158083051056	35.93929441682847	40.28794939928047	20.546866272543152	39.84462428711507	15.146486382517317	34.73846184879014
46.13937372614973	40.54571157463008	45.60652314274347	6.668095490343127	35.62892365198644	11.216878482235837	67.2937223567831	45.321096004803884	36.09645543424329	34.18880663102665	41.97938659907726	16.381103784285568	40.30750412847039	52.609533085717985	54.26603837720303	48.44554203194735	57.32080218156126	46.36326946736525	10.861395956067113	30.670532034190593	49.37357658484558	14.450080375528431	51.7559912965041	12.817892698592509	43.122882217747204	54.401045359924446	28.86649255905869	62.54200244987465	7.845701002436412	59.423806401493486	14.590749434988128	59.3229344302883	52.15841591656639	36.81904775478546	33.704864858947786	8.178908682616878	36.82150304760954	40.99531045993038	48.570896671729905	22.101385175636917	31.297041975153327	65.30910554008804	2.3257750735794134	36.00846422579698	24.411957382953656	29.50333573375269	38.38909438505257	18.59584029114618	41.027677478461776	31.78735849061007
41.17577357943788	35.324127750838436	40.944443774955225	3.641188176035653	30.58097879422588	9.182653644819231	62.1714669445996	40.789581849561955	31.35426514702153	29.00891965007015	36.77191638814545	11.701148964395076	35.14248122932856	48.13223060837064	49.274970372504804	43.216767817263076	52.14127523882975	41.47574478411203	6.024243406052822	25.79237146790362	44.152247617825864	9.238984743236031	46.96429290083953	8.700666819826502	38.18702360327866	49.31685025094041	23.636592237102406	57.53592093341543	3.907248522953198	54.78258016174344	10.828361747638152	54.30166780314708	47.472424526052876	31.890029504176184	28.488117060099174	6.676467765595678	31.641853700692916	35.82076740269944	43.42962586438602	16.935287091528675	26.391581675313024	60.326544957902414	3.179570975845101	31.993180181876195	19.184321940191523	24.50309858373005	33.37216439405435	13.385648952962889	36.53887836344707	26.591086185682858
10.143158385400714	23.22565275645687	12.803365414574198	49.88742490481851	20.82216163220012	53.7862445564023	12.870031288702124	14.529373685667222	20.679326895049204	29.032890865756993	17.730576652337536	44.87570382675883	26.675153682695687	12.127994329098192	2.183613860779396	16.47383397020803	9.743047709152158	10.120121716674454	47.637560093972276	25.647958907411756	14.736728196110516	42.363156712090685	6.543528515018529	48.56661792575765	32.854046227062454	4.737804392057459	29.757815993224867	6.400926738240899	50.891896436961375	9.453785439572588	49.085125855989084	3.5878939440660584	8.313846575997365	19.47126521389236	27.72360809395716	54.30625009686543	27.61863943453488	25.998255529628118	25.991869506548742	37.51387440960692	24.999171652998374	9.038238019354115	54.48887228799369	45.96934478275936	33.43703555535773	35.37236776155071	17.97705947991922	38.40512491684542	18.0503028803781	29.92579792016022
16.432383609649914	22.788831448326913	13.596812281337609	25.86979875788481	10.50033136638919	33.48791629754513	38.29170806798408	12.91752442557318	5.890392045377156	21.974074284446395	19.087426234540423	26.20399743068505	25.666650978139707	20.100535122385093	24.15983766453597	25.732725677032953	30.327036757113582	15.805907868025827	26.40825750239967	6.691563294725756	25.552637910473795	20.728458555774285	20.170957009961697	28.638571149869087	32.899237043090736	25.547297209212044	16.314697875568523	32.19403412708793	29.040309204353694	27.133013909890256	30.084076907652754	29.277038413558007	20.08105558735145	8.852849369713159	19.86570557378286	32.91742939795845	23.1765902568906	25.72198152631007	32.14400901367968	20.673223977830663	7.010832542198827	34.64457178731563	31.16707429621638	38.48839634160242	16.383406532424907	24.64966972782972	11.290632545720227	17.976145001179205	8.592980073130224	20.42754931496892
26.46959483246162	13.550177063206204	29.92134521288905	24.776575775956548	17.211497334332506	21.37979532317219	43.20118729881822	31.101430930977642	22.050758099165066	6.65949322390548	17.701310961687234	12.745315340138502	12.053155276407233	37.71363813198248	33.121314054724	22.225297576121893	32.5165026940644	27.750490345713487	17.945321424828315	17.390944796832187	23.63919139238911	15.771693196711343	33.5560987698834	16.813581866246214	14.498911511593954	31.747936298941358	7.743160661265994	40.51989497405192	21.174542967102	42.05897019707988	16.185853548441955	37.29698367153499	35.13443166634921	19.98537750263636	7.584866657024374	23.137692131209956	8.974805194371026	12.832375718037355	19.98772435527385	7.302932503761817	17.27703603215192	43.44892847253794	26.490106637074398	14.53744195375406	8.685511925638707	0.8719548873661918	19.60527511380679	12.700370295647879	28.24023164647799	5.3844011774166125
20.96199885600009	8.145355581250033	27.226277668756193	42.83701685810256	20.04224836453407	40.572005293623654	27.589265992277692	29.34784853163914	25.337287005222922	13.448477227247242	11.925577930587027	31.932737007549516	7.3083498609732915	33.02620031639389	22.991965505703163	8.349781063082492	17.551333661548064	22.869597399471242	36.88752263474912	24.964938810775994	10.031479066920229	33.64692586752262	26.76617838061411	36.02001642273511	8.885345413795704	20.056930913540885	19.702979534080054	27.61720892391706	40.214887902948874	33.866339607231005	35.38140809614716	24.998934444358376	29.094069134613726	22.074433070382398	14.27575892332467	42.35245200761792	10.819736391448757	6.6359193266698515	1.6394274255103352	25.51634297023651	24.323231673658498	30.27403224419659	45.35183230654474	23.561887488071807	23.981033462865106	18.69310368286034	19.858769312386027	29.762643491988644	29.09751369120646	15.91375613703982
48.01641389458905	36.67587708155806	49.85481090232527	19.999594267113203	37.48462095120694	7.267766978999149	66.27829680534809	50.37693925825653	40.4725141422452	29.78624486597604	40.49695951114632	13.298193873592675	34.82490483020448	57.64565973639514	55.42705234745972	45.353569315820366	55.6149234456281	48.9144798807358	13.825273659056094	34.63904189019638	46.76309527151817	19.016461713104484	54.79013959647234	10.867050224489148	34.47062726630158	54.45752018861811	27.875827120739444	63.203319620268495	12.893643371856411	63.21446550850384	9.25795300526663	59.936648916413354	55.92886619332347	39.72182806164258	30.450505485659168	9.872438835883917	32.050493790592014	35.63850216364318	41.946255809055565	20.255421170919945	34.977456469594124	66.12815149203783	16.13361948993845	22.72869332735726	24.657509639379796	23.381050022502446	40.3118061629636	21.374005253197776	46.562496396770946	28.169210601315477
44.58901413870737	34.775900281405285	45.85601444510827	14.365238837885517	33.87719108809448	1.6224866235021722	63.854614773577765	46.19708957631283	36.30793588728167	27.879614028834066	37.904585315924635	9.56836511858921	33.45301734652732	53.54047609577515	52.281544499818615	43.35649399598401	53.30784763460441	45.32299154201944	8.477172668646281	30.444217665475925	44.63119487051954	13.983246117354467	51.14289160293529	6.074941890641301	34.335141589041314	51.61272283136714	24.7690685658196	60.26794917506109	7.238838694876228	59.45102619527737	5.410630277009116	56.98706953390214	52.10933184191051	35.89465033161048	28.167901673068823	4.506909880436162	30.34696011858488	34.23963657533463	41.137519369075775	16.969860891906677	30.857772004658703	63.170818987314576	10.864621413113342	24.577353965779924	21.032682235423792	21.857234110567042	36.74636224001027	16.890022922045873	42.23108448086128	25.927855111864655
25.29115294210898	10.403302548749574	31.360029525995774	42.38674479865566	22.79290088798759	38.68376011636733	32.24129809910409	33.40104732066407	28.367697389629807	13.349615308081832	15.587609791686825	30.48512666423159	7.704152828071546	37.52896862377407	27.837508405112217	13.175156726829988	22.39835633161576	27.17903568646038	35.78116299775549	27.076857158880223	14.892731412348002	33.221889086039404	31.394876310117862	34.48110136543259	4.624888978791714	24.95130237202017	20.252833791551303	32.51439791717667	38.98994396803765	38.680667641120024	33.55548675308936	29.91248090333093	33.6836308404837	25.144409630811246	14.806713389027838	40.7310040135883	10.997682937378267	7.479692768709793	4.040230492053834	24.79379597307239	26.50872750451304	35.15095079078916	44.32637936576084	19.380806831027176	24.1354665017081	17.148298699029976	23.130213036919066	29.610141328398303	32.72851899471298	15.853129622948595
15.63734323477135	9.356875110987948	22.121539974186526	44.35675164776387	17.87966245616839	43.934697491566595	21.415541578302488	24.349325428973945	22.33377771887619	16.22138470071593	9.11532647995048	34.965146396190704	11.119696525293332	27.122455045487268	16.44764572672599	2.4469200380637393	11.021593243080318	17.524407822579455	39.37297914025661	23.501840647524727	3.642907383687809	35.36355284690932	20.671503499136957	39.054501462609835	15.352472999898934	13.400734734313582	20.909059964938976	20.93998308687523	42.77413335244412	27.356434796338256	38.772569567822345	18.289503878361796	23.056367776417943	19.18991115784636	16.16850328122331	45.36114067444917	13.79464856455591	10.300186355186234	7.87414723440977	27.927662942234676	22.78273945613099	23.63530462389932	47.5661940215683	29.646002641113494	25.379813954998497	22.44713754259261	16.766874567376444	31.267434114553218	24.88297883428399	18.29365151240263
27.978686663172756	25.302242728529478	27.376490456014384	11.78413785770419	17.740298057604477	19.06142644156832	49.48530502284092	27.210492138586755	17.825317279401293	20.42625664737214	25.12017669298154	13.216487858098043	26.330722412712923	34.56115280329431	36.129800864643926	32.032766558907724	39.91108199299252	28.12018832686427	11.914156113846214	12.457617260634574	32.65247109031602	6.441711035099255	33.481100482435316	14.590070158366947	31.535291947678907	36.49308475700941	13.597126795994413	44.41676037495524	14.337933429499403	41.211642137370575	16.410265916333184	41.23205227571271	33.915879397044705	18.640282120196346	19.08975358730383	18.241441633053643	22.832739999138436	26.819218922183037	34.54542717364797	11.15010642287414	13.115453531268544	47.1431005080625	16.67050280313238	31.00483411810802	9.724484783462	18.78196735402072	20.37447662888115	5.781174343894676	22.97250902664024	17.93953523233267
25.32829918723052	10.512152318736103	29.604725485020694	29.189424999391765	17.413703787197385	25.53184683081825	40.245261326028896	31.05451864193814	22.806351656336723	4.579189954145127	15.663668968153287	17.104663238429538	8.195773604952986	37.18522351036287	31.228798522525526	19.060087594431344	29.55234841589911	26.822234155641134	22.381941346773207	19.002891361020914	20.617496585216514	20.126524627605335	32.42595528372856	21.135059241908163	10.102792390105966	29.47081288789833	9.623713453106994	38.172987782096875	25.58840649413603	40.820642345454715	20.352077935284836	35.02849011916314	34.224168125978515	20.26313366547426	6.506881506738061	27.42851014893594	5.8381040980617085	9.012061952995301	15.72021616583733	11.631794590898231	18.72360623838705	41.082152318031696	30.92851592901154	13.565680340865994	12.108103789541108	3.746775140014731	19.35427605351979	16.846614759607814	28.708280475975446	5.28338388461517
21.33809843779176	22.099636391306216	27.08398823427029	56.5124686810011	28.239260266073412	56.68469240163423	11.420035168378636	29.266164581303585	31.22741641063717	28.987747710339193	20.324471153574976	47.689042610443366	23.736673959078566	28.747769327851223	16.52915948701622	13.713416759892327	7.455389469386007	22.706923857159193	51.958409502561466	34.051724567180564	12.80982582078323	47.701281836012136	22.494080923770074	51.76805189766905	26.37679736461929	13.356533169692582	33.28883795347878	15.151268358964764	55.36544622065748	25.50513671554067	51.53067028021205	14.400835277681205	24.696768933240843	28.59260152437556	28.843697647728447	58.05510890290446	26.559879338102533	22.918690710541	17.91379435833395	40.566161628863526	33.30900344904875	16.732851318343286	60.01735099402044	41.17189792732212	37.73150643540699	35.19814008395458	26.238980054131055	43.564577428487404	31.501583064786704	31.01404320235962
11.451343576117473	8.17224096916714	17.873728331874876	41.41761684482718	13.796135891408209	42.101832946644606	21.668580329653956	20.072378045725685	17.975841968064447	14.88326847862596	5.2877023383260005	33.03451897274805	11.202947731815012	23.356317524459648	13.730550799920431	2.0202162969693465	10.981230215250989	13.359458109148232	37.03027492801687	19.54082590983372	2.2916159877574547	32.633495930891655	17.099894404750994	37.06177232115755	17.206479940497463	11.233459591159374	18.27782168049722	19.672582953107725	40.43571037560838	24.44085723811443	37.023570138710504	16.659415759408798	19.418890549867335	14.881992061168758	14.263755925283808	43.27766122882108	12.86599227875767	10.46872249987655	11.175188950817736	25.755643788499476	18.807379988482356	22.541357428451967	44.97828626253033	30.50436616726439	22.687954955137698	21.376945484656016	12.444516362825844	28.491218834121142	20.456676641525885	16.527932773604103
21.52147145701934	30.03953797043342	24.937119703541782	60.90357625854109	31.506237955352578	63.44378607608906	1.2816403400514194	26.623206008946106	32.36698301323808	36.754724448756576	26.002044142051922	54.37839609557259	32.7136279339247	23.023065207383524	13.593931278454907	21.533990471154763	11.002491316473755	21.943829472966858	57.803238783585336	36.84925186212385	19.922000974789324	52.844571998774455	18.54741777967194	58.288954588708215	37.05866460791649	12.716088203152028	39.21726272003265	6.290144093365205	61.1557364707509	17.16758632404699	58.48931583886364	8.554890480133508	19.90613684768227	30.700928345876314	35.97256224856736	64.32114282477959	34.74251265484886	31.91604276618028	28.85242197566606	46.98089084601224	36.15230215081036	5.714827350952251	65.17730584985664	51.53244389567566	43.333280730956176	43.257456158428816	28.83265059408535	48.7542026872125	30.176626306338246	38.253830146807076
34.35916079392666	27.502425411030003	34.894875603781955	8.733354791694921	23.613785333822573	10.328690861386326	54.84012132944481	35.05017583168995	25.256940423127183	21.16960512236925	29.187175467183945	5.6012011523579375	27.309175219623178	42.426690025558734	42.33872216403725	35.49133507553974	44.64291511419245	34.85895945750532	3.3050641942909897	19.444136874438787	36.48280255784869	2.442872882953038	40.543912050599694	5.770394298019845	30.607477032086187	42.12410658127084	15.920809706291807	50.53049619922543	6.458589195049833	48.65746581596186	7.744976147403628	47.26651398456889	41.299296070304166	25.266588623807955	20.658132333818468	10.014535789985885	23.80229478707111	27.982712708121706	35.60961903422159	9.112918360670916	19.943991355741737	53.37300842477265	10.844447367690352	26.006922404743314	11.523673577537751	16.889752862830782	26.470777469493044	6.0296388775293455	30.969779926729682	18.748686176806892
2.49347766390505	18.852253052450564	4.5456704575737295	40.66132968780308	12.306660975153257	45.388533993971635	21.974674634497607	6.797587775540208	11.251096769486283	23.064922201788715	12.766585291700293	36.70138279338049	22.60990258656555	9.886224776222367	7.796446666824524	15.550000991099617	15.219922891151944	0.8596015259086627	38.94380757706965	16.47659188073067	14.347992135225054	33.50257969887062	5.028776330215639	40.17743566376746	29.843009897929132	9.661086168653545	22.03318792974591	15.863310297726938	42.10549090789788	13.52820458624818	40.92421176977205	12.902242505246399	6.58800523476375	10.420860325622469	21.33281763942452	45.65921035042853	22.374073546246933	22.13694329986736	24.94831731128489	29.51596833119515	15.87562679675699	18.423045703065842	45.422260891943665	41.016780671277694	25.18049200628862	28.851543777120938	9.460183770086095	29.68482766710356	9.112214071292579	23.29424947581855
21.03693059622437	36.177818024266216	19.60116691361937	58.54494440978097	31.396013610569238	64.33355658693249	17.970888992199914	19.90333711320404	29.22982477033148	41.533058512341725	30.3977872080234	55.76193222960809	39.733835187411906	12.907976151656095	15.15245422097039	29.701421753511717	21.71207155080405	19.977332816215153	57.71120993655753	34.978292264237865	27.959181840281982	52.14374354333666	14.092186705129555	59.14478801236468	46.072195585404536	17.89383056178947	41.141313433148106	12.052824727197546	60.76131529060645	5.765623304452761	59.97879998977965	13.440292234814157	13.11806701866045	29.28081168453832	40.00734951571973	64.43057113250693	40.38254872395044	39.08733598882557	39.15757596779606	48.62461562376213	34.47352938199034	11.04130298061455	63.639226899212126	58.93676339692544	44.255119680547004	47.645244276463714	28.57056849593271	48.498827336549475	24.226834752450173	42.09860784688158
17.609499063309404	19.612077124065816	23.388169010769253	53.355600941491225	24.757274268035765	54.06729671251038	11.227625597572118	25.58250562797534	27.565164872705783	26.52689069204486	17.145820266066618	45.020206252861755	21.693287606629944	25.35466578423433	13.088060466388189	10.97154054180581	3.8981064409464525	18.9856430804044	49.09069175085701	30.555183896826218	9.781627436545804	44.66060282222224	18.98890850710293	49.069629444433176	25.29432052170994	9.798055542729132	30.33810942548547	13.06690739288372	52.496496061122585	22.65599739214258	48.952503508817415	11.666860254807968	21.24790568213413	24.98842384335067	26.175188929970265	55.310826266786584	24.222560952534106	20.874484512875966	16.977693221428435	37.78834756641618	29.81326169302018	15.14246384726309	57.02183667031203	39.93903262047818	34.737804637792166	32.8910947437051	22.662100555202066	40.514645516024366	27.774104613754602	28.40103645127556
41.95580753578291	30.69049635100494	43.94282179361502	17.773756380398126	31.475850566294394	6.52267578535878	60.22049567566479	44.54141195919723	34.65760964806902	23.78262554540233	34.40794443812227	7.688224234015611	28.989362096693934	51.763623179422844	49.332951787009996	39.35956257973034	49.56985695147775	42.883470169716325	10.082888289476392	28.86605396681496	40.74237604444165	14.297653866852103	48.76542934292561	6.6459904908710605	29.220468828971192	48.35952402365699	21.798709697390102	57.10411862509941	10.68489122210055	57.210819146946605	4.408196089323857	53.83723419883857	49.94755938004463	33.77118607617049	24.3826299854971	9.48632577594468	26.103612373077834	29.795951869960568	36.359386176977125	14.247996032467888	29.164187312226762	60.028812766542465	15.522064182018402	19.04661457415037	18.70965763286797	17.448138477626646	34.28727380786444	15.958843372991197	40.81598618139285	22.102320216746406
21.66387205259323	23.769412070217292	19.863285674059213	19.315005193073763	12.989797424256396	27.296525764221155	43.618372061012025	19.390977012780873	10.85139590300924	20.995623439105806	21.614222669343626	20.634826384289887	25.905189795165512	26.640094045485853	29.71572548930662	28.639986703823723	34.86662159911236	21.40627429702006	20.161303420405325	7.221808858124586	28.837373023343783	14.550463900435709	26.28599687747127	22.634131540865887	32.4547460549771	30.650615957059678	14.260008223957255	37.923814607247834	22.633636095901327	33.57221185042275	24.265461504489675	34.8722212393836	26.411890530868586	12.71624579031341	19.096850180988955	26.540630153199125	22.826902971312617	26.164519997602106	33.393977789921614	16.211653854083053	7.951613709261586	40.50218242429377	24.605719247060023	35.46800289122338	12.589342823917791	21.91241602817242	14.955736987993019	12.387219439029861	15.077327924318427	18.907745210774195
16.54763787522692	5.350263944914599	22.766241845292278	40.71018898008864	15.982483664863397	39.74695177852194	25.643803486893713	24.8788699811554	21.088087557620565	12.02422280197345	7.550933780542398	30.83035886821542	6.774036683627636	28.712645908110105	19.203834366445566	4.744100554952657	15.091119077894543	18.450018103737353	35.392663607600845	21.206268527206653	6.51144424887722	31.61615995379115	22.56136407565764	34.92967706276153	11.765050589627723	16.531597403653034	17.245313723261837	24.640703672880598	38.781238085120386	29.95792137803789	34.570211738368506	21.786573220911706	24.84956119564078	17.831784028226686	12.193061891504874	41.25500053956901	9.525391072935827	5.955593352491045	6.096441048863755	23.923574829678984	20.52864285179865	27.429959556094015	43.687259497661046	25.57719583155015	21.689300736943224	18.14231618815869	15.549603615467053	27.577155775470896	24.651703740863034	14.2154506709294
6.763579050655945	19.470101055742127	3.917688157348845	35.242452255915	9.181068824040368	41.02006686729627	28.12511198449342	4.709672921078051	5.759766706588721	21.891714860051902	13.880482885524351	32.698511364046766	23.10291085539054	11.693165996944945	13.943799835348218	18.87451859791442	20.9094198830232	5.683060517499116	34.28642707891915	11.545293495465259	18.115881647578487	28.688227540140694	10.030773532256774	35.87532442180061	30.652241670448298	15.650185214225498	19.050912574877426	21.91309322398273	37.30026459400606	17.70521879293185	36.8726248433157	19.025427667281306	10.369504746730183	6.462175286761636	19.882551897812622	40.99746832408004	21.914465670594677	22.826606678844342	27.317721429161868	25.880318380171108	11.088078541285553	24.371146853183753	40.22130641323338	39.95300330424369	21.370696018628422	26.813799946547068	7.058662950335702	25.127192251055373	3.5809734297991405	21.450509406692156
11.815953964381661	16.04845230003862	17.799741914944594	48.18793581377656	19.19041738020167	49.731649067880916	13.802524703248285	20.03426094093183	21.740634575626917	22.76107073037424	12.283086319764173	40.65302263358795	18.862192349796103	20.690825536550097	8.727691380452601	7.708703358654783	3.219547468930741	13.281224331163859	44.38305507731962	24.94211757002696	6.002360022041857	39.700269060051816	14.127998549649806	44.630586760560654	23.970877215500767	5.310714651506713	25.63268892978238	12.286053536622036	47.77262834888374	19.408577394546775	44.70640406435317	9.645209586401034	16.50576575699275	19.235020807869297	22.042768255493993	50.77049394028281	20.74908351824561	18.08404927312009	16.435642203700333	33.29843301984197	24.203675964733403	15.029878227767707	52.08812937995908	37.98133281152103	29.91446037844978	29.26087225722547	16.954230485233182	35.55998463370732	22.00066432187314	24.320658266002038
14.801973711748635	16.025934424963264	15.071067309270635	24.95849740570046	4.87732023063105	29.87257611757652	36.36118565711917	15.506694017902173	5.616004738540562	14.67556869756577	13.431424830560076	21.582421646590632	18.611744463593215	22.789253504655054	22.94590710398075	20.455686367823564	27.08735567612676	15.058063212152499	23.20621253725559	0.96340751096966	20.679835417104915	17.681493718246895	20.644835879109973	24.72084479484111	25.696514824283412	23.348758553783412	9.28969070294145	31.231699281911997	26.299804799280295	28.754305279570673	25.73690422346549	28.041193063579303	21.395761307004282	5.474479248571016	12.570834701781934	29.927431215136547	15.948535525039953	18.74164389904813	25.59271283337414	14.99715575134002	0.29565812914302486	33.974102695453595	29.584603714326036	31.45471927870721	10.466455080074228	17.65374101863334	7.238317760587434	13.995908373951071	11.844022097369184	13.166489565750565
10.277245751055464	8.253658819599273	16.66037528814183	40.61503295317649	12.655796294029715	41.64257625105427	21.911582508473558	18.845886056958374	16.719224145086418	14.723566781471138	4.397337392391144	32.565338812799105	11.54997091577132	22.310661973317448	13.120298967465786	3.3028896377998054	11.301924502675659	12.18788412487879	36.422745020984365	18.431875550088623	3.210779785646841	31.912445660296573	16.145209634607518	36.56324804542011	17.914420394184226	10.867514838626382	17.64956673939112	19.480707746860272	39.823259821504884	23.68457995356983	36.6003338706445	16.383573560846166	18.430147777132515	13.647585660746216	13.927903754389002	42.739518053370325	12.872542651530749	10.861311662745157	12.26773817176706	25.235896399512235	17.694773872848547	22.380447749777	44.28153018302639	30.86767897380837	22.012240286099505	21.22969255428493	11.207304570908917	27.76584045456033	19.173671067392288	16.207352872794182
37.073814054490704	21.811541932213018	41.17342915732819	30.5045749225717	28.664863820831414	21.967244635288854	50.943882951365666	42.505625266958496	33.699444125689176	16.306011668474714	27.33712896777114	16.822076447780063	18.69578575514324	48.841931614093134	42.85063312671348	29.871963723996085	40.37509337012841	38.5487047028291	22.346864515569173	29.062930246652424	31.555302468823722	23.081747895437164	44.17395661229126	19.59084668720447	15.642221696637753	40.91337233255078	19.434903030436956	49.509248601698594	24.606222386461205	52.56605252261092	17.72546324001272	46.43835910682397	45.95677868986505	31.487796815608185	18.08827493693277	24.72074251125257	17.36742934381946	19.475349163806026	23.895309873565324	16.364690019772713	28.96513820951369	52.386838102923505	30.06476523420942	3.8071830546229957	19.63156462463021	11.11368714069851	30.853210311443387	21.625764074634308	39.837902748678324	16.355396676947805
35.744935941883924	31.46252339244718	35.1719367773323	4.069857932800064	25.34138486843027	13.452361718333515	57.08456919438404	34.936401393783	25.645898764856536	25.669737430606904	32.1682849166252	11.58211937305652	31.817141312071108	42.25634650888133	43.886333210820965	38.87839043043963	47.29986043417007	35.92938558184527	7.1125710240731	20.245201250814166	39.66369646920848	5.639942202779275	41.304790770339565	10.550694369153497	35.85875617936344	44.13296969346715	19.53837257709819	52.170129074562816	7.92053999657965	48.99875639975769	12.830305200918874	48.96745518360886	41.71942020470257	26.411764913843328	24.7883361645108	11.745467330466644	28.26018939035209	32.42091267759257	40.16556445724228	14.126518111917637	20.88427494532221	54.91692161346328	8.924049749574753	32.033703668373725	15.109562090791352	22.235549545684854	28.053987153324343	9.271628054874496	30.662778369532187	23.159495812443417
6.628220622428536	10.757167133068824	13.038033243398019	40.06309756194803	11.01563769309137	42.21268367896495	21.322107828500513	15.24199244055923	14.109667375953642	16.439170628723005	5.132312417160738	33.162803429920906	14.375217400365074	18.728918480051405	10.46855818962088	6.703900537108885	11.322029079663432	8.53873296667994	36.56245335846658	16.796099457918203	5.87606701321504	31.706855408269394	12.702888826730845	37.04352875420816	21.19711490778994	8.977772219810085	17.972773092190554	17.743043146229137	39.92672001179795	20.559375161684496	37.30511299343608	14.498260997125326	14.926151646113148	11.308378862957095	15.228607437570808	43.063814213091554	15.020700340744526	13.777342220826908	15.911167347025346	25.75612086395841	16.055002718169987	20.67272512654196	44.08369879393234	33.510252103775095	22.08272331674517	22.83419925042657	8.93003099604793	27.58553344955479	15.825677037748985	17.473903419335556
10.94126152201723	26.474903398642084	4.654172687041995	40.89123598266672	16.829910157858425	47.84063829607046	27.447488948990888	2.942830663940233	12.671157837268131	29.459383861425415	20.551308309610324	39.82808005909281	30.198283762934505	5.1324513227142905	14.140170299213365	24.17653758556954	22.984535674664468	9.038794535351364	40.91986310759109	18.487245427368048	23.01343684645623	35.242287616691186	8.233862309968053	42.78522518743074	37.662780335787886	17.08777779614077	26.64706835038695	20.345817020192392	43.75641705043716	12.540542399568043	43.94187099703733	18.251024274829863	6.676107710979038	14.076241167678777	27.481751553877302	47.56415620643846	29.324406203985042	29.836628669671928	33.414094462852574	33.24504975516324	18.164270479761345	22.14000263588177	46.15758843237343	47.55109228389526	28.712697291125917	34.46520261014014	14.632128026786928	31.968843640088835	6.65250433723281	29.092698006966458
47.65710166034997	42.019029059115724	47.090120806452404	8.109904606369753	37.152175381643715	11.917801069729597	68.81782459163848	46.785923320596396	37.59287618781996	35.630764040302694	43.49295625764944	17.664561579331835	41.73912803537006	54.06382558718887	55.78547199152352	49.945129671997734	58.840829855351174	47.87408535621363	12.22487525626903	32.18279473486384	50.880751046061796	15.960914473755984	53.255441519374024	13.986129280873136	44.448089851964454	55.92505486877482	30.363958067780707	64.06225710788112	9.09319240367846	60.90184492372184	15.646677558842686	60.84424505732884	53.64399148374907	38.33474908434656	35.173866776516455	8.897975590743254	38.26266770522126	42.432454980585	49.987518592715965	23.540801564476478	32.811571394526	66.82754809104077	3.695575658544463	37.02495049212978	25.913456720425874	30.86370583422255	39.91083255319576	20.10751912383352	42.48762744664782	33.240511331820585
14.711973899627187	9.737894488738238	21.207159269014305	44.42788436088042	17.482764366406855	44.310388826105	20.60667063876948	23.4451681252153	21.757102129205354	16.648425739356085	8.78770398689586	35.307489475241084	11.792241294695133	26.091612735725928	15.366000401097399	1.7781052302327476	10.11118629716495	16.58767793974332	39.6134243521633	23.172468610394628	2.618089368677624	35.49054351747197	19.62404766206288	39.38601163471642	16.33207367153175	12.324167370338222	21.03647921770013	19.93230164638374	43.018750854481794	26.274980910352316	39.1638024685069	17.24748163676365	22.0133183178401	18.656163010564477	16.462889820249817	45.67507329567863	14.292443080671381	10.97810077131022	8.952047082119476	28.197374994048864	22.445763809547802	22.649287573123797	47.74466003983241	30.524235972101213	25.502274133528005	22.96153718967105	16.220785237695388	31.375676870071363	24.097770016555945	18.63367772138993
18.376471924632416	32.558640484921206	18.35854456243165	57.237931104694574	29.07298059233547	62.19643634014276	13.601654358756083	19.18252557028641	27.694885790309307	38.268421370254	26.994704973850215	53.436561230021596	36.00508166950389	13.16840281427013	11.44033893239054	25.612338484420572	17.147691902335072	17.665481589758194	55.77947700863545	33.22408310140611	23.849548309948116	50.323219024084004	12.036762589440626	56.97963466225187	42.06479943327167	13.770851600885036	38.51346903884008	7.375543046463858	58.9329649409001	5.786753503398013	57.66072015316887	8.919194894991376	11.865522136237093	27.24901567923375	36.8786344561195	62.49508625133296	36.92560132079384	35.32264839661485	34.8967047437364	46.16467179596173	32.6539164015833	6.6330252203836935	62.1401259244523	55.303834111784305	41.91991949223287	44.539279780692226	26.20071858014904	46.52070625096899	23.428224897812623	39.042661072069414
4.737563672534749	12.219777610609018	9.62621518554478	36.159509323007704	6.7631141670288555	39.50840051772576	25.005907053294248	11.576039487167506	9.054829652029975	16.088040156689523	6.289508409354896	30.610092616797377	15.963200337847962	16.67571748807007	12.138829749660216	11.318139559743278	15.78548508088307	6.168025034763206	33.414253187522704	12.255423879823653	10.809035000338154	28.24171901448617	11.839689863581006	34.28893731614229	23.391267291513202	12.02883047813386	15.565210159612297	20.28702106441489	36.70100409038454	20.32926094312059	34.82484399966727	17.02406937244551	13.565071181311524	6.389401462100195	14.37915265749783	40.05939547251289	15.447203983314996	15.573656677695135	19.575821745805705	23.270111770095323	11.531945603842416	23.137658908343635	40.50055991561662	34.05690817079957	19.159209436887213	21.948136031424163	4.171847453562413	24.21926050354156	11.23360806311392	16.388415065483912
24.093573981421216	11.38407400332293	30.43443564774222	45.40266008955571	23.430430679633965	42.38433773629921	28.581583386375954	32.58390266401086	28.73925652948777	16.01149689820039	15.308734708557557	33.98109195508853	9.890854689896987	35.99162943601754	25.493060608204093	11.104675887430204	19.152138626311533	26.004252597145175	39.12916184045685	28.28381953993145	12.641719979464185	36.204594141255455	29.626306658926943	38.02779876984077	8.752048996354846	22.383235096391438	22.58532639755594	29.409530061828658	42.401601265936606	36.403472698958865	37.22176579375238	27.00995667782351	31.988523649382934	25.4764053996478	17.099469777967183	44.32495234289127	13.443435349315616	9.362128724400742	1.7843004864549366	27.909874541065566	27.652656607072057	31.931912159975447	47.649554903648216	23.47659397724818	26.742423759776393	20.62318629007467	23.25760881174633	32.42497911414626	32.44851510522889	18.527348735313556
21.252053146259726	19.127835856539615	21.334458321720415	18.577939910346466	10.830759459898237	23.705478040655034	42.58692184627295	21.51335178214142	11.693776121791183	15.330827800241433	18.31525417907153	15.900132100117702	20.718959451477303	28.882082033142424	29.37621043697465	25.29902952468336	32.980530665961815	21.543341257893342	16.867429271317505	5.910776020886101	25.834431545316125	11.262129030935306	27.10163677525137	18.650985226284988	26.80578956497347	29.613037854775257	8.384405062365275	37.654282213620135	19.879701849787313	35.11868829698216	19.899680480992338	34.44241929755843	27.764599844517704	11.951455699802642	13.60455607109574	23.571658985272002	17.412966903724573	21.08940988932791	28.63933231572754	10.390401684122965	6.468150169838162	40.419406373537434	23.104845165923475	29.311789199245233	6.4557247834139515	15.75179886223797	13.522028898911962	7.834660981998882	17.50909580467417	13.074094386655043
18.875620210503605	17.9586663058844	25.016752271207945	52.57536887888376	24.711744763356904	52.54413156746412	14.306743448348284	27.26191857396593	28.120958488175116	24.837244137457265	16.496022796751266	43.55969429081827	19.58821897476485	27.755774102113442	15.549681445614826	9.687405927402365	6.592399781384208	20.444537425202483	47.880141885062606	30.52219716454951	8.971507725761036	43.70124968543167	21.2514680222813	47.64324496352678	22.512873114818618	12.126536439732133	29.262052563059193	16.3384418028912	51.285956514382036	25.598933340939585	47.38571991540762	14.761612125476418	23.59045655385092	25.316444417090505	24.727289889820156	53.93859416147351	22.40220439633404	18.769448987772822	14.089466624875664	36.466600721544395	29.7809329147919	18.450579919698225	55.98660366019196	37.263974121345065	33.718433779659286	31.039283824156737	22.910534453166548	39.57369995216871	29.03812186288668	26.88358255305412
23.116362285133484	15.390600888771917	29.609190448901018	50.699448655860564	25.639696702591085	48.77636045070664	22.298125954400586	31.867068741153	30.23520227535639	21.480062168194713	16.86752061503086	40.110281768794295	15.429025474343536	33.83496927275863	22.163412641154753	10.31340792047882	14.162119778470252	24.946880536476517	44.992541637103365	31.13437185243663	11.020278224606727	41.54512201587418	27.255048147296712	44.203026478677316	15.920733199443132	18.759837588323613	27.314789073087532	24.314871045833183	48.339536003509515	32.81795930245835	43.58522971816324	22.426003694998826	29.664832961949756	27.073620203604285	22.059021756541902	50.53884048617908	18.850485270519464	14.700911433304624	7.724230616309487	33.5691711389222	30.431638660109133	26.537612485887426	53.41576152961015	30.650394552770482	31.71348662915015	26.897263922462976	24.659613850911626	37.57227592807699	32.68633978397646	23.879319081425905
6.277106438828698	17.638593152668406	5.444425985289809	34.35706899661511	7.385226469645593	39.67067842971372	28.144611042073514	6.554162518940027	4.859149472044349	20.00716237957274	12.149162950608266	31.22714797566892	21.25036647338069	13.310671227931541	14.075951987892816	17.46313581792613	20.337731754589342	5.727179456687164	33.030766145755194	10.326809026403186	16.825247897392625	27.48644414259914	10.888952126026402	34.49796083717757	28.806229713020468	15.385113968312968	17.31803335008008	22.242046978332173	36.10721746524175	18.93232760456548	35.421611447731756	19.224559873554135	11.575458338810904	4.7727347824401924	18.004802049636872	39.75155206983755	20.02578939020625	20.988497085272577	25.65616250714481	24.30022186200005	9.796220546127097	24.81889110730379	39.21490950985656	38.07657521816651	19.81723302883784	24.98761568026188	5.170357961602653	23.816139990595026	5.078159739544065	19.597702780076794
20.931237295978374	36.80560078489104	18.293938780229112	56.76287647111271	30.71829334754358	63.22809729664145	21.512491259879162	18.161243063587147	27.894419237079816	41.69286347685817	30.84205906306422	54.866445597040325	40.46719110893427	10.813741146590715	16.387973150421434	31.034479288699877	24.023482727959653	19.585402740908492	56.45087452383967	33.73975413554485	29.345764749574656	50.815564787823284	13.820157060394127	58.085771661100374	47.14722759437539	19.51239116640349	40.63572777815241	15.077716143992296	59.398266361983076	5.548890105591623	59.05692447616681	15.834103009361959	12.247433092615902	28.37445332426243	40.030188192340106	63.1458379570537	40.7743655701926	39.87288425909349	40.679962767218996	47.897479571664775	33.297997502373825	14.540743273513522	61.99058456250946	59.43747850737242	43.44176259023351	47.583394434171254	27.987195760261134	47.33006448300914	22.40751598448224	42.02413813356519
7.930694312980213	23.745326654246274	7.849382302124932	46.38636791120975	18.33636007814029	51.40693221794092	18.292450978679913	9.244074672459972	16.84173646982537	28.618200778109646	17.746681750775586	42.73117802920929	27.438236991373373	6.927350503805724	5.354312803634856	18.67207541379402	14.542592904145128	6.882177562340119	44.923232384724614	22.335410429824364	17.119214339742676	39.44496601417037	1.2054685248329426	46.198536092775356	34.30390667463147	8.71167698900099	28.016462609748704	11.332267225469469	48.05887710471289	7.677863325973141	46.95396985144556	9.062755132739616	2.8242112634752448	16.38747589430404	27.003217930508804	51.64268267135858	27.668000887080197	26.870889384851814	28.399622589436845	35.538469736185846	21.76727969024044	13.448687978592343	51.256512894088004	46.332876288022426	31.21021962114088	34.60618798248529	15.486326848121712	35.66981744121997	13.131171761549535	29.048582329553884
10.436644097803935	26.806150851526375	7.054135936103369	45.91600702211294	19.50472727966669	51.983871767962	21.947869545362725	7.310237306714707	16.696779203597114	31.0099393747293	20.720224815002005	43.59469884922131	30.5567332754813	2.4693460285547992	9.806431020358195	22.604918630850772	18.99764212473664	8.78328313193496	45.25142372415215	22.513611589595982	21.146491926488043	39.64139947092752	4.156075081472048	46.83036946868405	37.69143519775384	13.169403212889309	29.458240067491033	14.706031446435516	48.24547755978894	6.911174582816931	47.78623733689087	12.991557153078613	1.745412166212578	17.108983768385894	29.225449828794467	51.959203677470256	30.372217956493607	30.057875626449412	32.276015942131785	36.6409858132	22.052590541293032	16.30318370826239	51.02495541054474	49.0048830673773	32.175589319851085	36.65414486765646	16.8324442397568	36.094911638610284	11.630990404368914	31.116681734858588
22.149731075284272	20.707972779363427	28.20036281677725	55.653065200479475	28.035244221029508	55.216888216326005	14.33959286591031	30.430781599123684	31.486425841914183	27.494270027075498	19.71744253036283	46.2930684841387	21.960411372611205	30.53559139589144	18.268633684016784	12.782352554547714	9.084573179130192	23.67285799109272	50.755697107025476	33.84003957595251	12.232044001969834	46.71246319851891	24.121344450562027	50.38970574435805	23.992865024553858	14.926581659906173	32.25595258319932	17.792688528722543	54.15590515165582	27.804418386058344	50.03826584225105	16.74609512868202	26.409497092933798	28.67710108103769	27.544064836077272	56.708324998471646	24.982970708622585	21.153352649680155	15.546459985682722	39.30520564823281	33.099717230980076	19.522345229362543	58.94354396834924	38.796976903030775	36.72415322721749	33.532551953532234	26.267939880354568	42.601178459999076	32.32853295225127	29.643484088268224
52.377437349455256	37.809570918791046	55.78249630617762	33.62052370333156	43.002646444981686	21.16452202047865	67.08935738403513	56.829976652249	47.34782962404323	31.801663237100048	43.07676264242673	22.872548006532686	34.81765279934947	63.61372970124369	58.649882598260746	46.00334999019632	56.51561812183815	53.696366313141006	26.15034677109539	41.97657742568196	47.67468809895952	29.998053285272416	59.479925724477944	22.71237738209015	31.347774553995215	56.881644243431325	33.101730794467684	65.54219160279452	26.398807101204618	67.96738427415033	20.449106253518472	62.430364261434114	61.08559133238648	45.68507726394962	33.298824371409346	24.083377305974864	33.23574945962535	35.60475571006288	39.77301902459762	27.201698351844882	42.08198106521423	68.43571633116531	30.440484521319938	16.6213995823686	31.58068545929607	25.694865503442895	45.51227918118211	30.76098064356603	53.635314394163515	31.255048974827407
28.066146483540734	25.54164458240132	27.394090473087353	11.71352944835239	17.87078762678596	19.199823542473357	49.60655535005087	27.202929207069925	17.86238686054091	20.700152373551685	25.308042606837997	13.457116363445303	26.593795114081836	34.54674953664491	36.219075851657664	32.23187277059656	40.06167239713462	28.187712998295286	12.052886173742392	12.54278217415376	32.83956864756815	6.627943297282993	33.52468439727275	14.770567394851632	31.822283087741255	36.609307664628275	13.858283830127917	44.506074549021626	14.424673162654237	41.22593147354209	16.611963411908867	41.32677724305353	33.93820380177518	18.728670543715424	19.351738048994168	18.336061153402348	23.099791814000056	27.078452133293215	34.800583884759895	11.453219952186734	13.208258664484788	47.22552865853578	16.659150412582786	31.305628956273452	10.010681573148718	19.08333885549718	20.487874752568807	6.076339240322238	22.954797220865643	18.216322880968374
13.612962169657692	29.980206247297655	9.138285460764541	47.004281152955656	21.920186961358162	53.76157378009678	24.23539913856166	8.547961446464297	18.436170184404503	33.89479975495716	23.895503170478715	45.590784882614685	33.73848831405767	1.2892198432290707	13.037183484373736	26.012864878018927	22.205076322804324	11.851994378822587	46.89724920916214	24.299028926654934	24.564465652045854	41.23423350184292	7.5726016445851325	48.665393452840924	40.95089585831251	16.450968190101964	31.88399628551248	16.919401776241422	49.781563669466856	7.062151433474747	49.743284891388576	15.669157726719854	5.16463322703731	19.345378535414483	32.04333744287153	53.565911515641844	33.39493711305099	33.26504981703886	35.66916916406292	38.82103550586349	23.914210201654598	18.081106158108124	52.25839829148438	51.96051067193562	34.309405986322226	39.34771576570311	19.3961303384134	37.86382090237823	12.694503358385973	33.84982243509143
19.448978504174594	7.0746090671518065	23.45162363277836	28.491890494445382	11.246617863015581	27.619819320207228	36.15013856782355	24.86975862242468	16.73021245364891	1.904935907806757	10.465150701443376	18.593908521955356	7.295110738426965	31.091440878870916	25.89011081855865	15.48551789670005	25.51013872323625	20.845920857259514	22.99857911169177	13.450551561789121	16.752056869921542	19.327273661119865	26.56006062220554	22.669033592659613	13.258150395702732	24.5127061417585	5.456707960430228	33.28589869170033	26.391848024220526	35.02720035066121	22.501373398627077	30.057400497221025	28.258357667270143	14.093574698777342	0.3478130116407826	28.961304036673436	3.8098308498075744	7.819490196764757	15.580763382362578	11.533701150608001	13.061351274605352	36.215594049266244	31.295479260250517	19.753650581044756	9.595078314745114	7.314339031639511	13.171842729079863	15.384636030119994	22.542275301623093	1.9697161864385588
6.922384573219662	10.055754489864613	13.21577336183641	39.295054311683764	10.350987209594406	41.373798420492385	22.14369415076574	15.384637625111498	13.692839433952745	15.626791661015394	4.3198480647746305	32.32212688671277	13.7128795183504	19.169762337926485	11.257217942159155	6.703230650689358	12.075562534540367	8.825272139244944	35.74033465797838	16.152503986046796	6.089386704887252	30.905276516132357	13.26437682633945	36.20673199620485	20.64210311471437	9.821397845339181	17.135072477895015	18.584824888643396	39.10742858409238	21.2306304421421	36.46263509110559	15.337548045901105	15.442052355861495	10.800746590804732	14.395108628206046	42.23392393887103	14.250733660126821	13.137467650192146	15.625646073360613	24.91596187546196	15.41016015580914	21.514295757080994	43.285633011392605	32.78368493895689	21.25826229678227	22.008421780612082	8.390581516115518	26.780001412478917	15.734733093917535	16.63707819546094
20.546008662235835	29.326247980659275	23.94042262884765	59.96955085817772	30.57469600703374	62.59918461484627	1.985603046593775	25.6304017753511	31.38676616912553	36.00578549849964	25.184647439307955	53.538664643970655	32.06152501327098	22.090396024467086	12.601275248110275	20.87397208209181	10.356198022769043	20.953911315719576	56.92237402144011	35.89533069771658	19.23655032284829	51.9411924634328	17.55767351184999	57.43730079300758	36.550572325785545	11.783244264278961	38.36506404165633	5.357762240360505	60.26998794247624	16.351356018885276	57.65886361990587	7.557617600634259	18.934946354291768	29.7413750532999	35.18855664404631	63.45308948830168	34.026426450495045	31.26871022870788	28.40320845946425	46.13729699653682	35.20050280501935	5.084903231003941	64.26533368617707	50.96145153744993	42.45940365210911	42.511268390166194	27.889170080243208	47.85678825195375	29.17933360832442	37.46980002868545
40.103148776908576	24.3474582077054	44.49083646097903	34.027902397147415	32.15261491290504	24.698959395061674	52.75534829128582	45.910571198776175	37.32413977661406	19.459664403123817	30.128563405452113	20.419754684059257	20.9551325673011	52.06532375903236	45.47963732600963	31.961181971366482	42.342770946085245	41.652858602376064	25.81115096387099	32.84526623321456	33.693212133586336	26.896998036147338	47.16471482281383	22.87569528653008	16.566263505725754	43.345047784205875	23.18047891695157	51.79913609267631	27.847092084361336	55.4677723404909	20.866922844024298	48.8104221338826	49.03404865250464	34.993580494058655	21.373441658669417	27.58112602654747	20.16527841569657	21.68289985622659	25.02672088647014	20.332740826246987	32.7176953762436	54.636551064204426	33.213961960619855	1.7616808479774642	23.56872136374137	14.813424542396355	34.217643739872244	25.56786359005908	43.39650755087869	19.815760884963424
18.502330117055696	6.969683714761794	22.419206398488857	28.42011140488645	10.191278372364001	28.01954531215577	35.58335295876091	23.823648246130503	15.686183240432625	2.9086982928062834	9.759217416332483	18.959949310748186	7.725276951332036	30.076876353972853	25.07106225455734	15.126714000188718	24.9822552723857	19.8700344873425	23.18389739814467	12.518536875739017	16.314815473679772	19.30044851414026	25.609811356976373	23.00741434165444	14.05690436621125	23.785668041465232	5.084744492389413	32.55708147474434	26.58719638466719	34.09000239007138	22.938920282786246	29.31533986171828	27.28057992976489	13.037957503861605	0.7753245003243308	29.264848838787515	4.406518012073738	8.16562375853687	15.88313088177106	11.762663046577863	12.106175058246	35.487140914038086	31.394728892184155	20.803565180137834	9.423300693296046	8.19732455698459	12.12828350922632	15.286518210952662	21.48668527451514	2.674304086245454
8.15862105775039	12.598746746945267	10.65820175629445	31.897099206734428	2.60710663105007	35.72299391875729	29.303924187329795	12.018509269936233	5.709125830841113	14.524293225799543	7.870357796173793	26.964525981094848	16.06153806574467	18.434459270849636	16.145053095533058	14.384920835738164	20.047699844621746	8.903122419106177	29.434272325468964	7.9465747041174915	14.265662765703247	24.143701876155028	14.78155772244862	30.503328667032115	23.622437505366843	16.305553372158094	12.333002427759943	24.3906922058736	32.673250396648754	23.243402485089238	31.18885894696094	21.155850806202757	16.056973473244263	2.5005792552428647	12.530712283444535	36.121544259038636	14.598989312826879	15.880684448329868	21.31724654361792	19.756428249541166	7.219717045440801	27.196140235806816	36.32465646939914	32.60169469557314	15.442706914996712	19.639478612878474	0.32518341291277647	20.189276698433197	10.078294263670841	14.183644625596644
5.620987980846059	21.620653752852217	1.731405657433604	40.42808468671364	13.476445130100872	46.049238446488204	23.92364573727784	3.7051901783975287	10.934684985267966	25.27709423979885	15.583840310649537	37.59451130097177	25.375757281834805	7.3346301493883805	9.880078408872858	18.82978900197492	18.135929370506897	3.7103152618799795	39.38533476517956	16.649481373305072	17.65427097384766	33.815544803251065	4.975285256507221	40.87815034037459	32.733854437272974	12.362042698069711	23.437931954505675	17.291629030111153	42.434029862483555	12.568375977812414	41.79379476837727	14.656110895016596	5.210758267291679	11.087152871738862	23.420243783187512	46.103521237278805	24.838752619937534	24.954457220302572	28.14439587229192	30.611592456891174	16.149010754890586	19.56900628367391	45.40726129033077	43.355608415255844	26.153943843505704	30.749125641854857	10.839575252598172	30.185723856858903	7.013826117729486	25.237868349478145
25.738743914221132	10.895666681478835	30.00466627422796	29.145207665937107	17.7922451281592	25.313869762301564	40.614932251752144	31.448367431093693	23.168123237717808	4.98641201344048	16.07177579846746	16.94729511380481	8.515404096217384	37.59033737760029	31.635641487372855	19.42536908858815	29.92423336247243	27.231222809605896	22.265289187472064	19.31547300852509	20.99033439502231	20.110273765532327	32.83670259442	20.96161732096737	10.130506618042968	29.870033862395832	9.88742128112303	38.568706762367874	25.452430467608902	41.23171841407192	20.140647578074702	35.426930265787135	34.6336557678104	20.641757287978862	6.8994058438269645	27.242595600308675	6.231079294484759	9.333757917990512	15.940673977943518	11.619285032928698	19.04566723987358	41.47686609713301	30.81213597775716	13.172740788950744	12.249073820672402	3.62316603940185	19.748597271827965	16.88777561656284	29.085071412379058	5.6183076215627
20.562181575009422	34.63118299246522	20.419673462211726	59.351680068125276	31.255595338849883	64.3776842035561	13.953491078316647	21.153322514577493	29.81716367589308	40.40288806765943	29.117301921996248	55.62168837207106	38.04535965428505	14.85430506706452	13.5470753891594	27.536470040491636	18.71561125140878	19.841231220320584	57.95043639255372	35.374256672779815	25.768284091107645	52.485708738729194	14.17786211271517	59.16140969682329	44.00138409779546	15.726825837517492	40.69747670272181	8.587388336153314	61.09775245234111	7.310308887455693	59.8458895339919	10.632056111196706	13.888783427255754	29.416842911997296	39.03102083018797	64.66719330543958	39.028972270597706	37.35319615681585	36.70769965799445	48.350365131005	34.809409122353046	7.108735340592605	64.27697116609582	57.35721155799056	44.10461169642842	46.69094220433266	28.383861537018337	48.692669958861	25.429265732395827	41.20163034442785
22.888348299925898	20.338393524359756	29.048355009449853	55.48770859715244	28.26576806875043	54.719662151374834	15.80325108758091	31.2936416712809	31.93197781275879	27.032222627060833	19.789119023551436	45.84579608869853	21.353550333717838	31.657998426912446	19.406787557718626	12.765230858510773	10.2686633085006	24.471814574899266	50.4101928049095	34.047257404348215	12.416480694105488	46.48846114788579	25.194395529012	49.9473824925858	22.98501226571569	16.02188283625595	32.03738029478086	19.22745237063392	53.80302280585597	29.122759390352112	49.532263494411154	18.09779720261109	27.51034396238574	29.047794138037677	27.192957596039093	56.277342547637055	24.48196757882975	20.55749729192361	14.585456549339511	38.9442980806442	33.31024744144096	20.990085549641037	58.660122117154934	37.77152390114946	36.507960333256605	32.9527343692792	26.621434245113917	42.397229924377285	33.03671442145133	29.244731801033197
22.885102685074923	18.512759721855588	23.592113418877492	17.59691980403445	12.16989976796134	21.348446766583898	43.71207597166752	23.94238778573379	14.040951732398911	13.825994183267804	18.646482960001908	13.205771908076429	19.603661254261954	31.271744334930233	30.906428356530927	25.43715583740116	33.79051210221625	23.37268245704774	14.747361215041998	8.178452641502014	26.15933417429268	9.380807264564716	29.07961104188749	16.202861141122167	25.152191251798175	30.851371977834052	6.877965212612143	39.13419768147477	17.928974758821784	37.26426152666491	17.2934979785604	35.88397367797085	29.907745104100776	13.789787936858858	12.362480419403552	21.46552797827929	16.142889548894978	20.067834626729795	27.774216332771573	7.486120510642347	8.587441723560932	41.95449344087689	21.645775121170225	26.650397741225913	3.7989661674490582	13.311733497033183	15.008108903107548	5.493867646599611	20.066638849610626	11.40178021604298
37.96317404835425	25.913100534757223	40.44237213666603	19.716043010163382	27.75646384887429	10.770390043096485	55.577272373375045	41.22723972972272	31.4638988594413	19.041433991650596	29.921755081268294	6.663237068698525	24.066119913053164	48.305889730003564	45.09670846962898	34.5920723104988	44.89697521892783	39.01613224537029	11.48214570510793	25.841352689613455	36.02050969416683	13.835721282477193	44.90236001134019	8.398189225063037	24.242402101142666	43.94629690668939	17.846136531198372	52.714703369040485	13.357735278687565	53.39915279379935	6.394679399899237	49.46512426604924	46.22631954058363	30.22627443330334	19.81190990931824	13.406783154647416	21.27618468132494	24.877363873239275	31.359605441233548	10.896243524344314	26.03872127101019	55.64433454838037	18.752912589790796	15.026883241144784	15.415662363871252	12.607433983511719	30.48753275647905	14.148440186070617	37.723925730457466	17.53590110698033
21.966468858727715	5.6413898841110095	27.21054017623111	34.63000463066505	16.578611164156804	31.858290866930243	34.43537901001956	28.98571405933605	22.286710599143582	5.458777704143573	11.692304766418887	23.259439836850888	2.121929507506499	34.282082291168095	26.685756152254044	13.299561082122281	23.818232372238096	23.689391702905095	28.324990408869905	20.00245416865011	14.978540033038266	25.43983210794539	28.833909186964583	27.335716772116783	6.483674421387899	24.496376484361654	12.415151614682234	32.9904818036936	31.61629167122164	36.921013197915265	26.668112352854074	29.971336598807788	30.87828175794784	19.250972577737453	7.068879197627031	33.66120471503103	3.312116138698917	2.9011986815949715	9.479308448557022	17.096583063850577	19.515714284127377	35.850004264860885	36.83618753839931	17.225768515168912	16.237315783788077	9.979808175728996	17.660388119885685	21.750840827995063	27.460157211856707	7.955207463916032
28.197149816538513	17.935652628261153	30.51018338941043	19.03472217928975	17.845194126404404	16.720739870468943	46.805610065863206	31.309997240795408	21.596719209300254	11.193758405938624	20.863846402959528	7.68049002255148	17.19397680264449	38.373597996796825	35.56806497719595	26.391562005995404	36.253785773536045	29.17354474046792	12.404258845177523	16.096967760620785	27.613773696477818	10.070028205443638	35.06151565874044	11.7627820551252	20.240556406590756	34.6840558832518	8.028102742549779	43.39947924427026	15.72637684846403	43.53890742907934	11.647967923014502	40.12521560595685	36.33021520753181	20.29404433459363	11.179004310047803	18.075583378833674	13.795030709662125	17.91575961245429	25.39086605128291	1.8601982591358712	16.23246370820852	46.31834148342977	20.90952884216022	18.053088764910978	5.698064274205366	6.54231808414453	20.60597553178675	7.387897613560222	27.87640954110586	8.998839035505842
37.21170479273377	27.43253121198456	38.76301371920717	13.800979198471529	26.552611087006092	7.153460558532225	56.37102602908348	39.240606727985856	29.333287410321997	20.578716656594924	30.41909851612661	2.1659702760246664	26.333604479740718	46.528437547349576	44.83728420701655	35.9576750605604	45.83930660107145	38.00753519609243	5.563532353786326	23.49173280312893	37.199710187184365	8.67125384371235	43.857054121399315	2.7727876975959895	27.99863340619171	44.12863801893625	17.29018600967931	52.79479343798815	7.761028292816328	52.22712572582469	2.089467034552283	49.51447340165985	44.91056903293081	28.683169965863804	20.747981598689304	8.891201422840961	23.105227970086222	27.100140784650787	34.25206521019739	9.494460712792064	23.841327978647	55.70119685464431	13.28378470001306	20.67718307328467	13.678760103431543	14.844171627743354	29.409220370262258	10.299362189008596	35.4096800102831	18.531183895180256
38.48814760403109	27.456718561796055	40.50564992144253	16.885544081961115	28.01294685172933	7.9961161911521055	56.87540730929601	41.13253344901262	31.262758494716977	20.539791222476346	31.016797833734813	4.695618651083444	25.929569646119933	48.335140974406876	45.88068791549344	36.104487093369606	46.245044768445794	39.41637309505258	8.695913963971881	25.496610547751487	37.453563604746314	11.791744573333224	45.298910535919	5.469031110243082	26.715541936061047	44.939101604407725	18.333853180686923	53.67553387326491	10.381621858524888	53.74727897909222	3.4024275655626774	50.40587521610435	46.48908326032623	30.32377596958856	21.040385046520907	10.492622679331665	22.92717232248531	26.72603439642403	33.51671841646893	10.791398157940137	25.775190009813397	56.59848886869129	15.760765395356357	18.019159831441986	15.27226455335425	14.331886650587478	30.82130042661889	12.875505627899573	37.446950657127836	18.765215798179558
10.978562587190156	10.200032007047174	17.477883713501978	43.10203832757014	14.94252176144776	44.04594336139678	19.6451468617165	19.723277040840497	18.663389636472075	16.907208197012285	6.884828334153238	34.97265954258089	13.158949511948459	22.39960528503655	12.126524473377401	2.566833519852889	8.967174461872803	12.845430572956605	38.887118908295925	20.748062039407866	1.1694784653100525	34.39913415995978	15.983872227857853	38.98555650655071	18.88650800317987	9.417229949834784	20.116205811185264	17.7176809618687	42.28939025209901	22.963328931089407	38.983279783064006	14.75419083853383	18.355799781214774	15.705743461447154	16.24818172074475	45.179897083889486	14.896037883589095	12.407691235257465	12.295236427891364	27.665765169533227	20.00744404627015	20.5700300663678	46.76594057107306	32.42363131178381	24.49137978626814	23.40390001258762	13.271904070046661	30.25271112017999	20.537348542298055	18.518759247186573
15.553340525537806	16.24925392193212	21.70195210281286	50.10516013875472	21.76814045809572	50.69592809336211	14.115412891337964	23.950510124448886	24.94021468520488	23.161696033350847	13.889452551535962	41.650604814944494	18.417319475987767	24.65963401535626	12.569917233042737	7.59956448388663	4.320290502224529	17.121983171904134	45.7458166813492	27.58291985109152	6.442438505423906	41.36062452404383	18.11125108107921	45.70235581789717	22.403229997429648	9.121576176694688	27.006164854623073	14.604632669860916	49.152412820352296	22.980459678020946	45.58019108872975	12.528406716581355	20.47852095292509	22.20974933339631	22.803497453420587	51.948390140453064	20.874392970685065	17.60133543928821	14.280130196974495	34.427232725399925	26.84021343765453	17.04156714919533	53.709646151969	36.91102717957273	31.41962198252209	29.540121460909564	19.82968593089802	37.21678610620566	25.720642477044922	25.028655610817225
6.025665554683949	21.15799277486606	0.7150935428189618	38.51014794515238	12.086943784578771	44.322336439321	25.728199628381823	2.7494824235972657	9.078302147900548	24.3343259099162	15.238294264095991	35.953138389883655	24.884961091552665	8.558878823352588	11.594945728910819	19.182468315105712	19.471419694413246	4.267675967058643	37.60436694716246	14.861182567213906	18.151341947423546	32.00926766141267	6.943073220619687	39.16908176563576	32.34439397080947	13.833247588799969	22.050097312577165	19.194449283957834	40.621626660023395	14.386083470540916	40.13798202777737	16.488691379647108	7.062264261472627	9.536086548563443	22.406859295529554	44.316691282418155	24.084457834784335	24.51895692820785	28.225769178232344	29.060717238371467	14.39197803341122	21.511645737142295	43.52128686817992	42.44035952760759	24.571329259957317	29.582261997605993	9.61992884077125	28.435552815587233	5.133082223093356	24.12392175454596
23.26510215335896	7.533368637821711	29.09190003624341	39.24095410339205	19.81742290663641	36.01029408057839	32.52562598638089	31.051988564914232	25.458557396863092	10.065461147736016	13.195456387444494	27.6112671280624	4.454163374534263	35.61829789894693	26.66328796984028	12.211491096339726	22.241813977982336	25.11259694157633	32.80097620530919	23.8963196189229	13.982230734410876	30.057757209586633	29.704145608994608	31.651750160620313	4.27401361827439	24.027081357085414	16.947720311705897	32.05069681400041	36.05432221703629	37.34252654037157	30.844274096861703	29.252702044792613	31.916410577227047	22.274121044565476	11.49951001527598	37.945735132725225	7.690400535871205	4.346168238588932	5.335654024098864	21.676382101097577	23.346419022535542	34.79938776193066	41.333880428000406	18.512026294618856	20.862394161702703	14.24954407201193	20.37129219498497	26.38879552400634	30.090110241841263	12.577988394603086
13.304462708922916	10.992332320078164	19.797300029973336	44.987950988858984	17.26770302397148	45.391985919905345	18.933600742120213	22.05491429368626	21.134788457733883	17.88979194052359	8.88271817652408	36.34738716460907	13.415131253228402	24.342137602437575	13.399728023818943	2.3135943562988666	8.311370278629337	15.137132195207732	40.475343872663004	23.04920723492535	1.4242581791979323	36.164988806588845	17.826464093644837	40.40116619835893	18.291650843267856	10.320339401124004	21.764564975421308	17.96506322735598	43.88263464448069	24.30999155101857	40.2774539501872	15.246787802849267	20.227993492393107	18.14702206891038	17.499637319202375	46.65259712812159	15.65646945919641	12.614626538562057	10.954860116219002	29.134176082406366	22.311799116449713	20.706862057140185	48.488795936186825	32.363101334974495	26.199247426549068	24.304574177032205	15.708296242036077	32.02767987610285	22.99692245092089	19.72700047348651
35.417134125408296	28.554709649727375	35.889537579956645	7.9879349970037685	24.677348217032332	9.51467898347871	55.9252000138534	36.01493585178689	26.246475311247323	22.18541717609989	30.272275661150985	5.90017621543289	28.3157274222966	43.39362695454635	43.40629498240327	36.5662685415544	45.72913946797876	35.9025095059068	2.3816990747122606	20.449374818269657	37.56317732095398	3.323177834216656	41.57424635341589	5.2832961915871435	31.492322538619728	43.20440235345229	17.0000160314163	51.60301317226833	5.393470527904836	49.66601634963291	7.41808775064951	48.34019939324055	42.308999436718594	26.30485281448064	21.706444895624198	9.019184324726755	24.8184139357617	28.995861211219655	36.603404542121645	10.108080078882969	20.959969566036516	54.443065888608515	9.788402030349491	26.485497082488642	12.608309050042749	17.778315118103	27.531333035698886	7.09809294504956	31.912759955953163	19.77764298966935
36.029660555063025	19.903563610161513	40.80767613140417	35.28815375596041	28.895378097999387	27.445904197463697	47.73565689294847	42.373047354521084	34.327273867674286	15.878219405952573	25.861856182218613	21.632994287994446	16.337758426408996	48.19774282416802	40.960758888429176	27.12182342804144	37.404397188511055	37.66716093188436	27.279787403942656	30.379141837857958	28.873071089716706	27.291715311749012	43.00731534310819	24.749786244271032	11.417804315981643	38.677083728368984	20.771511139046176	47.01308377859471	29.76486039078127	51.18034109519476	23.018573400168712	44.084351949431856	44.976119111669	31.741522147991805	17.944051985128635	30.134733403623887	16.079892225512825	17.014645646669212	19.882116169100946	19.699761826408157	30.148263253720216	49.82084908544076	35.27286788896487	3.4101446417005645	22.09833934989735	12.651076934736059	30.696582033529687	25.21795902916468	40.19019426910431	16.77520649860389
24.52493623274061	24.25758324249292	30.287918061060573	59.091541186855025	31.155714425930327	58.78401250387762	12.807545710647373	32.468464565758005	34.3133931113568	31.059423154170126	23.02627865410012	49.852717456571014	25.528881466680918	31.830470477600926	19.6558824620254	16.195040409665957	10.646418557324582	25.907477208327805	54.28591872625459	36.971200398250616	15.497217049395065	50.18890902334958	25.636701571681396	53.94790021844672	27.359313759035814	16.531836714539175	35.73784460698245	17.607049550959776	57.688152695784986	28.295583895769088	53.606645250439726	17.219360884282956	27.811672597527767	31.621234153546787	31.08395762966919	60.263376101111426	28.552850570723432	24.722728673606966	18.9548570452838	42.8434816357608	36.22883297530264	18.85168493829328	62.44630325460137	42.14422850663103	40.20156365568649	37.10387838740568	29.24506246125507	46.06848217465228	34.69523036331834	33.19567409661409
35.69679657913259	29.808216894513293	35.764811807534635	5.987905372152407	25.04088082022279	10.653979763310979	56.5640682968879	35.750119472488024	26.12687831766176	23.637654770074942	31.141580049432076	8.122133821470097	29.795403429786706	43.12416698532438	43.764781895845864	37.61345631595847	46.51104662638567	36.06698234363675	3.7680726725584304	20.441179206575033	38.53176879001284	3.6085495262795892	41.63860368813813	7.134260158329801	33.300866865195374	43.73540573739472	18.0440473339895	52.00902694137951	5.61732925557806	49.59109371421407	9.37960403364525	48.764410041446254	42.250624269481925	26.46080290544129	22.999509113916222	9.534103391283146	26.264506105213343	30.448331638169822	38.12310836948838	11.681782204355292	21.00665831727234	54.817014971837594	8.789790388464663	28.685004196068174	13.580629908021567	19.588843203452814	27.855671613584338	7.7553407307428275	31.567358006934573	21.17801532334094
15.07215794246553	14.529537325781515	21.390719730606516	48.597279334282895	20.53265251112989	49.01498998557531	15.814510175826461	23.655308593830213	23.980726210116252	21.445077014289613	12.417960656116373	39.97839786492826	16.674497409892034	24.889498995661338	13.054579419325089	5.9104146863211255	5.676296859929059	16.74648989667704	44.12551482456351	26.3449291981544	4.894694713446265	39.80142516889473	18.305658370240586	44.03749709154466	20.76789435157084	9.645374410167289	25.41153700883772	15.92114813243587	47.53281819341496	23.726313256355688	43.89098964427088	13.627861500930337	20.70418376064465	21.145392572626932	21.123567686464124	50.29524779966497	19.142415630949344	15.858740511827367	12.753126406780936	32.779362448554686	25.603316653495618	18.459576856502675	52.132671132971225	35.21893012120898	29.841765601612778	27.810008801542217	18.73434152184982	35.661692577003194	25.15066888040692	23.338551854150914
13.387834572842465	13.825344745659615	19.72586552964763	47.34738746372826	19.023558518984554	48.10640839215772	16.064864610316775	21.991983784022487	22.343409551866944	20.701521477982876	11.129703774072492	39.04629585875412	16.28115533636476	23.39915329435751	11.759109351009295	5.159670238685242	5.477878971561049	15.07440101382305	43.06351330409528	24.839215678384583	3.772872554996741	38.62799205209018	16.81378140095201	43.082817991986516	20.93606968368777	8.42465168978003	24.305311783997926	15.391709212949209	46.46857581792457	22.561042887503593	43.01145780579303	12.857879485805336	19.220521961266464	19.5448771844615	20.23137242538347	49.30768638727791	18.504670915089346	15.47862474689194	13.236059803325217	31.78467337754385	24.096703106272077	18.05897943313257	50.987000423336944	35.15801971801645	28.702516770340967	27.139597838750625	17.146161073926827	34.48250092875538	23.459630881475327	22.47774648854875
14.417871677483515	26.397710954443397	16.885927464978217	54.17366713737452	25.02507161391654	57.8637923939287	9.203830443372023	18.45317701262478	24.986561300488457	32.54576472682879	21.26560277588067	48.90730494045709	29.654010199366965	14.857506981826962	6.290980258034354	18.877898292974898	9.989588407625325	14.426949097774349	51.80325476087256	29.9371970748164	17.107382090792434	46.57575048403922	10.355825321620188	52.64993157084174	35.32828833563026	7.297331869145938	33.734835482364055	2.1326361929009336	55.0778124828909	9.918578599805969	53.10344458117491	1.8378944738380516	11.63285799381423	23.755125844302963	31.374425135581482	58.45223716517063	30.942969660662374	28.92916148718772	27.912758389537085	41.520323130919934	29.282678441197113	4.761726177831074	58.74055378453087	48.96609671557164	37.524891810147686	38.974132013351586	22.200077340219085	42.590559837428195	22.17253818487094	33.61456553936011
4.011194567274244	13.493302223826028	8.343114929823898	36.1225072258311	6.8555407791002505	39.89405640850016	25.167361670530724	10.264960072624554	8.257011997718443	17.124740534634768	7.601437244483225	31.065825792781958	17.226786020215233	15.528423768488944	11.882890101817477	12.509262230363996	16.310168912428818	5.1618792139402565	33.67265105288847	12.013448134194023	11.905481574281458	28.404429481692667	10.978656731599967	34.67222183124688	24.678123750188185	12.150125264145801	16.16421472381667	20.12887112484437	36.92396131638795	19.492576059170226	35.28836016809386	16.898599199802067	12.569793958836156	5.9223004499280005	15.348648204964624	40.34931019835864	16.59941613653435	16.852962394370355	20.88678278752664	23.779306222878322	11.312908826706167	22.93320648632973	40.584883306901425	35.156155948161675	19.564419230859972	22.84733884134256	4.036300584992042	24.437122098463995	9.966901113527435	17.290876913099716
18.44280522210312	33.98628832914898	16.63097338015785	55.533976976250436	28.61515397524093	61.45305084211893	18.5970558907493	16.87681385283951	26.273167813682985	39.104944749802485	28.096131501545415	52.936117000436234	37.60715895002351	9.87806581257983	13.282863861293842	27.94511857517007	20.7549506199187	17.263783416832673	54.79065354785404	32.04847642900319	26.23805839935307	49.206012207999095	11.385051544348077	56.27454052773305	44.16040736156941	16.323954775442175	38.43298059836979	11.927511874059887	57.81944603783093	2.880769801170078	57.147193387840424	12.566489848095792	10.209071490890292	26.426635372045222	37.51355352090092	61.506757282933	38.06884691366832	36.990478445573025	37.548316319353255	45.84674120538577	31.557466258104427	11.657958066315832	60.647035840360374	56.695386704602726	41.446648214039215	45.12128868922036	25.815826403217272	45.59550265769628	21.198696387892436	39.56379010121481
10.044638849724667	24.741206029001994	3.584330232590821	38.38688095013045	14.521861406519028	45.26408009712484	28.53826837362078	1.3226482385975096	10.134049005886805	27.328801257826207	18.96306969950185	37.26792575009836	28.4198663896036	7.569053155245423	14.732759338147469	23.190839257580883	23.142116362491016	8.249397898449608	38.34421262803625	15.927954391850607	22.17297423051166	32.66759686875679	9.191644957129283	40.210766518584904	35.942709749479135	17.354650503123796	24.236009025060234	21.633853583222187	41.1869464862382	14.748884923641166	41.37543978187502	19.260125233248946	8.206033355571245	11.719850227398197	25.312267921780652	44.99100390335516	27.337454802930267	28.106662957709975	32.14257512545092	30.725748539632107	15.618817460742964	23.647756371719087	43.62683177796037	45.37857568834573	26.192107226103026	32.15464838302769	12.498154128332628	29.394040920592378	4.0794681598748435	26.84256878855319
19.405646691428597	24.075212871369665	24.406891699129613	56.99403160081285	27.908449406332156	58.31102250418952	6.542699151151079	26.455485476113587	29.992103819006964	30.96167127339061	21.00363018839356	49.23983915461214	26.342566577766824	24.861700241298053	13.067725543888761	15.39660156047979	5.642071358104797	20.434243614201723	53.11156044030676	33.60446232543527	14.010372335195248	48.489837753182314	19.013832075181917	53.25452370071739	30.063421941612475	10.477109246915303	34.3409077957692	10.0641913916267	56.50818441794185	20.82487032298248	53.236445967329054	9.838650203289545	21.00979009949315	27.73358453391748	30.468633581787767	59.44189197892154	28.73799094788412	25.52694699417839	21.72642948218242	41.93291559733322	32.87152570569212	11.492712372437314	60.87687442892837	44.70808232551322	38.66632393139265	37.38853100961079	25.547430954092732	44.34674365032986	29.24637146230666	32.72397677505558
10.6325547775345	10.355880450978695	13.675438959049934	30.411135295755734	2.066072738351651	33.37358401199271	30.7945528951047	15.026060850391872	7.64689464435429	11.548201094642543	6.846872834337613	24.485890960064413	13.572180869329452	21.429707272718044	18.271705107050735	13.859921712203564	20.99947184876394	11.640426817854232	27.318454135205105	7.558309002770706	14.11591389323193	22.232111387120923	17.523604302538548	28.154163147687104	21.078583286017594	17.95996764028797	9.549186185217494	26.383766321476525	30.62606258874777	26.027364320058826	28.704046463524048	23.111008709115143	18.93070430933848	4.534439708462657	9.52859659330033	33.944555080688424	11.78736509217002	13.489333064792454	19.580685986509298	17.169169976675917	6.830646219684731	29.25018833350436	34.55886605219621	29.599765475250884	13.024390826557891	16.631540599009696	3.3445163351035467	18.16544070471924	12.857344376997938	11.163619946678757
20.006203141602654	16.3650438260246	20.93438586066084	20.398979245268976	9.276194120269208	24.079900372396764	40.835787855468226	21.412325619658635	11.515174687946836	12.503237749746786	15.95884799530075	15.680352965568364	17.87505834854898	28.686731507918402	28.01316601488418	22.849102546536546	30.970029359885036	20.531906925394757	17.592717925933567	5.748191774941401	23.490042256939628	12.275729845315023	26.275067103424725	18.895601371853836	23.985240672836014	27.96015113808965	5.608263798208091	36.23765377124258	20.804455541560348	34.51846931051568	19.84607940294439	32.98684160884793	27.17049847964046	10.984229549947274	10.756422735556228	24.301232144630745	14.564031276655644	18.25404022288079	25.833133943269043	9.21376959215616	6.01995720420739	39.059867727449756	24.53566434447898	27.118896750936308	4.757432016255154	13.374966048904051	12.12157280246969	8.333004304248742	17.689907977987932	10.290890188994188
44.09759593528403	31.418712479512024	46.663754921774654	22.62016353647103	33.964934034777905	10.830146340871503	61.191525841434384	47.44956380517619	37.67505262258805	24.67762269795113	35.78803904036756	11.72217104509864	29.202313447238016	54.52801117258528	51.109357230169024	40.06328826846863	50.4914987353537	45.18618167498216	14.898886041935855	32.02404878274481	41.567343238027945	18.74873702122777	51.06852594840395	11.452782252693021	28.168947023639788	49.83561067749351	24.03283241716261	58.608821457516946	15.491412086802692	59.57283208643759	9.168470740868184	55.37800590093532	52.4220901902393	36.4479119457121	25.658324516352607	13.86898316517523	26.722256332062845	30.02258631872708	35.9041951533708	17.087629332507564	32.237164940004725	61.53849881655153	20.112670080974038	16.09036954643029	21.617213439274707	18.17120707693034	36.680919949526974	19.852361574377102	43.927429984323744	23.408547384480443
42.16073550220061	27.140751548541456	46.00776521262347	30.849548971884698	33.347922084909754	20.529797817392566	56.31042079063486	47.23640196001403	38.135600834338796	21.413132815449934	32.57452078797736	17.66194932006157	24.06459362806139	53.75153939338853	48.12211821206901	35.24301319438211	45.74642700558277	43.57973138162565	22.628609458977653	33.17194926187332	36.92446233143753	24.625574766056157	49.271426785155086	19.437005422832044	20.73894587586545	46.240477469818025	23.750546596555754	54.857582681304535	24.247919004980183	57.70534928423867	17.261940412788505	51.77411153506227	50.99214486793441	36.129177569786194	23.07799257212958	23.504230273744508	22.640435931233938	24.84577954788211	29.102256615308608	19.31659772070249	33.155572263521194	57.73992255179744	29.42196910106033	6.491611404644056	23.18965403018289	15.71806794750705	35.67506445722596	24.02973132882507	44.36046762341923	21.19133992158238
40.0577265598339	25.925459490998865	43.451760781176596	26.585224684850406	30.681112755326364	16.659377852421102	55.5721208687301	44.53439938291474	35.15485851035501	19.617501419989587	30.925137190958655	13.382308200770323	23.25024365126333	51.27504177102326	46.48270627190032	34.37675601128619	44.90258808788501	41.35778990770525	18.35626211037479	29.938738651255274	35.98127743199033	20.39183653433671	47.153745281166806	15.2029906408377	21.28653235303329	44.857792275496855	20.826179365573662	53.581044734178015	20.070642391163155	55.64960455489467	13.068017450468684	50.41989986906074	48.742521040370285	33.38665707860009	21.01567428198952	19.566585053450996	21.258795010379163	24.06319668689823	29.301287478940313	15.570334742252099	29.989642703656067	56.49435516391251	25.32921861846885	8.996055919967453	19.6960035503851	13.376370022792063	33.16981231598264	19.996223232799405	41.43071943044187	18.933005299430697
19.060297579655877	30.923771854812717	20.903909715031272	58.7846834000319	29.730909108504314	62.61137282074118	7.833039584751584	22.22872982005302	29.45370098673517	37.18997767756343	25.941081944500983	53.65743104250831	34.076503353917495	17.464789123763747	10.999569842720438	23.103359873016473	13.344270897144627	18.922554697212778	56.5299923454293	34.54615387336601	21.34683849574661	51.27772318928432	14.255946432943375	57.396679513625635	39.441457906761215	11.904006080977775	38.48438542051275	3.207376001739521	59.79574845216518	10.897129701337313	57.8536549290098	6.3452926028822745	15.009679234488372	28.37818236196276	36.0646640031371	63.18622798137855	35.518064228986404	33.33127825244532	31.729730641216726	46.27048169384437	33.904433358663354	0.8650560324486822	63.40787765070731	53.34240631175798	42.27013398968228	43.64132445258729	26.892566805963366	47.307969906896204	26.190367658064115	38.31332176589212
25.35981052834875	10.896853213470786	31.507179684337096	43.326661062559204	23.28055722162148	39.685465425942034	31.605368510826352	33.577434890607584	28.80948494386696	14.209479622654586	15.838353119752636	31.474031880015705	8.430939929190377	37.531281977787	27.61196087136202	12.968257112556776	21.897496540530344	27.257536156089415	36.75768340461596	27.69317715648325	14.651252914866145	34.15471595219802	31.329731196188412	35.47438348622168	5.552829976867621	24.65798955820177	21.07203229794208	32.07044209782368	39.97296132764337	38.486537125039504	34.55561881604717	29.528630727951636	33.64074750345833	25.570995631527165	15.604768626560535	41.72784438758593	11.807383965944423	8.135174813326083	3.4718387863773748	25.74004977589871	27.111218706475523	34.67214525446777	45.301754686083925	20.238913935168124	25.00661525572986	18.130963566041768	23.506083428163663	30.517695653684463	33.03062749143829	16.722177939337193
7.700134740822393	10.131534613880586	11.95703404639617	33.80944717425378	4.661438168672701	36.68425926421053	27.375287150942874	13.682124063641835	8.73165154915166	13.264592792349703	4.89429897971534	27.74228685795047	13.77050361044524	19.35733490388155	14.976803796275608	11.36033490175209	17.663410672756793	9.019807392261496	30.70944182776225	10.46910972121327	11.313737743865557	25.65161748439757	14.782066169991838	31.470888260588218	21.313167711912325	14.5450461887443	12.63417327138797	23.01827056767364	34.027815153205054	23.284304058874746	31.948620656856527	19.74046249953025	16.431791656947937	5.541146996922555	11.48322154160058	37.316355053789124	12.837124807598258	13.486328075442554	18.434590253576726	20.375980743987647	9.726421662662263	25.89905747823356	37.98053633713593	31.31971052600612	16.350070846586625	19.006583578548017	3.143013297796025	21.578168969598693	12.490730910806887	13.446815773171293
8.425403934347376	23.869567968563366	8.908527282173978	47.281805942543755	19.010784103517366	52.12186464154475	17.189740869608663	10.3469331517881	17.752258475567988	28.94185474169201	17.934566650442697	43.398462211755266	27.52859975824075	7.744020417243398	4.5627807763303165	18.43244487921456	13.73395144768857	7.578274568837847	45.69032356299916	23.172274173206777	16.83080775242904	40.24150603361476	2.267540344457933	46.907757349260436	34.27511496343116	7.9925535867767	28.587896363876723	10.225155217108822	48.84800707461339	7.417042744512674	47.62276471639221	7.974274359294683	3.788091456977166	17.162529126826794	27.380448116087145	52.40583600698567	27.899125855378752	26.937619241060116	28.16017291201644	36.16700281260497	22.588767906645113	12.36847373560489	52.11229992721592	46.53856904855695	31.876426621094435	35.01077095214449	16.144958683971044	36.4314522867116	14.199380653877638	29.461546302611247
32.75012715683347	27.905141781857694	32.59950702262344	7.509232573065583	22.191997351641017	13.775403845257165	53.863783885824915	32.5352083366941	22.97889831210847	22.110263779194028	28.736613177175553	9.456525089667416	28.254180973203994	39.90342595906275	40.858015665774424	35.38903739167564	43.962410442978914	33.046118473667796	6.67025562875075	17.3683450012921	36.20869315709306	2.4516769331705532	38.55387582181997	9.706423221607132	32.401892903035154	40.96169262107381	15.987918769173628	49.125666046173656	8.894666836768694	46.435080638045626	11.77624830008215	45.898466793964076	39.10682437104359	23.459352360681617	21.22130775441235	12.805588833783625	24.69678141246893	28.855250772527224	36.60200154911014	10.707859123768696	17.96240404036045	51.90768625256904	11.598356606681511	29.302679276131858	11.548591407612092	18.849556709815044	24.963909354211108	5.70482172412868	28.33297471813338	19.59767218980024
39.053271183641364	28.00322180739911	41.0554620799962	16.92130638388347	28.57242284604668	7.615534692824014	57.43594654006594	41.67405511057399	31.80013741567688	21.086533390110453	31.581320668928953	5.1041433084246846	26.452091323393706	48.882383397834545	46.448389586285245	36.6543179313832	46.80330283895972	39.97865368128127	8.781971536949033	26.026900356075842	38.00750611807582	12.119562839587505	45.86068869683299	5.466872347488742	27.154753276281276	45.50593432691643	18.900379728133256	54.242820422670256	10.28783924046863	54.307163001434276	3.284134627308021	50.97327696747851	47.04654533374313	30.876858251606226	21.599525102520726	10.196533107850962	23.465407185901825	27.250159080752372	34.00936598090759	11.34749239496605	26.310676914484876	57.16585759674968	15.60577129921206	18.208185022878215	15.821318063391386	14.858524838751352	31.38265249066839	13.33242179449977	37.97786269925073	19.323545289047058
22.1380765756082	17.596269325745396	28.50601814357387	52.91174912012191	26.389905383759576	51.772173001155856	18.326986940507595	30.77258838606514	30.446619435118333	24.154413882700332	17.712632288677614	42.95238370196676	18.352510528957833	31.883003841867897	19.81260889014671	10.680578436457068	11.10148282970728	23.8500816091131	47.61998236695098	32.09692881800699	10.722586701202411	43.847751837824	25.31832648790834	47.05538998666754	19.79146141093341	16.364595094447512	29.434410432122657	20.89101334023191	51.001639237403985	30.088417993311264	46.57997590385119	19.321809560033824	27.69811214635259	27.431788625608032	24.439414689464574	53.39221136432139	21.57163707950887	17.569114692555726	11.395721007573165	36.15102761821541	31.369257182869738	22.93320095181652	55.9339534665245	34.58020854854192	33.895736148400964	29.951201991836378	24.990705265675896	39.78878429825665	32.12044094788921	26.42946551145086
42.86939872074249	35.537950582804356	43.16482398931444	7.570811493238973	32.13831940893993	5.4005219633191315	63.35084725491157	43.181744231131745	33.51971065753116	28.924720639824205	37.61099440025852	10.43499863955977	34.939120163774156	50.55769704337555	50.87027780536408	43.75081208928844	53.09709039497648	43.3250996598696	5.505907384409262	27.783467359134246	44.815340014477876	10.637558984021213	48.95983498043906	6.596114453885756	37.22668181958097	50.66092948496253	24.27721040579764	59.068988284245734	2.1050469329890675	56.978477915633945	8.252336092924576	55.805984557562965	49.629684756906535	33.718942982935275	28.690737590942945	2.7458934097997423	31.5378405267811	35.66436626898043	43.08219393802274	16.9300893711624	28.32276860813808	61.908501647981616	4.173239925614729	29.665358520446762	19.968131760977037	23.77600414765921	34.98836988965869	14.56393793280595	39.00562734048707	26.63290193000484
43.735162700513264	28.57306506724727	47.64473200998341	32.13829894031274	35.003784966491786	21.461275352060845	57.57984279855795	48.88981118170725	39.81650917105358	22.971720400335517	34.08080753856724	19.11404175039115	25.41953631747441	55.375380318843185	49.60767193480933	36.57501528424497	47.054812371546966	45.17182247122442	23.945316939717816	34.865967178674936	38.27151573440088	26.142358725008073	50.84350375196187	20.69138041017223	21.740718379565827	47.67431832570057	25.433675154948407	56.25998910571885	25.419421517970825	59.262710047010636	18.47374893650746	53.196482931336696	52.584332476570545	37.79104764922954	24.672148773121037	24.468850750796495	24.121837371063283	26.189820563635365	30.161949422902836	20.989019011038703	34.84744902131058	59.13303858476312	30.4967657111522	7.10441883572499	24.88247714212718	17.366764175012925	37.311352827910724	25.649999178610543	46.03608654017951	22.815843538339234
21.24595286975645	20.481979334665613	27.24424444926884	55.2450997049027	27.39600840745533	55.04602193607159	13.522594387211461	29.467620733987502	30.721268917643933	27.320797086445424	19.192757731196707	46.08931381332903	21.90967059971898	29.488049937735685	17.220159105533018	12.34873676677078	8.031407560883626	22.740449888529454	50.47520645074894	33.20851791640603	11.67020601085252	46.348722523320575	23.087851585550553	50.17999883955661	24.276498537843178	13.891212950908953	31.90049862254861	16.764511841586632	53.879125406883574	26.735984217774014	49.8764779745364	15.681247567021133	25.367926772506646	27.955874028556504	27.289035959122547	56.48736300279615	24.843585132684147	21.09628899315499	15.812768517999553	39.04318457231867	32.46688976353067	18.540832162894358	58.61552843062922	39.07983881681227	36.36231841095027	33.44024727430835	25.559319854153834	42.226236120585284	31.431036760885956	29.41974289911338
2.4914806258875863	17.5010599790671	7.56338169480796	42.24101444753024	13.158420816972189	46.205779300582776	19.542256705211496	9.802262753699104	13.303012345555747	22.441195112334423	11.492159028678971	37.35284657804267	21.207589537884513	11.834506468438313	5.66480383096387	13.088514164839886	12.229753344000338	3.1760330721111285	39.985014061457036	18.0118940044266	11.738241485209722	34.687530102354636	5.726902422787043	40.98393739061162	28.173245080294446	6.834491409080989	22.347163266968646	13.951756965256278	43.22664531947454	13.882617068890061	41.572452677788135	10.79357442976037	7.941211146512473	11.825694135004548	20.894025550795142	46.665729223952845	21.42444334367368	20.65595825667732	22.695733926544992	30.035041197435408	17.350629741997604	16.695548095571176	46.811591417958894	40.083173303057094	25.867052058731062	28.535588521918346	10.30330188902011	30.742782237144414	12.01629411583735	22.99525755642503
37.76035981299891	24.92544327887613	40.59787702666277	21.997572468570674	27.83015399546357	13.019337366988243	54.69070920724291	41.50388200854169	31.870085728031615	18.16714998845146	29.29189679824772	8.669197741167919	22.806109852963644	48.46284697135986	44.657723278738025	33.58198791532225	43.99173103053735	38.90930635219178	13.759615495717958	26.399785422864547	35.072443334399	15.698243036784572	44.77734185583542	10.745264059884878	22.40853485691014	43.339402953382425	17.859482324303784	52.11186693661737	15.719058975791109	53.29055397745198	8.761074136438387	48.88610035252303	46.20416313645796	30.40737973049052	19.166080622296757	15.723284245914838	20.235219297259537	23.62477254111655	29.79374987542673	11.58708807408327	26.53340117701633	55.041090351434406	21.11936653407872	12.662201293137556	15.978124376305146	11.660778622315446	30.47917448776312	15.532212569427246	38.15637143456734	16.92708883846149
32.87181743606053	23.42019392998874	34.53194073904161	14.701357876933333	22.231780538199743	11.328522292051993	52.10423188602167	35.07675571410856	25.182114972065865	16.666220314458243	26.15369534949846	2.2526910385775043	22.60780473562379	42.327709277485155	40.49185554598202	31.847810504504473	41.60998392834018	33.68445642231227	7.209317075633903	19.37820721796957	33.0399176483679	6.933504044763238	39.54198499498242	6.283272616604024	25.059686331461485	39.80420846903358	12.959429103073385	48.459095807219136	10.394411265521574	47.93157560334262	6.433540628627709	45.1783739306315	40.62781366796391	24.40861393920903	16.64410335819108	12.589906329413035	19.253566875816816	23.345177501495776	30.722229351662115	5.160244226087919	19.686313258016405	51.363393846708185	15.749656324313793	20.005965504278173	9.3630932100174	11.45359053248355	25.082365112409835	6.836647516223512	31.326863388681943	14.482013685328237
50.04634122165812	36.61744232181903	52.85060775109655	27.738281676358863	40.10308577003947	15.136981758718711	66.33958087247689	53.69709837719393	43.96823469027702	30.101734341614396	41.36657689034311	18.017187630044468	34.052861978345724	60.7176738081763	56.83673588379616	45.14230546767832	55.65489316013315	51.20688818938128	20.578123240319307	38.357289408177756	46.722785933265484	24.899531396843695	57.072948674363	17.195964439516718	31.888988644803536	55.385299457747564	30.1370627696958	64.14205292981399	20.50826218622841	65.58666647318059	15.02249717262008	60.94595431825378	58.500507256208465	42.64384480642728	31.292644270474053	18.005958570429982	31.923013748369623	34.86826486237093	40.049093042303056	23.412250705590846	38.55307762178628	67.06541699066769	24.35193214474711	18.05126881564409	27.930299047089093	23.658987504523637	42.770847469169944	26.20805224312497	50.234669993450694	29.096971674697567
16.941880117645997	3.496012479570459	22.93396037800216	38.85131903531442	15.04583543671042	37.727874805838674	27.505638033630213	24.969142395024875	20.387618186118335	10.010964282818815	7.18683806345147	28.82263437538617	4.841006640434217	29.261321033748246	20.372076774295593	6.384604384918848	16.887539487376298	18.812159225068573	33.42460172168454	20.000056431392387	8.09726536442819	29.728890261003837	23.302293541316313	32.923321663849634	10.631730727848439	17.89614341117558	15.424996680572836	26.210312655698356	36.80820288521831	30.972280525768078	32.54932054717912	23.270553721458725	25.523425670279057	17.126922757642454	10.260530656348076	39.25178930092708	7.499984210674755	4.035019730171732	6.60159342142341	21.955318767355223	19.349211368452934	29.038608428689972	41.74708962601397	23.926531553548983	19.841269833193024	16.118530413222928	14.962283570633968	25.716685128227667	24.38937897638811	12.23577349297158
42.703522430777355	28.400974195428674	46.12489570555818	27.96307583105058	33.35455074305996	17.17746200409532	57.95669915946508	47.2067372948957	37.813191291691375	22.19891940392028	33.50019508468223	15.227497800709367	25.61211690445504	53.947082071620144	49.06776223774725	36.77751827168837	47.30894202242038	44.01486000946036	19.813411176173258	32.56661216723117	38.404979403272634	22.373751428871678	49.80321131655481	16.504694116613788	23.149767178099612	47.39349385998944	23.495029166871152	56.0991846973904	21.167875194810517	58.294893897430384	14.258561092919352	52.95294959651788	51.40331578103895	36.05896744889019	23.641360609741405	20.180907293323123	23.761181414692313	26.41841824118413	31.336303149944534	18.07714021292844	32.6284248841723	59.00707644595357	26.211222991672294	9.689802902952927	22.28000864239417	16.018884565650406	35.840990370030575	22.288607296662	44.09167777345712	21.578623551917556
17.56145876342373	14.176263836709046	18.95267315684692	23.04342588304654	6.796484900455491	26.35293195787319	38.211600643411195	19.632005944699085	9.890796081938692	11.180648149914184	13.360383565085565	17.72094128159698	16.042739862313358	26.78457631027179	25.498674524925335	20.296926594797732	28.32555383291834	18.19467665184114	20.03832855990399	4.7164195879008695	20.892649515015187	14.835345508625396	24.00432128469406	21.14006649831976	22.58737113900781	25.361054233205834	4.984912264372131	33.69483899651359	23.299326201310375	32.34282672751068	21.932472376138413	30.435257063747873	25.025283873509586	8.801165419212225	9.220720571932636	26.719127634161595	12.930204935850826	16.3401732239686	23.752484878843198	10.789679050498076	4.658505766995435	36.53276857399307	27.142634800791708	27.170621608972272	6.281563400516602	13.335215971459407	9.669266854712218	10.812281471633382	16.17638539003252	9.288411601617792
37.82887300125567	23.426470867631956	41.4236543962137	27.15804585826053	28.69761763145643	18.168443393883898	53.02167200877378	42.5831289839505	33.3630074293643	17.24338376457808	28.5361566481902	13.585941656906117	20.686043031391957	49.21332097219686	44.10731906968279	31.832015090273863	42.36174183846802	39.17695133188149	18.937883776934562	28.323550576821425	33.44886089079039	20.249371059721206	44.93637018995743	16.022287852551806	18.728010845938403	42.41579730681158	18.978131176441135	51.1205439422164	21.01190608485122	53.4141396401317	14.061886414199964	47.974876381012976	46.57872261716419	31.44832688694305	18.736792827193153	20.954732187234445	18.782694968953557	21.49671068360051	26.705284881331266	14.47047275131661	28.323023294179787	54.02862723593879	26.420206881110992	7.368596560614452	18.30485788341777	11.173405370950615	31.10663597373829	19.327507102953856	39.610636952022276	16.724338530363884
6.404261009430594	20.200424209703502	9.923771967585484	46.16003001728546	17.07012714645402	50.0627097354046	15.967497622450443	11.918807307104016	17.070293935037444	25.685166291740185	14.453013358053926	41.172730265409314	23.780599366764456	11.456955818711734	1.8004350825666218	14.322343006469056	10.241560758385075	6.562041486306214	43.889241987256284	21.924537689895114	12.698809939398673	38.60983333763934	4.916911916704144	44.841864865054276	30.334181792289126	4.326323437833409	26.091462772457522	10.048476512723989	47.14028082364817	11.269196655479771	45.38669520146827	6.952796883263172	7.273796595803796	15.741552798067143	24.27744754582817	50.56175391956301	24.427481025931474	23.151946766604144	24.041149607207036	33.825809027906146	21.268993553270757	12.768718642329526	50.74072388019552	42.9572562001906	29.714712210499595	31.938114182815767	14.223740570500407	34.654019864883736	14.976820128737007	26.44462878984216
20.41011054286879	16.001800736995524	21.55612324426826	20.328494496500554	9.648214661384388	23.55423350346852	41.03187144561949	22.093882940056766	12.217640676933659	11.856376071160282	15.917339850287293	15.042388568453472	17.35667998519169	29.33849823888713	28.361653117531798	22.731860295299157	31.068814268231204	21.003278849701818	17.17990669031529	6.517729879470797	23.434434353204896	11.982585530736793	26.783767099555696	18.352197008778905	23.323654848864834	28.207994110161692	4.8962130259503205	36.55790291550451	20.43589622636477	35.07364704164443	19.230219001296472	33.29753172723679	27.736074976652695	11.516728364313721	10.179886803621304	23.867867041562018	13.992629521925986	17.764531312370327	25.397014380515913	8.427718243260975	6.738183916643314	39.39635756915459	24.314240612097255	26.25179664896934	3.9325626894342824	12.521342768963716	12.516112472458499	7.948694745469107	18.42909515739537	9.585844156462182
23.23361957523424	24.26598829492677	28.81959311211384	58.72104560771372	30.395770764105844	58.8514414780885	10.856960068018834	30.969715683062056	33.28037852326044	31.14200357343999	22.529039894236185	49.86541332077468	25.819674537052038	30.05473669819599	17.957099849496803	15.916816166175813	9.15126766885984	24.53137016827069	54.15677882691291	36.20463195704878	15.017833168846737	49.90985313927901	23.95080080927645	53.947549835406264	28.180759922091237	14.941101428915124	35.49507396028873	15.593458298902167	57.563583505729724	26.343720622441733	53.69241312773614	15.294329910092445	26.079859827302876	30.69309617104651	31.027298673268447	60.2395107471396	28.69589471383591	25.00396648547383	19.722677997345453	42.7576326764266	35.462051419134326	16.824256233840845	62.223901493261984	42.98659532373828	39.93910392629424	37.31890412357343	28.355142417849045	45.77345122416054	33.35775744890439	33.18930788320631
15.638640532830657	22.699249364733692	12.615408351553228	26.888164052610325	10.332319987858948	34.42738522131337	37.43750363154721	11.903315532256288	5.339778247599754	22.197155792137067	18.76948710736421	27.058013940153	25.676534702626775	19.08058215621134	23.28469077583998	25.306660139760933	29.611280558088705	14.944298510048899	27.36067511403787	7.0760990572129945	25.063516919670978	21.67607302842945	19.20729243619615	29.552267332783334	32.98236104481452	24.746609810542758	16.75249435873687	31.28133052650081	30.017773500773668	26.12011732104854	30.968644490327794	28.38844984741599	19.083721853570747	8.454092677985841	20.07560428386134	33.88840045598513	23.294535937831515	25.699331177354843	31.963217182062692	21.395510890368868	7.300589193660324	33.710552317222216	32.179361986852214	38.94638046429854	17.050708356933832	25.11321197752817	10.868547367828075	18.8538513620573	7.579366538827537	20.744200268793495
44.748707921053985	38.883659344803924	44.375955895689074	5.746209151357943	34.184151303715325	9.870257248186697	65.79844972955048	44.152736818038235	34.8220157217587	32.49739187563138	40.40186218040212	14.661240904904709	38.609497388224426	51.46932170656754	52.859904573919096	46.82638509700017	55.775086264175464	45.01618493798786	9.138384377084286	29.32299156104594	47.77371430716622	12.870637248284922	50.46170165981218	11.136328577519166	41.39871478433727	52.93370036391351	27.244043749671338	61.127260700819654	6.142623576185177	58.207473589847254	12.962437294215883	57.898290489086406	50.91815085762511	35.44618596206973	32.03781427168215	6.864425656486121	35.1295819786805	39.30075268809186	46.86515539554856	20.407795318651544	29.935073482769038	63.90920685102645	0.6112404271600416	34.38125441207207	22.799540068411222	27.781275370787707	36.96459644364877	17.016614430868746	39.87680936853059	30.104646604481538
27.6365799013685	30.388032631677543	32.59380110824461	64.51252118756688	35.77615543403284	64.96841658873676	9.485676751286286	34.604902939407225	38.15098993862584	37.28236253139602	28.30095279959353	55.960847339685984	32.00774320680023	32.47338943876399	21.131493278824184	21.923934990065106	13.645961066354289	28.673672890188957	60.1637564812665	41.53882460939687	20.88344194708898	55.801693264160455	26.973648417932957	60.033826957854004	34.22797180595346	18.706639718332028	41.44292990554749	16.29210663055524	63.57109998508694	27.5018897929289	59.819316278293925	17.220752532062175	28.82349932598393	35.79034654965321	37.10654670639001	66.30948094038992	34.857292163232344	31.191512837524844	25.79502687355932	48.80403673086269	40.79995918114126	16.44194410546314	68.15206187752842	49.02478418220471	45.86159993832471	43.492547512197476	33.5415693444532	51.65711444561797	37.478600222286964	39.29049356241925
32.96105181617451	16.69453037689047	37.94851455375177	35.716467512736806	26.369855897975295	28.972147824787847	44.264747128999886	39.594647049967314	31.92577392880219	13.343523627482123	22.722701355971118	22.28954480402596	13.049719045767896	45.21374294185615	37.652091365924015	23.694518083308072	33.944629213982275	34.6431368157953	27.96711119425244	28.363602157175755	25.45102846356289	27.264029512489824	39.87598354462237	25.755347354546775	7.9909897820106215	35.305494017862905	18.96491568657839	43.592814217063456	30.706982120811464	47.97075586248943	24.243913744329557	40.68638891241176	41.89425511587148	29.19516933759419	15.466886997203842	31.494120192361606	13.159325551571213	13.692048521434655	16.447667626996406	19.186716309300735	28.066172760720757	46.39030608109064	36.23843978939828	6.8216890768152805	20.921621167615744	11.417150949341274	27.98604916088403	24.733284238418182	37.62183472786103	14.625336117176117
2.231528272838676	17.515109766031202	7.274285089608809	41.98781844085822	12.945261238235332	46.01354691480542	19.841449672246757	9.518604563253838	13.010919015202537	22.377632739786087	11.48600329367507	37.173178849373755	21.231455473036636	11.700381489769565	5.926101833668441	13.252244458770795	12.540702814834903	2.861114637404981	39.772959686430525	17.75437394329087	11.92634727073554	34.46279629464779	5.688251040292596	40.79169030531261	28.234304559565015	7.1493719249975936	22.19099388297327	14.210688385921305	43.00867833638984	13.925538945112422	41.394032022358935	11.065108279645562	7.856224937467433	11.569837254844735	20.809738707075706	46.45764570522115	21.395642389867497	20.689010894317693	22.833489778742265	29.864694995357056	17.09672326491952	16.94159109037697	46.573090013249676	40.061198914009424	25.68015694888605	28.443959155328415	10.083932432721657	30.52704621185226	11.702108108129043	22.89847450519325
13.266831505248453	29.453664141432235	10.556354496286719	49.400375824883824	22.86460523062012	55.47109561114103	20.539730097212882	10.744570310939094	20.201920216887594	34.02155287869658	23.405226789263573	47.04739194121216	33.172680514139664	4.067168683077821	10.475630848876094	24.491350623296608	19.39311966155167	11.806990780990255	48.75269842469025	26.011842731890724	22.913693943405615	43.14637804555282	6.254070585039309	50.31109273059384	40.11619472784647	13.915183661072613	32.78542533380648	13.230412912520915	51.75173226494057	3.5472126021458714	51.24525314104409	12.265933466002378	4.410878933189941	20.538684742895917	32.304149753692165	55.46210138861366	33.23272591080026	32.626520671606	34.22156992846366	40.05053124904087	25.543667756641106	14.284336736875373	54.52436491358481	51.903579043610556	35.60324957296083	39.812272706329345	20.137759123391685	39.58769788475149	15.068105583991207	34.25815619551848
14.381334405558226	2.771179811371135	19.478116813943522	33.762899966107184	9.62100299344896	33.9051296285184	29.755299899748817	21.266375088272117	15.209663588084481	6.998479863540271	4.368561313132	24.841911004605016	6.195605283774163	26.613682157115104	19.933776861113582	9.29951740985665	19.120401371995012	16.041339730495	28.950370293962546	14.270020326424103	10.431805207937765	24.78552756068556	21.380623623570226	28.879951456956206	13.758012943620676	18.287822109148138	10.328874145125376	27.043928975961517	32.357711140791494	29.659333926510993	28.82418604668111	23.849966261082514	23.327514606943538	12.012316539772621	6.08632308422011	35.1182070697004	5.644801611968397	5.984888287466072	12.239928894818547	17.597315885840498	13.635805922316651	29.96866066677583	37.0374720765771	24.309385498043046	14.797454393606982	13.46904433497917	10.14732869941549	20.67909917173055	19.92735879871911	8.363862353693532
26.24409108816826	10.771654191230088	32.18548992774128	41.44099035462025	23.062455556342123	37.35092414270376	33.90259247126438	34.178462165815	28.706142320765878	12.776804184029237	16.314064445026293	29.291499960433395	7.6261922429751365	38.55217040962837	29.153362310449364	14.513951420293495	23.97703203870315	28.113424190320515	34.66386660307164	27.0660582404548	16.258153604541302	32.31395401156371	32.514882323933406	33.24896453862128	2.9506168858069612	26.343077059122614	19.759605284168703	34.03968524114081	37.83060192555177	39.94943565628475	32.25075292640782	31.38630138277336	34.77169937674173	25.520790338172013	14.40912892904698	39.46179502076393	10.611488347475431	7.5847000775927285	5.719244530469605	23.842558252287713	26.529749040707802	36.703776813983524	43.210117488658916	17.66560193423233	23.467518872761623	16.023786032740087	23.60557824174439	28.804399445321444	33.30489799218156	15.229057730121685
13.84372983787337	23.036599674781225	10.04899478288862	29.748249611314336	10.733715993083619	37.195013606997556	35.30694247812631	9.13790328116003	5.063545983548535	23.371486868224114	18.50090938319436	29.66809348602513	26.259880992252654	16.238160442738938	21.116742713382926	24.636086891184952	27.983276203731553	12.89350251153995	30.15313846802507	8.963990422005512	24.19945422185329	24.4636408550557	16.693064700967216	32.27529927802957	33.71868719033522	22.8467429213588	18.50595454364614	28.945750912868256	32.84854901734349	23.347262026363655	33.63506927694097	26.15145520361257	16.407225573343954	8.297084549557947	21.237980682818577	36.70882601650802	24.186990510593507	26.19374237077463	31.9729725656232	23.74678340953346	8.984226600899817	31.288157297014994	35.04512963016962	40.62997313078384	19.308447611510605	26.860094864295966	10.494179414228393	21.52287667480324	4.843806095976588	22.1662062931857
23.49519894456233	14.768160903957371	29.99510633676171	49.95714831230434	25.44505521177223	47.77828167045375	23.573834196918924	32.24218663902987	30.197016394546043	20.641193676518327	16.712115699848894	39.170606279919745	14.533767935168393	34.473257573917465	22.96364200278619	10.453600032999203	15.20983501211356	25.35197529777824	44.11893404523008	30.84508409859945	11.352378977246701	40.783646885312834	27.908780276427887	43.255751446335076	14.659938519380386	19.59244832252979	26.647417959185262	25.42274882081728	47.4513267384582	33.699178087100094	42.59145302621507	23.4450528515025	30.31939660100527	27.001309897047637	21.322569587305832	49.58613175648837	18.0081971346937	13.83317796424088	6.59052315037648	32.72685942896039	30.153197410230458	27.696090717283592	52.5706599367306	29.3605157000962	31.011324262818214	25.906292635717126	24.60923006834424	36.84594745048787	32.89054104167016	23.074566906934393
12.866487417346452	15.451720821109966	18.995418892379885	48.31924483685631	19.580777112001506	49.48509782779443	14.332838957834511	21.24443371576699	22.458341193673245	22.266931584305283	12.193899920040918	40.41124556547559	18.06993378150453	22.108231170680416	10.186389593231443	6.8856244908160695	3.646276715903859	14.418374566449081	44.28562955475839	25.37543978534954	5.303063002521265	39.71815038991453	15.535359373117634	44.420702418968006	22.87469317211027	6.770647838907751	25.512717636187116	13.443377140383998	47.68453248888458	20.858483474563318	44.42210258417916	10.941517831950241	17.921762470727074	19.826451400032525	21.676351061084336	50.60582982424651	20.15180859587741	17.276000958183257	15.175520888099527	33.09740515131231	24.63368133740533	16.11324016189765	52.09947779058953	37.04532146622492	29.856318933343406	28.741682300834256	17.487919371711218	35.57189963902452	23.044123467624672	23.942234390728224
18.49904480202503	32.68552509472182	18.461733990451318	57.34770075355143	29.193600830100326	62.31664052528073	13.645825689750296	19.276723865458365	27.80541359008823	38.395457166900606	27.121847725944914	53.55837843132072	36.13147705877272	13.236612049421536	11.567456424642181	25.7356731251164	17.256447206217803	17.78414969041412	55.89729785687714	33.33841072060148	23.972670702841093	50.43952958479333	12.149257426591422	57.09999934896327	42.188724266985126	13.894715236918318	38.63738124020627	7.461540470248561	59.04967905953033	5.834630974915875	57.78256908910445	9.032436389564669	11.963945554464194	27.36615263520859	37.005309611163945	62.613139428119744	37.052747112511646	35.44885592366839	35.01644237878814	46.28747957268839	32.769035991656764	6.675112475347762	62.25276225635387	55.43049457774717	42.041455864627444	44.66596650522453	26.321530508409857	46.63870616900256	23.52562679418355	39.169102155108234
25.650137137238435	14.278470589927895	28.59685712064892	22.54661717000676	15.809419646205948	20.308561477142387	43.46155754171716	29.624283789501796	20.26608907283905	7.466168089339999	17.61339749180891	11.350273908425695	13.444207498385929	36.446610739024955	32.69642879148965	22.82141871213027	32.84526460516333	26.790340632135877	16.146915459482393	15.275903293559407	24.105087479169573	13.424907282595814	32.658001838930645	15.450658747203258	16.824015609487308	31.589577173822768	5.905406019914516	40.3485756500556	19.4760012628413	41.17109040989652	15.165413222094944	37.090802912729444	34.096960421624914	18.478175578627283	7.646223356615981	21.781029780211558	10.053190980194522	14.165929153365123	21.657634833518383	4.946135885323478	15.239700272529154	43.276664492540434	24.635097479766173	16.94964137665614	6.035131950313116	3.5570827992406002	18.39316490054996	10.133252869198033	26.5277654892848	5.392702387567762
34.021465944480966	26.271067171035856	34.933308424840824	10.637747047730082	23.25699886089256	10.005224689353309	54.12289473139619	35.21846414780828	25.34605515629496	19.770509649668508	28.313882348373784	3.6754265900394	25.866398299273044	42.57364945591065	41.90253298027895	34.43181994077411	43.80998676250906	34.627247030329656	3.8180809424853632	19.487183019115985	35.493975546775935	3.62046810243469	40.38616932099657	4.94133331864724	28.8654207213496	41.528278255057614	14.968015363692057	50.03343326839756	7.225478046206216	48.60856031551404	6.508020955022553	46.75860434043906	41.25346945019956	25.095148143749917	19.41631071642643	10.294394670965024	22.400021467143425	26.56373555898376	34.11739067612619	7.688277933852762	19.92823114775197	52.90084150761311	12.178440423272045	23.989566140500802	10.72499373136123	15.160672529254583	26.130697360940342	5.901086086042068	31.2324851472331	17.411507487505077
2.6340882609225713	18.920296819851004	4.183239527101208	40.339756682454436	12.096400978747523	45.14957728740689	22.37739624036324	6.443772826382035	10.899687798374199	23.023886455369368	12.840410119858815	36.48497237844422	22.679674796346408	9.809988362307871	8.195336656257957	15.795650228136836	15.61994924152501	0.7879151408592531	38.680969055722166	16.173374190507385	14.621498838744898	33.22553647893132	5.215778760498743	39.94129103303375	29.946209574192565	10.071832667890503	21.8696501379966	16.23871697211976	41.83270568431007	13.684118029325985	40.706567168733656	13.292517272583156	6.647569312549045	10.147959608089534	21.26909941850793	45.398420406239794	22.37919426832224	22.218903625958283	25.148514138451247	29.319578292514667	15.580210442901906	18.783035260768507	45.1195030889695	41.00567183852547	24.967032158743468	28.762826816162093	9.265132589932835	29.424057874234975	8.70090971213803	23.208999147417394
21.62576212738314	6.690457687157494	27.61654584864467	40.1675954276937	19.071705661898157	37.521830897277574	30.343786764211412	29.63731332206397	24.608459272890315	10.761424436132021	11.798917072828704	28.957351000466858	4.638793578869573	33.92557617968458	24.6582160638057	10.112052266356276	20.06126735109703	23.500095643031226	34.00523857999598	23.538348246752722	11.87960453044235	30.96872070358947	27.896866944272322	33.03167493888671	6.362131500655129	21.95220286042718	17.359139699700496	29.902093733090208	37.30653097847714	35.400878063895405	32.336363265349796	27.131084767579004	30.147409241134483	21.374846069701526	11.866818938445691	39.35451142286665	8.188791603226557	4.1525513950909385	3.7890866924351645	22.714878472841868	22.944965305899142	32.63924050398263	42.503868061661784	20.688195222463435	21.489627371200644	15.655871359445959	19.336657178524355	27.17279168554659	28.925201532084944	13.27464147194956
37.81384211096911	25.93929034509871	40.22219769421096	19.225645958651263	27.559101501961628	10.423160101610518	55.56693547303202	40.9841174015371	31.201420555663198	19.051717898660943	29.865776902852133	6.180205003572187	24.157136485004468	48.08293372251176	44.992727088415265	34.61693349971298	44.89370019217565	38.84723245518635	10.990610687885004	25.555248470452312	36.03054479185095	13.360979413851986	44.73482748060443	7.923550372855802	24.47914938921133	43.878066850163954	17.673650354427892	52.643010486531004	12.894514235755906	53.226042235033965	5.949785889180201	49.389216763617036	46.038216690415	30.006469656947065	19.77116804995581	13.016333015760766	21.320009085392243	24.965785707400403	31.520263571053494	10.614666255498772	25.76393641579397	55.572044213745514	18.304472226654045	15.471573533248868	15.14330700476218	12.651883971746882	30.304020495516976	13.737430964162627	37.45365614398706	17.491826770884522
34.64789291377068	22.395620127285234	37.35568073046125	20.568399190193283	24.604152201396854	13.50380735564081	52.060942114026936	38.235746877019764	28.58252001882344	15.522287490118712	26.438993237686923	6.875365885401651	20.599832889870513	45.22240641849952	41.67847278411325	31.07449246467897	41.379046091920095	35.75444284386433	12.474003002820258	23.107461202495198	32.50127960235859	13.325730253953864	41.63246872881422	10.013617656555745	21.173945314085987	40.47447888255027	14.640139789958589	49.24590404191526	14.997966897526005	50.14113977663211	8.543500803715396	46.00219850898333	43.018859094628255	27.154746616097142	16.317934852718217	15.825735816138232	17.76530055936211	21.407565982481774	28.027008134250288	8.334108151464278	23.240583183026466	52.17594420084518	20.52572886702956	13.76405288827222	12.690160150309314	9.095918004208512	27.28172064689657	12.604475910936412	34.867745684533496	14.046789710843846
33.086663674144326	28.04131832560835	32.99113707984838	7.3385442395486296	22.5040698517803	13.315581435654838	54.151035833829596	32.94256687523885	23.364542071108207	22.179376190773095	28.962338826324803	9.11175483796216	28.33079378281187	40.31306040493444	41.186725103844914	35.58433176735861	44.219130308363624	33.399973636072225	6.211735755061909	17.731974220734728	36.42194668632875	2.2613019650768513	38.92400822564268	9.264844717081997	32.38212080452922	41.26227565851124	16.138879566745878	49.45008271354362	8.451566342904073	46.82468038305256	11.348870116033275	46.218880897096845	39.49267773517273	23.806832717089197	21.330917319084033	12.35778820855804	24.774959514295176	28.940627752932787	36.67974577750514	10.661964754781547	18.318810030651015	52.23790954342145	11.264122689342315	29.075169425171115	11.684902387331118	18.792696567996767	25.286435785819958	5.808324175345589	28.747327643411786	19.672355551712666
18.261600919807563	31.71953242691106	18.96205758020738	57.57691136714898	29.023608098348607	62.12836802976315	11.541682449039651	19.99547881044155	28.049017866772235	37.635758212964355	26.329344110233613	53.28887852216491	35.077971714430994	14.47348104870543	10.788298140771062	24.456855676931532	15.54577234678599	17.757868291429734	55.825482323848405	33.4350811861995	22.68655356718838	50.43613581455003	12.423545679598998	56.906729194490445	40.92116603788182	12.700096975791967	38.2488316999172	5.488973379188306	59.02327996981177	7.4200566806675985	57.508286192218094	7.482616705323252	12.641658459994849	27.36462184115887	36.33369551436338	62.52683415291688	36.17671242055663	34.37272572436083	33.56331556417753	45.9646009674424	32.83646566280382	4.576167652477219	62.38138779677698	54.39924655630299	41.799013447552404	43.982864059656926	26.149614896715864	46.566701591205735	24.151690535700904	38.53287108617089
12.437454006993267	12.309025098885977	18.87754654171165	45.6978470127707	17.464639421617786	46.490146425607186	17.48853558772285	21.14473315531679	20.951763708746167	19.151544345345922	9.480396365059057	37.42575261610924	14.920981814181753	23.045758885641025	11.84844286250711	3.732853176026619	6.8044199605884925	14.205549599781735	41.41863810223357	23.278318332313376	2.1731444567874147	36.97536073196626	16.489918581054926	41.45649566812645	19.949505108128157	8.70161992938869	22.65723711585766	16.309785156889657	44.823222936823804	22.749998513201902	41.40358117135463	13.582159143310786	18.899375126738754	18.086200529674173	18.629576918868977	47.67404467708993	17.00493575375	14.13064448991004	12.58944415681293	30.152000442105166	22.53641958692975	19.063856986413057	49.334936159899165	33.96415043714543	27.051345064203858	25.612121362044945	15.67010967927831	32.82983677878245	22.365568395094574	20.883654511758724
16.18063163247165	4.175408140421012	20.727508644040817	31.321435857344866	9.508510171825515	31.21251728591869	32.42978046354496	22.34190932479815	15.215779702000003	4.631406096668448	6.759763058411658	22.152149310218434	6.221912923277894	28.153767475691385	22.27225324409533	11.950111427166524	21.80801776683853	17.70531983135871	26.317920547897224	13.23816486507113	13.12192082417683	22.273746734262815	23.274157815215187	26.195986672711765	13.515042862672207	20.802084433308917	7.844148587683821	29.573270209324217	29.724160011745855	31.67307199125648	26.129155081787893	26.354210593889697	25.093040888790128	12.209833132919467	3.4153760135176934	32.44479199719781	4.127035622750902	6.366990138978255	13.66214779350198	14.930526949853338	12.686718455000005	32.50210563910347	34.46378557733235	22.528476486118848	12.306085291678237	10.95051608668762	10.76739174352756	18.199483416779994	20.51178247961089	5.696624893641279
18.714413130894947	19.8267919829399	24.56803477064873	53.93889340091176	25.549064900055452	54.37105448073253	11.787888077317971	26.772215264022613	28.525546230121318	26.740702958903054	17.725737708119063	45.34546496468064	21.713499368152448	26.61770253642549	14.350387101474254	11.284554152135529	5.159168248278296	20.13061806747489	49.51605785065254	31.359362917766394	10.251631006311607	45.17651147600965	20.242469184677407	49.41064197551062	24.95185953679875	11.048071392624314	30.799120969978823	14.149659700303905	52.92338057153538	23.89012590383051	49.23616222040059	12.87151282483888	22.50747600603491	25.885758785239336	26.48773868561887	55.67597548242987	24.376479944250786	20.89307827620128	16.557077740841713	38.16391689465159	30.616709380215298	16.118703985656143	57.515935123874414	39.67011419635438	35.224472416863925	33.0420507905183	23.533421431874306	41.034441807711595	28.893228797571723	28.688924923760982
28.31068654892609	12.157511722109566	33.976250011646684	39.64011907523459	23.894575624918552	34.73594202332455	37.22355048894106	35.86749878996159	29.60129947363497	12.214916733723443	18.11248406790531	27.015363782508302	8.505674575801647	40.68328663899819	31.85719511218386	17.355397156946488	27.15987387949763	30.132304605086585	32.525845645062944	27.296560989135543	19.12313807053376	30.639659979488066	34.8494074076031	30.867772687441313	0.9610927762421464	29.192533927747967	19.127107982749894	37.10993591468423	35.58878693518447	42.535236766681024	29.714444847618896	34.36776401918322	37.03794774948013	26.523459836512938	14.142079243929414	36.978357222598085	10.58610155554004	8.791448237126417	9.112228291080536	22.150784853741534	26.829819230776117	39.821245683921475	41.04253747711275	14.232395238444743	22.396420148400754	14.071807029236409	24.820052330911828	27.376227104872036	34.61837275696069	14.4463749783367
32.66702228981577	17.69171749590372	36.71664483040805	28.773716847872326	24.21899761784237	21.97602615048043	47.16632221172342	38.05101922778777	29.30144356660799	11.898954165551302	23.039573613573786	15.235151608769877	14.821490785260485	44.39120011343852	38.59458611322917	25.992198123920367	36.52353774228095	34.12147297525477	20.915071007880762	24.79127439137006	27.629570826872612	20.60313968479691	39.77333201175299	18.655478306777795	13.183784828616888	36.76478659085532	15.123276648717892	45.42368719218013	23.61160211222261	48.188423895259675	17.1670320474579	42.31132093231516	41.532328604163844	27.0465627750881	13.641662760763639	24.433584098667918	13.127802314345368	15.627738991130366	20.90928109594419	13.030915842568463	24.660225421333273	48.31969347008344	29.143283944265825	7.157398714459574	15.748954664948565	6.7559985467432835	26.396086781602644	18.525079853667613	35.41369810026319	11.900422158059374
17.833439507710782	17.969925437023186	17.684755129040163	21.924135777872223	7.837629181679147	27.33543212265035	39.42537651315245	17.878596423045472	8.043150316171422	15.48910837222454	16.0857726340694	19.366028408281927	20.152748057181558	25.241353299458908	25.984395043779127	23.137576424076585	30.10202036823887	18.0169110849221	20.517903273395024	2.3224104624928166	23.471561833452157	14.907635685171718	23.503662773592314	22.253994365855544	26.86244683760354	26.413459050912763	9.138247018996182	34.27138496037928	23.521268020751407	31.476733366968656	23.432174687646473	31.089789166346826	24.12538329691977	8.495051594301728	13.50366661508202	27.22197672396228	17.160977536884296	20.39017944290942	27.594514238958926	13.312886812278053	2.971300127288444	37.000281559320996	26.626419601965146	31.148131957129223	8.931801002460315	17.331497891940284	10.299666735427001	11.441254725252113	13.9241898809845	13.58877247680677
4.578592339319402	15.467738324973602	10.664712655456873	43.02206163528824	13.627214855256687	46.104727469584056	18.167331487075327	12.925339844377657	15.011300464902032	21.049471206653998	9.767086181895067	37.12270305732281	19.056620345503028	14.84992118382618	5.825162618842512	10.080265904191377	9.620787483390881	6.059934045685016	40.164116925163064	19.018296901785675	8.631540987968442	35.0639236959081	8.44568829337172	40.89844440919589	25.707692444464442	5.166396088800963	21.93650951448786	13.581008245912786	43.476864344607485	15.914949033224241	41.31178544732966	10.299971918869431	10.804338155332923	12.938306610805608	19.72315151064775	46.77133314313366	19.71902965550744	18.436777761339943	19.779733767021096	29.72787076313225	18.309643905603945	16.47979548812281	47.35009383184031	38.22558255482506	25.793323412809062	27.37234983278928	10.961760645749486	31.013437687275488	14.753657523136946	21.928510615376727
11.883343259240892	21.992494920938082	8.1109482680843	31.30883142791564	9.948217620260824	38.29293089011384	33.29563434686664	7.389507300382584	4.306569184528137	22.88810626767566	17.14527163720721	30.511197746755144	25.34824568697153	14.65447227869552	19.105476563739987	23.03784926955728	26.036363850662173	10.89067910511107	31.319163419004422	9.348805406502002	22.517170880893836	25.63250066309643	14.738411560686794	33.293940318531675	32.87070606098305	20.85358588091174	18.53005002779391	26.949292970465276	34.11525841433642	21.596632936114926	34.553807890217946	24.143405140716716	14.548629072456528	7.266118994026625	20.76561377250035	37.938252039418025	23.49597056935483	25.225832299629367	30.69134911497946	24.292146175522202	9.207754630949417	29.30997209237591	36.52490463210592	40.465017544664356	19.788729612455786	26.804574443419526	9.224440513100117	22.48736106573791	3.071109234559665	21.88113036699051
10.735370115105672	23.719797758330596	5.195165719481049	35.25075427580949	12.555292969887162	42.29343345468904	30.84372757785969	3.7193730148808077	7.53843932866822	25.57893561151204	18.27230134767143	34.43015792406811	27.286563283714113	10.71038272055701	16.76997590516056	23.29884737142628	24.605940696559635	9.23637969318481	35.33263331593603	13.142934628459725	22.489593015435158	29.64747664920059	11.69359388525843	37.276249354859694	34.85089094483077	19.02760579953172	21.897585639341855	24.14701619782307	38.134201075964384	17.847024617676283	38.500981042449084	21.572829472583326	11.07455676604999	9.706361427299592	23.50185512518198	41.95637562271633	25.85477125987848	27.0556585012981	31.75244362178603	28.056598151132217	12.907216645915737	26.31367339891491	40.505771068243796	43.47216363350537	23.529745097617575	30.012249907627634	10.997935263763551	26.462421821392336	1.2691313795199437	24.855971889657873
32.1233804832438	21.58249240308524	34.263630417371864	17.332999756545	21.687970437762765	13.011296625506365	50.69961701260062	34.97333604630516	25.163192232911005	14.715365730158496	24.77755899988942	4.2814133888480805	20.48466725798104	42.11361636811841	39.524962182211816	30.139951586901283	40.11716542968737	33.06699868223757	9.752162406788468	19.499691485485137	31.41398064368041	9.308664277476156	38.95236908196446	8.328612669020252	22.554270935650724	38.63346370691651	11.966613501383769	47.354041229013816	12.820310630846414	47.41344955329969	7.849544866203981	44.08055847177205	40.17532954016775	24.057505060899437	14.950296348038124	14.654631054162232	17.239138273470026	21.245959158234427	28.471589250848503	4.567320162207849	19.7143390903548	50.27373758246015	18.25481214984725	17.54257890914006	9.100956176079642	9.085156649652781	24.47994581218951	8.301521094059687	31.40623846775107	12.709675925074407
43.95962358399355	34.54517075633914	45.07859753228973	13.11015059504573	33.22207649176776	0.37695557480715663	63.44822746457344	45.37206755234894	35.50005189464584	27.67565921842996	37.49666664798883	9.091992291390357	33.35192509371143	52.728212454483234	51.71235996122458	43.08001708115947	52.94083819339528	44.65092724485592	7.393259230279381	29.639926425966014	44.31998720903762	12.983995193044413	50.44967818830701	5.316304181497831	34.51157369938524	51.11817154224991	24.27883395174128	59.74188706789232	5.988014052738727	58.72115069432736	5.122085906656992	56.46075835668233	51.37145597782807	35.1773023531679	27.870421879271913	3.397133231079034	30.180115160139145	34.12937292546219	41.14252175727927	16.491147023373852	30.073104950661254	62.63687082745516	9.716048439383417	25.212828781492256	20.42421136942665	21.78585893789839	36.09562136101219	16.055453675753952	41.37026224132822	25.652345197735624
15.6287092419853	21.969405819036947	20.551759275665628	53.79485640002465	24.524806949879576	55.674094026171275	7.826734630843158	22.605392917823398	26.310585436703516	28.726135190898045	18.196616898445082	46.59626852222133	24.628847950327085	21.25145025213212	9.267696731937708	13.446080187648423	2.9156960410746673	16.602675084272008	50.23759785837801	30.138231207997897	11.837765655759005	45.45488697837028	15.24595709096474	50.55749211578959	29.185254535863685	6.630059164532376	31.524070034846478	7.984443104233281	53.61729873844188	17.807473521957604	50.66428052191942	6.712057950702886	17.310529209513994	24.1689000819674	28.020728508591954	56.66900177437255	26.672989333144493	23.83319885361526	21.161609848115493	39.22691097027753	29.412838702071596	10.209749875457106	57.835822761892395	43.52890655632914	35.75437338658556	35.22072652938121	22.054966139384867	41.327115004210455	25.40203820330381	30.29891510615031
26.285321332380235	29.005982459404795	31.320922790070636	63.086408975092276	34.35576679752783	63.5804529327615	8.934197484611163	33.35277514258731	36.764703093454465	35.906096760162384	26.87586605731632	54.56695277252235	30.67351978917574	31.39679131411483	19.907785110719875	20.519281178364068	12.253037175248283	27.35131673086657	58.7525646164841	40.12152962232542	19.464779369569126	54.379873311279354	25.791008801459693	58.63728510041022	33.03836372399085	17.400747991850558	40.02640406876231	15.430637316079444	62.15981119590075	26.629366324927478	58.43518003430773	16.154634418578745	27.687067072064867	34.38578295147711	35.71065977234632	64.90881049689317	33.49270290958898	29.856046152681245	24.589006971701526	47.39985429792616	39.38236181420152	15.80164668367235	66.73230672380114	47.84247966990465	44.44248527251887	42.13606451291208	32.13055029953785	50.23499212029131	36.16881307486874	37.899959782405055
8.012315667312631	16.517081920205214	13.72061232006347	46.147906176014956	16.77971769843242	48.695346898129515	15.010332833042204	15.937295262294631	18.49186839962856	22.71723540847365	11.510384829148604	39.653555625724465	19.82634465771447	16.67713290524862	5.249309597141435	9.456824608582455	6.144897348345786	9.299105443174346	42.961734164955686	22.320481769375878	7.731821331560908	37.99813842409885	10.09214825509408	43.51721468394112	25.84067577304223	2.586453077934128	24.45445808002211	11.32492103585822	46.30900609802493	16.158502300312133	43.802145837823424	8.142396426964762	12.493232052137637	16.31913486685518	21.63973311886813	49.50208702887059	21.062876133450423	19.12055819960415	19.04612633157097	32.24552710829794	21.600154637506474	14.25154565175275	50.34212704883963	39.14805078993021	28.50398628917254	29.180008773003845	14.235405591828327	33.90403058543781	18.112997518187065	23.90325970816196
6.055379898508947	16.269497208932194	11.811260360768285	44.624829659282035	15.226911665568185	47.553871720325596	16.544020043344112	14.043687906089653	16.633156627003505	22.131915446533938	10.825487162547402	38.54868053430403	19.752916998293124	15.23707862772955	4.870649248254107	10.071689947933514	8.10475624863743	7.3437513914650445	41.67756182689563	20.65066448237774	8.46654269609159	36.61618926478167	8.679853095100905	42.35529932750808	26.14122407690169	3.5753736794122606	23.34665892327722	12.167367583092341	45.00153171585139	15.49904326533593	42.725657479370525	8.893305641875381	11.088617983713418	14.577528626063009	20.90241420157832	48.26574142256506	20.663900396355874	19.092925420912554	19.79556163313774	31.145207881356505	19.94016145570214	15.086443661087916	48.920539526593046	39.023872604838516	27.27284734831452	28.522242689640958	12.586286445140214	32.551801519084464	16.149472037996656	23.135419008355854
43.3534339717875	28.24906997607917	47.23219466928533	31.699445970630208	34.580236720561004	21.0902629482691	57.31786409815317	48.46788359688799	39.37563716948748	22.59591135872351	33.72804307594187	18.648433940791115	25.123852973664427	54.969924462586626	49.26410405644384	36.289209164712474	46.77835707421812	44.781925870354584	23.50075827730971	34.41058633752603	37.98038927717604	25.669500829734936	50.46301011367312	20.256898455739545	21.563326590415322	47.35115750259074	24.99086693175884	55.94923013478475	25.00108178766352	58.88898783567294	18.046233043014603	52.87797569996627	52.19452732107386	37.36379618205491	24.280464544864646	24.091812280382456	23.778123985343566	25.898235860695774	29.96847664141827	20.512058574975413	34.39544233759117	58.825898617253955	30.098240702434325	7.020694993952931	24.413741100712873	16.946856669366138	36.8990373985638	25.169820194028016	45.59941408280902	22.409239201376867
17.964367786062894	20.27639211167092	16.790207187478472	22.238093591349035	9.093012131967797	28.84578745983008	39.863800991620764	16.64177775545972	7.338147966941903	18.21945747346322	17.774795364094267	21.312833043020945	22.671030059011223	24.010393551212893	26.07760088786077	24.778547433562064	30.981495489538368	17.84794009149723	21.848661566022088	3.4104351902237053	24.941905556978327	16.16054011367264	22.99184044267952	23.895615417389738	29.527699587414972	26.867422228356094	11.950505135835314	34.330481965726634	24.65328313805971	30.620878721960462	25.2536039376734	31.229557292179	23.338428069048994	8.857431321796762	16.199595932857374	28.46681842909861	19.79299220947588	22.86057494766079	29.878338844821574	15.727104898717279	4.11022395431398	36.96667433469362	27.262412452340442	33.93027455520304	11.496411047791996	20.126629831562575	11.054152544313649	13.139105942450424	12.454887483314728	16.375536210158273
6.3671089953242115	14.62865498479418	8.133341901642961	33.38926928529114	4.826989207294417	37.82296626854521	28.14293187526013	9.529134570939789	5.109182592736884	17.00719429178249	9.32679564086508	29.16986821308623	18.212263341256733	15.922843943661462	14.518801960593402	15.171915969000429	19.465457213073037	6.7331486200472375	31.387932235248723	9.158120406004205	14.76065964968881	25.98040036161781	12.52994788085473	32.61388985767026	25.773222253369926	15.142990615501782	14.76194242886498	22.805809005758814	34.56858939633585	20.9179196482954	33.389343576104345	19.634144392777294	13.66206753325191	2.9716359919287596	15.034660878726642	38.09991827370745	16.970456007285605	17.967421721706845	22.89028295481781	22.05063174120482	8.498184077668627	25.537226403363054	38.00620838003599	35.09994228634855	17.65988734557323	22.162700487204418	2.2004854312134032	22.127394113016404	7.95914957298241	16.708092656507578
39.068818293227416	29.755337425597755	40.34104860879807	12.326295296571452	28.348372613566397	4.901309510757666	58.529026115397656	40.71291924476393	30.814210348104012	22.928332256447533	32.5804019759556	4.1819057506944635	28.727207138902003	48.04474383548411	46.79313624461457	38.24003165007911	48.038456988156824	39.7916472618929	4.380256312636754	24.951095266835573	39.45287911645353	8.976016306220005	45.60966380875525	0.9373701267649166	30.41363313106618	46.18588149934566	19.347031871542093	54.81239757169907	5.688558833641956	53.91988059604881	1.3975508518579587	51.53122567426386	46.57997660676779	30.362670081153844	23.027290379147605	6.464872853140139	25.472436134441246	29.489360989263115	36.67047102384717	11.562925099133398	25.351116188303628	57.70879996671927	11.122260572061206	22.666742978732053	15.517509952426076	17.26199700338783	31.21884381096305	11.452636868407987	36.783339992622075	20.83293117186638
43.06370659332645	27.876009422941966	47.00110499815854	31.997465703099685	34.37461467793083	21.50990437669018	56.878494954427836	48.2577571900976	39.215106028492976	22.29727361921957	33.39324631871947	18.862591707679762	24.71806122868346	54.72389077017627	48.916140301721576	35.87295360878907	46.35270762609927	44.50648430367487	23.785641172808933	34.29780776121137	37.569664931237334	25.84217786915064	50.17102089568883	20.568455937160735	21.059215876993505	46.97681108875842	24.83752717393157	55.560079337234235	25.34556910201102	58.585662250174906	18.374416853586844	52.49794848022837	51.91874263675725	37.16697346258554	24.009361368114618	24.5027895089814	23.43097371431679	25.48804886087492	29.474977756346657	20.520416267875103	34.27056147541144	58.432601472558666	30.476589783349784	6.469374954786818	24.361793979421062	16.735149975166813	36.66790796887062	25.252511368993225	45.426679086311474	22.16736703084699
8.587212736545048	14.612717573091414	14.758438410570013	45.287858900576836	16.089206628862545	47.35606112738816	16.103233774880987	17.016464689578818	18.436264236863728	20.9774256690788	9.93931264972493	38.290051094355874	17.835124311971324	18.416476336171392	7.339112010750025	7.349447327980055	6.194642530467514	10.15258513079869	41.78635227016386	21.785784438933412	5.626566832057747	36.95283444569064	11.845732920378131	42.20566168002461	23.747778278976323	4.576623469753101	23.13713826932601	13.123505250296326	45.15639225752032	18.238639822246324	42.4045486220588	10.033052486205479	14.256461572908432	15.984329365053513	20.011043306935054	48.263102757587994	19.217422564009667	17.11464693256877	16.954388945571502	30.893177226417254	21.05164726225906	16.028519001726462	49.32996839497835	37.15151582608351	27.302113770410067	27.469151587195277	13.745847143377386	32.830190074758434	18.76814740777182	22.287762131532393
17.406282972838945	9.700361689299209	23.884924808732894	45.00525095563574	19.210377730816166	44.08566460255127	22.253300642786286	26.10799232530088	23.842724913261243	16.37622750776579	10.436099075037703	35.188419128622265	10.861207211907919	28.893209813517128	18.104792285931524	4.178418038596987	12.141856357416412	19.29641382274971	39.759971477579974	24.73622149664116	5.412385991139037	35.93893877519395	22.430161221186214	39.289067756833624	14.256099119643867	14.98573653919053	21.52801935123804	22.25173303820381	43.14939466194182	29.01447292375386	38.903653205990864	19.71400194319391	24.81894287442595	20.662492689251327	16.553156710438852	45.61702718931001	13.84574893841862	10.046637091562006	6.3674260479257105	28.291314744121404	24.028152273626933	24.88094694343383	48.043335303232226	28.78894064436825	25.98750341013874	22.39925558047488	18.258515222744563	31.880292114948155	26.57029090262117	18.58416383548801
8.325444597168117	21.84165150095306	3.2027335819624825	36.05269511926407	11.340966574120861	42.43710175979109	28.731244625287943	2.7827306719607066	7.126099212399154	24.187006911249366	16.21724180719373	34.30304820791097	25.476513488329363	10.14223040739977	14.583843761797144	20.988754690640718	22.23265007956514	6.846221105242093	35.590157281335934	12.98163208003032	20.136023753998142	29.939016359562267	9.851311665885419	37.341482434423405	33.025543399821544	16.70803260498931	21.070112883099828	22.1865145403793	38.51146968359262	16.75978593390352	38.439669896983496	19.494503896644332	9.627173407054544	8.53808326384656	22.157761750258178	42.272050723701476	24.263760995168056	25.19910833253118	29.602315570013758	27.656417921663355	12.61965225428085	24.46936354281066	41.17586225136345	42.21685589598656	23.12597540239523	28.972448277406905	9.382542516023685	26.538708613407316	2.1273194556240576	23.666548432718717
51.02760368708767	37.08588760065731	54.09007577072499	30.20912640009904	41.308551090765796	17.66280857154562	66.67551200888703	55.02263474680062	45.38579741793765	30.76191455554149	42.06803227487869	20.015673182609895	34.33126667369496	61.95033354277109	57.60861782428534	45.493416955289945	56.02445506384772	52.256897368588334	22.90890133658926	39.8679139105386	47.11548563530561	27.027636106920525	58.09553581176316	19.495155645003532	31.60954714573724	56.02181297320232	31.34333777827444	64.74857301368813	22.978777341827282	66.60674186215316	17.274072463098083	61.584408687361105	59.59982042684359	43.91477003805572	32.08932895550718	20.553163728695107	32.425533435968966	35.13776537051078	39.91002555803553	24.953492877406006	40.025236272315375	67.66231647758862	26.904274156625508	17.291604974436876	29.427976728205927	24.428635889693485	43.914100178973676	28.09787581278302	51.669693149239464	29.94978385688751
11.914401770941929	4.773570005189188	17.776388341615846	37.3205237919606	10.714226549355166	37.91923143598284	25.701826882879878	19.797232220649473	15.655061553145726	10.946354855305596	2.0992388541505536	28.847479416681306	8.396989869511849	24.28530450581886	16.366820514309573	5.58718465234071	15.068007711846498	13.74957887126198	32.83043276075095	16.195922337386776	6.479498072925257	28.47711623978873	18.549319642302102	32.86710861627844	15.438172948067722	14.443127550674612	14.088000739584025	23.15051959930982	36.2363482478099	26.540929810463666	32.855203248122216	19.99935941477674	20.67892018743957	12.406663728546482	10.14074913449048	39.07667324285858	9.205878373381415	7.828800145069987	11.47212249004833	21.555738554899353	15.487560552566556	26.065187297690215	40.80451946493978	27.538655493084317	18.51351785946835	17.44946239426643	10.101115695355938	24.34031526382874	19.282099642010035	12.41822283517522
17.991675179204012	26.655165438727842	21.73054827396506	57.28379069533643	27.88588263465745	59.85427459878514	3.9879939946599157	23.524474043584462	28.85114818090024	33.30175511886423	22.444752498037055	50.793915547562655	29.455343433518525	20.577380565635295	10.220429709680769	18.270686798458566	7.819334086008437	18.506820923678706	54.18495554877336	33.25336699073917	16.60506670651709	49.218070246270095	15.541173623293894	54.692615129282004	34.144389285193455	9.101203395711561	35.62034317940596	4.39802663107106	57.53496503384815	15.55144986497552	54.91503128308247	5.459705229817562	17.13510472585604	27.117055856003695	32.46187678555888	60.71116248087248	31.350649338781995	28.668916319067698	26.11025083803683	43.39241065817704	32.553060820729925	5.667537572864112	61.55027242833472	48.45060419110509	39.71906405449478	39.80810982717095	25.223241692248475	45.1289436301428	26.91051465774544	34.742841820192155
5.530020780404786	10.935612374163885	11.614212753059592	38.31486629130804	9.080632362063689	40.89931190728495	22.89491076724283	13.744553191358591	12.02228279363586	15.929278362930747	4.883401132546254	31.89067072369166	14.672688857509854	17.897970920509703	11.072279372685582	8.467930474288709	13.189715687099568	7.385331668751968	35.07783072728702	14.814595860382655	7.8462439398263335	30.10126683868812	12.273366959273144	35.70388969602893	21.825459248074317	10.180152179723255	16.688948480687916	18.818731220922853	38.41851156455569	20.488196959518486	36.06822062701066	15.540209653556142	14.332335470157167	9.230624289865696	14.503114776962212	41.64012918852795	14.816461974836823	14.162161489743037	17.210456965923584	24.487251857581118	14.076325247880165	21.73167902143519	42.451178071925014	33.46904026135571	20.640375205767878	22.16329987102834	6.871094939191214	26.00610618663345	13.969782216069163	16.682379051619826
23.918844590704325	26.16428266341349	29.204307625239505	60.293735073116686	31.668463742659785	60.7370267441108	9.093119658773547	31.29451304103662	34.24690867006464	33.066381699655174	24.07686080782723	51.723165187382385	27.86466921657199	29.83727442966088	17.996922750765744	17.6778664183417	9.774845157019069	25.0845435781777	55.916180588983174	37.45248726978512	16.64080691289734	51.56333100253886	23.964846688229844	55.793693977636764	30.41085070674294	15.239124124148683	37.19725132902128	14.587042655663694	59.32352476724406	25.613623848330228	55.59250772879887	14.753548373248263	25.982236692558523	31.788655242402825	32.86695871749714	62.06607619935529	30.659290675516623	27.046226581329627	21.948209782302566	44.558416419192106	36.71170541621845	15.477746736802995	63.9096393742062	45.21542041613664	41.61853914108554	39.307399796485576	29.50196063721308	47.4195844149684	33.925135696581904	35.05630110623578
39.322307694855006	25.274560981855	42.69238906677904	26.12741256774561	29.919608817733604	16.473484546762553	54.95150492759485	43.76998181812254	34.38542298867747	18.920219054546322	30.227892665029866	12.818551930939583	22.64847930376374	50.5180169479509	45.77894943204589	33.7538642912733	44.27501047776401	40.614872221559594	17.890745690196777	29.169446459981366	35.34866866332159	19.774477408492462	46.41577064166428	14.793214938932207	20.87608807412765	44.17663422722181	20.05917829845182	52.90666913483333	19.70452584498929	54.91401039150063	12.702092607753373	49.73936980557624	47.996688517981426	32.622211654118885	20.29414757610805	19.341642464761886	20.598343654821676	23.463538632794954	28.819315526127834	14.822392182599396	29.219742862696865	55.822051866211275	25.013562167282814	9.050613986675776	18.932396512750262	12.646777970496442	32.41429995770857	19.297124539795604	40.66165083400451	18.19966661678898
[truncated: 771 more rows]
[truncated: 1,150 more columns]
