# Supplementary material for: A New Model for a Carpool Matching Service
Source: PLoS One. 2015 Jun 30;10(6):e0129257. doi: 10.1371/journal.pone.0129257 (PMC4488330; doi:10.1371/journal.pone.0129257)
Supplement: S2 File — The distance matrixes of randomly generated sets of potential passengers ranging from 50 to 700 passengers, incremented by 50 (ZIP) [file pone.0129257.s002.zip › carpool_650.txt]

0.0;37.644030620736416;42.97482425614614;10.821312708301047;54.38587656988987;49.70614289007223;40.14457620968128;44.04928176924541;44.88954708497918;15.152045907789114;13.55488758785213;63.00165098435987;18.6953157140847;59.16390818473371;52.698459686786805;27.198242627945;57.18798233242778;36.3082223889664;61.35738218866443;11.853183241861988;24.169125426232043;15.484755928904864;1.7042800979821366;19.796759551733896;12.999983459785923;41.14322688276618;27.845859845323826;50.96414953948153;21.824554059874206;47.07195242341293;64.21242429225843;51.084346334019166;32.85979749676423;22.69146971125624;7.270448202454081;34.84273543641158;62.41855708690583;65.42398525557988;11.400114387620386;43.84778751469087;6.474434504473248;34.06168646852931;32.19990880472455;11.997930018377884;34.788175389412885;49.961079874602376;10.271357579449827;16.461391236097363;15.851208759883574;16.9141175199838;16.93631188055535;26.29740804250185;58.53352204538675;13.307669070538152;41.381926489068476;47.68507706465179;40.47816611786925;45.71817315224688;52.054832596148444;64.49802740842149;59.42360749285059;16.606356108613916;58.26188101516483;16.87045896599157;28.563619630715635;12.315721274677996;55.03280558528196;44.001064764402614;51.793646328524886;16.686687264581792;1.9223780191817108;21.814788195237465;6.733366015119447;13.436175066572353;19.68859016447491;56.97114222054296;53.276603261560695;57.07303901576327;45.54729187550227;14.362115590801753;58.121142642478645;53.877598344439946;7.702512391826102;54.83670250549653;26.25941069333239;56.010545705173925;8.869153609266393;16.67304406980832;19.683393401957982;52.55287111637136;22.899700910742727;5.984503604505323;20.36354848402776;23.00272976119713;20.592949125237624;46.21173529573663;21.521300313461904;60.66247629307016;51.614362565004015;11.01789249238823;34.539136400636934;4.6012697309703645;41.8409647536416;60.355525052737384;26.167403788007487;41.397547417059634;53.84732088234911;34.17285439636908;16.059515781123277;43.46274529897976;42.32852911223029;63.7848208750769;25.123458291343287;39.932322403579626;52.915547656046094;18.184403527908444;33.81162944210218;10.891467789112768;16.93237760094446;39.15046934348079;19.579269431711054;17.16670845669463;39.25126157960754;43.28256523598811;60.41086178985725;39.3050128263916;65.27163683926781;18.436524359233353;17.09487646293792;23.623721148052603;51.07207556461407;23.65164773834186;11.064509589552854;5.091305348791204;24.697062910408395;11.252824065288594;51.4324341644219;46.59276210651311;5.575906394025652;56.33617802717494;38.35951540422948;50.16812917357151;9.313606595511414;41.56666059898547;33.464498515416864;25.67159258834788;21.727052071515793;52.71549269287179;2.0475047420516215;45.91907286998703;24.811630571831117;23.96879164064787;22.794417742609422;41.11998207773361;57.17613144102175;56.53305810043662;30.530751790222386;55.34694193688318;59.86116355849781;48.24516582720066;29.89829231392182;34.92635311288521;23.80011726077594;63.80487125667647;6.374069729058796;34.57795133306221;56.20303549613671;46.35535798948411;61.570625945338286;58.89772684896788;21.264062843672452;18.363615562691287;3.940040018941586;26.948302866634105;41.30046369958556;19.60462907979982;39.93859862410198;22.911031056587895;64.83076077055793;21.299916900024666;50.396962968827715;2.892839066178959;20.80242225638867;30.92061301978421;40.821511627014154;19.915425534256123;42.95464980925612;42.8070034718072;56.91961976573482;35.99654381282862;34.17044475434193;48.87145322704776;34.48414742750003;8.392964318265177;12.116248671653858;3.459572300334849;12.93161167774785;51.969276491677434;59.60062224056409;62.43914291136251;33.16816711933518;64.25199586573154;25.50163729119288;14.148088174131829;2.482128975335456;26.91827285973978;56.71881331725562;55.947765973927034;58.025240773742105;47.932388244709585;66.42073281700911;32.62406211449667;14.02847978328975;45.46157428091601;34.50275981363175;16.95937795263711;6.94460780063371;24.503638166963313;52.00077711790081;11.140056945299367;60.611517628040374;19.95545017278226;60.661431914893704;24.414452228871898;8.373519097974905;14.342034231311409;32.55689338373989;15.663241400156338;25.912754298174892;31.892909991160515;14.675642005544695;26.492078871558085;56.7155523033006;56.23110796018002;19.793212469504102;42.114200400037326;19.771746548102524;31.526922731750044;15.445633135038161;25.90896998681811;55.06863872025034;63.76858797286344;39.92081353434446;49.69245401275811;38.35539542630405;29.6455219826406;16.326056577996592;67.3154570995968;54.49643968830679;18.143370428180553;39.81572898942103;48.372980330301054;12.285070582360602;31.074170469717334;31.519722989029134;62.88828968845618;41.05830258789192;24.94372368598463;7.097993409627445;5.211910880598306;41.084676826468616;26.5743708098285;60.076570265538045;5.402876738345543;28.377459424361916;63.23155601797926;23.648577607609017;64.15669624435043;50.71483846614962;30.114609904346924;9.620274725054191;7.258016242580623;41.535645467862956;44.06929821979371;12.773557547796955;35.74757158773501;41.43905238406368;55.664650703424584;56.20293629152685;30.78837613729891;52.001912416998934;6.5931387629959906;58.86869834256227;11.548976888200922;6.537339015934472;64.36982414615917;58.131259197501684;2.8328873751879255;30.283815983985228;28.89616538310142;35.756775320054615;46.37890153127778;13.951227644739337;27.243461331419876;29.719299300040188;59.166308870685704;57.49739233843156;30.920308209029088;27.09320458929791;10.19803322635713;32.557988932280516;10.687532341249492;52.75606422099618;39.09708337187655;46.1053156427444;63.868092837223585;6.7665881308159195;43.23860711046821;65.07108214314223;64.97356077468301;21.895408568173448;36.48642788248876;45.94626411416539;20.58911584671486;53.59866826250741;26.062697666627326;16.615998092944896;50.734516436704695;1.8152571702720186;16.30203781478711;60.03673414911799;53.536406608819824;10.077643696512895;63.37401879623706;22.558682430168076;23.46783965504312;53.64288375897968;62.396726089028256;32.10281388140801;54.89547373580717;16.846327379703347;31.202840396663472;14.86005003706745;7.363397654520604;2.1318290315919475;21.754237952787637;27.30638329829582;20.83710097461631;16.249572907699484;57.66923486978216;27.540425156843654;51.73779116426295;61.245382397253245;24.344309940354833;52.58083714265807;57.382803393761534;25.055324943602656;25.281347810276046;36.199016325830996;22.95899277135695;58.89746072986097;4.534778458989817;7.917665171963523;36.74732337098992;34.844275140997226;59.42785279427962;38.08800832912446;59.03045978405737;41.63198910459767;22.37567622862531;29.9204644308312;42.710778128812805;18.03521251895254;5.347122719102288;36.052617589075844;27.444621985143502;58.52606609732194;59.87636921974458;27.28471361855875;14.423023820724842;34.17864988689477;21.80334273085312;32.772681328446986;48.13120063389294;54.18341762881663;27.30908259338807;37.65701700297219;43.49318418687393;2.318019986310437;8.600199196529703;36.09056234515484;55.70220631630993;28.641477201705673;59.272148433316275;42.992705219528354;18.317767755422985;59.69044434476199;38.88409020038977;39.74305432055998;63.62224876833646;50.36412959715767;37.0101799360284;32.711395933610746;55.07648473094666;9.865397197127367;8.759852966078178;24.08951237534671;64.72208703401988;64.65898102977984;21.199570340662685;49.48191072475299;39.15950501763942;63.592812033975164;12.036416495350498;66.09542307339888;32.80838004439128;53.45642476446741;21.86030248810512;4.8200400193857815;19.5636901396842;35.24833941778227;24.832717815367943;29.66288548059768;16.42792057998666;5.550423000846096;57.041226106541984;12.260604635450074;17.516273916991107;31.144900964943712;11.917600958588164;41.266496324484265;26.788356141084193;50.77884445119711;26.247056371895074;38.15574728082713;18.259373282629657;53.77783972504995;22.80313370175318;38.2803680645876;65.16646917280028;65.64126662407705;49.01547219025017;21.496712843058624;54.68930960266311;37.38063276417077;57.77959210013646;17.949168531459268;28.06206925860335;56.61896456969179;61.47403722653681;17.988595221763706;8.602984352391452;41.478659700118115;19.469340598133204;46.60386157558869;3.6180980862831023;36.395315400174105;48.2104544165618;6.4579784113003225;32.30281902492279;25.28994276692194;44.63074284453773;49.340963569565176;10.895705360045843;64.22494432783516;16.975982046328753;6.810511681655981;44.11020345828595;51.7845275999096;30.769117888679325;18.714104247698103;28.28993646703601;47.44001970091358;50.21381029351362;67.86603548214063;62.53882493172319;63.279805005031704;22.91559575060706;32.73968475621489;23.929052168567413;62.045718731366776;37.93657769354338;63.60332051725753;35.56234935443468;47.382520271542425;47.63096262036081;42.04523318855578;15.932848501257165;37.2729298056777;24.021108885970875;14.18528851675236;38.7807250729051;25.176072080462806;17.96022965893076;48.67645173237741;56.385014649245775;20.182483606759394;36.344749425222844;2.3546172870959925;47.422899468102486;23.846649655923187;56.23471867518012;28.728583392854148;43.597602036381176;24.56020637039459;61.696979571468155;16.53949798749814;45.492712220468405;20.44095403320531;22.20402855203393;2.6353318588976125;16.499020787469327;63.85006455164051;42.34504066812;23.468633456702566;11.507838636269776;38.58226766171535;30.284860168293942;38.453725887333974;33.594857605798445;45.86931961549555;24.782283333998983;34.16333216535163;37.352926815950916;55.92479107541084;41.18032469759692;10.43294305636939;24.675349763932264;35.91782162911392;2.104251462996083;50.70275820748608;17.12975537426786;33.78068452895487;56.736276686103636;38.53852742105682;48.10706476161353;8.03393681322795;22.5473760196658;54.82399270853808;16.04951779600544;31.57847344292089;44.509349771611106;11.129849839840194;45.50147882020697;9.539783401279234;52.53268962982565;49.443131385773576;48.75778353042618;12.322710434152613;29.597948026260994;51.980910938807874;26.89648112134567;4.336372318303886;10.012113137657535;11.963905939251458;54.01702562950394;27.61918542292071;18.33554647711843;41.38687241292178;21.431653849541686;14.514606327522811;58.13677426004894;19.42951624944354;21.685279037639614;13.45906152879224;46.66515991579229;16.36718021883255;7.056793026425653;6.7140628318528925;16.381052242483285;13.763803911593639;10.313912578722979;59.17486955512682;25.09665205538204;23.52202607526814;38.441385969228136;16.86786705088692;16.64778914530033;52.352167280079;52.50803029559149;21.69295633626902;54.56443511932054;12.223427811622985;19.306885857543257;23.653169227830027;24.802534393003462;19.573506063973667;23.817688052447828;17.34037773298834;19.881421275406353;63.24561794062997;50.74806823294776;17.314428158674954;20.22081741397947;10.359557965462256;68.6220266154647;58.9071538155938;33.18162676052552;12.529195556623483;45.97964186067601;4.779610068330128;22.4207509920218;45.51654234329419;10.620368572979682;60.89422706087486;56.43906873598405;28.401132830868455;59.18642689834972;66.0609410559743;31.14624700079193;62.812514629671774;4.212378554401831;41.826922557247016;46.58343618715229;13.164530405851856;26.37458219128341;56.97791349904839;11.11155464639115;52.76579031346066;6.81941335423853;22.904759542598487;15.258461349896226;18.112647895629365;60.92224243101649;12.310671168570597;10.631365798168428;38.33096071870585;48.97294445211517;4.860130552579589;17.32092213631688;8.039531450839739;48.755031360942866;24.239642923832985;65.61381655422555;53.35865217129649;54.39350486343477;45.11424555629762;45.30136485630667;49.508927124701856;34.36834664228973;58.48906937502743;31.098162403092918;25.291725584662235;52.367128892678394;21.15086038190246;61.86622293280184;26.407248425831646;18.680431049527083;21.167340874458645;7.125440464578943;55.042914475279986;65.6717769063088;38.99685800403827;54.111986739540896;34.64460352567833;37.754302718147294;43.20914803115279;39.33930401733193;45.608751975676356;20.315735809448057;12.165029429803562;9.880434710425822;22.165052267841872;10.591432706303253;9.30350712503861;15.385476491846289;52.6208514285638;52.22310065215785;11.216840638932268;45.73553306057763;38.8808799412078;22.32379385600614;21.124870625021536;22.256404047917012;56.44014401369239;16.96359187027529;37.016187623796014;49.34114456898336;50.421341118782834;29.790531212926275;15.469184882142175;58.21032469828426;39.28132963151522;18.18390400874464;28.118873062150236;64.2614824496546;30.466455416736093;11.13000966921368;10.944513797166403;30.042097347665905;42.45069214439666;45.90835824945306;61.96465021350442;17.82128618994529;19.898573281983264;44.653692206038855;55.62893399854831;20.63189780080363;7.906723183916338;60.96574062495771;43.192886322792596;52.152085810301095;34.01977700829565;17.568282912668742;68.27427803303272;34.53024872608015;50.10903760516516;5.996099071506228;60.98425481762291;45.35083161352963;45.49200435688499;50.121587574939355;23.245996350649502;61.933887912230084;44.19190872487822;27.399002789141527;53.4220849013152;58.35865858400648;54.74052659421515;10.391216389397279;49.67424838741189;29.40331485581072;29.668035661277624;37.973361964573094;44.665839709446296;29.119978216381412;29.764866206737146;24.474468374434057;51.650582169159854;22.546275122445014;25.36269879100245;13.9350604813426;64.66496940058157;7.031353133605541;57.110382598946146;50.36296519311347;38.81769533647376;27.358350869343205;16.1927442432164;21.960933384136514;6.475943342017107;39.94102802397585;32.84358090770893;11.635963971628527;18.191681255352705;39.95702756253554;64.03901093592836;31.95114940746841;60.89694592218901;47.49088531779181;15.592102973799165;16.25229754760853;34.242392080745056;49.742974920138394;7.965963206269877;13.156038651515578;9.752640299692946;11.908547177766918;40.07078892258806;12.177143408278711;51.49774538617456;19.867140525335834;52.86260895738191;52.564296883105726;12.402293144510958;9.30099816455209;17.620131732769533;33.40375824595409;29.63392644207537;6.281748540492234;58.900287970300866;17.844905664417585;20.468015458656627;51.98710141816339;39.75886037860466;23.20549938706617;64.25142553709873;16.256830631667466;40.71559042731644;46.69010912342452;56.46938254147461;48.06734920025428;34.59144380133274;60.78446085783427;55.51893391355849;27.530619644576294;22.420138224732113;30.16412107928517;23.676287992468474;31.139479527408525;21.971282173214824;20.362226451021172;26.506595775943932;21.916035085114242;32.895231325543214;8.762687262136017;51.455799081535126;40.49483970803479;62.94628439341057;59.07054169173003;36.56207269819963;48.07476890429952;14.380353951956906;56.205357468247314;42.20138088520397;20.02254408967652;10.630910526758495;17.89723160486898;14.656875477405451;30.854116623777447;9.439645033305732;44.10190465044689;43.3762085324358;29.272678770514553;53.43708342857845;20.484088878158918;52.024348731741604;28.188153596970213;33.370313916393144;9.987362122687244;22.15844414280352;21.159145066721916;9.274616589860187;18.157178731864352;43.45291411781311;16.112610321101;39.264890050814174;54.51522440211401;24.714673364840085;54.226423854333625;26.326989808149172;23.04307136345098;14.39856784247916;23.761277283029397;65.40846151368306;25.373947574199324;17.701367846928683;14.624077537906183;54.55556280167181;14.699751022555944;18.178240579518786;48.798087159795;37.82754176038222;10.911327795566432;51.57928531999542;16.52125156102375;36.16933731007424;21.425489854237657;40.899756216835826;17.06728638175435;9.524524907247175;42.089836695265795;58.197805037883874;21.505369350405708;23.42880884089021;38.07916022259366;6.574910875423541;27.420203882555445;23.32388286271199;63.3672956746996;53.059775486300005;54.064378653798336;19.291629216362946;21.108470560181026;63.20147448326415;14.534090628192173;64.47401721310325;10.313330586330975;42.0164003628196;37.28067180344196;9.161377384214175;9.991820430757542;20.508729641496576;52.41606480229974;42.92048905825328;46.045727923472384;23.18187956417394;33.02456215153939;50.691556260899134;19.39252187926985;12.527872064809797;47.23699135565824;49.99421245877866;2.329617068124744;29.845413724333227;66.02010111367306;19.061066165967663;38.512880024575594;50.54724669537696;52.5830199881727;40.789413029019926;23.358467299150945;61.56229904899397;27.209826131816424;55.646810734488405;22.79396995286877;24.785335805991853;34.66479857098707;57.36216855011145;39.82614889377945;62.3309943530304;36.02605143421039;61.37411434169389;7.49398991635927;8.900084109953106;57.62877577308822;63.22316992838646;24.098137436960677;22.884996091159067;35.259744564045185;53.65237230476385;31.9836801145704;20.397298195655722;13.104317964327114;51.427063750399896;36.44228034324177;63.50475446433761;49.427831786201196;10.881536640859347;6.038590700324853;45.176623171604426;31.073119092293897;17.904250566989006;59.457279645889855;11.269301699297671;13.380702669931468;30.78829389920395;38.96844554004694;46.500630922739894;21.17877516768831;3.4148852541074963;41.514286439371695;65.56147290175004;10.20004847922267;26.02977821055417;3.7395777240014496;20.230355187815192;12.353854650322837;39.92706341190902;23.80917237545174;21.915115128908077;58.46864230962372;18.09077404508344;51.190999838398795;11.333498443482224;54.93277279070972;62.13002977943942;10.587525770122202;34.542374284972425;52.91784621344632;21.58481651426504;25.721687643045794;28.010083458067836;24.088364156162925;40.81555247231763;63.37347934494089;46.06666564975251;21.039973799224413;63.30321091017579;18.823671103563743;29.177977637029183;24.368849884676504;33.26757779366426;27.885372915085217;19.32350154558851;56.02800880271384;47.13142308474923;2.9481552634016195;8.89023271053458;24.586001802738686;43.19305253275074;22.861260844335714;36.840461450830944;44.72508820679772;15.371692039001557;49.182943873844366;3.2227512223662176;17.272634020369512;17.149672204265734;5.099842100690132;49.36629934174715;10.9159676238459;10.388084419798702;29.99701738752097;31.556873409593166;61.95104219209557;39.901851701934056;54.280592450863416;19.643670864808087;56.343928290313954;16.697856162029698;48.980453458772274;23.81060670764419;65.21558227302783;56.78252526985062;36.31590471800972;43.108147242971754;14.85507362392428;36.99940326025464;6.996656477155137;10.886953996693274;27.17890607052598;46.658470565735556;31.703543403304383;27.79940307959416;13.693966810254803;11.17283852985753;50.48706990787749;53.96527963182489;24.639137552636267;17.66364288683356;17.596614377586427;10.03925235338781;47.767043893298066;44.19169925918497;47.304795093434144;27.977492614527232;47.12266038622581;47.286901141053335;5.228751693609017;55.52088720349655;31.04678548039219;10.661547323546113;54.160630171270334;21.13039423840174;8.734607565984776;20.126352812180045;19.75229722779745;36.27494411930261;62.49588308760626;47.03452458436815;45.77965126994717;16.899502142635527;50.95629840978942;17.673205507436833;43.89002618768231;1.9832499039558737;19.165460208543546;25.137042943135064;56.58166919507651;22.76263229447176;46.131559018294354;25.99875465865367;38.50443193622204;35.42794497861638;11.527932183123957;14.593882020621292;40.9126791923329;53.06274553293633;42.54293718328512;32.49058987303164;6.319310853545523;42.19537678199943;22.941613381007027;20.220337319008372;56.832210052280374;46.142323986738276;62.40179289753234;66.83040660864106;57.96790392328087;48.607932280781185;53.28826171568896;46.87060540605596;53.10995242101224;26.382404790528902;8.611910788251091;53.789143115203714;38.42184354234659;10.376083007589866;40.84817356949467;3.7998315185153744;44.375320471997746;51.444740364543364;42.53803676779096;51.43777191382759;44.61250228645485;48.155520021083824;45.30293491291107;5.553720366093362;56.07574143955105;27.62517717322918;50.60781714270218;51.642754409486585;17.463393884264423;41.54433619485791;31.791800521371147;34.173115176467114;7.325327427801318;59.64562730528489;18.824867010698917;7.425164713446072;33.783711381079044;34.350237871923156;28.030153154217917;5.805516354503784;22.508197283090674;3.8095033057692924;16.098931220028998;24.219610960329867;15.868860819634195;2.864251346213045;39.72540780825757;44.46613190073225;50.01782771611766;26.260720878030753;32.476477761029116;9.774085296821777;55.31412404442256;57.307496295935515;51.11433934734557;50.29705292295875;17.294226585707992;45.18518338302509;32.89070325403056;25.61513877457965;10.534954027506268;52.59068889952143;14.853361792675871;6.032926549976628;41.26965376113082;4.272088223400248;39.239655085397125;63.40529428454886;22.983794664174322;54.337312634354355;5.641035139058784;63.214995538624976;25.90506855835285;20.54881113905447;31.74967980433138;10.164511111397387;29.912731780884588;22.368017607290366;60.89010334981113;35.3417574795885;14.209234876143334;7.190845523334838;22.65193787364911;16.081075566345465;38.903861093970356;60.4502023650761;10.221562456943946;60.18161291748238;12.787545817123181;37.6353340207292;25.96141111045693;22.586892243608986;8.75078174207058;12.3126941546708;27.375001249408136;5.177380510368374;30.894635966703273;64.8489451931859;51.27564727141169;48.0365720908983;20.119842389679835;55.60217485491611;64.54138791402315;32.44267982244507;49.16781335077664;20.39408737163319;47.77540909860737;58.63605315738162;52.31796179433791;46.14021946602229;33.31705693312939;41.74342700848072;20.517919595558677;4.014966833063787;18.50229793699884;4.86175718657877;51.44850961252145;24.246847904426186;52.42097983416789;55.592946165831;52.082257682217914;26.130488677800663;18.08596001390872;33.08126794786499;26.164446312087204;50.01691774603326;59.26581981157416;7.62162273521632;13.750092432066841;57.61412527314047;57.219833288900126;41.90374831831345;14.29345015845881;38.908853644402775;52.84947993230211;21.899459909941395;18.511446597404458;25.993230352252045;29.057195285637693;18.54066079530566;52.89471666505366;60.16034795652729;23.41639230911517;2.78543274224845;43.60912262619553;46.59828782918225;20.46769327990039;24.489128529759693;48.663801192439834;32.20139883442614;64.31977839106725;38.1998762616213;63.062834810569974;36.525597630852985;24.05254961410655;21.730143167287874;13.1637082135328;40.36192321426723;44.45452756056392;29.66639450753223;0.5947520399160648;15.702242706373998;26.69185206152511;49.154663060206005;56.98690678640742;25.822815568712617;26.69067053795497;40.015396952452825;28.749749027847194;60.32063748068235;53.36638800508317;3.9595544946635504;3.333639666411686;61.544264738742896;18.16410709072343;32.99161832649222;16.693804192157934;48.879195476704815;51.59896187779455;19.98343334718234;56.494338287254664;33.186896461299;62.29383065440142;8.895956091286648;29.918733816695205;30.12206059317859;65.2131171455402;4.365333015433417;62.184423589606325;23.037774431539834;25.539816565934352;7.879801506195729;58.373606355330615;24.059605796651244;47.47532549263023;8.705602975957976;62.880778874560214;44.805015475591375;43.431396931886624;44.07295022839984;63.82282091175937;59.764235315035485;27.540449046403857;4.165181745332821;54.60492606080213;48.735163587259194;14.353904087828601;37.373492505861336;41.329349088288666;27.341895708257564;13.622009447715952;45.101064504054364;20.609150738576453;55.18205992975085;58.16964102417592;9.447879454990039;43.94445503808666;57.62338889428494;50.94520811377187;26.877810507317584;3.0834002167466026;54.067700263872155;59.99182496798901;12.954094948063963;53.53758770083234;64.70794603779046;24.54788242847216;63.152254199498365;64.46428064989875;13.911064755971497;26.262596864760255;31.110442701320906;39.96861218351312;56.258556723965036;9.519128797630158;48.19293330311696;35.921970939549794;24.57026543911915;17.109580103217855;56.24963438120826;11.639083910315264;52.43465173137289;55.66482736394763;14.685014183019929;43.62931082649297;19.364341684619312;59.434065778709694;39.30031412540735;33.44361072689362;54.936746436865874;26.939731590611274;48.38857842533405;46.005394024818116;10.094056033903419;48.08348209439105;
37.644030620736416;0.0;15.086588427430609;33.655279057606926;17.423678194860784;16.754525317063706;12.487977235505385;20.49561175538352;16.510170151196828;36.19248501381301;32.964644400947385;26.196988519475145;33.99828080578944;21.672146460555354;18.8866493552537;13.434057217616669;19.56114820120007;3.0219887645281656;23.74592518376943;26.386854250074624;14.949545589700223;23.48925797429281;38.127730589648344;45.39408440828466;37.03361390815394;5.027047649626178;10.103807730817202;13.994951527262629;43.49560293736654;10.3171679899799;31.485142405431098;15.263729595655679;6.0593178096591105;14.970422549814817;30.45156118947571;4.267919567630084;26.20633087772714;28.044870372723178;29.21767525414062;8.340266380828718;40.98291384076559;6.057809503948009;26.288642559598728;32.98650613143685;3.633668490989967;13.82492415019181;27.467277805211427;21.191231956841253;21.981372519166445;25.76566985852137;41.58601317226051;12.718474285434388;20.889958314178212;32.10475093523348;9.677231098182338;17.84481696016533;11.380542650378436;20.16810481886381;15.863747005658682;27.37584255822416;21.881173388356817;43.65959367792787;27.601398806921008;23.90397857318564;15.147013442702688;42.994387403199006;20.091929545575475;6.611926365874356;21.922854382872956;22.5615944239867;37.45714903925558;27.65338649326771;37.352219961104424;27.624677390980683;29.567886680774603;19.335139037775452;16.863574493615015;22.116786270405843;11.196667800174005;28.686029276544964;26.28781438524196;16.78755276236056;29.962209860239174;18.2066920558733;11.388648426291542;19.115523749248016;29.412027397775486;22.406596269313727;36.07049229518891;15.745663704169289;18.26767902918286;40.777824047554304;41.77514755089257;15.057486002996457;40.532661869071575;21.717980184377964;19.009666104427758;28.593627448154244;14.592677545389435;35.425687239521956;8.962814637245751;36.10894963138476;10.631192084268118;26.864209553717572;11.593137086136839;23.64766020087603;23.700696557397603;3.7386691449181373;22.959240180910882;6.865746103542228;15.433773276578929;28.178746724270482;12.583608865722466;3.010858171387417;17.25795827254453;27.151191996241344;14.266915548288567;27.40477498222909;25.276823375097678;12.542173113373456;19.19942183301673;36.458426219707206;2.054005166434701;6.822949390397717;24.03344248210975;10.18248379207938;27.718244919992298;40.201391586221824;38.807931798184185;43.27931489984741;15.809049821452613;17.84524923569378;31.39435594966753;41.287650049605226;19.049272924232763;35.34739313623423;18.85841901830704;11.571050543425141;40.554369351606944;18.96605363045374;1.876925238665097;23.360561568742924;40.49830340725178;15.202990582076929;4.252611894667549;12.345710089096622;16.099364634486275;15.174949997587454;38.31142781077168;12.32739411866685;17.808799304118395;13.721872544512598;39.928635272326275;15.865927164387932;21.16623382741824;27.23692400535397;16.517328678728475;23.155650790469675;26.42374476108825;10.951048357404433;16.02799827087227;4.653412269499572;38.93583711873704;32.225171948415635;32.29885977519868;6.202122055003558;19.101046329766966;15.952689493948387;27.132274264584176;21.25384198095341;16.5364217680214;24.84232059273683;39.978568222459586;19.78225348186363;15.753220728587788;41.882704896394394;6.3303724027381065;39.31580465368173;27.216105048439704;35.621178383590795;17.77848948753659;40.34591249122342;19.96448713766723;9.69850128819117;13.741857939394965;25.196486839695122;9.52913725453406;20.334074512909638;20.331583092227156;2.78581359699613;10.258002390766013;13.157525883881727;19.064640500383046;31.694673034474327;29.908848273315517;37.69641313287717;42.026819055801475;19.08078160285725;22.356396662236786;25.473422422241406;6.139477484331561;28.5243746343989;15.641314654777867;37.33980048410197;35.17971757884304;11.25070791458946;19.1044562915744;20.27101361855687;20.387384634847557;13.680980156888044;32.40592117756839;5.653664427325678;30.134091315674258;8.51301137132399;4.466160681723033;42.9132025035001;34.291752552101876;14.144037374929166;17.018130954009493;37.81410389814639;24.009539046660624;25.933564175156107;23.09216691337753;30.497025435450226;30.137174374628316;23.962321103984415;14.098695410636493;22.01234007802508;12.354176918306967;27.608933484039515;42.72991144610963;18.927218189329427;20.30132247355965;18.599361000927857;20.726914961728536;8.332494931679573;17.872384986842572;14.502275123285127;30.747592279420715;29.435121273265977;17.862815928049283;27.459301261784475;11.732800625137644;12.191535891780333;2.450231999343001;11.110609118953493;40.23737208898375;32.872568807971575;21.05827764998454;44.23123267208853;21.601013324476426;13.161354491529586;30.48154044523565;6.861354194388816;29.601952261264184;27.505616220762075;7.295890242862416;29.738890887229648;31.704917948651804;36.58892431688683;5.225475062060745;12.215478008952138;27.79756806907267;34.517941940942045;10.464395399757679;26.337827631535013;14.240054970534727;32.430984223157424;15.300785637987984;12.187636893694036;32.144044473317585;33.263103857297324;5.409280987879822;7.174092534819792;31.08622560428223;23.12932194104346;20.96753606939391;18.966647114434018;22.917186221526304;7.101031501621854;22.889499951263964;32.73230164041768;21.336976946775508;33.942017171919034;36.98216183611238;29.722477571474695;26.637691005077194;39.404381861975416;22.635592933486357;28.947989624470623;22.187714242397707;22.407754537063663;39.220202987556455;22.615638987644246;26.575187388355964;24.383300922916213;20.502682889754638;9.943184704072452;25.243358155924472;29.795107243211856;22.897146416266096;38.09863047396881;19.749607950890187;3.43786623888734;17.92880671913697;26.563330025932224;35.1762662298891;10.026261904525219;28.083754388985945;28.25256162241735;18.65610008945481;23.798465853846213;9.861469591511975;43.354704437962724;17.14795823868226;13.558320834494856;33.319735098037526;13.857777739802065;39.15981004317499;26.786978326865828;24.42678272612186;21.504013186907684;29.202244574194804;32.16330295842524;43.899402587572496;45.87680887946472;17.316759594832643;29.987117300382742;5.8277400069713545;24.307880595034387;22.451591140541794;16.89829417758858;24.58320357453191;32.890910309517004;35.64807303981737;44.094408241112056;12.046377944435964;20.50154632809079;42.704140963832856;28.1909359140763;18.222242364549384;15.94802730617629;24.668612600447478;15.17656251182144;21.446203126419;19.742068499980682;27.23151921902569;37.52647212343222;1.7010842443707517;16.799161649816412;21.27367718582614;40.81612824687431;29.961626933242275;2.3075366214192816;24.765283062481373;21.915446110048073;7.363064320227531;22.374424819898945;4.0373935516378205;15.447834990883534;30.21283405516413;20.683279799662557;25.162395545857787;40.04371415334216;15.30628202565348;33.690151122741135;24.910977217166693;23.337728351969897;12.65285881580954;23.95988874467201;10.986586909532662;43.60963739699646;28.344508807898176;16.83246611832894;19.36606041047474;11.551179057600262;16.933973252107823;7.247967916083348;35.67790061679954;31.33674582368508;17.001025597241302;25.65658365287684;30.058146327923236;22.407093134993854;5.502664149232515;21.264043339542972;22.05351720530047;21.15107590504871;7.395106939736913;26.583932822896234;14.236144717229191;1.6058654936347447;8.658508432029421;17.44649912719367;27.907163772949126;30.717968532499235;16.610502847592304;27.43703095071988;27.233209009123932;20.51834295496488;23.276745424976546;20.718169507455425;30.8049360634705;35.29298886841121;31.26998194273387;5.006002941152459;16.89317453699609;31.667180464616013;33.19149267818633;18.200307411504944;2.9793928228533204;17.736577681615124;13.440656559560692;23.596068272384183;40.641011809534064;24.907891145072405;30.940544028440918;23.17484918726056;28.05143458600598;32.530775486039865;6.367142387636433;11.015461574925517;13.41498702580161;11.878848065326048;8.061663911689996;32.50529609016125;16.432219882783883;43.36658751314076;22.857843132545675;32.15063877716585;29.777607527701207;11.37929627861656;32.1002720100264;19.20613795492357;1.2556900293366278;20.29318311280426;19.741154817551664;17.657701601924828;20.006472042573197;29.373938200522744;33.7762819381389;37.48471123605156;20.884276986630645;26.290492401385134;9.166717164787958;34.5909963798464;7.089320373849669;10.641774430814952;37.769019909106184;11.278575107763412;35.13000252410929;21.793801545800495;12.852773534019923;40.335769100022404;26.6381640812214;23.978072162130925;41.727650562725664;17.009532792114207;14.89928347968683;14.498349925994171;20.418050981811188;28.324520749355322;11.06824186211553;16.801956059322052;34.0146074757522;24.895002763914018;25.65290118716116;14.82536389109706;8.32343107086418;22.135517471029786;25.264086332104146;21.70541917543185;26.765427893320936;8.941998677925532;14.338701129870167;15.262266124717915;14.370082982005089;38.07490836689132;7.412907488691885;30.31963624882391;27.125158936774348;2.8405607317222397;15.369211971939043;41.07811591884133;11.087476250341965;19.646470476229865;41.857869300165994;8.724796456590909;38.10485872140785;10.418610413241774;39.533960258839876;19.921454953232058;9.800319642780648;19.60535305979284;18.031607453451024;24.089461234981066;21.449639266093428;9.467994039409097;20.98728075729933;38.050204683796316;35.17903007914881;23.469401905871493;26.329337998145995;15.026161231186114;16.866744577384697;28.316621128906366;1.0667794968986883;12.865658347816508;18.153862818503143;20.74900366551342;9.951973630308933;26.495816120979786;3.480907826112804;7.46469970227497;18.6657250515201;6.494610903857634;28.225380933026074;38.25479236800796;3.563356668060324;35.99973318208299;13.171474459601136;33.401415157088834;19.76506439680587;19.15744131287103;4.993994920821532;24.259610278514852;40.46760244924196;40.66990006001963;21.721722614562243;24.18301508703791;16.92358908083414;10.37964194400634;28.321831185350444;23.95557869018711;28.330219429269043;15.749909932681492;12.233804895742859;24.645488131123397;26.183782903555365;10.765552316556219;14.525632941414077;11.644660898255587;38.837083361535655;31.221689817009175;35.12864734704435;22.62406184119064;15.813074249158369;42.21702196162267;19.95094878081357;33.244622733810516;25.07645761073363;20.79875609066744;40.466628782296375;44.89098854902269;29.871073394336808;9.172036978421007;34.85165482916745;36.632965446561336;39.58381853210408;37.53840853692839;23.882241252595794;39.50067746815584;22.356861492558796;34.66367725495056;14.122483089804437;23.633964925105527;40.556618996096724;33.796472222491126;19.056082921592534;22.113560773210118;18.555883620008615;16.923328638231276;41.27184781819962;19.117506144834987;24.35950490592964;14.119417096180392;24.321970408906036;38.938345003801025;25.54175323598059;26.625712118756983;28.40956174563702;13.333893413398178;20.84538318896456;19.035358999314486;40.06585378137724;36.06855335778907;21.38160789208129;12.433559697001112;26.126265595844295;8.424845553357535;34.47539485170603;24.69795946539613;8.126279190816586;28.50095480073668;23.79129055948055;18.80541080056784;9.498203541958059;22.69384869640567;30.148239423070493;9.827699884029213;26.236313790957155;36.43734918081183;4.191872987735681;9.346907543976354;24.96541897214046;14.426606482899997;19.333986604864197;30.26952109471448;15.307523372631627;40.28004807017757;16.766831967150097;34.51527312863664;35.89656191219368;25.794286956447525;28.296198066872837;30.013045192057;22.103977921253087;15.982204740486635;39.51662427449593;20.49234893254959;32.85879463972112;17.670675582531864;16.24824215431953;31.79605579896577;22.711112690995048;23.249605642766422;15.53362973446791;17.118364869350497;15.425009435233617;4.637780972559548;22.902052251466536;10.381134482306031;16.140804573169213;16.477530831610743;37.36983083148588;24.319344568957728;16.514401944153622;20.051929592528275;17.261414749754838;40.485783045259815;17.441124528249688;32.85841236814763;6.897133777045618;20.6248760434061;5.751837285210681;7.119383511368042;6.764699280307752;3.800420546537246;13.037831116453784;31.424639188619373;32.19481135725058;33.44313641288114;17.742221769813515;32.531998935706206;31.617020972752254;27.329176769474323;15.144327629376113;21.184180675445905;26.867706258310815;8.325195359339963;14.106986551283848;37.39505422990349;18.1161122658726;16.70245977545524;27.488601570544642;20.82672232490984;3.8899652936420575;14.117845069719703;22.988663802432704;19.53436742725639;27.918150464079343;20.839709461539055;21.418814849470714;22.12382427664995;11.18605499535574;26.66382966923553;8.37347066975675;39.079809852044264;28.196057748354622;14.267611394022177;10.645212994215736;8.841563880495398;24.695410247048894;24.407111899286853;22.90806780399708;13.788462141346711;23.811226933565603;35.46469120467053;33.22770118047381;23.814212769739925;8.310307030542312;14.762124619283371;7.157670028252644;21.526009461534137;35.98135892791245;25.065110492404568;13.545984858023985;36.53729668347011;24.529289435163445;10.229639748099073;18.611680233849984;24.281490648704057;14.621910495847164;24.360368479027237;23.176989660905832;10.256024285037451;19.772159489632504;21.164806090874986;17.85587542901475;35.791281802141164;23.601772914104945;21.19566938779907;13.368822871667932;5.902235948522246;7.143592368732537;8.524339590998693;10.011042759109632;18.545927173597065;16.055930523900397;18.26456008421978;28.355166956624146;25.07246254510199;30.681615115192084;40.22975601759326;19.64262580109949;13.98223061610948;13.104661805101529;27.72927714425642;23.6876835402653;27.743834854822484;35.36799695397663;3.7221485141492843;5.917252998317081;26.133688642334555;31.192882120266134;22.234291084575034;26.513131054935663;12.329418261604514;29.84083661503552;10.154783514589846;22.05218218754165;37.82600408268717;19.619148590797785;12.152736854951636;30.24158169206778;29.091025056585224;39.80961482296103;25.736438054482424;5.495150765566082;28.226458010309052;15.27189964740004;31.471975966644507;15.218632900049041;15.717075767010874;27.54045267042072;31.443318535847727;21.20276596962103;8.323853632667658;9.018111838129812;32.246502503419165;26.26918400466259;23.460638184970005;34.06465501130841;17.688710503537216;6.718312547965955;16.543445043485033;26.81502818723155;43.2184494939156;20.4083135196049;23.237120698346278;22.034666432337584;19.209510919986485;5.690520219707889;23.287755562313063;22.22888938669648;10.233424068145299;18.731976686616527;22.179707186053243;42.819689492605626;11.751163069689294;33.89121824392173;44.60398773733596;13.19641992987495;17.78885651471114;16.422045366854327;40.9886327927215;24.41979184975663;3.081050326410021;29.375592953526116;24.120102356791655;7.4922726822597685;20.107676458866642;23.272188456699467;18.584856958883705;7.083048930588241;45.9667614682954;27.36441915372549;21.447160765748333;25.4233023038128;12.528950588821859;31.10744688089456;15.400424063190316;16.71036274930414;17.581401092012275;17.477462579264444;18.89799627200677;23.147890722691685;26.327497046761483;9.013827464744393;37.77327964493704;42.81675879494823;16.880462868178345;31.53078587632017;44.76421536299019;13.65218742831004;26.628710524643182;7.847076333020384;17.286564079525444;14.36250732318674;16.932027451807514;18.902808717842042;16.045422759165017;33.04531004071601;41.39492282677374;28.406443622969213;31.16100225735279;24.206159751031173;27.34114643940978;18.526029890492573;28.798926085049484;27.130750459740142;11.792196151253725;25.340409612236833;36.88493208606619;13.956296469278877;32.088134881053186;2.6969606699662245;44.29067128125325;3.7601836907089323;26.04143314320597;29.070363481682158;8.170989024988614;23.48523691272743;41.00151057755141;18.89218951092277;20.654131209746918;35.694641268889704;12.429155614657272;29.121181339923016;30.170474340490617;16.28957895638167;25.996389098384974;24.323694078958788;25.867856127099703;26.025552706430894;31.74101372019377;27.2687599722773;30.62192446324551;22.991853077548495;1.2198526307151476;34.38683838335447;31.140558079040318;44.59832179594626;18.91052295078841;5.9477413621998;20.360044221198205;21.56841041180652;4.671770406699988;14.259697814548131;20.84086969175531;27.04440531929172;9.728214317672938;13.651891728554391;36.279942103548294;19.583495802546626;31.396463294816275;21.721184402194993;25.449512346036876;16.54459231558936;15.710531232357104;9.352453752143855;14.481668561950908;28.50582912090256;15.073516484973661;22.513397754481318;16.410603235015948;24.733839435271133;14.479341367712887;25.21170570597423;14.48306815763216;27.892579379705417;9.931811138146895;29.08451616589654;31.455606352015234;38.57199035821593;24.353494296200758;27.567843518589637;25.272629650352943;35.69099020659074;2.4405622129475257;21.04610008528317;6.3016353528379545;25.491409079220663;25.404272340494806;17.503957334182097;22.617118221284205;26.41469515394144;13.532377698101337;26.871470014489073;33.6697392409934;9.260814192856346;10.028152305991666;37.134161433839786;21.910605732160334;27.135449207336617;28.05832607469591;23.005515556680432;3.204968463794571;9.171571456321177;33.85840681376819;39.99496950021792;11.876190328307123;33.40964691570588;35.012156217826494;34.82136140146282;40.276205059512165;23.315766396179335;30.108354851669535;9.146289162359883;13.842830728961015;41.545249646468555;25.73577391664287;23.623107405699496;13.64871403236244;26.3194150546491;22.430571864971682;24.903590990518246;27.914403810852985;22.02873878358787;17.46392028010217;46.21019847868309;22.735540889065362;13.465990081169181;35.05388593779495;23.409287588372024;25.759645510264615;10.644899331448828;42.276502823901346;26.185572135790963;19.49822140356343;8.529246924296647;14.347757226662544;13.354008369478487;28.49463362126816;41.51551744204362;21.969311563580174;10.885486060387674;37.997947028807296;31.99088486377225;34.210531966679675;6.688172994121922;17.279564191286095;16.483239523074147;20.660710065839822;24.029917516786274;16.97639118482272;40.541264401941085;21.753458889265133;28.10944811874082;36.29020692433049;11.766689495941954;27.202279058511348;36.4558359512614;14.337068420223037;19.418794712378663;24.62489380676667;10.838533838178385;24.197713976634304;20.170962063438466;18.93132920465119;21.303004836273285;16.013216863645866;18.743147465648956;32.125604749539065;19.68328946663391;26.523761907370453;21.04302090592556;25.943541408584046;4.903930291529466;33.61367337750443;31.350922365458906;13.026630089399337;9.111787338898365;11.426745728662807;12.321662214427432;26.50893925605821;32.861433936137665;18.15221114664959;18.58772041562694;16.24629679378407;31.99372673187849;21.088956591706975;36.477410006908926;10.475085268724222;22.85194897882184;9.766302053593122;9.709183195388631;12.492006941780899;16.38577341441236;32.859386463305995;18.65030254368199;6.597313867382933;30.36138005557994;16.738526580536167;17.0306492663194;37.01437883395014;18.86530957892421;24.84471477372118;4.734189209021531;25.20748943342236;13.485415502975473;19.60312044431664;21.23292660934005;16.31490280923141;22.912567601565126;12.33129404267094;39.52081515866239;21.674137020197364;17.987140769217223;20.11701451270207;27.946680444601135;15.361603768380629;27.093522839249452;12.360019928046842;2.4044305708600495;32.12064255338216;23.97152008275179;8.08963565017627;15.480178305780246;5.270828074354913;8.10762673075485;36.7255657419242;5.541092820516977;45.84446116560158;23.478757697683037;21.672227177376435;8.696020762725071;25.665463747989563;34.21832415837172;22.021853603420645;12.041876475217782;15.670035931163355;9.271143804780511;15.66196246102593;12.800948854973782;37.43742897473718;22.026549025670224;15.283464724588617;29.0154432248605;5.005177919110489;39.8208209004414;14.312332054908742;20.845104379347454;9.789664074151423;16.93286129289106;10.99270403903872;21.094949423283186;9.983264453885884;37.688764056946184;19.124746098082092;28.919566582070892;18.951431273118533;25.352254139682646;27.469149397121303;5.369737814397272;12.183244885238489;14.787161718082734;36.156806294591156;22.194190109192352;31.445279785468593;36.8057160982202;9.037830752431365;14.335338497250186;14.587913544492217;40.06266973731419;17.855555001802923;34.67489237866607;26.892512151900537;35.35500369636266;27.339756826849626;40.08901173600449;14.462191432220198;6.901751675509912;24.22697540958578;13.351197762910662;8.08733869659671;30.634842367845735;18.088016446362406;24.203275316881598;13.487574882965014;16.47628852944218;21.58445042192864;8.035122985019575;10.741920227143893;12.369352266943766;31.4123257696584;14.95705742757075;22.848767531436547;36.03559941743454;23.22151829582877;40.94183939283913;5.404471721804108;27.0241284561097;47.318312654382716;19.42261949739854;38.47368955077511;28.144413686439503;12.290548977910293;18.179237386727845;11.646775558241524;41.50167861333615;28.176273622952902;18.207722437442445;26.545770332899636;5.423576720615518;34.8346991343127;37.55496055893109;15.21777645571791;27.856392666325405;3.135678115120476;23.48194422239583;27.427300735623323;27.99828611451232;26.029227571817845;9.134275228065395;30.168927325795085;33.69107775263174;28.950960217191483;25.589664395168885;14.427186101396408;41.20366996241821;6.9451391131614075;28.030011342206308;13.733725401081522;13.895636651161356;17.626289863410594;19.46263417530148;32.067607449410524;10.211561042161389;11.619046056156707;41.94013056918345;10.133889914355393;23.35020416839583;21.9933602722613;8.779092583666063;27.896788321376935;4.392739072814195;42.13298828362472;37.89402932007917;24.090448318461448;32.78308494282755;23.1681917596455;28.698017163425064;24.039245750259592;22.856089420592994;15.77481470539594;23.56980926667394;25.715791366152555;4.734862059881592;11.4826397267679;14.080718860926606;22.587544717703995;32.54415556129278;40.55098537066785;21.183943802461396;19.576417308721844;13.004113895721694;25.14491482165336;5.795624397029893;16.29713014332623;19.913484531440005;21.832482549511376;21.09033383176104;10.324375323207745;20.551706952558924;20.511001319957803;23.06172404691041;14.683188116773954;36.36866377303475;6.53116204213866;17.732724695728567;40.79114628446254;19.163391015997988;19.40422900809766;12.241138829893417;26.68021369334122;4.46904356550607;30.99644934232584;1.1950085485282342;32.92018628206194;16.99639231674792;32.89314732818613;5.4869876707566325;15.280592326956647;28.05031368712431;37.56756219876726;37.134906009630974;26.441172070505196;14.273215033705618;19.809687213991264;32.15183921430218;16.42304730528588;4.073812788093825;17.44422457377854;28.13022558074722;17.264939701164558;38.982958572284076;36.14696129995641;24.026737932146474;40.24209247753884;6.834588088723454;22.276250600383392;15.122816962253854;14.92196032459417;18.2474505406895;18.87130686500501;14.421935294064495;29.33326716376148;29.428615340566214;7.950758325754751;25.04941492632219;27.766573963591604;34.169592891211344;30.942479283575565;44.718553339567016;17.874737824671442;37.192507712742284;21.576171100953644;17.631372620321958;22.789779712739186;36.23884682620517;25.265530071689525;24.1445457005424;8.88911630424222;8.613279880394842;28.085625025931115;28.641182008529192;10.16033437622006;33.765845444905125;23.949084607234568;20.597716226817333;35.02241265112915;8.002897385629568;4.968846059266585;10.933236859929055;27.682645202699387;7.747451895958977;42.32453683597079;17.55335569546232;21.201356183742433;28.22945978203468;21.653873066369655;19.986321565911727;15.369434581139236;28.94364843852815;36.30603804207641;17.054269315756954;22.3505108701899;24.9924040463484;16.978519203348785;27.1506122032239;14.54250501527615;28.568544164833497;27.229479309841086;42.14774804164082;20.4526034584607;7.773235691620499;10.75816266486667;18.743175639635595;34.78169495005403;21.02464207263319;19.351646355197953;13.582920150912047;21.937895263503492;18.787237690517525;35.79585207080812;18.444189051751287;26.630639840547733;26.095782824904205;18.62700923775438;20.616721225666048;26.306648686087943;8.589455605287025;7.924834075816669;24.622992893620026;10.938755343077414;15.346506819776108;11.417179999885878;38.17220587518864;12.117612501869916;
42.97482425614614;15.086588427430609;0.0;35.41503251662306;24.798108791040185;7.748952672824127;3.21404434274038;5.756092765683632;1.9660396833350104;35.85804094045448;33.646683922833844;22.993346170827817;32.27944520262182;22.062712502858847;10.741740935092036;26.088248600814044;21.801946065904307;17.98406630848298;24.841663655823112;31.18483902648402;19.32118259205402;27.499949731494336;43.985392593897615;43.92008401129883;37.54125445966557;11.094920785430473;21.111159057612372;14.321270057807919;40.90862156477166;12.071387759457837;21.241129895072834;25.328218091818123;19.849575683215857;23.42878463634707;35.91654550167801;18.801349869591107;21.474546955938006;31.881051131758326;37.861371074781985;21.07779104510504;47.92201335548689;12.148800660214041;18.406555489533062;42.280665176896804;17.905360811788288;23.866161123940092;34.12758788521716;27.90356890330778;29.726499159805755;36.18987589630189;40.72113001162264;24.385406415602873;23.380381272424017;33.06910616534818;5.5468705209054505;4.7119041433641256;3.8225175968631633;5.081722525138544;25.217579475070842;25.067849711805284;25.851344877635764;43.18909229315542;15.42858714659888;33.8975829531817;14.426793058107105;44.15431225096349;13.638063114857044;17.197925822965942;8.92302199204526;31.89077212843602;43.45324360325923;25.363373540571043;40.27402285229408;36.8627308109764;27.974674050652084;21.847956857990162;14.423523540904101;15.380873990494203;23.934389881047885;38.499987005139126;15.146516401211676;16.486301067336104;36.071677733350406;26.14487933183334;20.63886569797529;17.458458322074154;36.55641162315893;31.634016750375185;33.84167950868196;14.82907388120723;20.081959037340656;47.58980108947216;39.5611878517578;21.2694371852467;38.10642562532293;6.649948564742395;30.088523558718236;17.68891883765044;14.845145515104017;44.40678984909604;9.600027352092994;39.976404973781825;4.632627595981764;17.57030495328223;19.577003750888817;10.539677951158849;10.993834051512659;17.31013319194217;26.92934916287602;18.98925242100217;0.9968958977548593;22.01961600022889;20.562029684294956;12.83878462550166;12.892321565318118;27.029752829932356;9.259263027608009;34.90995950106807;35.62477048584184;3.980803839497114;28.887516869037388;35.28207548345328;13.584491310127452;11.079465865870347;19.963177127865517;5.233007719484516;30.58494889254791;38.617143092557555;37.68441496963822;39.94134517615594;11.096970876999643;19.334358556240367;33.622608715647665;45.19550156790673;18.623298630696876;44.401852675313954;8.904843261227208;23.63585404690356;44.069631150450995;19.26354605098826;16.718097602867964;8.689536255830747;48.48565360195953;1.6593081816109736;15.690913491486546;19.265978219343054;25.042960031563457;20.959952992328713;42.928811690870134;6.577641359418139;30.266681713018162;22.720058675618212;36.557347926022786;2.599611521274735;16.679453434702754;14.06492663019939;12.869456480226999;12.42846535957352;17.077435489282635;14.102407813965243;13.305999596252702;19.306897178036476;35.074603614293636;20.904329739090553;39.227520018179554;11.472704684179202;18.180377058149215;3.6598042348536173;19.116670897714524;23.835164252903944;23.211847783793147;35.71986046594281;44.07755122155788;17.10528656406575;2.3276292134659347;39.98447068645443;8.827594271272726;35.8491047368464;27.806113288886397;32.70331158510818;8.056791310807927;45.16878770239651;30.936728619251372;13.19680628942712;2.1936102724047055;24.801755488048904;23.325614671202736;6.098961462702345;27.85654422332633;13.39325511882605;25.073636201987103;23.98201206408673;10.838325435439268;39.50393820782148;32.126920699791214;41.80356759862525;42.79951668009617;9.531885033326057;27.71028055389753;31.12330630651725;13.178781636875078;22.568721974338214;27.9692739595392;37.3810930462637;40.56617019070919;18.095542600585283;21.2470846389894;15.222814577561277;23.50125930740197;8.056101905550086;23.620113735870433;14.668775976523959;39.966806150981604;19.20351266500728;13.228139445800272;42.194969275174195;41.91397801126086;19.372387195603913;11.353377485539456;46.685917395733284;20.526054699291265;25.221795392703182;23.822666040509624;26.398474935987302;37.35137641207756;32.10614055095245;10.460211848034504;29.203555595025406;23.227892423387722;19.826808450376802;42.89971600323982;17.112331074546113;16.96769378775158;21.195041503862598;31.36097572482193;7.522125508095774;25.332078472621394;11.505797872798338;31.00619013946542;24.685851138665218;17.695426063718823;22.82164604022625;3.8027921099159667;15.756241576092007;17.33260695705199;24.49658466960606;39.49842026352;24.63573980603177;12.051093059087462;43.23031862815593;9.220337030050898;9.581503315780465;32.39680539590052;19.06828548878343;21.969242481532252;20.990675497522712;21.557502561186144;25.45123251071251;38.829628860876944;40.14890152127903;18.95723158132392;17.59958328900411;17.104271292211926;41.57083201018456;16.23513989439963;32.036695880088516;23.829032749067355;21.239057836659363;25.865425098448025;25.981693220194256;40.54854511186101;40.88093884686334;18.815370815552082;11.95216196375218;32.563537956347794;13.321607159599315;7.554731345722179;16.731103064508865;13.54597438537853;19.09880637662752;9.367816976700876;36.76785966426621;25.50265600099038;43.10686791366672;44.51454314818878;21.886592557512188;15.170911805588853;45.375843679501216;16.478137185775324;22.690847587117403;12.445441813871126;7.360024423953592;39.36401421188073;18.493696929284322;20.076711459571737;17.102674454540107;27.032779137276794;23.714676450309394;20.49066677463063;37.9936236665498;15.181008439146716;46.81177942679931;10.279643668921755;18.069680272288657;3.3863330396354963;30.938237458759932;38.352180561649384;23.798626529330843;25.226074056127437;24.57716759987785;21.07956233388849;13.503800172829829;21.36583570941293;41.24336114607452;25.708390774643256;17.438722015982563;32.58638217201479;13.938804578656809;44.73886660438153;37.11330342089543;18.623134474689376;10.650365747142327;37.12790624266514;20.53400408186417;41.075550868118135;43.005833469348524;26.055826097995997;19.422090258832682;15.559152876465458;11.988674714454955;31.844521396167874;12.40812830335826;33.60475357869387;36.444609755065834;40.8430118681395;41.62166434793555;16.592143354011487;31.64807238759626;42.24192977815071;15.178836622696716;16.00072421574957;12.30297203709328;21.02395656291716;26.579104781547592;9.609030195458306;22.90377753034249;23.249289597150156;32.95411249938772;14.566569191186806;27.942369969323078;23.057257741807334;44.85417301591496;35.14566780823406;17.33249330902386;15.428544377470127;22.402537197140408;8.051063806197236;29.331455211359938;15.562266654428313;24.542484885944784;23.379781305074495;6.543288457553512;35.953637410077164;46.803561841092346;7.359620060627007;28.030862662004935;15.862070900414873;30.35587845880519;25.090980242963006;32.19487361515274;9.101745993349226;41.04708051175906;20.073840085628262;5.501249935358058;12.823394803085428;23.419819426070546;6.6895064768224906;19.65821034668829;41.56314876046378;34.894648822954125;8.14803638435093;12.941870552737639;23.873270237482547;28.875015564666587;13.721063281789675;24.659904515521575;23.972120567953294;9.364033290343269;22.13655350229938;31.851316282721008;12.079807435667806;13.795398820007529;22.991741496638195;21.529937630071842;33.39965825383803;38.43842592870938;28.42555205066779;25.77441674864348;30.965043713272436;31.852086371668854;8.419513302122654;8.747014185407192;20.627157088636366;36.30284266373006;23.633063947236224;15.58425198866507;14.855682911041937;28.69672586792981;39.48079470770052;24.731363125940643;14.095935669808716;30.19128402661199;27.216468910916362;26.60405117027135;47.32718640096383;14.083228615312262;32.71650065211802;33.30073547058412;20.65353445529977;41.78374498559576;20.324078550720177;18.991833184595457;20.774152915141528;18.64949103810894;7.438106529559408;31.12624727126332;22.852480823384216;40.369591644461174;11.467160803766959;22.206978150512136;23.994246494288312;17.617038119614914;29.260714681591686;13.974817659567385;16.340902137758164;20.95026665770637;27.402696878613863;15.373914543161492;27.553413092371805;18.501975513262003;32.387442035416356;45.62794047223061;7.440193027329848;25.7349691860218;14.135960148280182;40.8028908948382;22.155619263744796;15.548299984666533;40.77541042644963;10.958972646453255;30.46297724506734;7.040043089235211;22.643658874745487;48.83387139490025;26.962589334244257;34.049423207562974;44.95319211203909;1.9283954858622938;23.204856745769373;12.23838033301067;30.147298026913887;22.43505132196348;11.313166593909912;8.491048559650043;24.997646358602097;26.787536485569152;26.683104468389228;23.788424999483777;11.878036141985628;20.471291124811174;22.113132894203012;10.540296082116981;32.53718447360932;23.9442049513039;6.400015735003101;5.877844288835522;0.978109837821148;37.399520237810954;22.497242308788497;26.434377925559723;29.417540775137407;12.314508795992596;17.906914714596155;39.75648392675293;18.128222356931445;27.004131826996268;39.725473892369266;8.125763989608613;44.190313919626945;12.84037421559616;35.6988355228857;28.05879965551937;21.86470758163475;4.909109510446994;30.41878088263806;27.004652545703255;29.618830789002114;21.20346174005677;22.67129882310042;34.800030692506475;40.99729371133281;26.522033623284926;29.647105383566732;0.6911530734685893;28.3885991705237;36.7546804036439;15.459066951668204;26.79901317162614;6.90836051382772;12.746433403759642;10.07538553091833;22.816649243672792;16.041648275740865;22.547192702634472;18.50639811537367;20.534707098010337;32.54726305899154;33.98250878222677;12.646603753975873;41.89164969295026;16.490213900011298;32.4300929905811;11.879895788838308;20.849590840323682;19.918831646768407;9.174676714621084;42.988925016181504;37.464489915243114;12.191066193379516;27.037788629863847;12.090076218719165;23.515870294301568;36.539047752372426;9.231635805437884;35.145164073907445;24.03049542945278;14.308847460820077;9.56188729919563;34.120453113262954;24.033011225110332;21.057108154577666;23.12058490898078;42.63454393091245;39.651558798167464;36.18564385776834;11.044546932854292;29.112551601002576;40.863390085959125;6.4760818699264675;30.348065472148047;28.506133460135274;26.11720868467506;38.50388953327302;42.569836351772864;39.47626127705915;14.447000861034663;34.083350039274904;44.34505079027118;46.89495931824062;36.67655107629222;30.34217408398261;47.94357405584433;28.949521565775697;30.076785242937056;22.485959931879595;12.165079898923377;39.625993388258415;32.99716099468042;10.096755360604297;9.570053612470343;21.290120074294403;20.841985373716565;42.23736224511742;24.06792985370966;21.95762030354828;25.28230142733278;24.548083053448185;35.070006002126135;36.107171077127376;25.711993149587617;20.92543151620734;20.50384757155932;29.41503836920807;29.204899919080606;48.443139946334924;25.656622548723597;22.079023378989845;9.83117876455963;34.21064743348879;14.621862242328206;38.71478992573741;22.943042672768627;17.816257305301814;36.46925727593998;21.916360585420065;22.428660254098226;17.647035954875943;29.92501681766409;24.435780526226242;12.844813512142629;22.391311803131593;43.214816897953156;15.208624268577015;13.318381842179877;32.704661196267544;16.74773478594386;22.358273469980485;39.001143188310586;21.556125397731158;43.255538831487705;20.225084103176428;34.248679870823715;34.33663903958175;18.97020839999475;31.16096353743969;38.4800268974674;10.676455610158543;7.265524839911227;46.218528042349774;28.461176513018298;40.73379177985769;5.947452090393412;18.797888411651822;22.777611134195162;10.409307925900334;11.421814234041742;2.325641373055329;2.491175171305286;8.67842297852409;18.987371608851795;17.242289500938316;24.312219898164553;17.689462668281166;12.874602098620038;34.5342215768894;24.630310799958067;29.43611966134156;29.49262332019044;22.40201453611628;43.36565434140171;19.872445552264505;22.699235629761485;21.78898108310091;11.735222674638731;20.444730778605063;22.181889081889455;19.150310147125726;18.355073310662807;5.262612180748659;29.217933618012935;33.66876323822114;42.050223467294956;20.870127674466445;34.65146048955536;39.815619666191814;37.36508114797566;21.34741457293609;9.250540048739358;31.8604827268521;17.82746083547748;4.150432911958312;34.067386803594474;22.010938495970336;27.195279356141885;14.114590993118336;28.668892122161797;11.587910665382624;10.048582160008264;8.532716323466547;14.79584580056467;38.06415996570473;26.007832064963754;9.372643855238655;24.83399661528317;16.013902349180796;29.27063295791939;21.27322852299286;47.816723719826065;32.10014756124725;12.936135868139147;4.918150276209074;19.106553391788342;23.346426737935683;34.98467648720907;34.120932099416095;3.1959366312053823;12.663618447426275;32.83732512696118;36.399126304063635;22.12027793791626;21.58176088929875;16.51923186367993;21.78503337297966;25.44294339911918;25.32719003225239;15.901428392259657;22.966735898497383;39.805494330841135;20.585788728616862;22.64037883789662;3.592240902648871;9.396682230880065;21.442336437676488;27.592687148411425;8.758664971732316;19.38553820745288;11.233805542201242;26.944407670089618;16.503129864015502;37.41970216114538;8.731661553000206;16.07620269300539;13.350647821149348;9.37806283376341;14.091693302603414;18.651374108805207;14.508751968867093;18.685248185810764;26.200708384852827;20.42863979445495;24.021956274548685;29.04005015242799;21.89772613694078;47.529176196253886;20.33236686867055;23.58441860444959;4.1755773464710115;22.405372274554413;33.206549086180296;25.352909765815838;38.62549667490756;17.867502261540487;19.623635442797106;33.05875899495948;30.03552422441;9.80020558229201;29.766413004709225;26.72341351650324;18.041019288846602;13.984071453594;28.885187130411463;37.018426246012;11.420649072378826;16.475191175349927;37.177785227019754;31.06549145527194;41.61244445485382;32.0074573155964;19.930630684180883;36.9966239768546;12.914562012215047;29.47298371079056;19.39199263326921;14.938582206752658;30.802050833551547;34.56230221722182;25.452905103521186;22.86128764127322;15.628174495452544;36.76492938833551;15.969060979769942;25.417419297795966;31.55577053419644;10.601118933754437;21.405681702257244;19.924590744208796;30.555981751819914;42.823370537166575;7.394094395408617;8.206612634169646;14.428407154909765;5.259398144072537;11.901257989920234;23.398769349295975;12.911949494623912;18.631893757841482;30.23876904032597;16.221980684631486;39.39952516602791;12.078209988323865;30.717746128088322;42.768676575813885;25.305775515314266;21.14551448731765;10.729084910989837;43.28409583670688;9.906919453501175;16.058351777705596;20.10764100692228;17.14506821081326;22.568177917896165;5.663242914993887;30.094998298273612;22.523338620216265;9.237583188025875;44.505446966775416;32.46992235833275;25.090369540687178;28.46153125362946;12.219163846811158;39.26739445006752;1.1781447559001157;1.6976563320407696;14.319504316442915;26.760981290054897;22.57749934611905;9.485027833246479;20.734115090941533;23.595839587203095;39.44305323260818;40.005543716111106;22.832453180849345;39.70152397356638;43.84560146983509;2.0461948094715527;36.856211534203815;7.2817047302044235;17.388730403738407;18.879692241138017;23.408972005160564;17.237463456530005;26.836549654280645;33.337290042202675;37.770829282342504;25.561657706732035;26.53831918497624;25.783179790062256;37.06011346857236;27.449992308947305;38.75348669669629;27.020155282569245;20.905377800301192;14.287493632751039;45.76261632737078;17.91546467129411;31.569108071146204;13.321930176660445;41.97933382480724;16.814249734040015;27.047431526541303;36.54593500298555;22.09719541263798;16.174842282632095;38.24940314184785;19.669673107274658;9.433989502112798;43.260512773192964;24.871266265011705;25.744408612815192;20.446599473117548;15.063958464867145;12.049679728204525;24.736550806437506;24.49357669711362;30.95500205968931;32.21194507119789;31.904253172835624;39.0731008352364;9.494485172326142;16.295547357165365;42.78742655395506;34.0128991431125;42.70316739462828;10.287863147661627;17.9487186035985;5.2766504040413285;20.732377436620915;15.965202635277828;12.862170223832166;31.27048341486038;35.61177519775592;14.736195931532398;23.4241275802602;41.02911159125612;14.780636458323034;23.45900680367456;32.25760645140154;14.027432579197344;9.269447371986415;23.7965623069355;5.763813268439241;23.873650018783565;18.64790526075567;28.10520284952343;12.967197154190547;20.491938806656673;21.509045424068745;8.467297501879433;14.401807363533912;3.247305414751409;19.83689185836931;24.977648158730464;18.399369186933022;35.64005343896381;46.70323588416813;14.887459931327154;21.549361658548023;22.305347124748206;32.08609868525081;15.212230552190574;10.91859466671489;14.917107808127849;24.681065963727693;29.899807282235578;9.831631061495257;12.393371259122942;24.110419931434905;24.00616385100452;32.48529918422756;40.84116969645333;21.20946362049343;12.823939977448221;35.64665132591727;25.842000709785967;31.71880049636943;30.37277603427772;16.428944175792743;17.87383935990237;18.524834839974115;31.042321020538772;44.33716600875962;3.211776233375135;22.60877702218739;36.81001778044322;29.81984887712392;44.542483934059376;23.622149660024775;32.12146454154267;23.950964977620735;22.464054925623845;38.68296257676404;15.561784783892545;25.28424057527048;16.844986658018687;32.75335470918504;12.09337088945763;23.33938497552621;35.524737433262366;13.122419300949137;12.607217552076138;44.15922536703297;19.588514221005543;26.55967219926076;30.917537594520276;10.581544112919994;28.304274781359762;9.24969289126997;39.84771012559728;24.01216845473044;28.587137351583955;17.855195415997724;25.226456393921428;9.709649143729683;22.804751239205984;39.69115471654877;13.780378081838984;10.964809776508961;44.29605687558416;40.07927444692417;29.85249626337432;11.176399770902108;28.56378754421687;7.164515281261111;5.742553539539041;33.14483315803661;6.836996073788151;45.224876511365906;25.74174410221619;28.237406489875145;43.36784369690521;18.38235897606737;32.135708902364826;45.204132609953675;12.98293582169863;13.364639570368576;23.547099250226285;4.4677820769631635;11.457564971743446;23.336021385499972;19.46928129096486;26.803625928492377;7.2503951758660525;30.927545582032284;22.26204994754988;26.100991613742654;16.341105426904047;6.762289530044919;35.45692136216671;19.989933020963583;37.09068830021275;33.68263011493819;16.23356951591637;14.779742098847242;11.557112140699477;24.98070412042316;35.5692701455692;41.87956056819583;7.973623692362661;13.282684066294765;18.364526118565305;30.958989605728473;30.24671396117848;45.11979112704377;13.909074645546822;8.388032631337815;17.857840135763233;19.92761264625434;8.272788018491696;4.630154292964666;37.74940087790342;17.032702996847313;17.531996257108396;38.91520275294701;22.7226308923745;22.697597068731515;39.195493931383005;23.028059437531073;24.706343957853832;19.765516288138578;23.865538036551786;6.828232686269412;4.532210514000546;26.487627068042467;10.232792985627558;33.04326836682446;4.029615749622596;44.52195453537252;23.899287576982427;30.60843794866271;16.955934987494782;25.07707379229762;3.720926189350606;22.612078846095375;4.607482462212193;16.49903089386544;41.22016172587752;28.436511559427526;22.526258580028532;18.33027080541079;12.960670869969931;22.265835892564233;39.850957337086285;18.27163756639514;43.179433340314176;23.70347316448403;15.366358355270085;17.844521439577115;22.330162252337235;23.857278553467786;17.245691836376164;12.155947353187566;20.517115135007767;15.296668208911319;17.41245722634459;17.436114878210873;45.586960104323516;10.849593487069551;5.008617645919985;37.048669490627816;18.84911661289162;46.05966508192688;2.3229663423904316;8.47218734549307;6.015718291179093;10.411182432118014;24.279557592664663;6.336412882693282;22.293886151011485;41.03295191035519;26.092672665370415;23.328774434863167;7.802287082105053;10.648401816679794;27.644149620129625;11.02132054932417;11.2932958675286;9.01417878915581;38.957510596565946;26.676309966129274;29.945832849603466;39.50319653044477;10.316824614051134;8.745632678119149;27.8872624228845;46.97943722099289;29.13229271991921;39.341868478968905;28.10088325304502;31.163497753618504;37.568870263172215;44.76779694952451;3.3479608086972688;16.505043395953763;9.328254810809176;17.277564719163646;12.354602154941245;33.849138871537;24.494138014316718;14.526854660127002;17.709017632310584;8.91906750993348;30.819331599008162;18.504058127718142;10.502635264109834;22.722484080392068;33.900772373762976;19.76467357088302;30.043380758238943;43.42425448438222;10.13330425205212;46.98108580356452;20.157417573324814;22.600930926452587;44.913339748330856;13.0460097084097;41.775434043742145;21.05161494154799;18.791765225320706;22.755486609331594;25.944323884040365;49.574763310696234;21.431300896527638;20.608955717504095;18.425281215081068;20.29925702198833;34.98406646104189;45.25741003752346;24.500274231206447;28.671560880995763;12.026984755145758;29.47596922771378;33.454171172200816;17.2070621589259;34.27045080966342;24.2118299268871;25.32689001683971;30.247563050002167;35.3169660835387;30.952239393965513;15.647854014640538;45.04397648931816;18.876028179884422;33.658656507156;16.890780149059832;7.9622212348807055;24.321983077421805;27.996753557505166;21.567302715968893;24.609370913600095;18.741792561841148;39.731949274400556;16.83572971828333;17.055212857345982;9.384496386693007;18.222053029024405;19.341681474928095;16.565100139427095;39.89688041750352;41.793674551919295;34.90786905047719;38.481809395462776;9.147355719638714;24.90456242745777;10.135539810127893;12.785165111671725;24.96304511401617;19.862108595552943;26.234693976591366;17.60240422820924;20.36057954755471;24.331008966551256;19.541863037914986;36.1020205183873;40.85203549513798;17.714751284744782;22.361477084009454;2.0835050898941194;28.71051646155481;9.296242215766837;24.897016079557382;21.201128043890233;32.085521228898564;18.45943567675751;15.28675422739554;30.21505887692088;10.140500388366505;21.293534630885844;20.87392751543266;42.6307934541051;12.400871919407109;3.683440590890024;38.4381044845941;18.828869874107195;5.782415792014281;10.858540659232212;28.550705819011924;19.45246773918589;20.100111728186725;14.924557308813178;28.834879663887396;21.69271204942172;33.763158410950794;19.773937500706968;1.6510462504716295;21.44606800052718;42.69841329286623;36.55066903185922;21.684247364390384;9.467142640295886;19.01166025088864;27.26452904449841;29.445023842252436;18.263607600549744;14.717770940037694;17.346004238221063;13.910316264750369;42.93222749330956;40.510507123790624;27.756407963085834;38.77007330191576;20.973889725168643;31.439046044367604;7.948776870652893;13.926763601992976;23.621202752818338;22.69199542390412;9.891529205769997;19.355215565538124;34.07915605840458;16.81710604093898;18.51674909061833;26.8737029871851;40.655583432289454;19.31686202353644;41.82694659144203;17.609755621387688;45.13417858810442;28.37582193989852;18.9296166484209;7.704335608197236;38.49177158154452;26.1584407704297;9.6515275067021;22.208487204837486;21.291121497944047;22.182397703689915;16.87375764171061;18.919504500461084;39.89509819228498;11.680661660283066;6.292196210632804;35.09394860132981;23.08561148245351;11.388612863009913;22.26896525051335;30.03874643041473;13.402467499467107;40.07411849292622;20.37685462311937;27.650619393587068;34.58960850730717;7.112434166186838;23.2198364965891;25.721119121166062;23.74124864570625;40.73338916842283;16.385198847618778;24.37381368936841;32.4522353737516;25.37831926862017;30.068729073116334;19.01307898616576;20.692547964034112;25.378475820367584;42.54636413156965;17.940946198690586;20.924585432838455;4.508275759595194;23.639786581502694;43.30518178635467;6.2997792104909385;9.915899123192162;23.90583538310082;31.243404316985455;19.661685981445725;36.92079474600521;10.670680673923206;13.26424734593365;35.56344339448362;3.781708753825313;23.610573580984944;16.581944789825542;23.488498577091967;22.436786516937474;12.083279667709427;21.486139674653895;6.940267849095473;7.956142805834534;39.79640217975531;22.95646413859867;
10.821312708301047;33.655279057606926;35.41503251662306;0.0;51.06136135987726;42.748750347030764;32.96590041604087;35.443080421467215;37.20884155825115;5.133247821525517;2.7378873087958793;57.10156110480234;7.930612876969967;54.10043433465201;45.81008778106138;26.66286142749011;52.52316460212611;33.15541078577731;56.5485873029658;8.784574414397834;18.769039790326673;10.365690393321204;12.480036251569887;13.311571712849723;4.103769036570006;36.08198341565006;25.224589619970235;45.60185102973941;13.497972320559319;41.775274424086;56.449477137883406;48.45051382027893;30.227299609861692;20.018738990074777;8.66621502192929;31.925663232699577;56.1374004474218;61.62069522424166;16.59448709209354;41.10351923476324;17.291525820508976;28.8112123594561;22.089230458088018;19.66121797630213;31.585605555563642;47.13582506101224;11.668561570249905;14.319413747429431;15.346523772511718;20.97676606618144;9.416323323851948;24.958272496112233;53.99723308990164;2.673671388600758;34.991017514363435;40.06630200896594;33.58548028422639;37.33772563699364;49.237219251228275;58.84089338230383;55.36177384671288;10.721192562574712;50.16233045619705;19.66023106037615;21.300357023427576;9.34284989883165;48.42846549990291;40.26628880558997;43.86124390494435;18.18685787950708;12.418307166410667;11.60221819471237;5.21845440239205;17.956623090251668;9.181320566361252;52.36714038161785;47.45093808760565;50.37950412272366;43.33956658947731;19.794292594088553;50.339465572266505;48.49327735176142;10.194720211527665;51.771284874191124;23.051299763692718;50.392067232021354;12.70039137509364;17.99317301293007;9.196959184256938;47.005486345398566;16.063033635713964;16.804013515300166;11.689004448661317;18.73437877846058;11.334067388106495;37.57469137304169;22.49976670871363;52.836640028966244;46.26333769241622;19.83261400069987;28.302890929445685;6.274458690162301;35.25007221222164;52.98185865100609;22.302264030783704;32.03254701141848;45.8516762505586;30.75056921459627;10.83383736167423;40.22568251752989;34.631497012610666;57.13625110624736;21.47573452599919;35.33255738838741;46.72451845484877;8.577795131611706;26.187361804947045;13.56893854958038;20.69452042909224;31.91070524896413;19.628869165589734;6.98596883188877;34.853476463846164;38.12408820129747;54.29155699659668;32.64057709697424;61.135610890786765;9.573364394100228;7.915138852473755;14.716403228744905;44.815373554018954;16.70822003542257;2.328896070604608;10.489497904784344;16.84710449254278;20.01904846906905;44.23942492143193;44.17881271223143;9.123275305402215;51.16171822131112;34.82572074591162;41.67043895901483;19.87969065134166;33.86008449264765;29.431352172411763;21.37322462651893;19.819259009600756;48.72006650264894;9.545560833352006;39.48212296381109;25.97288549145546;21.286756455221447;12.944031701368537;33.23544201585479;50.96343452995401;48.188960186280006;22.548700242205182;47.80570587768529;52.489713587074505;43.274525262023595;22.129684925874436;32.16969246284515;13.588024199175367;55.72288019852877;12.629737369814334;29.172321202616757;50.749324123235;39.00162289180736;54.48983767635484;54.4032881669089;17.638111335599383;22.134240651203275;9.723731783158277;18.416622359781197;33.45298708426535;11.213436657653148;34.30805147289482;12.882441464218362;59.98045452708293;10.664166721137068;43.289821526735956;11.575202929753893;22.17122899746683;25.13260718207105;33.39289689683121;10.72194076900312;40.881885037317794;34.129778476118496;53.89975032909795;31.437113052263392;33.242646227137335;46.235057624408896;25.71768269161244;14.867645497317426;3.749435767793625;7.925455200417423;8.41812997258103;44.83391303251639;55.998295852679306;59.126945156827865;28.139246744033265;57.650565117427675;25.692326016050057;5.014566523665597;9.56878354080552;22.410192195995172;52.00712799062806;49.62045906363335;53.63693642129261;41.52540653897136;59.0191176238386;28.086825233830087;20.25946552831291;42.074657401770914;29.7286670077588;10.323126116624383;15.27281908768703;19.51536693833437;45.57647871490755;20.81768314880148;54.63138664590373;10.462296696674084;55.73175397513245;13.720456180080031;12.946752887708012;15.45048818860883;25.06231420455251;14.48739054536244;23.97343103601096;21.59452081900928;9.36836259037585;18.305634283587413;50.74756209983648;51.61209504546524;21.32185404257077;36.18033623102977;17.21413269840293;24.017465857676022;4.9733988574018895;15.32798075188363;49.74958007474918;57.506697092721176;32.90927318158356;44.907033105141004;34.992608016998155;28.569429953161496;8.213686955424514;60.050621073699524;47.381303784329525;11.76617274374966;30.712850413287654;42.276065961735746;3.1975650878018187;28.02991439041569;20.98595173316497;56.16071224912203;38.69428032568359;14.327104854410628;13.002662957996156;5.897706418856958;38.0306295164781;21.498589839728634;52.335762068663335;13.766526369594516;23.31946397601368;59.98732891654417;21.54755686785621;56.10266209661913;48.273158415931974;29.590440212002438;16.6922988910209;14.846110194157388;38.412827869604705;39.059535353044446;2.851578016252272;26.218069080803957;32.54604666057053;49.9172671216037;48.94879193789513;27.724354946083764;43.877142229693185;5.325378906859002;54.83526149486776;19.681501757591445;16.36221909761647;57.27577263566778;50.255687800926225;13.63637055546945;20.813674571689553;18.390836375957857;26.393418546565545;37.62688759519643;6.264195242966351;17.89870817266106;19.538831231637722;52.31388718457792;54.152369887972974;29.585232836673597;17.167581677991656;15.490425764049712;23.01934483679836;20.50116631597633;45.606572153594456;35.91395300086018;38.249236981619205;60.17715874993132;4.083734828951505;41.25958255320058;59.27286728825424;58.95931276088523;15.352601832215058;26.8667555863812;43.042112345675505;12.604425712054333;50.64326284348341;20.38783403938372;5.809143203073214;45.316957949843655;12.474127761251948;20.873912251331532;53.514551288244135;46.05324098587465;14.673490986495624;55.208123953066185;14.189310238968211;15.703798616402958;50.767142020212376;54.60255073668707;27.827682588903688;46.948788363813286;18.341001326129543;23.058417647906975;17.28103116602584;4.1791088911480525;9.303460853913837;13.731059050325953;21.867474572085282;22.57025419020402;9.869634511390984;49.311654359752616;19.41696441688378;45.6704049472856;55.229047444278514;23.82385746924993;44.91359067486765;52.97423703640793;14.802705923752185;14.723774707164464;32.014455707132406;22.969597553076742;54.18578198233889;10.320640835061585;8.072156910724864;33.402389328636694;25.02097165802354;54.39688178028453;32.103757855566904;55.972421887543035;37.66727124311956;20.34614350354604;19.301423589500956;33.95976144862883;21.9349692554141;16.14582233935366;28.119228736731966;16.62411128921981;51.271118976054254;56.91130337220202;26.339198763316272;15.636629031944999;27.40521193071337;13.53565749716409;22.401878239386516;40.84026445741511;47.5733711470263;25.64912892629453;29.38285622243562;40.42268831377764;11.126454483122634;4.342808822331923;27.7753721930054;47.577696424728146;18.018647012222914;56.04560261525063;38.485773095573144;12.39276673944147;55.04713125265494;29.817254269594425;37.636208790666466;60.2390627479702;44.535334301273245;32.63251155093199;31.140059710031853;50.784919077000865;9.191894529338917;14.382099450357511;24.419824528326718;59.24013217540427;60.78494626754566;23.04409777981367;40.91221831123221;30.185281354923067;55.870148697547236;2.1794653286792456;59.021991883693026;28.653916048307863;47.71186359418506;11.074442382832776;11.18008168151616;16.232520017294117;30.850890900357076;25.96201459079585;29.590313544471083;10.059607997008975;16.371673483415137;49.39606768611979;2.7787825081673505;19.99036327474615;20.777310093196434;19.349195769361415;38.55897394831311;22.799404868820798;47.060422754062266;21.796063993121948;31.992194654979816;7.4405816959407245;50.07082049701857;14.138444755413516;28.885353178541763;57.462284216053;59.07154011682751;44.78779964273462;10.690085707121932;48.330956822014464;33.748725970936924;52.73854945374885;16.299019412199897;20.041143359545156;53.579273821619694;53.62470999034854;7.2104689971403895;18.42581245494378;32.60364103943813;9.934943596341492;41.85602485700375;11.494862330670681;34.48315017493955;43.59407179344125;5.734489884657067;25.66119002098604;14.513057861842993;35.82872423472435;46.30367373866398;21.275632944559824;59.28277458583948;19.859191714374617;9.747736211959701;36.23160164186002;48.508590364293916;23.351152359559272;19.405183822010912;17.854448083829297;41.91325939800851;43.359871909642884;60.362546248394466;57.99711008960299;58.512885601583214;20.56893733647552;26.993318710331483;15.084468672023384;56.153502999569845;28.72926962133613;60.41002860755081;34.22355353051022;40.64364338002539;40.67511448464858;34.565440943069554;6.686860994856853;35.42114460444218;13.343220136830574;6.546632383328178;34.03903470489254;18.892758046600477;9.710560423747847;44.62215484152887;53.249608994981024;11.599138481803138;30.039821722443694;13.058891320188893;42.26295981874294;13.762836240298451;53.396708400858415;26.555477187012873;35.127088963386534;25.786311161346607;57.42640983308807;16.248947794097226;42.60113220638249;13.210925862560337;11.94944537594611;10.70509415102949;10.18596181755289;59.80176988292192;34.74124700360925;23.742404484984522;15.909554050909486;34.697327415058645;30.051802790948756;29.95012045727986;24.477957747500433;40.25071901346077;14.677972793649005;30.31793397918962;35.51146807325945;50.633309237516976;38.535070476825595;7.045556385958729;14.262222265935886;31.11574702925005;11.31039705105113;45.934033214080955;6.327366290773043;24.867417471341057;51.91173228376561;35.890489282475535;39.19024508124853;7.587426832149997;12.95697838085903;47.58393163110539;9.474448803059232;23.400797630843968;42.31716947573938;15.336208826027333;36.387327404450176;11.910994799551077;49.338808454235654;44.34131362984028;39.84069690226726;14.654752920990106;28.34530834208802;48.13641031723468;25.053337547690255;8.157202485026422;16.47393302353772;2.0034157039626446;46.32979439474193;28.288194367299536;10.591621343061211;32.68200489490336;10.613499239953622;8.685258181114012;54.42281381623588;10.420034125505627;14.083431283509295;19.495493085563016;41.984273587021896;5.784765812685181;16.684602352566987;17.34105416073403;6.756579252025904;12.499024688866216;20.559974682650914;55.98785736225926;14.30050234624631;20.524203188202808;28.923696581767604;8.73184776171868;5.880462203783853;45.31788927611246;44.65655682393448;15.342517540169807;50.195239111733926;7.633582811315909;14.681002244725518;14.144391788551275;23.704963344506705;10.86786962742271;13.604441310071543;21.344899180725143;10.152097650235316;56.26572159555214;46.9675397829103;17.141998779542817;20.577468285947123;20.734505087082216;60.668132982050686;53.913349419152965;26.093955882000785;14.997524398332414;41.41966870601067;6.318765810120337;12.957239874227376;41.78137399281314;14.713274824353627;55.30519769743921;52.10535369789085;24.201808123496605;56.25067199073627;59.50635700882464;25.24145832280113;56.750749219462385;13.940301692548095;37.761592106069735;41.64343835874834;14.410349172242025;20.059650244244935;52.51044749357671;17.070997973778034;48.91157295395322;7.999878843691668;17.034367729917403;4.636338178518466;7.6860966092912975;54.147275627102196;5.482577467821162;16.2693326778831;29.068721899660552;42.08414491855948;15.62796866775146;16.336628513044573;15.426302392480247;41.35486939438431;17.914189259745637;58.16574448859297;45.517101301159734;46.618352078229535;37.69058952051418;37.53056153790483;42.92400931769173;31.50028281458364;52.014013454263704;29.97778414784343;18.55328542671368;46.31284661241433;10.83702173986578;56.85896886554861;27.219118751693316;18.937474285419768;16.455593192181194;8.060211512014504;50.32238601093666;57.8871874539326;36.844788803729166;47.0341383272058;32.24466733447727;35.786153736453386;40.036008386895546;36.22376284786764;38.90508910579024;9.547592540474481;1.7655818455237695;17.77815237012171;16.085876629075987;1.2669757694226575;15.935218137381888;20.13925643715465;48.7394453204447;44.554158703625134;8.783403422991773;41.978958414022095;31.26869866267029;11.924356125075091;15.552638754952241;21.783321285022332;48.02261049105508;15.997239619308372;31.98423365420919;43.18019320927105;42.03567286952589;21.057075783116556;20.588048516331728;54.45219596190994;30.18438853512099;11.600309488246175;22.75232462847981;60.002287592038314;28.211895807583222;21.180375333141026;6.4867656844639745;22.804371165898683;35.924588307176826;42.44691405662772;56.52408986686011;21.230901188007945;22.84381436121811;37.60045546231312;47.96711865682242;9.998395057777362;3.299034483808955;55.42244993423199;40.6435361543761;47.13111333958673;32.048256410383075;12.170977316532985;60.2522457139559;24.652089751787507;47.037791655242174;5.228806022442276;54.895631265888355;42.838066825092376;37.4130225198144;41.433346831952086;19.30750559520614;57.77163176942464;35.103331124864454;23.832402061837428;46.43703179974963;54.81584372863072;49.16031227463412;2.140733960866467;41.06388733093707;20.282200283872257;22.806320539637788;32.37072587009264;40.11302312894077;25.605699457300947;24.249017644051705;16.8990715186956;49.14454613497864;15.889524307429319;14.923008418264441;8.951587183245312;57.30684742646119;17.745642217214186;52.054556576467746;47.40659331005374;31.434023407998684;17.00117671670266;18.504129423187994;11.720099864472841;4.389641687101731;36.66580106513009;30.132793899512137;12.492658232271477;7.468805817391786;30.749460298625912;59.97798184360953;31.6467217430366;52.784901100872155;42.59537938109113;13.971449871301042;6.795391386656595;25.358837943546632;45.12633959597562;12.247651000370594;4.605567201367683;6.303954499260621;11.382524338104401;37.34212368302747;16.77788172437037;45.656646707265175;9.097349634306413;48.44414487565092;47.044153023223345;6.37924993738039;3.457739317473059;12.551147836341695;31.7856555157019;24.749683769157894;6.44810732003032;51.31478255075769;10.45713333147208;9.68996506208519;45.30935526202385;37.450932621960455;17.29305303041546;60.36167475494459;10.257985225540528;31.88200098759893;37.81470261500766;49.599440185468765;40.182680534766185;29.351207575886402;55.69518768716657;48.30121868085303;23.592209823286144;23.522608937336905;20.79295432754507;14.588942409615791;24.54197374345655;11.170519897660704;13.139744702492484;25.59769735764405;15.977623862614722;24.771041860124235;7.871123964482887;42.9162507125054;36.7157814401578;55.50128697812325;52.29051922690276;34.76526256870909;39.98871385671356;13.337975302455828;51.94530631126907;36.664061245838305;13.784479708429219;8.715479089634231;12.21458493006255;8.255401788113481;24.048676906747655;15.682125048511436;36.58740439310453;35.490860839379096;21.117592262237068;50.774065934323794;14.773302949484851;43.84422596095638;18.047568717250666;31.992505686854265;4.167435467928099;13.439920093893473;17.024039238628042;15.831003196771086;12.139433723794784;36.28205419460583;20.558628504683988;33.18835747583075;49.23710142732136;19.363150297594775;50.5788910745136;18.178010317710786;22.49425097534611;3.577336277358547;14.187837092021379;59.61589711676282;14.631918399704348;9.874531997865809;19.240468595077562;51.87034961447868;20.23884628182515;8.581599041659775;45.4085207897682;28.01675770270406;20.29802481228066;47.01696779232281;5.730718349152091;31.600837922281407;13.614370818655935;37.297322881288736;8.387535825250414;13.507524494365555;39.77953020386583;51.3573083683583;12.22837537979645;16.040383076372258;29.070597723125744;15.769583312818778;26.39139868442193;12.79428223314145;55.78266866209972;47.46547221602518;45.580817362059776;10.67979405698959;11.450325586781362;59.670932074736314;3.8731394724738153;60.90679465269514;16.3703483196703;32.80086802433457;33.63542437717474;17.576442941121;3.2083738944407325;13.220581259212889;45.44450724509311;39.468071917771006;37.66114748386688;14.693149305362985;29.039099892204142;45.00344142602944;20.83966447501142;16.14587556851584;42.55463726232377;47.05397885278896;8.518886440546279;21.09594492987345;58.86545614446737;21.03325240640022;28.715190189980355;43.861381047385784;49.322087741712686;34.42758618482561;21.20359597303321;53.99893265585748;27.489436657355665;48.3726462578749;17.287078146489694;15.078646244048805;26.95140239505759;49.70627806289368;32.17042875582529;55.22284503880531;34.975218692963566;53.58372994184973;5.666240553855924;19.04479691186373;50.302244934633755;56.61640026856955;14.305597901119897;12.205206383939426;31.222199398205746;46.32797842555818;27.422235231143095;10.98565485576808;9.108592473437746;44.65569268802232;27.021567414358923;57.83866293166876;46.71672969843382;9.790001024091133;13.749778163844452;42.32267358240602;25.110544583030286;7.863282065720861;55.385407887485194;8.04512838394628;5.598809197100621;21.235357974104435;35.73661286276279;42.826542097763934;10.382240896257395;10.242755244764348;34.580664711062184;57.58124872104882;1.411021271267762;15.230160511361019;10.317251795174306;11.799383260648808;3.556628890259492;38.30390760381355;20.90705893980439;12.752431075623862;50.93333606295984;10.437342730079342;46.427407708775924;11.48047012357785;47.50453552598267;56.6370421651796;13.802857864484611;25.18396256800859;46.63628401912691;14.737961905289072;16.463725352776983;27.68911276136354;13.326201376950708;31.455427689157162;59.05986350419321;40.23328648387487;12.39780303888482;57.66889179282422;18.490652938376513;25.302702173544517;23.181274748935802;25.91877242622068;17.425721069625453;10.839736097006195;49.04274789398955;41.56424549018492;13.553197408793059;15.738725945694211;13.77826707287897;38.06309941624657;23.17374100453095;28.647189549366686;36.147864412752035;17.538676176233963;42.05049219591698;11.424778250814297;11.967924130166374;7.375291507954316;14.69552741024056;45.274563374625465;8.518975399240574;19.663238501222242;22.74411023663502;22.763366622042966;56.579928083962436;33.105847744143794;46.243996541072825;13.532135325413318;51.22570233373437;13.092345971728736;42.08404561735413;25.25655502302531;57.533632589680366;53.338254542251526;26.278381666553532;34.31987560972475;18.511175522711344;34.42897620797225;4.121593667637259;2.4351489685394054;21.242082502031398;42.058005524651506;25.11116115495651;26.83873045359918;17.37303028092348;18.769859924831962;43.291508383028145;47.59624374632934;18.12130016866115;6.869152291690277;18.130847755542263;19.352680103997876;42.8165313863654;35.160248182190664;43.368475087213675;24.82574943350723;40.9120210468152;39.968947325305614;7.462760433586326;49.90139804181716;27.39318356043433;16.592862268408698;50.350796091785966;16.795407800368707;3.788528034205066;14.792571237458592;10.751027129212154;33.65426778082131;57.06588861994614;40.47936970425783;37.522299832646276;12.978957563727127;44.46698765262681;20.006792786713657;37.10778464758259;11.341227353789993;12.222692818023269;26.439353856920924;50.64940949363834;12.444269616469091;38.89299643431969;15.752412259168073;31.28603198026625;31.804794620319473;18.72770675742849;10.20550356719653;38.8198449087364;48.33497130537211;37.879651941575204;30.672867539556112;5.080904709739973;38.88306100520958;15.35016503626661;11.71316471861408;50.234398478456335;42.3437769376598;56.46573244561608;58.947259270458574;51.69098826283587;43.11060338153739;49.07792656572255;42.36849115982885;48.13466758395273;21.01175228810191;18.416943900988233;46.21572807372117;30.529604431966046;14.931448052931302;37.781469833272844;14.617060929053068;37.154102721258745;43.71587899838018;36.25325158717668;44.86808222954319;42.604619587318695;39.86682537520736;42.708077925014244;6.300022106583259;52.76624991027172;17.11188014829149;43.214824593789174;42.94096539538498;7.894276756924815;36.45448626863937;24.94402050830929;26.401016178492732;3.981776109882664;55.75730904073947;8.065123394293026;4.344713080342274;27.617859792278185;26.683935109927972;28.224486053336626;16.5816698343995;23.07526962100932;7.484898178807133;7.344986631819331;13.475850158218488;20.703026657310662;11.04882909253039;32.06931841705142;40.517059198796126;41.32727032686362;20.602793477724646;26.88005986750721;4.019789697119742;51.74051282698796;49.941418083018725;46.580102535131864;43.56826730884689;18.165919146251337;41.65529215752608;26.330048509252492;23.365291921636942;2.5287357943331394;48.315901486425865;14.104268305452338;15.438721949414719;31.967869496464694;14.92594987972046;36.62199424032849;57.19848710180789;16.13717957781482;47.75760502048908;6.886022551376612;56.3361069356474;21.37708147987323;15.495190897105932;31.188073771526795;20.824612331633453;19.51161119179483;15.84458758144965;53.79879402776285;32.89405640308544;3.733127124852268;17.18032741699839;20.68059270922148;6.7525204759367;34.086825168175444;57.13372451908106;10.370535257351815;52.40858477155871;15.367343505617729;36.25828768886827;15.304102925964202;11.775390956700189;10.834497592158886;10.016029246177212;20.697059732817475;10.289878265376098;27.755614816445032;61.67466243089288;46.50880847863579;41.58432591380544;16.78572444606447;52.865875069517486;56.69004787319746;31.415924770875197;45.19330383768329;11.786311831221454;43.52964911499455;52.01725743361992;44.46150863270008;42.43436714490589;23.012862535769514;38.02686504707972;11.962618702994567;7.616116113612549;21.862244245321655;9.510659911136276;43.17385137133594;13.76756023868792;44.10466546970115;48.19920412525933;49.19650780267186;16.621559978611657;9.181841604503623;29.68491925003689;22.769962536425066;47.29906366739869;53.38024402995554;4.171465084775878;7.267550085725012;51.622504103932634;52.700353942162;34.731758607921684;8.674385052001718;33.354958182306106;49.819091655712405;14.595868264418609;20.34965070040524;17.18357186351617;23.699742196348936;19.245044441866;45.55114115244265;54.586690959691616;19.07203508272284;12.497993492711704;38.740938739572684;38.850881574040706;11.34067076467907;16.646965142250338;40.82155206082941;25.27883343943751;59.834560584272744;35.4354523556147;55.143820425824096;32.46336865516326;13.232746218675725;16.66274463893329;2.3589001178486493;37.572532791327674;37.009190415006955;19.278285267627396;10.271018645188606;6.02757469207297;16.548477839669122;42.87613405274798;51.57949570390321;15.029964475643776;27.50326135107461;36.842323307826405;20.699173624591236;52.54387859653645;47.36721315960721;8.588684558090334;7.487895046405909;57.51974117466816;9.401354301775124;30.745219314259742;17.88051768241272;42.23454447032219;46.009492707174985;15.605226067650776;52.21885445986033;25.558669389094543;54.67231354265616;7.086687221060858;25.730924983605778;20.19213733096071;59.94970778117709;12.062159766324958;54.07075702537514;14.884305304487583;17.947499023187532;17.664986140230788;55.20074417072736;17.059018199483095;38.765544881725354;3.12654864472177;58.062850350517294;35.599823574095716;41.01973265534097;41.35976771360532;57.239098954721015;51.71687256739366;23.764118391908852;10.947691907745389;46.691858717986875;40.63134557339123;3.937171065358602;35.686961889446565;36.33566464039515;25.17182394891267;5.9747942934648375;40.34229605266721;12.11542522363511;50.5664471535092;54.849761866033695;10.898987834350937;35.10969168636548;53.247514645438415;48.43144662299576;16.35772661564757;7.739752251671433;48.61252237496873;55.38955968365731;13.83961431521387;50.50982014259196;60.56609068597685;19.18110595380571;56.07271056787753;58.92839582110221;8.685786060781858;17.614548822188528;28.768448177972083;33.19607347628276;52.28031926522496;18.126024363007264;39.92392770108678;27.107142786510657;22.729134018803368;18.23952712088255;51.20720579934555;2.39226749650402;45.62260571378742;47.30583112274967;18.402763757021802;35.35978703371799;13.102279729716853;51.97956167950169;37.599440523951415;31.686367219230984;46.91946635234395;24.333216783111634;41.562570129707865;39.87906098826823;4.557150816989471;45.301808040013384;
54.38587656988987;17.423678194860784;24.798108791040185;51.06136135987726;0.0;20.00785304821645;24.233536003155148;30.257845954908063;24.874404694018537;53.58519025984095;50.384986653164574;16.545535471035883;51.236735251264435;10.301704165739002;19.425764291359137;27.85753627932679;7.477771248575717;18.138408647858537;10.352858417987424;43.55430057149677;32.37251077228607;40.831787963077424;54.68230282692444;62.747859309442084;54.45662200890263;16.223850376113496;26.56658688144368;11.293127130524798;60.70269400871958;12.730552979694613;28.252032921998893;4.515191650438812;21.526116319426087;31.824040353520342;47.352313281879056;19.55846698211444;18.302347716531;11.174769853579287;44.876543886657146;10.643451662356348;57.0066426205377;22.8504941642447;41.454059824405576;47.99984358178161;19.693583414379628;4.8517036326096346;44.11505249162477;38.12609705368342;38.536010607374735;40.46854232786251;58.96998167927181;28.23564882301474;7.447858144090208;49.52775719687929;20.418262822013688;24.009225700730795;22.892865187661517;28.707570718123986;3.275266100759807;16.228998193583063;6.154056216555938;61.070533640990156;28.181300020148036;39.1099657277963;31.872377661885825;60.39399196853578;17.892942308255073;10.819103272383952;25.787801501281148;38.318316722657514;53.98095370130901;44.683642342173464;54.625266876297594;43.03034250832647;46.75920633403506;7.093995681359966;13.364996250199141;18.78077959759078;9.800745919622075;43.615925285566;25.959123291642275;10.913043025527063;46.69102548994866;1.4503257818665232;28.364573202927684;12.344496242845471;45.79032415922352;38.23536328107869;53.25940882274222;11.914403999784989;35.615118080311376;56.867173927120724;59.02266615244714;32.38328327497152;57.73856482177948;30.269972786040945;33.94499010802258;27.12590653495258;11.058523419446106;50.517430490671074;24.687865589978543;53.24546587852746;20.945806582755758;24.017187148988228;28.84732650326978;35.33244284588226;26.431048103717252;20.424407463001266;40.314739709173345;10.952881687349102;25.686771613710018;21.08546493916711;29.765987527394444;16.200609892472947;15.417687915206077;44.485362588291565;29.3869948071691;43.73335634774467;40.08711711970605;24.98462483787542;35.07723809502016;53.78622757967876;16.4567684872482;14.796795843229182;16.476391027197245;22.68593029586368;11.4863325210237;57.51464120039186;56.15745695672812;60.35359150423067;15.958482005943251;35.148103546570695;48.78854746040776;58.33311855000531;36.12248532942623;50.393212732592936;21.22930823083254;8.524855178015219;57.69116713898905;9.948691165682602;16.267091503548993;29.39928491021046;55.98666851993793;25.994063718056868;21.630368720101874;29.702340792367963;32.667739077511065;3.956754262148932;55.23976999705643;18.337101406686827;31.54800387905094;30.51915567498608;56.95951980759552;27.008838038221707;15.959345724694208;29.410339395817253;32.541149810501985;23.708367555150854;23.823441479969752;10.695701510933599;32.29055587577516;19.459828127983545;55.846809308957226;30.255269949606184;48.63963684065274;22.698087684545673;11.458222125996896;22.789215645551995;22.64368818540121;7.461377668037325;33.72471957107167;39.249009781891615;57.002004959196945;36.397732949371395;26.76721342900461;59.1718611370871;18.805505699069556;56.31925461108309;13.066340692538901;52.684162225839906;20.78177983703956;57.17753660771875;34.85981979762975;26.70106786154439;24.99923460639427;42.46901353002709;12.236585049603132;30.85163173003566;3.132498856792306;19.82757075954876;21.40234394644525;6.163231722084617;33.56275004100988;47.66311624341117;47.312645125378815;54.75703266893053;59.44424961904215;20.88160606850373;5.31261842230005;8.093298058567616;23.274607212982037;21.062132247813132;29.94833141837097;54.75367728496801;51.96787727666518;28.65187295132782;7.570022784920544;16.387910449058513;6.503608417488145;17.474406992907696;27.04957094196698;23.054583686348188;44.94216354707478;9.012068357926527;21.59511460022227;60.31080281970767;50.232868330602045;31.562378445416535;16.780527227091817;52.85976641425113;15.785189544998351;43.180663588224775;10.448744360765827;47.186683368766474;46.45297942435763;40.21884328997698;29.735067881797168;38.759861634057806;28.48059291315551;42.876086740437;60.15336556161438;35.70209872801792;14.448497422224353;6.959044984916413;35.79741531668174;18.26269460055172;34.79774248943098;30.4510838837575;48.14391484700331;45.91045025043396;10.574046602720479;18.902094117094073;23.665368193737653;9.085714692815337;16.1617051710391;25.24083175090596;57.62383495617036;26.711151302100987;20.906767776822605;61.616515963465694;33.85941759698468;15.788784671457385;47.89487230904411;23.39806278890576;45.009643855412854;21.097071775827697;13.601353680143015;46.35649797155883;47.98858492123162;53.77374442376802;13.304940176578581;29.637255088989342;26.331520282930626;50.71710084926678;27.869671569181072;8.933455193144365;30.744545667147296;30.226648167061427;5.405809741974405;25.325200655334804;47.771098581429904;49.25215708090645;12.862195635153595;13.722440990163802;48.50827018095209;37.147151617499176;32.34350768036595;13.019713465091463;22.046430401151696;23.694532035952236;27.057964115658798;49.897007235193776;5.632306976691918;48.98945505774005;52.85649985702305;24.0381145784322;26.596673439319684;55.882548317093324;38.32533779364726;44.89860877156815;36.183958678467675;31.01046678632778;56.64046015396014;38.998323276697064;42.341181417690066;20.331365028318125;3.11720159060494;23.88251112363524;41.563354898923635;45.66444740197945;37.95497075316294;53.23727009400124;20.980085350274265;15.333883718418193;25.59308383581271;9.558032409035814;52.44034787868193;12.153182752417028;17.28027627542003;18.29602759627957;36.05414871028787;37.56936003298423;8.506697224578314;60.627749534912276;1.963362874473235;30.939614717088986;50.663745089939965;11.640917101879207;55.78368749193655;41.476128455828096;18.652720755332865;23.083450407105943;45.24251072230402;30.65005607154987;61.07204298148746;63.05760647646636;2.329008271273347;27.622583688792776;23.24617890075482;26.28330967194366;38.180816868573096;32.67750722111201;40.34851653529728;50.132399063416386;52.479874864344794;61.32330548223502;29.42591991862809;35.1776771386809;60.11319295722589;29.83407722533828;34.84436250880571;14.834583223344831;16.270570844022174;30.44205885871114;24.156983460565034;6.286357539124882;43.855001132152374;54.235987986490265;19.092331416519713;32.00572787334126;8.454904862243007;57.839751678370305;46.94848933870965;17.777055703420395;39.13049720407189;10.264556754545241;21.26118459721307;5.004258359222718;13.465519774095576;32.02284734338216;45.98151879694764;31.305210959888786;39.61287696022347;56.17966146320201;29.32945845168318;49.99050502365842;22.63961934812315;6.0117541570075;27.495032419554107;40.17500379440584;26.448148503865394;60.821379960377946;43.40996492055178;22.098467431624442;17.847378007201257;27.157715688106467;30.10479357290801;10.89277836487265;52.292839192477594;48.601571521263416;30.914679078665674;27.660121532245242;46.07266717047799;4.984571284196525;13.221700659496353;38.67664984617856;8.584389150418673;33.81997383625539;15.072356607171573;9.250346167827287;13.837877864638852;18.57127708114932;22.05240763770248;5.045270889313717;44.8808380363469;46.77825461811058;31.26260296229767;15.560787487923818;10.504285557126106;35.023079023839394;29.84333539601268;33.23485074151689;27.683970473290614;52.71558199408888;24.84580713426817;22.41210377038415;12.90838456768164;48.651427642035785;49.74464363323366;35.33208707800561;20.308068998421657;31.492987308187605;26.22646615846694;41.006094067224346;56.79145304571232;24.753501246881566;48.356598203251295;38.35709436131253;43.5071627309194;47.60045741938318;13.178096918859703;28.31049735265164;4.2937857981238485;29.266057199224573;21.756120926359472;49.770253561600285;2.1130404879039864;60.50495980827671;35.88355527564867;28.337699522675628;21.666147381619243;7.337655276979082;49.11969506174966;16.415625639746146;17.329243943197763;9.625401512731576;36.476808897490066;34.216508246260645;2.8100845680148976;27.607829224057646;51.05499820621694;53.004971178075195;32.2301931445501;43.564143825669426;10.942776170402851;51.12483284352473;18.357358035753343;9.31871706033806;55.025602953203155;27.476025722416168;51.76940354401542;31.41651114921137;5.120828230217691;55.51639420489332;12.935965742430557;39.121407914137706;58.902602991868285;26.115975776096768;2.601416041638977;30.695133718018692;36.14294932882867;44.38767189843399;13.513713746641002;19.365130507332065;28.523345092204156;10.181572122029804;11.558584487524538;31.51794579569623;25.02235222131256;39.11152392822866;15.991270763863268;34.82116901538592;9.349407750271167;19.690930459618034;19.318697087953083;20.382673869219897;24.741271295117297;55.455485698600086;17.598901189465455;47.06041095340765;44.5403549580036;17.545640305410906;32.696310408033156;58.423420523062944;7.0661998311517085;2.3221753218630616;59.117102365852624;23.504210383861526;54.576954608189894;11.962168317548123;56.45919528490903;3.2817424632178125;25.66620137009352;29.516720794789705;31.81585593601633;8.630941813208786;37.872628772040486;8.956215177236098;38.375932280034725;55.08177551510759;51.83131146044556;40.87856021551134;9.999823108695546;25.225709692028367;31.745709808947424;44.14563968886465;16.372091699233223;25.519800343271907;30.92508976882508;35.51590019920314;14.747596622684634;43.17465409372528;20.748880027376995;17.535684449938483;10.517635358782774;13.29073226276263;45.431293173743924;55.05541006390682;20.310190299432154;52.60288811312577;8.503467221506632;50.72313636024787;34.49584114525064;8.165448785366701;15.880386269466243;32.16195251758809;57.76168472397294;57.74241993175221;21.720444017154836;41.594912056418565;32.580603671922695;10.701204598348731;44.266527244406944;33.46722124214587;44.88495246735067;1.9127166751724074;10.62652137230103;32.206975063920886;42.39219321665963;25.163224464737336;3.7430020700452102;27.520589101795416;55.94355842230833;46.88481223707215;52.55085617237868;24.437022431374476;28.7962235785885;59.565783278779286;31.254923503523777;50.273544764200594;42.44663311475248;4.1294475380442055;57.73701275325556;62.14698787132491;44.866507815497954;10.66776642983616;52.204980612315;52.42836670133194;55.4728896883372;54.90218464848532;40.75514247532066;54.75194779226728;4.934078501668789;51.31624534771233;31.081957419352918;36.63844959130655;57.93143721107313;51.13855454074962;20.28349052358438;25.32422713872787;35.966679015656666;5.436141886056976;58.68487412863513;36.456864826304646;41.26704717866786;29.7501096107231;41.64685201997797;55.847700297299;40.14909070889015;43.85958712019911;22.78074050868744;4.496508132122837;37.14096218728823;34.63708442240385;55.33485806864782;31.93118748132676;9.834776057654821;28.07400611725683;42.26973260629344;10.813163571874107;51.56747298570532;41.747619521708486;9.327439325345027;44.55935196813009;13.814767657451148;5.553566338614198;26.863669966501416;5.42716289525996;21.831231613228923;26.733864802517264;17.300012544192874;52.68516804161551;13.430174422256805;11.643617616648456;41.33376141020878;31.685128612135244;6.409435982934402;45.812425731414585;3.285740308116955;57.5128660753653;34.184235045915635;51.90336930230384;53.17659756296182;20.505180125734917;45.67338582043104;45.72426901407401;35.068521440892134;19.744715855145323;55.69494028862673;37.065132965842345;48.73735834995216;22.62561782062034;33.60533827357621;26.9033611469504;25.35018274209156;25.062459987875865;23.46720287995387;25.26868265274719;18.00271570242458;20.0286169104509;17.849292659665153;23.88642681209592;33.38336109472504;14.692428203739665;54.472296761556855;11.543872049323426;29.90454287527711;35.981307135083654;34.628310383947984;57.73077454604814;7.321332660011363;29.138133573503197;15.723158063890052;20.63758959444964;19.78215732332483;17.045171396714807;11.190206877805116;15.070373691590863;19.72141343664665;48.549492994173505;49.61489227436705;48.88084609934474;35.15854611750468;49.92538154882038;47.38697534780969;42.20017532485756;3.488069022310606;24.143157591360275;43.98480822457027;9.145213487960937;26.660811494145364;54.40171297186675;35.536015302777464;32.39111445617295;29.913866862222662;37.42332159474087;19.744150028078135;15.816708770801037;28.663165543602073;35.50471028175464;42.65472006050971;4.297195737130942;33.918237830975386;39.54709765621354;28.552807627940794;10.818992526546396;23.93426581227551;54.15768569999786;45.46575664959075;30.717372570779933;20.35559931613993;8.618886097005173;13.631654826924727;39.116887196122015;37.22227578738623;21.75156345081667;24.54292711747871;52.57918365738868;50.5172799313408;13.613258326933098;11.420955975517414;9.225879710106916;20.56276732854777;38.908255343579555;32.1964190465615;39.537817679007546;4.352181097510595;53.77031526547072;16.551585487367127;9.457190842000012;26.959371884172427;30.70608449116586;31.88409912133298;8.526815790056478;33.31458484945921;27.390940994681298;20.024214344432018;4.050851452896347;11.99967681538911;53.19424123571205;30.131997514005572;37.165749135508705;30.0601138318445;20.276185715267783;11.881569728186209;25.606247798912264;27.253553870350693;35.69201410068973;4.673899668262922;35.639913444158275;44.91824117530637;42.39117832605875;25.834122629855333;56.10222501973595;9.493243352095588;4.259804259454325;25.7373993923206;43.965653410787006;39.23007515481024;44.756638310465966;52.61797682490256;14.517707160194053;21.54514308751496;42.75172325401523;48.468715495786796;34.473247693146654;10.19908754552524;24.075453546437217;29.203273632114986;10.86551235813172;38.90799207300426;55.195711110614354;34.18913407835705;8.332069378493665;46.665954365043845;46.5077603765724;57.18126729643524;42.58178023697918;14.346443061071216;43.87548867054378;13.6530782930984;48.632336946596574;5.966142583972266;11.766698148423275;44.8934868069576;48.76169903735109;38.56413248268076;21.373972241462006;26.42275610067613;49.3266096902025;24.894472960014408;40.8805317988077;51.17977743327348;18.216849999165166;14.876022097748189;33.95630195900058;10.131123797880672;60.63118841401043;32.120513433817514;31.831809326166457;19.720542719140354;25.51660092507307;22.351225210251126;11.263774918154226;21.689800495392564;27.517777878574552;33.33089084706385;37.9152980753743;59.87307178305786;28.272367761097705;50.87485290568116;61.91788586486543;28.23555870625224;35.21048929118602;31.672954248765734;58.305243816448545;29.80905031118986;14.350615106491267;25.556260328240743;19.859013732912178;18.304098459447342;26.730793087628776;40.06748516595477;5.110014218833214;16.827748704972255;63.3241870409011;44.44397726992633;38.847179938967685;42.81664236671845;29.003935032324158;46.925273963515416;24.219328499402884;26.334013356896712;33.84921263321263;3.3902592274628676;36.31809686087811;27.42715028002181;42.416711002239104;21.60446212999563;55.16491440349683;59.98205778490344;34.16960414970528;47.32035265456998;62.15644692391181;22.75246092096777;41.410901579676036;20.68868043284338;10.325023458550124;31.784662342584976;1.6875574641640096;35.71133150395739;31.627458697847917;50.45451079348864;58.39036556157644;17.473476775442524;47.722492270313154;41.61952274936527;42.44450020778959;3.293026212123364;43.61406272725212;44.46567359653488;5.659300547244953;38.69364153486981;51.97194069170081;7.143375875373473;49.440292436143274;19.676946066721055;61.543823375465315;13.767940154117007;43.44403142023878;45.32546852428025;12.691613512493335;19.961683170770847;58.15960926384781;36.14536916530869;33.66772948468987;51.60421910889969;27.320555089266577;45.95590358060742;26.66167033751884;12.11067715091751;29.82977267013285;41.666273697720705;43.01625520477726;8.822461455011767;49.15189841234723;10.098668447060549;46.306841794606086;34.29077409396546;17.440795892311417;49.89993516812016;48.487892187214854;61.9055061564129;19.91336624106059;11.614646062586031;28.70201770562506;38.676785348774914;22.02282753177575;13.028903063950537;36.05194111566175;42.884813230493236;10.250310158613381;4.619627113368865;53.21720287266707;35.535957308378705;25.294920117970776;36.75156388081405;38.549362135618615;18.38739516897795;1.8083512982123604;20.666261175270304;31.04189134276916;25.726444155035804;28.63168809310755;22.06572597989417;33.834218029716126;41.46316506749962;29.210782554405988;24.907521696625373;26.434803144590543;23.143656015224963;19.678303660311727;27.166011187231174;48.61795129999514;54.05306384725445;22.84096848316963;20.556201798638092;42.08498897019755;52.61117689149994;19.845944587723533;22.106137206705736;23.7112998924886;42.715933913815526;42.646576657213494;18.783611623511305;36.36594451542848;15.649604132667626;5.539978357338601;43.84963785322;49.850264587688386;9.285823986353137;26.914733590486986;54.434204265602496;6.212281330589548;44.32206991714738;45.46820258590189;38.55474658162394;15.48123890795077;8.272670315634658;50.91350909334508;56.96049277156106;22.531947215194613;30.415417284873847;52.41000002110367;51.35687752697335;57.25526440892499;40.630389529342985;47.519781190469544;15.538950667324166;30.751543523576505;58.689891521863295;24.43000839531382;41.035798964926244;8.266246222562057;43.09113840523339;22.917291496431158;13.984631161912912;44.17041308009058;36.45725063385864;15.927703173293498;63.508757237640204;39.3968551501407;27.33381946783261;51.83461784198334;35.34758819618151;10.172714130882413;15.548691155613568;59.4974188460625;15.37113025129045;35.66606167785923;25.799360653369597;30.13514799454634;28.817436641240928;44.63426804327368;58.81086867397059;20.3409990854482;13.847740002192575;54.391560847020536;47.800629446078595;50.91661771920023;14.77567674321205;32.2971524769072;30.067326533916745;30.005678783953318;39.78589360568062;21.05727709213712;57.40784226665933;39.127020525629156;45.47622688511536;52.410616978427775;6.610009377703271;44.32191750101275;51.64996066269302;30.790016252427122;34.89476139536356;13.284691470993891;22.829198720272718;26.775615144994138;37.593995882785784;9.64473287208472;38.49997701361857;19.784795681746413;32.64099695457267;28.21545591039957;2.429889562378935;40.47862789442206;31.47827915745317;41.29925123061716;17.418760289767253;50.85575391732505;48.73911870060639;30.319703466698282;10.404484899079701;27.815956638467004;27.011596616117235;42.10590586272693;48.0703807707237;21.285786541519368;16.4322633153227;33.562158282704104;49.29376051538405;37.07366818165278;51.73894246911967;10.904804934361797;32.933316805858745;7.985348006894011;26.586170468310158;16.79294012868043;22.39813672411018;49.840938747052604;12.28383360526393;23.740477611706872;46.00293672022717;2.536001047373169;34.35065778190183;54.37275636900106;36.26903437825846;42.140467567332706;18.12486185534638;13.890593094268558;18.499402674675643;27.962506240837016;38.47265767309063;17.247833859273015;38.117581050559956;20.774798203493532;56.31834829542747;39.09217066830036;31.487299161077953;14.21769655427361;44.865192742479124;22.23638483805925;43.57057733760912;25.23915144255922;19.28970045698365;47.31939345493123;41.251468928451175;14.018676501972573;7.5013151062769285;13.99866113073948;22.106213619397717;53.97745503884032;12.260949200958764;63.05760474992825;40.78798715405664;18.152890197157344;8.817481905363225;16.41009373039691;30.42819295037702;16.534858921012184;12.827400112795813;4.790681166271653;9.919988223168186;8.78876804648473;30.20736857547195;52.9560615313728;23.680435208224075;28.077304993798105;45.013053675600034;13.543803958188324;56.184244552871185;22.667599491374;24.480900040254756;19.333831979329066;17.642603137399764;10.968283105054205;27.98598354480991;9.39651463785774;54.89451714742767;1.7070719839684387;45.10806665361871;22.438055328138525;30.979881227457845;44.83283266051253;15.970439186301377;28.400737742852176;29.697871066177555;53.45830585630827;5.854365711099746;48.68009974184765;54.11290299448243;25.107585896542712;29.21961473679623;27.870781974038227;56.1262877273361;32.79141336630252;51.66776174041545;44.30776064748827;52.12719515834512;42.05892373067766;56.965755841770864;26.479057627996394;10.69224000628787;30.712931552940006;30.729383659824236;24.947887774919586;47.952814236452426;1.5214239982989208;23.010180736197697;7.225852451587981;18.657871709817027;37.48232865433034;9.40622003829638;26.814929234158427;28.77539688716763;48.7893184040335;5.345767942710262;39.54714241041882;52.01910350749461;34.92174192878406;57.35287613171491;15.200295980449381;18.403366448984645;64.57868268659946;17.680363056634928;55.676133740177754;22.155901631976125;29.684330114301673;35.569633750307304;23.90072527858307;56.9010035249335;43.90960953982039;35.59760102806604;22.431606755460397;19.0836767695503;52.24492999451307;53.31792376690202;31.73972955593917;45.26223846817265;17.590039738237838;6.0946497242048014;44.275285951909076;26.587150455355946;42.10354961123683;17.851867823706954;46.638082666685825;50.61238705311782;45.63528324891703;42.66867695193467;31.510519672832547;58.26517102927642;23.61413887851442;10.613861721974764;8.247271447063564;17.671360931946683;34.753484357712885;3.3858167301740707;29.012269376243925;22.775903803695243;6.415887686990616;59.18976365041435;8.389957420054936;18.74962277587009;25.33985973520176;8.672780051902185;42.80514944259165;13.037989809978306;59.38030858767663;54.994827714612065;38.62974866752196;49.54556540028574;28.002061298034047;45.41783634513577;28.390763971186143;22.811008993650223;3.027730041523342;40.12108332325183;43.08591323961399;21.51556899657399;28.553454611035814;5.044032978270924;14.716799922024492;49.79034895826366;57.97438490811608;14.793588831108607;6.75948700849703;23.387577547944236;42.502798998557076;19.390960011682353;2.0336288027816716;37.25257424036111;37.06180470771649;37.79729269979724;27.656049304392234;36.30251465179361;22.165753052179287;13.386890893555565;32.025300362359836;52.82663737857812;13.654131398413522;24.899737193411166;58.01041327438798;36.25832564255495;25.21896695406509;28.298601459905726;11.464484663926637;16.192784173808807;28.773215800336974;18.618554721162884;49.671000940496874;34.398776423052134;50.316040637580095;14.043083749771721;23.764152126667444;43.8347728830804;54.371259607683136;54.516787100269426;42.81012503058295;16.47136764368685;11.365005733397474;48.66066789824172;29.690209434329315;14.404941907926109;33.85904973291809;26.663796997844788;14.326722652842612;56.05574825227971;53.179594866445065;7.846751348018341;57.56750702253784;21.446937999254033;38.15257001411728;18.452162996321388;12.303002715910461;35.563765357917475;5.283144831880458;29.775067926170586;26.420531897909452;46.54701167486929;25.330688249031038;40.73078628041449;14.955456773245151;50.61543985471117;29.746145337562357;61.886743419535584;34.91524786310977;52.84014830088446;4.1601123372261855;34.90447491924618;30.722353805773544;53.59669906992504;11.454928412516225;34.10312965100476;11.340083580781352;10.447363461424226;20.732114642453357;28.32113417446406;27.386090158127338;50.3562393819083;26.00615364969162;26.812442622008632;52.43022326020663;17.681563666922766;15.888040537310085;27.045506457729843;45.09290146056489;12.128514074302219;59.571390599213494;6.770635088323676;3.803139162152467;44.944609152302526;31.67885336141041;6.2432339121259055;5.015727012676341;45.26213516579351;53.32095293840091;11.296111923874378;8.591968476285773;41.47228361784233;1.658220842668343;10.973378513124302;31.964932128704763;23.345739642873117;15.635362221326677;59.57112607061695;37.152795731776195;23.28522843029112;22.70099950543187;3.7659907172375586;50.201172162471245;27.860906094057846;33.27715254253758;29.82031547772832;37.764176292171115;9.215937748624517;53.21598618586704;18.978943593799624;29.29458809241791;41.46928647725707;28.362068008530066;38.040208039725194;24.213063607019254;15.961281805056522;21.238855784903823;26.765906721681134;27.48065236785511;19.52284312107404;16.872006991825007;55.564686808387485;6.595444018012427;
49.70614289007223;16.754525317063706;7.748952672824127;42.748750347030764;20.00785304821645;0.0;9.78368571604205;11.449649323147062;6.525631016813668;43.45468183590918;41.109667772984544;15.274157864772278;39.961256384701024;15.007655342967137;3.0640089239055053;29.72557363497755;15.345672105826619;19.741576216368056;17.778735036840985;37.85314414105543;25.606990802856625;34.25477014569264;50.597414868737864;51.634693957022144;45.06335439210204;11.74194595077356;25.33319342840202;8.716427852972071;48.65307442635737;8.627789968532664;15.123419260032062;21.781390353405268;22.611993027149556;28.757824104827428;42.51646423707376;21.00541947832822;13.729884197052654;25.199829961087396;43.544790504637426;19.756383985529627;54.27965834694461;16.574171753153873;26.050075191861364;47.785687143664276;20.27557257428246;20.511854982929584;40.37395341467721;33.9741317359515;35.53707606476955;41.14489928453234;48.38961583341446;28.479686772865996;16.840117571720867;40.48799068479418;8.549538114256611;4.40106397817255;9.248313888730994;9.435387417971643;21.317504162074332;17.38863417938355;19.585278688568522;50.83934552235839;10.872523032522013;38.99470020814399;21.490181345593825;51.64780205297302;5.8893893383246105;15.711490237365311;6.046548087361996;37.206695779108884;50.02354652649647;33.02776961215179;47.47362168002989;42.311904740800486;35.61262932011399;15.48123001551021;7.501551132728649;7.6861624457017514;22.15694931422262;43.74839911469504;9.565102519287244;9.943031090569185;42.50741245469426;21.448998138502485;25.512564944035358;10.285854755851767;42.70685607863307;36.98209484165013;41.55910128828032;8.444302769857828;27.016826201492893;53.98090977344571;47.29449470558551;27.180551689765846;45.843127102617295;10.795363981251002;34.63018901347871;11.956930406453479;9.00432175661134;50.05500436246645;15.23990495210346;46.994955164691184;7.9341820010981925;10.797378466382504;24.805297362929856;17.09187443578057;7.3287559308174455;20.038005953125413;33.676242188705096;17.765039234164544;8.70754617198333;14.409232739030113;25.871962594247073;13.801672028946998;5.590531150860158;34.50125026497482;16.61332420572216;40.91941439863134;40.603731483181896;10.842218805199918;33.986258568887955;42.94505934883045;14.758022843494418;10.322405785679889;12.230664262962291;10.406726373024922;23.689815544214735;46.32122606997026;45.35665971002353;47.68983212550341;4.210314730737072;26.295789698741828;40.8573641247682;52.26028228182176;25.902077353796415;50.02260246631508;2.1043016301539907;21.46685214173426;51.199446584889515;12.468547566938811;17.797229646247374;9.391438127977427;54.52383660190939;9.408122195418146;19.109761323533437;24.81161711901039;30.280020738358978;16.05703044257687;49.82346855563316;4.462774255045281;34.10188968687085;27.821140260739504;44.30628450270843;10.312152022275928;8.983122264326349;10.83962466097606;20.33150224291555;6.429666820842977;10.311847361856481;10.136338619944896;20.651912691525066;21.40751212335945;42.821522373637826;15.553832270959662;45.484954596288986;15.925161612066903;11.137951318114313;4.168480996142841;11.865729001308111;17.281859562051142;29.09910047698219;40.46286310000771;51.09356527463409;24.642673921190184;10.045121807108941;47.707404881534735;11.077172897693044;43.59805530967747;20.487372523854624;40.44162004013745;1.0469728494174635;52.04103480392395;35.546902386554684;18.954395775959128;9.474742627993642;32.265959797506454;22.411719769868018;12.457492010360687;22.79916006016117;16.29512425085403;26.90680795978235;21.035346393137964;18.585682266720056;45.49498306805815;39.33993354652781;48.79432752051156;50.32971504378566;2.4099690152661046;21.78646827619045;25.07190196571365;17.63084624859951;14.938952558396396;31.8332127416327;44.952299125691844;47.254828785691544;23.552272366118416;14.82426386242601;7.519222629160955;17.1595894568561;3.297044875010547;16.800185071412997;18.802181249941995;45.228032457960914;17.139574295603772;16.955706435327773;49.85938729320899;47.997979074402;25.429258262714285;3.928754644287933;52.398404425061635;12.82474478412044;32.73305688364339;16.730170250590877;34.145889316501766;43.49439549639492;37.848568018029574;17.692471941926673;35.17198807218127;27.626784862770723;27.454024274261045;50.4933011045772;24.53723437322256;9.430719887516053;14.942100756574321;36.13256450081107;8.697828466056666;31.079604025912076;18.734213263118075;38.48991125666216;32.43451779221876;10.973244117471214;15.081063333809585;9.866580042107554;11.236390634050032;18.337308900318412;27.651802129414207;47.15203555907047;17.623872628322612;4.81883339042317;50.917432339752345;16.32075406443732;4.644368701773851;39.66447675516969;22.612849376817692;29.575400160735636;13.41684610643781;21.281442987706715;33.199232207518705;45.0231375936256;47.229948061833205;18.7153083746314;23.450961845807733;11.197235976078987;47.824393284718305;21.804986600517562;25.95066700057838;28.772235032744618;15.789578794927934;22.520703905969693;28.871817418696157;46.35573348890828;46.95262131645651;18.393282768894323;10.567322128510996;39.90213292489629;20.851486583360785;14.32874456269656;9.48143696297376;6.61656705869013;22.740673405884117;7.282647211850952;43.709394192202495;19.335911159133772;48.6712297657105;50.6581143869179;14.666039596545636;9.888301214224066;51.973502983541515;24.227065355604545;30.404691268841905;20.024391942757905;11.481749365524928;46.938890215158885;26.193590844021973;27.800236682558495;9.566303201669113;21.63023806016332;26.590602029603364;28.233607540441337;43.83302171197224;22.89582403849751;52.58331528729458;3.166985098946179;18.691258007115138;6.459795449912373;24.46644962559858;45.48427295834975;22.806398943088364;17.503998142719514;16.82956138377253;27.937230225445283;20.92711849225008;19.251008339794453;48.97676674498066;21.355801703620315;23.696630650063977;40.19357368748748;8.36703096050094;51.42901165210381;42.12542510940202;10.905959007601304;4.750152084457633;43.04353213735293;15.441136373804007;48.823237804084535;50.75455339181931;21.747751018195174;13.476049811904243;19.626906511642225;7.714709461955763;37.13514638751717;19.958249229448295;39.073542920017985;43.47938710895783;47.581300429843644;49.36481861204903;22.576020174272525;36.192272749301644;49.88733693542377;11.670172098208113;23.43277164289047;5.475901901174998;13.302302308981185;30.874563371036526;4.915570307539535;16.64365580207507;30.9849765792222;40.689540255929764;17.034968400190312;32.398928376981296;16.32183134477356;51.889917561835;41.8012824334853;19.00764881746546;22.95642633309755;15.346837963818908;12.070283382480897;23.906629245658454;15.257193123051202;29.702608513928986;31.04660883267257;12.902058567209478;40.74019962238914;53.201841244911485;14.995259965867831;35.73989654116401;8.89073219338631;24.87966990883846;28.82079863065324;37.908822882675615;15.554068928262017;48.791256345062614;27.63465150555745;2.546843898405951;5.076437184633224;27.37875934305258;14.435329891456487;18.43401868633271;48.13949007507439;41.90520246287661;15.892053736307325;9.134017000181732;31.58154796118954;23.287694292764233;12.847191267778848;31.458775013030028;17.199739051739595;16.67268057475258;22.3192660626449;25.62503104741795;6.169987170435119;16.06753277235402;25.407355093643673;15.802510013366346;39.94559169674755;44.44176765762475;32.57086601584208;18.14978308672576;24.295336248913614;36.3107095841156;9.855813810980997;16.055147553232747;14.45369467846971;43.75218549499207;16.397032393158867;19.32646835252435;7.991403366319166;36.423394288812986;45.922121925002685;30.734056323997585;17.153983510480764;34.02704908537533;30.133055180232933;33.547860159774764;53.7514675070959;8.207744425456468;40.011312266523476;38.33123160638601;28.30625111526852;47.29846786261329;19.98042679508759;24.169293314564243;16.639151630284523;24.185411666876686;11.813633244214087;38.77578633844131;17.908949715927942;48.11818596214079;18.72482942694025;15.93014289941362;16.365117766551666;13.767496719605415;36.98477760432018;6.310120456776324;17.902650922012914;14.072910952493334;33.16629107128132;22.782997354875064;22.53439175283092;12.760655439270362;40.04721423356118;51.585760810661576;14.212287463746698;33.23696457668001;11.169393689415635;47.283406502470896;23.469017466668838;11.813740104509726;47.96540680450162;17.415423673456342;38.20229458814983;12.344229308699573;19.356492313620745;54.70119660356688;19.6214985076389;39.117348883846674;52.143667405037355;7.890854390783917;19.07795976079583;19.39896772889102;35.265259475475254;30.16741206030649;7.513041903301272;0.8044380583233546;18.310895642006578;19.819413551325678;19.5060707835827;28.95944945670845;17.254024621978804;27.990720401869503;14.410245498773495;17.93364187906681;26.450048264349633;25.422211913234744;2.5144201394690326;2.0832618851981026;8.410146545383217;45.036616894306945;23.502556346161096;34.17887221561169;36.567335635621056;14.04855919496884;24.543944918818234;47.450244585009116;14.515049608294357;21.95611120226661;47.45646839710639;13.448039549646502;50.74553417505639;9.233512552448834;43.44548184463334;23.25632367230038;25.657281011708037;10.954068399101173;34.297228147567075;20.312022677416216;35.28736345053074;19.253456815340996;29.745417125645027;42.54759411338631;47.58363518262012;33.45432945101079;22.921503126665186;8.433889730542415;32.678494324073775;42.49162871053645;16.62132853050809;29.585388239033847;14.557839714044023;20.48158682535092;7.485712318353788;30.538512250867903;19.06133621238659;23.52388268094676;11.663204090978354;20.221244636806897;39.354427217871205;41.723756802455014;15.841079024676352;48.47036976143615;11.577610577617488;40.057008053332545;19.626519116023285;14.320030447066962;20.621471811353175;12.323203631104642;50.28164673004761;45.21315532812427;5.269050244552745;34.02462853808087;19.665263285518986;22.07196453900444;42.34767113130281;14.111915581022881;41.36701504887889;19.766195488179818;9.640549135338475;12.293831461345265;39.976095175984234;27.253477531796424;16.47522729057672;27.249582285452153;49.696370571230155;45.43726319285727;43.62762278166833;5.921154278470968;32.3998819690595;48.56294977398725;13.398655349009644;38.078679860962495;35.41448881233419;20.31956074262937;46.22542998354451;50.31097722492122;44.82280527251407;11.468227976013646;41.70586141602954;50.42996328609712;53.13201304112652;44.324208289317184;36.55746264320208;53.82199010218794;23.406308788681216;37.8189845222701;27.794816760229185;19.344042341081984;47.294167662147274;40.61378518984685;2.6544695211359626;5.858044868878569;28.091066470858493;15.157703490382167;49.741543043604764;30.473774841865747;29.58497397723808;29.643250156856986;31.92199871248079;42.816844125900026;40.99844575397534;33.254735487646194;13.571320705597442;16.33631397344676;34.941032734308834;34.12010369332634;54.34905419106479;19.726737923013786;15.107711188037786;16.704444536580663;40.019466403726675;12.048354815794717;45.640510643369005;30.52660285893024;15.648448648892032;42.35948945664073;14.373988136220543;16.39540539452084;22.62134584298506;24.568437164097656;16.80407488698495;18.68061771533934;14.647869586381475;49.568986397799506;14.835021146900369;10.304943058771121;38.59341458434905;23.339864293543634;16.11252665496599;44.67090826437421;16.751346155280626;50.474951161740634;26.801628548523713;41.82565571599334;42.0202324197709;11.400219663895687;38.240543703603585;44.23524611119813;17.984469508807805;0.7967911701371901;52.62732525498701;34.16081842999847;46.72106446601733;2.7528650582230285;25.496363710127667;16.03867878126213;6.240060523319306;6.571737833624751;5.459489759591279;6.587309890491575;2.034453750412219;21.340274911467283;9.499216504904792;27.077166941998488;24.535543684555673;5.879512423802691;42.2744760580897;17.38935176214819;32.97774110696146;34.70414866621909;28.67824208199087;50.602433099494796;13.755981689697427;16.560671735472095;22.23872207093478;4.418192518368182;22.502151513063446;23.04124108154806;18.034252560849065;18.854563305567932;4.205246684562279;36.9100773817408;41.023091212223186;47.80635902178533;27.5611615731761;41.918791569746126;45.68276210845146;42.504780300657515;16.560153052944216;4.73593434879473;38.49732879977335;15.559231453461303;11.679459613290593;41.81510812186276;28.581757508875125;31.91497497156487;11.194161908524315;34.41641350905256;14.562905054949166;4.2711821147472975;8.660082551218208;22.466426953120443;43.16790907259013;20.163114538682144;16.590506217860057;31.783547625528648;21.84272515985113;22.365461641555168;24.613072244199245;53.58939187970046;38.989474912869646;19.97813308330835;7.398079966859085;16.8441325410166;15.835083968726131;39.85205420909326;38.679029803075814;5.148321660190615;7.058770577325967;40.567069610420724;43.506672696765506;14.599472090378855;20.524391408935234;10.854455907537695;23.907248213028033;32.15315716333483;19.548027815169817;23.4415379035402;19.433203381490063;46.937658585331725;12.852614683445333;20.840800909016604;7.916553188197563;10.70041699425024;27.18300694074339;20.958336364831347;14.29956046599587;24.198922521759137;3.7194457713812867;21.248523861654096;9.565566494518267;44.7955519673669;10.13692680316006;23.79601267452393;20.1403945001236;12.72779136452491;12.25396209057682;23.022319093218975;20.206618575609202;25.870161967854006;22.58835746370484;27.308557394743513;31.76817287208703;35.846528488133515;15.031338835142117;53.77605030489382;13.532600947423381;20.044189863252814;11.356567306386617;30.15198626694501;38.47919310558112;33.02441289481277;45.745808844957715;18.15436517753767;22.428349035678405;39.20565674059975;37.65715651071771;16.812272603901;23.016201404928726;29.081210557215986;13.089923404082164;10.466587934941488;34.95133837294543;44.663855871430584;19.164196068277672;12.065415569577574;43.40063820905254;38.30152741397316;49.002380697305234;38.317043513052454;20.05358334807918;42.62066955095752;6.498246144770708;37.15398166301962;14.091520954575033;8.583544437953613;37.79742614028854;41.652810090204994;32.08605942844771;25.076371102125773;20.833376573062328;43.60211592177338;9.743885212506468;32.53037770211274;39.27615228975526;2.8956146849177484;21.59799663107108;26.50107381008988;23.908872318991847;50.46610692863776;14.431203840596059;12.228492946789881;6.850941186994356;5.711791616636504;16.137530373952814;16.180193919465218;5.910969135601313;23.629957021124383;34.57963537776323;23.96898505463267;47.147707121921584;18.578976365420953;38.45766896146487;50.49568415015543;29.214756460063835;27.798529637899208;18.329396191107502;50.6148113775532;9.853034637119956;16.25241406089715;13.411053538062966;9.546068858110456;23.802756568154837;6.900054023957484;36.199052025927706;16.59801660868661;9.677212232542066;52.22090710702793;39.09262065171992;31.84996988922828;35.448664712301515;18.91883003544887;45.139496455421366;6.618002739611716;8.470331001145798;21.812247468534693;22.63987733291666;29.226750536181644;7.6349863085682905;28.480964692718594;25.758921446815595;46.83289052788587;47.752411879720256;28.909418123571896;45.57639576490024;51.52970415804845;6.485760411700835;41.90695105530738;10.884418671504505;10.819935970946338;25.09265726436302;18.40789455874015;24.646295836023558;31.41658528150716;40.84456228621975;45.518171290584995;17.837279478793942;34.2861661775734;32.973733487437606;42.3249090639768;23.078059568774215;43.94765053974968;34.49012174968269;17.606984402256;21.460754218710115;51.46358642148913;12.87571616176798;39.146124807419;16.157650936403204;49.7194633449743;16.759639310939463;34.36130132414887;42.59499856685196;21.453953332479223;8.608565012204949;45.99372782982295;26.786693740783846;16.897190128123672;49.3790118249437;28.592273541549748;33.4722526342402;14.000372538268612;8.479478240057007;10.329641628925934;32.08762664319582;32.065292830113;24.663206748501437;39.68455331398829;25.466379172933475;44.8428726243275;15.90473577030617;17.90857595457989;48.62506375116959;41.14069520664834;50.43221039079463;2.7144126735186114;16.952274610690893;9.327909617614681;28.15268900765314;19.499489524320822;6.983355930388151;36.12883670258753;41.2832201260103;11.45225870011158;19.997287194818274;47.87276027820214;22.4558308969229;16.31400853762074;37.0914235759619;21.09062154797129;1.7972620143488853;19.473685815648864;9.138003873963246;28.89277574961108;12.225436815247571;31.556179290054104;6.10574221488267;26.931915710468665;29.19319298267822;15.912335030118715;8.521350560296138;10.876802198024347;12.624932354185008;26.274817872302368;12.516285313700733;42.532687377987095;52.67622495452346;8.086861238137072;13.909192458523654;29.982173848069685;39.83457171128306;17.953956656459106;4.352540378639925;19.266115258060534;32.19387436675468;36.608459074233956;2.0997623121084352;19.88910593083981;16.448565227440596;20.862818169468255;38.98097108546129;47.049691691396916;19.382581148621853;18.72702489680489;43.332515129683976;19.56333699447065;38.449312862985835;37.53773546384571;24.174782218171035;18.565934003400304;15.957500131074077;38.77262583788109;51.30544437173107;8.221458644595515;16.88827770353134;44.154298884694256;37.5506249123108;51.52862825725803;30.960653046018706;39.368769215050015;24.059397668330117;27.68304852169113;46.42939696711228;9.2349300948893;32.446601749371034;11.757838999322209;39.03459633282664;5.751321162642347;15.793691147696839;41.512971523713034;20.785457843826347;5.194941160498962;51.89575688695285;27.237263435725815;29.94406246105478;38.66538602063933;17.302243012759984;21.43021555979828;6.522083599923438;47.587524732011936;16.366410761716523;33.90284504753215;22.437088870675442;29.710727438155967;16.830184125959075;30.54190336751117;47.41020553176162;6.332568490790822;7.372499066689963;50.79582360991819;45.98714694255756;37.59910128731985;10.465043558625664;32.9717756743993;14.906042623537395;10.980270807568312;38.56935294582897;1.1525017382060498;52.128510101330995;32.44599417466789;35.697429481971675;49.636470431229846;14.482540582474389;38.79283867075244;50.946415197046;20.035064711828245;21.088097198003606;16.074585204569313;9.806565637880022;7.794353926359207;30.134555168277924;12.726819849158856;33.17286091168401;0.7745534206621961;34.9287614142348;15.940652041300977;20.74481277456248;23.655151942934225;12.91095608529461;40.77574029410293;21.25566210739777;44.14950465537373;40.900829057152464;22.548322980484908;11.831104721578395;18.0110081160653;28.586041993419716;41.062346204627914;47.48419894727374;1.50519110345149;5.659236832452274;25.131606313487836;38.578603614440695;35.58526577071935;50.899231248590496;10.2117148560595;13.930813458347322;14.859254913291625;24.381005146127457;4.49992712514075;3.27924166970136;44.516998220896525;9.927118931734665;21.45738007930485;44.64675909818513;17.607832246207526;28.846973427205022;46.50653479270728;29.583373191182393;32.13485037500665;21.317284900993364;16.336756047398676;3.27321735305244;8.71843539090427;32.90983156494073;2.985121567476614;38.0665139519977;5.826129817421927;51.34735284257303;30.913648166821424;34.35288434444561;9.454705988874617;32.776381357024476;4.02932911612443;30.357127080427738;11.463207662148506;18.873205028036654;46.785916242625525;35.11377658018726;22.301552236269895;12.687158126330747;12.418005228385788;24.825653148029044;47.00974929446834;17.585069835518713;50.92675715267187;31.05637909535498;7.631521247414831;15.388944356456186;14.61083608881929;17.865485038644508;9.512518031014475;7.600570330390355;15.283803637906596;12.272824973646461;11.508812364107287;23.48639794657817;51.54222523198494;5.284650225789591;12.720362417400947;42.9275853929912;18.70705849085915;52.59406485763308;5.66212657874752;4.741038608763739;7.637886026739401;2.898980345573405;22.846453328369105;8.129781693291587;20.488556220254814;48.16453091752099;20.97053343632876;31.06651483199621;2.5900603986832937;11.016664463714084;35.08816822374865;11.428761350395611;17.986477360215652;16.482231088926532;46.163816229249825;20.520252077821194;37.59490659081746;46.73322790972885;16.006503152110742;16.14616579303502;31.15870020849116;53.33441403614073;33.55832834640645;46.182581076104626;35.4050902692674;38.91054004816794;42.62981070130814;51.668016752940254;10.971825593303711;14.787243536948969;10.70933829926148;23.50757119436251;17.617085360696276;40.91009073434279;19.31687798162231;7.832273001716944;12.850212848929615;1.45132951337443;36.14431717662552;16.521853812073864;16.816648421961357;27.310284252345102;41.095329144988014;14.665554623017934;36.034941734554046;49.59972618271241;16.748575608741046;53.57722178816206;20.584568833149593;14.85384454919042;52.65848522389987;5.301925288875768;48.92256716112913;13.599938714673913;24.424798990557345;29.195736618781684;28.40090678590567;55.59437669122365;29.127225933644677;27.447653663199006;11.184125401705355;22.12904600666723;42.523948829438226;51.35553394243652;29.58985961326384;36.04546871467514;13.772402996066338;23.658969763831607;39.86204149939149;11.376937429661915;40.02795795991259;25.0431243138032;33.07411310649832;37.992105404974716;41.66920725496378;37.47672495859786;22.399361980027763;52.12062372850447;22.528375808913825;27.465256569907595;11.770702073506266;3.052254519724413;30.257786182328;23.384065659221534;15.62231363552182;26.966042733594644;14.987975524995251;47.465423803417075;13.495710712406426;9.353478956544878;5.802079149295993;15.794461914647277;26.87796995282854;16.140785637217466;47.63154137680558;48.82641643382173;39.66553368432919;45.06379651933879;8.089400801428425;32.6421682078224;8.622989041054574;6.267661144782911;21.013195335264935;27.555697420990917;33.604195902979654;20.70387951750361;25.34635283102727;21.019407479553053;11.91704123014388;43.131007827309006;48.42063010128465;10.108442811967157;16.029872223061034;8.023215536296956;35.595487181336324;12.04987865943794;20.666353420359464;28.291674773645987;37.03719353966477;26.03356411114567;20.96920670420755;35.36063625793602;3.762433749134128;13.796447057150031;26.765090672462925;49.12097227510406;11.271912408745441;5.641689693820734;46.17336038316214;26.10184246140658;5.300603447766981;17.603737984776416;21.489452933261205;20.315678930276448;14.406739200618896;17.151540038279478;36.58382718635348;28.046711136971183;41.2031488148671;19.790718219896572;6.107016461252871;29.15102728144286;49.47404615106285;44.174771299598966;29.43101784816884;3.6554318563588577;11.908941674878491;35.006897902395565;32.922604007933955;18.492481220366177;22.156464594950872;11.513586779408598;6.756247734932524;49.96700978296837;47.43249438396505;21.2667113173205;46.46864410911653;23.528592838581133;36.80645360442561;1.8290799188656077;7.80549020941209;29.896151142338674;16.69997360195303;17.232662917985465;13.025778777409375;40.84138293380581;21.427631601874918;26.251338433626692;19.325198320605708;47.05932238693124;14.211338414770784;49.57544997881858;24.810377604031054;51.153604412741885;22.96383874004505;25.907122677283215;10.973457803577931;45.78409307476516;18.97444173888295;14.908122061675074;21.08473399729522;19.89233512435215;14.538487724364149;11.887858751063066;23.820612334267356;46.385351449078904;7.360349948431229;6.875783107706662;42.64328219797366;24.03343130715958;11.847724143003433;26.418123570868445;37.18976912512126;11.311122550614936;47.80954282392022;14.330850665892498;22.15816250172736;40.9296165979331;12.809211074842388;16.95009594939406;22.278095626680873;31.48656960400176;47.64434414673183;9.719672342217391;17.60093549294789;38.42341960927412;20.989640543779444;23.210393044091635;25.249115385568558;13.449057098760552;17.74022325586225;50.11528213369349;25.486598793734473;24.11049245979159;9.737936366838083;17.946726626701864;49.10620071458874;7.999215326496764;17.626200452479537;28.566048268992816;36.5526103983002;13.007038465869902;44.36121242329726;2.931057353744074;10.391846740375152;40.901978453572255;9.940323102007651;30.457064518385355;10.007705825498338;23.802045134449443;24.679148829371183;8.092635150801556;25.9223885903447;1.4467773309554073;5.4102561583005615;47.195911489034415;20.17892910735053;
40.14457620968128;12.487977235505385;3.21404434274038;32.96590041604087;24.233536003155148;9.78368571604205;0.0;8.018346633527113;5.144545948491451;33.742538599769205;31.336686802967133;24.59585795115366;30.360284832148515;22.87950829861153;12.846518370868866;22.9284650310846;22.21153010061864;15.262397542957398;25.611233638565167;28.31349212407904;16.281992769079178;24.660646229122264;41.10632736438531;42.09064715636723;35.3066606802374;9.1514991892952;17.917969538422557;14.625280335521177;39.26483679738114;11.669938482910553;24.1137746503143;24.19647614652015;16.862049362942283;20.237402038567193;33.02416076725799;15.950067709008469;23.342204888364364;32.258708435645424;34.73372019924856;19.218639040407055;44.95765752162897;8.997248974310452;17.60693476034344;39.131645957298645;15.033932240073929;22.69407923846467;31.115193034552;24.834793508503648;26.608472394103615;32.987174568763976;38.75170322460818;21.19257587366389;23.803200416912752;30.707667802259834;3.847222931599356;7.685110985119469;1.3613465579989172;7.974120370009992;24.23885071937364;26.547014288578485;26.048035969960328;41.17328873543927;18.509038800680667;30.70159368625112;11.734098055818274;41.87865136313205;15.5355183179997;15.564081126846537;12.025634138876978;28.71025583601797;40.55764387808835;23.415043596557435;37.71259512170967;33.70174968060847;25.954509898017907;22.20130391490564;15.41295851448246;17.439379106349744;22.15362130492983;35.31953865652583;18.071110425865044;17.14185175379743;33.12001130151088;25.502308051497202;17.424936364995386;18.49055222909541;33.52197901032161;28.45628906841109;32.04303762182692;15.487244512830232;17.32062024768016;44.63565588056898;37.83035625195514;18.14898264864802;36.401003621456674;9.407435895047563;26.87460587632952;20.616521689665703;15.223860686280071;41.27994101253976;6.388823839392341;37.29220974704628;3.307920996578687;20.222493892714457;16.372089616778055;11.62146501892405;14.089538425529815;14.370901422642598;24.085231264492666;17.17346881783919;3.132039009500191;24.185030662420697;17.36389532041132;10.60401039872563;14.218004923934588;24.734567667749022;6.859778628126069;31.839784617648206;32.42297552601001;1.0663263648532233;25.68724434804504;33.306535532390456;11.223102451093853;9.707775111703638;21.643417643822893;2.3080075960392166;31.138290587018822;36.756480195518066;35.72888590297978;38.44039385598144;12.314481874861375;16.58712300704048;31.086122881399145;42.54294480983903;16.11887664742217;41.270817035728314;11.334510198913037;22.006271142390183;41.459386691652185;19.966569561985096;14.22956203529394;11.867905613422119;45.4364391697911;2.743375879117395;12.64340249116854;16.085374998607268;21.847140326899048;20.568583916126766;40.17706569428377;7.089556564994494;27.080303425266216;19.513344544252707;35.02498427008604;3.3928507799326497;18.303351499016422;17.24302218491761;10.595239137359538;15.213655106558996;19.727794479899547;13.695805297071729;10.876089318443594;16.46986577805545;33.627236033212526;23.926182072503956;36.22511044867038;8.328879372492917;19.09091367571416;6.214915804531497;21.566985511209705;24.256081582870788;20.09291020516825;32.50888621264967;41.39441709153008;14.927940333559125;3.2666697334403483;38.19748174909456;6.552383539303692;34.32782124044907;28.76521922743959;31.02438488378017;10.344896148522363;42.40705988320161;27.722750588653174;10.015418881901809;1.2745850110712074;22.49923479554199;21.2616201802392;7.8716746823031025;27.35161855858988;10.520112251567818;22.212576865386335;22.641803997025985;9.693158833546793;36.435633074082475;29.57223130971258;39.104109937428746;40.573629422184304;11.904406504793274;27.668397185467946;31.100418346745318;10.010232826426233;24.70797221470047;24.78501707249495;35.22068588664079;37.7152400756276;14.903017471030202;21.651812927338142;16.891341460262687;23.796255562431416;9.01038603202928;26.290695845442784;11.522627538199517;36.78867962369767;17.68927106959481;10.172368723605743;40.213603830687084;38.8695307220518;16.27484738805919;12.86129830847069;43.571207945281465;22.10402249877905;22.9829271035428;24.63444579346953;24.851177133322246;34.316115487004694;28.98046081205402;7.909580767514896;26.114927684491548;20.020978233703865;19.04691633709991;40.772694274087854;14.77058034798013;18.348670352613873;21.49968000975028;28.14919240312951;6.048980704656798;22.194486948279717;8.950559812330471;28.723851151131615;23.24503452154229;18.406802118130596;24.708626590269056;0.7560889453620063;15.456291857517952;14.843621238039534;21.40179555838689;37.49434574011651;27.22839282390177;14.452195807429385;41.30854393644331;9.83423140571144;10.207221302098988;29.88742497800734;15.957921414258616;21.209765282717157;23.199461559683677;19.33188035761125;23.923706039259333;35.80927784233928;37.50403121463319;16.80310314698463;14.45442880469634;19.989623004041842;38.569965444289224;13.047084750707414;32.02197323296311;20.617728563911687;24.24687425725895;24.636737625605505;22.916869828170658;37.444761960866494;37.83246640592134;16.726882109159742;10.717988122548302;30.118802830724547;12.957844739427646;8.734381848840249;17.848466543324285;16.094508071116408;15.974783987912513;12.544251903000998;34.03639864951172;25.646562413517078;39.96657619964288;41.487310510133064;24.363862322205474;18.147643653416868;42.49236908005072;15.089298850406497;21.56990522107672;12.005496898192016;10.051029678744857;37.20802994246752;16.694982004132683;18.93727325060562;19.34798950326225;26.720077040884565;20.667604926467416;18.921132558844597;34.892929311580204;14.182487823311318;43.7072942959081;12.685576279433194;15.67115050676784;6.596371920643269;31.182784101044266;35.740685972337374;21.74915019111837;26.820081574093752;26.31811473889017;18.2771606376626;13.343197078390704;19.786303795753682;39.50983033500678;24.917603610899953;14.382710767321681;30.49439119994962;14.258324998149279;41.892282639892606;33.914276184921455;20.61668668027821;13.39704203977251;34.04093279564243;23.591825696311755;39.480805196486415;41.43881673431058;25.236499367005305;22.32105960417833;12.411863767593417;15.043705864109942;28.66162754632969;10.286967999281991;30.44249635903055;33.767766206029975;38.013959545135165;39.962253141716424;13.466361456027942;28.434045620907398;40.21626926877298;18.34934238607122;13.670924858377829;13.380447532476284;22.65361246195987;23.372376897705088;12.520742717030407;23.16444752733835;21.594114112807727;31.634178060683965;11.76315045351929;24.730014146357924;23.617634858597892;42.18339625180675;32.27474665776588;14.651143338127865;14.991011365413293;23.21255513669544;5.179430498841931;28.986541695167798;13.59041083241941;21.34102737391905;22.43208524310257;8.24161686928926;32.743974859947365;43.851057738581005;5.590834698018525;26.88376759034097;18.423473166647963;30.02092460286075;21.925530962569862;29.064709234263887;6.033765720747653;39.39982294991586;19.451585782058668;7.990264067877042;14.686495052854179;20.239459908067946;5.896163408723954;17.815457717078058;38.668039260051934;32.20163482982291;6.917898403099637;16.063864081001533;22.765567155822694;28.624826315366647;12.095547156661166;21.83596217219404;24.538475333755578;9.66341488797941;19.754149459286776;31.925279554013372;12.732437261130379;11.077244458036718;20.033664431327452;21.531438380640267;30.483104208804114;35.37156130972696;25.223330174432682;27.14144765487099;31.345657488217945;28.638564398677513;11.547851031336434;9.10681326961323;23.481981553566293;33.975469298661864;26.106141512931227;12.48303825767955;15.785963107246317;26.958482079087503;36.53523774670974;21.639741793363644;11.16079908679726;27.00499174955324;24.1407348339345;23.861523076833343;44.383541968768526;16.931746136406456;30.23105923367217;30.100213139666177;19.786735783546487;38.635577532889435;18.15661266085777;15.783600593375883;20.039105937022946;15.466035845990794;4.506196148533695;29.12572165313709;22.416432072292636;38.802841915488024;11.685281653023202;25.0451103936661;26.13244219525141;16.906436435642057;27.50686918275956;15.603886423997457;13.723838394962309;21.66110418694594;24.272192975184222;13.016031254581737;27.035674947598647;21.43560758582341;30.40908161347529;42.558615592218565;8.637345007303487;23.482220230814594;13.307667438970126;37.872160497370714;19.458219243322834;14.923027920110945;38.206933882101566;7.916855434894616;29.124826976036548;9.31159603836877;21.481248403666758;45.74873905255613;27.954657723651952;30.85168033490941;42.386617192655144;5.002316344943517;22.381899566227972;9.619332564502583;26.94940452922642;21.211108105185115;11.167600905352357;10.410599539866167;27.723228785842288;27.449631917532734;27.521728670149916;20.58662853010475;8.664739679449296;18.253628118656962;23.67727158131174;10.600708082937475;32.51653286121575;21.17796732757078;7.792464571277945;7.715064692248669;2.254480240307238;35.36124268575203;19.873868376294343;24.84092019489878;26.8127312916286;9.851285642556016;14.986480948032515;37.85961390631367;17.288962058666375;26.512260012941777;37.98060582155925;4.930345409381907;41.28972953692727;12.412222055854778;34.254011099146155;27.425463646482115;18.705684770946533;7.129264327958145;27.229196362221735;27.45879492722363;26.47753601119352;19.567972149827863;20.004780990372144;33.21966583272586;38.105440829460456;23.77275450581838;30.085102068021904;2.834686665423929;25.180435181549743;33.634421853819404;12.99828427029098;23.745296555218186;6.702287077776711;11.686099316474976;9.644501616698253;21.081999719634616;13.06616429084702;19.930518808641125;19.266785104234177;18.35080514946454;29.74104366328899;32.610139299650804;9.727693509203693;38.9977685989699;16.318792098340285;30.377422324881152;10.709711156226527;21.332098841412254;17.438488998390135;11.9829035462041;40.503821121276324;35.908619249230426;14.71698682749454;24.32142419494923;10.023108550707795;21.627874140494914;33.430941651387904;11.467721529184725;32.1275367879501;23.244249091342088;14.187816988441366;12.439638903700253;31.0177401384467;20.931881677013035;20.51220931222272;19.928366251728473;39.97876589554764;36.54297868329752;33.84969247075297;13.95198474499764;25.980210497870047;38.98360617062412;7.659052301620414;28.625824140448394;25.746570987486127;26.035997228528874;36.71324180696552;40.88959647425277;36.306220379873366;13.59566976986871;32.01919662593966;41.30322411815138;43.89455861943047;34.66245643981419;27.314762093108207;44.859931162475995;28.674260312688908;28.71358975437285;19.291328381861458;12.452492152211187;37.65717249406551;30.922823765389857;12.360352319692549;12.612544962778532;18.458647482267452;20.843851370809446;39.97621908527853;21.082677339445517;19.93221514978946;22.074443083846166;22.13971323468957;33.624110856295076;32.90143780082832;23.519786283700732;23.317930602374407;19.7938803691452;26.25398391237059;25.99623416696045;45.36537206245336;28.595565814566825;22.83103967072849;6.9811633870651395;31.099475960679246;13.5898127041552;35.97631910149728;20.826154838481173;16.408850022786872;33.376396380372384;23.207623338019836;22.570438211360873;14.433035136295373;29.53413214471203;26.56976006929252;9.671554384708728;24.106479798199832;40.24520990128999;13.28349109776095;12.590392211997028;29.60613931969834;13.802767714466825;22.62496553988468;35.87258941457866;21.09676238232452;40.71038299034806;17.289073703172836;32.10074990308914;32.418366627469034;21.183739999071474;28.508457666517753;35.36485933493007;10.870749260902098;9.132655309873815;43.26891513552803;25.322541965132903;37.66603561547327;8.614647336346977;15.908544707634976;25.475032822905906;13.430342240165194;14.384745903358438;5.015877823492466;5.698224118718241;10.139255872058676;16.098571774299717;19.15084427600883;21.27883026356908;14.86980684124322;14.004009001930443;32.86537225745889;25.557238628647145;26.275946072362224;26.300549119550343;19.371661565966882;40.8341824094495;20.14282340044436;25.575539032940895;19.33561874049954;14.091536572298969;17.597074085124422;19.604069660445273;17.289195939934537;15.98435220003255;6.156186432595948;27.338234438541843;31.239447703333997;38.93890947510703;17.98488800851412;32.142521305422356;36.72225881769703;34.17475182061354;20.88724610560713;12.169010040054971;28.977108808923383;16.45850751679307;2.4578783568797533;32.49296194464602;19.078841629449723;23.981516104839123;17.30810446346135;25.538223363843805;8.777927612360923;10.91929081796332;11.73910983716263;12.934174717525087;34.87169765116706;25.955171998892304;9.810512715536438;22.09178275895581;12.857729247589376;29.84827775901533;18.1738918639068;44.713218290846356;29.335224706992157;10.222277184885822;3.9559919611042305;17.67273479913854;24.577490750609748;31.77740841285245;30.906951545201885;4.635752319386141;15.535432970784441;31.102049161286835;33.76954564536212;23.380942939722154;19.614469467103767;16.704651526054395;18.9022301388366;22.57887160214898;28.296161174452564;15.422834268736407;21.896122024399087;37.194831844538605;22.262245936677942;20.903497373442573;6.703769337323718;12.503840533176138;18.293457553322625;27.996641347589556;10.712620767335293;16.171772384516647;13.474223541006388;26.789927778874834;17.40236474698593;35.011917225447526;11.851619314309502;14.391341828382805;10.478859809977692;6.608178409746364;12.810609800068702;15.455825960427912;11.327188409022515;16.096947558110337;25.075089008026243;17.636623242611968;22.46756649620975;26.2282794451335;24.54240525416212;44.53202892250217;21.006201162123045;22.497747107005253;1.703704073826877;21.038386798969096;30.023498204558862;23.423958500177978;36.006000379604934;15.582039958846414;16.63102219315056;30.018246926212232;27.97611390557724;10.471214587291696;30.220690609868807;23.74268634124412;21.099386143202;13.398992115092506;25.81746816257463;34.99885221455817;10.320334560504476;16.077905215447366;34.16323921578305;28.528919053965627;39.218907080828224;29.009797210241587;17.625921800811838;33.85895966665343;13.728121793234243;27.55833525572424;19.255118083357782;15.573965214666998;28.09571927638885;31.919939985890284;22.555551256053832;19.94488424912839;12.416138902787479;33.97847541383113;18.766745918251814;22.781983495603292;29.776652700051702;12.413717036083154;19.03828841292417;16.987419971910462;30.925814268148766;40.79131149981143;8.300475253142071;10.85017661278006;16.63376318875958;8.430238469196029;8.783159873850842;24.325937370985663;15.423222042958058;15.418425776691986;27.027886525233782;14.76479421891301;37.91001704188699;9.064156319915655;29.0587339680428;40.996776437907;22.124139632989934;18.244445634693214;8.740813982543767;40.83299259580715;13.10218567271197;13.884699187438246;22.805480246092337;19.328614914529663;19.883634511875446;8.877283257186997;27.0386578538294;22.60195418381567;7.6756129607853945;42.67862215666339;29.581746016796377;22.248327467039772;25.747332522397794;9.292736193597959;36.174381648992636;4.138580318573369;4.494694107261928;12.083664895891793;25.84173412979604;19.679285270254276;12.675568124190372;19.379821932499205;20.68164011341849;37.049512198408934;38.39741321257926;19.751904779149957;36.609531751247545;41.9144026521337;3.3314198048566275;33.65937373553237;4.686578489846391;18.0184275964289;15.818241642863669;22.98404642676505;14.875282059587267;23.62283937690168;31.08480619413542;36.30618618521768;27.161456043669695;25.112754941252057;23.206553170666815;33.8799688583563;26.62816525644841;35.56850761379;24.723002885854832;19.808892241077718;14.47552289314337;42.645275681223396;17.722349774915514;29.424349807686067;10.468716545842195;40.2916696401081;14.687496282368325;24.578367133265765;33.48696074684772;19.975738491417264;18.39187116778841;36.61031822586748;17.029147447123016;9.447991665899329;40.22580959602468;21.7073976270713;24.025407341846023;23.226383220547707;15.818002546606513;15.263106929579465;22.304158885791768;22.351636327912033;31.082336454703796;29.914626995299198;32.113713996656536;35.96109853512281;10.788407039427408;13.665421264165138;39.69149156120576;31.39570678733444;40.94203201074131;12.479474247639155;16.09726700836707;8.219308723422495;18.379338280454757;12.89268034495361;13.421070434534048;28.06103984328069;32.47960919777861;13.98619903696163;22.29500791408404;38.24986009127583;12.93383117148391;25.98225154251117;29.047860816824127;14.366754738426451;10.981149144392685;23.04336237715177;3.7292898358874256;20.66477668946174;21.420973611901164;24.95801042895323;15.529874284011441;17.50634151255992;19.634842113309464;6.217385184390424;17.255031609272855;2.2562634511573743;22.311781924097808;22.240770183798524;21.303031781024167;32.880914491013066;43.63807323517053;17.501364070860138;23.675626452599346;20.404495125809362;30.54033406259646;12.319401496981667;13.517176425564978;11.743312819824851;22.445230898473195;27.043807227226903;11.724583378542276;12.145620993930626;25.56221168671489;22.744061799274686;29.548994585511604;37.82714632996548;19.528239294134973;9.660654968862746;33.73256918816439;26.046604207818167;28.875472838522892;27.77995286839332;15.15470596654422;15.460536062811952;17.237634146954036;29.31589336891572;41.62642554403955;1.8665966022570422;25.575907947464966;34.37108019092803;28.547971102733488;41.84207842716567;21.177019619929887;29.594710679370444;21.551482509688558;19.263242450942702;37.07092917410215;18.32785003133755;22.68521149088078;16.733111094219193;29.748660464997442;14.788213414182076;24.614964738715432;32.45079646326843;12.406758246178649;14.030753920972055;42.44073900482998;17.625111305298613;23.425393158288273;29.467804453705558;11.502811346507803;28.871090724021876;9.058776593091366;38.1618402794478;25.434314208803404;25.402525403309436;14.649902934647733;22.01494407309077;7.049244680747375;21.540866710659706;37.887101842363414;16.083888681484552;10.788235729786983;41.37548702867782;36.99421172445478;28.433516409229927;9.771861036359288;25.35214815166523;5.980956187056883;8.22875576370959;29.97692464694876;9.10988295328159;42.479429506699546;22.875674167455635;25.92670822927524;40.37306762632365;17.652139369359205;29.261158000474186;42.09325538122187;10.276862050559663;11.744405412357027;24.72833118499798;1.6850774374625672;14.564723985639505;20.508803391124808;20.130895201258244;23.8137031736472;9.130563893810043;27.729808976640943;25.088453754834887;25.78445639291501;16.252948069512914;8.58211262858313;32.28043552271214;17.349262303837204;34.42947715445247;31.13283275334429;13.187493151594433;13.887483964671393;8.520509377603853;21.828095856321355;32.41224449988028;38.74397497703505;10.38447986543028;14.877294269720217;15.506253381423843;28.89383497706296;27.06636336712622;42.01532116582254;13.406781790900926;10.379052296731135;16.778283979446048;16.72382247947194;8.779054745512596;7.142398284899628;34.93059184911361;18.02883393495202;14.384554252372773;35.796522006747004;22.373808857885052;19.63408507529974;36.725924364544106;20.09306916837566;22.359634053686964;17.054415090155103;25.111910033928655;7.8277462235401485;7.54081442375193;23.51415442640329;11.723734831356817;29.84215367308757;4.371687347972084;41.73649057635147;21.19508939364007;27.428165793694475;18.297331576163078;23.236408373632536;5.995847494956611;21.0506042416004;1.6799484126985684;13.659991792752448;38.078422414093176;25.564174022962874;20.259425179971807;18.411660128093473;11.277615138902211;19.287903211543885;37.25915759976098;16.296115817928282;41.57262216417994;21.273113324384855;17.32865496814607;16.548125229060517;23.93924042960406;26.774257266016928;18.962208161635623;12.210021362639207;20.302000901036568;14.393761860787642;17.67173652919736;14.328415092205772;42.517058050016914;13.671588475007962;3.8621800527249572;33.95434040686237;16.66600683399112;43.153029862170605;4.237751399399324;11.451566807001655;4.909320111642929;12.047873931349951;22.36854862212604;9.516274643534311;20.56953171539729;38.42250682268383;25.65781188365369;22.054917974535535;10.463631926827853;13.806641867409885;25.314148663089334;9.182709604507039;8.355456421937488;6.79280054197049;36.400693043628756;26.790064427673965;27.94668011856382;36.96514941722379;7.111744589489429;6.419255894328993;24.761174739391404;44.01348607767216;25.92002346995622;36.559678172061204;25.622938949367157;29.730094817404368;34.37315749711853;42.02025292823151;2.2822969358012077;14.99878853510235;12.429332113401971;14.213002590635625;9.14056312976338;31.186772712349214;24.12592582364134;17.171079902028517;17.442238282441977;10.667934540757672;27.638407236505326;16.99078673297312;7.408364851865744;19.510314274307245;31.33258637222655;19.514157578217482;26.961279372143036;40.4041679239447;11.191385980660433;44.09831474366688;17.7523953725917;24.439015195211308;43.269984061639114;14.88474529464373;39.17621853891699;23.373084947499617;15.619701468315647;19.777832627589728;22.951705323838702;46.52216522709071;20.404249621854056;17.795058611718996;20.878075381372636;17.507750489184577;32.77687426827121;42.219605631850186;21.295012723559626;26.262358460956577;9.581673178035826;29.34232074377679;30.489488938802086;20.109755219111822;31.150438038087017;21.604712517815194;23.923915536286426;28.636659126001486;32.33741762709633;28.02376382659053;12.769613931421848;42.398900437904686;15.752436297595237;33.68941903157238;16.791690403536816;9.00313685487947;21.215458321427562;27.274699585900017;24.481874556739765;21.64649392519799;17.930864680126742;38.001802157699366;15.956458869908898;19.092039085926423;12.433696452470244;16.894966875152264;18.786345417809855;14.579015719531565;38.17387966645609;39.11929688892073;31.69700328377885;35.58558016956872;12.35828330512892;23.25369111499979;13.344573775244974;15.450536220487132;24.012510000798365;18.02972158298568;23.821246904096878;14.582595736152431;17.14793043248531;23.128298098061325;20.987342448028265;33.421316033235854;38.68483203002656;19.16651985134586;22.679449573554056;1.7732914447614494;25.938550345999715;6.750986629722504;24.07198582324686;18.54377752145652;28.88016029791226;16.341009222379874;12.107034360523047;27.019038297085807;12.75476820317998;22.538606194755406;17.748419490680995;39.70529189951808;11.008741709355128;6.826712946618105;36.72209221365342;16.318966240544693;8.913333422507662;7.943180418321454;29.26395965025031;16.938182331099515;23.05626465420386;12.17291311353098;27.336133356949663;18.683292300007302;31.42562100390028;17.50769026476405;4.39128635488966;20.380967220572945;39.88795719819959;34.48650239804718;20.157493996901565;10.456666815953781;19.941935391604904;25.916304264334155;26.291117631940672;15.981692605158416;12.400998663802483;20.249736386596222;15.07752942168793;40.25978301755211;37.771473126150724;28.060140017015602;36.890299898305386;18.012187297922175;28.263008183680288;9.417627916640056;14.511506452559747;20.594324248309253;22.803099921106018;7.469737143877328;22.16000160391736;31.253594638754976;13.61316212969203;17.326915417279647;28.112574446093248;37.69896866236966;22.364392721652397;40.25317057069854;15.033506443069584;42.07787790421188;28.041490117356275;16.191338297270264;10.588001386148568;36.00543299534171;27.01071531692342;11.674186866420497;20.245446303199227;19.452354597828624;24.30215817921364;19.916230848229212;15.705461895970844;36.966784629236884;14.722484401754073;9.505080499536854;32.9009282633565;20.466780848845854;9.483950985335216;19.077555403344803;27.435332874541434;12.288745951786801;38.355740247249486;20.59009663902866;27.37261134855244;31.605243372677947;9.16851578152739;23.478169866246276;24.536417075083484;22.383193622121194;37.988595818734396;17.117898257815323;24.93237283172154;29.370015374020227;24.612129341501543;30.59994670913633;15.95847556201316;23.152931172101145;26.773269105667175;40.37859585762249;15.774026229545614;17.851221168576465;1.7876340099345758;23.56080563521713;40.202978713043805;9.486954634280822;9.154582114743972;20.692084397043587;28.061517571907896;20.260151109027138;34.582842326815715;12.67278201182756;16.453563150739953;32.389022567615186;6.2037174847965995;20.80857969961308;19.29011201815267;21.038252691626507;19.519899323379235;15.171760149056096;18.280223997435407;8.638934178413532;8.063635889863635;37.41292938625104;21.579558629468533;
44.04928176924541;20.49561175538352;5.756092765683632;35.443080421467215;30.257845954908063;11.449649323147062;8.018346633527113;0.0;5.394443039783508;35.054318163873596;33.35147518300557;26.2896047806686;31.112752909040907;26.448979941807828;13.88840560770536;30.37900189832676;26.604793688604943;23.279633610724126;29.224414664713375;32.577711005368656;21.70434297234678;28.862818808940876;45.22686538117661;42.3673487925832;36.98895281528548;16.79462451572542;25.217717219864074;19.391054396241476;39.018724974994186;17.604038456035312;21.445139156201854;31.01006063622607;24.744577390632266;26.61592952499574;37.30610728072879;23.93565343579;24.35925747117991;36.58081666514523;40.32998689614862;26.81850523232712;49.46745151402301;16.668755345761504;15.687930231888062;44.85803639721554;23.012572289131317;29.562074658008193;36.03234929290794;30.18118024731787;32.23988439218864;39.35795694035635;39.5099823226527;28.4557955008126;28.14370815202595;32.915230277874606;11.227432950097516;7.086550501929152;9.13605610321696;2.2467541341014727;30.852963202121725;28.50501702137452;30.7815933171656;42.047074554660654;14.900892577629866;36.99018827946827;15.977228817829436;43.60889233561574;16.883926298263066;22.953333043758544;9.129109048815252;34.83437282235195;44.762608132428895;24.464693190924276;40.53450746639945;39.580611741660604;27.14394593346648;26.700426231067073;18.870060672778518;18.202459425982813;29.685523992943136;41.375416860969494;15.499764725665061;21.189953732224996;37.68974777115462;31.635940376105356;24.317311888914812;21.731223946300805;38.5299721942768;34.55430901216749;32.385938963633414;19.588248363761366;21.45353133609618;49.0949102407532;37.864796499258475;23.983023890181215;36.38149536497515;2.1625216309195134;33.702516402612915;17.84122802228252;19.841322603841352;46.81260284261169;13.577377812178801;40.60513009990276;10.348282119590602;18.771968158415913;23.024879788987597;5.677761443772242;10.859839779890871;22.310097721683242;28.323454704930626;24.73324805402683;5.141684924980252;24.280994075041107;23.89092645850815;18.45534963552085;17.03471050941279;26.868118979779535;10.875981399399585;37.081674098177494;38.78333210032664;8.149981900659045;32.09626255953579;34.17458799249323;19.145127506388278;16.834712892240486;23.23388541997439;10.325834075655228;35.11982641319503;37.20394112110121;36.4899952082365;37.78939306306048;15.493475369405072;20.700955583485083;33.9219333601733;45.66510159571085;19.363915088108293;46.83560335768438;11.640080451914741;29.391846124897725;44.42463507777341;23.839414034434338;22.211765173495078;6.230917890208081;50.418249226751655;5.292829075841028;20.478428122246243;22.449926586059444;28.251116494165963;26.358221670596794;43.7365207148556;11.922518529999605;34.34419647356309;26.130034280468102;34.518867446768105;4.711437349788652;20.186173106318925;12.772749083433924;13.59567615863359;13.622382306631106;18.316661022099066;19.599015314655528;14.325340974372795;24.460240049959296;32.902019312914334;20.405920463837823;41.021713805477525;16.039408555297086;22.566907649987545;7.645114596138557;20.816735216561497;28.592909091673885;25.863368358845083;39.066395239569296;44.65332173743796;17.173738125145718;4.778827406676272;38.39653808683612;14.397703617970398;33.802038174931155;31.913387324878727;31.02820953369864;11.248936610171144;45.985487145064816;34.48086994635643;16.6316617997728;6.755236512494705;24.735719492953436;29.02744639437373;1.3505146688386;33.265238914683536;18.5128980750006;30.18109412308465;29.712010566773422;9.725600698472038;41.612363568956106;32.507697594047954;42.45662865066985;42.14930498808197;12.294007716288217;32.81350972858118;36.18357553932208;17.59628160367887;24.867282263568406;32.08157091258662;36.65482906487739;41.74186144057152;21.428225295207262;26.0646297800956;18.739620535490996;28.378238487341644;12.967955273180873;24.47242274658754;19.159535801478825;42.807280373325014;24.957334140406562;18.02238238325673;40.989675083547205;43.87729535965028;22.025218728275778;15.37724876614325;48.997131921569476;23.941871711751425;24.98682133629101;28.177287518064894;24.63962323320839;39.319105375916756;34.63077164441356;12.159564140991723;31.55939233515113;27.140113169122117;16.98324067685488;42.01416156602751;17.558539891706232;20.817151733107547;26.101382894395265;34.77316913985075;13.267830885903253;28.048312675253513;13.05140636981422;30.701962735553654;22.786143350733422;22.306985327563435;25.623505597283447;8.769960430697584;21.17302109237248;22.827093906862032;29.079788768661086;38.38166829221586;25.698771428886253;14.415505636086465;41.881913792046305;5.391306661681733;14.628055757074543;32.64656902269793;23.63889510814999;18.979492283356358;23.195907040675948;27.20170156239048;23.68829346020684;40.70998306374599;40.6553361941174;24.623949367371146;20.583950326358533;17.4824428616552;43.33290488600294;19.58779809254333;37.08369685810379;27.323584071242056;20.803152990108522;31.57028728922228;30.653023532547923;42.84323453753335;42.87428774801048;24.503125135592317;17.697037676685515;32.63616531764407;10.36202805210041;3.253084103311318;20.930667422192467;15.371559784464534;23.618603133924804;8.766624301238762;37.59109275335316;30.4813656137818;45.61438565912502;46.37069342529124;23.38566136815742;15.270857212645724;46.62034380033499;14.985260352249599;20.288724115902532;9.749891954276878;2.4424267818168612;38.595492664781965;17.641823645311593;17.846356262645685;19.419525936135017;32.33126450019707;28.447852062899578;19.045138766534233;40.29579032009818;13.099483099483695;49.059442806704624;12.85437497814644;23.62240810946689;4.994922601968334;35.77254518113659;38.78479564968405;29.504913509216983;28.475274534443262;27.592788420954523;22.53296379460373;10.17885412171833;27.12123876282002;39.52817339369015;31.269761866989416;19.976594747671644;31.79552812924091;19.009438349923546;45.85342403950255;40.21758063510667;21.387533114121194;12.21704574333491;39.362202092005695;19.83997613997081;39.08738585216221;40.938823380752766;31.62766267227602;19.60214172850279;20.02990754860294;11.986374074175455;34.81205836775757;12.874486533853103;36.36800856335383;37.10233127556179;41.93750597712348;39.752869120066144;19.506195261901805;35.22494256437156;41.13418659366291;13.88552412798598;16.51083740067319;16.76945120086119;24.339113275712453;30.454807433563534;10.724531118388239;27.819486261625364;21.829356460160092;30.58879484542624;19.772679826775523;31.670701473085817;27.693576392901438;45.383247138611466;36.46776735914567;22.669368802128364;12.34690781643721;26.78879678289028;13.194588370082615;34.634831188100016;21.27305016825124;27.834161362269835;20.64472064237319;1.6613404294143117;39.26185216217123;48.308370493711735;8.424878857269302;25.478914137269843;17.455567044800873;35.64649627453557;29.35680829702066;34.74687085347377;12.338553475511725;39.162109594501906;16.954188068029193;8.910125376796602;16.193149574303355;27.60339561826159;6.501475794556696;25.3996080081788;42.89074438650029;35.62787107647932;7.995964540783348;12.341802144528312;21.396020145786085;34.11891548191466;19.474429688853476;26.051485247897592;28.58622856260025;6.054851879422859;27.705086072967916;36.82701871561458;16.963084366786443;19.09558877621199;27.934127155547355;26.670218522471494;34.92009499476239;40.550718767906375;32.35133555704439;29.365575744150952;35.670926231206884;35.486354864501976;5.472569790111179;5.528136153200443;20.93326132493279;36.00040304157786;25.076955762034085;20.22417801147512;19.34571875261623;27.244535788194923;41.03026362941416;27.195195264965516;19.11931392601156;34.270063884126905;31.848293530634184;27.675717242182127;48.79096525269738;14.85855396292594;32.89452362830384;36.462049434869414;17.91069386380187;44.358765877542965;25.98864442928619;22.51283096062288;26.339799932203572;21.87733132378947;12.514168437514154;30.164658807345564;28.257915318090348;38.337131262140836;7.818544941962026;22.510603741399148;26.2464194648007;23.197375516123657;27.824147026115558;17.630597126357983;21.736044022172155;25.47642553651663;30.033112113406045;16.006587754240737;32.97104281945136;18.5768724224111;31.346933129764054;47.686314393061046;3.154470756944636;25.514459076320666;19.788115542988944;42.277533446361225;27.4757657433749;21.11642276147105;41.04927663516079;13.89218485440274;28.18830861332928;1.3044275951794955;28.340437670975;50.95517547278074;31.042955536243472;37.16379835087344;45.17112112887564;4.153909179211011;28.791550292812484;13.835839433504386;33.30699182926845;20.230553493194886;16.750322584076944;12.25288450983674;25.616670911796145;31.25621656318492;30.95470816183611;27.098524267679966;15.783228236247934;20.404139511095483;25.49806779669726;7.346650988842819;37.58535671821349;29.184600765115214;11.128905724449712;10.221088220427305;6.23178421149979;36.39285021147711;27.890268734916415;24.764596429840264;30.0028971570187;17.811982162520636;19.900660688934895;38.40255464085977;23.75121739823025;32.410592248584734;38.0551189585594;12.574293064093482;45.51141018202187;18.368916647218107;33.50994283527469;33.535270921117686;26.197031813595355;0.8902954313420041;34.46682984164411;31.684481947039515;32.28208451414836;26.95954085923121;23.64853903851364;32.886589652946405;42.318913620491685;27.617152842998262;34.3106108163173;5.591694269135235;32.21990384127902;39.18784918436616;20.96820160836075;31.499269571986012;5.595887500606331;11.107278830694764;15.663654974981059;21.577567789201606;20.981935861250875;27.946325023455476;23.044182359467154;26.193599895395497;33.68747325207594;31.691902931063062;17.703854138423754;43.21095566455833;21.823213955544187;31.553707397555698;10.595467464572398;25.603654772972373;25.423127929051002;4.407665169492194;43.001226549468825;35.455714091340035;14.220632975612041;28.016318652460505;12.494079888312761;29.254726964958554;38.90061998989918;3.4968630898053483;37.05913555273441;29.598094584073458;19.656349683070356;5.00284922977695;36.47983277986666;28.59697155159764;26.534793333835133;27.210809677810243;43.14264301940357;41.983345471992536;35.906869939062176;11.938128935822556;33.52171341418171;39.456894533226176;2.7825710944721034;28.817376898210515;29.580773023663838;31.264657859503185;36.94627803342952;40.72991371046989;42.24627628010211;20.10290261854869;33.19704888822744;46.27337257366447;48.606615618685105;35.628450414429835;32.3763718526593;50.0626817368945;34.20979772172496;27.858059220879724;25.729137666078323;8.292206196859143;38.429644634125374;32.157018384954;13.011520944115524;10.03700819385776;22.827964613638827;25.991822151432952;41.68023032297916;26.063921535452106;21.376565680245005;29.15223254455193;24.75482575169028;32.894750085742636;39.32890293830621;25.34894865750002;22.69063507423382;26.06099180889174;32.22438909062789;32.55614270236004;50.5262528264565;25.403459363881304;26.536031827887435;12.337828291590375;36.618395718562326;20.321841611558224;39.532039247623416;22.5188763034252;23.564018075078508;38.743807997530794;25.713872844949762;27.44949063261515;21.404082550974078;35.25388867251216;26.683149754221695;16.240174997652964;25.517223701122127;44.82412547121744;20.928465133128928;18.949066616021717;35.05936197894467;18.89076847996253;27.27737072070111;41.46434984858598;26.98561705186871;43.43175152823492;22.165634560323873;33.55128270981155;33.12341355662;21.256802539925882;31.84448119175066;40.863441172846585;7.220934266991691;11.301739947585117;47.71635469109211;31.125412473440758;42.82693111746385;8.80109301396416;20.64006672530321;23.572574674236318;10.846222093727592;12.004640927240807;6.798820145887686;5.063179504125099;13.02737959443015;24.064932869181735;20.237747798783943;29.078913611695814;19.366299613332913;17.24958949517581;32.8003190192349;28.83457030535491;33.701501843555484;32.58839983499261;24.637601560880157;43.50195227402414;24.83194913093801;22.826555406638526;27.31363193817138;14.241196348280464;25.58074478284432;27.614601928376334;24.888567591703733;23.924039178358438;10.536855522788578;28.045299980545725;33.67781060659557;44.37660199713989;22.60487979325954;34.855036840381246;42.05710297826858;40.35588699622086;26.779238284892564;10.406303913116819;33.28400220535166;23.571405686582153;6.978604518427874;32.156978805231375;23.868202783507602;30.753041285254238;12.58454951170753;31.27795171395163;16.791936214176893;14.865979684744218;6.652210936638839;14.412067076206666;41.074299229668036;31.135277208110256;5.813470674371047;25.958777644173328;19.13338159370957;33.7955071796052;25.862946378277268;50.05148553196047;33.11243076632539;14.690429002271799;10.671954831509934;24.855007984418364;27.188967126543776;38.24634998754099;37.63732143939347;8.530399318468467;13.494644912483832;31.273046443567026;36.915433693633986;25.954428533180415;27.30459428225881;21.616442227186205;26.864745966080953;26.94687323381563;24.940246778531655;12.84301878513424;28.638483709498207;40.21488642713268;23.839369902474978;28.393840137771104;3.5344285908925324;6.072707315883991;24.325565608094085;32.313707039200466;3.0602408938865184;23.168595749846457;14.053209716384707;32.137053645011044;20.959859763153133;37.30421742143477;5.639962439800888;15.199058313092062;15.50320248523744;14.626356884554552;19.834470564066148;22.77323166816945;17.878407488349925;19.641322542611224;31.878686314751004;21.878218967302868;22.36853661149706;30.27232185819763;22.901161097859546;49.221078791556245;24.91123907648093;29.2587178636753;7.788982875089157;20.466911880324194;36.15985389953672;24.412795294065692;39.07763336383131;23.478515111793527;24.508988173339954;35.10932548046445;29.233342859536997;5.723675458400871;34.41235072054664;31.60663193273847;17.475225703290633;19.556600281708146;31.13859002773748;35.97651230537881;10.09905379574854;21.930402884448647;39.05111231084868;31.41942036757348;41.397959598381306;33.88050292941184;25.536692158458088;39.54095301889033;17.612500602914263;28.367865040818547;24.657237531284128;19.71444222222578;31.656208676972348;35.148031844215076;27.074214465985552;27.881955571901365;19.337220059211134;37.76789069539309;16.779947881251044;26.20526615803401;30.111095364167134;14.261743963068719;26.981644483802004;21.88202615078368;35.27647787305936;41.722327921106334;3.7100328305799217;3.0460818173392954;17.01686560951965;6.147123107966364;16.546648224772802;27.62833932622787;14.903130270359172;22.3151793270796;33.991056267577164;14.88448880401872;37.233878343202555;14.804195166401533;29.050217311921458;41.111357364943096;29.461366330584955;22.924049154303585;11.221390793249677;43.20063596107218;7.474445426294339;21.710962064877787;21.01859591793568;19.596584626190147;27.901701821824677;5.328541053607468;32.27015438144569;27.59224422025824;14.985164594811682;42.94022030054055;33.89990501378387;26.52926356824111;29.395301025847488;14.645518282798426;41.51239094730236;6.075403261768857;4.069788910220999;14.783671075958939;32.36962772211839;24.292506544338455;8.64961812836528;18.86060899096707;28.61846867757617;39.25896576480327;38.05857658729642;25.288822155390488;41.93640173870157;42.50985275340023;7.717876917616453;39.93234988610509;12.658727919997736;22.089085876595846;21.378860609009166;28.80350625911638;17.722571369249966;30.50748508806245;32.90733289308899;35.58359661117878;28.792923217902693;24.541332426068163;26.39288944464945;39.945361692837274;33.017098924113995;41.67321734852353;26.86363476162681;26.59121078454616;10.319230142134117;48.096994951966344;23.23770294820865;30.923329119072243;18.46856367000209;40.16193070508184;22.48535294720365;27.326015916598866;38.63971559206769;27.780284563574195;18.612995656837985;36.390008497903395;20.71229136265561;6.615772785675427;45.16367567616203;29.14831738577231;24.350529287860496;21.05257949129066;19.7237698118486;10.137905379513587;24.997637808750095;24.06023280004251;35.89276354892251;31.91625964499261;36.76171333733217;41.43122247933861;4.474693732615125;21.679346462251814;45.01628061339698;34.53455441422993;41.02466652147456;13.323204386662793;23.68671756908147;2.5041127425996144;20.972820581972655;20.685121474176416;17.78700064189396;34.61667416788548;38.134199207801835;20.3581607286765;29.110393486124316;41.950325934791195;14.368233972558567;24.768232261436914;35.601225518604465;9.856184489784331;13.229688220198362;29.351437752728597;11.36395743896731;27.30600544592067;19.373016203692856;32.449295318835546;14.810788963187173;22.60888359737041;20.625644106017404;9.993947257921521;15.128051003466334;6.274961913416853;21.43428825727867;30.252757166817727;18.616081399627742;36.570329689705424;48.73127515779558;16.402300845502005;23.91431001492975;21.437411838517495;30.1630565016321;20.296488309878445;12.90558621513577;19.267754503664364;24.45942101580007;31.26449574438837;13.454157189427889;9.37481864185127;27.61391424699585;29.72182668784363;34.09777786531127;42.67045448327138;26.964788160358715;16.15472886221649;34.398765018290966;30.765604601365638;33.002077362782046;30.90068341782719;14.724675963215304;23.41752362417203;24.256756729972693;29.50236576088465;44.9969159497918;8.816987428968002;22.32627666894322;36.7866306444829;27.441015944397346;45.16730432141311;23.95908059896107;32.424785051325685;29.511692988913147;25.785819749113895;36.76356806071802;16.52062876292162;25.973070693614034;22.135869667618877;34.64489490333713;13.63623901424995;27.120471398828847;37.70820308373822;10.803315417070106;16.644527225591258;42.37615954015358;19.00767998250299;30.975258240078624;28.839066399284405;5.951803426771132;32.85286817507666;14.772341945011794;38.0565738759879;27.563192226319867;31.61509970445027;21.88046677294531;29.013664732082173;11.784570051235885;20.65579945919571;38.1428730315982;16.204503796447447;16.426835019156204;45.69405253769442;42.27178308307128;27.743439401279403;16.93223468843145;32.30994899147477;7.3613429465297076;0.7145605083478285;35.95993784189814;10.309418023177981;45.987299775862134;27.24407325584522;28.07683921796083;45.085092902515925;23.963819358803125;33.52204664425864;47.502384196124005;14.711878707226138;12.683433190937073;27.45225007969249;9.657238019598879;11.167639057738416;24.78232992586489;24.08166460877526;28.747384451288053;11.271041204940145;34.888632855596576;22.609812870268918;31.40901567707323;12.618834244802912;1.5127211057363297;38.322651650096965;25.36623364598272;37.69063285585831;34.017914232845534;18.789646999269706;20.44426559118544;14.411602122365537;29.31899262451825;38.26929090008243;44.3641691182184;10.925427743583331;17.03683065406651;20.12619304723487;30.145894221002134;33.209679834798536;47.37985663396227;19.450011134429992;2.680060211004644;23.55164012676503;23.93567417071464;13.489002019632343;8.292781251265408;38.84819403737266;21.362570175483977;21.972695815730294;41.31604626461699;28.07934075298792;25.07496951217391;39.21650240152545;24.861100126310788;24.752421952120333;25.071738034386357;27.67420955540121;11.834435877167435;2.8267044230629663;28.37153266516325;14.380106973829061;36.21607034815569;9.674959815502348;45.42495787597477;24.940563240773844;34.73301313737301;20.859985392352147;23.959919348235154;8.119163328156407;21.036595217387124;8.527967088250413;21.655699410192273;43.753240019133635;29.89168999410296;28.154158043379393;23.46473945487861;18.70893791352686;27.1703642856803;40.204626848031374;23.987655904551186;41.1872545317216;23.99923329765791;18.37309348586847;23.579394932597303;25.635866944981665;23.764203231787675;20.575384692685493;17.46055563208526;25.816673552428004;20.96006070059214;22.43275041581133;20.21748302462676;47.64872856190896;12.117795352467905;6.491766697966732;39.32482708127682;24.5051078321106;47.386564745005956;7.624381517360198;9.516312624644948;11.771200216107953;14.34861829390457;30.015504105267375;4.70425158785675;28.04786752313398;41.42528413767906;31.47249692065276;21.17430530771631;10.167045361869866;7.5937343660399055;27.54901493750009;16.742253428747546;13.852442875948897;10.343943160815401;39.223487116944476;31.66656632858089;29.01174977889907;39.70830428806965;14.150106114977513;10.342089762220736;32.33075360387024;48.53934586207309;32.851689266886574;40.29430163621671;28.371803844322976;29.048286839526572;40.62404462995849;45.54180295285067;6.329253651490286;22.260097837172523;5.9692554702285765;19.860690000640577;16.299039553861547;34.507768314311114;29.846786616362795;15.979532288164798;23.077229960246687;12.87154467089968;33.78029306507345;24.258248610144065;13.677133674423894;26.52323980597419;34.28362579774577;25.09532398086283;32.34998395250019;45.256405777559145;5.365218503078219;48.2082811634438;25.709991504818362;25.501239906941276;42.97196501777817;16.43836670679214;42.12533302842208;22.989333517054153;21.91987319499968;24.7611078719549;30.80347214505026;51.51690680715054;18.924705963697935;22.11933674863395;20.155882768255342;25.511545217095147;34.41185833679117;47.1582604572905;27.85242648411426;28.746627901058837;17.53404579119995;34.633170223045454;35.16448482939343;17.50300380528144;36.73113399867666;29.620103537507113;23.330745017319728;28.496815154254314;37.061316632280054;32.56207450333073;17.637962322091877;45.49246733121796;23.399835123491595;38.6571023420256;22.172922474343128;12.810703621969203;26.87594531670975;33.516971417069776;21.575088689554235;29.536846491614956;24.35062047488654;38.03161052363635;22.480808950931323;19.816317338692723;9.848539071420216;23.960264677655527;16.154871319342522;22.275132426004284;38.17963165701958;42.36885903541757;38.257879123662526;39.85049250730821;7.877271433395587;23.405514276357586;8.745338650061663;14.342283725106329;30.58960450143311;18.986810967533955;26.394681687480233;22.43986681325575;23.965868513046537;30.033101262538512;23.19540077455459;36.77709921923045;40.08803046212603;21.431544735794976;27.23631025339382;7.693490581700654;29.819895262285225;14.724855719170657;30.47635405908842;22.215301773811525;35.33819970398345;18.293753720866892;18.606323389900425;33.34943178917019;12.196714468355284;25.172510258260665;23.628445070108903;44.064955914804294;18.15526011672418;5.8086884850802925;36.72916965112833;19.570852810866214;6.782845892121346;13.40238496337154;32.93744303777196;24.932273078927317;19.982060311740547;20.189460156704925;26.90509296306675;23.86231972591348;33.53443743375275;25.397642712491;6.503834063869265;19.0058010381054;43.70660817064242;35.61712045545801;20.08794869078877;14.222972300047251;23.35008166495824;25.098990702255385;33.74560769275208;23.877146710044947;15.320618440062884;17.628126407201265;18.183049049354434;43.48786127401877;41.30573147123022;32.569543348493;37.39492609517966;25.916473778336375;34.34621344355052;12.37840690885135;18.785953456964013;25.805198632628915;27.733316978289672;11.420322043692106;19.922809485344967;35.25796580225559;20.88230584224203;16.48202130152394;30.626995379369216;42.236946400924246;18.746201971418746;39.78806778523786;18.602312705264705;47.12857076370405;33.67865083263828;20.29121967504581;3.447954678145841;38.568817000331016;30.422963955203432;3.9073255065695376;27.932944182027427;27.034672955442844;24.53731326584557;16.48073673606976;22.661258336569812;41.370556115667426;11.801263113891585;5.825944378454321;34.485905376626846;28.482960982770393;17.0985417903139;26.376746174523372;30.60487697831305;19.125087879906715;38.34492579185778;25.37350154427477;32.92199255596519;36.36494846721185;1.422816124076517;28.13276472870338;31.415792609337167;21.724732166558834;41.54448029852328;21.017607949138746;28.98897116896694;34.72133107918553;30.930666827421962;34.6327045261476;21.47612969238045;22.289116826289504;28.937227465737724;41.76070704512939;17.921315027656615;25.599545333055023;9.739365534881774;28.811445946202483;45.566229406052614;4.797523967503832;8.344639340319004;27.611758338946988;34.20835324043407;24.331640968329552;36.63429466105328;14.011894891002369;11.888012562320604;38.40905304257468;1.9747752372482803;24.965119882372676;17.666019985480485;29.01701344395153;27.45776464076588;11.845532871444146;25.439089184121148;11.25146855844285;13.406334961393778;39.581020364592824;28.6935068089294;
44.88954708497918;16.510170151196828;1.9660396833350104;37.20884155825115;24.874404694018537;6.525631016813668;5.144545948491451;5.394443039783508;0.0;37.52157847049868;35.3904147220818;21.772519739097575;33.866867868875104;21.320669727636073;9.359055367124549;27.89945722394373;21.31061510029753;19.465174187323857;24.105118737442623;33.11372592625761;21.28383799352006;29.42251932025243;45.91294376021758;45.4496189190419;39.250898958992664;12.205745909655716;22.970042756044855;14.014420098377206;42.357596364564785;12.263922395295687;19.345788195398917;25.749862497746502;21.512921104803386;25.37923920919037;37.84912064474627;20.367436710954827;20.108033185235918;31.338419355238745;39.82706779462833;21.985464199498598;49.869027693555935;13.973091766829736;19.551092206641933;44.24455760964115;19.48981850774236;24.324194252351834;36.084750955361855;29.867939963058756;31.692446881559402;38.1316930661672;42.31649890290754;26.241731006489058;22.865848904917733;34.8330111990229;6.8358143563797436;2.858683214739515;5.564168828980151;3.998852742056777;25.545419379369093;23.906960518576668;25.454149276392343;44.8015979442038;13.469074731390872;35.8452669515789;16.329091470544093;45.87418032670025;12.333394012073922;18.009921769361142;6.962480302827388;33.84671984238445;45.38505602555715;26.98060844199361;42.10437164372548;38.82449982037176;29.613890467366307;21.390496472412988;13.68326655534438;13.951618981083747;24.770982291302225;40.45611377818296;13.238903406741501;15.915191537783336;38.017521248892045;26.258584427574313;22.556021799255813;16.637733478273816;38.516553392180555;33.59100963313644;35.373620395092544;14.288946076971383;21.990846191331418;49.53468031817391;41.05229091417012;23.235170225633613;39.58843806029552;5.632504931948754;31.997165431895716;15.776051235564616;14.479396478699536;46.372569645790044;11.531090359281023;41.848184498201576;5.882033502175937;15.785430791914427;21.516473857668814;10.796167396670556;9.033248475770248;18.946001885271553;28.85341516926387;19.89007855479715;2.582557893380821;20.479740565527703;22.50788092499506;14.074885186678776;11.972197199174387;28.778174229948316;11.11977027324528;36.874127756076696;37.56752147429478;5.946082235157079;30.83169478858959;36.887954425979956;14.88235666084014;11.872484314787418;18.71833758094896;7.011157497451091;29.94324282687833;40.167897092078526;39.27795396222307;41.32501355275134;10.301480766625613;21.24063519549104;35.44902535159712;47.054743592047814;20.462244320140748;46.36743213560878;7.344239352799573;24.379793510909433;45.914976895638;18.621530811013912;18.057585807098725;6.936854601704876;50.447139119488206;3.3543254744885203;17.41509519423266;21.221287887011943;26.990627383549874;20.967741006615;44.82064966706054;6.553085974931829;32.11040245375451;24.657182655757378;37.96252324504703;4.029953942419064;15.502446833012042;12.10542657874501;14.66435386656228;10.597021786394448;15.295348585599237;14.237636951593254;15.14360178744779;20.860655210528567;36.44318740864175;18.95696583414806;41.182559109090505;13.292402566864022;17.424758389095363;2.3969372941162805;17.432604226272527;23.317811822867633;25.177683559397178;37.648789472054894;45.94732145622297;18.842593837515388;3.789196150836131;41.50029998253885;10.184041456611844;37.25064567759019;26.93700175284361;34.18450514193158;6.627245906587658;47.06299751524533;32.85171483449578;15.151064825811531;4.158501259375636;26.557486268625055;24.345674030902405;6.149978755166408;27.873747656537947;15.006427605183953;26.62579012884384;24.5431836737105;12.26156418065819;41.46778614054665;33.96089435402568;43.67947201904912;44.5004189778487;7.995408694714109;27.445204821663975;30.826652419022988;15.017007457299906;21.04098579640333;29.810900120682128;39.061007193459325;42.48708861185663;20.045072856266444;20.764594868227686;14.038000335274692;23.06347234837795;7.59612340985134;21.81077175960533;16.480789719807188;41.92384747269132;19.917573045961788;14.969188784937316;43.79371349187182;43.875120895775765;21.338400674334178;10.35590309814986;48.65195626754707;19.337763182464;26.953106739118475;23.068471446380503;27.83996135818685;39.311575189090895;34.071863954036935;12.345904355217996;31.169104959333012;25.111005551324062;20.947200753343655;44.559756004297704;18.904911345530866;15.937387096757014;20.77433631279351;33.287869552816815;8.54085054178356;27.29685483064636;13.386311791691845;32.742990984399064;26.08666872369932;17.069941182548433;21.43604838146381;5.676916150503298;15.788695104829303;18.667093271868175;26.241937906338737;41.11027882116612;22.861918167608028;10.450268215899603;44.80180389916117;9.835556816895593;9.243605827482842;34.21494853849029;20.83684729233626;23.060860190016363;19.43139223354593;22.6924481663006;26.887725694273293;40.787590264189085;42.00776557473951;20.067359953869502;19.563057493536352;15.209578256181816;43.52540014970764;18.186928299014607;31.730457467511854;25.75769870795276;19.295555414153256;26.343369379548584;27.697468285274404;42.514478640104855;42.84262706805846;19.88601258990051;12.638345929589848;34.3586076181974;14.329393707299955;7.915045967854025;15.868186330957261;11.839942654229437;20.880219578832385;7.406895833978957;38.655864050921814;25.14021234728403;45.071755603981174;46.47317592793185;20.17790274908724;13.242656925354249;47.30428068892373;17.913362821150397;23.954134722849435;13.51189077248449;6.383032049549566;41.03978242585299;20.0815486588981;21.367654378790007;15.545860135667672;26.937705785946044;25.41822779957783;21.971110528553645;39.95949446791477;16.45982368813473;48.7776995889043;8.704245906044251;19.340790789459817;1.4877407333565207;30.4804903169951;40.2008460500322;24.806438340588667;23.997215839446948;23.2665108671994;22.99759823605986;14.402572791817034;22.097569354296212;42.73307856879418;25.916579409269023;19.403096797320142;34.24537378284472;13.631960439297696;46.65768486458481;39.05861493177312;17.20269345612102;8.853269299065124;39.093200151235486;18.577719922174033;42.50142113748523;44.41560702033846;26.279025473195556;17.518337367379697;17.370234062728127;10.037783163275416;33.79948712405791;14.159556014910267;35.566171078844434;38.315768479123555;42.757937783695226;43.07675314032452;18.557371929388935;33.55892808799805;43.85971873276644;13.21689124636203;17.794356452329257;11.560146011282082;19.800849185176883;28.460620660345153;7.726778834681058;22.492426552013132;24.751703099513623;34.267643188171064;16.125000136785175;29.840778600441702;22.46194795181939;46.71960157601379;37.073178545052464;18.79096862111646;16.43288819217399;21.66148431242554;9.730118843352663;29.241316190026875;16.60019829300491;26.485549234902923;24.554801689612045;6.607868276860715;37.88550716617585;48.748166138020046;9.09374916732397;29.27845975706352;14.133266735617598;30.25377385381751;26.909701268394794;34.160370245086575;11.067778257304223;42.49744256409079;21.11266558585212;4.052256105921612;11.555437932227871;25.258703544097774;8.13796137499324;20.568766110771406;43.49517658320911;36.77175783221622;9.684745978865394;10.976630554948581;25.12289226886851;28.729660535834217;14.587683490488512;26.580335519157263;23.36529042339179;10.153043089339647;23.36917691009679;31.492173390394225;11.617863214221593;15.306171754881134;24.62361252111175;21.290963375042526;35.33847798000601;40.40217692837929;30.296722003855876;24.67539617290127;30.425128706131765;33.756472735777926;6.776033549758212;9.53432308229366;18.739909327346606;38.050176819423896;21.921512243832996;17.35292566079527;14.143676960120644;30.21493170251642;41.42481266555516;26.6971403321731;15.74565745218878;32.03490702571414;28.940651693120625;28.50141277979479;49.269791000151955;12.212519559875432;34.52592919942549;35.244704506297055;21.809302167826942;43.7477427326498;21.43106800276236;20.926878927097203;20.994198308716392;20.60359611304437;9.160200566750015;32.750300413034964;22.867458264659863;41.783537950442444;12.217018211314766;20.32469895278452;22.461089614269014;17.865209406374486;30.78410239237386;12.835733263256875;17.765052322519924;20.283877135148575;29.368080502631123;17.1794005489569;27.580492759409598;16.5857816534273;33.999709730739916;47.59171408995454;7.797504612162077;27.47028731720339;14.523849425865398;42.74344883889486;23.59940732481234;15.782526579607561;42.60793479986664;12.923942751885386;31.7930199238543;6.5449351125;23.106365738669144;50.79886645578031;26.078696458686846;35.99577394342622;46.782894765805565;1.3817628246466958;23.45368003634775;14.130590765552407;32.09349322413007;23.748469074136548;11.378870824293749;7.315921964047348;23.160754767813025;26.10224569396552;25.892533025370433;25.731163158528368;13.802194621454753;22.208528040132887;20.920920177164472;11.409007709959885;32.2321262581541;25.42997006809329;5.776136469380968;4.961908883943217;2.942131395417722;39.02874523075076;23.88863700330277;27.896355969734326;31.270649602888664;13.691276402849146;19.85303732761359;41.321498807544444;18.44654712617419;27.019080980206855;41.222684361771;10.008406175261918;46.123233565124615;13.023933363252725;37.064723148426125;28.153655779529952;23.678751215874726;4.70861400109288;32.26731879686186;26.443299627050468;31.583381930850624;21.971276355664614;24.55098201198156;36.231393122589125;42.92862607804958;28.42135211332201;29.079590977504257;2.5490415689779553;30.273202864563856;38.72062481250377;16.79349640909449;28.50373113287432;8.099347942912365;14.092996828068893;10.367890998077579;24.354923093219973;17.709674613333807;23.93379479997277;17.839007435428954;21.650452660279882;34.45875525862187;35.31825502252509;14.295729375106596;43.82331395908062;16.42967496082257;34.073225120468635;13.290115283752277;20.323909065896828;21.22881960740191;7.9793446658046205;44.79026350267665;38.87876919499423;10.511174202919037;28.92731894841359;13.827425493182464;24.422958440929655;38.505068886146844;8.639493481251908;37.1030247511145;24.24941153927871;14.264825017237646;8.2694360096567;36.086402898257276;25.78497865206481;21.15765727419639;24.97666895931294;44.49589169536101;41.61757672219999;37.93639262514762;9.156858728712304;30.890818230489952;42.41934132601971;6.930229125620095;31.85457313733404;30.40689742709083;25.887284298402214;40.02369609222286;44.033136250901855;41.43589284616242;14.841241611344097;35.72839129709199;46.30574504742743;48.84904391391401;38.29660127518781;32.301910670077135;49.908478985337545;28.81904388695414;31.41999000015107;24.43437081588251;12.85380239541683;41.22252626159964;34.64821572081269;8.621606557209926;7.627183839364504;23.21493927889655;20.610585618749624;43.952987683258804;26.022482396426007;23.617411448678947;27.166996133878637;26.341958011597526;36.43790473362365;38.045400905864966;27.424540590269928;19.26516620255096;20.711738788033575;31.376580119410534;31.138819892013117;50.40759384530176;23.732932315598916;21.376208179936235;11.777081262165007;36.17668711304868;15.119826575731391;40.6040927904517;24.634588470140987;18.48302600317186;38.43485902667808;20.88865163638521;22.09451493038033;19.563627327969996;29.859602024809387;22.903242387595675;14.801751533751451;21.10814928103653;45.16336460750046;16.2240469981209;13.667697964989364;34.670519439888594;18.698865999170643;21.94854955763009;40.966807326934166;21.598774544812162;45.078478111429725;22.17260917293499;35.92775528959227;35.919681183149514;17.4192583612035;33.0278116600095;40.44605599802739;11.467475918852992;6.200644421590194;48.16256673221814;30.425955944064142;42.69755123570752;4.310118136438588;20.737403285763452;20.95715629692382;8.472696372371038;9.506707438999825;1.4072021784039592;0.6115095958623754;7.824409666885118;20.579555665471016;15.884755335241916;26.002975456271315;19.61527335348547;12.0820466955569;36.006656569336464;23.800597826126968;31.245579756358968;31.442840413806202;24.36318833499343;45.1836356961457;19.488375440867536;20.800881260850343;23.07009097237434;10.167341651269137;22.0014443664786;23.54382942076143;20.077289827918115;19.60624752116188;5.165803643716465;30.795620315476576;35.4570680538387;44.01625865292696;22.807271553327425;36.46737799472192;41.78119894271655;39.3164673031301;21.392865156966383;7.366988467712404;33.79204314510363;18.47082989856534;6.014865816407713;35.49772034391697;23.95685007172304;29.113357303441997;12.16396452681771;30.63429375761871;13.178744282474971;9.526325639725883;6.697103180387539;16.43590627259582;40.014276928367785;25.76130726251572;10.08314215845037;26.73277369044146;17.97546722454693;28.621268035224762;23.027606564838916;49.78261385487654;34.000308140975164;14.847612940278946;5.962254721514725;19.772733993259433;22.343728662769255;36.92074264825773;36.03559857229472;3.242599477214961;10.786698756832362;34.343407617644374;38.254980711206386;21.109296858959254;22.552930466899774;16.238864974155764;23.362784577913175;27.372605620538817;23.393724946581603;16.91895890585004;23.369984310791484;41.65306892695766;19.338204014422594;23.458979270526825;2.2427283113888996;7.777351475248376;23.40560752649362;27.057837978314822;8.443275945191198;21.294417432146883;9.749856146348828;26.75322391326094;15.7798985043914;39.196440948615695;7.099076722373329;17.637136192938467;15.29289108571234;10.977838327331495;14.748750651503482;20.515807052150045;16.46316224654979;20.549127011422623;26.612308081757767;22.344796732444;25.476785517852196;30.95472824620557;20.104278261179065;49.48263263897799;19.69541372777348;23.992108607265024;6.127620785879143;23.784763508618013;35.1614818696283;26.962253852063416;40.47669669238865;19.06945939261284;21.29163262202504;35.0199353789408;31.68605492852778;10.352368565823252;29.18845294550942;28.36592959463162;16.08540767877431;14.230076691994997;30.849421701445376;38.640293294106705;12.81178137582636;16.55282059615474;39.134988081128775;32.89432134579923;43.38039874217794;33.96251822984889;21.127583816435877;38.96166363152275;12.323926028159262;31.06480781123454;19.26383843306008;14.410358236110474;32.685770110993424;36.423495316582084;27.390113861319364;24.461192570194093;17.5557908139447;38.66917452013829;14.116847191599462;27.284408571091763;33.08423558633036;9.421057948385174;22.6328944185779;21.872485076959297;30.024654194458762;44.4432609521551;7.9470738373036465;7.2423884655919;12.919858035479272;3.295101376335558;13.697342511020462;22.57830203473476;11.233549104947537;20.5533253622972;32.131038681283975;17.68873492590145;40.77877745458271;14.040837501229362;32.19511679066763;44.27368736816156;27.145154102511476;23.085764455671708;12.4580147953313;45.072647470507384;8.101704320484897;17.210902791084173;18.29253438376773;15.624118174662884;24.001348182190725;3.7850226275649943;32.05814091739244;22.22683284397174;10.207805305002823;46.03309254912154;34.4024366493449;27.014973491458;30.34928509622408;14.171646423178691;41.232964713634665;1.1246082692780135;1.9549479903426752;16.092407927548855;27.040882952667797;24.516326565034205;7.531759720628271;22.11843200915991;25.192130200823712;41.21270355324117;41.43946046263293;24.79783955273235;41.66704026615726;45.420523903021845;2.8677825888241677;38.80329015706147;8.847184403827827;16.818569490513493;20.844253109302233;23.41183698350425;19.036153465123682;28.74325389329349;35.05921038544646;39.1415234490864;24.327683793061972;27.92392645537573;27.631290922535918;39.01633185008858;27.66505218054864;40.70766441488652;28.76932421490904;21.344965784744414;14.97800608552326;47.72863834119194;17.843489232035296;33.25118769212258;14.922723860947965;43.44692858188246;17.92935480689173;28.858039494534502;38.508991785374434;23.162012775824415;14.642068114865825;39.700779012908356;21.546570642638684;10.372777532706582;45.2202910930255;26.68825303288522;27.2640105377359;18.592375307541023;14.45859474200114;10.139853124247018;26.538361829400724;26.190062249395407;30.568065770614005;33.95271800047419;31.462862331049557;41.03914017288857;9.652975947332374;17.72842253174245;44.75308638443136;35.86624377503736;44.20337372331315;8.85726443562305;18.882960755405964;4.090871275182402;22.51624485933353;17.708560309227686;12.435027569603816;33.20291503156969;37.57719929561958;15.063131990469625;23.859373051983624;42.92979329484804;16.415345468219112;21.722284689119316;34.189409737994815;14.636976028534214;8.208339786406396;23.9972128317449;7.172276926639022;25.807398964810414;16.800409030320917;29.90046173389798;11.25774897122295;22.447608327195717;23.110854223313048;10.302022332493793;12.52785011201721;5.077799489705237;18.136606945744717;26.43905343649805;16.49506656157916;37.53683482917899;48.666578214116086;13.135200459290775;20.03378146572319;23.91442654103586;33.508282113112045;16.82596418011606;9.208574110120251;16.75749180423259;26.412545894564243;31.82541628549672;8.621162639982648;13.3646799097409;22.971347420087323;24.518738349117072;34.42863776372608;42.79799196947484;22.00551702152436;14.783478755021;37.22556375259827;25.44006506296129;33.64047135235538;32.22108073553253;17.815166888205514;19.155919452660683;19.109223523988224;32.548849235300665;46.21574532034065;4.763851359351443;20.67728868090862;38.59884619371463;31.120541385828545;46.417682513165765;25.430423481467972;33.94589357659825;25.185221221116546;24.40770270253611;40.12103779699007;13.726364184402032;27.140101008484315;16.741434801975505;34.709462723279664;10.314256225826208;22.310133171952184;37.48918980456426;14.306015352116882;11.630573898378227;45.63795532114913;21.234689569575373;28.34209423941365;32.298616466355924;10.942135981712712;27.66690683510145;9.443081810984932;41.31781722191278;22.891230810166643;30.541248019423993;19.737499222151413;27.122058659655004;11.623240331885988;24.134454552598307;41.215090986741416;12.218947007799494;11.063733424376544;46.23376009610067;42.044400052064645;31.22265010969403;11.984633732306683;30.459121146508977;8.726131726034941;5.138024871598875;35.10489080086259;5.479385646919561;47.11407660145625;27.67171712484339;29.989378921184027;45.321183837977685;18.63067766455896;34.06504834328488;47.170161372441086;14.892529697795913;14.929575007690259;22.572749019755587;6.236695314773191;9.494585079305054;25.25819701916135;18.850124871307322;28.75829964464279;6.17651394228289;32.78946361897202;20.38463659596529;26.015004772766172;17.146072934227796;6.7052507703473285;37.414454294283956;21.405320878978507;38.956479306973655;35.513576172618535;18.197423023519228;15.190887041348555;13.521581893281077;26.784525570865895;37.531778069316125;43.844824899611176;6.455282599569896;12.179338117431826;20.298011484592873;32.61000554376805;32.20267825756998;47.085718314059534;14.107146772317781;8.061835974276455;18.325795785366868;21.805570165897677;8.09536501291551;3.248196081318016;39.66239912041479;16.240632159001574;19.33939043070184;40.88118921572874;22.685494116641898;24.661923762299434;40.99365270869862;24.974071165487025;26.47819856230743;21.229697541794508;22.84998609712827;6.444644092175188;3.3005027858390203;28.439590038486532;9.28537162295215;34.986681364328604;4.571851701500059;46.423457132081964;25.788322740109002;32.4432157340205;15.950352724105143;26.650791695752474;2.769581235620825;24.07697287060162;6.5735163475732925;18.068279381646335;43.184887257031995;30.366703799380932;23.68150504742667;18.083565252472262;13.877449710688733;23.915166703987524;41.692074623404565;19.278103472304476;44.60766166817974;25.50657472655133;13.996459238936758;18.443792246577004;21.109841954335874;21.942468889015757;16.00500749854109;12.067625829226364;20.422368954304716;15.703139638447208;17.070859721118165;19.402094218185987;47.55078843666523;9.00790402598746;6.69029585363481;39.0143263290556;19.97829251296909;47.99378189358164;2.4031616961336693;6.561507051682164;6.98271612316546;9.357569385487169;25.196170831091116;4.6122202884808825;23.107431303349156;42.879810253034364;26.079233519846984;24.66002105078051;6.10429494919366;8.923649735690958;29.40429092171299;12.07639139924636;13.248470954599767;10.833835194769144;40.78704767388464;26.323555809455215;31.571831504769268;41.32579024624604;12.256287000689667;10.594812847867074;29.659925834685943;48.926868962843336;31.030097324759655;41.24396133616974;29.913065342565417;32.53618991249333;39.51679189736622;46.65777991886003;5.1792259107584355;17.250542167022225;7.720246795503509;19.242509728590157;14.271947920749465;35.71721922543939;24.452619778208916;12.759988547425605;17.685421044959504;7.847357534659582;32.77508582201397;19.225940897804303;12.468541452761478;24.621320970169606;35.73781360763173;19.70107653970876;32.0085683166925;45.381859402092424;10.423301788719563;48.90908152121642;21.417038086511013;21.244827753394887;46.356220522587066;11.789549216373056;43.61807484019306;19.429511681017168;20.74991804075501;24.709182604870293;27.59799166857428;51.5366307257936;22.658558385867455;22.530231240478994;16.743020229546477;21.81659204362411;36.68590871862474;47.21752210635225;26.43924921400931;30.458779290031874;13.3981800796392;29.255857061123276;35.40306809287127;15.304924578659582;36.23638609732065;25.584936608439204;26.707439605456525;31.704630462126666;37.26838821632349;32.89428991319386;17.588222893046243;46.900765515081595;20.657426301342458;33.31724431163673;16.77856739988613;7.449621992885308;26.28802267574856;28.146678541584876;19.655219236421615;26.241413598936273;19.034013261038176;41.22246581656709;17.198991240052372;15.62219781200354;7.439561629438265;18.834668767153875;20.35378829099652;17.597927223829227;41.383880179927836;43.66149175547381;36.837094379334744;40.41472361315124;7.2264109864211905;26.397877531811464;8.207721545916414;11.017683439135235;25.27545346063426;21.455328803945378;28.027265050429154;19.29807879037993;22.28548725156822;24.804228793064333;18.442303864659056;37.97459175082201;42.53081125002326;16.631158029044787;21.920419672832328;3.7489275967963502;30.614608181220312;10.77798719722401;25.132595166980238;23.08026498593599;34.02427578092704;20.169140788762434;17.241974331973257;32.16267423714423;8.430816261015853;20.298959724884007;22.839407143055325;44.56988400561672;13.16469664043735;1.7218293319916074;39.92435205809598;20.6689492544643;3.8190560138844005;12.811429257884676;27.824088029717498;20.787579488584075;18.17410306391727;16.446580925019134;30.245395366484182;23.65141983656038;35.517231879764026;20.947658295037375;1.2786797487715509;22.691403147166266;44.6076455131602;38.191958590542654;23.139033601611168;8.89491906202811;18.233070489895468;28.61124987232203;31.247059957187982;19.459749319957567;16.51385964643845;15.443217722575666;13.06819043208484;44.79894568203328;42.399288389161924;27.281123606043316;40.32901310952127;22.61387247335703;33.39662431852455;7.134001204791938;13.454056174084958;25.581761380734115;22.37397747854708;11.751212613150274;17.491711131954265;35.99525591947331;18.697488274328382;19.844342548757833;25.844061830566684;42.60177304805038;17.36338479250645;43.241757955500454;19.47274911894944;47.09661788190318;28.285057915142207;20.834186049987512;6.462795288702347;40.296551900112604;25.363043620737493;9.232478821993478;23.17222656016765;22.184280367629515;20.667387918450753;14.922689957480749;20.834176784832856;41.83525656919903;9.734293574166069;4.387667944367702;36.78998354311725;24.471351283686115;12.469996792652864;24.124341456986986;31.890816786663432;13.977706302372056;41.55872818602771;20.02156637220766;27.530098238876814;36.542011268141344;6.8172367566359116;22.806953365984086;26.17275553550721;25.109064051442335;42.623849346161975;15.767833580000886;23.76843722998026;34.417358141902106;25.573882525248113;29.442938431206827;20.97712575016408;18.996777215975758;24.265378532946254;44.22368729090563;19.670477508042616;22.656182672716078;6.256466208775416;23.42891394449353;45.27105912915437;4.554302269487463;11.204380947225866;25.81346464568799;33.19877861673624;19.078917547916667;38.67155190363793;9.359442994435287;11.310489846177362;37.52167007268145;3.5861619045582933;25.526264814185105;14.772022186030906;24.75870634899713;24.038224692280064;10.123596937712266;23.36772198377749;6.0302436093867655;8.056138255410799;41.561938979028014;23.548778577101437;
15.152045907789114;36.19248501381301;35.85804094045448;5.133247821525517;53.58519025984095;43.45468183590918;33.742538599769205;35.054318163873596;37.52157847049868;0.0;3.634759052405276;58.26219612197331;4.340816120888705;55.7530367029176;46.51068548198328;30.668776576289716;54.39911184387781;36.068848100195986;58.30641013201232;13.339058285283915;21.287609630878837;13.973382757656628;16.855464553294894;9.297226915079944;2.4183900549312276;38.035459538086755;28.600073574945686;47.20942088135612;8.591714389356271;43.48373801181046;56.4173118874532;51.299098321771886;33.42870985785401;23.621761482063796;13.795474390125063;34.96763534794154;57.08451012596278;63.8203390771428;21.71880651270727;44.016190264615844;21.56100244660007;30.88163943181098;20.419419823388715;24.765160813633248;34.52089454294952;49.92295309306189;16.679512012286313;18.487583381138094;19.847069722946127;25.98412155825853;5.4021255078572015;28.779708611812595;55.92027823008287;4.596440175797932;36.222631853784954;40.365100566385735;34.536614225468824;37.10040218188086;52.00014560812956;60.12174062921999;57.50018545000467;7.5458195215798405;49.94648709418041;24.55035527336457;22.514564730761595;8.633586144249175;49.271647103217944;42.77077276217823;43.86065438359984;22.931741590281963;16.92376192439305;10.602442805614052;8.584978183427891;23.040266457394587;7.931264928946238;54.27546920981274;48.77305214070387;51.140338837280886;46.42828107852778;24.906046405156157;50.360804811840104;50.045796922237294;15.320837168803939;54.399079056216;26.297560831379432;51.79008329468898;17.823703971343644;22.715203274505058;4.603272681066797;48.490340726422055;17.98715830355852;21.06317703349602;6.731605331332426;21.793776672506052;6.2252199033133415;37.113495807658296;27.00505957697155;52.796269959468106;47.86669095525546;24.841380083370176;29.838885080651995;10.582900210378387;36.35088070467311;53.262116598527314;25.317622065579464;30.99310734675514;45.772695761699055;33.6183336494003;14.31785115095757;42.949043312719496;34.993462142012135;57.847829954632594;24.62638811584004;37.53748992172752;47.84466149247587;9.21808032306305;26.883743690301408;18.61528686345639;25.676651904876397;32.67626751311242;24.03338363471858;2.014706027512308;37.16843800974685;39.97968037164882;55.35512667047402;33.76633830618635;63.182417780791;4.659201810975609;2.986953237320317;9.626778051714133;45.926233080202195;18.498826627549168;6.8492566300639375;13.374627093061807;17.966972899976348;25.03540171256273;44.762718631837885;47.17444784886025;11.88937716483136;52.79113658610443;37.53578187762154;41.254005477281495;24.4344384260386;34.235019093437295;32.0738299767333;24.250453343286367;23.687155657270193;50.96955013775557;13.519649389516099;40.58146278328826;30.424267862825445;24.81785727865035;7.859806637447922;33.49263887320178;52.01177281007866;47.804343534944856;23.147304731062903;48.03369278750615;52.777172860892655;45.12770652990851;22.92050501545032;35.26874887930946;8.674608686761642;55.460025827572245;17.719381362480117;31.147300964914876;52.233610056179394;39.51044667537787;54.95113097962135;56.34252339858442;21.042501883880547;27.09422669310711;13.04499366883131;18.817769181305472;33.7326560958663;6.401454996646404;36.00112334407902;7.861344613344727;61.683031614545676;6.334915400531535;43.886905041199725;15.199256580414707;26.76503237209865;27.06302848206794;33.98286178380878;11.39319249381599;44.06108417980429;33.70893046238544;56.52332501860725;33.76889044895278;36.96512217234587;49.112066861989874;25.481104841723496;19.98351592104083;7.649252096197672;11.852447009724003;7.114210568668828;45.38654956312267;58.343225492644834;61.57152283502048;30.34930638493031;58.38638378885831;29.92163517510337;1.642041818786511;14.331104062689889;25.1335969487801;53.86567970763153;50.61762256868551;55.637086335458676;42.60282818066083;59.21808745182652;30.541978930962294;25.39054233771764;44.70047622537551;32.01009877474688;6.727563159984227;20.27053723889788;22.18720461822224;46.57350080269918;25.693539440389934;55.77244063125793;10.81287735650234;57.436021777065044;11.216794850167227;18.079599904056828;20.243530633483466;25.905116128700627;18.893430452815554;27.6385887279694;19.629348586399196;7.041794151493644;19.021267984385734;51.942449258521975;53.522124501200665;25.970440814273424;37.653757182533845;21.032598645776943;24.900438498394504;5.445498810609859;13.074071335501571;51.32011826917672;58.451138974572366;33.800735845316055;46.82781848429937;37.77223960589628;32.359253141536826;4.050669189440402;60.33350274927172;47.90895897327538;8.042106418234965;29.979309804807166;43.525764018075506;6.883834113825251;31.139930477359545;18.562369737349222;56.832644677358346;41.80087608944267;12.0433250003644;18.115167112454298;9.94313648421679;40.87351491007058;23.999643228342272;52.36331839726816;18.720315332830364;25.728134013399565;62.454137116817634;25.265647341351478;55.85742358748641;51.20160879427638;33.52078189248229;21.802375173932198;19.901296552123053;41.21932338025152;40.97268904254567;5.925972212064041;25.16663084202322;31.966925341258545;51.249264342142716;49.36086846860262;30.837052811820495;43.727970394496126;10.406852727275384;56.99279066289375;24.755719184106653;21.149658538371565;57.69916342866643;50.20861477981263;17.84641030664742;20.074905135992523;16.14755913370282;25.524065825403223;37.062744814296884;3.5414263414539136;17.50107735048252;17.87661851577576;52.9492695298569;56.631923889665586;33.264441278318145;16.062466315759295;20.62172188572715;22.086237994951173;25.34253624582956;46.137578702967694;38.74814846105541;38.408654753852815;62.44144985315676;8.538006205756517;44.46778720463118;60.47003262308055;60.035384664785155;17.53654183815005;25.68642333098147;45.85692981567052;7.883248377786855;53.331162655247006;22.645874123470236;3.277796868792182;46.89908430010437;16.607632654183334;25.92602515764297;54.34405050184402;46.34748119175009;19.796510703065717;54.885724838329736;9.24480975382985;10.91567415926885;53.487124077954576;54.56635346208259;30.41596405332057;46.891464537498166;23.07952140301139;23.49650817716558;22.18790682472317;9.263288902451812;13.968086325622517;8.92903097275048;24.159668726695152;27.221882461259394;6.579411015657764;48.902170352813336;20.100174823582957;46.87986681622673;56.34243102738362;27.92440223848735;45.09333385169903;54.97213192100796;13.342937993423973;10.172243078669034;34.50698931918133;27.23806815099189;56.018722875340366;13.403692869372165;13.177507921399044;36.22907819711969;23.648655203177775;56.063149516634304;33.65895599933708;58.558143260112296;40.11974992069948;24.147651833657232;16.7239158053601;33.47662317877055;26.9119440830071;20.47812805028679;28.5016204781163;13.118391421637059;51.65289870659775;59.527641174037484;30.234921362694738;20.437396595425962;28.64157341870701;8.649073651967617;20.270762738516012;41.35633464177877;48.42515444166056;29.34364117687587;29.444989259867533;43.2128823729298;15.868017868517784;9.443318570579766;27.85988453494229;47.375275310963076;15.487124323271889;58.557472631725105;40.6638874862696;15.298696214147048;56.90496480995857;29.145595684211305;40.860713444238186;62.642078225198325;45.901137293712615;35.01648724392654;34.699821424985;52.86643857876223;14.140289883082088;19.51358607604248;28.720659126743563;60.61415741419521;62.95894595879838;27.704012145793072;40.447429332152545;29.593681292304034;55.87295906178304;3.2090908295137828;59.44211629380582;31.26785237836717;49.07618289480884;8.341015001046861;16.209598999931252;19.85725612794956;33.278540520697305;30.406629670811206;33.649561422187396;13.112895182484463;20.613186430747835;49.52852797470372;6.404064259944816;24.82952472170333;18.716620987531822;24.46215054670638;41.53291625444495;25.735751432887014;49.460732537950854;24.579820873169673;33.44548068391962;4.914619311945996;52.435837419128106;9.109951028251848;27.89894933916699;57.46282243604375;59.8131485849211;46.985079191700976;7.803197540605738;49.32707984938219;36.44295252497598;54.4188298640162;20.454991110632644;20.76463088073349;56.19782252518458;53.55835699820865;3.8646508574608087;23.24354075792155;32.03994567924785;10.341127610521655;43.84818938708375;16.394591872298275;37.84426190738195;45.6214484146685;8.993636519077429;27.057123346284392;10.537852742101963;35.25648036730725;49.013498353684575;25.935501968032657;60.944491452713024;24.756644739917206;11.967212950099265;36.41818073640414;51.085818574183854;24.335511805871235;23.956787047828684;15.798371918581479;43.49421349013515;44.122725410135175;60.478776271365746;59.87504078246727;60.27221640423345;24.254211553587297;28.865262814336823;15.494273599025847;57.328607012695905;27.948129778082794;62.89547229851208;37.79031449818853;41.53027099778209;41.42030499639116;35.08751282904448;1.9374490178262873;38.78383493781784;10.933508007561969;9.728461514774802;36.20699117055097;20.911230197871106;5.130673368420744;46.90414281608572;55.83058866808141;6.680659289084786;31.471528517958966;17.488584041107973;44.03518627410123;8.77394439550995;56.10274953389426;30.04357070314616;34.862771032169654;30.25626372526292;59.443331664799395;20.742546288397527;45.428299900064395;15.209562212185988;7.06103888685445;15.506791854165362;13.24554818110131;61.902537456398264;35.16907656980354;28.05019335736296;21.012549021235465;37.254961034822415;34.05522480657334;29.798140426543203;23.948305231301568;41.81285465271628;13.500352842457954;33.015779150022354;38.87598537764447;52.20702979496546;41.53435698074528;11.812977285887042;9.524544281698596;33.33804349186563;16.00844937692573;47.847100249023775;3.5031835422097197;24.525987363844013;53.71406315745672;38.94283078423231;38.44648891869535;9.376862496806108;7.828802171329127;48.02439620329485;12.529445790231525;23.79320441264215;45.42766947016718;20.437882512353546;35.50829684336449;16.98776277335182;51.94086681432071;46.10807594645545;39.08530164078163;19.635508214609835;32.08570888972059;50.4639730466452;28.708843705598042;11.600548184172238;21.60140182938166;3.3278627258332523;46.47376911171357;32.57123068222565;6.201787024503102;32.272763240582094;7.22527598962579;12.29501033466454;56.73350830549049;5.397136083630442;9.438946867030438;24.625386035630314;44.00771004803159;1.8897622668032301;21.520589534236617;21.846859801894357;1.6909681526304314;17.043413257398228;25.271099963789872;58.517570476726995;10.446152795747373;23.981375913588604;27.79875913982448;4.4123272695281335;2.897413793443408;45.930370800414714;44.7044752072449;17.643494377518042;52.24660360831981;6.729497970072822;17.93206240590688;13.904973320892664;27.645523881091467;12.035586111099525;8.691892329725707;26.34127806340263;10.2361761638817;56.77442069552251;49.34086858498408;21.613104926327058;25.01332838074483;25.393786170278926;60.45704347885669;55.604525431466655;27.17681468017203;19.980679501939985;43.51354144350159;11.114617359105907;12.928144246493268;44.25793884816653;19.818655531410137;56.660613080100525;54.15012979593375;26.97632909684769;58.88595224490738;60.25321203272326;27.100691647495825;57.82133051906164;18.692022803678103;40.1655722778175;43.541668906456216;19.2715353739086;21.973869990068213;54.48486186076955;22.204176262465808;51.22416119678964;10.3546565173724;19.4439678357758;1.6898026594318074;3.040265384227965;54.810990115877104;9.50364171191985;21.40189196818964;28.219590265715432;42.84686621262144;20.009660310645014;20.664418355836784;20.50534500545182;41.78532444895426;19.986060038305737;58.34058445251648;45.55938032074115;46.69379714660977;38.178187398990914;37.76938964911293;43.865800369794655;34.5734754296475;52.89041973643567;33.715777008125336;20.31673604927479;47.519984609982565;5.998868379104283;58.51097522677496;31.56130605264592;23.417403552325737;19.49811147532599;10.256351451711263;52.19770035956025;57.82548555097977;40.06792701328371;47.591707523361606;35.47919557140129;39.09900863497874;42.790053865648474;39.07926864827884;39.84950677749064;7.158332550734155;5.207554587507271;22.852404434746223;18.467711875613634;6.191555118150369;21.055173286694185;25.212399328671893;51.041766394616985;44.73827220153336;13.483370288114479;44.44236140820175;31.787941447137708;7.175748614539299;18.262955439788307;25.971907416935036;47.58033177816054;20.350694323170533;34.06337355427704;44.37586156362579;41.70652794869121;21.08574872321236;25.67905054912141;56.74229686979282;29.471864768703472;14.25720413998124;25.032455015778872;61.99994109811054;31.615654626277145;25.962318915235578;11.103563316621287;23.947002003238257;37.049053684245074;45.033792768513706;57.94815606029418;26.164783742910448;27.686731949011048;38.34492565365572;48.10648218267522;5.688974267855033;8.357513966546312;56.80190833935871;43.64237736972036;48.89647835249202;35.44537192952894;15.373935316669634;59.993602499746764;23.219839431554018;49.722939582874204;9.162052915326905;55.97045443999402;45.81506853374184;37.41808299463181;40.8571167801341;22.468554780994292;59.83736981348018;34.27602688101678;26.897565112504246;47.064860238148626;57.20005092841278;50.59612174019188;4.765922405749411;40.56155259489221;19.967789190108032;24.204291275217646;34.13401011622048;42.23540167523623;28.61528732943566;26.371715191511306;18.225823529800017;52.036263566794126;17.946256349124454;13.05965694988396;12.870059495054;57.55201376725237;22.1832216183467;53.73538627948176;50.13528583057312;32.11328828042032;15.162331867487616;23.360832821819635;10.646009820853775;8.788153153229608;39.444477381391664;33.30681635483742;17.400737633276538;5.84438971747441;29.90866758082408;62.07107145230982;35.59376578532034;52.529355184475925;44.49915651257823;18.30814825223894;1.8344135517971523;25.025377550877252;47.12846579380873;17.38067841895823;7.922252705702853;7.234496948231582;16.163581238626172;40.33176748953448;21.879650703640593;46.99729212285698;6.778230045067001;50.494893835725044;48.54345101479856;10.481211790135864;8.508737854394301;15.85480854856399;35.31327019933761;27.174707992371314;11.55455307487091;51.466104824977165;12.79937115745501;5.9679690627811555;46.15284319540208;40.60299827703079;19.65646343981328;62.53211370872056;7.129437589155171;31.37608236954634;37.134679017652;50.257740304419706;40.2820683922094;31.407691620503936;57.31651534964714;48.746845891011766;26.511159699177195;28.024382770674265;20.171046524306856;9.4741078660758;26.01894671850032;7.502924472634466;8.748230378127838;29.52800767952915;18.44909402923767;25.140206550416927;9.224973066848241;42.44432799205917;39.27346116794694;55.704705932536704;52.972592502393425;38.16159702519513;39.936557128059995;17.861761173715106;54.02770553572158;38.349232071757974;9.849797298479126;13.524815488993518;15.271305161511899;11.67981110287982;25.41694527200122;20.81014672297061;37.035132880106396;35.689738711171856;21.659148496975263;53.58229838826054;17.493582365241192;43.6519785163886;16.54000423707641;35.59642049872092;5.6166762559840855;8.412696912035177;20.27006971081907;20.95244360361666;8.572022595434422;36.97748158587065;25.604767139898765;34.65769670306627;50.83658139892275;21.863271406324394;52.9645527270032;18.935807645700226;26.635327545114393;3.239443714471806;9.062060667966573;60.81298752523423;11.855319161709948;12.013831887870632;24.31465473073021;54.656832642860635;25.35208527352187;9.234795643458733;47.9796973795806;26.56371249448531;25.22677285570158;49.01721129645825;4.324652366362005;33.92324214908947;8.906687430961993;39.9207747074138;10.154832452891247;18.62521653253979;42.887069498971115;52.012035456679726;7.108060914519007;17.589047110558774;28.479559846727746;20.6658384698476;30.26033288117345;10.909061449147396;55.88518696758339;48.917532550091764;45.11652749017393;11.975807299457296;11.392136168495787;62.01288620218171;4.530660518264708;63.221099599997;21.50294547173706;31.899069390372954;36.326738853002;22.603896757915894;8.116302609252283;8.78818559533626;46.09641300218098;42.112907143956036;37.41367684374591;15.493380055523586;31.716311010563032;46.441145962648974;25.487710571071432;21.198939168385547;44.567100587815695;49.79424983196243;12.98937271019896;21.106930230294388;59.233203752410944;25.767543132826265;27.259143820337655;44.72342196064292;51.89528093489991;35.69180982237524;24.920630173438088;54.135300231655535;31.693682625299836;48.77887080610306;19.869389684611555;14.472671779380647;27.54878432015256;49.82703825859456;32.630303078995716;55.65805521908505;38.622182036104924;53.56118048981705;10.79859208410055;23.779324773694643;50.64717800977133;57.35942915740726;13.660053265086319;7.944360617395944;33.8058194985117;46.72888540754673;29.890954871986022;11.34058266581083;13.34876805566235;45.45008708705814;26.066409999800438;59.124444485316985;49.556626450718305;14.621027170485098;18.76904554986932;45.16994213271328;26.942791922867258;2.797178051162706;57.51880284447853;12.678777310084913;9.031737587216567;20.373576047412808;38.554373139697475;45.31254223832925;6.73703657835565;13.699212309229232;35.47793830174166;57.37774576681072;5.090725987526035;11.372221047382553;13.666389753466758;13.061349574801723;7.25332507324093;41.69244054240787;24.37844463140151;7.6425248724006085;51.12490141324568;12.591935227492312;48.335539582573986;16.35728781415185;47.81634045587995;58.03119409166703;18.879751354361566;24.365954436264097;47.70358592578202;10.397481823371688;16.287419174648264;31.726858568503275;9.31619192085526;30.43567753010752;61.03988934690235;41.674808401137234;7.423737941239062;58.974145701878506;22.857709458384488;28.17141011263295;27.115156337465493;26.827534297493322;15.340861176892899;6.011458816711908;49.63335702616117;43.12942088226657;18.041627652900605;20.849335713316485;10.039462653705925;39.93501349866894;27.508872881617513;28.80167076525645;35.768710430682574;22.40481797138258;42.65230793551741;14.941535007792092;15.243501915816898;8.140574795216732;19.49556496861145;47.528694523897734;13.262593101013875;24.60470009726156;23.879468554260754;22.638396028922205;58.04121179181273;34.133600986181534;46.127985415882776;16.182598516462125;52.88405783128555;16.916515206028805;42.84180629814372;29.78551559860552;57.54947380156553;55.78272994370818;24.567995559072116;33.79422085370346;23.52144583101216;37.54466640382229;9.089888698055306;7.047646777378932;23.299184169500407;44.12015770047693;26.56385543943839;30.714473585742386;22.40682867434134;23.871411857002418;43.828871206418185;48.596404468093226;20.058946678039845;4.922521123568138;22.702894858013376;24.28437897561486;44.68811037342287;34.387259133160136;45.7258425691425;28.014732548101158;42.119915566066474;40.48316326046173;12.5129337911173;51.30534463318023;30.2743573368788;21.72610581027254;52.66517771497525;19.975406050475144;6.5432459337785795;17.702926137779656;11.633778011346173;36.76883936915439;58.49006694043989;41.48531793231662;37.3823599236183;16.70173453483279;45.4419172841499;24.825201722143106;38.04156937413726;15.206610823596169;14.558104806880502;30.910612363066647;51.866223279122906;11.108643165834316;39.48384759324328;14.22219455958984;32.08567161284658;34.555630662363505;23.84626383362021;14.13057774701961;42.0274036541666;50.23345207078767;39.993798717047724;34.159992608962504;8.859361101888807;41.599883643746836;10.642844779934805;12.919166045902875;51.0572516201152;44.78176636321864;57.61230272956931;58.80357921893642;52.69173830021509;44.6861318101631;51.22078636504061;44.47359108631708;49.90924811713473;23.391709411080182;23.23882718334708;46.443451457422725;30.86076932517304;20.051008676560887;40.62415962384649;18.841875233334843;37.79474732285423;43.86958718282392;37.5177258911456;45.786538626899144;45.780736012475444;39.65514087842224;45.65436126715848;9.834190195930349;55.27678087167209;14.919632481191881;43.61746679544214;42.3289270575978;8.787138730347742;38.38414759741921;26.240247643046374;26.976623325327004;7.826728000806397;57.97316479820334;6.046201222712203;7.782791273377822;29.222601249486676;27.327814330787966;32.38839759824255;20.949758467641633;27.472836922056533;12.270741814595292;9.355570869984597;9.385064767727734;25.77565369876661;14.656935213943187;32.531895961609735;42.919189974365594;40.75076018793758;22.855877387629437;28.83977316912778;8.937052564911326;54.14545296716557;50.26369859311162;48.600727226158746;44.40800195543406;22.801576910469787;44.22573388841627;27.74738029083598;26.950280409676907;7.301263650548149;50.438188114488746;18.634460843514006;20.292293484381787;30.997118316589596;18.931814839454933;39.67066941296173;58.17891892105092;11.701699820818627;48.625694431243545;10.11165166703117;56.909596991572506;24.149376436137487;18.46869892533751;35.06929520699713;25.31333578760342;17.441467096817014;17.9886474686814;54.26078920884181;36.094009499710296;1.6116994169020824;21.93942524449738;24.48364698310268;8.349495600881006;36.215781917659925;59.59526120980756;15.326064573499533;52.41180227700373;20.350073040715397;39.77083960955496;12.81736850660116;8.181922653802468;15.92944343392673;14.586225419819002;22.343065284316506;13.145396721356983;30.837201484748668;64.15758394172619;48.414066217669024;42.6328459124254;20.36545685827801;55.62015232228497;56.590845833520916;35.14805320630789;47.50359697673783;6.849359249809607;45.738841879101145;52.80449865144288;44.50872483945489;44.91275813997055;20.98288906962557;40.58413615253245;7.037393807958144;11.392550025250566;26.778691959235346;14.56484762652165;42.91667758232156;11.913181690191488;43.79935608648477;48.52540365096166;51.93149515523138;16.130419182642065;10.51394328888452;32.596475031968914;25.955965488239624;50.128309669723706;54.59019616641323;9.287600633409024;5.035035463556151;52.79255772421523;54.64678857895434;35.46494594878219;12.382663847283277;35.11658647489896;52.48522974328075;16.364868201964274;25.08082035223594;17.421188645597507;25.93447415755744;23.805523417986084;45.95051860261805;55.95862713836986;22.074361971784235;17.194143047273347;40.73347511538252;39.07935667650571;6.25763996561549;17.79209688938002;40.941030883820225;26.509813337697825;61.72290306829244;38.45167267145746;55.00981350198343;34.999498410786224;9.903886102885922;19.520159995361123;3.9103226400051696;40.53308152111885;37.49664472514469;17.246045499372915;14.565487305842732;1.0307450283853143;15.140938126135808;44.00687286915557;53.07846954023519;11.933788000522217;31.838985694773715;39.660280989922455;21.354102208741224;52.54283291431692;48.59064804452898;12.080098386894957;11.90846298489061;59.65362397828033;4.553897588684592;34.07688533620958;22.584060418975664;43.1511233434499;47.48624315572645;18.872108115971862;54.290503512382166;26.279867521013966;54.760133956811494;12.107857073393626;28.442507985211826;18.886733854589384;61.435566490560326;17.017086830817945;53.80028069445588;9.988434363544732;19.167852066750683;22.481813648626876;57.744651141095005;18.77857571986577;38.21717192258385;6.451433124279225;59.80055237319369;34.64619698747877;44.066373937886354;44.28063569895039;57.99007943869783;51.52289903256014;26.744497404471385;15.925408855596013;46.66351545483785;40.55336262549151;1.3762279233096517;39.10312981271417;38.31798213520164;28.711390901826014;9.352975183881796;42.35762734090655;7.206607253002013;52.49136102888819;57.33296812255078;15.950639194889888;34.5232428100929;55.25822998524265;51.32895494201473;14.19545939540044;12.135536391709632;50.12477778176948;57.264258746618154;18.67832596128844;53.16861679519039;62.615202970613005;21.686458153565322;56.51793258747987;60.27575547080237;6.716755455539669;17.972357144768917;32.12285552127136;34.236438966649416;54.492824251920005;23.140215783067024;39.72716627636387;26.770390192383694;26.47847339732545;22.919309593863403;52.90561259622639;3.518591989148903;46.37547681864934;46.92058563834344;23.420593810817014;35.25790585413826;15.724259043051624;52.21535047297784;40.97316263830884;35.16833198287601;46.80880200541752;27.750245059505737;42.3756545024735;41.15758930744971;5.7303015645194035;48.132686022812656;
13.55488758785213;32.964644400947385;33.646683922833844;2.7378873087958793;50.384986653164574;41.109667772984544;31.336686802967133;33.35147518300557;35.3904147220818;3.634759052405276;0.0;55.69094452153561;5.292694581997107;52.93367996933033;44.17355894894007;27.04869804739087;51.47408804455373;32.70719743082886;55.43966089304006;9.764503492128792;18.01671794953712;10.370254821769946;15.2074703363135;12.819980606520312;4.096452623664177;35.052257958201814;25.090871695660134;44.40170374169536;12.19365368232193;40.622509328821565;54.52238930607937;47.97729420200491;29.974233690435256;20.05261430431106;10.76060693187532;31.563024956782165;54.62516719998709;60.76011468831299;18.58135595265349;40.66552244841905;20.021866943341095;27.829554427740685;19.57388684368854;21.938080448923653;31.14942313872786;46.62154160826023;13.330691812415703;14.852824329123571;16.23515227100386;22.587039029003023;8.869183732806045;25.18137586018878;52.97531562732173;0.9623956172841375;33.58124105186032;38.24819987353218;32.038003059011935;35.30518721194084;48.70918575958831;57.4901904324338;54.46146834253358;10.724684856459264;48.15884300598371;21.060104385004617;19.82711543475095;10.544977953363269;46.85968704274921;39.56620901562948;41.93044872233236;19.375058155198982;15.129215268023316;9.14901304303833;7.783902332712163;19.76704228242942;6.607877144485857;51.335590778491614;46.10828284654117;48.776057281715374;43.02304512692841;21.70054579181273;48.42638409047073;47.26837737652261;12.242363003115427;51.15979594213851;22.816289062115995;49.09090737466605;14.70482894025067;19.15086356990711;6.8053260504948865;45.744002697558024;14.927689741929543;19.535504483589474;10.324275475583308;18.34910712677937;9.672386538304822;35.46243594408084;23.38536410926392;50.902604030222456;45.0618952763655;22.275182606403792;27.02708517620784;9.011849741076713;33.77758820008549;51.17539542964547;21.898944169698083;29.719508082900003;43.89384847576773;30.26743858220186;10.735179600225385;39.66296702946851;32.82713164921239;55.51823232531576;21.166348056551538;34.444811928488875;45.282584154026736;6.617247203700772;24.497614147389132;15.29916906250945;22.254527929195817;30.273364507468283;20.405146142865277;5.00369565525956;34.02972477472865;37.04429848602593;52.83190859687329;31.173161447800496;60.188051192861856;8.281033246660037;6.617745190146525;13.076480070512002;43.36620998937202;15.502918665831977;3.4849096345479214;13.03851983664946;15.29036719580167;22.451995231844133;42.523091433540394;43.799536549483605;11.62246430808943;49.979803818382585;34.246606325444816;39.58182286257542;22.564343750973023;32.059042925755776;28.798119549464676;20.870912682005557;20.07649857918254;47.87754270346625;12.273870077885345;38.018229606385525;26.7967593067099;21.265545825855966;10.86942507723847;31.384099058487745;49.49288240568054;46.121504261185045;20.796464228289615;45.97146466909517;50.685643986043225;42.201921816208234;20.46062062571604;31.847155049064177;11.283781948986645;53.70815498113764;14.98007537953256;28.137437002490074;49.49215530511354;37.26948756805788;52.76051896367568;53.39064006678977;17.50705875679591;23.648674775423167;12.360554315389194;16.54832401735429;31.611439525378227;10.031925628336804;33.13249213896144;10.704469222985924;58.84512047713535;8.11784037062008;41.60380979518213;14.274286556262183;23.160080813786497;24.058277142134607;31.682190215212273;8.848902667710025;40.62617605322881;32.02354695865073;53.28729095399931;30.616061918032177;33.390837453199005;45.77856115485022;23.648078472083956;17.126147752270032;4.042146913312876;10.642866950152094;9.29910363204673;43.13115481841448;55.21833677167401;58.40864341984097;27.236831942767388;56.04382005622229;26.287350097701722;4.4129561556729735;12.22710915919007;21.808435760058874;50.948075205258135;48.12423670974208;52.65728083966679;40.054892108784635;57.185693263572176;27.33230395524381;22.29094077506391;41.45232036503971;28.873159101396123;10.065540917319273;17.74588201653553;18.866885615422117;44.074651780083585;23.371411572562447;53.208951887511866;8.44180873504288;54.59369880036574;11.017144152818455;15.047978225818543;16.714501246043802;23.43341120703089;15.270496510168444;24.065011310255183;19.01399461772454;9.789063821188261;16.57317299185715;49.34676149332973;50.580717893102275;22.378696018114265;34.89441917872503;17.424040318166185;22.40170076822274;2.656116135553297;12.664970982796266;48.53548923189934;55.99455145928428;31.332250639254728;43.87373829234023;34.45882797918129;28.769323833070658;7.534399967727477;58.252267073890074;45.67158501692252;11.455005552850444;28.491247024908187;40.8899831130436;3.2754041504416866;27.707792711900517;18.324681965596398;54.524199675002045;38.38553001423604;11.653221693277136;15.286063819000388;8.6141338567167;37.542723854730255;20.74917996654962;50.42748097874299;16.289264732942545;22.520049937355875;59.28298560828539;21.679115545260547;54.094802289549676;47.852400086904346;29.9111058190284;18.962193390319793;17.247106665449234;37.901568644709734;38.01306911187263;2.2969672006976793;23.88252435237935;30.380956070217085;48.58263002285278;47.192113061125234;27.40351524110688;41.88970022563709;7.794650773383846;53.94542076135083;22.028098578861556;18.97746180490359;55.533265836872104;48.31603714596064;16.372721755504568;18.545363440341532;15.746476686357958;24.11346486053384;35.479217526330096;6.255573398970784;15.719742937533427;17.011881130312464;50.65718152498585;53.451569127286994;29.695073379790298;14.762125016241129;17.54577802689888;20.704252980896992;23.076624303317235;43.89569452552365;35.417355093763085;36.370885104598685;59.35296876359783;6.820816355654076;41.02472705229059;57.881811414690674;57.51007805517577;14.364844169496646;24.496614966564355;42.5417761398204;11.517489648809576;50.06861053478963;19.482167828763153;3.129096451728754;44.10318612862602;15.212011507548995;22.586740968144966;51.94570741261743;44.24352959235053;16.662394908992717;53.17112355795947;12.82838422676559;14.539150873062297;50.212931832056405;52.672034962174465;27.15584503092912;45.00082786838429;19.520165291786416;21.24020151246614;18.715676228021064;6.677521549712173;11.993823784247812;12.55447991625591;20.99018912522449;23.62931628254906;9.78252408247241;47.23676569985278;17.679718861419925;44.27001099822536;53.79400130344291;24.295084039021145;43.0556204758967;51.99270593912205;12.283631743514198;12.1925524396751;31.29273636338913;23.603322976892272;53.114992574155565;12.913668872307204;10.041168018238059;32.89684078117003;22.59145465156372;53.23757622960936;30.849910900257342;55.33798173103451;36.93146575018499;20.546476732948918;16.6143739394038;31.831343295989697;23.48184806113005;18.872011451009165;26.302242481708795;13.889872181731802;49.5046765460361;56.29649017057093;26.627447594611382;16.911241653005042;25.974063240775003;12.257013309058246;19.79308868899704;39.11488285871616;46.00734752654782;25.767001390299228;27.441212551202927;39.90335817850665;13.78295126957667;6.394424356548798;25.836300270712712;45.575848761242845;15.332631874487275;55.365883097711965;37.58818390149399;11.855993220994106;53.990609530137164;27.613001015215154;37.40940265760349;59.49661258934387;43.21028985546173;31.845662275126678;31.15653675888306;49.84812232054666;10.75283365151219;16.545664810546782;25.086116881510037;57.93582230149288;59.9090934369279;24.112967255347552;38.80524789622888;28.008849820145354;53.956024275815004;2.6619969485161312;57.27974774887127;28.000555824401143;46.3905319199862;8.341283266303188;13.642426389904944;16.274783034926067;30.08659362505623;26.778542840633936;30.02583458915605;9.607650365990152;19.10463617224523;47.52555905184967;2.8130730648060696;21.309645400012048;18.175045777921685;21.597786651937795;38.15914612836727;22.34271899934056;46.30533556366111;21.23209853104608;30.68544859429427;4.704517249278203;49.29768344979261;12.640141870273899;26.578834465895863;55.548831124176225;57.468692111631334;43.910460631888775;7.952424125587815;46.83258185022432;33.15756916633364;51.584957429359946;16.820576101102063;18.326954912998605;52.963441001198795;51.681567847820105;4.5633187279848455;21.019759323009453;30.443935539185112;7.921711123189562;40.85800051741248;14.071686983394082;34.35224526148879;42.618283804879994;8.287678217727086;24.302731481332838;11.831122975369988;33.67433076651394;45.739044030195394;23.928379389354443;58.12541935399658;21.27053471860059;12.101158183478855;34.35954257087073;47.862803093890854;21.779141042567826;20.3471695500412;15.238514221878814;40.69371916523618;41.74723467115974;58.49717092003731;56.95404048428076;57.40643218949469;20.671504400839936;25.893500293720376;13.181919708335258;54.74894099211186;26.485855753546144;59.71722143945292;34.248556218033904;39.082372656488694;39.049784256119125;32.828589548154326;5.544655515853832;35.292425687104085;10.647284869493685;6.1466827554995875;33.1270881212795;17.83543076642387;8.749391227428605;43.79402012841964;52.61020866711064;10.288381927930953;28.716140849924184;15.779246546975884;41.1450372892733;11.531005472261123;52.83568371115486;26.510221142406728;33.07947618528972;26.630577125716336;56.45936510198702;17.128009254961462;42.10838160392272;12.086404353520747;9.653838386448792;13.3399485465001;9.740344665542546;58.88358451096261;32.96475827479357;24.41583000254034;17.79596586397979;34.02137687766827;30.43719330181359;27.928729219756487;22.299367615522637;39.01857683234787;12.226714777045018;29.72231291996527;35.38419595952426;49.42187922765305;38.15238934376204;8.337487024593038;11.825502076607126;30.22879309022674;13.980631962790858;44.89783490415218;3.650756710164498;22.756007975417848;50.822206727663755;35.54082218508634;36.98575003437743;9.736940980316778;11.030022508274794;45.83735791239028;9.016500609945723;21.565351299467434;42.01477871665345;17.22061296611682;34.13385414709218;13.735862543432262;48.70920064134265;43.22354184146265;37.63361116921702;16.23466486935948;28.503920383567156;47.33912485701683;25.138600269836648;10.801069772260789;18.663826068284305;2.5578670046433643;44.45965187773379;28.936479157111673;9.793073311662017;30.575923422349106;7.8929966875800215;8.681996930569735;53.62141679205723;8.965722273954862;13.073633365299107;21.515789992760226;41.00396620517428;3.468346266419779;19.27434998344651;20.040717913850266;5.300276609295312;13.44683849039418;23.196040154494195;55.31899084803397;11.602220930214404;20.44292076935097;26.576439007040435;7.959102710758142;3.276098176039254;43.64185174703696;42.745918267099825;14.42703924535762;49.24084294209089;8.655335623662243;14.41835493281526;11.97509032298371;24.03038589549914;9.2386333278403;11.299192774444629;22.93154430034863;8.0147965085056;54.55843114276842;46.19620838650336;17.994159437724807;21.387203275248066;23.388452760832195;58.67706776747615;52.76667018015051;24.582570780569224;16.580441036395573;40.47835991376569;8.993661400454952;10.844661509373;41.066222909344525;16.61572809956287;53.98803230384429;51.14917629004911;23.64016998922828;55.64720252479605;57.90624063735535;24.127758265861576;55.29687933976137;16.57979808622803;36.9964829811383;40.59302658515219;15.781841055425563;18.950130411806366;51.515437634934344;19.161406916014275;48.10624244261348;10.354258589811005;16.201219479376633;2.39734787206511;5.412549440463371;52.505052769520226;5.878910158927026;18.342281240561334;26.804982904733702;40.469254235719696;18.349613302548125;17.033167667947982;17.781709652642274;39.59404900605663;16.881075443893394;56.321816162893384;43.60558668578336;44.72147566410404;35.946565156339204;35.68262504476517;41.39225635304385;31.158614116598997;50.46484253913795;30.135949167756902;17.348510992934447;44.91224598126693;8.530233477836449;55.69447215510988;27.92731540742419;19.797540216368773;16.04720184882516;10.365384303676326;49.27068624176133;55.950113085560304;36.61614873699988;45.336809006166234;32.01847682642645;35.62118998714801;39.49279344231374;35.74168224037161;37.367088402581984;6.822588676179292;1.784419827587685;20.13192516327838;15.227786012537011;3.213476858865219;18.170381755422923;21.910546351381427;47.927890740799356;42.69737795198444;9.955212718300727;41.25603668897656;29.521004137767452;9.532351983416161;14.905645014413198;22.337977233556387;45.934459001831996;16.721329393692656;31.016306191189614;41.76927062968418;39.97888460266049;19.060139834044904;22.41270516487149;53.638740885584674;27.967953783271472;10.878068479839607;21.871830446162086;59.02652570574381;28.104686705900424;23.78509993992701;7.575053316055808;21.30520169730603;34.46507046728351;41.80066076250999;55.242405620728846;22.700581222040878;24.163032307874314;35.96849467558805;46.09745965058178;7.463417955051804;5.87012218627678;54.11737328543675;40.262927651930035;46.01631449416164;31.94131967153093;11.854933783479096;58.2432177127384;22.20554231528507;46.45820263271444;7.9209980354185126;53.44193081142552;42.444950586237866;35.472104512879234;39.288813763412335;18.998294768157926;56.832172953640196;32.86335543645665;23.468736763007698;44.76937891584044;54.05826368956685;47.87669414078302;4.03023660252683;38.9441123649463;18.15248491446986;21.43473679408242;31.228010180066356;39.18598184084398;25.20776267379073;23.28136788739538;15.446666361354346;48.700187030808905;14.830264480997771;12.321007936910586;9.236805807588793;55.49055427341608;20.456502913090176;50.900544461793146;46.85503337246518;29.75665321287094;14.420455972854558;19.85401638609507;9.249757832680926;7.125674245431872;36.1339672434899;29.85996233213603;13.951892448797622;4.7781588713986345;28.493700137074498;59.05559028092811;31.983140640620448;50.769794118473804;41.54946554992528;14.679639287415444;5.468634871954274;23.252647114022377;44.13845604600309;14.36066678613055;4.29460464874379;8.047073358435114;12.648786606006691;36.95143309206447;18.65532843799538;44.320708440612236;6.372478661820699;47.48751502207297;45.790090927794054;6.855877984397333;5.405349374488243;12.316671852093465;31.777821282326066;23.965882226684716;8.833203766386927;49.45418572626508;9.504455018486674;7.022538445784687;43.73626878566018;37.17258561425981;16.43268796761103;59.48348994666446;10.275749269881324;29.739955220881892;35.628470750914985;47.94948899669944;38.28443800344108;28.363174493820573;54.513632244385924;46.55781558511961;23.126085912600818;24.403519465359633;18.56208775421382;12.865583803680321;23.220011553586364;8.472889534540956;12.35628939708921;25.915585852577163;15.175922055068202;22.933348817960354;9.871133721951109;40.81022144591352;36.04330857915288;53.66626608124346;50.654320332195475;34.66084491345502;38.03115519067321;14.2584797709215;51.01015230853609;35.489548170376004;13.35381154308201;10.047589282174458;11.787361652151619;8.085868987179643;22.668530965768436;17.872031797034904;34.82391335614405;33.62193144116038;19.331084921476084;50.27647650057953;14.127044648203638;41.840628985946616;15.546423415723828;32.04455186835068;5.912136905227942;11.949054295452298;16.76891303539165;18.059652403519312;11.934709926731307;34.62519985760458;22.257581570749846;31.8931022675569;48.03740198141535;18.602397353113876;49.81853645448641;16.46342447627938;23.003285174708292;0.8680293106998428;12.228545855401629;58.22510147012934;11.909811076269435;8.778422196709094;21.01776821085435;51.35955807334522;22.150337826374145;6.627145073233634;44.75587544690385;25.57684861155521;22.815439090933108;46.03039114069474;3.0040102144184755;30.774548497008684;12.540706313435047;36.666997003846895;7.018587319608457;15.473614508547634;39.47259538335511;49.707964718868496;10.507323679586628;14.695430616932196;26.89058434207684;18.326234434820343;26.656528564163338;10.166644963364247;53.907569317604676;46.18793029444057;43.48156031952361;9.112549500902913;9.29464839288908;58.89188362576719;1.4405303764373065;60.11231134667135;18.503785813093053;30.53179116791712;33.042194264759964;20.00421239071907;4.871941132275415;12.403043908005197;43.78592844381734;38.854373209975776;35.62559290248166;12.957592129406766;28.427234324132296;43.71523563578998;21.896492197885706;17.878699916787134;41.56900865697224;46.50949389429202;11.24645968876182;19.092466216396208;57.10113229201546;22.201433752635296;26.276635703287976;42.29447783953959;48.674554540002525;33.032436579115675;21.333714568042392;52.13541994256377;28.060316418586034;46.61273882782659;16.56690677483115;12.798717268624518;25.221397095792558;47.83151395629115;30.400223249395225;53.48326349123858;35.06400261843535;51.65739070241982;7.863115024365616;21.67515592708552;48.51927029831546;55.01187283764752;12.002423528584439;9.60873250780706;30.55566284360156;44.56295030587864;26.67421074216032;8.981526850023947;9.722158480981815;43.059346519631355;24.71783415150397;56.48948971527406;46.23633763229566;11.144468875295471;16.206608546727075;41.842783506631335;23.981336906525275;5.921421791130265;54.48226582294105;9.134505991007847;5.408725702424203;18.93156384549284;35.22894138594031;42.1184836120057;7.691438336939503;12.908819795733669;33.01087926247499;55.59027987622099;3.7026494833106467;12.527568815213346;12.964677593209782;10.23979830531293;3.6336973866586866;38.197133704802646;20.83784764915787;11.067649328163315;49.0884289539493;9.362835836650694;45.389123625820226;12.89420332175563;45.70415229525751;55.34046137925909;15.614047815654532;22.914805790343152;45.16908071928925;14.003221836982622;14.34824846690472;28.10424552083724;10.659255594526401;29.14670533747919;58.07362359694071;38.93926355017335;11.003410719824412;56.329137797509325;19.22745937455715;24.807444780765465;23.50032810275145;24.324391290791038;14.802286236404584;9.64121648967622;47.362483211524385;40.33594147222366;16.26397162560917;18.011629390833548;11.069073017159004;36.992134388136236;23.875310777517925;26.739241517143526;34.061344325270454;18.906170485278682;40.36439125051269;14.10794201096385;11.707197443488667;5.413482501197308;17.310995099883264;44.43089094163435;9.755428524684152;22.172222958021468;21.241048675323853;20.719252013107724;55.317068099148486;31.592996440834167;44.272678906525805;12.827191190646499;50.05899611240117;13.298643357760268;40.46692948439039;26.167151553570353;55.62619879721157;52.615591539388674;23.769908267488177;32.17772634615538;20.135177682711138;34.12136582396894;6.749664758957149;3.705309679037522;20.22175297601171;41.09963868718304;23.779310277073407;27.110101700081913;19.05361515009171;21.05693213617015;41.57965569302985;46.09876792412938;17.01157356433703;4.136990144042537;19.09884382924484;21.87055179062314;41.75329349732525;32.93780893031829;42.58341663341562;24.55320305750722;39.503145402707034;38.24108337077728;9.93991078578648;48.602633742777705;26.911768589441706;18.6978789922347;49.54794412383322;16.48971087000644;6.061457120603877;14.278979883380796;8.977586575183189;33.34479986941064;55.78475961426771;38.97318542288931;35.52634073371876;13.094919837139754;42.953147556940685;21.29509231876741;35.56099087118422;14.065743601617566;11.293667335294275;27.284769952125636;49.25912316228092;9.922620281205639;37.19602991900747;13.226911931278218;29.66213228073087;31.246611193652292;20.956406147883776;10.499071613152799;38.582192406246;47.29369970348159;36.9441540754766;30.632530677996066;7.741335931494985;38.31439668932427;14.27552542095657;10.122916374815103;48.658716294201156;41.60588631446239;55.04776363794603;56.979966111019735;50.19894496922998;41.89015413496759;48.17422563486523;41.43496727034011;47.02603839212635;20.184126311018314;21.008739976626007;44.37910572257305;28.70019616574745;16.898411156973665;37.293102889688555;17.35219952025637;35.4751013089288;41.84555372327743;34.862609365157844;43.32867535237976;42.34830098424322;37.84898343670052;42.2942065072169;8.934148376094647;52.08318231170547;14.468929069815848;41.44560068676769;40.786782276149935;6.022640219288231;35.412266985729694;23.531930939855258;24.659091442388434;6.626414231899753;54.90174849589171;5.348092021299466;6.8956073848890185;26.375630139377297;24.97315540248039;28.756879438184487;19.30354236527255;23.842361375821618;10.15124619585874;6.090187210542164;10.823187632861282;22.471081996957135;13.74333057378616;30.299950656236646;39.75502244964053;39.18245785422166;19.695307166938026;25.828968683868315;5.6511679590728425;50.992737728901346;48.148609826746636;45.60439254638899;41.99071483424316;19.211567851367615;40.99782708704278;24.985386360858158;23.3910822622612;4.025295821052898;47.39963384456044;15.030352889531487;18.023291497399285;29.675360141539713;17.662768784622685;36.27074336422102;55.70274876548755;15.324647945951103;46.19927576469983;9.46035214182357;54.656769963675416;20.803782008861333;15.031439813419313;31.467301895160038;23.522051445776494;16.90186378401439;14.83725835620171;52.069025913161866;32.64394707472182;2.0382812873795806;19.80555858152297;20.88274214701634;5.20808073754199;33.15240902356083;56.424258538225054;11.93214644097584;50.49091440156796;16.9476089846962;36.2432032599255;12.61129822345657;9.063903813215827;12.728020670041042;11.007070751424768;19.443147863151633;12.82921328200295;27.412903742966723;60.981116113858484;45.46904873943423;40.10021743018534;16.792386664033117;52.3351575172632;54.73750891213253;31.570527047853435;44.38253697566369;10.44959822565296;42.657601883943194;50.42763385499095;42.55028692969698;41.72116922874316;20.425204449113412;37.35618992420068;10.640753398263845;10.312032017694603;23.30051346192719;11.95495892649189;41.14517403207834;11.15605188955863;42.059920079973004;46.4057239556475;48.650553291393564;14.397763144622083;7.590642607707987;29.229070817643915;22.490050374720443;46.812243481398845;51.9896994555781;6.590011649382213;7.613062179368077;50.21073298895016;51.69006697043866;33.08786165384598;8.760437781139084;32.21385598311268;49.230016041293226;13.35580108712872;21.51483020701952;15.23546756829597;22.796055190117105;20.197693346787347;43.784306016199224;53.27703706759271;18.64748744378844;15.16343105849169;37.73805957315848;37.00160500784528;9.75351083123788;15.10054816313205;38.9324883724931;23.835871850387598;58.798607613412265;35.060366582530314;53.176546259409456;31.769684162955404;10.497663379549119;16.124217495006427;0.4162734560406265;37.16244157473204;35.26356060442699;16.674295659038123;13.007050853854027;4.6651091550125;14.059105454171773;41.43339564000344;50.33074079484116;12.293822812553513;28.204801725664137;36.336405467629874;18.9593198019812;50.624707660909095;45.975993685807474;11.24657218344545;10.222345401219728;56.618604783312655;8.186230458629637;30.58784819829982;19.01386883955904;40.68994748238447;44.74253093287172;15.359469270747008;51.27789801892704;23.87706549854566;52.79025463779647;8.831242350465635;25.132546505653394;17.755909380633963;58.70223628955199;14.594328006493841;52.05154646895153;13.5882562294434;16.45135811271096;20.261678416596485;54.53999563096626;15.817355817662014;36.6255877967655;5.556670476882719;56.94452813635742;33.321444308873616;40.672084595392306;40.92751140858064;55.63872844176516;49.72336923781943;23.34088142652321;13.467994782641734;44.754667265780846;38.665160444854955;2.2675265857752196;35.59831815284715;35.322568106031405;25.164565592451122;5.738871388797488;39.354894300214;10.814453479906817;49.54215236418461;54.15171830710347;12.663848074137846;32.94878549143697;52.27337929272127;47.990333494924535;13.715042683304585;10.474989439391033;47.36709048946175;54.34250478834874;15.178649512730937;49.916712551409546;59.619414064893576;18.422676720411385;54.33822839118826;57.61056475643469;9.256311973117281;15.720307246306838;28.62504044189918;31.689442032382825;51.41982038854136;20.568151590751324;37.91172680590021;25.007565784564193;22.888610006652822;19.34108618837679;50.061558101347536;3.2899437643965332;44.00908661420062;45.236973789503566;20.04345805431317;33.37309789651607;12.373595420092121;50.153797671281694;37.48105172927421;31.64327011062778;44.951141712111415;24.22935666277582;39.96945357783025;38.50286829083453;6.22956315680764;44.81421962219888;
63.00165098435987;26.196988519475145;22.993346170827817;57.10156110480234;16.545535471035883;15.274157864772278;24.59585795115366;26.2896047806686;21.772519739097575;58.26219612197331;55.69094452153561;0.0;54.953822600440375;6.250582891509962;12.456869199681703;39.399927625546894;9.13728916825586;28.489293267752885;6.988977623196005;51.27074231702828;38.95733454960986;47.88095709612839;63.68671843175601;66.68630080335369;59.72404189607023;21.97000013942679;36.24944280176474;12.219876952627839;63.81521469051355;16.047205388704;13.397575029747626;20.74047375227786;32.06472035588901;40.761747017318854;55.73125150268854;30.045367467236563;2.6546669895472434;13.842871675149743;55.34832127694726;23.88990098914095;66.89553373986247;28.940031847335863;41.31962126336404;59.1818543045644;29.681980491828078;20.380429180675936;53.11370475972515;46.67705340643259;47.81920704529637;51.940037872389205;63.330537447052805;38.90231572948603;9.182863208769156;55.00035231373075;22.118007823666876;19.30425175781201;23.730941085500273;24.094017472880306;19.613366263488064;2.288671040889867;11.549520895533105;65.73324409312194;16.361821512794492;50.10093468679896;35.86517130721933;66.2226573552281;9.454060525841905;21.223965537234186;17.96280341190927;48.71532597105629;63.05473256686479;48.00892696830685;61.56080762358816;53.80379505790989;50.53276280515309;9.525426590649488;9.731608100501896;8.149983950399244;24.67376725827449;54.88181852812589;14.102320925598343;9.419448258496269;55.47478904483289;17.656644303191857;37.21057125706422;7.088626781236715;55.24030246845855;48.54737619050007;56.633942355085225;10.520061508069604;41.072673988382085;66.65659188936142;62.41022447179715;40.003350177857996;60.97278820389644;25.117779661009696;45.17551908615699;13.875171907574757;11.60784173798282;61.61425037955837;28.830885832155708;60.790615033429724;21.921420379397038;10.620000536221546;36.98777892540084;31.955291273913435;17.236108152124824;29.93402333298009;47.306291878614374;22.807547304940666;23.966395509755657;5.127069834681189;38.06329430384929;23.457075722463763;10.417817897981296;49.14966824494956;31.417914754551788;53.29415433902849;51.459548014903476;25.655603560644508;45.35626748113724;57.888175710316624;24.284566170593394;19.829218346167906;3.0616555641014744;24.52044285759527;11.771677182716903;61.35228905557037;60.31351970999405;62.908917599524514;12.336329775753429;40.4047399903512;55.07037688213295;66.07495858970168;40.40223424603098;61.538931064180666;14.657147668593694;23.45414290580563;65.1342991659415;7.7211332487559;26.192763432682213;22.15257831252143;66.6117145418561;24.64697898768769;29.98943675407534;37.3616958960614;42.06423475318468;14.392349510967998;63.38267400189763;17.683880628824195;43.664624706809654;39.6049194095304;59.512404785894496;25.575553573519016;6.319850858052307;18.61091900238492;35.15080013856278;13.728608031531524;10.732046404556096;15.262824145874086;35.34210669070429;30.22806379469387;58.0531924087352;15.902641868924324;58.11221180941968;28.431632060724198;7.14464131926928;19.441546978749475;8.299070309799298;9.28595149897173;41.78600812559476;50.97055647329587;64.83828632888996;39.48773474766892;25.306717689512112;62.788805436400494;23.079043512456398;58.80753842250402;7.235399832474236;55.58311628045662;15.177302754160774;65.53605932399337;46.13168304283793;32.229629144446655;24.542659369245275;46.92464282155861;26.417836641205188;27.4445853638324;17.506972719855213;27.234862325364492;34.347488357061884;21.591828060093047;33.82426705461143;57.7116693193397;53.53714027124105;62.52320982651885;64.980338547704;13.999446682273822;14.117622202047018;16.003479122606045;29.8426547908368;4.882926062065786;41.62728284028924;59.70477715067472;60.52000356769035;36.10236695106191;9.18519722772402;7.770994176613516;10.122317645983465;15.659382997098014;11.130949762337082;30.50297507171889;56.32718434285405;21.013962288778604;28.583217225817133;64.78757331796673;60.29734650796799;38.525941438432575;11.741556181394728;64.00227605084076;2.4922105892278106;47.45903323571475;6.395984259007966;49.337445473812025;55.995748681486816;49.94130801763777;32.35841968552741;47.6878814803557;38.532078414652375;42.71914261703258;65.268150600858;39.24115057091168;6.3545209876032915;9.859529275321668;46.91469494803495;20.997361382448545;43.48356104094695;33.36215849861308;53.12517519741516;47.65663559580526;8.437347386813595;2.5060518344033995;24.479737995571217;14.271650472370217;26.472954179897112;36.88857051221068;62.06295235544233;10.482654932884582;11.996724068602546;65.89723967761127;31.444109525167896;14.826198051725417;53.94259656872865;33.04682966519857;44.83276129398882;5.6494389600764165;26.676082003167995;48.39638928966342;57.56295988009872;61.12436514279503;24.958291008252118;36.44569434183643;13.327962758405553;60.39383930773563;34.62903554890585;16.566141391894583;40.282010197132244;15.718586821127598;21.686629145648606;37.58413819235839;58.26496967744841;59.257431766866524;24.472149127037756;19.167497273512815;54.28965143881635;36.09605320296211;29.378545925140905;7.345225741250903;11.602628257722573;33.274263803450246;18.954128871344565;57.426828293789285;11.793853491515357;60.13515646841205;62.993760853719586;8.37310540022423;14.76259033983933;65.0184342164752;39.444872373339656;45.675569938485424;35.28440846363301;25.66824916075849;61.68990170547899;41.27082020538042;43.066978640689456;7.638624940276383;15.719895944608899;35.5784544193628;43.4090328684573;55.8644627459804;38.16551780017923;64.27834991304088;13.443534688675241;26.19820961000421;21.474550741424707;14.049400476095782;59.48121429916161;26.565028842704056;2.2332741326866845;2.0687240099825943;41.871567051007254;36.13301574874526;22.142845008025446;64.09113987360419;18.50885730147058;37.11989351442779;55.03536190399527;12.39236107968322;64.63278755356579;52.96374311251238;5.2497463087994465;14.478279597178119;55.213926665784186;16.546619521088896;64.00770829595334;65.95143799647529;18.868453350919868;13.522854504166038;31.124746539015256;16.439343170249533;48.610838781163814;34.879758490779814;50.72109440426919;57.34587707847024;60.91998649447716;64.51955468746358;35.776260218151826;46.641466506336755;64.7729789693363;18.443377015478475;38.16347077300711;11.431255360508873;1.9720651040229522;41.353476158868915;16.04927651752717;10.262216356799962;46.13102211338552;55.947234957595896;27.320030164241228;42.98068169781662;8.140488244321935;65.65934424836892;55.11463008293244;27.833204962388148;38.19523188605544;6.282526585465355;25.081939223640696;17.170012774353072;22.725004995104857;41.4252249544755;46.31897884040527;27.865328627297455;51.30007833517133;65.9020225186801;30.074602863435274;51.012371661703554;10.42543473734878;17.711786207013173;38.71621431619821;49.95835149541165;29.722091609323215;63.95177290664098;42.87731888598629;17.72457361250385;10.217159948629769;37.73428475004255;29.680572802644445;23.215870566238287;61.21191274284614;55.75609718066039;31.097167426048046;17.297526703987067;46.853934488452026;16.232284954367934;20.71460087182585;45.21719395893927;8.254170408056144;31.865735168922573;28.164471039209293;15.832741014409967;12.654894113434866;26.39834266965076;33.92852778197458;11.887328697269542;53.13633624865879;56.70549080259966;42.70220314366038;3.3779790958200286;13.162131481259431;46.627742891491536;22.939840932824428;31.253924013098118;13.01513688901148;58.29168076529756;8.674040825718247;30.522204058708883;9.546372401608004;51.533036751230256;58.824308354397886;43.48611954735309;28.05122469528768;43.596578142469276;38.73486306187706;47.45033503645158;66.48526027838058;13.565900986310798;54.32825412523387;49.371634452400166;43.57680836419954;58.72449634696748;25.655720160817868;36.3486512903718;16.54899292472619;36.772972393985654;25.134665302141066;53.70506762897948;15.041545070232239;63.313794603125174;33.87904800606009;13.097740648358636;5.1733669701159455;16.138328104656924;52.086092635340435;9.031876874699803;26.8827073646941;7.153172214717275;45.48873888685759;37.498150900699365;17.44293011370038;13.979745182932145;54.99268237287481;63.603711329250984;29.265082794908515;47.94415034147109;17.09091334075325;60.22008354171105;30.76520770692544;15.892083158723036;62.03190387060204;31.44078308516088;53.45473700237091;26.946245251255764;19.843218491470644;66.50578363735725;6.454979675453748;50.174777037902814;66.17373784903366;23.11481792642071;17.75539409698859;33.94137195338189;46.59041850941125;45.42828275686046;15.57832429911061;14.50968537069535;12.412421842457675;8.622712257953241;7.324053637119119;40.74800998236672;30.37120890617276;42.77414597991983;0.9561699924752107;33.14524218683796;16.957137135474316;32.58414106980586;16.827350554418338;17.131865226776966;23.57922959598017;59.91877979296054;30.334848558161227;49.35335539794213;50.70742574175524;24.446445151840134;38.34293258815494;62.45310222705908;16.866944081235577;16.98577892055902;62.563996243657684;27.070873184480966;63.74071806324266;15.817363033591038;58.678334794849306;18.535367695471155;35.99148619318414;25.944098435823175;43.90779188915845;10.215650767955934;47.382560399804596;22.450189112883905;43.90575813441699;57.73434153972992;60.68152513047372;47.34303440150828;11.879750391413234;23.66954646046052;43.00560552973103;54.41027410852931;25.491430682699608;38.06114729247304;29.83197591176085;35.73970502706022;17.132336944425774;45.64806467809868;29.500942364211095;30.308560955226177;7.743567219926267;25.869667530029187;52.942260947575846;56.97253696035269;27.189628821291652;61.54089808806456;13.437501540433091;54.93697382237297;34.867007519522865;8.70022449764172;27.695146808441628;25.798147326358222;64.50314986082637;60.41124396304017;12.386501375014522;47.97659493561004;34.618956620377695;25.233492380599277;54.37859603017952;28.309717954677776;54.0432997730461;17.79386549232328;13.96908213502196;25.50491311754684;52.15517361886457;36.629873314592466;15.388442624460007;37.841648591774856;63.53221785224167;57.339342601995945;58.15526412899996;15.305845444540681;41.30784092571651;63.578366781450015;28.523984713466007;53.19722241651437;49.22792747978957;13.653268697846721;61.30464417419227;65.4553038825838;56.06805599983184;17.139292994142885;56.57063300652602;62.67663237348232;65.57058643290256;59.23064328046481;49.3676240221384;65.66315062752815;16.453436723107142;53.06619022731808;39.84047554223954;34.45755457618605;62.23701741351149;55.47163613081002;13.291870274271256;17.095977471023165;41.950933124852256;11.853508458441512;64.34553854103608;43.75477056875012;44.51879639535341;40.31569179577724;46.45234684452306;58.048912198748525;51.70413839647168;48.026024778834035;7.440964319321019;16.344702209129412;46.854052131353576;45.226192026122554;66.22406381316368;16.122973109390717;6.717392163993605;31.11607274474422;52.12841810895372;17.94811760834372;59.30532878896108;45.38343801915965;20.05985987371758;54.51241649772645;2.799638174238425;11.0262254670717;34.72078103697767;17.84913236939915;5.299432705056215;32.05457492201427;1.1064554723439004;62.26242574345879;22.393850175829073;16.85008390600691;50.86885239649069;37.14409278471177;10.154451260735549;56.41789236860632;14.91929727098577;64.5686658971157;40.43687705046393;56.60347868930907;57.011215563146564;6.378591323039993;52.25114559842109;56.1263512209514;33.165361055419346;15.72872183503719;65.35420908901342;46.350080570612924;58.900240347704;17.60673267265235;39.32584069471141;11.24253830160664;16.5607176163037;15.617824114168084;20.72961327230986;21.767628310721317;14.470021493181424;30.503519637869672;6.087849798420267;35.84320033883022;38.569039253740584;10.788767255230582;57.42174611946135;5.741382086965267;42.20562147940744;46.19113554995887;41.870024117035854;64.72485479860514;10.20526320311055;13.837467794927292;28.519263118476463;12.104559867218384;31.04287943278365;29.755352630408925;23.14802061455137;26.14006045812565;18.444431899785897;51.934070813698895;55.425239952426615;59.59618185584424;41.30478686055848;56.17197642883198;57.70342074726764;53.52101701624884;14.889616459714565;16.284536849942235;51.854535781274265;19.84206076345391;26.750567786646005;57.00369332717903;42.14131803548931;42.895344217280254;19.18463770873437;46.65971316511748;26.03221651446446;13.925524803538723;21.341028588881223;37.514855185086596;54.102553751374366;13.40333810716799;31.753103328525338;45.733422085233;34.93491716342979;10.697086905439981;34.49855312172692;65.26341749756547;52.705481189061004;34.386416046035656;21.22925476818363;20.499125067886723;3.07916968053475;50.57643430007788;49.00291371424049;20.111953663110295;14.30797802615766;55.67920151320753;57.48752004748022;2.9551814945648616;24.853651681537457;11.641103794664357;32.27233267556125;45.775142508834456;16.52797323882775;38.68365060538575;19.34280738034433;60.91887271100781;2.450533952128377;23.742133686300107;22.863972593634546;23.383967853493225;39.79982865444738;10.8792434523644;28.82256773286185;35.951915974094526;12.236409826806645;14.546949844315817;8.358193052804822;59.20164773244192;23.09658865547778;38.921425215725854;34.29983147879795;25.049041581776432;19.134149123434412;34.38743446857261;33.30603669057857;40.257113834315284;21.11632559510984;41.289185205872165;46.9542272463948;49.506910090319934;10.36567026293657;66.21907091210498;7.5427919501350225;19.682246751906195;26.27214254982089;45.38826958792939;49.86639142732395;48.01918156105976;59.72074447022863;25.35992887282581;31.96755266428484;51.834259647400685;52.53753291934468;31.892087199184886;11.849688896342691;36.9887477330919;16.07227396111075;16.06471011807171;47.610563659498354;59.56455884474188;34.411972973368066;14.58914888377266;56.025248654056405;52.546957423631795;63.40302473171836;51.20702214781122;26.427304136391214;54.36508769527714;11.52070152020087;52.15318028299663;12.757352219740776;10.52871745040876;51.69082422559903;55.63082286784603;45.60795000968658;33.36933476569067;33.37114574962756;57.15930908718431;12.497350815650218;46.68590770828751;54.363143005106664;12.394831380256091;27.645486067098457;40.14843173261066;12.948380032345256;65.34437871029279;29.56749195861846;26.231517474730218;9.419116975209885;20.150585565582325;28.410360214768673;5.4514658891970385;11.82063854366419;35.6539565532318;44.84040287766015;39.16903010908126;62.3701157863277;32.56114329754821;53.607662699213584;65.58658926606849;39.315090693371204;41.48752142984864;33.32858743112949;64.90022150310448;21.812657875708663;23.999013011760272;10.8568355519964;7.2679661831104925;30.914094087590854;21.096262586585837;48.86536059008427;11.473743063823841;20.800329285285475;67.27422518185243;52.415531285479354;45.545868533687745;49.37293985509732;33.05840120496584;57.18296795916607;21.883423019064193;23.72601825945679;36.64053496346001;19.919210252199832;42.86099826949713;19.274845080517238;43.71685519304228;33.866163364455815;61.248028222049804;62.93055469323707;41.84315169191434;57.611920346258415;66.50094444773458;21.50507385734558;52.813199225043576;23.954867872907517;9.017062333889415;38.38706385985181;15.11583754443577;39.328687739305174;42.242394059011886;55.50343702092083;60.746994568784736;2.5710565434826744;49.5148722531927;47.229156146978546;53.537958418822925;19.570881487385964;54.99036990389232;49.13625316732413;18.868742637008086;36.54762835195118;63.07148861245122;13.247959153835591;53.9376724238345;27.063588186453476;64.85968810856787;23.972252146607;48.773277694262006;54.97922944810363;26.196812879138953;8.120043310081657;61.15696515488892;41.069677118447714;32.135839283980935;61.70181486950383;38.49964631158405;48.590762968777184;11.932421586199748;9.99229100070848;20.391819068096808;46.583109516057995;46.891949175523294;14.856596337424282;54.292411651782515;14.95956066052619;56.7379096958823;30.745804175359897;26.95087262900346;60.52158429070953;55.18330882431712;65.52993248009051;12.99958712376123;22.68986269091589;23.900796725058157;42.79723024680589;30.435303840079357;12.311576864127698;47.03611920264218;53.14498720786872;16.62568872591306;19.909544607372442;61.37537285236584;37.51126894115291;9.218674248333478;47.90940056494483;36.124810561216975;13.737398936473847;17.483140862186797;22.676296845685687;40.491177814351545;11.802129742718448;40.78417847258587;12.044773818063618;40.3995564740512;44.228046997773504;30.811725413705975;13.508178765693467;26.020548407336804;8.395492771396531;33.01023120519963;13.533572608447692;56.192629426724935;64.69521929490456;11.278142569197394;4.797082214757209;44.999909928135665;55.0324047655641;28.32017881424319;13.597070018344699;31.117261885369523;46.926974433759156;50.11288245328832;13.175994543740417;35.12552055080789;1.6631522082077772;21.060774604956297;52.12172703439723;59.56556545390046;22.755177323823567;32.15837190205467;58.32541458002341;11.48872631978804;51.94353576562262;51.686068514838574;39.415724082543434;26.208856428276672;19.496420506880327;53.88915008242007;64.96836336854354;22.809864609220966;15.370942603609306;58.51240047605461;52.813000649487684;65.21882842442476;45.453768857907576;53.61860011212943;29.364911232642054;39.624864217781024;61.60515544515654;12.293091699235951;46.671771624110015;13.038078474680045;51.863010290458995;13.319913862255406;2.7232396316407654;53.83811359506088;36.059124029398234;10.568836897818496;67.01928338653627;42.220700507056215;39.23988282841865;53.89268637866934;32.240751746551766;10.15072359975906;16.973793249879144;62.72810633670971;1.8008732965039762;45.57770444426669;34.11556041958664;40.54266625931989;31.434749178408598;45.79777261675269;62.48045035344143;10.291796648861503;15.876815703275826;63.700702059731455;58.06239154936084;52.83338931112105;19.93258550839701;43.44312953789323;30.10842792105626;25.712050072565244;50.17365039733584;16.293201766919868;65.67458511119224;46.05176431135486;50.31710251908;62.19239735136633;16.2561911672122;52.17273776549257;62.63332375430548;34.450954031076066;36.23103273636751;3.502583059909711;24.129492244452265;17.2915808219796;43.92962631868736;7.890382641705408;46.308266299621195;15.743263831103464;44.67098366370463;12.935012992855546;15.32383381236762;38.79549294998268;27.79889926314481;52.13202018608362;28.97429799606358;58.0451032029382;55.08733356028551;36.09982218000786;17.278629023760484;31.991107546287505;38.335753508040504;52.6668008620684;59.04557762749557;15.42772797316606;9.743123603302154;39.05362872065223;53.45100950141315;47.20463092240553;62.6468040174685;15.73347488733402;28.486374131454475;18.205032922294766;35.686544672306546;16.193627578904056;18.52966637541571;57.95127094166378;7.563389506649853;32.5156725569801;56.48914308740263;14.421219617777854;41.87378469377867;60.78918946729088;43.08710187113742;46.74195783938824;29.41902502623264;3.0638840396020415;16.788845724760513;23.46340663206403;46.12508622850413;12.881334264982128;49.109461878606986;20.2458997609395;64.77367822369489;44.969543097275064;43.76226153182377;6.459870589534417;47.82839531605105;19.278497713820283;45.53870424054754;26.220728227191977;28.597992399754318;58.30719056097557;48.61099965362136;27.49871315794302;11.625300732982954;20.943670965908765;33.63909958897557;61.03396110675184;23.553101992703912;66.10695159569698;45.568317369761075;7.921659509865223;19.431270265842755;0.663375931583068;14.929273340837955;5.767548422600671;14.43085910692579;13.23281430598287;17.27001305463637;10.918313513924142;36.696124000149695;63.557023253294645;14.802128839326295;27.895453309953552;55.046118923906306;25.10355584487133;65.5262854011974;20.795014506302106;17.094620794459406;20.848983143931076;12.612400804373186;25.799765925725307;22.077294474450163;23.500184013512854;62.13197868866839;16.160645106319624;46.32161736874539;16.1225595720741;22.82834054878821;49.68836714825761;21.563700302422408;32.17449412945937;31.38713053318128;60.27481459871087;12.501011726157323;52.52781913346371;60.87805036787873;29.540998816637764;31.002751279178057;40.166214570263406;65.96166061037778;44.01270258625133;59.70500134134637;49.78955288479007;54.14247618374068;53.521097204147445;65.21383432367782;26.11064719601286;20.390884976272503;23.446293808340624;36.911518633798046;30.587000226120246;54.852835379423325;15.06549183086778;11.67506676299295;13.687145850459116;14.081693343680099;47.71688074049879;20.825593702791483;30.771684775444257;38.48768049538971;55.24248920028966;13.436927448402725;48.54986321825333;62.00826232200903;31.654085558212135;66.59608285849163;27.2630910897994;2.070485194518581;67.82230003763495;9.983207340482911;62.90828836113222;6.7163806727190885;37.10413606421547;42.56964470007536;36.54464876653506;67.63133029786577;44.40111720531303;41.37397430492065;8.519148479950015;30.43523390585717;57.23049161361928;63.60390980487408;41.2287104647159;50.52784297566815;24.280911427044266;15.748573320052294;52.85236190977701;13.548458272868338;52.06134002039532;31.289379305406;48.30677124383425;53.16299686072131;54.5315757436354;50.69753346300836;36.415865039543604;65.95673033732338;33.10590342252663;17.425469133861633;12.95965710143806;15.632375778703633;42.94676550795903;19.140601535256785;14.14319448106256;35.1658810986431;16.74404176992448;62.5815722896932;17.063354801626794;6.665904669866264;17.234311946700355;19.672306228595563;42.11190243670553;23.070477951530403;62.75180981180774;62.6237526478495;50.23515733742547;58.20079048650233;20.142001820714476;47.79159047199261;19.93026506917822;12.741765991856093;19.304749740973772;42.615295021575776;48.10746022025773;30.919974732108518;37.19439905411857;20.78922185322403;3.741160421642548;56.99316045595713;63.153412189757084;5.481011448540679;9.797824021502736;22.938022305239677;49.37212213384562;24.1010505783154;18.400811570012976;42.50608352732297;48.0291522330704;40.913985096338884;33.98410061386127;46.71961537987086;14.216522202650836;3.4010486577856027;39.58834616954322;62.03928714475041;19.731848313607706;20.659718216633166;61.29728614691284;40.59088082086908;19.53409719890656;31.858774741039426;9.322278540384044;27.701520012138744;14.523954284610111;27.133420573340516;51.79440922318042;41.36191645714054;55.74498203262787;26.082358355916814;21.366349946458296;44.42386302223984;62.84450596480076;59.03339072524136;44.622842321245045;14.261334107447222;6.539644201315146;50.254070089093545;42.06155506935599;25.505014425647246;36.91688962148872;13.553751623059044;9.736399641778178;63.75508852028909;61.066921617678275;11.67779974764534;61.4853892500867;32.54978398505049;48.40761086310727;15.200417076992764;11.435607484099744;43.03355942834522;11.27451106381413;32.00795452490253;12.196397477887851;54.33359403929661;33.26083947294738;41.51008899904355;4.912459645814193;59.87999442759604;16.054096106483012;64.7690223309927;39.24085460594033;63.27990197356928;16.559255141097168;40.04661709238846;24.8260196292661;60.041389258773755;6.9462060642496475;29.22874856861649;25.120717492090066;23.843471405508055;4.682853668715623;15.686106299906688;35.713984920110036;59.354468301533224;16.359267443423633;20.753994048714233;57.36630238298074;30.66620595423386;21.825897195570892;37.123688271769566;51.32239750206008;18.454080914968127;62.932461660322204;10.506846904960618;15.776117402452826;53.7925596921767;27.529419785659933;10.330057718049643;21.30237571077358;46.72696028532951;61.25821102031144;9.142793244745068;8.41145924011763;50.82359013168862;18.191451761216832;11.547536993328906;38.561272908798095;8.159901674702462;2.9207824129740754;64.84207352954068;40.333183110438036;33.86905818750905;24.027743493035874;12.790921282791134;60.93263832508487;21.95039216199379;32.89596547080396;39.72623601800907;48.08285503353937;8.212051679492232;58.88112941301663;12.416129728534665;18.96998658472709;52.28250781346177;25.03345806325743;44.304894071111896;11.430070646331824;29.49727174404527;33.07703675137831;16.87829968644573;37.04302406717764;16.09538579359192;17.224386914828205;61.625402020726085;21.409631768444378;
18.6953157140847;33.99828080578944;32.27944520262182;7.930612876969967;51.236735251264435;39.961256384701024;30.360284832148515;31.112752909040907;33.866867868875104;4.340816120888705;5.292694581997107;54.953822600440375;0.0;52.75607465984917;42.99872950509422;30.052807602116673;51.55874902433294;34.20490080177058;55.36869047293262;14.139443732564029;19.412439704755986;13.602195717737017;20.373594623471888;11.760684968957541;6.707430300665858;35.36429046344225;27.31076370441591;44.22604253364944;9.501474032618525;40.59254614260004;52.537940471277686;49.240211990332675;31.875419680159254;22.705206500831885;15.914588022996004;33.23795665924796;53.66108779446675;61.17413192362792;23.588741467735947;42.06761924437661;25.16870399399197;28.39174018749806;16.181618235389255;27.127989360861456;32.6981649514391;47.81859206822197;18.152540070985896;18.44111369528655;20.20130463207505;27.219888166325877;8.450531564193177;27.97610473029657;53.10578343598135;5.873696597046333;33.08387757519917;36.686361409991044;31.24603983626619;33.206679853923184;49.86183562994407;56.87710655422429;54.83353503827736;10.955459202650273;46.01262672056088;25.491845134658533;19.597065044989726;12.881076179169904;45.82214684840142;40.48070934319457;40.03217913460959;23.602535408985354;20.338701844346282;6.945246995267647;12.471504802770282;24.618701057300783;4.509892939365273;51.458246796635756;45.60010390795837;47.6395542920984;44.62343872324969;26.61924439780337;46.518733247757645;47.01068566986908;17.352479486047603;52.132151703617104;24.931981476283894;48.64883300830522;19.759864050396136;23.34845687562465;2.1944272079693103;45.42025279614482;15.777188702327633;24.676894147065532;7.7860856952161495;20.388986603337024;6.544417189445808;33.134644387198534;27.163844941695878;48.92247830545638;44.87665561741636;27.543501499290176;26.97973539265187;14.101796079760804;33.13112750332969;49.52201514305062;23.754531603665747;26.855263039392156;41.904845358250974;31.747274439586675;13.787409721495393;40.84197522621394;31.381210141418936;54.29881753974277;23.213135648195543;35.060371815159485;44.55640581902921;7.010287978539249;23.544871920304715;20.13913976479885;26.83961863327983;29.2989469960159;24.107684575672494;3.0630983666856335;34.78160191513053;37.21928222171591;52.00195139613192;30.588198639023844;60.42678363813652;6.4182068953702105;5.412030396709467;9.543799262890408;42.642883196379984;16.156605176879804;8.612739459275346;17.506874555776754;15.156936601918824;27.716718328710446;41.1693566244616;45.27673224976619;16.02973860517485;49.792285870017956;35.47247940566521;37.27415373810875;27.81004462595184;30.63544643167391;30.028134316589316;22.59003870784652;23.06832817898327;48.419170557976415;17.26163155914677;37.3256701826627;30.434014558997717;23.787046892587284;6.5474582859424935;29.841445571418348;48.663153170162765;43.81507352986346;19.82490780975452;44.28767829633342;49.04175042696296;42.32456046987185;19.719060607044426;33.5891374698381;6.420007135306956;51.49588669984112;20.225044111787586;28.580933544111033;49.14415000462197;35.939200246886884;51.288797540379626;53.537515698322444;20.01009998821855;28.170202033826463;17.048315346796837;15.503371217870235;30.090348432053027;7.9734237009285325;33.166965143207186;6.153351648514959;58.69616846844594;2.9011613358627666;40.33495619082173;19.116511438318433;27.07501643141018;24.540000729837473;30.49638480075551;8.804933567392382;42.36259908347764;29.76289052806326;54.24205133809749;31.438938879753557;35.914205948455034;47.09262602025506;21.68398430688699;22.32065839888487;8.647098150360788;15.596942299282947;11.313107856460249;41.80475178890155;55.82917873905432;59.12219964687802;27.976855985924825;54.84805383261966;29.613860837114334;5.964638586822644;17.49315535757654;23.30826528137931;51.01579572855011;47.2463144129077;52.87841619442505;39.32016671484398;55.42702446334736;28.364245711174753;27.30925795506742;42.49525000477591;29.66634676538025;9.929257043474404;23.026887460022138;20.411220245391842;43.22149933624348;28.663697623138532;52.461662823003316;8.065951209000483;54.46611248732264;6.904426721758261;20.162695848810774;21.085175290373904;22.670077465844777;19.147810761032876;26.681170041013;15.338259973627048;10.945532136102717;15.89424788007439;48.67829158237133;50.7097229379016;26.392436558274103;34.654971484626046;20.450233397748917;21.71000802798289;4.79935087398541;8.783042532186837;48.29013961975025;55.02186350361422;30.48312462757944;44.06085741041573;35.767070319260036;31.452281854873398;7.2740664374501485;56.5761002397872;44.30353345747218;10.956506789033208;25.943376929871466;40.33946227500397;7.969238870795751;29.536054677770313;14.225058933538342;53.2667686564879;40.053019007499046;7.7604098175594265;20.500501674722546;13.595358463841306;38.89107011845053;22.014257336877357;48.518026260022445;21.579955698836343;23.616002574396923;60.01904227023821;24.42759374075775;51.89881002047383;49.214986497871024;32.76383766556398;24.156470717399532;22.506461638938887;39.201106059287746;38.2444860992952;7.011471685837096;21.06055934336514;27.97283645035548;48.070084372146646;45.694175315990464;29.241280200920567;39.83961340986138;13.085915591262582;54.3425317272571;27.255598721091737;24.263881844555957;54.011382498555534;46.33930517595378;21.482675182186213;16.144123870279586;11.833452688556774;21.474974378655503;33.047678140543276;7.712456406554423;13.789174912787379;13.663450563703103;49.37780964228436;54.232120524774906;32.21607141754418;12.068104616529284;22.611151698539164;18.05030141863717;28.369184092710537;42.54154889810558;36.78029906412077;34.67671331977547;59.84886175901476;11.92922881819397;42.79416537406691;57.17544142038449;56.67342373733004;15.56382401022738;21.53784943570768;43.80574354317058;9.400382587505192;51.12074689873698;20.501505321577035;2.173791961426941;43.90090171814138;20.285471593333074;27.32129179701052;50.867215304753536;42.637916066443296;21.687398277676508;50.90163564502296;9.935444278833486;11.897164529911088;51.30323661291868;50.68974383565471;28.352591663123626;43.0284657722501;23.734360621015625;20.074191415826057;23.222049064088715;11.97016637148079;17.23393672292588;10.096667960646624;21.995053447353214;27.6239763386593;10.02939249855294;44.901380178791484;16.9138339903769;43.64921303388743;53.013793189472366;27.483442550112883;41.33739280099821;52.2149375797341;9.286320556923853;6.94499255553095;32.2977763071418;27.038341855425553;53.141383973321666;17.4841682482829;15.140273001549467;34.28464625271566;19.461052477950663;53.0738383900169;30.758220752972207;56.235889047568406;37.81182844446409;23.437220024221507;12.383436978885472;29.508594767348935;28.039614680446864;24.038054602027067;24.966010827396634;8.916932073681268;47.96395886326114;57.22643225755428;29.491003159099982;21.28828269143267;25.60311279730352;9.613455316186812;15.953746416095756;37.77747425378265;44.984086238148365;28.38231438919245;25.73884118728388;41.16183098143231;19.05069449896706;11.60780472268822;24.18238818622044;43.4538628847946;11.149375563385966;56.174847167858665;38.134466488475006;14.121360258164573;54.04089960950984;25.137044457733694;39.23670074631566;60.15575584390418;42.77116278979658;32.71146141649351;33.49773588063018;50.1801020258634;15.566288371243509;21.688549314853045;28.53611431868855;57.42358046752892;60.296791822643556;28.11192886111156;36.453385693930315;25.610945071962284;52.00871938606959;6.800878467345037;55.7483347206299;29.21123215730453;45.927520811890986;4.037591387206889;18.924948498124834;19.10962842138058;31.03342576691805;30.406094332236552;33.05320582089859;12.28998067862406;24.237858122887598;45.73562351166465;7.642846672133712;25.649099918649128;14.415051625602626;26.771794330415705;39.66304065698214;24.087138124414544;47.0369460656519;22.824474026934368;30.479329582273184;1.545828122463319;49.966621793501844;9.464281465864767;23.793794193360153;53.59404262306524;56.273674832564836;44.419962819243175;3.482485610666581;45.960998219519695;34.379205807445366;51.4458946597624;20.305405451674094;17.581908741992038;53.91395766480438;49.67236658317788;0.7302554412175464;26.310651570056184;28.050986903336458;7.713736539885917;41.15352223052271;19.363346096212616;36.391076455815956;42.93939627745574;12.93017098986583;24.15288313635282;6.594783932842243;31.246889361930723;46.8481447453409;29.200310334681664;57.93345110700865;25.71153470065556;16.213796596177794;32.711320904727025;48.79551735245018;21.220694474550463;24.261241937706142;11.516935367750035;40.5176602531176;40.655687557293504;56.650307168181364;57.01284863513342;57.32801932681982;23.40858796842506;26.262074306283466;12.339816707225571;54.0317761383312;23.909876546361357;60.47358372906091;36.55525122021604;38.146084151084196;37.95970298441529;31.55559015424597;5.306966315785935;37.32128824326151;6.642558465642042;9.562954504173847;33.71668215023506;18.638232824424275;7.499361568771652;44.404486340450376;53.51737398611206;7.8822445820217215;28.51725937260715;20.966938862894583;41.183579375296965;6.806182054353794;53.8931307189269;28.842370281204744;30.970866405209275;30.298066449415945;56.68035378751016;21.05308328752869;43.39141024788808;13.248950854352346;4.907698208121705;18.61811208253191;12.413213324982484;59.19051668983843;31.588307523781804;27.888962377469962;22.73140806492782;35.064933501738544;33.381525226722914;25.99111952518716;20.044830331129802;38.83641779937771;9.559052634667163;31.003009070789762;37.41426756853637;49.174776512528865;39.68794552369882;13.062835577201875;6.703723389136941;30.927506106387053;19.239191652224743;45.06816719208941;1.6585354910261565;20.69502340588372;50.82630347053406;37.17312712009819;34.3668951543626;13.645052390952666;7.0437127157367465;44.376340345890675;11.779673309254639;20.33929121940661;43.65148282640162;22.160428699352085;31.398183214057212;18.676116424321325;49.666125430989005;43.23843253468889;34.99990491260457;20.926976200300082;31.126042974355023;47.9768056819987;27.71696652673173;15.53986091675248;23.81218358086644;6.832311360697376;42.696645254262535;32.295097006491254;8.626146238295409;28.340199849552388;2.9102604924667035;12.111243066321542;54.20025305986148;6.513684281795641;10.9103496479178;26.52955205523308;41.33460982692288;2.533919130651361;24.565554271100513;25.267270502226193;4.528102783606063;17.588855117887235;28.476219766834603;56.149606525655464;6.409634343123701;22.89757155792217;23.653001999442637;7.357683854779698;2.0515450588426223;42.37603697214814;40.893016722386335;15.762197481628187;49.54153389227827;11.010068615805645;16.89901864498218;10.442840868897559;27.009165211361857;9.743942063583553;6.432681120041626;27.536594736685988;7.379372554603659;53.12913980172061;46.89647981660848;21.859669258331973;25.109180979025503;28.659607395292618;56.5019984892328;52.6335777209188;24.066062944742637;21.269247700811487;40.89623145744161;14.246983055113251;9.669943164878013;41.932576032319815;21.576246837456882;53.4727861013714;51.43059010883718;25.14845069703383;56.60337910843448;56.715181177552395;24.52363295581325;54.46343058117364;21.857187604723087;37.81793686251066;40.78187743190496;20.28505960693332;19.579674015619517;51.71324126799137;24.24107469291818;48.72088966962584;14.553654108252434;17.557033373062268;3.496746189292693;2.0593071283535958;51.247385979588046;10.168044239989955;23.414617250574853;24.156364643346844;39.38698797144523;23.53120311436215;20.73638445698656;23.021654826921516;38.161754027056865;17.794563994969742;54.54130793828565;41.74221883997004;42.88642456448851;34.60508479090959;34.078019039938;40.49786860077286;32.878992720167616;49.443848037863916;32.72737192614295;17.87005337358011;44.28447431766989;3.869723328178027;55.50252137935065;31.38674290605753;23.62277782493379;18.177908414360115;14.481273151400721;49.36769541648889;53.931493748336834;38.45079950216715;44.00236606742069;33.92867370319366;37.582107242851585;40.7110729754707;37.126853018649555;36.50940922295803;3.0781479921270973;6.994683599739693;25.36631004238441;16.60757490604497;8.501926474014427;23.34788130527874;26.70674312296503;48.53159591291745;40.98575603757454;14.489286666570989;42.10482114064385;28.285763159789703;4.569959008929558;16.701401071108897;25.692040899558318;43.57166850941118;20.470528212274907;31.53244963181842;41.15161936559567;37.75684719466186;17.49505897839264;27.25386340441681;54.19316721858934;25.446578970293693;12.948149910662764;22.833135394229835;59.213506121430896;30.29681604365131;29.07459378435708;12.20498031524459;20.943334104949063;33.83706442579474;42.793217690670055;54.797412326569784;27.185180271249028;28.46144098541612;34.90499175783873;44.3213809395417;2.294431480629913;11.155135910024015;53.62814780261868;41.77610806677418;46.008740987951576;34.06015163781599;14.471994962686912;56.022334745482276;19.01964365137358;47.53182375093832;12.847703063204138;52.621363200822735;43.91055043730728;33.62338924272899;36.82332185993812;21.136574281035056;57.107892885230505;30.186672024781522;25.340196442707484;43.51303407259775;54.721816698597834;47.48410537294456;8.503892970614363;36.55395273254397;16.23021881409738;21.365777856887952;31.371039770062293;39.64985851834924;26.965626734614617;24.012328789616824;15.550134109975515;50.011408547405864;15.845111082791018;8.867149314132101;12.941152057348921;53.784786811677705;25.663168012430624;50.76592817493425;47.978836297593844;28.69406437611865;10.937600794372257;24.25125412882114;6.9397659719251905;12.219672931343107;37.41977939532646;31.728579353859587;18.584830612337882;2.8577055116136365;25.83731290077428;59.35284453606589;34.82810052820565;48.57433559926693;41.736177046034996;18.492589642021713;4.87621943553175;21.191293656087996;44.41782698254273;19.48814689135449;8.346607517065731;11.547383207086455;17.144838531316353;38.48845704113638;23.57498867054868;43.845358522985684;2.8073101665049762;47.79899378008702;45.48227022809359;11.059663962394472;10.616812321844423;15.013503287695864;34.06774872709746;25.04062887899036;14.110101345055497;47.675143701318525;11.375744673606407;1.7754474975614314;42.71830783263053;38.910810914315334;17.720146363018664;59.86888807256786;10.616866849014594;27.41269603669195;33.080355907033685;46.70782174337765;36.512891879641444;28.898569774942963;54.292771168945514;45.09838606702968;24.82614404021687;28.15708342213074;16.287992682505767;9.16713544069403;23.191764548729765;3.3077946245081615;10.76236596941188;28.839654770641012;16.66680590824747;21.648283978264214;13.536281242526849;38.44068983087433;37.060972407844865;51.92413660203656;49.424512866060326;36.74096416276026;36.1039940987721;18.335867269489363;51.33612236127058;35.48536343442879;12.349088359217124;14.71067602436373;14.237590969797278;11.39626299348104;22.528819968443866;23.024017200407457;33.45005522333389;31.993677056797345;18.340118462740076;51.47441730021609;15.98693882143711;39.747021340254456;12.389493160077999;34.430133661627124;9.789543812518744;8.869935113518409;19.11110909711123;23.23383658289459;11.568545029223861;33.5216116844428;26.981784919847197;31.68766203313535;47.82781279471428;19.94983006094379;50.50867507672086;15.839217067388997;26.276371124783466;4.425430350610147;8.05684575066442;57.51727582540522;7.514865245458447;10.521476069751285;25.82767072555875;52.524059404606106;27.07038430180667;7.033581912900249;45.704363761140904;22.339899880080022;28.103509027704995;46.29336359360413;2.918894324251302;31.583604840597545;10.30708839059601;37.756930843538335;8.670678083321786;20.49385756677907;41.129913134789724;48.453627502614985;7.087337000135335;15.11064303722268;24.50559932237994;23.61888197694797;29.483727832458726;6.778467458825633;52.06152055121298;45.824368226677244;41.107153429946045;9.793782254198609;8.26824190677562;59.48139867733372;4.877293209752198;60.66374606877744;23.616599918886738;27.797665179443815;34.26193249678115;25.26947103222555;10.022661745639153;10.731413586350147;42.56135474468641;39.94599336398001;33.51430326699752;12.601540863567893;29.706638743406135;43.35294356756275;25.9191893319625;22.68324380548682;41.88179184522877;47.649982818115305;16.4197571088759;17.50649610484836;55.516105528395286;26.35250547529626;23.031589818229065;41.30653660506831;49.596847252679126;32.578691210054224;24.091076252695363;50.33032659867523;31.32085012149389;45.11163059508742;18.111184091298572;10.770977969823056;24.143052427812428;46.02816716174336;29.08848572374268;51.981428976039645;37.46593535356702;49.69249854055155;13.096663817112546;26.95734771236412;46.944682404958726;53.827844522880085;9.979109102939216;4.322042680947924;31.68296573498433;43.067377201109956;27.73648591299346;8.521339605690889;13.739653082032925;41.99278391491739;21.984090925520594;55.88605812410761;47.501136528638824;15.77783383216032;21.484932948486392;43.15298736361775;24.349179683144413;3.372954636904516;54.84837204033855;13.648453728336182;9.249788504606236;16.38827860138205;36.574032689335404;42.98656024797733;2.5125412889850645;17.664475267582645;32.14710217279984;53.431235202108745;8.528100243386907;7.345310330509155;17.66841288161974;10.719200493715634;8.211710705926444;40.225802917839175;23.29731440378548;7.654168385634173;47.35235273551616;11.033720472599168;45.55011186461491;17.516744168269703;44.10897554374085;54.861813757618904;20.515149957783823;20.34596756176472;44.385622244460244;12.307989832610804;12.737829622713729;31.132975937277394;5.398271568660306;26.30620622026863;58.24452690453251;38.62113561918082;8.278563182671741;55.74783406660109;22.91105016435996;26.400939854510206;26.482797593521965;23.615389561380855;11.058094181061366;7.629717676041286;46.051965515870705;40.14511491153356;21.472987893041072;23.210651735078404;5.92344799978744;37.18661896351595;27.398253184594296;25.146990855272172;31.826929648477716;23.339169731690387;39.10944371130013;18.89808255727914;14.423319383031501;6.346110541049187;22.596978547065873;45.0032956804594;14.35511200292618;27.458920319368463;20.872715464932913;18.937563550869005;54.91313206605162;30.89234307096069;42.2441292261945;14.702858287474664;49.90375660793332;16.548010602855957;39.379308115420656;29.930527821065635;53.68660053728269;53.35893790769937;20.299330060926767;29.80881150528097;24.809867899095806;35.85154470189868;12.023397154805826;8.838265754492973;20.97230454703169;41.47463459101063;23.70825755525857;29.937648136061096;23.795736073023104;26.254859669847416;40.24716745717948;45.236021435208606;17.757722752723332;2.254720684571912;23.07497152458806;27.15894742627171;41.90099771935747;30.314527478776395;43.2935609162501;26.550845173188712;38.91783874362058;36.908557349114545;15.229309219640923;48.17005058632488;28.472144396168307;23.79039301428858;50.15522155615581;18.76492938076155;10.49798127372818;16.357178380009067;9.174475962784948;35.08425392541528;55.33741331722605;38.16881065044621;33.526540659411154;16.234970889897493;42.083579419743934;25.60006982155991;34.70930887653537;19.01787901108593;12.93816545241307;30.943766930316084;48.615282373965115;7.218804225958462;35.95462223076056;10.112424103489651;28.73418359700592;32.56645444660054;26.120167937348167;14.084691165349644;40.37518529177725;47.43015606234626;37.42219905233676;32.88769208892642;12.602521449100925;39.49950462748767;11.846906262207103;10.549399635784269;47.589367454902906;42.42099083656253;54.29810112454507;54.876394100041345;49.31373455134663;41.69775418925725;48.588585018738044;41.857220688549006;47.022069085485015;21.32332730283865;26.299902767297425;42.70339255003321;27.27111127977425;21.90509410010876;38.64403536655784;22.472272386908806;34.303377661996514;40.107343596038255;34.387080439487406;42.39487970015342;44.064938869934345;35.75903303792509;43.72292018919461;13.7021898368803;52.90866689831758;10.621298077560832;39.97094766689542;38.278559884810456;6.902540878320179;35.69211730747937;23.285830319094213;23.56761573793506;11.500851723552785;55.36212431283222;2.5567377951288837;11.609202037312873;26.42130717241736;23.95170201786887;31.949526574152234;24.4836286767971;27.455021190647876;15.411198824895628;8.261234197233769;5.545353480012089;27.259363780710846;18.575402930649737;28.992442570166318;40.544825049837264;36.71723665467721;20.70035884394788;26.302439817407933;10.740684048526159;51.69852285955284;46.552174550000984;45.8941459472126;40.980715611072945;23.27771380176314;41.9779350339675;24.844257412888066;25.9208009789549;9.190323893759551;47.79516804636334;19.083466876600106;23.3148883217591;26.879308209583023;22.69427680622285;37.889531116463225;54.770033546291195;13.34223421553468;45.19249725579888;14.091511116261422;53.29502611077107;22.39673837863216;17.13727248376941;34.23012720778842;28.751263874240895;13.145392573031621;15.956418745827749;50.60089736228219;34.501085940318006;4.591437988482445;25.08920400548465;23.765003930221074;7.192814834205535;33.695529994237575;57.167610387463576;16.70897984982476;48.5564951589913;21.627514036402047;38.45457663967628;8.493034713213518;3.9603869230192053;17.733706710297017;15.315769398609529;19.7346572785166;17.282061091487808;29.21157488297163;61.72893564794743;45.62613371627427;39.33322495339799;19.54635754784875;53.4543841891396;52.6850521312325;34.13215173780406;45.021808346515584;7.953039422548816;43.19153313955451;49.31109545100889;40.69775074715317;42.583678953997676;16.676256200301093;38.357981912201666;8.143803579549733;15.198044052906933;27.743644393524377;17.2360903373482;38.9894906157444;7.755735224627064;39.85093227155968;44.82193963546541;49.76943039344352;12.418168095032588;8.596172760766759;30.781314191034063;24.539764575906098;48.059658693176516;51.3238238405363;11.879636523752321;9.161126369938835;49.51026424790489;51.85458277500567;32.04231316507121;12.288135782074777;32.3403938788462;50.26113888553012;14.13219556802849;25.67434485044706;14.063074385936211;23.67478126648683;24.128412736741076;42.29162565080181;52.78354269593961;20.60460574006749;20.425764892810445;38.06484422089063;35.37515737995149;6.794250111362786;15.008523331175612;37.17737066231822;23.506884037915565;58.86103847493554;36.653587852457306;51.09425911370414;32.819894107450786;5.612300052510944;18.025647857623255;5.70826241291413;38.66080840953297;33.92825207829695;12.95764430976933;18.130201940397164;4.618327855514182;11.052625009740177;40.746454944586134;49.99439049879155;7.612985297456647;31.65052762476872;37.66805706635571;18.111512369153534;48.68544960419671;45.35922046731346;16.010292702322953;15.368243656408316;56.97456173481531;6.535882829654365;32.64405958331368;23.1866734858882;39.77339147806779;44.41665209357432;17.802290604238614;51.58978490279836;22.965785269531313;50.93321835052505;13.833087394013695;26.525310440277618;14.765220847267116;58.31087341741527;19.886293988610685;49.83695543359761;10.756446941349962;16.37306476052678;25.552091724245564;55.39178238539068;16.36757623549815;34.202697483856674;10.225157330538638;56.843675311317625;30.517534403503515;42.2410588190049;42.33726330395681;54.460644175801725;47.59310048040281;25.110763407771987;18.759383997777096;42.81305975717229;36.70711252405452;4.503399499885067;37.69229476688909;35.66499005790812;27.592461837643043;9.446916843422583;39.69169107023224;8.33498829769983;49.69456958389941;54.932794863453665;17.57925828736371;30.51231771358711;52.50886978895406;49.31360169361885;9.909285488593296;15.614483526528707;47.063432703931845;54.410306011250334;19.665139060681618;50.93444736836532;59.863244254513866;19.784245026475023;52.843510470907795;57.07022610803819;10.77251686442498;14.664000874043897;30.74437053813117;31.001610053653508;51.895487832139956;25.837792502363943;35.836634429201546;22.914155441018995;25.643989762679794;23.4698164320424;49.95171891266867;7.328033866601604;42.89148491145409;42.933527313668165;24.735449820212896;31.430519252464624;14.25432959206327;48.45874674922986;39.4984152501112;33.876003422225374;42.92477584073623;26.5229591455248;38.945725277160975;38.00550420414192;9.95787417570305;46.07890144430047;
59.16390818473371;21.672146460555354;22.062712502858847;54.10043433465201;10.301704165739002;15.007655342967137;22.87950829861153;26.448979941807828;21.320669727636073;55.7530367029176;52.93367996933033;6.250582891509962;52.75607465984917;0.0;13.004255171725488;34.41355118346085;2.9076424883566623;23.608423360020076;2.7847449898685452;47.63655667157131;35.517395147990754;44.4314133460559;59.722702638766556;64.5117094438581;57.018252247613056;18.1148693543944;31.762489420889892;8.543793881531192;61.91938712947369;12.325309451293975;18.572196798693962;14.502695193777281;27.233155094987644;36.58811465904975;51.918264577474936;25.174781317574208;8.100083172329624;10.31452734290682;50.84675518112479;18.15455484069207;62.654661777679856;25.3717187852003;40.356508134185354;54.47804778503876;24.94096001045759;14.200407633953958;49.07191507850795;42.71285213687243;43.631117323627166;47.09853141845612;60.97833191796362;34.16651106023405;3.087860425915235;52.17737812117679;19.715435716290614;19.404010241006134;21.774985436796236;24.437134613357877;13.366130667825118;6.280139498681361;5.8664189945154215;63.290806044045226;19.88859515209865;45.394247375670815;33.24630041067254;63.368936429065776;10.389045898758933;15.981822430325796;19.479484169137276;44.18202537556379;59.06353933654787;45.866536555951576;58.286458818943196;49.19476206050796;48.262670337321275;3.2929505785718542;7.6487287465483265;10.319649540516078;18.652216163777446;50.12494566524431;17.552475771329934;5.763149899406504;51.52476629303992;11.446214974627619;33.000966440761424;4.723736723129018;51.068826256512246;44.03919572746618;54.57792718273956;7.398758279374463;38.058901553979595;62.447516959788686;60.402596285648244;36.241048912722306;59.008780938448986;25.745802171694628;40.34935312988569;18.116301578463013;7.8875327239760615;56.951091193651116;25.92179469842327;57.30076420109613;19.78467627052135;14.81891145364643;32.996608423728915;32.06273298989142;19.4084489415373;25.338765031524044;43.86865830203664;17.32358572638758;23.0583455951767;10.894949864175816;34.04439337209117;19.232507160201564;9.417173754847104;46.54315711317421;29.374784857586146;49.07025356277632;46.64517771346867;23.877678367640854;40.824572605120835;55.58151478840194;19.93852642245147;16.01539028744614;6.530601979229641;22.230812942088875;8.690932907678157;59.17237299675511;58.00968251887984;61.21017997694369;11.021103881285804;37.44741734953253;51.965591681071366;62.55425931944752;37.78729355633976;56.859677579914504;15.26090248861059;17.40325615593097;61.7102270365911;2.964327777621892;21.342578453302412;23.610068145239143;62.12673084783665;23.622364798850906;25.739390549358273;33.53344667205621;37.76596111926226;8.316175334892025;59.707514841945525;15.81126888415479;38.559325342109695;35.36502895066142;57.78486247302375;24.635086255452403;7.345704245878435;21.68053718960318;33.01143129090701;16.096738626917197;14.745539693485842;10.932073676869548;33.04692404253022;25.284547487684648;56.43957279558213;20.8280582950256;53.95529917593963;24.960061284981343;3.8960557048418543;18.930048419918894;13.006854497559146;3.317130391279644;37.91096207058781;46.044918339693815;61.27730791376085;37.28007321363843;24.363737518069918;60.70089443285453;19.805767647376868;57.097169429591;5.9401272171377935;53.68959662955245;15.33852816771786;61.80144107117932;41.302526733008875;28.96987859018622;23.149614786969874;44.3608401465652;20.556022398197754;27.41119730952389;11.472102949590017;23.16941998393942;28.903546064630994;15.440775446124446;32.52968526590704;53.363486462123916;50.43644618728766;58.97050299131769;62.2212551403725;14.694666317505172;8.509720712256117;11.10843186273225;26.152964669254118;10.82031369457642;36.628703344385904;57.11107057542216;56.68668137879307;32.31336116752533;3.04440488393864;8.441341783460421;3.979056975808552;14.03928233592553;16.93876306741958;26.554215401070174;51.542103232118045;15.404716342039817;24.70830188743366;62.40485905600723;55.9610710714612;34.950725820445335;11.08025102422558;59.33652587061262;5.7092766966282955;44.96611954095984;1.761762482292327;47.643702793205016;51.799908016816985;45.63429597990472;30.128884624444336;43.61314306489542;33.975397410264904;41.790825581999535;62.66077722081381;36.86590660144119;6.094855641254077;3.7192639232897666;42.14031455297801;18.11160239580724;39.432507393692156;31.059935019022895;50.45522588367696;46.08912221466316;4.485176498668584;8.608020624621455;22.579354482137543;9.491185027328003;21.529708885858305;31.836087957099934;59.672286814197406;16.49223528912631;13.595209988661583;63.59329181556792;31.139641745631103;12.679464227426362;50.9075425103448;28.498367843831172;43.94839750513558;11.040560608314545;21.056225208241216;46.73054583498907;53.36859686877503;57.703702114566894;19.613429518775924;32.87535562612413;17.405269328463433;56.185407094822324;31.02897825336166;11.858501867886135;35.91218092854989;20.729741117636078;15.44771524068933;32.36969781963434;53.77625837261174;54.93379894636841;19.11812896945485;15.144358062629559;51.35107780224134;35.37502108970682;29.231864848351524;5.54470138957287;14.064323911732513;28.752005528648002;20.668120625976805;53.91505376199291;5.953361345953243;55.44830966192145;58.64979986202051;13.980408528943979;18.23083629624434;61.01838623990572;37.96543943112456;44.44127138588175;34.48291761587125;26.403278044167447;59.07810792735929;39.399327929991365;41.80789212452496;11.170562283157258;9.723584338735003;30.491596633832728;41.735790466549346;51.45404841774677;37.00339498381176;59.64670460706398;14.430321326330315;21.098230658897773;21.454137796447963;9.838230439457394;56.15407929460852;20.65962781237838;7.2486571828229405;8.08023008407158;38.74880108947196;35.56521512167999;16.275533526197055;62.0694973033979;12.264369508325174;33.775366378884264;52.60316253922987;8.859020551854673;60.72675759285602;48.12452167189614;9.050305833950368;16.148265998950617;50.872517095012455;21.342663260890205;62.17815259431316;64.1521930644502;12.627839009259253;18.250713302767696;27.061300530616563;18.90740231390945;44.066150888367154;32.882727653668645;46.21406057102589;53.94140768688519;57.12722486724916;62.59867681675409;32.341893524089315;41.75885771628957;62.32449592562955;21.81621645229151;35.84305139058201;9.775808126985233;6.099024670481213;36.57928658451483;17.579693627009288;4.032916053869843;44.34403742281477;54.49588835977055;23.006908726396354;38.207627150529405;2.0620453234377307;62.10935700026124;51.367465912691834;23.011193304484113;37.47822100387543;0.34082244247925414;22.09807192069945;11.444572193335176;17.875173879988886;37.11551078652743;45.26151524295435;27.862236895689126;46.387376707160605;61.711220477189315;28.46804875794874;49.76171514946198;13.872753405276061;12.140580590943706;33.81387985454495;45.63198243917021;27.159506371991906;62.050497641989885;42.09679082462403;17.53947598832755;10.786289251576955;33.006500203575555;28.51439194501481;17.64800664228231;57.260398507468835;52.35742615124442;29.745372168850743;20.08327447562657;45.636299566354786;10.55206101569368;16.209965566776496;41.90285814648733;2.5820958429220795;31.386964849830047;22.57558179197462;11.314912986034079;10.147357709207627;22.164573573095122;28.763493695347883;5.704354227279706;49.340825362890264;52.38959564411833;37.78659967111317;5.972058797288394;9.436220594655502;41.702377242611746;24.27105604343669;30.76646389358052;18.070933627521637;55.464168741540206;14.635399453031443;26.366805738217444;7.207471645620551;49.59928069696689;54.80246145697773;39.60764662806156;23.916993864890095;38.4944352556407;33.46524898918187;44.20080460738109;62.30707815803314;16.606166933679866;51.32370550851395;44.651374281580715;42.576714778949366;54.036520660321266;20.142413578830954;32.37605409517113;10.545383313720798;32.9811619260576;22.3118861304724;51.41504750989029;8.808587479962123;61.52517909315016;33.47965276559642;18.50080580689976;11.36717401434549;10.720781096775053;50.12816146807342;9.179668001799953;22.16462014684384;1.3843726419700457;41.36001318673901;35.17542823183719;11.372849024300217;18.443474719860035;52.715775838985046;59.112211981340124;29.114442041302322;45.42200195778851;12.567263414408938;56.202989883528204;25.39885581260816;11.032426023763417;58.736668153898464;28.69626709642537;51.98548637510598;27.348988782557456;13.739213698899077;61.901414489109875;5.1926586262059375;45.44928677965852;62.81579513757222;22.70121168999402;11.550809983955219;31.53540823181559;42.01983003370525;44.090527979392505;12.259195497387871;14.208097049863179;18.35260907123797;4.814189436331986;4.643744198175669;36.481829596699;27.107347308726112;40.42523639853329;5.699088086240252;32.59296375162463;12.323598144586377;27.12700170167714;15.671515498351726;16.361419977081976;22.416967022252347;57.501115995548865;24.877078494278546;47.607328479344716;47.594730861189795;20.39389420665597;35.20769359086854;60.21301533863754;11.334347239184796;10.881462232106939;60.53604450438981;24.284931298157026;59.723687470377904;11.853467852031523;57.066037176649715;12.446095335930586;31.306958018806963;25.918627758803357;38.812054500042514;5.555431731383303;43.11677430719203;16.61915718903442;40.91762141292931;55.95316809911852;56.74939058593687;44.08512125503527;8.036151344190204;22.67589219252347;38.14709801824246;49.968141602692356;20.83392928568557;32.77435790765195;28.93739121308139;34.51297067753999;13.941160052440418;43.78072698529494;25.115055442805456;24.841093430030803;3.6141045574908253;20.33980797388132;49.39489900969619;55.45529046523951;23.28843646705384;57.58527310740991;8.500848093847154;52.56023505282713;33.560044616757594;2.694409775821486;22.403353791037706;26.99562624810688;61.317629622297524;58.64925763256059;14.271952827821915;44.75557524167572;32.67519735194376;19.282246047594963;49.98527902901517;29.060039317730574;49.95735804923289;11.554289104522871;9.784352205386659;26.845105219088634;47.8558114552815;31.624862346219242;9.319331414145008;33.19190496646155;60.04731449335399;52.85721259770367;55.31654902407483;17.323036323500684;36.065333580286804;61.35352644338004;28.248661675877702;51.26811782274402;45.88642149780816;7.708136178484372;59.22218312797892;63.5006845152329;51.33920528231264;12.52295607484271;54.15639447430948;58.294486338675675;61.25373011324664;56.85514591429778;45.41497087303994;61.08028212659644;10.754239211355369;51.56835993418841;35.708055835250846;34.144886140613224;59.895754204036;53.05781960846517;13.962408879912669;18.761668319238368;38.77243027362137;5.768689197148536;61.537757409150124;40.162956383511535;42.348764140620354;35.63131618496394;43.757702498594654;56.43716248007741;46.83507602690278;45.581182032938244;12.803720768113203;10.373973932691218;42.51752392150529;40.59685101277184;61.65099257943371;21.895356422615183;0.4670712803096346;28.690615294831062;47.7979762841684;13.248337341890618;55.73822416124488;43.08891788867639;14.65644639767936;50.17146414708146;3.520046193696783;4.776218076577588;30.767084711338946;12.150424835293412;11.529573937972083;28.859769724872393;7.006643741996906;58.098723705873525;17.602694285458597;12.593362082590305;46.63117811907983;34.045563392722464;3.9038726242322688;51.88101883561748;8.78134020945661;61.27452472063308;37.13862267987541;54.07010397096793;54.79233008629556;10.828394658704935;49.01463161958501;51.65273048158585;32.70501460139148;15.163111173815654;61.18138170121462;42.14435040350026;54.52289483497476;17.71834954876029;36.18651001316991;16.885099605544774;18.48167893145271;17.823961400068708;20.046264711638717;21.490883961398477;13.496465992902127;25.649230918300596;8.733895955245577;30.687860395551684;35.59760351788722;9.238756077039863;55.528649354557366;2.7608196395417863;37.03241334489629;41.690462029426186;38.266021904349316;61.453165206049825;4.413677870034814;19.286817645514052;23.008219232208578;13.497046285552532;25.985444125442537;24.292161463132597;17.656983014844602;20.985039932601808;16.925090443771776;49.82209946878878;52.488184644389975;55.044355216968974;38.05915804906547;53.0901925115167;53.26831277129415;48.737652754128796;8.774262721304357;17.70338894158336;48.17512469361647;14.429332947549296;25.256002599231053;55.23381507529522;38.755165043475365;38.26446014045825;22.239227247976487;42.47327278463156;22.263877627855933;12.051919686205093;22.79669536032265;35.658017336877926;49.28348744687543;7.464703597872557;31.356351772082714;42.547766988046085;31.46809788437045;7.368172472542203;29.71428619816428;60.61556155405422;49.24762182381026;31.84174154089421;19.077600701680094;14.883384470131002;3.4912051561213664;45.72838940397944;44.044322196355694;18.90383860777245;16.859052974226884;53.713243889985826;54.16774343661246;3.311658666430952;19.108875540197488;7.023245191903443;27.120712327321492;42.35838270434437;22.220197653481105;37.94566042444454;13.195479788168825;57.566097302207446;6.462440571757946;17.805580779682504;22.914622108210093;24.929265099940512;35.93731799548714;6.256499404005007;29.30233026446673;31.804815487392514;13.217406113679939;8.668531790676246;5.560133888079351;56.23086028822141;24.496066173975336;37.19197854626203;31.550064992531485;21.731199984974488;14.543380535254922;30.13517162088305;29.903354892528874;37.53843621811515;14.866818573165485;38.21341039234807;45.2686591609585;46.05518454099222;15.872818971761133;61.89925797362656;2.0578234876974695;13.500924078815093;24.579514301069974;43.9064702508277;45.268572150806506;45.89969309208729;56.374254070312084;20.232081527652657;27.166682652929353;47.752978034595294;50.185914984711076;31.669353225902746;8.106710407172669;31.587518138827267;20.312725222322722;11.675305985204838;43.60828209362345;57.17759248413759;33.14932577465811;9.542186134247693;51.889781246290916;49.49976267535948;60.39092619377986;47.269709712085756;21.031512711885046;49.85056533661142;9.186984493377759;49.994488170082214;6.973818682634681;7.319775879630578;48.372809376981685;52.328788006257916;42.12908279532091;28.16180670631766;29.674097923640456;53.54240593794458;16.180782553868017;43.645435713183396;52.35254847031383;12.292712865141327;22.12005256299164;36.865057856728136;9.081140123856741;62.88100788237239;29.256767282342434;27.10299430319271;11.552676328865317;20.61680253825588;24.82980098808656;1.6206759127325183;13.96220770765026;31.63415543755334;39.92666270483117;37.63302656438924;60.688354802112705;29.740452438473085;51.75316927975992;63.50175992079658;34.46299254505366;38.20079407198232;31.488938819956953;61.76848739224919;23.61229418524934;19.11916465421027;15.882398151823512;10.690852441844033;25.49932457064244;21.74490173131556;44.84641451985247;5.22366901984507;17.447718393213076;65.09961862025348;48.707780685507956;42.18271872146673;46.11009004923295;30.336309412409197;52.76330523515353;21.10683427455628;23.178456624208845;34.474484287108325;13.682454565111938;39.50830238810225;21.030124289856367;42.25275625474363;28.59564231852463;58.26781631334286;61.08759332989968;38.09594064035814;53.18424000961268;64.17838834343567;20.23981824359808;47.99945154986033;21.099574655135797;4.928471308529806;34.92920109093504;8.867391907493154;36.92723383566797;37.56936683515643;52.83508282926071;59.10297781096515;7.4985815028161875;47.95640621658882;44.26433852854157;48.825985504434506;13.374647604951926;50.1995443310738;46.52733926464071;12.920198142512966;36.272994746225834;58.41498495820812;7.854626497070593;51.44867007563476;22.996758359033617;62.89777747323164;18.944125014975974;45.927514296832584;50.739122642224615;20.470917015090254;11.115935390964767;59.28109997369677;38.2412236659145;31.495336014231118;57.36332292732495;33.606433068366385;46.70840237958621;17.002133077160536;7.064832762415572;22.837794027404577;43.851199482416014;44.53465821696019;10.301024970535707;51.57899115657426;10.846482371279901;52.25923930253197;30.886660964802424;22.247813564793226;56.00548890298442;51.93671225464363;63.46076522090463;13.590182940788123;17.37815226178937;24.318001947366735;40.284968137590376;26.183986287295905;9.47434357390641;42.30379932714959;48.69428945107469;11.95690982186285;13.745300455847563;57.681140891679284;35.667269733014955;15.117303864665022;43.13186135562101;35.9522905439832;13.220259952849323;11.246875704845042;20.197330487046077;36.15218327284964;16.374403504190866;35.63864616975905;14.296970913942605;36.99496366664639;42.230300043416364;28.907530401218104;16.66603055052491;24.689861089944404;13.37982422653385;27.448439015667788;17.986483640748357;52.65477815046245;60.19521832175707;14.386274780606998;10.403366363730434;42.96036054329676;53.30834711423126;23.97402636202284;15.135237701888043;27.202840801935817;44.45024465518851;46.54989277827856;13.080175328003008;34.45443616587683;5.5250312934843535;14.891443292018673;48.31067240127082;55.338963550686074;16.939205292979192;28.993338728156157;56.09887513258641;5.815224326139338;48.34849319864499;48.567261558245896;38.033392619653085;21.144852031940726;13.94311544601611;51.94900483696031;61.349583130367705;21.01380562946844;20.687350776412067;55.50238042151542;51.42170824425673;61.61678000388498;42.73747718374485;50.5623639408039;23.63006879162074;35.45228600226805;59.763227246794074;15.811377131300295;43.68980433318064;8.024155613422153;47.88395394495034;15.440825761747236;3.8156642498680844;49.58411953671127;35.081411343264044;9.825421315898819;65.00246031633512;40.165296501767564;34.14656594550505;52.29006558208408;32.24455752094812;6.452179013820854;14.1400029026741;60.78029749679466;5.247881244209149;41.1636437347397;30.001255436194306;35.909407787930014;29.175653277527758;44.41971235125008;60.37090107930415;12.375937366479262;12.625657847648592;59.634884326666274;53.64739484115211;51.270830381201264;16.087633239724482;38.62383137451901;28.775781119227688;25.987905099843633;45.656906918386525;16.15602407435944;61.97202065787961;42.619415110802464;47.66327261162013;57.960677804785114;10.66646936273857;48.50297544787167;58.01203856466652;31.911055385036445;34.59373383743787;3.241654809433985;22.019556851691682;19.617109503051577;40.6649697741605;2.8755219573264204;42.58368179705618;15.191840623785975;39.600657403081655;18.36058545903362;9.221859981442757;38.38631989095599;27.89482642049647;47.49145152755079;23.78509228208693;54.654949719944256;51.95970935447665;32.86590944437063;12.561935432402164;29.191388711277458;33.39785530753981;48.11642100297399;54.407029824886955;15.745014981777048;9.61762431614273;35.98717066055306;51.07821431637098;42.7397392047939;58.04996856786825;11.40728246777251;28.935301139421057;12.745060425762995;31.365805971203827;14.102545720871586;18.17968522444375;54.24711852264452;5.087920703085439;28.216555566516284;51.99102344730844;8.186130424943586;38.17664728317223;57.688892524714724;39.64530923489656;44.12372588972405;24.310797924046614;3.8791885446714347;15.273161136846456;23.72471965650413;42.44979522029644;12.07270643418651;44.39394040193181;18.579826088601102;61.001494674459394;41.87843976373458;38.61165794147863;5.958177871909513;45.81504415204755;18.57833832257094;43.856145266839135;24.352216668019665;24.015992283882248;53.660194535974895;45.06601777793451;21.8072115018341;6.241767208953945;16.623470223168166;28.5630622625659;57.713792999647815;18.23376295512555;64.25186723903039;42.86898887602659;9.77537323547533;14.00274325493544;6.1124658770708;20.50887403361819;7.552528998846358;11.069245496588676;7.209400886802276;12.413538764932179;6.054168911055647;33.23805687905589;59.06455337214852;16.6460268549791;26.560618764935562;50.68347650088621;19.786883143377626;61.46016271718797;19.74152611149418;18.331911609273305;18.413554583855873;12.112726409874357;19.802480208324116;22.906084804249826;17.590139336868024;58.757760699272204;10.007084707273439;44.93299474923021;16.739724983747333;24.743352214496213;47.021284820296806;17.725403457759615;29.523135832996964;29.47051523313074;57.03153553749213;6.899593211681003;50.255575102089765;57.65735621609727;26.55983165108511;29.03718337868577;34.97295187454955;61.73365775410258;39.1770314865837;56.03937539413015;46.90368039778534;52.55853590566037;48.693632036150014;61.51476106435304;24.766183353014775;15.258179272564695;24.96816912884732;33.56144836140481;27.23296874153643;51.532689972013294;8.83347341896706;14.675391833417825;8.32744574607923;13.57772004055965;43.22474042441754;15.3263369510211;28.00574281147104;34.03375265964008;52.08007320485845;7.557768256795058;44.46067543017544;57.70717396547294;31.707166097115582;62.569038806812436;21.89709815510566;8.112281393018167;65.90853563918282;10.548660056892267;59.54155519053561;12.131458536011982;33.34812497590881;39.058162682060036;31.21069358131793;63.11663036121626;43.254167319779675;38.25609718744224;12.946618856634027;25.338274403010846;54.60174742243645;59.21458881852622;36.88885161701926;47.7269813055301;20.28437960895558;10.333521363764328;48.947223961775464;17.65468348592599;47.6984428837624;25.676139743359737;46.77752300873648;51.37023551664963;50.53618748668678;46.952589273451736;33.490660145428556;62.45254588675227;28.60572162245221;13.114490441648256;7.939173139708284;14.112212548532431;39.0472715668299;13.00649755882694;19.338970047316927;29.881437711214733;11.085013775239876;60.57381733064712;11.82193702829552;9.647698428116385;18.846333849021143;14.180042007446076;41.37979514737164;18.03764193066065;60.752854861243186;59.11869377309548;45.33963156366447;54.31564536802014;21.798283938284264;45.99373313643506;21.87087477091055;15.083140933017368;13.059226545097632;40.68798504065733;45.36061274655542;26.385901226761924;33.048848936879914;14.59301648301416;4.979523277501372;53.58923123343646;60.50725104281268;5.901047672054357;3.547487881845397;21.44348809943706;46.00241678353059;20.746277018641276;12.150808016223543;39.58970054606564;43.31145441642758;38.726495384225565;30.50914511228265;42.15986509993615;15.508134755620247;3.1712814958170337;35.83686964281228;57.9952680501113;15.565384044814687;20.64144449462303;59.3169034796323;37.961079244968616;20.10971769232123;29.272906665365205;6.503491087858262;22.487467627027602;19.362885259718425;22.726364935266812;50.14271387172107;37.84180379537538;52.94493518871268;20.68543344543819;20.58091944705662;43.24023104019839;59.053819427167234;56.58867237662574;42.98288388985938;12.604191280045836;3.0990399581210806;48.77956520807835;36.86669260629974;20.3176844164378;34.66084600856964;17.701752770175105;8.268699858246489;60.23377985966509;57.46241175930157;6.794354457070659;59.27759741798611;27.570670753051278;43.916004678554614;14.19510204813126;8.388753493083222;39.373192836961856;5.024698959630864;29.91039327655551;16.96349695570786;50.706860225811745;29.2452595724065;40.20163724397267;6.097923717444778;55.80430967934719;20.608402928274156;62.96501528891631;36.58519723786339;58.838514547564024;10.716057052673976;37.12178833738922;25.774978516915773;56.92516226904373;4.131242076928643;29.886392903755212;19.312184389715714;18.07676651645513;10.51496233331949;19.638173802450797;31.63486215409896;55.36354057323015;18.718375896581186;21.58086355668354;54.75643049956835;25.15315170174158;17.896856924657587;32.534145949137084;48.19537858760732;14.063904736752326;60.93878803928482;4.542345434950617;9.887425358462881;49.806580103186725;27.815982988841363;4.131875693218357;15.062011409579213;45.2504537475978;57.63811985328246;5.761920847570374;2.920547360420971;46.64497449826367;11.943855785650518;8.226986212622606;35.109156277466724;13.434602448680629;5.878281715433451;62.176024584236615;38.11071345691558;29.065905750029696;21.90124719065082;6.560007565057848;56.38341879282542;22.773479131806468;31.823089479823906;35.233629060563224;43.56796703566416;2.917278085431536;56.02758602504352;12.730010417587708;21.807973577681352;47.64928213712688;24.86155823923243;41.07044873521229;15.29000366761291;23.83122223431829;27.906590096665973;19.39312020797778;32.608416490541124;15.290471942575918;14.867186425854596;58.65605142033414;15.334961088171836;
52.698459686786805;18.8866493552537;10.741740935092036;45.81008778106138;19.425764291359137;3.0640089239055053;12.846518370868866;13.88840560770536;9.359055367124549;46.51068548198328;44.17355894894007;12.456869199681703;42.99872950509422;13.004255171725488;0.0;32.11491052423717;13.842384954197309;21.800256658939173;15.703183437771303;40.84576654138639;28.56813905836563;37.263427642464215;53.569918379569586;54.65790514341066;48.12570557657644;13.872036855686765;27.907659881404797;8.397090802689187;51.645200395509086;9.634127851324319;12.613774115960826;21.789599004016278;24.873466251740236;31.539493763780023;45.493797173716885;23.15359070067789;10.754928245543379;23.315452494444312;46.34769321494131;20.79809892824408;57.203887949686916;19.31961424503003;28.90374948975548;50.54058314355657;22.48545297246835;20.653883423255937;43.29395791264171;36.875704212844084;38.38591101660481;43.79045236954453;51.431943812996536;30.993287257424623;15.220359109732273;43.551886289717736;11.403612660839826;6.851699612462136;12.281616006777643;11.73563442162681;21.165945257002697;14.638902727899524;18.09320300435557;53.88657381220666;9.434732698664437;41.68091971602034;24.543991094434578;54.71137657651295;3.0058125468266668;16.87468299896417;6.577073724943374;39.94812627324955;52.989455697361734;36.06971059930978;50.525347259183654;45.06697112387576;38.66110839042291;14.042107055940232;6.139386522222595;4.641492995626645;22.937365480122075;46.454373429049696;7.648632879526434;8.690139031701074;45.45767700009901;20.875207919653082;28.225023066693645;8.355306877800015;45.60539999612221;39.7312891130988;44.58021838902676;7.511542305088399;30.054379317683118;56.91167899096039;50.302902296047094;30.076993830714706;48.847720851931804;12.898421357949948;37.20632272473787;9.768898254375985;8.461425575287898;52.83768853688181;18.18595120207942;50.02820928517081;10.86768727722686;8.073798338785648;27.59308193046966;19.565951117253015;7.005311620312631;22.344890748750707;36.68453148268344;18.92510838914486;11.67764856937412;11.346023955333088;28.667589164891023;15.881093608319096;4.039840509459782;37.56479508680799;19.676883971507298;43.79410876942708;43.25682528836943;13.90578469646721;36.69331578022985;45.988520253026614;16.843820203378954;12.167954482449861;9.39542128106499;13.395501117845464;21.663865848916906;49.35001132815807;48.397660859805676;50.65324065114165;3.7989628310855816;29.336620421379283;43.913199246280485;55.29722935084626;28.96393726077788;52.799231397188784;2.2908414985107717;22.107044667300045;54.243775856274304;10.805412494464298;19.725492470649158;10.62289508209987;57.38424849627699;12.398652037885304;21.600904587035014;27.657343370551498;33.03485287591433;15.569503777819094;52.83967666207067;7.013729788541754;36.50573839379314;30.562711709290838;47.27889100434898;13.2677802749608;6.299826869440464;10.124012243580435;23.39345940255391;4.691347221930805;7.609032615126866;10.657081893244841;23.715912145468117;23.51809861869555;45.77741522480628;13.406421609447321;48.3995853939;18.688794590661566;9.302234170568063;7.09972527735625;8.889590877676591;15.639031558819648;31.983633222898302;43.06016333884673;54.12506764397719;27.7016837970966;13.00509961607615;50.724907753436476;13.629328928851084;46.56893819974162;18.1372769321763;43.444293056232496;2.7327835111842393;55.05311063002802;38.13443638603498;21.876938020335167;12.527914542758282;35.32954454911059;23.521184184251215;15.00839791452908;21.98753843167181;18.74551369415873;28.833887996254745;21.34920041399196;21.55385654188441;48.35792826690416;42.394549599285796;51.82353839117232;53.3918847243758;1.6918550192608812;20.473847355123326;23.61596179761055;20.360613166833005;11.877827717123685;34.26153603939056;48.011219779195216;50.2421342738256;26.390936937705316;13.368104754808408;4.8634313777005955;15.68049410382303;5.255559404428003;13.949140689165453;21.45007593881624;47.9330614103244;17.996553949659564;19.5620481553831;52.90296164345438;50.875802001696194;28.356810670879494;2.701530345274817;55.19156148024238;10.066645974045512;35.79508181602571;14.649284306735057;37.13092233435563;46.390288635582166;40.677474495171374;20.755776051162773;38.051843647906786;30.218761883158894;30.293665127502937;53.55017592792948;27.60097569107311;7.050048828395518;13.611785331003352;38.75533164639899;11.233716786388243;33.93118356285251;21.797038950066423;41.55334697365117;35.402523291191514;9.468252470548759;12.091783061841282;12.916893411379027;11.321163178691888;20.224056188692785;29.93896277531782;50.19822047625825;14.69419301925035;2.1779480856985978;53.953745481028236;18.98917336640808;5.845145656845079;42.72271306162094;25.067468152211948;32.396817185056854;10.35313769109451;22.65561081410073;36.18192352775445;47.92637059329179;50.270194659364975;20.18948455529239;26.356067014317095;8.953229797793043;50.73539837813185;24.67589734186213;24.459269660683518;31.47471503448178;13.585729430221482;22.603450757375434;31.07315694228963;49.179321181412476;49.82945881859743;19.817896432506704;12.172760887210705;42.96396013241737;23.654438189329444;16.932707335327322;7.508903654035776;4.030570662407291;25.216058701899467;7.819665483650574;46.734741378126444;17.91948913795293;51.43771666944148;53.54441554049254;11.681191744234072;8.125083517815089;54.94262437784131;27.204420145433737;33.311583151651845;22.856576319584082;13.515546926061939;49.99758999812247;29.222347086954564;30.720488180396806;6.510538294262882;20.645861375490096;28.8174846586691;31.230069638167603;46.66802254680939;25.81239378113045;55.38920925657511;1.5582687489473415;20.448714643959363;9.020091219864101;22.739597937641804;48.530289788347325;23.87516343640874;14.669779122269844;13.908119875609124;30.965862440749824;23.678415499709242;19.99349520443212;51.98506485508153;20.969794874399415;26.660868640805557;43.24784895352828;8.127128290951614;54.41375893978542;44.78116779593569;7.8814886326442615;3.673170103796639;45.895593506308956;13.424869060400612;51.80564826315194;53.73020276507262;21.373577172508536;11.102996229566575;22.246770716014844;6.9268354027762;39.87131825621181;23.014421135531705;41.84194799603479;46.515895605991616;50.57604652518825;52.359596535552896;25.50628162144066;38.760640599505315;52.935599995397595;10.714422259135773;26.496277664798782;4.6643632929732926;10.491171411960302;33.41625626970344;4.784176756663026;15.241719289647364;33.9909583122691;43.61913283227142;19.360855041582496;34.968259667099005;14.56133373819318;54.92355558649918;44.78798168140772;21.065020352917887;25.749439706639247;13.333446043754357;14.875076997890282;22.85716794593344;16.869547761802323;32.44476109675458;33.909759719267086;15.435705763349338;43.346967450139694;56.13459580456572;18.035916307237088;38.637394129324385;6.119678298148132;23.78077957867267;31.242280227122436;40.73180745182197;18.57902498716298;51.783981615277575;30.431706507789283;5.310273179606171;2.3147508143091016;29.870732888347334;17.404582943240484;19.565105156456735;51.10791336057063;44.93967930720167;18.888640572635587;8.349659550793168;34.48149372615305;22.153657930392757;14.423722827786872;34.4762818020184;15.38479711249039;19.41056452644088;23.821006847455273;24.04739947627142;6.1174790799789465;18.379302082509476;27.526552854167466;14.808079503349465;42.91713925068218;47.30891061880979;35.06385784486983;15.478858727528237;22.43048621565265;38.85767175367245;11.268324174453968;18.79977833020574;11.934267185650286;46.81619116189213;13.399126172743198;21.883739252115163;6.627663682828463;39.43775714542874;48.869493301829145;33.63299610816823;19.613366910515428;36.43157564216822;32.327194876924764;36.580045414227364;56.688575467319374;6.251963373974953;43.07105184372016;41.00466331417615;31.162453496205284;50.05654140051174;21.373271352199563;26.95245839131503;16.55151369245569;27.033504591290278;14.676396753246708;41.822176392968466;17.314942122866047;51.09528787915848;21.42249824910644;13.32733713209999;13.304331608057568;14.002759526638483;40.0011612915012;3.849887482581956;19.96443365623546;12.26417567858784;36.013448163622336;25.846797822702158;21.751060067109204;10.526232990635574;43.09125174807965;54.43297066496778;16.818559798853798;36.29945625003368;12.06618963911212;50.236246201178105;25.304731196127776;12.271833116047656;51.01620042834952;20.43088219934599;41.13984078640852;14.631277422051586;19.572904354216664;57.52509686236885;17.25924640058728;41.796437940788934;55.193708328824115;10.679601412213763;18.887890737278187;22.459397644199793;37.97084803732881;33.097377660578665;8.543452996615093;2.4847280105356835;15.49859616115812;17.788948648777087;17.299616917830065;31.70817057153427;20.13998190343615;31.051675701215515;11.635087755324255;20.692701478255874;24.95084727801212;27.268207015442954;5.327183400552405;5.135632694665743;11.44337118786971;48.08626518684915;25.242257521047982;37.17185140525529;39.617840609211335;16.31552485411825;27.553952837494727;50.48374797340953;14.818875756709245;21.17099752045977;50.46718984846006;16.38461867146103;53.708315009028276;10.064510526708341;46.40019194114041;22.576317425687506;28.12857883508388;13.503833476103162;36.71084945975229;18.492046883691707;38.10895931514598;20.06417835487614;32.793038068134265;45.531070281066526;50.55418109640052;36.48532447360252;21.034152753757112;11.43139073163673;35.20606467968163;45.308120482014225;18.6194387855268;31.749724569821822;17.454299286435017;23.42463289776407;9.081658727073977;33.55614575203011;21.462120548245267;25.25409711924844;9.998471634563165;21.61642006896735;42.365130913673745;44.66411498589121;18.369112397420288;51.43892209523183;11.391580422424777;43.10811086955731;22.59141604402692;12.799804387425597;22.341268804447772;13.998708592538911;53.3399590108962;48.189904698594596;2.906450291302106;37.06106193253251;22.71870076581392;22.988206330310256;45.17933409825751;16.182760401530544;44.28097645025012;19.47869328760712;9.82356454696442;13.840854810472504;42.82247166682171;29.56259548267889;16.15189274960189;29.783016201360812;52.73372239287445;48.25800510522919;46.69162830905897;5.04128841913347;34.67262055364774;51.593987243018375;16.067839253110122;41.08970374711675;38.4411602795183;19.12358790841619;49.243916291848265;53.30927231489563;47.54844951823994;12.328375300925037;44.75789517116669;53.304793427752585;56.03408003487155;47.37156193435524;39.47879662078799;56.64940994130164;22.296491784286452;40.76267470857668;30.578054683217324;22.005044026307456;50.33651302990298;43.66667738874521;0.9588048280658026;5.976421413156332;31.113270907744912;14.222718790544336;52.80477718933496;33.43911722055354;32.634433085197145;32.209783421016574;34.98557150372483;45.772420107218885;43.629379172306564;36.314927182009335;10.549318143382347;16.246767930668952;37.734920455433965;36.78569083491174;57.18171648463376;17.213095871598203;13.178999474735933;19.754606747187417;42.856329699298236;13.033271770823596;48.66286297426136;33.58258696815768;16.54186483794502;45.20775713432749;11.854463506451113;15.165647393311435;25.380037962051414;23.54578708659936;13.743784237669683;21.616180793676737;11.757445548741122;52.49691776773134;16.448469255987817;11.278531720080855;41.4495409724043;26.34773333877932;14.740290601352232;47.46849364541286;16.287744915302742;53.52780729251533;29.799063449261457;44.88376985745227;45.05726105185875;8.337400102402443;41.284004795738504;47.05190533557421;20.708858372505365;3.740357519234203;55.56251095366298;36.99225344607431;49.58130409500292;5.149934258277395;28.511370276207792;13.22895010544314;5.928115808772798;5.689623349636665;8.4246499888207;9.32104492997956;3.4943652142423187;23.520563169741173;6.526946026121201;29.267352639118894;27.567934876243857;4.734434789422135;45.27439313243187;15.155837351897798;35.313467828393534;37.4326049666884;31.628397094363972;53.656682823816354;12.586317112453129;14.009101864509779;23.83142627130943;1.7474537863128483;24.57623504833348;24.74571656283505;19.223172384708402;20.567826274468498;7.098009231172183;39.943465280152026;44.08542149316698;50.61651365198912;30.57135620747543;44.97661232688765;48.52008286689399;45.18920143107248;16.115658159239256;4.828971688911006;41.4845892099099;16.415670623475915;14.727505142762933;44.79797960721252;31.5746438567304;34.54839163728236;10.589891891563697;37.256379477889475;17.088932357004104;5.015279392937077;9.815273546837481;25.504178030384136;45.84194893997231;18.940828228176738;19.296234257901414;34.81781965204257;24.754130882128038;20.34827131301773;26.987836826693144;56.394101461895914;42.01115064749434;23.03239568119518;10.285453629553555;17.632756327238265;13.334085143875203;42.48155566473082;41.23875948624476;8.210778012790467;5.496877061239582;43.57890621839932;46.550872922960366;12.104634026941607;21.639382162505044;10.232012692457138;25.970965511434628;35.15857331276436;17.102717841870536;26.23931484557726;19.528364024736707;49.98328465948689;10.010745360543773;21.65461565991675;10.422142030307727;11.948308316525386;30.050023850325807;19.170490238533638;16.552767298923037;26.910906249043748;0.8892958283668297;20.093633307900987;7.951923322421547;47.85836335067621;11.497462410166344;26.81431045083023;23.176299545637917;15.398704079711115;13.524107061775087;25.65571911417884;23.110146904233897;28.92779311810743;22.540951655300823;30.340325213859725;34.757323283437415;38.86025424630257;12.17989009767848;56.679410060296185;11.815378976075003;20.11339254083655;14.419463578782471;33.11045091696492;41.206702800425376;36.06435178014617;48.790589648905005;19.82586592884814;24.70420288017667;42.109590335647006;40.70890174932497;19.443340878071744;21.1091334906223;31.1304799016276;11.26101401914336;11.179156033815705;37.84966656881133;47.711732142915764;22.122282122706476;12.134083618639966;46.311693624597396;41.35801650891272;52.065425234189114;41.251593912432625;21.603244714222527;45.4129829072345;5.885871419016964;40.191454833310765;13.46807999854524;7.659287211275906;40.83235758635569;44.69595689293827;35.081209466163585;27.14498277673609;23.651809873155802;46.61381207496865;7.401206845490775;35.57959404878936;42.29523174702941;1.363180435258632;23.12314360239381;29.4991797906767;22.065507203479427;53.51498433932465;17.111052789614206;14.172380483985794;3.7945499887274665;7.803549034360132;18.859171927886493;13.991074271423857;3.3464476866470703;26.383594773641846;37.10753547281288;26.957252584183312;50.109013976179284;21.59335135192261;41.45820094488937;53.510004969379274;31.67680932261388;30.803601562241123;21.378806119043837;53.67530986321765;10.723413338125193;17.975997951684402;10.660906632399172;6.48228707644795;25.607009782871014;8.852997875557563;39.10131203056792;15.435638441986828;11.93759842966877;55.24360768127838;42.077085072939504;34.862136486998004;38.48415719914553;21.95034389790248;47.97880944241578;9.587344282428749;11.313144136697932;24.873267626726967;22.337399215736895;32.22874499081622;8.19032886089677;31.440971121540276;27.801154831476012;49.896022004844525;50.73806654563846;31.82700654077861;48.41550451885617;54.56715825642049;9.548987647424157;44.57248627368054;13.679085405969385;9.46857963113684;28.04510376187821;17.760977635624883;27.710222260745;34.02117122598317;43.90735122515135;48.475329019652996;14.996338710783844;37.248263871359036;36.02866698345092;45.03861855167967;22.63390463152461;46.64053732689999;37.5536991100883;17.892591897238425;24.1007078667403;54.255640211726984;12.500589864073;42.203989971012255;18.597706257860803;52.71935343867783;18.379108021286648;37.422801321629706;45.47429755319616;22.691869124269015;5.549290853975903;48.98626762816343;29.839566804889802;19.69359801256456;52.26188744567457;31.013842964460522;36.48558575084445;11.358534577225722;7.34898863502356;10.417126483781791;35.15067648927776;35.12281775070109;23.05614032762706;42.74827176100363;23.749270887245338;47.66139409008308;18.36080745697721;19.984295165896945;51.45124968226544;44.187638789142554;53.44475767887577;0.5881792307774231;18.23501816470448;11.569665926448712;31.21665791419974;22.008030452361034;6.759338631438297;38.77182841750568;44.08876194829478;12.170508321751383;20.12295791220759;50.88282328594166;25.49226303497572;13.345708073049465;39.72436791802594;23.689651598997308;2.3601923594412026;19.1655908537309;11.998358352272387;31.61046745699032;9.645436700575765;33.880169777190396;3.6484731684760425;29.910821715354743;32.22849562525363;18.972849593447265;6.522418074186841;13.910290725800387;9.657312525311772;28.049366056431133;10.216450824836683;45.55246348263776;55.525209528995795;5.474256799835684;10.849296007624135;33.02000647736191;42.81354485596067;20.317728799674395;2.7461718511858537;21.948198643918463;35.25576631686063;39.608217874772464;1.392732857130426;22.680118207840728;13.733707751025406;21.091995670814626;41.94567001719497;49.95307869031543;20.23851470884816;21.67117441098484;46.36882914965867;18.062924486013113;41.45024322971914;40.58914345214653;27.13392929269929;20.349769067958658;16.662277193484517;41.78393867630377;54.33086898751145;11.261785252226643;14.523657141760374;47.215972818182976;40.474120666574535;54.556261495547126;34.02348562417846;42.425772615585075;25.49159658166924;30.449233885894987;49.41653913538675;6.863604094626087;35.49972738015868;11.444889499873316;41.96300702756784;3.8731036298972317;13.250078655663708;44.38238546478024;23.664977537442777;3.53167378998968;54.90047990759192;30.281900753431152;32.26591678381424;41.626363961686764;19.82753034523178;19.450707361288536;8.26903816496439;50.58793610831008;13.677636613189874;36.65695863470592;25.1210480689926;32.305254100563815;19.891319843657627;33.47910763336945;50.43044864122133;3.3449537894112766;8.537692092236085;53.74892672975232;48.832355336524515;40.555044691769176;12.310138631445243;35.52586172688839;17.906088242677743;13.341814989796472;41.32976923006011;3.9105472041023006;55.144953778392996;35.45022674792934;38.76123124326335;52.54827431604627;14.642239790121067;41.78279559802403;53.74837076638071;23.089830354373298;24.103706506480034;13.616865967936883;12.822081520712917;7.357293708705007;33.15368184682964;11.09849046410517;36.12678288250139;3.736902107669335;37.36959009805218;13.317119006402413;19.811736650821402;26.340944739609373;15.389469085851632;43.50617622009067;23.13066738836873;47.188397502393364;43.95545371814052;25.524782068674583;12.66920206492869;21.023339691145512;30.978654526308528;43.83034316746074;50.26192503206739;2.9742378220865437;3.395932651721338;28.154900760869772;41.630792990495465;38.33752333402283;53.70935995646142;10.864244052340187;16.200673306564433;15.436109920022918;27.016432583170264;6.4052976469818805;6.149993495451219;47.51821128820506;8.097789279429938;24.016724160700278;47.45758783199179;16.924735793399687;31.776610535224336;49.56634797181492;32.572152944909405;35.19884710022573;23.27508474291758;13.807864951271887;5.812629861038579;11.072892070811436;35.87260313931689;2.7472039797408723;40.73930541500565;8.812498253797976;54.35297902902249;33.95510754854869;36.73136062122794;7.1306355158342845;35.80636360694861;7.044374127566716;33.3493033973246;14.52570791892041;21.120668217626008;49.556424479568356;38.11087821647503;23.663785550872728;11.927301918041831;14.13967882091592;26.994086677488735;50.05791972294166;18.950642741508783;53.9105360997934;34.119579137394595;4.640104322384255;16.17544938088942;11.796983056888648;15.355608386630802;6.703621991970103;8.188860210911452;14.635238675388349;13.035070960007692;10.650528985957434;26.42179337270381;54.38895739994403;4.2809020550415395;15.738183119800873;45.772440110531214;20.215578348003987;55.5518497154048;8.716046411232421;5.3598862322879945;10.376425558178148;2.1355738959867203;23.744165328174496;9.959893874875952;21.312241419340467;51.20977846706991;20.16947160696176;34.00441910726223;3.7928970840421865;11.881323069344363;38.1521263975715;13.518145281462312;21.020406448945767;19.542032080722365;49.21636850360323;19.082059864130716;40.64126593047761;49.7875765050908;18.949301403883606;19.208502529478796;33.438664726965904;56.25895600755413;36.113065830424496;49.19318118170491;38.466008778091116;41.867811565558824;45.29544579110648;54.684180564283714;14.006493578621228;15.915539775192872;11.982930807564008;26.46870932797593;20.48165731694299;43.95050485861812;18.534054627614076;5.3171498338427705;12.588637916759225;2.5019382680672684;38.89156488249028;17.443863578926813;19.821709707421835;29.947068840963404;44.14808029157595;14.134612328038033;38.91691149106219;52.49357601005938;19.249983417693368;56.545001544409466;22.21733000303029;11.889226746273449;55.64880264190056;2.561786614901598;51.96916688031749;10.552868311466982;27.288148528108827;32.16907567578272;30.48738629986884;58.449719628385104;32.01761228530576;30.474919108595145;8.218734483521384;24.147215752695175;45.585166893868774;54.2319016444086;32.31800293508108;39.108763121187614;16.056169416654566;22.375965100379503;42.811027585336426;9.166679430757512;42.85436865883479;26.693833189671665;36.03377553719954;40.98467138442069;44.60609547408896;40.44802985323497;25.426565512514117;55.15896629921775;25.009481142570777;25.884625463773965;11.435428956215842;5.066240831209346;33.14659879926336;22.80425870764536;13.183143328919085;29.044369020338713;15.190447538912833;50.47365460089235;14.006544719366548;6.314828182645921;6.021714183407973;16.56923699945841;29.662671105085725;17.666254637653473;50.63848739915344;51.86068402744363;42.269538077142116;48.03581678397897;8.89029856302564;35.64592560870542;9.105783849384956;4.105838868007305;20.846181517094873;30.587264730532866;36.66756059638913;23.087647767266695;28.082798646289827;21.164441842409396;9.316637203762852;46.16701460763991;51.480010500079125;7.583680666707219;14.596703683141309;11.087158246126222;38.61923505023579;14.643121795574931;20.3660309257538;31.341596751960832;39.697719510555956;29.089599490051718;23.86440256605148;38.07191318609355;2.743056736302368;11.346142823251265;29.659983988907644;52.073813915631895;12.895548707576923;8.203681709844256;49.17965001262288;29.163441723016096;7.2322239537991635;20.64293545091039;19.357028280210226;22.0948103062657;12.129269375958566;19.41416563705615;39.557060901674504;31.01033908193573;44.26715689675287;21.31367329005516;9.091135261483169;32.04997174128617;52.47327460593542;47.22675622840908;32.41892264483145;4.685938829172588;9.970058114382358;37.951989567222455;35.241811982223304;20.132265550098506;25.21962940553107;9.29394744003127;5.2084565617471945;53.001138102275995;50.45349095383595;19.579253624701643;49.500022875331794;25.718304710942128;39.56043086861051;3.954800935331252;7.21177155405338;32.84275288255753;15.487526435613068;20.2965113015284;10.468858073952985;43.84464490022949;24.129574278471907;29.187528484811036;16.743534365339883;49.998849478841365;12.241915802365833;52.553161272226994;27.869346093791773;54.01417090400025;21.942155568693902;28.949803967831087;12.81546718527128;48.84290335325638;16.76935823792854;17.05228071260746;22.15586454352084;20.89905425565613;11.47952286502093;10.120750988584284;26.553615669089965;49.340740058470494;6.626013166801109;8.624154143926933;45.703862386476374;25.743053463449694;13.918078312144702;28.96457663903421;40.24014794114786;12.569456127202146;50.815624533247664;13.183258676641863;21.106706623400058;43.86540377657827;15.173956846530793;15.530700710002309;22.32123821848532;34.44045755855174;50.66377823894246;8.371489426380451;15.775570347041576;41.295927218636784;20.595691081334255;21.21868616295198;28.204338975695233;10.463600943505465;15.052614663752856;53.17472679458113;28.545176083542266;26.454286849201427;12.748124509300034;16.890240389814892;51.92380474258785;9.82792440250594;20.549031527503296;31.208779705139957;39.29494211953785;11.442437350949954;47.425211295003486;0.5007857537828863;9.915267547426023;43.63643632025695;12.57765063347518;33.48136393789143;7.43148364396161;25.310000383101944;26.762411704179986;7.396417746539907;28.53840783403446;4.310021448335977;7.520837063877083;50.25928143003578;20.59910613981103;
27.198242627945;13.434057217616669;26.088248600814044;26.66286142749011;27.85753627932679;29.72557363497755;22.9284650310846;30.37900189832676;27.89945722394373;30.668776576289716;27.04869804739087;39.399927625546894;30.052807602116673;34.41355118346085;32.11491052423717;0.0;31.97886953761702;10.911999757776393;36.15010505580346;17.993929515156648;12.555539288424349;16.706337836509142;27.253893216791727;39.81077061910455;30.653913444140866;18.308360422125812;5.222363944150873;27.300339098766216;39.059892946672896;23.728848259422634;44.72416991079573;24.172719345382742;7.389202087305168;7.457835995265307;20.683370117736168;9.36287171422423;39.56884982252368;39.03107813275056;17.045605807781516;17.22080253172621;29.211544148313916;13.939534808772699;29.35934842498087;20.208938832912995;9.81542835842305;23.187278199941215;17.108469238732745;12.345790844288421;11.750187563821799;12.726568422735863;35.85245210038664;2.3678421957686986;33.09607647542868;26.087672767719365;21.62299395629684;29.909728559510818;22.33546238871723;30.829862603174014;25.228776061902114;40.40113088174541;33.41486657984723;37.3790930780324;40.359566296532925;11.252489327742174;17.499803261503594;35.407040186558945;33.495073007914336;18.441124787136;34.25169272881114;10.6172775193036;26.53142633977855;25.583842496528447;28.865379765384255;15.17408118563923;26.395584902139774;31.692174909262313;30.26236777633844;35.53272666186624;18.52769475843762;15.823415837024484;39.279889883324216;29.990550045204753;19.707460476073674;28.109665145820124;6.864597783245002;32.36898695073612;18.361306427194442;10.582235803430786;32.24371009112361;29.07603171970387;16.146212728902285;29.096087187785255;37.19485840271443;10.434471434489755;36.28097860562045;32.13183854360226;6.087973706208192;41.67939409736547;27.867215445042284;22.716846782726435;16.8083618684416;26.973561285309184;22.48849883811871;40.16292197830323;8.484829843192054;31.514704751536964;36.19216585896254;9.794775736777433;16.402651930377;17.334899765253894;26.04133154625084;41.59951525753551;8.225542452447518;16.407438713270157;30.689843725795093;23.245662988992454;20.529471974037065;16.314840832782895;12.303346552759393;22.439909003273392;7.640235529563632;31.64009775272967;15.472888432472057;20.23909654352833;37.380725337036786;20.8886846866784;39.17703019076235;35.249688149496095;33.62350762539293;39.52712920331614;29.20670758318825;16.30190396089129;24.363196141214196;31.64017998731205;18.602559836912498;22.604422464661063;31.81173784369247;19.653693957384178;31.272969569965422;31.920208852698863;13.208381401875975;34.77777048384756;28.13324693103397;25.526173854129098;10.661499340123177;9.628117144009703;7.005893981248925;26.896923469808804;28.357568439156154;25.268961720369187;4.392581314464055;6.627185723247364;36.586204474350275;25.781618298992562;34.582562403101136;39.6319705647237;20.25774827359551;36.149653399711006;39.709811522471156;24.16442352478245;19.374008263284964;9.17374865341499;36.155751014094264;45.27851781280461;21.109440082518347;14.615863619802575;32.257480822119135;28.067826050683237;40.53595285091896;33.393236745501596;10.167328585536605;11.632324949832439;30.287474582198314;20.922225942298237;25.787834572735058;37.01442414134372;18.669644641584078;36.13528419956195;39.54528439726864;32.476976460299184;30.702817719849513;30.074077743018545;7.0101859493883305;14.008681934222656;24.143368517790535;22.12512365340714;15.925324702572999;29.731806174828826;30.124696537436808;13.4321268395479;6.973978326488078;22.006217377978366;24.743236656490797;19.908736208593123;23.17283863294668;28.201830293472767;34.852463359458575;32.11795311946;33.16520998588238;35.73793504919527;12.918306682045642;41.935338458222894;2.2273907891287466;31.32666067426105;24.910852520410725;9.998923201722128;31.596979212368453;33.70468837928835;32.42848440808936;26.86088332368924;45.801436838048595;11.42107585060314;17.19884989896016;19.364181164340078;13.00051771920641;36.91644971756988;22.446481805835575;11.51883826662648;30.397944494354235;25.08139137791439;37.30309306633863;22.924073199164315;35.6472436251555;29.348837864863874;18.946405321136144;12.86476995449507;19.544054209692973;12.365320736357734;3.9468142498231393;30.279166930639022;35.99537735447406;19.773667059724495;33.67177803853112;31.00931250580174;7.9398790523642795;21.030084420164414;9.656871361131689;19.16289196291971;25.634880715091533;29.093335617666767;30.976972254283893;40.79519334752861;22.288434141340197;25.160733479166822;12.936332345979226;2.624758209626564;34.544808856765975;46.29564839480352;34.26147259877071;38.34930043782744;29.309406834040875;26.51620199553147;23.908553062031515;7.146898990936611;31.711524413877616;40.93724091605013;14.261486677192668;28.924276668540085;20.422608390534954;27.655193037393943;14.936070357490753;11.443029192261463;40.909304772038155;23.050289610190212;11.471021325151721;36.47616544265665;5.7116470381845295;45.51463293382041;23.715144483440074;2.976693900686948;19.923365357394;21.491755883466507;15.428067197509964;20.600637000971858;24.7950724692409;28.54772552277403;29.583672834566762;32.28680781836647;36.127707671075356;7.058726133497421;35.03623602180057;23.877229298422314;32.8486647480557;21.19392794593653;25.03639507645055;43.147288681809954;39.563808391106335;28.36267981508171;25.409728120830795;30.02080848062336;27.826248314811462;32.690961338061264;32.8823553534534;23.74468678748146;28.429979973770052;37.79829758803079;30.90928345986653;3.9908131303238834;26.011249549839043;17.889590259050486;26.797992330472866;25.43498223291175;32.83338432956854;13.315506252071675;29.3870551251336;37.41446100059056;26.73319630004569;16.16392267761378;41.181467240016985;41.467085066087606;15.694045971259008;29.41060963018187;19.360067325770444;38.51758763463385;26.826025553362342;12.974061096290342;28.611166478716008;27.195480704718104;28.415198923214337;13.749538267482631;37.85622746143495;34.41255187815669;17.555777601848185;45.14384373871301;39.63075250131133;41.46074598897168;26.82034991167602;43.1564980613654;10.53089646970046;36.94334350267935;10.468085905159915;21.036206459722454;12.603605364436563;24.43273753633467;25.484941433630492;39.49877554987346;12.37247787440244;7.3826680996163505;36.509168918359;40.668722474493805;19.802478070714916;29.38062332231883;37.96300602967689;2.9130337979332395;34.119030714522516;31.837638268928416;26.768316510514243;35.57273432266431;12.756344231676477;4.252927909488952;33.669128705878336;31.10495079567697;20.51491378773732;11.580385947151717;29.38869952357697;34.61637835222671;18.253721199038097;32.22441797942193;16.676324791823767;6.615896406658869;31.509074719914572;29.940327783957176;11.977079412301928;28.431954162086214;22.712329026144364;33.303774783471134;38.20455602754149;33.006457191311384;1.0278805833311788;12.776976289599931;18.14466289842974;39.14096208331773;31.260466488193877;29.320485764556327;32.75158836647024;2.8267742116031713;24.812514241751966;17.185659228878894;24.976580468722876;23.11694013983101;24.02137949032801;38.19652941053017;30.826018102081413;32.56682910285859;18.756103076392865;15.976172395207753;34.33868156371238;28.544403328265503;12.825509491545418;36.94951146575496;27.669537228441627;13.73943605187662;5.811520896761986;29.49392323726273;18.535612269640158;19.07995742646006;3.4170834403450097;40.33438629762532;38.340267319762035;7.295051461984013;34.476314745841826;28.354220229229227;44.04550985327738;28.715451768289775;44.70249332760355;10.584896681446121;30.267261534169737;29.274621099178454;22.40920125256605;10.945367200134257;12.57782695381356;4.318859321080713;3.000950895517349;17.790773250869616;29.046508273708906;37.93246422428655;24.405291672704074;10.499572458568512;30.297686088715107;19.792819987082304;14.744198665938692;8.707767051651246;24.747119821667994;9.911247969708231;18.766614153040347;28.52484483220975;27.607722286838094;39.30437423139501;29.53355902293754;45.437361450772116;43.170321973098936;23.710016535804627;29.50496856950947;32.63724327020118;12.57690980952204;33.07105726357224;10.371446418057351;19.61694661513314;29.84132563482767;42.478826333783786;29.574359374844445;25.147913467763313;29.54114326583109;23.03049233951924;22.320420472415655;23.736791819311627;9.502366742071688;23.545259430329683;29.16621222645464;16.90440008710337;33.621799640509266;31.548882243648652;22.73701226831025;27.71112057882294;39.08066134646374;11.266197961038309;32.577594637258066;27.93024253823262;25.29333472554341;18.602823010712235;8.5021757003521;29.22729945243789;24.50201500019353;29.88942040064838;47.404219468770265;36.95463455905468;37.94395455332471;6.707323158165515;14.600584417484257;21.338067985360677;38.485859113821135;28.50939821068312;36.81266607133083;8.4047072446364;27.225568978963878;27.99551129454904;25.16667147667294;32.59211422042231;10.296665168493346;29.02181665095607;20.958910866058417;15.810890710802605;14.547572846912665;35.7962095038455;23.164055228975105;29.673016564274064;37.197033808879716;18.008686394673802;27.06859840996547;23.77654601723213;36.653632117487945;29.347528460864197;4.223629668162925;29.55257183156247;4.605118645275455;35.835507535259545;10.915581930575591;18.915123985033713;17.55837218352694;34.84477611734421;24.573231198615737;17.66380057419454;37.70596163131501;25.763123539878578;3.8914876159270966;16.371533846696384;13.985620788824704;3.3925599893821703;26.121772406712008;25.604817114424005;23.35123397140495;25.972645473818826;10.667358558611499;10.367179445693548;31.725787483963053;14.606277669064363;19.880715035861375;35.93223624074023;13.935635869380205;25.265922904759822;26.058462881316064;28.891600642896957;24.918380009572516;31.77071808083117;12.160237524104533;34.68147313558414;31.99334686983167;37.09041373093688;34.87413094467329;18.33078104142543;21.29847092150938;17.502982920215924;16.542806518329918;33.452495836137714;17.700880221720503;25.95340363393009;25.466454446091788;35.20086669173404;14.899269434490115;2.7888262061862674;26.02856791699398;3.359904900882903;29.483128838787504;19.045204701180186;28.533634319489153;35.409806189695594;3.227156350096855;36.839113608378725;28.825621012998184;30.48395343393921;18.374339566833424;31.833495592278673;35.81525818600941;40.08634091298776;17.06370776732164;22.261890983791968;29.916744829478954;24.592853645265112;27.646891082349775;32.29064252431493;14.467636706985985;26.928903662589576;32.44559261342138;33.16032447600183;7.536918093544387;30.18834013964928;34.99381995921287;29.063957317648867;32.18431359242768;34.60658039985597;15.33430060126915;29.10360870832966;34.00992694946213;13.194381312333924;23.3831847481735;3.044987259814393;20.963243133976;36.16426515855648;12.443471076003016;23.596705698969295;41.83869867437861;24.7851504550267;10.050488168303183;6.985151029263336;27.50981120379627;49.32721127314617;34.06847356225057;18.590723250966278;14.723030756531493;21.451861498618218;25.218864521739405;23.030899746359555;19.827845063600485;16.895498271488318;36.875720545507;30.844776614373522;9.254896311717902;32.30995454954561;43.533430460462036;14.403215957823418;39.51661119017469;25.02678357249165;17.00659058600671;22.638273202704696;14.058541940750196;14.610528126755183;31.523505855251013;17.960490911520246;26.788249701253953;31.45421201938662;13.939948265264945;29.187758575940386;31.502087234791713;39.22703846818344;21.30489173895492;17.900039719201615;28.993451193054977;28.93178843961134;27.970528698495496;10.48179087316519;20.940137474707303;30.14117450621899;14.737220745396723;45.171840251222605;35.30139480504018;35.99302840320487;27.297902485131353;28.495554788648096;28.622142855817863;8.91444418449004;36.33459131912018;3.988460454480166;15.695606776983146;29.911566069178715;33.890951642474064;36.90599657978617;3.347932920385694;8.527927765664366;12.233375424457382;31.71847979492732;30.026204254317175;46.12400514981706;12.141695193972975;33.82844994238591;8.429154272846368;10.83083445201997;17.028945443041756;13.438649887534773;25.694011946052466;28.399147363414038;25.701714479715196;21.02412481264637;14.609027716518314;25.400893258829676;19.56725648998796;14.415058066800983;26.679291845107784;33.81948516130609;18.17767918419202;20.056912293195662;23.40382844951582;34.35003067426044;13.932573491611187;5.038337747042968;39.798027434959614;10.845288670625873;15.19727749427257;27.490144982664948;34.5941105658275;22.462278961271167;14.92012503099513;31.94475235716099;28.928253463203504;17.17466695070697;12.247583939676012;38.31435097192983;5.127216991550946;26.374969208413756;20.249280342207534;17.825162269653866;22.77244705735374;19.86496330768915;37.645425107398566;11.358183103162121;9.63175464889003;25.88058363030453;36.737668583041504;32.08663167037157;25.05474944284254;36.866984264822236;16.44204986336;27.792289880068573;7.373835451957797;15.581471159683648;49.20201241975381;29.476030175588505;23.506902252181224;27.852492564518233;37.85580088124655;18.500943161674005;29.631822623566386;35.429361560842146;9.628250810398633;35.95203580705941;32.3600960483323;7.609356464819117;32.98869611808426;31.90405395196406;31.13115422443769;28.60225332242916;34.77960492753286;23.693662325011257;16.626377766997006;17.21342727395287;20.281853227170284;7.6171796881091876;12.940112877765428;17.86317586784593;24.666351802194285;15.796100436191404;27.907503588882935;17.838628034903216;44.06628884778959;28.27085286361113;32.46261945939899;23.668137731868924;22.655942565427633;28.294001948697186;11.417936547491172;25.740486582649055;26.831370448108167;14.183049567425998;7.518626618489139;15.766810788290075;27.27183452003973;29.839503219436025;37.902366539978026;4.992952269373038;42.74397974141378;23.361826175950505;12.77876029984188;32.4919292284705;25.0505201783355;24.943084975922996;19.26175216504946;22.754388245492553;31.994494914752135;16.06730232340594;13.650958756776784;16.048506433334495;28.698638136442586;28.25067900213785;27.560048529931098;29.035942828358415;20.34865896266051;23.599369218480682;15.043382585527317;6.484500121989996;11.238479904786823;23.041765395458004;39.41993532335604;18.746412204463056;30.812796844737424;30.979915092830336;12.981582707911967;13.957737233933726;37.95479583707955;36.91589208576482;28.85079794611807;33.406577244616784;35.40332563421565;31.032845628209788;14.202240025958451;35.990545151941994;35.42750970504044;8.545121525185374;5.534431723056663;24.959705125842014;39.188643722654405;16.332857471565703;31.261860456588867;39.40482421971959;1.2823830927416429;14.385267711021006;21.70377921630978;32.65036423353205;35.986918267146145;15.40333901045279;42.7085850160564;37.54352139006415;9.58281387583694;31.684027596339693;13.64909120228072;30.533680948101953;20.177448896836825;40.321868732786044;18.461189613114087;15.822549121898966;19.004197249815483;16.829726879129982;19.121788697551263;26.793019044817278;27.405177135161303;20.37679456810823;26.50150856830928;14.487695924759283;35.23507141652655;27.490528297684552;6.29083728650085;30.296567452381026;38.64838205128615;11.156929821953812;19.506120801085526;38.762827171733456;25.293533144328126;13.648488459101412;19.292721241878308;30.39608946047624;12.330839374251443;27.982931006460262;19.633591760505787;4.264842347546533;27.465391240673092;38.10238747529131;41.492585859615204;30.334909590394844;19.598810358846247;14.605952499121324;27.61460178312814;15.85826907675729;23.22080302310053;22.52353942337241;31.19379505799436;24.178391603592427;26.559076260699346;27.413403838856812;13.56810198296712;39.53495509264344;15.486256539005407;21.39732538084425;17.791694756376796;15.21550225821429;36.89091859383964;36.98215084671989;17.413822180745424;27.791420874050576;23.799421626459203;1.2307452343202654;27.647754488193833;43.46294439210701;29.62300384386649;37.982299256106344;20.78857119004912;23.483185884146266;36.63817427880197;26.238119415802352;37.91570414714243;18.47375750472365;31.30551261807157;12.521072567887977;22.042418869851968;23.571720741139444;39.45149066164825;32.079077669620496;17.091108722686254;31.09665583822932;20.265531904325428;10.304445356109099;27.67568646040553;8.202424897868585;15.13184151226145;22.77478460172758;23.298146963984504;26.40930756232494;22.53831344758425;44.82376038206302;8.897474886919516;31.580684990375435;29.75527507546959;26.05500624851805;21.114498666453827;6.028672744945969;41.76027387937232;2.088343943602703;35.68829636683641;13.169717728140803;24.353619233009614;21.24309684066377;38.246802721308164;24.164784898481948;41.29972316568879;8.82805557372944;42.219448393585836;22.659304491087163;26.198366034723136;37.58612929657126;40.98720737872465;24.49448824675211;33.14751256899856;11.798117044888164;34.07627071631714;11.188921024546088;22.709078252166336;17.554864406687177;30.72248354395646;28.48694040098267;39.472575477714216;22.594608402111472;17.59000657615599;22.182421696777723;18.581357567827915;14.536430869379517;32.494040894157365;33.45774010924832;18.77692209373551;21.640200861774357;25.98359896560948;13.270571146470616;20.664080681765263;30.916346930433985;30.114410439212982;23.18834030444375;46.580452246324;27.783576573727373;33.66098167989202;30.43172722946998;20.243891506108294;23.520403081724755;12.783439602120238;7.173250130796813;37.56084852418958;38.8959478827252;19.1389873557905;26.499611463210822;16.375609021734654;35.47460994367319;37.8860037681739;16.66735923177363;27.102945931845397;30.88814432623255;41.05112668322072;22.994932380302618;1.0834110285293514;33.08550338636314;31.085744431465233;37.50780844505169;23.98091449551125;37.829853878365064;39.22875476675929;8.535937489373932;8.541995672607088;3.573614733833198;19.41727549005159;29.18595231021976;36.62309184335398;35.28947027342036;24.318219364041965;26.81818956932211;19.98893089767364;32.579839342826695;20.10729822467962;4.4582137135576385;24.04026879434816;30.77813084453454;12.047847190976782;29.751630014046498;30.35944758602012;15.63985120051976;23.72069339174843;24.682939032758558;23.855404545982722;18.49601379926084;23.82960611383652;17.855928029553358;23.399075796023133;37.52335371774305;21.66305495788612;36.691789742138965;15.632272856324539;31.838971307275163;13.752282066084426;28.957774853637673;5.310008894685357;45.42191353345183;30.287175858074598;31.41860218776942;30.370362353420425;13.44316586799694;10.687313463913913;25.11920702288863;24.23390078808007;13.660881916056871;22.123012918482598;16.525072707054807;1.1396417475976526;14.279586813431473;20.23560391431103;31.016184307674607;32.01267284352822;15.168147388913479;27.801857064780535;9.604002016699088;23.905958336932258;23.703208209894957;32.12631438003759;21.737747814856824;6.562352227453678;25.71892063839717;28.71106285617105;23.255522022236452;31.919492695749778;8.560147591955056;18.163247866827287;28.078818708086143;11.543909070630107;29.19227207620557;13.951588550388706;21.650214016432017;10.11254213760556;38.13297367205426;26.47534820141894;30.451811239928787;13.978843371934161;29.637410104302308;10.260360962550966;24.54939414790845;29.176598081935083;17.401148207785408;4.627608716284642;33.479644223984316;26.316297877080256;27.56111967567831;27.099933900303395;21.95467217958928;11.07301644381971;19.483869420386263;16.568293017892508;13.94628702035745;28.18106501349987;18.65919554049766;5.8715165040423765;28.138883132612587;16.256425723910443;41.251312506963544;20.422960561448427;35.09772617820115;20.48573852934821;38.89971784152026;47.46844825139551;35.439637251247476;25.46034514336738;27.69554877030262;22.155086051772436;28.602473736728566;12.194089648968397;25.09902616669253;34.885489970835884;24.006585114133966;17.305854126216474;14.73480181067831;28.56815101760688;26.139775141743755;33.3384244525363;22.218287101966286;30.24444136486908;17.526822641299354;32.42454514345061;18.508191609301008;28.81522422847349;29.493347749908228;29.426109714132338;31.662073097970726;36.73047075728685;23.203153800672144;18.686766119834783;17.294557684613434;21.178014082802438;27.9113233229571;33.460150967855675;27.780744799556132;28.56999882291091;16.23130346108047;20.931294767818592;2.2214861187359474;28.349241431904808;4.935227517705412;25.039819760141185;21.815706075388338;33.38721495255193;14.325816692558414;29.944499401799806;24.09844909938281;19.15879693103301;35.353388846019115;12.924428585237928;14.08332732600976;22.846599112700225;28.967784913229327;37.40395529309376;26.086676701884222;29.64670130618792;9.911855248145814;19.269504265855364;16.92433528116073;4.800920236582273;24.142415790112043;27.1164737691326;12.955688117250892;24.236118914579613;31.14770190119761;29.760666979408555;12.770913775328156;40.34772624746451;42.3702130298405;32.81837620897177;29.554962917683575;41.57810509727257;10.145958228781746;13.208562885137018;4.6191554966306985;29.057883050756978;29.842237859270977;15.53413362381209;39.93883069043172;9.085642475627996;29.086778966221598;25.474667971440407;6.289590318423041;22.894148412926764;16.06373594129863;33.78432358781863;17.651845935469282;41.09542061751916;14.506251608706108;10.459729720175304;29.744692289267636;31.337384760888305;18.619908062393538;16.837917926283165;15.652695536048052;31.614944919781326;7.279398248064183;38.03220232946052;26.58263004850919;27.056988567238406;10.50953532140635;28.671772830610294;45.274218894771984;5.25788210749011;23.52129053751934;37.336649090497104;22.592078979737934;36.783169945787606;34.46059342782795;20.3676988992481;31.148335984402056;16.394362351900806;37.5329683677329;28.547215363648778;10.937359962201015;22.516480274362973;35.06663656498847;27.693880545508758;36.020086884470714;35.959994877388866;25.297712875682304;24.00133204683313;21.628939539897637;9.030964988192762;7.3389052959826655;23.174364921315842;35.87308776455128;24.133722041511277;33.92757385638849;34.54399788652908;31.81984885655215;24.150965049866365;18.288320318153417;17.743544794434943;26.142909012551616;17.395818030891476;9.208671268364668;21.582845161728915;12.364191550015619;8.673080986421885;33.47308443124064;36.15905329800509;10.418457760382584;25.330618370267523;19.94103110288832;29.434558561403477;36.44464648661286;18.57145579001539;31.382529796478014;17.676773441529793;38.613700300979175;11.986741888495384;44.12040548889911;12.738292779566416;31.276452563370537;12.654551643574138;26.820883182175514;13.98247266506162;26.854342090288995;29.62665933562292;27.280546653821443;31.698118300909346;26.863067351051484;27.596357666193395;32.907953111691675;31.362572630016604;3.369530450698167;14.114307239135512;19.89233867242763;41.231024505001564;30.691055694134704;29.49492243671667;26.600536514341922;35.43641018147901;35.18741945546335;6.857886061612224;10.536249677178331;28.235278404264015;28.294741998753356;12.331827889910985;30.82832934216588;20.243579159400635;42.5830084454233;20.55091108827128;9.509459299750228;27.353496336060022;40.475594931208136;23.14521428166277;43.90703277606887;40.42897142060196;17.95857235180583;24.98557066820629;31.649072613922165;16.40775122968775;33.38784263933864;28.45116157501929;37.6249257374193;33.30750043719251;16.576649599032955;17.410984088482163;41.49731304935103;41.532335780100375;8.135195036887234;23.052034496834686;36.58958014915756;32.27370427492398;29.314464367736473;10.304966112500418;18.31520403668879;4.1056155084858625;21.315807618993674;21.01943448656525;37.716391869559736;30.011880552008538;31.549098280749817;18.01459105820082;31.163422479502426;32.0285068336378;23.975281798847682;29.109091848997334;26.69144066053841;30.28970118450285;34.57582680108157;14.341719953405766;26.813446929062074;38.632433701881624;12.398423816378557;41.987199588497326;40.17327317338126;35.27658780980632;21.132067762442887;5.6790305787975965;21.643550348897314;30.271419521537346;22.346479158256578;32.38757090506586;25.728108535819487;4.544897108331158;10.126652748325926;31.63350427803521;29.045608503654293;31.69619732407247;38.929198317477095;13.61385025301132;28.870382804979126;16.039958572202124;39.54376522733525;12.191981209193225;6.643168932123207;37.196873570698294;5.250089776323391;28.282008544738204;24.594166276752393;30.687482863904552;21.331037352111984;
[truncated: 30,734,774 more chars]
