# Supplementary material for: A New Model for a Carpool Matching Service
Source: PLoS One. 2015 Jun 30;10(6):e0129257. doi: 10.1371/journal.pone.0129257 (PMC4488330; doi:10.1371/journal.pone.0129257)
Supplement: S3 File — The distance matrixes of randomly generated sets of potential passengers ranging from 750 to 900 passengers, incremented by 50 (ZIP) [file pone.0129257.s003.zip]

Archive with 4 entries (4 files):
- carpool_900.txt
- carpool_750.txt
- carpool_800.txt
- carpool_850.txt
