# Supplementary material for: A New Model for a Carpool Matching Service
Source: PLoS One. 2015 Jun 30;10(6):e0129257. doi: 10.1371/journal.pone.0129257 (PMC4488330; doi:10.1371/journal.pone.0129257)
Supplement: S3 File — The distance matrixes of randomly generated sets of potential passengers ranging from 750 to 900 passengers, incremented by 50 (ZIP) [file pone.0129257.s003.zip › carpool_900.txt]

0.0;31.805199198364722;34.807307276083414;45.428504285141145;17.349869232325503;1.3560461191879656;25.873993969588373;10.621795013912743;6.843852269089086;27.77199488692614;21.663270898125614;39.483551687728806;12.238375325926999;36.793730679315516;16.714985587489508;23.55677871647344;14.336513566181027;4.272725799446105;2.4371937908141845;18.63360870972038;11.170193231862275;45.61498882532124;18.874249738732978;26.565772958671264;16.366093228911947;16.22468789714163;14.146625392935494;27.36775266715832;22.9010198680312;24.86043081897847;19.337562578145057;18.90917319444056;19.5483392183047;13.31135609445833;14.160891326196133;27.138841382155334;6.691177276878556;7.79429974498877;30.277177869816445;14.124455736401556;32.95835136214934;40.4753176393215;26.812859546005843;30.119309971213074;26.15596221337361;13.023919209311158;15.96394743631633;19.239701801509824;41.593409701990566;29.297068367278108;8.049464284364786;30.649069790619613;12.87113191545953;40.49341791098175;22.917426619840867;26.262365343699418;15.708339648866191;18.86411618437751;23.53810481357888;18.800486158004414;9.04220962993455;38.32939417570967;24.420864955713096;26.28478523083866;23.875784787991428;6.1785044879576985;32.40000557404474;14.188233313809485;26.217423580668804;14.568185198049274;14.84700610144847;15.998392466650998;12.291320856723829;2.4535570433585;36.34563504801837;22.238946198772137;16.72451012535616;22.763977980255564;44.566848348564136;15.86024610518811;30.227518449242258;13.063719837287982;31.610993813076316;22.37949298013623;26.300001660387583;21.735664422725737;28.456784205750054;10.16514819272134;12.502773557606755;18.168738973964267;6.868040871460824;15.612602582936127;18.07297573854364;41.45905330377262;11.794356615336001;13.787791219990899;25.481687334745978;30.784775164487684;17.677841680360753;32.804139796537015;16.288144693232464;26.292259047576962;10.177451687684664;30.034061959087012;16.46663605079966;17.87687790581634;46.25793415689936;27.63678798042235;42.82173055854209;19.760575221387292;21.16922330671649;33.35123398008767;13.33908704227277;13.247366791895844;20.961932112915623;20.842120093438567;14.229766523464727;19.87831820432203;13.86327731090842;21.590859269168682;43.233678992573076;22.101626255797278;22.191527502001463;16.930841357688973;19.633275865387194;17.977112541302372;27.801266535090082;39.84418121457494;34.70036809989571;3.5092919652218293;18.13956470721916;33.87853380791655;21.896146267759665;17.197469720988977;3.5594745757284936;33.594056718032306;15.82700424778817;19.142227319143203;46.31320609077392;18.62414554202513;5.6009892836143225;25.852772839797066;8.101375357389449;21.83912407636023;24.32696665370233;21.454468622866177;44.65301323921465;37.541480993856;7.0876630909057905;34.9363154517217;31.37369509882792;45.98417033914001;6.101888300233175;12.336319125115358;8.899764955824896;34.51212862919102;41.164419314066194;35.85254821366654;8.530438793956618;15.22772329543859;11.745608080111495;18.88163727187591;25.231038461861985;21.117826758124373;43.9382278687146;24.228985536030475;22.63491420030204;31.258054125595667;36.4023278210547;12.9141595514024;4.074556661720397;30.956827328149103;20.981500768397446;24.83705800767095;18.125448524094658;41.45588096468905;40.315801885341365;46.38619103035367;8.449480057124743;23.543798899360777;14.190954880967526;32.71506959149081;6.900741275217899;26.270369196121788;44.13283123611021;13.476095726748264;21.76832557352591;27.53107265554379;29.440001813960116;11.930660965898925;17.63227021304484;14.759270046760278;2.632096815198632;33.18045544688084;12.565721106392173;8.330544730892738;44.313637841474524;5.469761559517976;26.739676707883504;45.53348880860542;17.71693035605209;11.501581180029014;16.54774608202511;6.565326816635315;34.41063466663364;12.173356094831712;27.892866803346493;42.66440665378791;21.2022609942053;16.2257858793491;39.28447377136725;20.000440943540234;39.40405198103751;15.569307268582092;16.579157268227835;9.393951250466813;9.446148318169548;9.911577991991482;26.880915197640917;10.019818163268978;41.53549047688973;9.953204520682853;3.9501907527634263;11.464967823924288;42.78921351268105;17.009162728241844;41.28703494546659;23.129578872476742;40.33714467434253;11.236117609091949;25.888125599325154;11.104191585243077;23.827273673336485;25.629050049302574;15.794073173527384;24.12048839099921;18.19156503808956;32.85274709975122;22.989556189859062;50.00518057139412;23.063414985477838;33.945463482822426;34.26921986832186;36.95138840971179;8.279000755975515;2.4652073326871746;13.175673344965185;5.513233530488439;31.857663532204107;39.4614502468549;16.492408349880023;41.22888833378593;27.82293155135117;4.519562300851745;15.138064553024218;15.797113426041737;9.408861023321991;9.946034077506413;23.117174812519217;23.811582828272197;19.64396993842779;8.850099627314542;30.67249417519885;19.992050245769903;11.903720950817391;17.52610674052546;20.38139091413106;10.798416719997913;13.381703714735538;12.048328146764398;42.23008925229595;13.57477284866274;8.00302135920047;46.352618627971175;42.533340877344;9.767681898259028;14.15702374799516;27.63470102598822;18.213684644554082;23.018849785237723;18.63150284834919;12.367490448610162;28.726955590136072;40.7642686705838;43.1205308589835;19.94163662445251;25.932904879637075;11.810798657365195;12.61693480241371;3.062777798298403;15.486005837313806;19.792700957559962;8.8207262043544;14.184721216995111;23.34262532668733;31.49157035045281;15.964377345615919;41.70372254118391;18.53758685497481;21.696845634322678;44.974844874034844;33.7979704418586;20.38852582570843;25.26879046194229;42.3962074324897;14.528297203837829;6.789981112043227;45.418352795870696;38.662189407417884;29.843807637305673;45.89020026984744;21.180299668944517;19.77485965418997;35.161863200654814;35.40269897601642;17.88777302392357;27.76204332586539;46.452074317163074;7.675881275352498;19.761292285127535;17.630408003637186;45.56713550816176;18.607517300026366;18.758192929681787;24.989809428720378;26.613173980503635;18.233172816386364;18.793747514203748;20.299249214711534;5.526636008394512;20.11395983971048;18.122877378944995;42.8274543016028;27.61035582920856;23.613852461123184;23.042463836709533;25.36228856250462;18.106486656093093;28.98151155432525;6.410208382335118;36.32739382312937;21.673910928028864;29.387182477708865;25.216249863084883;10.928829694745811;25.028374541811154;46.53010116725813;32.857696488745205;20.682118270198266;12.098576540660762;18.332731858887193;41.26907454111292;25.41910219307001;12.098221349726458;19.133298580401704;14.340537663647202;9.74563235162486;37.03837860037983;10.082445805179821;11.574548897216417;38.38626142240724;28.419842203045178;14.446863059364528;19.560937944285662;20.869477639640223;43.84430727072247;21.79763233527692;18.942196810141205;28.306074671328112;17.597101213048155;11.612889344961456;42.04751038367589;37.30507574652205;46.57101106244913;44.1307592570484;29.908938445950835;38.63050814177393;46.80165010506976;8.737943814074367;46.66633379779379;19.58490193696185;36.18284104272828;24.539750995360045;15.607424876468189;38.75492892034725;15.251688500505878;12.30439984908349;42.01372511223416;37.76423417743839;9.03686897344587;24.80164581438249;14.141141949743423;21.942400228465694;22.221030216892707;9.727190647843956;44.73337962872879;30.17048503786477;14.79465565173636;14.218862944744464;23.618334642063736;10.072630717353016;17.820035402403732;44.55824992874587;16.379539950902085;43.273356375770376;12.39414422323761;27.23706782864056;8.60515254240619;16.785690410528698;18.505437192965257;32.21781890784527;43.288327552283825;19.368789267627058;30.261422528549343;21.14683137550355;44.66461628210398;32.19249672670723;47.091305422530375;10.423505837271799;8.465278772855191;17.467845947666756;37.06473505357796;34.56054496049482;18.14588293427057;14.798513912233016;17.193293236774345;17.6505992114977;20.01765964147246;41.67326888467087;18.256807127927686;38.20617977012843;17.99546075967847;28.840305721774605;16.92015101505556;12.079068563259879;13.00939587473423;19.91135546029456;21.247132730253668;15.186881653696522;23.17403208353209;4.376351518997533;13.145131046456727;21.61198132145901;17.622909741962967;19.36700379659209;10.262878185337751;29.203072519518752;20.028176369554778;43.92478872226162;27.83607530236282;39.999648139753546;26.28202637063592;25.834746844456266;5.039940811980667;28.686970693056804;0.8567325287753572;9.518384241991669;20.658549443816867;25.59102446477635;9.202592313963507;46.673221292073016;23.476917531813733;20.640554026182144;15.26156443701886;37.32205133577729;27.61707734114131;11.236975922761093;12.972030026417954;17.170795275084448;26.33931374214536;8.969063846474135;17.09964999778739;34.497816290428666;18.65830707137921;30.952417215032188;42.68045357773041;17.28564246436906;42.27055425672782;45.529824988841504;22.39908788071309;21.245902498447332;38.22417200233991;19.51575546336272;31.274396334422182;10.373357220976034;24.716202774739546;20.66110008543053;16.988746817266016;20.206699993409856;29.399062535352694;23.484776450913262;13.834784390044662;32.49140448513887;28.137097284951953;41.142825709816506;19.99935824452254;12.422544897856893;14.005981036524926;25.86651889088788;20.47910777065373;15.55936810997851;10.345359625923535;5.264873219017489;17.14646864762605;33.44404724749244;25.253095800766765;36.11534161987712;25.54764905296692;15.440820207525496;17.496172430697207;24.930878600782762;27.521014030592383;37.41615217974133;16.542091237259775;10.234682962124747;17.561306788420143;18.291732239246507;23.13365621404683;21.07804959543786;14.17023331273917;6.298154688674795;8.6702465330001;14.159821636244866;39.888564083647296;35.98676057883548;45.38649622637725;18.109345182475373;41.62113089102672;10.951033844706949;15.114756305766244;18.378703825870222;29.374257395089913;19.2822287612037;9.259426732859755;16.274344067165575;10.115972556189403;2.909540105773701;16.095065545665445;16.42580533553975;22.6018043226228;28.970660818242482;20.724305736628548;23.62960144520213;16.1828668049423;45.262143495214595;44.931696969354554;18.9436404905888;41.11906082922713;25.174447386437716;25.91187789693813;12.751346834446796;42.24626999183254;17.889771508056775;43.169311141343584;37.9750563849683;13.091564222050051;11.970939072301155;41.615797794923;44.54846243518417;26.208780663269728;23.799074831544377;11.426797561594865;45.67761676016232;38.433027415142156;12.24161257096171;5.808757598799549;5.494273425134912;21.60252101033066;24.47722871333426;42.48797957302535;15.312451909701565;7.860206205541498;20.374390244134855;12.954560605370425;19.789980757938274;7.574678677692931;20.279742516178683;27.310090754914874;29.006282293141314;44.18586238023003;6.709350355526739;15.233754122321441;9.809332236671606;17.44062388491333;19.41232387142044;16.264169469964507;19.668664947570036;46.33480457224835;30.081324003359377;14.779234410971226;39.747481838501635;18.360223271211837;12.969801835400618;5.8584936464158535;4.717680399217907;24.959194734728396;17.82577018663347;6.359425262848614;32.17107034456448;11.611269155036924;22.967262281751662;9.97977590539012;6.256564216217113;39.78543564591003;38.95402203448754;41.13747076337896;9.036023014793402;9.34201832832612;24.841878164630963;25.060511280570456;33.34447997515657;12.703223885769349;20.756290719922315;33.949137054704295;33.42330624177947;35.11405363067368;10.213518766410509;19.467294275083816;44.46439939204588;16.871601850542923;14.545370696140948;16.557056629257595;20.635862959811604;47.678182326966315;18.14676761269515;35.765893900108246;28.115678897553032;12.212015759795344;4.849197617758024;12.033661470694852;34.00933657486582;28.404786711442437;27.945798502201722;47.420976063799046;14.776786536994557;30.40056256284205;20.579641859978228;33.78758962622943;23.92802895350826;10.582860182734628;2.441397067294974;40.40974534840306;21.749451488609925;24.18478922535056;29.818434181313407;7.142957008466728;17.361303248259425;47.36633135505737;7.95773242623041;15.248666697690863;21.79382264919723;27.764421907151398;26.531026650103566;33.52672868482749;6.865380198569647;10.207450707711986;34.42575178445758;17.174586835191455;6.54347557177578;4.799593348990602;10.98489029181053;4.892053155014695;9.002908517733328;30.599278357824552;22.451396430736324;15.69642680901445;15.338119932970184;42.48556767842097;10.514868634509996;5.214600876147852;23.089810183904106;36.32684411305352;36.89588086193451;15.171318041302065;5.256489629996445;45.72929400260764;18.59576654224489;19.484675930586622;11.85930849249623;22.99668890085934;13.314927363955785;31.81514123850557;21.881288714349218;14.622705846531966;22.90772067960988;12.21291043305313;42.68415639555184;19.65302428693876;9.004275419625268;8.976037748896985;30.728729666839932;13.710036191868173;14.572742440097702;39.53721797635371;11.838892218296257;24.514664982196482;6.066220549048641;23.96639379184518;25.673033392216656;32.88209494348841;25.88444335965108;45.03239880331626;3.054342352607115;31.065297014689076;19.105973551184427;8.5870027402557;8.832745058800029;37.68221646606347;41.39518807891866;41.1459901422732;21.393280028611084;16.642842114999105;9.038357007364713;23.89036069195126;28.777190021317107;7.635536528979137;6.320624267816799;14.564479179301195;14.847762830726294;21.16342732108701;16.94893209563702;10.148106377688457;16.816280337373993;11.20268619195183;18.843205759308667;21.5577093052167;8.800276086476782;8.847121319019445;25.29701709531327;13.396019355953824;29.48297504578784;1.4497913741504378;7.434892135286831;26.66250172568143;26.37591844037058;22.92058216124602;22.93309340674339;46.888824212915274;28.19703605191564;11.313794054578409;21.46977897694866;14.42107524448136;14.732295285966863;40.333809201679166;4.318647592008013;13.858840235777079;37.643232750931965;15.55388554531524;32.00883660131002;44.66403595442407;43.60061249463379;31.72832277079207;6.22195404575957;5.550907061252395;30.08410618638333;13.466398015226114;20.552793095928408;17.29658211597069;15.611742494918186;7.417940726214888;16.405595795419302;21.61962398103367;12.935751877604755;14.478524457384468;11.090764647933348;17.006124296207993;13.304740611813765;16.727898875775;16.81191726511609;42.598118446666845;29.183301333782392;34.0327569314357;30.44770006368689;10.440547866026767;10.622055141324715;19.352600090513782;18.56476756538319;30.246536277173984;17.77952584907878;31.320774456847364;17.892430058647243;17.593234106507612;20.155851987881295;10.42423212409856;6.6933657804451325;11.2177197429588;13.244678563870487;15.261613471051273;19.532009911005122;8.256472645616235;23.97404874186658;8.277988147992536;14.766142527747075;30.385981716130193;23.790762734466117;9.765844447052306;24.04744017647017;13.335879476543893;11.281079504122369;14.524172030204461;34.010792621674135;11.285615741448373;23.604602004397996;4.570107427638909;44.22845138137948;40.71645795642619;26.726880099644237;14.268235651945073;4.694655848934748;1.0863085589625598;10.327350723109074;35.76236069898429;16.10437719582777;29.207255381331336;30.62353421221645;44.91389233851436;40.541853759276705;15.159742078713814;33.394669794242866;15.978165496441706;19.663424606526736;17.541800233150294;19.06321495355393;15.085608300967609;40.6539249215998;43.75810116072879;20.062792761214705;17.844964678827967;8.479073623534084;16.242057014508752;20.721442971009154;35.949643895875795;19.43163198462135;6.878765888068336;15.19306274442827;19.14511073509627;14.837907141346575;4.175972181174934;31.145872579360358;25.061109564726305;10.939658560339604;11.593923999565131;32.85602248424442;14.185895451028474;17.759025703583685;33.497887087594705;20.066498816091304;29.976170941864133;7.37974239135906;39.83954031922109;35.780210443332436;14.949507912338733;20.508201021652038;22.83386480337593;21.85403829426623;6.7179994598236865;7.164899928525153;26.286496358280083;9.969720127661319;7.460736921346758;14.47521654460302;24.402457912954407;24.7375800349761;18.226348888955577;33.58125927660408;29.84279815038557;12.851787983770578;20.171598692244412;13.342820739994618;11.709024861447597;19.377920015614233;7.708865011966805;43.30573220750065;7.594649486575695;14.801806764684295;36.0327822690978;19.07443063193087;22.286268625813822;11.962310009495651;32.43512428027815;44.58255148018355;21.86477020387263;28.27311552731686;17.305956277561567;7.695141338110461;26.833122735348358;26.91518823009713;39.16536586583695;38.77381486206344;39.63487919460165;16.79113064647625;33.39747448267302;10.056912735531489;44.933651762419565;19.675076930623305;30.40427021941069;19.494705389972616;46.19375473412352;24.722063236194966;12.29684740442794;15.047194449390165;11.384457087962721;6.397343412575094;3.920698764663469;41.80791841772861;13.296091684248477;25.691022911119866;49.57111473782868;18.96230123909817;43.12525013451796;11.601995437530213;40.62075701859599;15.986735288860334;16.98013537932861;20.576777257957676;40.969156070139775;36.08275117828351;38.31147839685299;28.270896043152373;7.0312458960219475;40.32225450092915;16.57470227574891;46.93950220544683;4.752415604457088;21.551695317578663;42.05208562975818;14.468590999313527;30.565215546678935;9.698924208984492;21.07547201939696;13.369004312887007;8.675147604839612;18.694419049462425;29.599577465191725;36.27438037425384;11.750270726722775;9.024501345238717;19.188437794837178;19.759943390838767;19.058965773316267;37.70829489229483;16.453532295815062;45.048078689309925;7.308410730768657;20.650410548723993;39.81431389777557;22.671045064240474;35.224839156265055;15.913705195302798;19.583654532202086;18.59294648772718;29.269169010360148;23.454364752075104;32.262838641089424;46.56652342373221;6.67975716292487;16.3345115697845;10.350371225028915;35.94923205761419;25.56042667078358;7.934582557760998;30.88614581066763;18.719627401198604;46.20213897558699;33.69429074510832;43.032765083536624;49.26145740966459;27.45001334284602;26.356790459183244;46.31310036074569;26.36829354465702;8.218584712453685;10.095603190053785;18.560559668727738;8.824436031648004;13.983595614178396;21.365471985125854;25.966848054720185;19.99170424924854;37.034077240408024;23.827923561012792;16.197101626780707;21.00859772873429;8.81726385059773;18.648635515348545;27.05492695641279;6.104334800343394;21.903327774292713;18.392681381221923;13.632289191997732;7.227413514895247;8.268471720016322;34.17877295053816;36.901865118831914;44.79820539613785;24.114610833410318;40.72054227478923;20.379774502604285;29.217871837470337;31.26104514343301;18.02103966827781;6.370805457474776;16.70412294591385;16.991478572458938;24.25735478626626;9.044280876987942;16.344533043043434;18.681539072140385;14.564050092114794;21.30544916335834;39.80541382776474;14.976877482303417;20.511457737106078;39.99737200703626;38.198239863687384;7.002960588396937;15.6621684373648;33.05115493936496;20.60862994204919;22.877910565515045;19.583010966146094;10.6448978857458;22.56099910109205;15.906651686951689;14.663745377735637;30.347280510344156;22.2302818118954;9.654768749474508;14.722559315083837;13.98931141338842;20.37038290569145;22.4211306915809;16.575113160487888;14.866377558346812;32.87087412712658;39.49013709750076;22.004679793711112;10.457108072512572;21.150120940711282;15.820390759106637;41.9964400838948;39.06891477915939;8.308453900290788;40.21196268827631;14.819420743038881;22.777279998010417;8.332982214403941;18.978988861772248;11.395644183772168;8.629873407542185;12.5162650739418;9.989016230041074;40.96532108282997;19.406046805852935;37.62969792621412;12.158987566975036;4.662302509719908;9.908231841724083;14.893452116124749;22.5282015839342;9.340579765085462;32.13197281198115;19.652499349222392;18.653818497973994;30.520400920382833;24.141740200593347;25.408694425428912;32.51488027179807;21.972867575399412;27.3555604329746;34.82126427296028;17.304959017439263;6.356398768667262;45.03433238701881;18.820448476363854;20.21660150126506;4.76526656788109;34.807284409728105;20.70232413699919;13.51594465814244;44.00069888807079;20.688200705297337;17.177424386031294;15.722081479135191;19.329232879742122;7.627971557772882;10.12212186591095;4.046595232187245;22.498533805995;12.833260057982713;10.965246015598561;19.929026836034488;16.249770902721473;41.18738366152853;17.391108581685;28.845272574991274;35.85784888508498;19.556526398777144;21.258232078396208;9.609265022336627;18.750303301338253;35.204305335055714;14.679378126431217;39.510273568091826;39.57837145830839;21.10585213214712;13.124885594668692;11.432224773043485;42.21046319632019;15.384517029062819;34.895594590911465;19.020761179959667;41.30172220289507;13.056898725861082;24.92540330650036;28.50891950232675;15.090754079890349;18.638056298378725;31.5033107795283;40.797877658363475;9.657901887977337;37.17122792057395;41.857409711301;9.60872940402574;10.58166307452213;9.230922854939992;38.33107316559868;18.527435838841622;41.99845350434372;20.656253462440482;18.303485699820303;24.23156010148681;17.30361244300289;25.05280341466712;33.642834840991256;16.386349370513347;16.753251777191895;7.960842820482387;5.5400636570475745;28.58758544916716;26.02921066916454;17.37285526623998;25.030398162863776;28.260243429108403;41.7500504668601;12.838350396222483;4.4746725237136316;18.953064400847918;39.343438888644926;17.140784636271714;34.863744984894815;35.88625314285121;31.999574444919965;15.953930539837247;28.262161187520036;19.116732053936033;20.919344594846965;13.12224521911598;14.22554976563597;19.429525540561244;35.22403488358287;41.56526459414114;37.61854629194777;45.96312140774144;13.715621196383802;9.216487823909933;20.20827139004645;8.774884427339698;15.478101338324352;39.82392842818641;18.03279480624632;29.675340585218926;14.232158571474244;27.33044591501935;44.82679509415546;22.216885947752317;21.95688749630227;22.778483693550886;23.47733470125009;28.707015092904264;20.129511521260284;25.24359263500082;9.212749168190564;27.379703133382094;42.97515229247516;23.227035421844878;16.638943907628196;42.93318884491091;11.838705005435669;37.53931933992122;19.12651098840336;33.17334264317769;27.365266249972002;12.848773333682358;40.69127844540505;13.360565166917596;7.2593607017400075;29.793175488787636;22.473484032853598;10.115858248914266;21.643735242867603;31.1841495716629;25.525735747286102;12.70716909479391;28.93631710242163;9.596649343128067;18.270063076817056;35.35427589637479;32.25343953889571;12.269340484317386;44.20909188286952;13.620681919392577;5.898853948556917;15.76903693722855;16.219983832258542;47.62935297663831;13.249904213255265;37.880359828232216;33.58225315381735;50.24746330784185;21.591868286538258;42.856952942959154;37.20291588371289;38.47987143327778;40.9294984570743;45.278564262088985;32.4931379761248;13.95713406363826;12.633421885873778;13.566151798684935;24.51165125395367;16.65764880695789;18.95067112637489;45.19496118266523;23.055385877313487;25.11921213254552;4.623897252464565;21.65629656709307;9.152355898564156;17.937178156818792;27.59402264073211;13.653806854989002;25.818768337087434;13.605177446075643;25.857379282059913;18.405465266786535;19.57649549169499;42.935500990222906;31.11429692224679;10.118118997880867;22.750809072292327;39.26655339937814;44.02760838160253;28.627140452534242;18.142737218293277;16.229605552819713;25.679440823521745;19.41292039547646;32.316628177239416;31.83120507237233;9.2833265609596;19.00624893136185;17.791939910137316;28.31487656442372;23.053415838932295;10.939928164495218;12.214725613867632;20.919492935884136;36.382731519917535;40.193932244236656;15.304913819485241;15.48145244604456;18.62081019617122;4.240957416567297;15.268594493583254;14.642861637753244;17.155348697195883;13.151265065158823;25.084810503334225;6.632784831220244;15.088021636130712;33.06649480825423;13.125675440209845;19.106156561070136;21.148259216830194;37.464006471509876;45.42140568378595;42.67953366912599;9.929818978428958;21.657104146117796;42.19122682242872;36.92329883420859;13.026487741728538;12.511189032541285;22.209357545845354;32.82748361083118;3.3169862579566725;12.425079317074513;26.961824383423224;9.796943718861142;21.967813819183846;30.786451546262317;9.601806503036041;9.762197810966082;25.187244898656935;38.309163600659986;18.687824358011852;15.240205307060995;35.64673091645344;45.965060647320804;34.10551856091361;28.155248429649227;36.57969498676086;15.569555065261188;16.125367928493617;44.09448615859056;19.888859117578253;18.998630375563646;7.820840618290564;27.832751925822798;36.35652159791837;34.967359570345785;25.112124940033116;23.562384245391502;25.996776764084544;21.533780618116285;29.721761807407646;34.09521237929109;17.182497914429273;43.5651296385356;9.393587267582754;13.072506650248704;18.284408554077395;6.008544640268287;15.45482659594336;4.060966025322747;19.693078450938856;22.052536869492236;28.093434126508924;18.43320953265675;20.941911353922;37.229638172888556;32.73000850762644;16.93187616136219;29.225561664768502;4.216236275641487;41.156486474203504;20.04287990062864;34.616402967979546;17.39672065625308;20.717044268490298;15.437517654966834;35.548698082721884;15.856431720113223;23.0335889446393;29.022072585429193;18.97013634177754;24.90717520246834;15.57267645421207;17.204763235720115;21.09241942870996;47.30114694306347;26.51113137787476;9.22908927874545;21.97842597214689;30.10144213045471;8.301963016984125;16.131745803481003;31.345280494714007;9.822204418047235;34.460671401326465;13.773385780734257;11.037278073766284;40.14684748961044;10.691898195767001;18.36476017543367;21.322905713187605;25.33574043815059;17.004311771190377;37.24988313724275;8.169581007859865;4.304415084938076;16.484927943240272;20.349147125248184;19.53555536504967;16.830477909169062;38.98821156017303;17.048551414098718;18.697997756001435;41.77540109647022;25.47842040453805;22.716813903245875;21.89868660302052;45.02844565679891;23.01877874913152;12.022713538997774;36.08098414910973;15.340762706600541;35.69985381185562;18.749302558721162;41.56261638832715;12.469674011694398;17.773463170766878;48.37544595132924;12.769865021899031;14.210742996415476;25.013819559582338;27.164231790536082;24.108717090888476;6.727891277574547;20.60174319455051;17.112175188041853;30.26510074815006;34.386521346411335;29.224981618776823;26.3952745831982;13.172324953966257;26.19181592855377;43.283589676815104;13.001273329685738;44.943408268538725;18.40180419443964;10.83283140492023;12.911726680302838;38.35776598407229;13.455195696409147;14.512982433621753;19.46019029191072;35.96510214363682;27.233202582937555;48.43691287415101;20.634693388604973;21.384159582702026;32.27163048082412;42.74604733789512;47.18127801435539;7.085014851285268;20.66157729083922;13.650248512402248;43.3460753754704;23.9269218054183;12.773947338293853;48.7745903232563;16.202204718486193;23.086660677607863;18.423028106607678;18.645828928841485;18.34739332044637;2.084424688724027;25.00329201433136;11.918707170797832;20.277026292563207;19.454780393189925;1.8498754176994372;21.151817085414855;22.018437575990525;14.656558392237056;4.23610444437027;26.945437130139187;46.66945460198544;7.882361192336869;28.164152780156247;15.844844181341418;35.76240367969014;16.412679471272767;43.89725920213999;10.763625019209574;9.32159112202418;37.82402160475408;6.027926895371691;21.690367593003355;36.920492058894126;16.9126811993439;8.740434320396492;13.921431751874277;16.781967447801264;24.163431634511277;23.41803746819215;23.932513925792076;11.122962518199285;17.471236421850115;36.620417073034986;10.418076478108999;22.260631274479273;8.269727443538487;31.862679844576594;22.786612079041767;5.18226078742826;15.25737268880085;44.44173254568939;19.76429846476051;19.260572330848394;12.364176758101008;11.0982656830957;39.07045285609714;8.484205338647124;35.166676921217494;45.245619918651656;7.90839389241125;25.580523336209456;22.14593239419167;11.717612502678609;41.10834849968058;7.460951104252525;19.578675588089332;11.467904289784757;13.191424399559098;5.496286614854845;15.252732212501918;18.26197908764584;16.37606874399754;23.127163195647995;22.207035191864925;24.760728286744275;9.248762247025423;19.17681883619655;26.11013396823149;25.512024387039904;37.37606203867634;10.540567102684424;28.105140617850715;18.300173657723203;11.590900401616219;33.716697180452805;43.729655162915016;37.66092946670013;32.56784907857735;38.54224163862228;9.380732300016808;16.39402661650278;14.562822195671442;29.805166730107736;20.833956253813607;42.479269255486386;7.262825996991194;16.68320369431938;10.291979344138518;46.30607654003201;20.590210826954287;10.39760959724288;12.302760783375602;39.73306888485405;26.021825049459185;39.9457676797275;47.4998014036426;34.110876136376966;19.280778345412262;15.916689086725404;14.275352595704604;46.47426948968863;5.601212769597749;19.339821481292173;16.583051775117905;8.14835838989026;19.144284828376772;9.104786012095362;13.120508777069174;39.636545036136326;45.997653010565955;21.447383713697374;46.52348544369241;12.93369874514463;10.70803114972668;43.43706245242159;46.019129704704866;13.2486460247949;14.139736486376991;1.6823472531367534;13.288818796998493;14.33700150573102;40.36269754662705;34.20930460649956;18.095743679179087;8.186887501717335;15.42476598819791;6.529719483329531;18.929178114209517;26.216857100975616;18.96193947074563;46.62304347754714;13.765081359352083;19.352040069438978;16.178561353281015;33.32214490785909;26.84743336463404;42.26323185510049;20.62150405193959;27.10234369387064;13.816207749122157;5.80160637914623;17.26349952861038;6.185000541883426;2.4909546741616784;38.327848715099336;17.7516196617424;9.839129938266945;19.463315344969896;11.032031021153276;15.326644121200713;41.48098826804327;7.238419688336153;15.91915990700996;42.10899414267921;19.503866590863275;32.688813261882004;8.811768549744317;41.53857612895156;47.9126656293395;21.497632133131393;31.759875093150143;1.329541070383127;13.234595258060306;24.72250226623026;45.61744031856945;9.412216687236418;26.356326967459697;29.649068791036008;8.848019809277659;11.974040360221275;27.372419366094533;18.368181043743594;24.513750401265238;14.656726617173902;8.945128652139315;36.2387635245319;26.357877570572587;24.023115182411615;37.82703516886769;45.74743803284744;10.71712412662925;43.50143677150458;22.90357894151081;34.60433645083289;25.985459506424085;5.06218612680638;23.64974282953981;42.89266737920903;40.60516557858141;13.827317604379072;20.803332237948673;4.46036664849461;10.738971318099598;22.308113672087508;29.154678018315128;24.710609038246982;36.30283095536107;13.192975458347147;11.8894573307801;34.64267624323941;35.57731935716952;40.00635935270621;46.3067619796751;19.76895493326642;12.835969508829129;15.560496079653458;19.835334041887336;19.208280556387034;10.034071877385404;33.47624168546915;18.61680144205881;23.42145047093918;19.783080372553965;45.44384496940184;9.925679901727337;45.080964564433344;24.07307297911849;18.08950647312861;40.416607676210525;42.17717297079992;29.23588707248901;15.88322456208541;21.641875179191008;40.94215988398735;18.772594136282944;2.958333389451489;32.89361342017434;31.051993840212614;16.808219687345535;34.43008481585731;31.83277880245781;40.4799974444849;13.854429126047268;11.967213034245962;39.96095595686479;21.885552401680574;19.561694135825835;15.974069790847357;20.786560157829527;24.185863184818782;32.68414732691156;32.57540413101939;23.996019872423023;15.760237460888153;6.278184933513088;14.707465373879074;21.15045449262356;29.6926719302161;15.693993395290601;42.73314566888251;13.711061955643585;47.484609162717405;35.46147441388361;47.400606204659056;34.19308632819541;12.598157007397091;12.472371608038847;30.603849589705675;17.468399212863172;22.70785748408636;9.741155545803565;9.338569239808775;30.506501878877934;17.241202473384572;19.40168663553131;23.91848313165069;36.127027726644855;19.42994320485738;30.71604024314059;40.96516019314599;18.937804667544953;28.4700549556227;13.890505372758877;27.249581052681453;41.23724373754367;8.165353277787673;21.63750273472435;31.74935619188732;41.814884222431466;4.4718248775994915;42.09017101190074;38.09628730437238;15.02327264684106;18.966147369158353;22.606017322158774;19.330769355684694;25.321396194144437;22.566974090945333;14.764785371776126;36.438331408085375;38.740075452012725;14.531454225823193;13.059921744291008;28.171506000347115;36.7607225214204;21.639551711829736;6.473694175458919;45.955000535997755;38.6550270493963;30.47247469532618;22.261700465077215;43.8451772617244;14.101424940560696;13.497216767434733;43.241147744297066;17.328784925372478;23.06961514075936;41.56524989589698;40.57330691771038;37.140707234582685;19.74012899852425;46.29972522255719;4.597801314280562;20.61233837061905;33.36352972224348;20.609168554189345;15.495176276061619;17.267308579764652;21.68229163293637;25.14750188229134;9.671487895455389;43.422411713362614;27.85454698724039;44.6132190412138;6.923941727926522;22.79699058705448;10.596817430534667;28.851773173530297;24.56727754393317;13.226420003146789;44.00891759037017;4.538296601519565;21.02242611351117;4.7255588615138;41.325682584029984;16.38186673346586;20.919600992256804;25.95415956246386;44.0525402928221;22.165142107906046;12.149551796342882;14.261650177648885;30.29859378053639;46.28303966930143;25.412869106769556;39.1002699195842;39.89677887877939;35.03790735454025;13.609732475979134;47.54517220068127;6.077361052926374;
31.805199198364722;0.0;25.336754837760243;15.321442560488835;23.53278974576888;32.50409678642967;14.283870528867036;32.440131309232136;38.648425351276664;15.213878574826841;32.666358031061336;19.164056383953426;44.03329029250715;5.955810362007709;36.43221271544947;54.85785130181541;17.50148294156014;36.06207595108516;31.230181802572197;25.4185931158167;29.582750985977658;27.964179604191497;50.14623263175436;7.774933243016233;43.757795575810206;46.398206493791434;20.160411100150093;6.059995059385463;51.753541790802466;8.045992779193758;48.578712238509965;50.16071350392075;51.258083793150675;42.90446717402048;45.96604230711434;20.431467829980598;37.0856814295696;29.37728210658986;23.811102454808545;24.277201284137583;4.172891633377918;19.423019286232176;8.871776779998413;5.968371688206612;56.4697213335203;43.339428156482256;17.833715887773696;12.597060616558197;9.96089437664356;21.09812501827163;23.798627700073915;21.744203148424898;34.581739428429835;9.385116770249326;51.88257489020756;18.93886233304258;47.1487976130031;46.40920196317611;52.644468359911635;49.45586494943613;38.97168027683245;20.855795657416387;20.450176047206423;19.23151070238401;13.938500690637909;30.430685476661456;2.4015258963205346;44.079465242438445;54.5588179929644;44.19703166285131;24.682009191580494;46.78073069979101;43.676840153251014;33.77641914860916;24.49767153537906;20.225045291604175;21.019216546568316;12.81179719270507;13.1311605886558;17.122585925284664;22.292002899007315;43.10756046117683;19.820423280778105;52.51063197825684;13.292211266765305;38.69200871099437;21.422565021382066;28.598580620256016;26.290453941783795;49.63339278384493;26.0377861982076;43.24738051773004;28.457364959278404;19.24604956943653;37.14339441380295;36.8850214988757;28.40962168440311;26.368544232545663;39.77577439872807;16.24832075469949;31.460993923834398;5.631168304174151;22.28870837150769;12.456511260759601;18.77844014452024;26.967527023558123;27.99812370137786;6.213847675170406;22.83818509765587;51.28713025205896;13.85445115096827;23.948089515132747;35.018956860962284;26.81887463279009;20.243526633784064;42.10256532211869;29.484519240028025;51.468340253568805;17.946832235864566;11.146523809019945;11.538129654204418;12.187529208746051;46.275379834266936;15.090300387035963;15.37519293139502;19.59124632330572;21.44537700407055;8.185715156407824;14.073087828684018;28.543198335608007;35.32473978036691;27.100532606649832;30.426194932192786;17.299320677130588;35.00678841870587;20.716261063908473;37.3145723464135;21.47825930216904;19.696465140200594;47.244680658103675;26.7198412335941;56.13295827095842;24.712124789370332;52.17093076048787;32.417409571420656;27.600935905462627;12.913969060537063;23.500772001684133;25.592462321976704;19.704554261758318;27.469623546806208;26.227100806119708;31.576279227472963;36.50481218007864;33.41908575819519;5.139891866264071;18.53178069171639;18.50260708930737;24.213133701506084;43.386215852630606;33.588855351389824;21.18231676041411;30.40436381243863;52.85818845861905;18.533535144804997;21.14207741536403;13.190791911835232;2.9523014953380438;5.547684754883456;22.482041467594858;27.750170541434994;23.199202812219948;50.57271095405927;7.019185741665705;18.642245910492512;25.597171988649517;24.944721686317695;16.05091366388324;28.721390502075167;54.4887333821404;23.80626951511954;4.455050543667725;36.00095358708039;24.667835310827446;12.355847554905925;37.61473643138844;11.62464075963625;14.59216752694732;21.10938828971224;35.187288669823566;49.43720803693368;44.623000275209534;30.13744849090579;21.86939435350297;38.60282018737989;26.57840836208799;13.323063404383582;26.54320847097411;8.427649674752523;13.754230368254872;49.02379903928977;43.295274949215106;29.80352132211033;29.645571741790658;17.179740424226104;19.70014250533217;23.883558949969593;11.138948921970094;40.620075282479284;21.285332184108718;8.614014991001346;51.620946240756425;10.024860857560844;17.379764070639524;20.393887467113725;24.904354729672363;36.53046476967435;33.47742638096225;56.75430603169356;41.28174268055937;9.755672184111669;28.712092007644483;34.18698235614811;42.799824026794916;11.578054093637084;31.273226169172435;9.64472857075966;53.6159297208741;8.581785661424279;42.70985488902455;24.670924771593548;21.961851758638563;21.42250916795943;29.59185744571522;27.662414707881034;32.49895494707831;28.20729457516531;25.371810355682655;54.22400168232369;29.723173792188017;51.72341419016393;20.261127568754443;8.414521097780046;19.47757382178258;33.79527708012259;29.924848314388235;21.09462121712889;26.895054538232117;0.7243972584195222;19.690058645061768;47.9885991041101;11.419079159547902;4.031402246603452;32.84269242304924;19.691178196258075;34.3144278949488;22.9321846917941;22.362694296685046;52.26311092443766;13.18351157252347;41.23071671994714;36.740531342939754;7.224856478882172;14.562223945539618;20.642794433137883;46.72101878566389;50.902916138712925;30.79226903779724;21.580984817572144;19.832703631799735;10.908658037799075;18.253724397205463;24.464708757220727;17.396573552664673;11.510871704198598;36.377057532214;24.344875067685926;4.444168934171078;29.39770639353925;26.958573395600727;30.982363284676293;24.71304284369533;26.516854024565713;21.281300739421685;11.339474122797414;48.967508822302634;13.953109880918104;36.933121156852934;24.282851520247966;33.80643775978083;16.58348071570952;24.632385129417994;25.26805189679213;32.67448362111958;50.82297682048315;1.194452627677085;23.4945654134307;22.650201702067168;35.493682274371736;29.488265458280047;22.181730010455745;2.1942898675880085;51.74316943348853;7.693102295352973;16.586541571115905;33.54354432777442;35.840066993678185;15.748676760032742;7.411968582253085;5.029148667906465;17.27981774440543;38.10815289648249;13.88660054163729;4.337474189808727;12.713019891520705;47.427507596490734;5.09039575826054;14.729609741667371;33.0552295902541;39.07852707302631;32.28638680482382;15.017870747073541;37.78490392406983;29.519459422275236;26.93972366954664;10.352038995999111;44.39675137777537;47.43295449287124;43.56751782523607;26.821970720875186;14.930148275400196;31.629471080417016;14.039764277703895;4.213734028321557;8.623226320273444;50.72415687275142;7.000863848233381;49.617743814871915;25.738225847869895;26.04113745394565;5.020909019048927;18.808381469370342;19.160670853082916;55.34042337930728;27.533398886991332;52.83588718963721;24.05030718646431;1.136022249954074;51.02709969544488;30.378500542400914;45.56716562186864;19.98480459561753;7.444896691153351;43.821339668440984;50.81011660593312;45.065789971074445;25.28164800738498;13.319400280782867;22.06236704672774;20.995234475021828;27.229639624001535;3.898693895566417;22.833646471139758;31.828063339462993;18.446343018935494;13.706963126643995;49.71259562007936;43.318671395223284;17.213774963301;33.31184662474358;38.65627678664542;23.987992150885027;15.995125479497188;14.8193580135023;12.450782734502896;3.612156281235216;8.085867580990096;17.710887194745137;26.333052201075965;26.41743460218578;18.689169743291565;25.859221413928253;54.80141162873385;16.806123037600415;13.165296901960838;42.53442598848687;36.38783359071319;12.034289381621315;6.428086342129316;24.596935230548638;23.57322498692452;18.5235178883752;49.0186540977523;53.859472762012714;34.58913952443182;21.558938852738667;3.380574709623451;44.63865426348487;38.76449799786285;51.53043724714904;22.005338543311492;47.28635827542291;14.189558742919488;24.61229197802183;17.618890383732683;34.94237424111724;56.26655070252544;34.447504735100885;18.078371280678184;37.76834954502635;6.471087260776023;28.27982316174794;43.08475764188301;8.853177666946435;13.118007967078643;13.260514636402913;26.23420368649226;24.822698956922153;26.13542793159303;35.76794638120323;18.85375816643896;12.00313028326757;3.8435980181631795;33.608475926999674;45.93199086093921;15.16755143364227;41.30457295127825;42.91858858859975;16.519522265836322;26.947298897886196;22.43125989596156;45.00631636696102;17.8969941244921;31.166703101325155;43.83649445913187;28.307468948537576;51.61914474932349;51.47390460927514;43.14724625784014;11.63785068210961;35.16165163089424;19.18207882877702;51.89028545412444;45.48523542180544;50.63790787489386;25.775890942138957;2.978069008926003;39.35136831974033;19.902151349610012;29.791850692896677;16.368902755781107;5.712332035949763;28.795186085962243;34.549991916467334;26.365291322649565;32.55863330163653;32.36520727336334;26.025701655625532;8.183004458764232;38.80483680966684;18.50119478750841;9.38870100109316;36.33007124102098;43.69725412040317;19.71496406685935;5.641446818576591;42.786941324229325;28.723717649563092;16.259979371580624;25.06761730143245;35.56282188311443;43.988009607231724;23.590330167472814;48.3219939076861;15.507705162967902;10.890015317297305;27.843488541081864;10.483165186309634;14.633033003389638;50.6494697983136;52.37082542166315;7.784554853632553;14.815534328428061;19.24911514921079;30.24463241096392;53.14892243056617;51.855421979460594;48.12250734098074;50.66446392803584;24.274462077769783;51.58186591322747;45.566440183408105;10.972136837161521;17.339467749284;14.765736872490612;18.062446060519676;22.894241949795553;20.470012541144214;6.697109352226466;52.232410874324714;20.249678523859284;39.8828863575787;26.542754601465194;17.637339938289536;5.325041604781956;54.72377679769453;6.977910687758981;6.3223627013579655;18.921588822812964;14.847746031146254;31.5446793412082;57.59934181130975;16.034582278665727;42.23345623612257;22.559656699357408;47.5564298789836;49.09147343236962;14.34634346679394;22.370574181281082;44.779521591193365;34.06399005827048;23.18259853729929;21.717887975004547;17.111364958494374;4.533112126304218;17.036639887968533;49.587925453446864;10.317338319147938;27.565372300331386;21.509801506149945;37.208478896569595;15.575921145302456;35.43049318398607;34.400735065886174;21.525117329659427;41.80368511881779;33.70588556835429;47.09021735491245;45.406212771900265;52.90597945276826;21.560457507457063;52.4626123594479;25.872550402805228;17.597159821110672;16.7572815746509;13.294703741877665;48.64845025211489;15.860654589864367;8.41013533200905;7.469224657309471;27.990621334159613;21.614361569382584;23.13056424410226;28.3774122536097;24.44213826705121;30.818358094007213;25.202613682409662;19.51477164637685;25.20960326112838;54.184638261481794;55.059080583329155;35.78520982589556;27.945455555434908;13.952757906358297;40.280130233710445;35.57519320357715;36.943953374979;31.137022322524125;7.555207845777644;21.512234715062775;17.55214770322695;31.365325374256777;52.162834647819494;34.826285913004845;51.496302826897875;25.574629370706777;40.83487929533464;16.598546374620994;10.127440300282682;16.833380903869035;25.118164352011803;21.402712387580152;38.28277391546248;49.15725225705746;40.1589857950455;20.317857471999222;36.61255651170805;24.67859519273109;7.832109376227205;38.84904120849301;23.322124783477292;19.582732298007272;31.75332724482331;26.420539290895178;27.52322929321137;32.05553717277032;26.867177512263822;38.151035753711255;27.615665440312696;39.05798386198203;21.392297498895676;36.15694755726661;30.84720738859292;9.131720406352303;22.69560065179756;22.312504099084776;29.31045819506825;34.425545784738496;55.78544518811859;21.15729473189506;7.466611444771734;40.41861670721275;47.64667993894096;2.872005243709905;16.641070024601984;5.554266427896113;22.363237419612865;14.160397882172392;16.76778001401897;47.581732359552674;20.29666977321191;41.90488877600919;41.03681505492312;15.911047137686774;13.91724416878312;19.01242098256202;17.912474995822425;43.611084033975125;27.005239935567605;34.99853779283136;2.4167748644437648;27.09047401941318;15.168530908631801;15.622295007065544;46.549085158115474;24.505605553822623;29.201000806368178;3.162346474283319;12.24754071638607;30.821060926019893;29.379224487828306;8.61959450792421;11.118556146838747;50.96162271512784;18.834864508319303;38.556134362753;46.35312614648896;24.083406542302694;39.76290316237683;46.27302543114466;49.875024048972264;4.118412219160697;12.713424732486642;4.239426176320175;37.13355180896146;21.862775532867236;6.262185051729843;28.80068033639036;31.54714425143;34.269618565264416;23.570575996130056;31.558531292010574;30.63949932473727;15.083365772638203;54.07965555240545;29.500997816349585;22.74094368678545;15.587974022056159;36.26652433360925;27.25685458223474;9.573378158911227;12.308479173936865;7.091413860998376;20.49696537156673;27.880192776858284;20.122493253463173;47.082582478329336;35.97850906183354;32.35248874660683;10.384587349033328;33.319828018081644;1.611621597377262;52.755990893787846;17.43931229761746;50.7265734896448;21.51587412450463;16.172779264632407;37.99891192093141;40.56799177340336;29.453096603244916;21.56267062865635;44.226517447601886;39.689848127502124;7.732431949892392;43.64348077752316;10.237177929543195;28.63257671840576;54.910820425482854;30.29405121020971;19.41779624017348;56.54000702160319;25.517718617583895;32.76482125198917;26.167643929825093;20.105685771160378;40.34688626425342;33.98300797716144;18.953613700355508;10.128971568693297;9.636275414662377;12.742615368666007;47.76525464204304;32.09642603506139;8.984189143904015;4.75712281927785;27.489223302775365;36.08082579939046;32.38677550590476;17.173862197480567;22.68372827690382;48.47819291830288;31.045431306802424;45.59266617710891;31.861587898042828;50.60997144963016;25.300718822393712;35.2790923045953;25.3765307007193;11.656245776900798;38.224044204097;58.56170024046556;32.44029563871007;25.47779038851896;5.487223896256224;5.4294820564109765;27.694875131538932;8.986837995755023;21.11965119059566;30.020472192303977;35.87038685532535;36.047630685720776;22.76359782288098;19.13012189255899;8.92309098901277;27.677030453317965;45.41046735740811;9.719708185210795;46.41434388632261;27.306800560063756;27.95349141628827;13.554432298583272;13.662910493011074;29.07120031855074;36.47959995747981;24.330713752107986;41.13089592922728;11.306008933706062;45.88868812936182;32.39158144142861;24.958017452989534;43.113083355075275;11.289242843301734;38.54699390951332;46.230074169730955;28.338223955530427;48.06365803748541;34.70612989410736;42.302864825994185;45.762386209215784;20.95912426070299;5.018112981437042;13.17737145913808;2.902629583182623;21.88565911599948;35.84861182141757;46.26871393984786;42.31060142641546;14.518799667182728;41.52347892878859;5.239256195650875;43.92609698049781;31.838408381890837;51.40685324539961;37.176097578064066;27.66209454258829;30.723926492008022;27.31555758990526;40.881266924446756;51.26149736190111;29.674217893348565;8.766504467427914;28.092582183240165;46.51843000706779;9.582950694042053;13.76210437927949;28.73094552811362;33.803472558948236;44.942316764621985;22.1456251125856;25.035477256699636;7.593362222001483;37.93141745086611;52.531736226384794;29.310195698470345;15.266161669706259;27.489239990215214;31.50998144948005;45.030404520230704;35.623332476685775;32.37769163926127;37.33641691033318;23.32865997617609;34.727440580583675;21.369642982798233;17.476257918011992;27.359102847462477;9.067129461168793;46.537852903269766;23.39643728059046;45.10296758783238;13.648115566407405;43.4339217389616;12.752789059977527;42.316363195854876;21.87361010785422;12.388762117273057;50.163378039178944;14.223332956068232;38.2131494375263;44.81474532692019;43.598086491788614;6.675236457358276;37.48903309797071;35.93535820825079;46.45324156962716;50.932962993101015;42.181581894847774;27.74728972616057;2.6597472657764296;6.875516660383691;41.26444767683149;42.042766484993585;17.605389869975525;39.868450642222285;19.620372521064944;2.0651579925193695;25.237456898499925;13.644807235466512;38.76358109968072;8.954429395416986;16.716901046739668;23.362590036845006;46.80146603638456;14.148709911813754;13.074883521997235;38.19685684239943;25.73572704366577;27.191713409907972;36.01525071921629;31.372901588098898;42.39244888352409;31.282850049158583;51.736457863669926;19.562153010004025;16.56190278405256;2.3399655091063267;43.53250763046584;15.651317884114153;42.48348340634337;25.85196251157758;38.009806027642;28.677559723799188;22.574969944839605;32.180183773520724;32.916120906321886;4.982575715651999;46.30865703486049;30.784191393864358;20.500745445318667;19.76034325220983;18.033759127792408;37.781300469062245;8.14771814090097;33.13994593154932;33.04294857627998;30.437914543760318;11.112036061926041;22.309843943418464;17.23590761460046;7.984157013399451;48.595541698668114;13.266744088686842;22.357228584294635;13.33723771524746;47.74665523796358;20.762728201845082;50.494698074466044;14.431093426686205;29.21183120437659;23.81288598275295;38.79060208311562;27.05483784640766;36.00635174248277;34.96936275357381;21.08065286111782;44.78918527675094;26.228474057250814;30.24047186009078;48.53936025780391;27.320862066967916;43.354447772216126;18.515019624677677;44.94214332985334;22.09589887160359;50.82339268938729;19.22949385460784;6.782908291081969;12.72517896889396;4.987805249597033;38.722039456525735;21.496985939332177;41.52881324479523;24.25035213148758;35.69448931945704;53.294168949334384;27.97541923602389;29.493659295346003;1.6420943166578315;37.0098741776963;31.92010791548542;19.711892532407692;40.13764123085415;13.452127361703603;20.02308226596916;17.698229072747328;31.485067479125576;36.303074583923085;49.20532937035389;15.139774236329735;50.19905343355443;15.98712640310078;42.38741573696177;13.8744911859949;38.003308899271225;33.88042799912622;13.706767722140103;30.419707497341275;4.181955941575084;34.64084823053048;14.908658255428591;26.226604711611053;6.897632599640785;8.919876777085431;19.2009003415918;14.811502144536565;36.74286986677175;42.95072853573717;30.734332196567966;4.200124349994387;9.386654717286484;29.75866513906067;21.72521758641747;50.235588576446304;16.653967875719438;2.5994195422565163;22.74720773789368;27.070030840209977;10.197493785071002;24.08804816800261;25.00641920910396;7.896245332710459;37.41749438953958;24.469003016368852;15.348494858034588;29.20133726140405;24.569370115268505;53.04487476759696;22.765892012126642;37.452011337921256;6.779200026691473;26.688847956304915;38.85171836369417;11.44496335919307;31.7587668264063;45.9846935845728;6.852427596641586;37.844314796392524;25.24620350675486;49.65341908017494;44.34620236629448;32.16777242793953;25.487330181764186;2.802913622892863;5.125960907303831;13.394615598393314;19.03685524432376;8.930032042034215;47.30423430869737;2.5891957757263113;7.138944348720876;24.051099018850397;26.301024622458726;47.98376644093803;18.927125157854654;52.88866177465092;22.91191153854569;47.468228703240406;47.77141697019944;17.241154577500517;51.419528403868426;26.143146556311464;40.18907475477126;15.057395548208328;15.862302977936608;7.579809276197018;27.135829213631432;30.32501288186246;11.179708509063094;42.64142458602947;9.222865961280757;26.314972135741595;27.428972993025596;30.31427304648911;17.940980049700112;40.652107137373335;19.548144172401965;47.96656281595091;33.631380040440675;17.91758492714058;27.08288955713269;52.106522893865375;54.17462119600234;45.3692366426377;46.10864256942812;11.965461194088682;19.096821982727597;53.796593115344265;41.12294742482463;43.119810562868174;17.330536255052543;25.199304265234108;24.692965389598577;27.724649007521773;25.77238389753742;41.203739772912535;51.97153055578381;33.36541100439976;24.02285108837958;39.16800022523711;40.43380692153974;37.417937359163524;22.107160563947687;24.62819765553435;25.061255178940407;10.374999551552516;42.23336329114777;32.30656132383269;33.879486974218615;42.39712247313291;35.96349277787983;25.518165172760682;14.861518943702423;51.37247034536544;18.299855597150874;25.26564411566058;30.491776960336345;7.824314712586446;22.524496270740418;13.407079552982223;56.05304885098503;13.274556074578145;31.39971756216023;28.100187724732542;21.87606861399464;14.993852155297784;12.79173887231328;31.96659116242749;23.427412183380916;39.66209791594021;37.31858123811082;28.325840757721338;15.437209852702944;48.40827663364507;41.60041879489067;14.135627678469737;28.74735073947895;26.188263900971624;33.66456243453097;54.29940888116117;24.534147805568796;34.674292183482045;50.0632128239544;44.38603627936749;26.527217852657888;24.46679582660154;17.79219808712134;15.701011264358495;50.667756150850884;52.37922008462749;37.14029358946393;18.217238744651322;7.317298997880332;46.45974394021569;8.635427728387151;7.78762202904128;52.82148382855666;39.89793264289039;26.76402257088798;26.918827201962927;16.427572535364476;21.339032450477855;49.46556794032791;10.741344716315858;32.911523227131035;11.441118163640782;24.82123987117265;28.191486118451266;39.56841882728579;4.30258032396649;14.449511089041552;22.20235094298891;21.170638966750946;20.311829418125573;39.39449696578878;39.57547554813974;40.726934211998554;6.555875180369388;20.681838567391324;11.059772007486506;39.23462529605698;43.7960725934972;8.958241740598384;14.749461572757458;52.37859603215098;4.746510786388037;42.21111658086289;40.624153209778996;37.93908081240546;26.497486302219503;4.380290540647146;55.9286055531688;42.4513551955895;10.29071910212424;57.375550407782114;14.538810789893157;26.238839352044256;32.07152487615644;18.259646334347423;18.132465190634953;19.498850368156948;4.648359003921762;22.029652593239046;1.2517700385107986;37.17388454520033;25.42883741779986;30.755339076823304;38.68670721330747;24.604717747016203;20.14771086916567;22.86984587127635;9.335021262045583;9.831505860737433;16.734443550591454;14.220810226001046;37.464466920089436;40.83842652689034;50.65788484366754;30.35785264170079;30.059317733380603;9.589412935536505;49.51992788499378;3.0147445023677135;46.00870671559226;12.245281974945419;28.715897065851866;25.56537352616874;51.00694837293872;52.201798896891425;29.869775614484535;7.428976109315728;51.572397403214744;6.901084259705404;25.84115973320298;4.732621497154954;15.125326940083147;50.30824246306885;23.75650337628119;21.699400236398365;23.692233307075416;26.815992413081748;15.71598160435664;4.293077261102199;24.829231486110352;41.180189356785995;8.895626300471834;45.109756450770014;36.88609857343202;59.1141144523053;9.54840745221113;39.671873746328274;30.205562958444737;15.368981536150708;10.319703346199766;38.45516713122611;4.943879653844108;36.08154813463958;13.573011833619338;20.224915319620653;26.983969254099087;42.1013680975973;16.158105524454484;25.496455309428267;33.19692563859436;16.79743306711261;35.295700774765564;23.126114896906998;43.464136983068975;10.581045865520696;26.157400325518655;29.77251938269879;52.886962961855474;24.4051920645008;6.366764005950607;11.832013769810706;27.615309430779018;18.79669549610844;27.62508271620076;43.657656809774195;42.975245139571804;41.1863386870265;54.355117282453016;28.186889751155476;40.633439351187405;15.223900560886142;8.997744371816614;9.75138196391952;27.22528817676275;51.09388131951738;32.50302035923961;29.17342915983508;7.396727791572877;45.42074283566617;18.732566674318477;24.360041847807253;7.741550861137932;50.142997601240516;12.375710984963508;26.75822536235533;23.821787835229028;40.799964868377984;10.370093519209851;7.4638730699257865;17.056682747932648;20.714543822137866;15.880870987556982;16.873563810889983;8.151640223372665;31.748113751151926;1.9481411181119446;20.48513676299582;22.52340623692485;23.80861186893022;48.36481958276336;24.861124806320305;20.140194113220073;41.79196598169063;25.200562119468728;26.12836324617482;25.1715385002119;13.089702642310934;32.64597226127007;19.386887510930134;48.95491500101114;27.566478915294695;17.15538386199226;41.32104127250308;45.19205490041952;28.183703888519904;11.693734312555081;36.08618832424392;18.044153153007354;25.66069797085182;19.231241002875088;42.33878311787335;38.266664999776395;9.54602410909092;15.150911994120817;27.397840218380846;36.74647174195874;53.43272700716622;12.86796589587008;5.157618578207827;25.625378795734694;19.661997481493714;26.664132240473325;1.830774881713375;35.0171114573507;41.71512813836271;4.992681120856622;29.569948188893164;15.574217371706048;6.773727131448521;36.152250133475775;41.29140422825206;15.163337629802998;8.017464683859663;50.13805790182002;17.816745711804433;7.9896007872832895;15.917760045604508;14.566251772736317;6.666413472593901;12.063902269523327;47.36665962236834;16.265348491532578;18.72570102955352;46.99452499784858;41.17341382526327;24.007323099011035;5.271548241158632;21.373085949650058;13.519665458180155;7.681368196507611;33.21872370878795;28.88518216632822;34.70237938436052;6.920000774941781;4.322377731945675;26.0918820467383;12.30952809884406;41.11906209752273;31.314535385712038;50.046738715523844;26.509477454278688;33.01414355787619;34.372331576837865;48.9281437180887;15.641631651989995;8.107834387539139;13.453378338189935;33.82297229734503;5.759484137609993;3.445380164421461;45.58520587142458;2.9510317184139883;30.813404104357215;9.436806990580454;12.586653308298573;3.968375069027928;46.518118273753466;13.454918914896941;18.860410295621293;12.832192512159589;44.9841447925483;52.89165641887267;15.39011431734087;46.022301540974894;54.585708307126325;45.09280674182893;48.52186821728046;13.220725063534333;23.071312707665545;55.628554983521894;40.04363676030474;52.035184980694744;2.238838618518087;38.07159813767701;45.6187503965578;3.993919282461429;21.983712718541558;5.749929581346731;42.499656806605095;33.50142808081419;23.645046014886134;21.210823269430808;13.69368967735113;53.09007309414062;12.74932011488435;48.07647480989982;10.671333218949087;38.536100255588245;35.97412402525134;44.487002218277496;50.614865509056166;27.754799474296604;48.050231322614664;16.202217624608124;21.12070924506044;50.484234982677336;13.526088624410072;11.11396804556633;21.872448841338397;49.30945647797541;13.225536153866424;52.20965405615875;42.744225906351424;27.124079106480686;18.224186417028648;18.547022861450323;50.35573904450604;18.82722837137448;23.41334006264746;44.720654414907074;24.954438759883306;30.055671727048445;46.009958347003796;7.473498918815595;7.0090837156211805;54.47013696365933;36.6239879336799;49.59116762948064;48.7852133388866;9.08650065058802;4.767359580104631;12.467473096602212;29.809629852106728;44.721609013793376;5.620677079336061;12.470283555274973;39.25901057409261;13.23653611736652;45.030462300241005;34.6557737980291;43.22055723228041;9.570099771019906;34.08943451318207;35.848148055126465;47.59242255697174;4.206910655103977;56.02218944453903;25.323372429388645;33.47493340937548;45.12089005831993;15.01691355922694;26.671502456324113;25.261939697224154;37.53458134218772;14.348434387102921;43.83836242395589;22.139810631842767;50.72103462515462;44.40531442805975;26.925335679983032;43.31524040101839;32.43053156887605;40.85262713067573;30.64033939586522;28.837398053749947;33.78457617956001;9.964160416193463;20.120446757837307;12.733941902588676;47.9409293865222;32.00055017187346;51.606780651046314;12.730064424058485;35.39658301248901;28.272341261898678;55.732091239247396;14.86629948307537;34.629272512190276;4.26520856751856;36.715768153815326;9.081760017078686;46.95318672649467;16.448741230990276;33.55900313119892;40.26484018779552;6.8534857322630955;37.1524571615546;49.51034967238804;5.123340598556164;40.98206610600449;26.511052928288834;27.34595660469539;15.262650424873607;52.226039341879854;51.29057429251261;52.65986843210965;41.71408692348206;37.820258775977805;16.864363285907004;34.32013234004568;13.75216504290232;26.759679376088812;3.1894329506980803;9.050700452146831;27.287304471764887;44.800547362884004;20.673848620851672;12.045186059270474;45.6423422343138;23.621400569225735;39.3922887145662;10.192565359386228;26.034247700429912;27.6872512170939;15.89522017845167;39.63195873984909;10.867921010222705;31.2147282086518;43.095889820059554;21.721071059700687;29.117745126828005;46.228161791688606;25.24506953358691;44.40751300477409;36.314278128874605;41.394686543770234;17.220116263488958;36.38514202678927;15.14233812540361;10.22705520346738;55.78553648422196;38.30361905670289;36.452105064344636;55.57415269298382;11.951939958334172;12.464380593634887;36.802608334180334;13.938633104014228;47.894500468364335;42.81333387696323;22.020723538811875;22.504254110562844;14.52019969724562;12.939574388344186;17.824604717226762;22.53758084927499;16.26902248602592;19.52975863254827;6.140170997297394;52.545860943309606;13.608500901904954;38.29228488237485;15.158120254378824;42.0823280084551;14.984972864649556;11.21520172362352;37.68492406302959;30.893048912516566;13.914323652076412;18.778592205530664;14.571561354528537;15.752679190699132;5.539051393232686;14.041077385014717;47.531014568789786;22.7805931399842;14.917580115621243;32.48515780334166;47.063453937084724;41.546193625631346;25.639058595547926;32.93618775131528;40.90964310543028;23.39672079421617;8.060405520212653;20.486487008913123;12.332833212373593;27.45480421333851;34.22718142403524;38.40785164159675;15.532256871934516;14.21526143086682;38.679885347622196;45.830016797338686;31.146771515812414;38.674031088192386;18.72670912637017;8.609170460216268;7.979510659062107;38.37114515967228;28.655953277704825;23.360450053139164;38.33374119069283;13.53975728156712;7.045443307903403;16.65353767816521;20.243636821991696;37.060742529631426;16.584207542731754;45.41638234763437;18.434088071330258;5.060116451270911;15.115579740279495;35.898701477012914;5.6484211730699;39.166670600770146;33.87285203223875;22.20675142284753;25.631328549378324;34.116237812275635;10.838601599358064;35.53768614641444;23.196871748115754;39.88848804101482;39.35128363130386;32.74928771709765;13.470307188872848;37.56904113840242;32.775347707831706;17.030942435873214;12.549597018033337;15.927283735784307;31.964089489123303;10.962749260709487;27.691128342541635;53.239426699353594;7.2368217783645665;32.10694330613188;44.29126984717925;7.513528261145124;16.529619956530055;39.0979715215848;55.182368862357684;16.33757711377802;37.549999075412906;43.754613686581976;4.514487452838133;47.76470801560789;10.167427655313638;22.644531161331688;34.41363365248609;5.890406782966608;27.297489257922862;9.821478172837857;6.135223360630624;17.093966984471155;42.00783985891395;12.132203362478482;15.815229026798127;25.005039217582286;25.12572097402723;28.186292915915153;17.356997607210538;11.088837674654128;9.441952270083002;43.61636136494348;52.46140451319061;27.827727997645283;21.906333238052415;48.427991453690645;9.852853654119246;28.726342625721564;13.137771343411805;20.488329982061074;42.90422291146187;2.8391337733864934;26.679994773408644;8.966435741789235;20.4607104093815;17.040660966693398;38.91931252653342;26.141525529145568;46.82620699320043;49.34902646393572;29.66913391062774;21.563862953731224;34.40391169472228;12.489314152264253;12.042508311128065;24.077687612110896;35.37698895441701;23.765709951542064;9.706891168412463;35.214486804593875;22.39758696029545;22.96512920400971;27.1612746041757;20.820988745708718;33.81578392304094;19.51019048890833;16.429288641445726;31.771889230089645;2.282044876435977;1.3481435456608895;47.657865995983926;3.5026161998247747;3.1999646830189072;25.299279218858917;45.238438589535754;43.70229148446097;13.080801336853472;15.02084515340383;37.98342871902364;32.52047497883618;20.14803157133566;7.673713882818913;10.187789014282085;5.4145382582306185;12.319647470025696;46.59331777423776;30.631453361306498;45.139384501611836;30.632178957029023;14.898403539246456;33.46083912332666;23.47892575416241;20.811429118022456;15.68434565654986;19.502495636654317;15.67384703310593;25.728291437620637;42.085918222547676;42.663001926626194;24.167356007902075;47.52215297546451;50.29397281051125;37.56425179676565;39.89007341705628;4.693271085793183;48.73955028391155;20.261124739995783;53.47416466522048;15.720397764161868;33.93998318838122;4.270328661746663;22.282352805523168;14.422057432401392;3.337367649542152;38.32525234224895;17.775081667996663;10.754722639311867;23.65075955474549;53.191123346997905;18.1405407264712;17.336225182555708;34.13333698379559;17.095865307079762;16.821853595174627;40.43864982436938;18.286464956302456;10.449916899078415;50.48348062159349;20.44769428013928;13.517948172219555;39.48685326513252;25.572019292289063;22.727888338978723;45.3721644463609;40.15279864572897;3.869734300608767;9.55601904975391;49.064161168642066;38.17517433279859;27.23877765644147;7.524322180737746;22.498992192279022;30.078064324427885;18.243945981595957;37.735557465036344;18.401525679824605;19.14689174620281;14.5228847925073;16.09569404008716;13.124630284848054;9.539651745575968;9.503435004593868;51.48794960183517;15.263030070262026;35.67123334869895;45.6958182530373;2.6340315867139026;14.794867672998336;17.02510984543808;47.34182947332905;21.024589518222808;54.42393815696525;29.17809166537631;23.546586018925314;20.14311873856145;16.616605064382888;27.6474203069156;12.508135982645689;42.19068566512685;22.852546110974586;52.40113708909849;44.75295920467355;12.209417183723668;30.674727477127792;10.787332020561102;27.205140302612694;9.533653820594642;26.93979889424962;22.8067767182711;9.397153201840267;17.810537774226184;52.13800403036647;40.62152869601287;34.73177771889446;6.858434722169298;25.197560213912553;18.625253905072892;24.31099227598855;26.20294867121155;4.448197779421146;24.045754198794903;23.050348708495676;27.04870017811752;
34.807307276083414;25.336754837760243;0.0;25.46958186474963;17.48145949743108;34.49404044399855;13.052982081944908;27.448406735175773;39.92006060275718;11.091442178682094;18.721799223996086;11.177175989721059;44.69672936146444;23.960162396223783;26.55714488683802;50.83735195506061;25.888740151578528;38.21522980502872;36.03891697302087;16.619630377338375;40.47715448874263;11.90940637671008;46.81804336739678;19.178135458719133;36.66231384927435;41.777663398528865;33.0158371835302;20.668539505068804;57.63067063706589;20.78426601599218;54.05700780260403;52.37396675060997;49.3814200444586;48.085076058895126;46.024279608954686;8.098149339176224;41.49092317013393;38.11886709315242;4.542649745413411;37.710622945153006;21.755813540007836;12.11121287672826;17.71987586741649;19.40730387456169;50.00293962588341;47.63313909282152;21.14510315456501;24.332687857823913;27.81301792815898;6.006875088527164;30.211641962508637;4.670392827787398;44.931715998225954;25.555988208893915;44.250181648278875;9.50873098760653;49.10934950925084;53.63155774176769;58.20611209241285;52.932259739621266;36.45960389041985;8.104329382769128;10.62635188917266;9.346738585562024;14.964159683278472;29.449177944650653;23.24734377872049;39.71197951355118;45.56825308863517;39.44929809421378;38.589287277915915;50.189635713669496;41.99047968549161;35.22146723749739;2.396667148449247;12.82713430827287;18.349943992107782;17.134352904920586;28.48414899209105;30.293774752255704;4.777463154278479;47.757298631557475;5.626183335010151;46.4378135823328;13.634041482142992;25.200048363080203;6.596529720038472;39.022406000500325;22.530244497199416;46.96219255474897;28.23201570551659;50.33225222548725;18.521607402029797;13.575034644080985;31.340998865983003;29.410894687889517;11.7506542761287;5.058847580108221;29.78669047609028;9.24520586496973;22.132045073266603;25.448223498035336;26.172687804220796;12.92847191552418;33.53886415867757;17.916395587170793;12.745089978009734;28.75237959661913;11.846628933070575;52.597168096810535;31.884794427207;1.6715645634849132;45.471702256151794;39.47619197677101;14.109446891444794;30.280285218192063;22.43764115021459;52.519353521151615;26.479649628529042;21.009345495847786;31.991881959708003;18.631245703027187;35.17445929008469;23.90088389336415;32.298199063355135;17.46335033205286;7.184576531356564;30.071322338970802;12.370068652924187;31.633275865320027;24.22779865742183;2.6721269176871285;16.553526738826744;19.848739007830208;36.083045425700625;4.704439469246264;28.268517294048387;15.733926258067727;20.524441429282597;40.35082815865214;33.0236599279442;49.66130205304791;32.86796829710842;56.05543653623496;16.254731598073043;14.968771951423845;32.592188964567576;4.626630607760063;28.195343769009483;6.380164712645169;5.346743414749422;13.513786553120825;30.226572722775522;30.143196743016716;41.765483367271834;21.920319716673685;13.955008764711742;8.319310788981326;27.020113944584207;50.00515957575169;43.64618282920672;16.045617559021647;13.604920982530095;50.97196488541532;17.97034778938941;10.671596519420987;32.44279489436098;22.387920531942736;23.93278060967587;22.16868292926837;31.753721159666494;3.8987523446059353;44.085146429851484;25.112087472263383;17.746457690687162;7.8576051219186445;6.839880689629404;26.438179586913275;26.83424751949171;49.61239357904518;20.616426879039192;21.33633493332994;34.076148486112594;8.891840751377469;30.29635229359353;30.5295314477969;29.41182220952903;11.756788297347022;5.888933210181555;44.693655137031946;49.039037700319284;49.448167097170064;35.05520905259466;3.46981515825489;32.54540686613354;35.712483080523064;26.93151567423375;30.193976353772317;30.52235111639705;31.18517121779376;51.18515845180873;44.09180033689622;20.693000000682197;37.51598114775659;8.854924940839783;28.390530848023996;7.0143069869637396;27.85053475859269;28.02997922355986;18.81944475980274;32.35909933033811;49.2206875892681;22.03524205201126;30.320787213749014;35.52620153574053;25.53230374610937;43.67482066654063;42.441226900145516;49.4909776972852;44.21862317244552;30.189242838563217;38.98104520564588;38.68892495626545;45.44093473805857;26.814841548583527;21.387343565874993;27.71424304230213;47.953313390239025;27.98736492872487;45.02280823653693;9.281924132883043;32.1244324176239;11.030241675403769;12.55025261579253;20.102202866687403;16.507427725322568;18.27123359678701;2.20923960506583;50.11010245436862;16.897736695129982;43.73719936719536;5.297037960868049;18.135880596680018;8.172476756314753;41.58353397892227;34.60478345872657;33.284156050361126;33.24423202987937;24.654742185545416;10.597023093755656;45.71813907093009;23.19113096730688;23.962070319727804;38.54549156698532;20.778659138852856;25.071734519092523;26.870272782626692;26.569951604720444;44.78700989163618;15.707240053115424;30.084348261480073;33.32440669174994;31.725759948672774;31.59548711380538;30.769584194832014;52.28463085465795;45.821520545041054;41.17394726457296;21.96041623386281;28.495672530966814;32.92079136003362;26.31132617756842;27.689027828617117;23.874126104463254;26.17229620953565;43.843177614866704;37.79928155898249;23.0978534756299;18.992921725022946;13.139227808680648;19.79948768867979;36.87482710604189;7.270466043287187;10.5806770440077;29.760588738106737;54.687809595805504;13.295721515816927;31.073530820692405;22.19238869264914;37.85010179125459;28.077380623765197;15.291220841138479;26.098604288710323;24.841056186901636;58.14276218351098;26.355398836725414;18.846259641797673;10.507652465863513;24.087959619663884;16.000540216820312;15.565190853431012;25.06260596793769;48.3700031303795;20.759129746749437;17.927240682028046;25.345841324239995;41.430788227388355;24.633947614834618;25.285807967998995;29.211024046800922;23.097198458916022;24.936427767375825;19.827952321932088;23.77234757788005;14.304457911555291;41.636768180314334;21.655791638456996;31.146774103457847;30.234371148291505;27.23195584475995;21.716704778225363;26.481028600948942;26.593754943942574;18.603811555228003;11.237053474641083;16.278280899881764;52.74022934268455;40.507834369794296;32.77886653925844;33.11719672121986;32.20705752198143;20.751582210865884;22.076710739825405;24.151285794690626;26.719134646642;41.82375561101758;26.81111946570408;51.130044145005705;6.551313563648492;28.920775068363014;24.807323026586236;13.86775167833271;7.093747097940811;48.732619036623454;38.58750928000231;43.578131974149926;16.12305960188304;26.057696757749067;45.610391208194926;24.75471532122387;53.053034824823236;12.544486911628937;27.78077677650819;45.10209004475055;48.809584530245466;41.680527078462845;25.084943775491393;15.017900110112334;26.802976914087214;30.951675113518817;3.578955144690052;22.809256687807785;36.48493746822813;19.720072334036047;14.850855338335828;24.78440230660765;56.6047220087203;33.58908363244482;9.16182375287028;22.667195887743887;46.01646331200246;9.80878230515674;12.301082952993285;31.49913818958643;32.69024377434273;27.77923433369678;23.783957724203997;24.326948333002278;26.069591243923337;14.345303145135945;16.098605001549647;1.388034040489646;48.524204423302294;23.296735545454585;17.050952397540225;49.89907792049807;45.5590147528286;23.752955633555835;29.878527303048433;26.06119826847829;10.109436081183146;23.519647959909403;56.70064210674742;51.22244516136483;30.12850723032255;15.834291474250628;27.73144439334634;40.039432268376935;31.352030631491075;42.694331300829745;30.26318619379019;41.4351349597159;25.582225199061874;18.557485633776718;18.02282494276697;28.39533894023834;47.84041729120273;30.861065844931677;19.755617576447364;26.65564864249743;31.55263783373072;8.837373058556736;32.87963789969594;16.492733681483696;18.777608457912333;28.415742858214873;3.4940803749200016;16.276242444059033;24.426114161528748;32.43902529101958;18.396819438470743;16.526988354146038;23.609897063991728;22.502200869931986;48.73770862923599;28.469875869885986;31.840728457116874;32.09131871734241;16.940190055891367;17.561638060682245;6.388323682790327;37.083011178680394;8.338059651755916;21.37724236965262;44.900658138756775;22.821714931877146;49.678241563456204;45.76658865083951;49.94211788312008;17.96622683226544;39.181189784117294;24.654980569588705;55.87158157469697;38.27868978680618;47.218393798928716;24.5507799365688;26.111600569619885;27.35697127933145;16.381567856643322;10.73311066930244;14.864247031020469;23.082630376955688;11.715690138487837;33.84064298676597;7.215791591892304;35.06424261926777;41.48943302343212;14.92801527064058;29.12175809610739;35.998677431811835;22.826513724864505;20.721078225211283;23.319264824507975;50.06003285654439;8.265677228223243;27.99532762076887;41.77084091257381;23.06111097378098;21.004644080176057;8.965134403101697;42.93635822043303;36.308772272737734;1.835938398240214;53.2920634639506;9.841389566977023;29.6580586790235;18.875114601297582;30.520605195206123;27.311226801172136;57.19789946075452;54.73472112032636;23.50964491421812;19.08509807749672;6.223024065614172;40.49701384579974;44.56524078969845;54.08777567643747;50.76249063824651;45.517911207777196;5.533852990750317;58.28582535197138;46.56790127351848;14.635488106872963;9.162022399774164;18.307400015380413;15.96381452401534;34.89325193732383;33.2974497328338;27.166730191981614;50.535382127096895;19.94517119142775;45.152583833255626;31.153044283199318;32.73255353975995;20.85803412903424;47.20579218569305;21.446041109589995;25.18374925883711;20.92423930841457;22.746345835202778;14.906317000864124;50.537558986764076;12.36369099718318;34.12942911616402;25.73042586405822;52.11796354133447;44.90525486340913;15.310160209518223;13.729389235652816;41.27310978497532;32.267369549497445;28.629608339102333;20.987049297195345;13.891987107192477;25.08464878178539;22.46252063848295;51.21060889481308;26.56400341235155;38.63131453857311;19.97570723952145;26.106841186248268;10.087406222414161;23.425745959917627;30.301887244895443;18.71023773462527;41.51185087786702;37.69828596557639;43.72976598028205;39.483331010431144;56.80390596504541;6.100305059877666;52.63032113381433;12.00628219812352;21.0515518907218;22.638758894672463;29.632407987254265;42.77465165140239;16.938052471160265;19.782403854363427;20.249644841033085;22.896533707959026;12.21101663517355;16.924877738372814;8.66296503294268;4.325066734412716;42.58092476579877;37.081726794063684;13.498839113218548;12.256564412557243;44.830649045694635;50.88996089978242;30.06108893972015;12.001996433955366;15.757597450667305;35.22789854837962;34.49907140222851;39.95400840638908;17.398700476480776;22.75713572166794;12.641527253868269;22.62272028502544;39.751337290395476;50.85897534775712;45.125408856891;51.97634549678808;33.6507530349752;29.046537915630914;10.233338276526059;15.421785131416165;20.529655535635918;30.00356595136034;19.87507880073504;44.4862138748012;49.82246839061599;28.86993692392719;35.18776653771097;24.40637935567727;15.2628514682807;17.529475943094525;30.992248279620238;7.405533431083554;17.045647388959758;25.049902261187857;29.52255032759003;33.28037929583322;15.37023679986697;17.917846681169276;39.30848057639673;4.722974134244027;34.01592672138758;11.888736395258016;43.89732548235171;38.3205497287299;24.299519885705646;7.004825416268687;10.074916033337763;26.609658295458107;42.622431183033875;50.7010452872685;9.854745610755383;18.578972413521264;34.99184236328464;55.47354913369581;27.845395544098203;9.011194162008533;22.057227721410058;31.516958628134415;19.953004173890793;21.115605674917894;43.55725070689078;21.171202208771263;50.7462313734402;29.02451894297384;34.3662509659917;27.248219900836034;7.695686002939118;8.751026987095566;46.02215288037339;31.066345085918233;28.737578080073796;26.984270418604304;7.979511120781771;11.041464765085921;33.61263978684749;47.119154501161134;4.537419360402846;16.785516938746103;28.31671729379251;32.46395826545319;26.259908173450327;32.92435982337071;28.42177205507151;20.749298051662283;41.02771805416329;7.110532378360753;41.46177683148297;52.145762802539686;17.389056097174496;40.885723187999005;49.272400257095335;41.64193764108711;25.275614654065144;14.018350341133761;29.564495799582108;35.797005069554174;30.175581125842914;20.57262015168059;19.512876659763613;39.03534483261561;33.70335208815682;34.406815691666516;31.114325255595304;39.93694882305697;10.288189751661747;51.36266078084498;21.21481457413269;19.5027147777183;19.323068114956747;44.31279190441887;29.876305484218463;21.095678376459077;15.490829416598606;22.343000011813867;20.29213436682717;29.584578849421877;18.99858493635019;53.40113813707642;23.852929529992842;42.917940126563465;19.850858507672193;26.102177909853822;23.782301499933475;55.63971021711931;24.638897081747427;57.714934576744575;32.81698090705805;18.889073370101386;26.01466511896416;42.88189256607113;38.97013606621493;4.71144379764394;40.721439359062195;32.26991748720696;28.522410331704876;43.969992832137116;18.145237888245155;36.16512176468495;49.96543699861105;13.11620569706648;5.947597102422957;50.715844712821735;12.698947737335397;37.48717762107024;4.628111998406525;16.065825952513194;40.75496898617716;42.04857459535983;9.437496163392632;26.35202298471504;27.059267866033366;30.635350994147228;50.45610271130884;41.00888761675521;28.066662669900516;21.208659459815937;27.212950552148307;41.08725350292551;24.291373393339914;24.684385209844184;13.651976137208115;46.23126824925749;26.755757658533945;39.371284728112194;42.18580253102686;50.737343956802164;13.789610045182732;42.69129935813542;26.04417113271089;15.900880178942282;47.12973200034887;49.807450399979814;36.166619248379796;33.32008246484577;22.681668254148445;24.3702522313883;13.662779745575891;25.655215834329297;19.782976013897308;10.623319472796164;30.246209048329632;22.347628035329457;36.39144507502709;32.16943242347426;26.357028637521058;32.88407586877011;47.20290958771968;19.874045700072433;42.94166911855939;4.586784456873453;10.68031627506975;24.5025982786001;11.71950187074358;28.820802654895992;36.21669078935173;4.827537797255716;48.1272448782813;25.616675860458287;52.10303409034812;23.452063646737713;32.29284936541891;50.97119530062813;28.59079204550811;46.943100005959344;47.01310779540587;24.461885359979725;50.869779514987655;45.26867392296458;34.064082058330726;39.69532870582866;13.345039873985709;20.675274681899165;12.957112050589519;22.535531817659596;26.224334711585474;44.18998948040526;37.82645606754292;32.465058710089615;10.88239021620108;32.0333350196431;30.135323823944585;35.45307481132414;21.364975927013322;47.798970669791615;32.52899115999979;28.12135157213077;41.380889344630326;22.19041690612538;33.317105164855285;51.61644694930271;38.68254632165812;27.8004424544164;37.26888264316624;47.259028011150576;15.757578425819656;15.19757017960997;25.74283167235319;17.87956956327394;43.65275362702706;32.673753491443804;38.702399383435264;18.83659978967087;32.7654841389132;44.707727587765405;30.301351332768235;22.894784069442935;6.062971299235455;13.335836196984571;48.57907303812658;39.47572503673967;34.57073956420511;44.61508457753626;2.9715866137197935;25.237912634689867;5.966767481505462;7.998410519244671;11.316129293386565;26.66281297667864;48.7257574588865;2.033468886547759;50.76554325515153;20.348276823216292;51.94914508004377;25.441301624004605;49.716705997439945;9.866402237862749;27.80666054003166;54.481782070708526;27.347297962026918;43.284733458986665;51.049119256484616;32.465029709776;31.75550828883572;25.593171726714985;41.52751967447627;48.939347909547664;49.781882492131764;49.4833393157435;31.3308428127576;22.67727622477788;25.553344717698362;45.62925668965312;39.08629852403258;7.834413702397894;48.325596383883884;35.61451118556298;24.703739347463646;15.201377594443212;11.77286885050259;38.40655758282045;32.33667787490603;10.220496130126781;37.39343808777691;37.56946614422558;15.779079662276834;31.575813519233225;41.00612040094279;33.411839430004676;10.132775332703524;43.82752167363306;39.50105228995714;36.344741179004565;15.117568333394006;41.84335248061835;35.90789753513673;9.152389639403394;23.656976037352106;47.298022790642314;17.42841022665909;37.7161798660308;37.54082749664033;26.2460065439338;37.42321476208822;12.76102744115267;40.15090925995743;24.5594509002638;24.234953551435886;53.808773136859315;16.51046265672703;25.061490291798304;5.5772778689604765;19.63835366576702;24.011868603728526;17.682436081703006;22.74415636192173;30.208780777022348;12.22033841581211;15.328644868047068;7.618735310271814;12.450378232730102;26.999295713122738;48.35269496764372;12.572078358646815;31.21255722773566;33.72162892319082;40.078618626230785;5.402651592445163;46.44393533516314;31.382568321449597;13.0657719474067;22.557504418546486;48.483412277676976;23.740850560413932;41.14188421526036;38.70739350087917;12.144240592343403;43.14986096562949;10.151407277919992;16.004882693690952;42.51414920413317;9.02953622799447;44.52217919736145;13.266092358410646;50.786185192673486;17.87704320391079;54.898055360919244;12.947212496921676;21.655109475231306;17.043633212598845;21.29765544793354;40.88417077225487;9.811240912722727;33.079820172320076;16.56537133651198;39.528885223592916;53.34642698408153;7.4707348632672;22.243479006716054;26.04963130159111;32.937319715920545;18.529297554955942;31.319510504304375;42.76188933736692;22.944636440122213;6.379298337927066;9.528705391264;42.25499980201762;32.6211769425565;53.67831506066089;18.413315292754486;46.527333059294335;12.702504543374317;34.438671797562655;27.840194800229742;36.815932679306506;20.731129786873755;17.75027563410357;15.871311776343813;24.131327132163353;25.302762068581288;31.624996829195776;16.94446983792174;30.716469056944806;27.09789842017399;6.136415393088168;33.73352263119365;35.365252255566915;35.40715693005763;26.385257143991844;27.432056561467206;18.13075231470966;38.54059444981864;4.514196533847506;47.636477075104125;24.80536029977026;24.181312703106023;12.221043560570548;17.681604992326275;15.95375710321027;8.637288759455439;14.94934720734825;29.570641716451007;42.965930116763026;24.839878764827855;31.070302235391914;38.65649271614935;20.85263637661308;50.73571864325187;8.84592032610947;25.106036048559922;23.023193324702703;12.21793149248202;29.825806468035132;21.674034609377156;40.637791670642436;38.063022631115516;28.9611573030785;39.94650160231968;13.435737830102326;51.88224676964251;48.01328651812008;29.826026729132504;26.681962759945076;24.637668888483567;27.707558115605025;34.46303516860232;11.392079455861953;29.55938758952168;55.09503014512254;24.65980052492129;18.23698912924484;16.885650171069546;33.35264675366196;45.087642589558264;18.923348082928886;59.00318526925334;30.28443154415053;50.178281134107536;41.303573274702174;26.441811042211025;45.53888713372333;5.486510437974467;49.008021829691494;17.544888476958693;15.440028850627789;23.822678661670544;27.806081838840186;21.79667957128883;14.61304136239907;31.210906101554155;26.40881372196584;16.05984125856801;38.29990696568139;15.881149961216018;21.1242192314632;48.940899357153995;6.303725680358509;37.83134267586259;42.37170606576061;23.26792861315892;21.445545749604094;52.32663044957472;52.227796325467416;39.23777736638968;48.66450940393185;13.733044020355308;11.256269844804914;53.26375875491914;38.78223549301887;31.43024653902872;30.62556164494749;8.822759905017891;5.463003245812027;36.927110644924234;6.182353317295965;34.180249278112655;44.623721961281284;30.014366492415835;15.951176365001192;45.990129708661165;41.314013825096346;31.07948095025226;26.97374558343727;7.895751697761332;15.778445479388626;19.048602359188642;38.6966644706115;38.320718625543044;42.67828661933733;49.57142696843708;21.41362910965803;25.488066390535106;10.550053473900048;49.545129155810834;34.88718723162952;4.690674004206777;14.641401048917334;20.351912366446275;3.0582393547639755;32.102506877092125;47.222990994503945;13.302827031218802;21.2430206734564;28.481880072744215;15.964860442354398;30.850944821982416;29.109310455289318;31.504471484129795;2.1604186020447504;27.20897341873174;46.79926397606364;9.685968199350835;33.35255878819978;45.30407326825697;33.94070430507256;30.148671025271263;27.53104965337857;24.717986340547707;38.60290677097092;52.988398314435535;37.03763945907855;29.24503129597478;54.33650696923364;51.038037663836874;6.99353331353799;17.563065111135963;8.416627104416884;11.38825505917954;46.83981353617582;54.75178144054054;33.184079381025036;34.873680359479806;20.07237748219064;46.960238200790776;24.674281386728595;28.919576457749404;50.763286589413724;33.83311559344603;38.2214351452443;8.075030785575986;26.451941744965623;4.546247543929683;53.290716320303396;24.61163977972933;44.00567579853158;32.37473583171147;6.634573101910721;20.977937521561138;28.74264285727751;29.324429710573366;18.200812206933453;29.470612072343137;6.569903418827808;12.990238453151981;36.54477697228701;45.364500476668915;43.202741460259226;27.239965576044046;16.51747408610951;25.72931374679968;26.713864435289075;34.87295812129374;28.542988821813886;23.659481171278657;42.685300708702606;30.077887876576096;34.23756424882509;31.672334713336348;35.92184850005487;30.09674560713178;27.41614437222553;48.84795253663293;33.704914716380216;17.575676322209624;48.8721027086309;19.522460332472196;38.68764731928614;31.798980513407475;35.08015495638937;12.11981686820841;34.98993744365015;29.693872976367587;4.480629007469009;24.196127172149925;28.003652326689316;7.1443659311154075;19.209139281987287;25.835956232741914;21.694461744451303;33.08340179311717;15.385686493296259;17.844241411304857;28.42591529970069;11.790157092905034;33.4481661368798;30.152166088336156;42.940745490584774;54.41931447589206;27.38657778502193;21.766364088934075;23.5225896119133;46.94318063950209;26.8480955992675;45.460742348939824;14.005185029887981;10.552933392057485;13.250575006435046;56.66586475594564;57.37783988169277;14.710896977867028;18.261592498725584;48.50243996327907;26.270561898525415;35.602001702380754;26.039101435678486;20.761813600385178;40.86174716863728;18.196481032444122;13.075826918635;23.06851653389859;2.73311870102316;32.227079161532124;21.763640616618638;7.824684726818617;47.60224524473918;29.44890263006567;44.49037918402259;42.03743729102731;50.617892960062576;26.17918313600068;36.450169696954944;16.59707747892482;9.968931122019924;17.109485812616885;46.746166956027835;20.886561227325743;43.598973448221514;25.986212541633247;6.0699483800881815;4.056697229379883;47.02883209057494;21.511537949396867;21.32654963748759;31.71082240857314;22.92000007696363;25.728683599700492;18.78080032779775;47.88608747407676;19.100084619207866;1.9936624952792228;17.211179165920477;54.78604920381011;10.559014701401473;30.540808359642817;18.311713679784265;6.273586828660182;19.858212764134926;4.434330297958678;48.70175442003221;47.24923342220671;48.2217774198643;47.46839826839301;19.611525270529857;29.860401264450562;25.088180062740637;22.65820754367675;18.114823588698748;31.244865526885278;56.27855333397732;41.351274787705755;19.084571304231222;18.85493053198104;44.88386558674081;9.990986701488861;21.208609721154566;19.92362741638797;50.561563743652606;26.401614033981467;9.074309056330229;3.6931230617149677;38.588783439933046;20.26451901368146;28.492706553064977;19.958849844008448;6.716156804996406;19.90679512290088;21.850116384323353;29.17887448105469;19.77519896107638;27.283331513645944;4.977110391868056;29.037746207133985;15.891128404053338;43.916129933433496;6.851723669001262;12.041090487977783;45.39973013301324;22.618256466984985;14.724200987972374;1.916938289456506;19.0473151759234;23.91890229116468;20.53041858958408;52.9759320595477;31.820546454982992;23.42162331772534;34.51637275579626;38.26867858824801;40.57623211127154;32.76383006453461;34.439350809820176;30.827934763687107;2.147477319413468;29.831531096135876;32.04443457945723;25.150403318348737;19.867694138769874;25.799357043904628;8.438414776355254;32.40777132762936;53.162261121268145;22.697081122904684;27.803644291340653;21.905892357641928;25.339739012910144;13.75219823396571;27.095667668399464;37.736449489169935;37.39810060987822;23.342924118749345;26.125843222057203;15.488418459173753;31.354494343734792;43.63271973750553;43.61429250243852;12.847486571648721;23.273317067670074;47.33225496496983;30.636941408069557;19.722979496482186;25.622127575338812;11.514696159414711;19.344728406110015;15.991166487952105;46.877834529205856;28.877630458030673;17.989748342355085;38.51506370215379;30.537252755533444;30.168269781833047;21.31219467177923;5.592811822876471;13.132469887045987;27.707147165210472;17.68266788440421;11.636582996053011;20.85240286048746;18.5015597468866;22.468765063637083;18.19772527791481;27.32793179626791;42.770426576499055;42.92620063628507;48.73417326450951;29.18806302590375;24.12356265594295;38.822035339119054;54.4069655983666;15.349451301510754;17.805376826032994;24.121716427626154;20.436385140737315;25.44925660108914;22.369939542740017;39.22321664102977;26.10161849024444;36.91925305795071;30.509921332134702;21.44553244332324;28.93646170115829;40.437444776333166;18.96795561677029;20.978125715597173;14.282938017705588;50.64487709995514;57.462817359965854;10.377572536988607;37.79789189847551;47.40217706574411;39.932518551497886;50.69762999574882;18.72866529268015;18.300943659806965;47.44046086598915;38.28440241572658;56.34808122027679;23.536964464092065;43.10766776795103;40.26054914616041;28.976258585271296;28.547089381662826;31.050900736036855;48.57524164584292;43.157021026212654;7.629324354798053;29.23814118245958;27.168418316396505;51.40978369098172;14.813684102469345;50.851280455048574;18.25906642011859;36.71981959391496;38.625858101548076;51.26492950505488;45.15037363447882;16.811376907249095;50.50187763509652;13.837451411881565;36.64750439639891;50.40735467337085;20.946050833181047;32.4450554121852;12.100202876229762;56.686118875459236;31.857059953460844;57.67667739515866;46.493327070299515;1.8398932639488503;21.718410643684187;8.158061308850556;48.09002881743173;14.166042512198922;35.54504309845585;52.433341257938096;18.157212885338488;24.00071006596501;46.300144920630615;21.603350596717867;19.62034126593708;48.427833983572114;41.52207143582241;55.34353851379449;47.08432793769378;16.25920289245038;22.233432749814256;13.067922723426014;12.044868721649717;46.596020323672434;24.14254664798355;25.986574303948657;47.250390666164236;33.051851725910076;36.72134263456922;43.70636933159729;47.528085291840746;21.037047542381593;26.71081064774087;27.67198511661577;40.03673765047175;26.170073878483645;47.31781209102784;17.910652058732172;20.345317700598418;34.12893782612682;10.413724377726487;8.878836824422939;16.027700872601603;36.23199180685671;32.00903125649425;48.280044004147726;13.229660515941966;40.86660470122603;46.02780953660169;17.057670707247922;50.84716473536558;17.308551126089785;30.583595333175616;19.519617859980578;18.512297114607733;36.69844868585627;30.775107950706264;29.315099512839392;29.09935093458939;40.693479020750814;36.22040196446928;55.31538344377732;31.29987387681522;27.076926389757;30.696582654792643;47.07888763961083;32.479947067223655;31.620550436728085;26.65082776980631;27.56823375219166;18.588725921239014;42.7782170712535;20.54603359055394;28.3183590266127;38.63535368090868;24.417553789787956;36.89488796371169;41.07606150667914;26.91083843408386;32.024718395123834;26.072178524919472;21.608327175284412;23.861973394028603;43.40240844217297;58.22503095047852;58.66802179960274;39.07166779415694;27.542822530689183;10.72919736132566;29.31687042449522;16.74628651388004;26.542960188414376;28.390927924599467;23.811738836044476;33.51483788462953;50.001967307371295;16.32560992434195;25.14028981956719;53.85231042080191;35.69399873743426;45.79326113022408;21.248900367705904;26.34037382435508;2.5238610200666174;23.989821831773703;40.00677171424298;32.26121696426511;16.999420042256276;41.53137065494193;10.596019415134316;27.809182917099342;37.53272138890208;23.346733437859694;42.14306860364355;35.982321220334015;34.06506692786136;18.507556611456984;26.775162610259173;14.664228014515103;21.60972878895933;50.89305514593665;35.155755117291235;24.61865012659195;47.888878718798274;15.441404402029965;16.318454169514595;44.56200408248054;12.062827795387122;52.962734211934304;40.96253318844079;3.3435166771983797;13.42709211556741;14.286844709312517;12.630348873301827;11.55289051556963;27.885679649953744;29.4573522536128;32.57081248023436;19.28364419574028;50.50096393738638;22.082911980089307;41.867639490796584;26.42434824007638;43.11763791490347;29.034569581800305;24.791087160227512;44.786948437743696;42.16354704612133;17.39100047332589;9.793953846153636;16.88275286563529;34.471157866830595;21.111799412949612;20.43061950005145;45.778050394065225;36.2974875540442;30.117973639426808;39.055812848060775;54.127952228802876;33.09720817614901;26.780199736572644;21.05659734069503;41.849979676817256;21.740766396621986;30.310153121291048;19.017859242050307;30.099905870692815;13.431663323816064;27.255030960717736;33.92296625713343;21.00360948221948;32.09566567831825;47.214885903970824;44.732197595952094;35.41762320885962;47.2407021362853;22.845206982969366;29.77397056480976;18.558334444998774;27.700330681373025;37.73834303835119;19.382823673470003;39.649711434313765;22.03805407222833;20.50876175691649;33.253012116688936;20.38364007347167;46.83429768875382;17.6544293074253;39.80334394281834;7.070008558119576;25.37256570475221;19.58300536363149;22.859741597297873;21.583120211157812;32.21873624224523;32.45551093178221;17.575287093754998;30.96759307161713;35.847761075606364;19.344354191944632;24.76208610916465;32.56068299747077;28.48336658203564;45.72928106007669;23.991679257380362;20.52988456367112;36.11177682802785;23.537419744190696;16.96542890485658;26.866757702060376;9.553908048524548;28.463138319916144;24.730494513542666;15.225883566674614;53.30242952827035;18.22484415511702;34.11190424313613;41.719236486442696;26.57518297981358;23.72663545501345;36.258465082856496;46.68563624981896;9.306794275789207;34.42987341590974;43.642291498128785;25.282860289997036;41.694213726909865;18.230008169117763;20.224121460981827;42.35684546445463;30.60021011777447;10.132587623174025;29.575210440157957;28.7290341408183;23.09502885283383;40.51740092124452;27.674680632712786;14.372154417244232;0.33580950946216803;9.34699223545574;29.75523285837586;12.664691717079592;30.4768918522179;32.23417114606965;39.25749300415623;53.11274173342621;30.636015964927942;25.56045161642308;38.5255465008208;15.658274971549556;12.703646464777943;14.553314595775559;22.89512675516238;40.61550746767234;26.350933417625548;1.348905536238706;32.11363626828165;19.57053550211342;34.396630401809496;32.73380290396514;19.702744531433503;38.28173448174602;53.64057464482225;39.830196126296414;3.789837747844727;22.900337047088016;32.31441332688433;25.430755495547892;14.471895637199927;43.4971882578968;14.218123931682685;29.471960549998464;24.15244798724271;9.073100341555419;10.856095452222489;7.20402089810149;35.43803541950792;19.857782131971053;12.614948047770826;32.79478859621519;32.67848676291839;23.70762513899222;24.066571614927806;43.87919854301809;23.916704827152863;28.39258904643171;6.808073942082436;43.191400000395724;43.25533216259794;18.726831283237665;16.01627895493022;26.068845238646265;23.269942694304596;14.312857910520849;23.58027120901313;15.501750407871391;30.644648136700958;16.373764495047894;43.02657909306566;29.48520583198297;41.250533602179;17.367696668321848;10.62689127544487;24.339085550941494;11.157936463150099;33.45720395714234;32.89940196701474;6.939539954519794;31.790694403732026;0.9868078603825;37.86516416853364;39.14414689510008;4.248861899761741;42.43444517151962;41.396351988623984;44.24795944714632;44.02423385961585;29.26031444607805;50.375313302927694;15.711264778632156;46.32179616206319;11.575397387115029;21.782307966234917;28.959192675287103;9.879953662659405;20.472187190715935;24.517844122634116;47.50754338546558;9.426292830055699;24.43070693693868;29.239670793464104;50.27208284181524;7.203034350891636;16.185458854414016;33.815300517808716;16.8613320441707;12.176973407296396;32.9048724400941;35.11930580795075;28.648655904984764;52.91096978733802;9.764455429105388;16.639596779633493;31.83466379579404;1.7624618748527068;6.72193454459805;42.115457846962805;47.568314444371495;25.82761171392186;19.04077952762401;56.42588099215732;38.826298364322064;12.787177247255077;24.99042493061069;4.502138376489499;15.95384345172868;18.169315601679436;30.16419777477077;25.81933677641246;16.19560103494807;26.327699903621866;14.013747676505318;21.1602064335706;25.39955154717929;19.531572976359854;49.84700080927633;28.119568217949475;39.34961091103764;35.69466763653804;27.84767369783359;17.67114174151598;29.411077032162957;51.8032883914337;13.2228311784372;46.685683234409595;39.193335683418645;12.04785193085929;7.604723029313573;21.602035461575365;27.899463263434452;31.78233034350255;44.213326879703295;5.9619122244665235;59.373255056099765;46.6956576475135;31.336157662049597;37.02255060633081;24.91747804882462;30.911617691700783;28.935412854228886;19.254773116482394;13.901033653479633;30.954461050669313;19.035576472405594;45.88536872987573;35.85489845889831;26.706088804123855;18.490237725140172;14.745277566782697;10.39721150075805;5.789075754532153;5.5687561709016515;23.420135715795453;21.197578706420742;18.722323905539138;34.2122938299342;
45.428504285141145;15.321442560488835;25.46958186474963;0.0;33.002451909454855;45.8967533898539;21.655288566184467;43.57988461323356;52.15411563675373;20.860345349273047;40.090931019221586;14.59323891704755;57.57718335124353;9.378491723034664;45.9936602904092;67.36837597590058;31.280730660405972;49.684369448824;45.27240933243748;34.08643554827373;44.66675609753828;20.981290629831246;62.74552175264503;18.868338246831264;54.83864511503325;58.458571521722334;35.19417131384883;18.129396300789903;66.55294964515876;20.612135029055825;63.266916406225114;64.23961748218632;64.32080397131512;57.42932649953244;59.41166853175689;25.367074182304428;51.286764803697935;44.14227934108263;26.67840210434553;39.503499749732825;12.689763236217859;13.921002132759861;18.762300401786938;15.309207442941647;68.20365877162789;57.70242839539649;29.86326602398781;26.554431734410723;6.967594418384043;24.627765144436307;37.74219756137823;24.378001833332025;49.70242978492242;6.154653464871474;63.06614658850973;24.650028845447864;61.10048074152731;61.330929766835;67.4066250566422;63.7889381817662;51.39395253326485;17.681008634104984;26.97539759204833;24.873847692496867;22.88693914900678;42.78272628839963;13.720577014207219;56.13382037688296;65.29900278162405;56.12884913766801;39.94974261113945;61.04349088845581;56.55660584569129;47.092568566445166;23.467723519178094;27.994468262313717;31.34898867473134;23.20008074856596;4.690862972502453;32.03570808330829;25.18602223272577;57.53563832407127;21.865713394180133;64.27635885195802;20.797633310830673;46.81719625652795;25.455592337707728;43.59717303357343;37.19896134830403;62.41788038984821;38.98860688052904;58.0995488121764;37.15746880020851;12.660839407369444;48.34147517475252;47.440393337165354;33.95422146450324;29.05909977613032;49.51197994688403;17.70078991039265;40.80232074356199;20.641929608925757;35.33890791397934;17.347705695331914;33.99097331807264;35.81428108924077;20.521778122122186;21.460072200461504;16.188041063519982;65.18319079770372;29.171507593380053;24.887786328430618;50.15731524425948;42.02706221727447;28.68422600359125;51.183270310379235;39.53078144366624;65.30676277260895;31.83411937008749;23.841800536293917;10.297195489128814;23.517447822426224;55.86331820437883;28.57349647640478;30.668989514624137;29.75181690193173;25.875323763560807;11.17644075475073;14.149156264277648;41.975326473374565;44.28118290281041;28.049899370219542;37.624664846962084;28.856434500621084;48.288056607155816;21.311964195255076;47.27928530654145;30.542979553989262;7.57348357572022;58.54329980776809;40.85431196114484;67.85673812602029;39.138316496841206;66.63346460405808;38.73837612361957;34.948119788429;9.889813773147097;21.433852836061007;38.62390885775808;19.236438917665776;29.921488590458157;18.19373706637242;43.90243022717865;47.45494074030553;48.24821494451647;11.114188384269623;12.036235262900394;17.220794984753265;37.158120072462154;58.16933990926507;48.65889493720326;30.441134821619176;36.17179513828284;65.95896097431391;8.706605525155837;27.66180942905594;28.49783956790986;14.594003761806542;9.792352562597864;34.090112262519234;41.37338472566635;25.637037163980388;62.13317008721983;21.81403055617192;29.06520218668265;21.026672129050215;21.07522518564023;1.057725543921185;40.60980048075752;66.71423186112222;34.53232207839809;12.855255357355746;48.445960891045544;29.78990862451655;7.3795107176192;48.367346434429784;26.87358012150001;20.63203107880623;24.54723003604215;50.22158284137963;62.8599448011706;59.11961579821573;44.14706717093942;22.798574697757083;49.79834678288626;41.29872656776572;3.014680815722986;39.97280308374069;23.593507103534332;7.3839759068692725;63.06610810797328;56.84957032010377;39.04161625222733;44.26480427398248;17.16323033425384;33.84368399746371;28.139994351702157;5.856578349041424;49.276559626014766;31.771014680784567;14.254949531116068;64.54146691400864;6.024462606153628;32.26932990742519;35.672377672691496;37.217254290617106;51.247265185695895;48.40140114827577;68.20926137989817;55.29418665008519;9.666890350334223;43.69260205396318;48.296857306049795;56.79051388749684;4.598047014047988;40.3590045627305;7.1961146867893415;65.55449810063233;8.491363240343683;56.62115534811846;29.993103741155455;36.63013121052209;28.118494413990952;35.126375604028006;37.253730808916295;38.914040176599926;36.86950633358344;26.752872041292083;66.68903940238866;20.092803786486016;62.76885581736851;20.583245494173568;11.40434670943545;17.306072135733103;48.5441951018836;43.86474211601632;36.07247117555196;41.0514624514497;14.901976566703386;15.25444136107798;60.84291211816725;4.208673462563796;18.539535586292917;47.16018985457257;31.274016810110545;43.967944545008855;36.080264151316804;35.524600802054856;63.51645887172698;22.579013956088776;50.56025646219428;48.745217663041515;21.27885507131266;29.845379088337737;35.21242559330974;61.39177337840172;62.95992471052781;45.84210738339283;33.286359681095796;33.983063217673795;12.316359430230177;32.043475049222366;37.567929851049286;3.0960723846986573;4.2632193863416;51.143511588450934;39.57419786793652;18.405502414966847;38.0277846322416;33.624678886408404;39.47391007956392;39.82127439748072;30.353308228861447;16.019372621643353;7.6397129206892025;63.701878195069476;21.425833242800813;48.09672256926877;35.52229175110659;47.793071965419706;31.095883424050342;32.883478739248446;37.69446357535445;42.74974716702309;65.81291859740541;16.24512702058288;33.55887637424308;16.951005291033603;44.329625377123165;36.738937313880676;13.147337369792;13.148645634623822;64.37410109570715;20.20861988007669;7.830476618934348;43.553302089921104;50.24695901238698;1.0909983497764328;8.057347375752716;19.843245234007714;3.5935507214232083;46.34414157984659;25.803736875138444;11.053625964076389;12.364870174375627;59.12668069966576;17.896586681862132;6.694454062955365;45.00919612387294;47.97627868724335;41.18964864858986;1.2187267972306466;46.88455428392167;37.942259824172034;32.68450941357759;19.305137494525468;59.43527334035189;58.72719475642593;53.16951834982147;40.96100105831119;30.234050302639275;40.328719767512084;3.452319234910018;18.819743014433538;23.691070269801376;61.38398987656295;22.206812224177405;63.52402087548595;29.404888710869706;39.20076541058178;10.332894615044244;27.244129526692664;22.808544653929747;66.99562639026573;42.58514351434342;63.42011568619902;14.454518511217449;14.707537240169916;62.97470650321612;41.082984524814094;60.51281175455793;13.83984611413675;22.741515338022733;57.51581095375309;63.82527539707897;57.47791923221533;37.35860152448915;11.01153910667671;35.35230538508745;35.554760349734686;25.31255653521608;17.549357817913236;38.04853242063094;40.006030826688665;27.44030409912012;1.63429297357037;64.63312580518367;53.35109712795098;21.934666894497568;42.28522098539733;53.46014948783311;18.428001807354867;13.247018815729186;7.0774430722076955;10.433204684442554;18.70922468443251;7.261373230445096;3.0935410807497563;38.516266707081726;17.890418772016332;28.30769041280016;25.15944449163116;66.55917775855276;29.824414840011734;8.754525448982006;57.41534933402188;51.402973531075325;3.443461444745325;13.002345797417831;37.15273231669285;29.517290317705157;31.35137808280641;64.03334515473551;66.767415194334;46.09187606067552;12.456349018996812;18.432634986280526;56.63841610246411;49.4649037967598;62.24159409700149;36.25794573613461;58.95926021377862;1.2280133909192839;34.30999197739228;8.163308082531001;45.709845406469135;67.27269862339557;46.24389280971743;29.486483966675685;46.900775378103916;19.767892373422086;23.186486863185916;52.90933936410912;15.589257722632036;24.525026046511158;4.513711226560986;28.09565842595714;15.112003353460619;37.78672377165457;47.741049414231;29.547517455365078;9.936844096207158;11.620285016819045;42.410540088114075;60.04493808849756;29.945734131794328;51.34304810908418;52.47267402501079;8.724273911659733;35.644633269665114;19.649902129639234;55.83040234866749;22.109622863130255;40.28137056806156;57.47688263823902;38.823298805140006;64.67292537186322;63.33563546226208;57.95351018210491;22.507860598019995;49.201895024851105;32.29350009226136;66.36647983678051;56.59941357148498;63.223271140878026;37.55406849914807;18.289148472106152;48.20055414388969;10.837985711849687;34.29821999550113;10.645583343530943;19.699799061215543;34.190608011831266;47.284687264353316;30.216601652053836;46.09397534273219;47.284010946560116;33.778769736871546;23.49923770054104;51.12488817055591;4.8595251817142335;21.96789455791991;44.51351186586125;58.445186762532686;17.24572821220833;20.943587368978143;55.828197492267435;39.22311011970223;28.45460858668514;30.145411676315074;50.29225130245264;54.86022201417809;23.728049599974888;62.91798774349577;18.628446403655683;7.937602239329721;36.86811789590771;9.357956119122548;2.3317644803320072;65.53382048484367;66.52745477525666;7.602938058892078;26.288956291074044;21.570836815114458;45.26467657620805;64.00815125807031;65.9733518245235;62.25092977830841;62.692331323888475;27.66894410168547;66.49941876051004;59.24345707161078;14.281470706348832;22.150248119113964;7.162183159324857;27.673348194980925;37.92074151935531;35.51359754058544;21.968561297394448;65.37122367051445;31.394246924381815;54.34911771566769;40.236766271399944;32.846973422838076;12.038374203553534;66.03207523663824;9.358085080077512;21.198515128303832;30.6910394918141;27.936204016687636;37.53121988674788;69.14833476643332;13.170959767268805;52.859648683330185;35.415084769288924;62.06372336613182;61.38679600863781;23.60537725787064;30.328737328149398;57.14223307368579;46.42737235001377;36.80676241158134;33.01729596972273;11.672758349468637;10.863032606483426;3.9426340986675257;63.51939232562731;5.692159881812996;42.6195038943712;32.43990938884383;46.306605641771085;19.91722872722889;43.997309002818014;46.01663010272127;31.92027598756737;55.012202986505045;47.675716626114735;59.58261892469322;56.98180036845506;67.38313643454025;25.267258599981155;66.10562779344865;32.28030586979116;29.623777827794466;3.596566989287597;5.842105376203063;60.36173037076033;8.591553018313686;20.25413105198124;19.534991770260216;38.617761721341914;15.055621410361782;32.43708104913367;23.404672504022024;22.228272151837377;46.01568834776663;40.29101825527619;12.8527055358508;17.963316674668583;64.76962082923919;67.52756700119652;46.92026436942137;20.90562658718541;9.913487317688851;51.926292055740234;48.25925796507687;50.818605759580976;38.48750655434518;21.32196432662154;14.680698823823441;30.20586055369914;46.13901864916294;65.40967893321977;49.945589306946204;65.19580958216343;40.035994373088236;49.862366482577045;22.161457941706697;17.15891210183941;5.546436150770728;38.768640930276455;32.31134272407034;52.88108217044802;62.846991789984806;49.36626707130406;35.5775202817042;45.1817920990601;15.593752297274273;15.522426386629713;49.383922410366694;19.486166265102813;29.549782339540823;42.18366495901559;39.681274362538815;41.57873553963539;38.07425315132012;35.74094279820657;51.60534887444133;29.63147438802878;50.64199881555688;28.551493130838868;50.96210782951204;45.43972641130549;6.189781728898106;19.36158940893671;17.014510915069664;40.97539654524491;49.2583808289423;67.97506539112615;27.212866744740676;12.18449053079087;51.94083530675408;62.66315993766151;14.90971818201365;17.518537392987813;10.514492055910978;36.84886757558089;26.11594400304376;4.9789481680384675;59.879501336352014;31.931844518636836;56.96863049265237;49.97628235393198;10.144505180742375;28.565328209405852;17.828137439062413;22.61956613634769;57.57222602270804;40.58703184516381;45.877729191078856;14.192861792860027;31.125308258668227;20.70199015901492;9.313115847923703;60.14508623662244;27.317939136792155;36.905547613073566;15.44650508895298;27.504492025778003;41.96840059591481;42.9946794299605;8.85584583882564;23.67940198619801;61.212892233053;22.226498597377095;52.46821676558496;61.055912527731934;13.699377452331715;53.27462838390245;60.43672235983138;60.766192174042985;19.18915895503299;20.328081639992444;16.756884483173213;49.82519324120917;36.116605463093165;11.014046512720633;37.82975145470177;46.16897137705712;47.0305348752575;38.448235527249906;44.17200210079771;45.535722377570366;18.594491639621516;66.96935107456919;39.044739795609296;33.23564017286071;6.243151500101548;51.12194059897796;40.45031953930501;22.373279991428287;11.033991706449958;8.691907928248323;31.74177405936247;40.8550662708364;9.0399717830391;61.88211486340501;44.535298733164815;47.45699760465975;22.440232641427627;43.69659896680196;14.53446426871619;67.02984012848265;30.82892334740363;65.67247568170457;36.36966029852069;6.804925650589334;46.76543313759093;54.409925404359775;44.34625496176999;24.148364483804425;56.56813479359308;50.442009815258174;9.864304047134059;57.08619135685863;21.05667372559721;43.14186343251207;67.12442406456047;35.85448481349943;20.54690300836223;68.4990418032574;17.98512128003147;46.861906823919504;28.682747486993243;29.53452080292695;53.690879802328055;48.782978450313166;16.066316437969682;5.758866010993839;6.699395941472283;28.036697164046455;61.89668841198491;46.97636014973367;24.23796322421294;16.808086040323747;39.79602882529829;50.37533704605419;42.329573153635955;30.619817988692166;30.55181280165469;61.3545309328453;42.31357519615955;57.06983773192282;46.92823494728948;64.19956779058168;32.70087087935135;50.00719287341936;37.761365869477096;20.82941804737954;53.23887395233775;69.49741204419556;46.2833258615473;39.88338290526245;19.21686345743047;20.07624019355721;34.399374063825235;23.762084371700997;9.351368111097699;34.371788562388026;47.0478546440344;43.88971228388734;37.97478756400629;34.14140005252835;6.977362455709955;41.60753940743361;59.27673967658679;7.9621458849400435;58.84795528455213;29.381934977945328;21.705698822810124;1.84216725276452;16.626526174731534;41.54080121604182;49.45712476227655;27.32506799665436;55.92988851502757;25.82650175434489;60.65218867236343;41.991575972013564;39.21650456360012;58.07222223372844;26.462018549526533;53.50088804327976;59.87116208961414;39.47056776678257;62.22697478454074;49.85076238618656;52.880283774009;57.30122053222831;13.805779500462284;16.3245240517932;14.125293714528048;15.455387424618268;35.02761927136911;50.73851545393575;56.94539021809691;52.24555593241839;18.475596712214294;51.562962229279236;19.280331372468428;54.489886515840276;40.73548721345208;63.95556346019343;48.78749232441566;40.22729476343508;45.80557295263319;37.839930100727436;51.644584607241114;64.92430014558633;44.49425887007006;24.00159964636485;42.88324246139713;60.156961710674764;15.70283149568818;22.860673022173575;40.2324330617439;40.378662932473;57.98296527496566;36.895398636074724;40.29251862726925;11.508317975954354;49.40669878266578;63.663151551266544;42.190094183527506;2.6377592039971374;24.016800649895337;36.69458113200666;59.28144829800917;49.64388482739941;45.81834814120775;52.09625546686775;22.54758693877891;44.31426959270483;24.93957211723857;20.47551470805413;20.684456669041825;7.008778866611144;60.526696053227056;24.265037860106077;59.76065009457101;25.838594615990583;58.48020037710112;27.050984913534343;57.198663569152934;16.881035664709824;4.649730094193344;64.6732372838232;28.858624938927235;52.5917864735219;59.56255694661394;53.05394685877074;16.625418405481348;46.25970306914951;50.34576690196263;60.507835051504536;64.19094777940077;57.04705872933944;41.25578564658453;14.79649980029957;21.81479415235325;55.58769506066099;54.46849951560895;18.858556444733985;54.85406395596402;34.929861518175365;13.259576349206721;33.30841718420558;18.112964291831236;51.82604919589574;13.728545076058694;15.480149295705848;38.618218745576335;57.18770065801602;23.715073277202833;28.395372894612102;52.07234911851112;40.12082319442293;32.30882093725144;50.828278777486105;46.10301255713748;53.792109745427936;37.47736639043625;62.02937538837623;34.88030021290237;17.312488431309596;16.45351629481311;57.79161861673885;26.20819695899271;54.334480843882616;40.93582912175487;46.874602076672865;43.4167751591548;15.36920361445373;46.910036017368206;42.804478985814846;10.340658565197382;61.266530207488664;37.83882565885897;33.518330113751176;21.211902726454426;7.014665247830491;45.71636489663153;17.292994734988127;42.20333066195325;44.99148624553105;35.47581369491354;19.318578840961976;18.716568017774538;13.042250129174146;8.315117956550838;62.036935013832135;14.810680181631058;36.776558848924005;11.137455816364197;58.77700138106355;23.591491689900565;62.876928424734984;7.171583411435738;35.140523892083095;35.29248634523863;53.905415570495094;38.23708434319489;50.3253866465445;48.93541859231874;14.760172107365696;57.72320901274128;31.628056495854423;21.203984425364247;60.195873909181344;22.021445516735437;57.005689536646344;12.610906287081367;59.627718344319504;32.02376404507756;65.29902335223842;13.160835751979464;9.420008080611025;8.94267524799415;17.326057717938802;52.4590816758879;16.700162068683948;51.98456576902671;14.371525537502363;49.71377297505218;66.92631414446343;23.686279160666416;39.45938033594379;16.952506139987037;48.80930428817765;39.52320633861183;34.513516347402515;54.03921735554414;26.793366996038742;23.4379394066505;16.008944797555994;46.59545287957067;48.191400597834296;63.72688720616584;26.247451648221137;62.69271549051334;12.811952484240848;53.08114555988673;3.4273897917237117;50.785274799391814;41.79431385410339;7.852014394877526;37.29685250135043;11.15539249870131;44.28288496102491;30.17826113957531;34.83914731166422;21.592530303988166;24.03654277162318;20.802760664141037;9.996737161241963;49.40074301358162;53.82629470443131;41.95080186894644;12.577997144971382;19.979002882179834;44.54418913083051;24.204797322170858;63.0590849968974;1.7440185257091934;12.790007157698884;15.866615860992283;16.64684467816047;18.54274819219804;29.182331536629682;16.105733732841372;23.16585397271922;51.86692327886793;36.63612132200992;30.538993118132495;44.07679952124476;35.22193354510957;66.02868195809975;28.14654677372893;46.019314690627134;8.735093609089475;32.98523874859105;48.925303930711934;24.447608780907782;46.62393257130795;56.85031625557164;22.12195840505533;51.53115578142426;32.49190274150882;63.72485156830219;58.60527741266414;44.21369625524693;38.06025166189798;12.51863830214835;11.831657718450163;12.203106673566527;26.021945672701605;9.753419790037265;62.31216280763501;17.503686270103735;14.253599026888168;33.14830892734749;40.58205985979199;60.64950856320853;29.846185852042773;67.73823394237347;37.02389543336815;61.59701849565812;59.24363251961362;31.22446661065494;63.219752500177776;22.96979460037549;55.22533218383557;25.708304864572835;10.041639719151293;7.762227172968925;39.716427817709246;39.869772526780935;13.834499723228658;51.92159117164791;24.169534867520877;34.51008896243104;42.45389501710524;37.232628864308126;29.945744860877376;55.62885362621146;22.498622108505558;58.02955019533854;48.52652818979581;30.752998859593426;37.37159863402038;65.7547575442113;67.28978374892421;56.869434688834566;60.17031282973674;14.464098421457912;14.505094805446777;67.28901296192892;53.700838751866236;52.31015904874176;32.27931552946989;20.07648256478674;21.715456806037817;42.50539508700827;22.20225965840154;52.18777085727432;63.26351144154828;45.16264914731181;32.70760759344769;53.89628149166435;53.90776279835338;48.43725474337186;35.44116895409022;20.158900971889288;33.436265716792754;8.236900351432139;54.48180241125128;46.6673981971953;48.78947720431289;57.24754277273586;43.39500446860537;37.682916223654594;17.147427940417852;64.45228713818673;33.61590918886701;28.040093179703803;36.745424897809166;20.039328472446527;23.93413032729678;28.727775905167455;66.89669654270561;13.399873886032474;40.384295124965675;40.68280365874486;12.62139736441329;30.184406580910487;27.923245722046556;44.60466409180325;23.334292563262196;48.32474542696099;52.38769430876376;22.7196011471909;30.758612237763213;61.02364158290767;52.36508720266671;29.30401225177267;40.867436323153335;37.93224102954425;47.850368535737424;67.59464592104645;39.67646542676703;45.83595308222468;64.56289358575613;59.19233415914311;22.437549720683418;33.7698549159097;22.02041463835068;14.42866909469768;63.12600711498367;66.53788544431463;48.98728466441858;33.53431179371101;10.230890440083543;60.03534578329007;6.710088604298299;10.224028469041485;65.87221676301411;51.16446717917461;41.84497429702244;22.180012648565768;30.532857746261048;20.99470045557545;63.868365854708365;4.584587483755291;48.08030841710892;26.6359741543773;28.72883993174045;38.00187818472222;48.93992966389628;18.42751133894318;7.280115559179755;36.224899040114096;19.021461836373486;13.674653068200252;51.73067648245802;54.13195121090012;54.613209267071035;9.934095492517672;30.240013748905643;4.514710568459803;47.84061358808639;54.1764817838253;24.25532357100847;28.192984996948404;62.77320069020525;17.109115299853254;52.88653718864879;50.83186403248022;50.46347021136504;39.90853371778434;19.676423897686558;67.42917439901801;52.83711078012468;20.625965696647025;68.37992173089063;5.947838622186063;41.41622760809033;44.77591087575314;33.57965308820813;13.492498675415229;34.78397370414011;15.612930408739011;21.000833885270776;14.534184154928836;47.07851208056254;29.48146223650756;39.058996130083386;47.108070054959995;35.5809556927304;35.19239833511284;31.527605142709508;10.642396659271048;7.652484410688928;13.693833054103164;10.030787435067865;48.12087871250195;54.638233394236345;65.07035831275095;42.03091000104138;39.66936685368152;5.819033404322974;62.32938141257279;18.297093534749703;59.29235396830394;19.473270517868166;22.634834518405775;32.64716266972052;65.76190528561561;66.89525258761327;36.37867122174129;16.78136187317413;64.29146873596832;22.01402245208579;40.639356212930664;19.949331871932834;4.747850181344534;60.73642716427704;33.48865908142715;14.502686847610185;35.38819825628912;25.38274225814538;30.99132335726228;12.469761163386186;29.36474354789056;55.88682126129655;9.661295496645346;58.34488240035107;51.23856231013402;70.1628756510203;24.408166496652427;51.90213342350288;37.49893324008093;18.333619582404673;20.213387683495096;53.392869252943186;16.59910417201495;50.84878911358725;27.929723722123274;19.44897252810284;28.883984471588086;56.55889925648865;4.312423760913895;36.124422127057414;45.600051279920535;29.677831816282946;44.89710354414193;11.899040416439773;57.855876523086536;8.02263647785379;27.169874858280778;19.97716590822224;66.95124869916536;18.299149811579895;14.213408639651528;8.012826855533389;24.026280700823676;7.359527267133238;29.45738987558961;58.17409680418289;57.32514375822841;55.99255748772175;65.8841235896016;37.43041551067963;50.08981338976033;0.3817797497596806;22.64035750338665;20.435326050339516;40.812982215369956;65.77243830646195;47.384495757168196;37.909967751289926;17.849857901472234;58.688744703700436;24.760353790570264;35.200442475548925;19.575228580430135;63.79519758750277;26.991446312349638;21.4117580271689;26.178445183847366;53.40342006818839;22.6779756094972;10.114354525317031;6.175282608963458;24.697609910373746;27.64059787503824;29.329648829021437;23.46489936125739;39.97767006046701;16.075759052050287;22.34971160265538;36.37701104667838;32.51140828138298;60.55090906078628;28.876994788077404;27.485272845291426;55.96986549138869;36.39721066510739;33.761298144742824;24.22333729403247;6.682994972375101;42.358109652678365;30.919324959109566;63.386176837366975;41.24320118767458;30.165920585088745;52.39238432256861;56.398635639568774;43.3930065112712;26.851031498510118;48.62356759381564;32.950568539100935;26.93753758598152;33.79113816709458;52.08888383326558;46.53876520053061;8.12111434913744;0.4390518037004845;22.461262104770718;48.43811533157527;66.98536582854733;3.391011201193214;11.892300085102448;36.45026878406471;32.91756565198045;33.70240604973465;15.443318031795485;48.735509397219545;53.68294051387478;19.134609064559683;40.99692362696909;25.02044646433664;20.838426459377605;50.91526056202363;55.159934305439315;22.65725612774963;7.422039239838539;62.8967385618442;32.71456090488783;9.828263431777973;0.5976395462855318;15.127863675316526;17.273401452102092;10.561309533687371;60.70751674901762;31.000109994173055;8.808728790697005;57.685595872553854;50.718006164860135;37.903194440303984;17.761849011169044;19.9052492097367;13.43859482926867;22.96236674256421;39.93193197996584;34.2088119134831;42.364014802937646;15.746250053992513;11.694747887683683;35.28454905769861;4.292674977834293;54.81694674383085;46.50619944248074;63.23655001672187;39.65319874870451;42.69473365996954;48.47819553988047;63.62213470942465;25.00321835199293;17.454356952118154;27.23117615761927;41.62191120512652;9.751142876493367;13.084079007094587;57.011756914272176;18.26206727906065;45.12792586077618;10.400308822891006;25.386509669316144;15.169980215891735;58.0815544890189;24.954495357249527;30.661622981464415;12.295474308055182;59.6392161651769;67.49156039878753;20.050905408383137;56.77333993733645;66.01329126252865;56.92082486235543;62.55597070129947;24.597223381362294;12.14645080402027;66.70924015281736;52.750956525231274;66.57540091975133;16.150185197869607;52.43862872088461;57.399636773899104;18.288474129051217;35.79643722023751;17.273888887638385;57.17577958473318;48.520207324664824;19.565787981323478;35.335200150841224;28.348987971766945;66.25469912357511;21.25577464234546;62.23328592376305;8.858125850143276;51.15353610501284;49.719319634200325;59.31434738817215;62.53353173647179;35.89938935395974;62.13537872669979;11.632828837161268;36.42748545363869;64.0181271708605;4.668027778496588;26.254578532756963;29.08627096325923;64.28933216483252;8.643966569780968;66.95080627491426;56.979065711146596;26.705438584461493;30.423202375508147;17.39964795451077;63.28125792377206;11.986348335816484;38.4767369841766;59.68441442151688;14.117371575933399;40.5593175865643;59.51790073848624;20.56668184679763;18.26539652524348;66.30104448189016;50.91470965351122;64.34028668084284;61.82968346269184;15.654267842212045;11.322935831985129;18.040318624969753;35.00312573037583;58.58811141506009;20.15708333148404;3.18978982645788;54.1700993539425;10.260014887835801;55.707110741412905;49.6195716610077;57.58339320379313;7.099618582818434;44.469736823959344;46.05507906408855;58.659214633108874;11.600065602770483;66.91416627939653;14.645315128828555;41.35952730439958;54.70680650075732;17.147158987216827;21.442223125953593;15.702300316298548;50.257741495820596;29.659665757900893;58.24299310394536;14.717222691012124;60.99704826770606;58.201877696768435;16.842570720779317;58.23306893602527;39.26703310858733;50.53412588622057;39.117949991702005;37.42349555317028;47.492228354046695;25.240750097681666;34.43285898497809;27.868636767904395;59.13539784017834;45.941741740798584;66.02584149367532;28.049787936817154;45.51207048642457;41.494002392141496;66.63636993527554;8.292505050046728;46.63391603859746;19.57981616615721;46.59714279017657;9.94725100619407;59.180338946197196;5.349576500019043;44.70218239274824;53.02144332613219;8.47276198643996;50.16616269831778;60.31142794877575;11.153414883344189;51.2072923110575;38.65511213590015;37.63263508808591;28.70812862531337;62.963788593567635;66.23588212157158;67.49086000903294;54.22420232535143;47.31197685387184;14.825078714265567;45.609310842042106;23.937031205921407;39.00749870443254;17.341943777053785;23.193254567070078;41.43978868829718;59.370627180405556;11.425650267523357;26.335649293751455;60.680711005101045;38.684215546298255;54.05413095871045;6.405334875819964;38.37541585119513;27.93697902673553;1.7985015386006378;52.93769883047894;26.011283501252976;38.3498035133385;55.98952635583814;16.27062481048842;41.24295743138178;56.80422983913273;36.70481468452644;57.141959685741796;49.26282292215409;52.273852551129785;28.176173195094766;46.052941572360965;24.029211782452915;23.279542270914863;68.03843201632891;50.48651239535371;45.17503708044549;66.84302206252521;20.77584080687389;9.905723455495089;51.62647641447742;19.791246903629567;62.50028454433556;55.6110350856077;22.579873291996435;14.86253670949865;11.385971091101053;15.372735808566572;13.955386488308324;36.0650322324499;31.12136058118397;34.56107804171696;15.624075933350195;65.59351822206708;3.5615709715568484;52.35097855799015;29.432075794636237;55.65716002548767;4.049336047924551;25.48915097247244;52.4241955459044;46.04521767431129;8.181727220358475;24.67106936760407;8.610268312729042;10.383395275432973;11.385992064232456;26.23516069268631;60.52272589443417;37.981942159957384;5.345919162180038;46.966566172276345;61.972532240250274;52.002859385490765;38.21179115233197;41.333084608384205;54.41749033273713;34.65283068606574;11.637855278966942;9.326458617589662;27.60676776450746;19.525900388223693;44.776089101035794;50.14846982008474;4.589620696332245;8.222888342969574;53.654892885368504;58.95497472204092;45.05513858034873;53.6531209631196;31.275101435856374;10.343460304604989;11.36782010114841;47.73327414183795;43.45204733528738;33.67775887975314;51.83789573368887;26.502435327404168;19.251734726076407;31.952389640236017;8.150611542643187;52.15884290116099;27.18952512503376;57.10099391828777;19.25910654682377;20.09247832769635;5.9143633249474705;44.03583690027399;18.529793266801757;50.066617598152206;46.34426294034144;31.9811329674936;39.445753747788935;47.529794482766924;7.584059744517047;44.64976864824925;37.782227838821036;49.02938524389982;54.00811508863603;42.458953537317335;5.08979229302529;50.24690620169263;42.29001050119676;8.855758549844824;27.263657459238058;17.526640990340702;43.596278399245044;4.369451951835677;18.731221547699036;66.87310177096508;13.768048882714668;45.4797497368357;56.92775377116456;22.641324006720726;2.476566830717335;51.42241595381043;66.13263578193524;20.282212240754035;49.700111381852686;57.083263328105026;19.559771526756784;59.37795103224371;21.043845982347175;33.45497559414612;49.205726466818746;15.183402385341877;32.38223467323761;25.141640298520425;11.812630471777313;3.4472872574041244;54.880394335808894;4.763162392636782;24.558096686519725;25.229093444302652;30.386190087540815;41.14689950539515;25.075490950208994;8.725633122310676;12.919229663264135;55.65433516671227;66.22466526061551;41.124210271540704;34.83050958147901;58.604324966913765;16.928599160313556;34.64053246540406;11.701301630174267;32.74907098075844;55.57328687308959;13.098599304297098;26.509876610224826;13.319800315393163;8.911997280537944;32.362057613473446;50.086742216333164;35.95704907691539;57.48533878222729;63.83931786374702;44.66185131371267;22.27215742920138;43.10491475870985;27.775210729493292;26.422855375515173;15.52328627365051;50.222230689748436;15.402821259497875;25.026405083775867;44.176975201465346;17.759474346168716;16.946808621563655;30.760019087139877;36.07212929230125;41.34700182406602;13.554176967276955;31.71091967718741;44.81024201044605;13.40096698605376;15.42710191923803;60.03712342553291;11.894839046573818;17.371349181899784;21.398799554541977;58.06807228074991;56.93735878927575;7.013870538635093;24.78314834489766;46.77980393378375;42.004842761501735;28.703431255420643;21.829499063481165;13.71217118306268;18.602859901056167;22.087885364540693;59.003424103004036;42.94678034496163;57.392865266042705;38.140999910566606;19.184706342045875;43.08821850517434;17.145921757154355;35.84408585200204;8.355001881921416;18.59801307097125;6.977795320844159;26.306817215173112;54.10298477538672;54.93586013936262;26.846856068486343;59.4662963863909;60.94062849706993;52.229064164709584;54.124972453901144;19.284174476297725;62.65423981185629;29.497588833263652;64.88218361301358;14.179979309888449;42.309348499007164;18.852726009299435;17.129146650759978;26.598229377221056;18.157228872008382;53.37568963070753;23.09192788422127;4.566753933355955;37.36058799890057;65.99852895539314;20.20814238906029;9.659857284698088;46.96084282918007;8.971928168980671;13.293160527263518;51.18952803769443;33.6067027219049;25.6855590566527;64.61644393989165;26.459197521961315;23.620489176167474;50.13859970416782;24.652197190668645;19.574669741048922;57.83631531088281;54.996824101335825;19.09769494143129;8.952577970015714;64.03919581264488;51.49371659841907;19.67794738550856;7.874512106446273;25.236423081574795;37.11163825375262;8.371094618971023;48.31040958620654;32.0181856255162;10.507440414218543;28.854122453785365;24.619751814395855;4.594120329671729;5.947486808934451;8.487958410265863;64.62365658048648;2.8861271796606256;49.65302874738188;55.72367100632961;15.483202444621353;25.526637081046985;31.779542428720806;61.82610908252156;28.920709622048822;65.6419846120116;44.1365004927011;16.620293117264044;24.67169734768703;4.452181467131705;40.14415263529476;27.82335669863595;56.01618571983283;26.577597950779783;67.36385127712305;58.63662353715019;8.805869785640544;45.034483583793076;25.150293098341493;40.705102889632506;8.457093057878096;36.36652827940463;30.77397668880591;24.60099472371408;7.390891549729922;63.82979559230533;52.38381543994531;44.91108400769801;15.174273309464478;16.41821150036232;24.926146117260128;21.221969826967168;22.978105415753074;11.034640648677298;34.95086259861356;11.861565891482462;41.39892776463623;
17.349869232325503;23.53278974576888;17.48145949743108;33.002451909454855;0.0;17.012601541276872;11.352532242139977;10.98694686683651;22.550932596155246;12.4789908979121;9.719338284740981;23.58052158873002;27.519180665929433;26.32257940451246;13.15749390543842;35.1705779756245;12.117652575312688;20.752034043978554;18.714383326880167;2.4026787816385724;24.281096616754795;28.63348016640059;30.76793104631768;15.928044844419231;21.919617334914335;26.051214988286535;18.927024630400325;17.528381497864686;40.14953429578677;15.552009384128226;36.57593213009915;35.10346212153074;32.92652912085753;30.606270265634667;28.991565920838436;10.140155221935482;24.021843117131507;21.478049092409595;12.94200098928029;22.897290458591158;22.457228214874437;24.649515482803565;15.234937077506057;19.02961751622255;35.41759092846454;30.156445879255898;7.508716407686397;13.96447715313686;31.413265160927647;12.211754750901664;13.878825760772159;13.507012828655572;28.24734066339432;29.641255124575213;30.118361114939553;9.66478322595513;31.823433535996333;36.20545284166473;40.72955746068307;35.53298483136934;19.72389692026726;21.85082136824235;7.451809925795692;9.597260052547405;10.293348905561649;12.042651280716044;22.8186091047967;23.791004102155025;32.29660947341322;23.675990586344728;23.855664232980164;32.77055846368388;25.250289656139913;17.757858378273593;19.126578774212092;5.5100030178931085;2.904047077326612;10.784176100557696;33.69524159219733;17.284146790503158;13.004726684699476;30.276210451156036;14.849681645624282;31.548640565894726;12.20950081644932;15.189085259339011;11.301436754180335;22.813530038269132;5.135932736222532;30.68813005846855;10.978839403220583;32.928983469698;5.0040796393062;25.855480313661523;15.588153716338116;14.457733085720964;9.183973151975295;13.498127459449877;16.636118395500322;17.07141336557437;8.019171244016803;19.79433336413188;9.83609060139264;15.738636468943199;20.350848837583136;3.525236286629245;29.337974830278462;22.832833094400005;26.46120923895837;35.46695483312776;21.29517625673364;16.06931391780616;28.7845301078956;24.0559074273922;4.466891595325817;18.68052098619029;6.533521452712436;35.43337743251774;12.471845219392799;12.93222095359056;34.44224720462494;11.36746997960311;23.100228054067657;11.80995790075194;20.828502242949128;3.9943477387810833;10.630300454421102;31.34303945123221;19.844645119453542;14.282879715622723;11.818765336543061;16.551304796217163;8.013488052619797;7.09865005823442;18.65619112263207;16.75521222221787;14.316054623955955;2.4820374561853997;31.75943315922794;25.662883214181576;16.222414126792426;35.06891029254559;16.685409708057925;38.6497682286659;10.631989917676236;5.774506303656272;35.625877794423474;20.507355874884542;11.031863884622162;18.401750006350674;14.169278189256124;29.343045973751515;12.90224056739319;14.593586346909;24.779163692252144;23.69502193889967;25.73392570689725;19.695271977053295;10.08372937534449;32.57179219385003;26.959507885866763;2.5643459812739824;9.936805151985261;34.56192223773899;29.144026260766825;7.100176729786281;22.481925065853446;21.519888150433033;26.032067969879336;5.363763127496572;14.540968447662987;13.668505990000801;29.325152278187957;18.55867948217032;4.990463357587581;24.428215274478784;23.285854258034984;34.05161593645117;9.427113719422952;34.266692008022204;3.2199709693727114;22.06195279775049;17.061464897413572;8.97204904559568;34.224438814600006;15.419662207723787;19.746548053447217;12.542021960895507;12.356619982748198;27.81565438263434;32.18049264172032;31.967567887739953;17.791026051036134;16.123042229450256;17.00545806288496;19.452969766457127;32.85134762613192;13.046110298685727;23.445015019516166;35.53601238376225;33.90449777547974;26.87843292012632;6.305213983031811;20.693808250232333;18.497575764788973;13.613104537441375;10.54300508485517;32.14579927489115;17.10056959075346;2.952334892516531;32.145801480466716;32.92463659785697;27.332102885625055;17.16534206555645;22.027084266061134;8.257833326382785;26.40393856559241;25.555047342045146;35.31030626084722;26.774252174991084;32.491703881223735;22.72480838613059;21.259144337405306;28.03061459109349;31.768674150837544;7.757802573894185;31.163067631411618;32.914315066098006;30.65729266063211;27.63550192722211;8.599493371481802;16.931375659928158;6.648796610188042;9.81105755603569;4.288096078857691;10.585111837741044;4.784461203425048;15.50373493822772;34.46013293291411;33.25893445031293;29.794183199508524;17.219023616407124;21.75382452678669;20.652717153533377;24.494311564279787;17.327212426928348;18.781075549938382;16.430225841255677;23.19176118066281;23.409876258740578;29.275589172468397;29.129712877002145;19.91745627416087;21.244046426829374;5.767286952100134;11.069745802669695;10.359944857154995;10.251942472165238;30.584093710638964;10.805779377986598;17.89192340661948;16.704867141894873;26.543374943977806;20.459633024001175;15.926776401155724;34.80370385945337;30.446706626833343;24.752507266620984;5.609424964813499;13.664059279288383;34.262859724881594;12.106888510888032;10.760280427530725;33.01375430676116;31.313126812528335;26.61342446915825;22.980936402405323;19.241360582254835;5.934390356113473;6.5873687014688915;7.516502664826972;21.62411503994699;11.548634002346136;24.48391158339151;33.31895373029575;37.206369746656534;11.576740396893706;15.330032358290195;4.793996017434869;20.403913863492146;15.045570375255885;2.792991282911609;8.799675478396233;9.748139208029395;40.692357685566556;23.89170254866698;1.434137164934644;25.230631005740058;11.971479621135547;7.217472921180616;29.164072618945852;24.76774016115743;32.38462525042353;15.873471589303481;27.971417228409972;10.559571107886242;24.037284878714757;32.65969228540594;28.253334571417412;24.50350867100144;32.3931721529244;14.593630537751073;10.091773954817048;25.072063852924718;21.136601384250604;26.43538907610771;18.447023921218843;36.11128055072698;13.230198890870543;15.587634584040151;8.756222942531943;33.512046640740856;14.333019642701865;6.144216439774583;8.239741914730054;14.15883393382211;35.42788990961566;25.843359401408218;20.380117257887164;16.302856943054554;20.999055268464645;8.106344065506942;29.821346603494366;19.883046131505054;18.8791330867986;28.38170032444574;20.088456585373326;33.9417502495252;11.70188979893548;11.73760179256015;26.40227278165214;5.798825807529816;12.706785187990441;34.183391013376074;22.649270498572264;30.422280683115886;30.496503157729077;24.652740112013273;30.380510638219377;8.303282097028275;35.651813185246546;25.410614920874803;20.78960953335975;27.83740926528382;32.37641425138399;25.46622908208581;7.705814534107318;22.754768612489343;10.645163397797864;15.971547588365567;21.05829405197492;19.648017186947094;21.998991329044234;8.456138139374284;5.576268791552633;31.627698790358625;39.14268332130371;20.408730717437628;12.205248869703206;9.794382174834084;28.713810976333853;25.34111812288509;22.07431702595835;36.345919308611876;35.34281767875524;23.67654376146615;27.54248625041158;33.500582836596415;8.620397150006667;30.08421583532419;4.9187610738839735;18.863074472135683;33.80110201660965;10.054589031170398;24.864032671352287;32.52601410238537;28.569828573005456;29.920013119487265;29.90837140602976;8.909188977724433;7.455861867786367;9.077208373177848;39.28105465989098;35.05905372480539;13.674706368149758;29.062228262917234;23.818043190647206;24.22957866753669;16.494375978281635;29.239163391536405;14.676200860525656;26.254883688170604;32.45013675471799;1.336014782983977;28.663988977466897;12.807930204808398;34.2814884869921;14.136895422429337;6.36544208728254;14.32606940417836;27.366841608683853;26.086448641018173;20.02718740885594;17.640170198839442;10.498804382818594;33.730166164048214;14.861841604570788;30.958139626205657;6.945369443204246;15.734773099873255;4.984467155019689;23.33156571464929;24.561771679144275;10.076827484113114;31.352952824915846;16.36203521355399;18.388030702614607;19.70038485676801;27.08417419217245;3.6027507405531702;21.39603307064719;22.84638007994317;12.50791780021225;7.655526607540707;27.66354387581446;6.052392749250961;33.25078258831735;30.678240037539286;32.52119901268564;11.911101166656815;21.716930543214374;9.800018649101021;38.45724236009916;23.6747974204182;31.214419560778047;7.087742996238512;22.200649572194465;15.853022921947124;28.61855291833984;11.595211885261843;25.09132871227761;18.22504736563067;9.6206281967699;16.565648476005652;11.48994624897026;17.586009646164065;24.69758654558352;4.243530490449815;21.813240295200206;19.32972754166511;32.844006527481305;14.338402141578834;12.84178482738304;32.61138284900138;21.003613317718024;22.33303006402531;24.851533594658036;6.412829960540089;8.680534658580306;9.080413440797651;25.72207879860836;21.88863426289325;17.287119682321386;35.81687491319125;15.41283395443235;32.98425050412423;4.315914729082149;33.124380490064325;33.834002894779886;39.72320033649244;37.476048668826664;27.12988707295277;8.995034807386979;14.628086121581617;24.092817054901694;31.00949859284013;36.83836137454262;33.41914139104583;30.16183576630941;12.049201730953179;40.812145948640286;29.375592193461696;18.753890219868246;11.99836315494996;27.15829427207985;5.570299529067378;19.931953204517683;19.117940094036353;20.659554292274407;34.057591005201814;4.656667548815274;27.68955475126351;14.12435838224397;19.985848918237274;22.37721364952938;33.101175237652534;24.660590523513967;19.102063573833473;6.481034807519865;11.036469956568085;10.400232560970826;36.27629777467946;22.187531849092128;19.862759674144343;9.226308483778885;34.65032959189073;29.118798388470083;9.652591722033673;3.787991159714982;25.086150030576903;15.129956780662267;12.273701655891939;4.544279619698859;24.695199286685067;26.301295305121513;31.79731884297392;34.006536565647984;30.864971974672564;22.692201918178686;3.71535953404843;13.75099935794125;13.830596248600623;11.899418036495893;13.720260250425882;2.665879614235089;24.425532128724676;20.251368045907437;27.585310204949657;24.25432180219634;39.402939126844345;11.806842784306873;35.72313444428516;6.701967469452449;7.627992184319325;31.775499100130585;34.4451305122195;27.65858400452444;26.657883957507938;15.123508909724025;16.06592029569699;5.95942927011003;26.100675438196486;0.6200403729142424;25.951797041141646;20.847262185050422;26.488099707653536;21.676323658925572;25.95772464094373;27.914786959796466;31.77332059914693;35.28411687259096;14.172585979377642;28.70502747335752;24.14410831440073;19.370818133872348;17.316725024298872;22.475849814743867;8.440562313701792;16.638034962486802;26.408169045466835;8.926216761981578;22.892281561316903;34.27689026128994;28.41727802059257;34.99010472629606;17.31586597240057;17.387624457498347;11.487288730842753;15.959770717068073;30.2198902324093;13.196294028380752;3.70309026806688;27.09110001329587;32.75654814166765;16.763159270926128;21.624322950820726;13.079842138230445;30.098206730074992;18.00956470122855;16.388885304173836;22.921088053028182;3.9545852087447675;9.232925663035385;12.32528198948842;16.31059756027565;10.73345278839161;3.4171455804508803;21.93912948256641;14.94084118900666;18.081878734720853;5.8149373073056845;26.708406952403273;21.345826322179942;28.587606852424543;22.164305282941783;24.66584161040841;9.323207494567399;25.564543706149575;35.477828223241815;7.9188484557190115;21.214756737212344;19.29322913835592;38.075598324652745;26.35740488780904;17.60236552052381;24.205281791150032;16.013859222006435;9.900184654427983;30.636013669940457;27.65715858614128;5.662632944272936;33.53848690873718;17.568386430843653;38.35519857343111;15.837570183094424;19.468094547584233;11.787722977306393;28.639519955599336;13.922516299486425;13.020396403981326;25.93191102250759;11.342183404471356;12.655090647137722;37.84671063300057;30.01331699615575;13.051024062945915;6.458105166179212;26.509362696103175;23.187743911224807;9.500529295769597;15.570400659335306;30.911527285598844;12.851638505610188;28.254891489275654;13.229417624112395;23.995165745259914;34.6677116751861;31.49806329680795;23.55407435689039;31.876574897106654;27.775746823037267;20.699295634369136;12.698539166160234;27.034576425510977;18.724604952795243;14.636757315951776;22.98744440392503;5.268001560642232;22.019225103691372;16.400474122134955;19.018687838155707;13.705744054723315;23.29972979075986;15.213621629310646;35.23000461590324;6.126172941526575;2.4594561495822527;28.532466073638513;27.16013007176992;12.562766777516577;14.29539880139375;22.34425966511038;25.643402516371886;4.743952053846908;12.168822956387153;30.813472012759064;35.93198494261774;12.446711415306345;26.418967577817547;13.241436095147712;10.712702794555927;22.683938347852685;38.326959182182044;10.885335197846196;40.252015458193426;17.992374546471694;28.524493705768514;14.480756737027301;25.46496716385342;22.47787962416436;13.615070826779286;24.51095328262508;17.47476888553123;30.384093278084222;26.833848444032864;13.37309004128183;19.371525623176044;34.66009011865656;10.183395907034264;16.274717836596757;35.83388355103172;28.40219892465572;20.10398051574129;13.756148856161204;3.5448133710446275;23.52118931866064;24.991254352860306;21.600094049965556;30.616255646328035;30.767498511407442;20.465468807684374;33.10351532275706;24.19534866882793;20.02834363954648;18.970071718699437;9.734594247681917;23.653329690765265;9.337836824103555;11.104650330605784;3.832691185311698;29.797661461906916;9.941571610302704;24.286962654011045;25.669194312335236;33.79950784846285;4.649613335589421;25.491639091299803;8.720429875546028;12.584895694011948;30.03160601451597;36.497970093085485;18.729465922564337;16.95458950380699;18.249686640777604;19.140755600270435;6.867958043267638;17.64087386246269;31.92159616591209;11.966396131550466;14.32277080828909;12.666500945872052;21.91219533702428;18.426600315000144;29.8955944416464;15.82355469767384;29.907644580839026;25.118262758755897;26.80853643117037;14.755847261043245;27.596793352358475;31.342305982877885;16.88065307210383;11.345415200435996;18.954689652342978;12.735084782094368;30.745671361197914;15.994260575485994;34.63586213039757;9.091019785770836;15.91354019863051;33.632159953610184;19.032146605595663;29.763972425748822;29.86686957635356;7.280581124567232;33.510355420495515;28.6214681960697;19.880131788872777;24.547479698980435;26.689409841105142;18.981293070216182;19.460557558073678;20.998613236438246;10.071859454406574;27.094065789367285;23.94486967265787;19.323190190726425;15.081628019895975;18.60894708977193;25.980260393021286;21.4877284247202;8.306644699585952;31.883333601168157;16.326883344455318;10.656640399066754;25.027357504549194;5.1675648703296995;18.67122094582036;34.64876853112893;22.06761506970836;19.889881268979728;20.839836332181942;30.12551740517093;17.389461488842873;10.375943229390964;8.453406059375402;11.494690187242654;26.863271749037985;17.517653595568312;23.837954721618267;21.86257704830917;16.807083076217047;30.701141681100093;12.823659157248594;31.14057989752304;23.44769774136791;11.523682980094792;31.13705024384434;22.00302283130329;17.090012358669565;27.336498243352203;18.641684622233413;11.447812929804536;12.076983135551304;14.432632382356593;27.950464408661077;30.177289381829723;31.405711326747227;16.160418056241536;33.28841317073382;10.516349449212317;34.67140426174369;14.831135187817999;32.34974354023582;24.21916941218149;32.857697936453164;37.03677081518192;15.742107453036951;25.828276337002357;33.587991222552596;20.3359622142348;29.761557282527086;13.968991272357265;24.132198188734026;31.58878158457006;33.13104722776896;32.1103075753405;14.074056914207247;21.594247816798507;19.02015155853919;28.1479388493128;22.6134701355752;16.714777066021828;31.118243191639735;22.585011778101872;24.369719459068538;3.330959362806838;15.174503029523303;21.234210800149754;32.47945049966766;20.132134284865764;22.92412302638317;24.196729064544346;9.685997418503627;21.425225843688867;23.539828759463465;16.977110473589978;9.451817146481261;26.652712724485955;22.59763234306106;21.02475917870911;9.928512772483028;29.065842122525307;23.013232511689107;17.795064394454013;21.192936236226938;29.83612528059268;7.887926346813601;21.86792134184631;21.98724240185638;14.50593335940121;20.847931461889758;27.08357151326114;23.17238303869884;9.82500584534293;25.916451073073176;36.40103893607226;8.465702569325593;9.47447263689906;15.726491757725704;30.19176884234868;14.331056804468728;16.521494036498904;9.636704594030665;13.206571841851007;11.085904600336324;13.883657836261621;22.468991045077335;23.34946716908469;29.72054623056868;31.441909883136375;18.75180324378728;15.650971917118074;36.33839966924988;25.816381624006816;13.40943945237261;30.656077969881608;36.05063303983958;8.963975093395137;5.291909183875047;31.489655023763806;6.362415342230691;23.716202449535803;21.23675747556695;25.733286245511447;26.437113850345877;8.670658804715066;32.67929771995377;27.46232560073301;26.011764047560042;27.261850218294025;25.09565340778466;33.31310864892593;1.624209048712829;37.47030296240437;25.283195818598752;24.732110657441407;24.51377052716374;18.627039781701143;23.45190014270596;23.93179528698685;18.982127509887388;30.93256961702028;22.055307533529902;36.4792634285874;24.808491679889986;6.457136091372312;23.088070265921395;16.531019478709304;8.904813634567631;17.06950174200939;25.3215346091597;12.24082901251056;12.724703408141288;20.383519897256523;25.866127645009833;16.04986113228047;36.22129554004881;8.515489805963659;30.59522569734988;22.53793604678327;20.090262270402906;33.735910466692005;19.753067157364043;10.543525240569577;25.94217552459275;8.394704972568654;25.29442611843715;11.392802064937783;20.2728802696784;3.069736939355427;25.080498736131776;19.051690746562688;15.672758353353029;37.36553635864175;18.28320009455159;20.861467624485684;9.556962161381056;27.462758864607014;14.34794565295808;21.874585579587002;13.754660345938069;31.359213179235056;33.2708782089098;24.235555901272143;26.72548842285814;32.96590248176318;14.775642769207664;9.018876027147124;29.991698133128118;22.588740446433473;25.542184364504312;7.6015053779888575;19.303912361680233;22.174611769559576;3.3718901326521036;34.45162902850097;8.635935291717928;13.919331437100242;26.05563682974441;7.151214028659818;15.949774500789728;13.00065034220188;23.840168739561477;23.868477259226264;22.606044839682756;22.506011941992544;4.940434351447286;34.60278521302627;30.560596713093993;12.673451336108483;9.3914570634362;24.813012109419212;28.237191685116933;36.61080544095427;7.632693010355278;31.66038042616793;37.69781938143034;21.33686139317533;19.359261703078776;0.9222746856247706;16.72785949999285;28.828263095477762;5.149793903664536;41.521740412373724;14.311119564727894;32.82026766166367;26.42823016688264;12.862040850936886;30.52601365247559;22.602884411346192;31.839509191197262;8.481417006370426;25.278012513973586;27.25378217368523;10.366081213227751;6.9633718216292895;19.235872306145644;19.294279318534787;18.16778626862729;3.6801188101136426;22.329044201609225;8.262574253831279;7.407969595955464;31.69409490991653;13.59841011265907;25.103109232683895;25.438926360745448;9.248757729455654;4.543994474717912;35.40192559816377;35.86778769622359;24.10181294133017;31.303028231342115;18.72185799722039;23.60719045359071;36.53379990768494;22.10235457658044;19.74231147837481;17.559560571736633;25.074789709194913;21.980833931011556;20.543668089698517;23.071697188664242;19.2654982631287;30.3435991219161;13.151877463287844;1.7806560682701722;28.627159402219515;24.023805138967603;15.58655711315343;10.818979101425967;24.036664344344477;2.6924331442554847;24.767126444313348;22.40767200223486;21.072768271390952;25.74244265004767;32.18539209261646;12.779854234165011;8.100240183410614;16.843245942516916;33.07989961254215;22.39877286783891;13.179512529205516;9.283750857062593;15.712469310758427;15.340531621276641;21.881336904572006;33.89513507375797;20.276325385548443;7.872015584000075;11.007032943183235;29.32902179827362;19.258875355070547;18.61691014466379;14.110268787045355;17.627205902198163;16.13963671655378;29.824263533281687;26.840101447392644;22.16618453645551;29.123977684582588;19.387693547129093;18.958319767498335;10.082273886668506;7.2390761207283845;21.211738141825993;36.45907756488927;21.910957829006467;13.14610077456695;36.89310358483647;33.59772750602154;24.027769895982726;0.9539575213979302;12.545277373073514;20.546399079743043;30.97768882926678;37.492169828647675;16.749442405775312;22.431076112724966;23.350553187400507;29.863708222052114;28.56267245832989;30.604436233429464;34.40062634206508;18.378898669411573;22.481712215345606;25.07660214058717;13.382272680923867;18.023843636139397;35.86806820316854;29.785312850552454;27.587454139922812;23.668157600151332;11.177574209588267;5.000964967723337;16.232542138473242;25.615899363879528;26.85810596458523;13.655360429069557;20.510059283930953;26.004635681983554;19.917190789257873;27.92617211081261;25.777637333237795;28.95892310172674;2.8888071351254134;30.7533770404456;15.706290350164428;21.179627514402;20.579039896389343;11.847690780922079;29.794556677695454;27.39637372461288;19.894244315781545;17.843840728782794;19.021024261035787;12.947456923621964;22.593457496130984;34.55071760423114;19.837563858466492;13.467370583411139;35.3867633158292;28.05893424047095;23.286229542956928;14.393387498388774;22.68238424975062;23.724648897102128;21.82596414013881;27.956079833153144;18.96268265963692;23.040897842993047;14.128428857056134;10.977756836957274;7.3739700309769125;15.15498933638831;4.229099066655218;19.018485334763554;2.106678091616436;22.389739619253085;31.67793946389157;22.186319827019314;36.85354155342138;15.1521615174925;25.542443435391302;37.0102189981157;10.21845262156193;6.733279936645862;28.27295615480681;30.6373187461122;22.962289840665452;28.544276206569663;13.544242298707328;27.683691751014077;5.335240193339189;39.18560450921879;39.90903241605777;8.493229166132908;17.225182804775443;32.41198659569601;19.63859885073883;19.58036174048216;20.921251223034393;29.423732380779686;27.74859571654393;0.7154706799244225;26.877545995699375;5.879205046874773;20.209344619387647;20.52046416016057;22.62195692204343;10.055256802213899;30.18063518593689;31.58807883062966;27.56283647208735;24.599585082170048;37.171372419183584;17.727281777514385;19.940112102292424;7.728154077553067;15.695808023620788;13.631329982590595;29.556020713625163;18.90772830014978;26.38483357449105;14.787321113896247;18.736736137547613;14.964049409314661;29.548835146287733;30.598763983015992;3.902322173535129;14.481196771612971;9.731217239493951;12.030924231718735;32.12883008891635;30.407723668127133;24.97981614010889;16.23375080888136;33.52663555061564;37.59482329613578;26.166258797863886;29.894464921089526;25.12696464091885;23.660972245035957;30.777239951826488;15.24826640841949;31.220623202045065;29.771802091292713;30.84240300160693;33.02756183038243;4.670040147441452;17.346479484092555;32.68703150277515;15.466272379337367;13.925300208205414;14.07653459792866;38.806225340471755;24.500905106700714;5.682007384162049;16.614018627922654;27.94873541954006;9.30955219117007;3.7501721115140625;15.804331855343449;33.559175647183864;16.004193408657603;25.875743561224187;13.79038936883118;21.86258148628046;13.34786841011009;30.191317748651617;29.898572910636425;11.592727779948413;8.3698651203799;8.797774511558405;21.906049831368822;8.356203370453391;24.96866474262296;14.94419683657332;13.012456069115887;1.7348990057876499;28.201087694035646;10.988611786618439;6.264107467898666;27.9326618957418;5.139769144005699;4.503545742792903;19.109294740093176;26.715266693479464;9.420401334489927;5.804129913250847;35.538346006642556;14.650597921153476;9.920222083243374;19.497544347885132;23.506309550053125;24.91465934547925;24.024954913845093;17.376004674704188;17.390971541096608;15.71662641299291;15.542282388469385;19.228313460404312;14.746850292867427;24.98002966692927;33.13192905185485;25.525866666883772;16.070693875486217;36.36614822629257;29.612444897361364;28.300134684904595;4.45877579196636;10.240748323061323;5.799172266380346;25.20335175097849;20.255566112767962;21.345344076778602;18.89856596736346;8.979025749781067;8.247627122725525;26.385802895925387;26.4118134748333;26.206535507639337;10.36447429755087;27.083896374776998;31.11489638790505;17.290917218726868;23.533141796414167;33.43287619486278;19.023164726823445;17.378642165990694;22.738114373265883;29.985954332324365;16.14271815062208;29.267213548906113;24.684940071899117;17.93562812882923;13.752100661598542;18.292540478110222;19.585655005770793;20.342814977803336;20.543845605939502;10.854591314249383;9.785208111237887;11.454903615237077;18.216375933737627;23.656333595676145;2.5624452248632483;32.51784267339402;25.414318553079788;26.753208571088656;32.09988392219538;11.938737906709939;9.771727935852878;21.386240095094507;36.926142445655124;8.22531728547516;16.433170804717953;13.17259988871891;10.54572528859609;27.340602119185956;22.601336068075167;24.204471084449388;22.20983474663118;19.754725855449948;32.402273072600025;11.951074301114437;27.38526144863001;25.328721087313802;10.22095439512242;6.571624792238242;21.252128306451908;33.16802782074816;40.02067610864914;13.564414711416498;23.77806127168083;33.118714245198;24.3631746441653;33.40803813484647;10.393288406044126;31.736144945753413;33.72852107132175;21.42063451911985;38.914636152452175;21.311108940816613;25.651165095630326;24.796273471884582;25.311419928781376;12.6761032306192;28.452173190663117;31.123192277447693;26.396367836857777;23.302604544608325;13.836013806068458;15.900867033942832;34.94919372813801;11.888749873984755;33.4948293288687;24.154458267626556;19.803259135134827;21.149114035109477;33.83030745166861;29.92673488658368;4.806769271042098;33.176118233676334;23.949763255342575;23.113689895523876;33.507121308674805;28.6182083030924;24.021324251987508;5.4749626177841435;39.2471405429286;35.520515516218175;40.200986156206866;29.027345210323737;18.73111550312773;7.660942172853942;19.516361281009218;31.718570074889072;26.112227797909792;20.516433764912424;35.058997452759776;32.47261630774138;7.684401554857841;29.228185082324668;16.247824015840706;16.714235771887047;33.585695479839664;24.0754363873964;37.86208111186271;30.512949213986982;17.527498327347836;23.754556177330425;15.000798306623997;10.481550730325894;29.280292295475007;18.858431224227633;31.74584056404216;30.00202045444391;36.02611707230668;22.708243171592112;26.774372274797482;30.050810937708466;26.142229044382553;11.480329031565322;13.053720626053323;25.707433513666977;26.829256506814616;33.91454077174004;32.44041440623184;10.170187222171915;21.936441254539986;16.931843888859873;25.681963924834157;30.950905864481264;19.170555647745665;21.12610119409832;30.802328806931758;27.242847352352314;28.033467127639735;28.73411492436426;32.4242660743554;33.476698807194104;10.059540327013542;17.688624977260908;7.189821735117452;5.417292840853561;19.219586139171888;22.602195642415506;14.46638127285212;18.64363630617521;26.21471607647548;18.822988592796985;37.91781396464291;21.307757268280483;12.515310889238648;13.309458733070974;33.63768485924703;36.852832995489734;14.762193194695081;21.835629174196033;13.649481554079076;23.130652962477118;26.90812367589367;30.01576727307789;12.050145330426822;21.752339628330464;27.264370456446635;19.6546969561522;27.313712112894876;27.84858098508285;18.21834689074594;8.609882185630319;4.7839070683696825;11.65300696935667;29.961460135740985;40.758269781255166;41.186761009280055;22.496660900606223;14.523600678788924;21.019376039226596;13.027456429964005;9.85755800012755;9.080405897985857;25.302515786147538;16.142692877242542;16.63921713695406;32.52070952681379;28.992298790285403;15.051131147610263;36.508797083714846;20.610318662536258;28.394273179169137;26.75711571339296;8.93680118359944;17.83674767694282;32.28480171011012;22.75812407792535;23.95202521762198;8.727678911812378;24.741910403537997;24.769004131915146;10.377765882064066;23.801816043808;5.883047281889168;25.575166690596845;18.72355580047281;19.321189187429905;6.572436941878839;13.171534363450364;9.07335943939608;13.9592523148127;35.59074986933324;18.55222161383176;12.923685818471883;33.898207290827884;12.502946367730424;23.502298197113085;27.354417437335464;13.34036846260414;35.48482966063931;24.22997352646625;16.663764728284267;27.595686148663138;23.011748426682956;18.017197196952612;22.897432849014166;11.675936393850561;16.80901442666328;18.707887727981554;18.707056862075778;34.12730797037289;29.57352591347008;24.38705013209336;14.171011806740667;25.846349991574137;35.087658573265436;15.334465009392538;27.48117279982422;25.941109409822076;25.748649326776825;9.486379666815537;25.731672922319238;38.29240746992301;23.005277732744975;10.216860967553677;29.182376531932857;21.78186107965123;35.669714104760246;21.864793811868527;36.68816557256988;19.000419635718398;9.46996112443106;9.45222572054873;24.563756544885898;4.537196879333481;31.32814223170259;31.016486631475523;20.087445905748364;29.723712534757958;11.817977319013409;17.743453936178295;29.850477642486627;36.26277639329251;30.050335479590984;27.92729744925676;18.050815776913048;30.080599807091446;8.298362735490254;31.532063707323324;21.894079897578052;15.019555987534916;21.23227406816633;2.042910789084328;22.270484326527164;11.541455018252945;16.489175218068937;21.25403523472438;31.93416958814031;29.920222245221535;6.990114881358053;24.438439950346478;16.982891218390915;20.127328334779822;28.4623419709625;12.427459266134926;17.887512529616735;17.142438945130724;15.248376600308037;1.3899249026847496;14.153301367101399;18.378809150344562;25.419411406614657;12.068557769794324;16.913828514671167;16.467650408756096;28.329319702860598;9.523203170628646;28.24129899362731;19.08044083234377;9.431693215921912;27.426029195397753;16.351349132494665;17.054818366746368;11.52952535688297;30.001721582753653;31.254975039146235;36.43196767411298;19.763762014873745;16.630748108283466;25.230824853908754;19.50413557472937;32.44248285314754;19.613233763639133;33.13793164760989;13.82229641742519;17.77681204648296;26.581494263604505;20.432449750243602;26.63250317257661;13.433253733656342;3.2450796005027276;25.26230416507334;29.316777237968065;9.544182202170315;21.187149317885787;29.363480008326505;32.291691976457734;23.67156270217087;32.62756919862302;8.489197392937873;17.289640747603386;8.74672884032147;12.320362290935243;8.030909064200912;33.50510252411534;32.90539725386863;23.31216497941434;36.11374927520634;13.302028777910389;9.320725075850044;25.65262172794227;16.22014110381575;8.720943789122844;21.981719350550648;7.204990937681967;23.996179126044137;26.022964120961127;18.228021209773587;32.46991141254123;31.427511358933224;22.52466962035533;17.272713435094666;2.965376822976047;24.4836913490685;36.19208133319315;23.45686871885962;16.481309384259195;10.871122997144548;22.808073357623336;15.313847768736101;29.201486838735807;26.388003782687463;28.854415394484093;21.143276632489698;11.708785044137857;23.83852620165334;25.697259830456428;12.12320069493616;21.676703191910867;10.697301243147177;25.16744629438159;20.800065128996064;15.207775035139758;23.417540501108363;22.294693937397447;27.895701198844062;24.622852045492078;25.28416531582607;23.415406112958035;26.596277143441597;26.253350837813002;26.41764120253819;8.67565436770225;14.468998371220247;9.157688958427299;4.393860442944546;17.00688974153789;19.290436873179814;27.054946026552937;11.531499304216087;26.931334348215934;12.099709079045764;25.20624303664383;7.854698780979259;14.397660015401208;10.190140546831907;26.215671304361603;19.14197635678958;37.561683079408375;19.0167051536922;37.00977746580857;16.84712295600508;21.797126259268676;22.869343756019447;13.26068705872521;26.9379351030151;27.93840228366447;26.905331719363524;26.5428020082856;24.949614031855873;33.15539367231093;3.5196334313843547;31.988532530674195;20.839373957179067;10.445625615198535;24.901739270672497;24.47831843845775;9.911473982909477;20.72284150470638;30.447791706093167;10.994953721406153;29.66215820601873;12.802704379124018;34.17950183563273;15.40499348184846;26.942077152172317;16.48025266769287;27.37682528765709;22.703760856499656;18.216727660509527;22.718652233679308;19.667230346355684;35.620182884370905;8.329418758258804;10.126505761655995;17.154940963810247;19.14037421463911;21.92477101823197;25.87258609335473;30.239527600697855;21.325161721947918;24.096352220526178;38.987720404476974;21.506795872009548;29.123680601203507;28.11120513023248;13.23424285436757;7.938047727467536;29.141372830582455;15.325328437422518;11.492733727840701;28.039908792247523;14.490374703665585;8.393697030623008;28.548348221029574;29.626224151577322;24.59327389166664;33.33490415123169;34.69233147674929;21.87310943968776;22.795246879077304;25.973729619126427;8.747464110139394;16.301161023539628;34.33781755078865;4.713226329701401;32.69041915597822;22.833829368806263;26.986120358281177;10.92279689888528;30.923182305480804;10.429181535866975;22.08582151421253;26.842226326853844;11.547812892855777;41.90399012154303;29.37331165171407;34.62602096170499;19.89697799390554;15.744084542079722;13.709745897027084;31.75851451384339;3.4600103311290793;3.5807430679367545;23.274672203592186;29.591719378118416;31.067489319880977;19.90782758973042;11.90913913497068;18.691447033736978;29.910948179493225;8.967718301718902;22.06473968583112;22.693564273978765;24.80988703481466;3.785138786442313;32.048829219290006;17.516406230376205;
1.3560461191879656;32.50409678642967;34.49404044399855;45.8967533898539;17.012601541276872;0.0;25.99914805441504;9.559609502080571;6.2580153936390275;27.838316195917354;20.770422530913127;39.53743607193994;11.680554199969674;37.37710752632788;15.531004604331265;22.607242260404643;15.003076098184646;3.9048847589480116;3.766552525109551;18.145473579192977;12.51321630068578;45.463836753479555;17.903106755443734;27.02977986818708;15.023120322230248;15.044538423734318;15.295650049176672;27.903243291017805;23.137316550519483;25.393028745788385;19.563878627435184;18.663759819460534;18.76001192812777;13.604719471150053;13.538145318783279;26.946085328114783;7.0865798967600995;9.14592666172123;29.953932321123403;15.444737536793227;33.50890689457974;40.54408788644795;27.207893328126772;30.59579724115066;25.041007488753205;13.15823646845852;16.232306756259074;19.910708670546864;42.227852357761854;29.088666640032297;8.898605308905687;30.42614999767411;14.047620728547143;41.0703531526891;21.67004817011883;26.142792735735842;15.4159976825883;19.34968223513603;23.72693041881819;18.739496347670787;7.761509469398148;38.28293605875251;24.221485356605015;26.150149150133622;24.054733520144055;5.373310037709563;33.013387430919394;12.961312312185228;24.947711416860642;13.320092234382026;16.179051709700477;15.94236488449592;11.326209917401306;1.3026355748466911;36.100112009020016;22.063629749996025;16.61311317401967;23.05109162015808;45.162460249731474;16.861320262880458;29.973945356820053;13.264307953257095;31.48771380855389;21.228714386764942;26.47229108056275;20.56554210255343;28.224856378523064;11.519926931910259;12.033500586003909;17.256164701472013;7.015135941165423;16.16433278325965;17.378814681370166;41.56332009735527;10.47293606037444;12.518139049529772;24.86892254780059;30.351878994822147;16.383748448351188;32.853535815593105;15.378362928606144;27.04033495171063;10.560112687242725;30.228618993309553;17.623772797340862;17.283080177317498;46.12534450638767;28.507829364340676;42.80840960503282;19.390813852030053;22.220514502681603;33.07109094073191;14.501428487078098;14.600794996302383;20.800532737431872;19.540237231008433;13.444745129514297;19.473792351259327;14.565848135814027;22.09608874549599;43.97587715410988;22.468136300219612;20.83765111900302;17.519932479167142;20.71382945761595;17.93937046531172;27.56265546322835;40.58823938033248;34.86953505065821;3.9663211204197295;17.040680815839597;33.47008956278821;21.126119051171504;17.4177912998474;2.52752720318601;33.46003937798265;14.583864563201328;18.92608328344623;46.56768941113965;17.335892702646554;6.728294542173613;24.732749145555275;9.246423093913112;21.820238158908086;23.495327403999493;20.83797155814112;45.38553993285233;37.364489629729455;7.318914967113427;34.86916088297842;30.901218531326478;45.92014976619801;5.095885084404427;11.051016606631343;10.068473278157665;35.05175891205238;41.29163855203902;35.853857720017814;8.790139597684277;15.716119539988883;12.955050917477275;18.692334784077204;24.514526768122312;20.354831706562436;44.15628400684101;23.99153880608233;23.694629379671543;31.848726897631863;36.990593427380325;12.866646117808315;4.802698252262798;30.671465733439046;19.7712645074954;25.57576158013067;18.161901039032884;41.28604994821469;40.14388008410878;46.86643896501968;7.830638154175344;22.514849262446635;13.918125759644632;33.25180509592635;5.54653546191678;25.857075309965925;44.799960148883834;12.171279950488582;22.71114377782915;27.628434022375348;29.2325299928057;13.047547032859917;17.00352536138476;14.95684059550995;3.9710795000086807;32.98902325816427;11.218930814926944;9.646797786359304;44.86036848067442;5.9777039749427345;27.6863629940369;46.20024171553541;17.461800055837;10.952971210991294;15.752098233589544;7.916947007624491;34.443019068092575;12.994275370868078;27.53581774022508;43.2786129291835;19.950782981216776;16.110946056583693;40.11358695805349;19.158416985038922;39.87466155319006;16.571574329813785;17.811231116652078;9.334858869087029;10.321499880119722;11.09620052491223;25.720801200490236;9.915582022341603;42.25171843569354;11.307501100724084;4.700298173782263;11.289662602131976;43.36474132331548;16.121201970852454;41.92405784578566;22.025873735939687;41.001624652980304;10.99252913356185;25.47094463195655;12.207798641035321;23.574399494825535;24.959336779941847;15.152100018411343;23.281025342099205;17.514617760646267;32.500747771325756;22.021349796321505;49.92210997837923;21.798457603684106;33.837103505349205;34.66716754559789;36.93318596606772;9.400682321806087;3.761677812431799;14.343177765588946;6.665931792566952;32.5302593901076;39.49216170209261;15.58711073797476;41.70698714157618;28.50047005008613;5.634526245796458;15.253611455530491;14.703356068236856;9.816687261016735;10.37420249333673;21.882688032367128;24.03834558855954;18.34406892900958;7.495552799349077;31.614569015529085;21.0405223408525;12.916307052036924;17.793400489100545;19.270764813590297;12.11448138295951;13.41179624373606;12.875146730635562;43.022356277864255;14.250578826779043;8.336330416584746;46.73801950950453;43.09157734993489;10.683997073297961;15.47900384424296;28.27646680234388;17.45931228254679;22.452886002376214;17.78349989353911;13.683144242434775;28.25428130632589;40.76045339299261;43.790722819255166;20.19401939080363;26.074887906965365;10.497078460276391;12.367856178658247;3.7727302481813485;16.34875540758897;19.35342992193822;8.770358282658345;13.162443053986287;23.758471102683227;32.23204797789247;15.661122158081403;41.66656867518679;17.438722542402758;20.97565009920137;45.05873923822826;34.46312652802774;19.445848119527774;25.802606559823346;42.65175200966953;13.45541855414729;7.528834244720791;45.8560629892078;39.26261089730508;30.708164062814962;46.25805472839718;20.021446196033104;20.147854843251718;35.761868345219916;35.64108275012401;16.655889446395747;28.341036950603243;47.09687241874203;6.501742912285617;18.533511811633904;16.689244107731444;46.068850993836826;17.405568516862726;18.00132431971019;24.44584838969574;26.934085867439215;18.893376001585867;17.507379358456948;18.958869187021833;6.664035187795862;21.186943310066262;17.22871571251367;43.23104322424329;28.296929796917638;24.428487131752558;21.733436464745143;26.17322739076444;17.756481492525815;28.549490263388172;6.70482990965401;36.94832268374901;21.59455442252953;29.27085230390404;24.076085532861647;12.283765432715425;23.73097477546514;46.58212033965062;33.57107772252089;19.549097042422915;11.23212553522232;18.868601556763103;41.33541572882579;26.27027789179391;11.655074746539348;18.32213681106084;13.225933392176994;9.577825261366769;37.28446581621005;10.572234284300032;12.597442105078114;38.07054711303725;29.046054758199418;15.731435883202868;18.67748402468532;20.830008596620385;44.32456026766327;22.182169506418365;17.592033856676643;28.276061309403325;16.595509984324096;12.383529197046864;41.96238004341114;37.4428608076018;47.225058859695785;44.87740472663097;30.719922984376076;39.177912876238345;47.19241186062257;8.493269936690519;46.6161957956642;19.562523076742682;35.87555706857521;23.41281272907732;16.087875517512472;39.051505367627136;15.860028657851117;13.345049900850785;42.49622359093833;38.538320751034654;9.093973925048882;24.433568722002626;14.548341081072854;22.427973831351203;21.391059710187253;8.48105958512189;44.837587402722704;30.97683316206294;13.568112452839522;12.892111649057176;22.320093794771687;11.010872695357484;16.581763605878276;45.0511283568046;15.97345430928015;43.51102748448744;11.190278666785943;26.010547918306777;7.33945870693143;16.953810902306202;17.301940612791054;33.132989604479434;43.05536054932616;18.025476208333586;30.613888518006203;21.49311308663839;45.255682561751485;31.790217920618772;47.12763025409263;10.069382710497429;7.12746686582814;17.517464631132817;37.36798550430921;35.16249919061995;17.137891133609347;14.646684541991847;18.094130794683316;16.317030925798363;18.684853646397727;41.90718019318399;17.66461500707377;38.089761955756465;16.650646060626833;28.779926257918937;16.037829871578676;11.593981577134409;12.329285343583475;19.121805553867926;20.102236252664028;15.705310707848906;23.526440933746915;4.851871425229802;13.614549513039064;21.607344969443957;16.297822256320227;18.39728058322234;9.971411136902846;29.957520284833365;18.796049981890725;44.07777396705765;27.193726845923386;40.1890370478789;26.926702398548777;25.2078522949746;3.684039505449086;28.22088844930352;0.7654515133832114;10.764385437578033;20.131196597439487;26.495090716659675;7.896460851413952;47.00947587136272;23.993806040581255;19.547051947578;15.70689081407426;37.30164041744107;28.459177054390207;10.337321803723867;12.253951255057213;17.515323096633992;25.906464573096088;9.934005275787388;15.750320435226808;34.25435413800544;18.819327222095087;31.015463248321907;43.356165434529075;16.63009396221535;42.98343467236445;46.0622340836676;22.72940278684153;21.023848758347313;38.7685460474749;19.816152120082798;31.172719255719265;11.703453846244155;23.445691429405258;20.420710400703864;16.806460369491226;19.086310454909466;29.042005417819098;23.82042173406817;13.365524361818075;32.76264631804235;28.10052062928726;41.441145330899005;20.01062840774624;13.66965540408762;15.169476818342137;26.689287130660112;19.728320793779066;15.581815497375338;10.758267802685344;6.0288921490082;18.263896400979252;33.9552058963769;24.051597094050837;36.61654837664067;26.287457035739006;15.62292340716462;18.01256525054271;24.15295597499692;26.383792430513555;37.554719120739215;15.186701127539575;10.52964777779121;17.67397075025129;17.21494045491887;23.306475098261735;20.778354377123357;13.034771662277327;4.9944670042153225;9.321795996751323;14.112863444375247;40.04216265480631;36.622703319958504;45.74313093051892;17.775522892840208;42.21164232530023;12.306140989346952;15.03206357141211;17.196288672540703;29.42514602342512;18.202260146566495;8.013934476395121;16.135510199497592;9.30223400581454;3.6271128059855773;15.044413399628336;15.144613890243848;22.5809377078863;28.73704601471637;20.209294828865673;23.128781318873433;16.45919901219779;45.628720813501204;45.55891986535886;17.73240745548658;41.36529950777136;25.658805926180346;26.42415245500435;12.104095370015854;42.269498782760316;17.573943262958405;42.92889535293282;37.76781549166025;14.412499076948382;13.295460517568152;41.71279917014468;44.48377506290355;24.922197227079216;22.839408535183317;10.15425831216999;45.52919945471162;38.68591865116546;10.89483983023791;4.464466487346524;5.482910342671098;20.789544987307274;25.10554787225686;42.52279230444563;15.703409680266704;9.148565285459881;19.669584334547416;14.119250025554267;19.307550279255324;8.780816691242;19.003118235332717;27.308876978798832;29.30776479596673;44.49867094761957;7.40151408934716;15.155559796617275;10.455527544103157;16.961353265606807;18.139836657554678;17.487484546411554;18.541164775583926;46.35142923681278;30.478363831931357;13.459681807322854;39.63012816583382;18.308933377192997;11.996108787849872;6.215658440449759;5.857249422057053;24.156861030381464;17.23895771334738;5.710959419385072;31.70682917316342;10.255413427993833;22.717826281431382;10.933981151520518;7.571683615472093;40.330911663234005;38.84391662687991;41.099327367547765;8.312069651139227;10.439693679378156;23.816676591652193;24.82286874388635;33.76811835387618;11.352453767491244;21.284026197529037;34.71244160872762;33.46393051970334;35.65131166431206;11.266125231505189;19.837422871522516;44.79281789882374;15.771478939335527;14.637473297191207;17.342305611585232;19.360000365035816;48.40253555363541;18.982098218853636;35.743763827348864;28.051294150709488;11.990114105481624;5.511562383863529;10.81815819924913;34.74125313035121;27.89995601748129;28.014069561052366;48.12638781495845;14.248880810904156;30.047028652701925;19.861333518618462;34.56972240426686;24.975528000129394;9.670351767698083;3.2357853757934856;41.08773052619544;22.241804798288708;22.85320297114187;29.720903290196087;7.06115870437467;17.66675139510432;47.44692117243582;7.378001704935918;15.128400657206734;20.495398558675223;28.49676011196958;26.730489801658827;34.35590513304346;5.584160985464912;11.140761736983988;34.91549135177602;16.452173911714045;7.8187005093184165;3.4456927701451376;12.221556668511008;3.900649352669872;10.321865367341736;30.678781958557796;21.616451252062078;14.91627006610272;15.123651778563572;42.79299337615249;11.486307302877021;5.458283841122669;23.622674464380356;36.60041877770937;37.41888636731388;15.192699727775889;5.231906543857105;45.938198220810506;18.956461154031107;18.38261530548374;13.126915541813023;23.458064548851134;12.233487432149936;32.45491792722881;21.728480721729984;15.183981914394222;23.287801270783003;13.359371034152064;42.970237276297404;18.465137618365365;8.753507205146759;10.323762583804944;30.51515851689102;12.556239947396588;13.23020350608485;40.23463593016251;11.208157325409505;24.90450181403673;7.415493627443408;22.93869014168084;24.969365312181875;32.79402175352787;24.814566578437827;44.96926869001267;4.117427132326143;30.64629178192253;18.991323470691324;7.853933509576358;9.953634023866995;37.70217374197616;41.982735837283435;41.76307898812554;22.391269879873633;16.46887795246091;10.294614670693637;24.763114455843457;29.334248080867084;7.290909333271526;6.933659334360693;13.56788214032345;15.424247216751342;20.84348803719986;16.05858265999282;9.211635678135583;15.525872948034657;12.484605210442254;18.303372212203353;21.07728768692935;9.789120348191618;8.770957187356332;25.575542535511463;14.33126928667417;28.267012739311774;2.491498525391548;8.614293389477782;27.288689543988603;27.077225111096777;22.313045650436486;23.699333820034887;47.09468749668102;27.55037015902415;10.03442552345773;20.407086282023478;15.703042806051132;15.836054226848603;40.9418825330659;5.375680711192878;13.528415150425715;38.063755299429246;14.472621257078742;31.55531820783274;44.484615961592546;44.07610288597655;31.878574429005763;5.694131529228788;4.356882007941627;29.734015351182716;14.080880909767941;21.311087389695405;17.668019816668725;14.631484248267187;8.499922466107856;17.051503916651797;22.526257476111475;13.813989829731373;13.981249353123783;10.43597257842348;16.849739702598853;14.483261301189593;15.37281437460042;15.53142062100794;42.66060278143496;29.716371492006438;34.229511319185846;31.050537761622117;10.871041746447112;11.639541542187276;18.010140605608395;17.224490193883295;30.349393182854143;16.443425295867996;32.19968837500462;16.537030791449993;16.678466111371332;19.18344600494858;9.078906373026518;6.432138887541109;12.536470753292312;12.654617884287497;13.909017620868681;19.03034718625957;9.602022815741934;24.83488709122567;9.631794861454775;14.265952730565505;30.70682768500412;23.982523010298728;9.097067444165758;23.143523916336367;12.473524911354204;12.420568192355619;15.86072022201678;34.4383679331728;9.936140354182964;22.357738753325574;4.2191126221331485;44.630214896600194;40.44742724289056;25.983327397307253;14.249166219034128;5.0644232456146385;0.270556291333612;11.164052865194783;35.55492374437477;14.993919300343928;28.985103019704898;30.595338270694548;44.76736796444408;41.15669468082208;14.903127106709613;33.13959238840307;16.291119596739353;20.072093821793946;18.247049420829963;19.79976565360504;15.705519868733766;40.62169435600627;44.34776844514402;20.11519398018613;18.68403883530869;8.941931019807296;16.640770802970398;19.38555601776491;36.81556913405908;18.260246942516385;7.608773085602543;14.986498752626222;18.440216575088872;15.450797741187065;4.757633779710404;31.748871621729517;25.818894010638793;11.135523148435231;10.409467233509147;32.84702122938365;15.011160642013694;18.98208411196625;34.153573865811715;19.58760746559973;30.117311477860515;6.373902533177691;40.657957903100524;35.8562437010657;16.254462048447337;19.158969846922403;23.02819048672976;22.887217298275512;6.612199714646043;8.350914546608385;25.746128351812374;10.938791769418762;8.747903116817424;13.136541142478801;23.628195926665025;23.41301135876912;19.454141751541588;33.62753242947083;30.494987762409046;12.888532728945796;20.36101764322415;12.048603434820025;13.045935990368816;18.18356420312736;9.064870867586546;43.3184108217317;8.833619050397537;13.774047285931728;36.637414259717744;19.5944610350765;21.502884986668892;12.378455404592486;32.32554847899949;44.85008451860215;20.734518898765995;28.67470707276491;16.308949695158088;6.522669131773016;26.14245296144947;27.191477029706565;39.07677826480467;38.89290520948816;40.27817378212157;16.17087875799432;33.581949798031125;11.082068731030636;45.69698920683377;18.36705960531749;30.223501059279126;18.461678792477166;46.85242232537748;24.05749937626656;12.125352989924439;16.016298796530315;10.867339725596546;7.042376287037143;4.32848304485289;41.841771352893744;12.378364547029255;25.191895818395203;49.449801517266266;17.739998325841654;42.928201874219795;11.12872677303332;40.73314832470033;16.328890206792753;16.767236808500897;20.591207850057803;41.06005305541069;36.59215711099506;38.615239763020696;28.833202069049943;6.723869562049452;40.29747343286167;15.225245791225289;46.996807603378464;5.109115991247011;21.029565267005818;41.79786452584894;13.683526209982547;31.304177141487795;8.348039329631595;20.21175610704409;14.426484663007889;8.502675974681669;19.26269354077855;29.444678544101944;36.318184226449695;13.048293420862029;7.680063115129914;19.270638606572003;20.014660597599107;18.05499475414516;37.855508479804506;15.097552758707042;45.610365500146926;6.102629406332353;19.67605184816572;40.1181637715106;21.91294171515089;35.83711478451502;14.80402548995404;20.63624506139083;18.049721826572124;30.194227359906584;24.28660077822373;32.17570193758513;47.29507198133208;5.3724018014484205;14.980558085318682;9.44613759823288;36.66889726389802;25.96390231607352;9.279357576148293;30.66717865552678;17.828159467621724;46.626618413663195;34.328231319706646;43.02966944445085;49.27259752490852;27.7643255067245;25.973788111300937;46.31420049878668;27.28284100692974;8.819607132297078;10.027374616161495;19.594578826314805;10.175937524613932;13.64198899352997;20.55794046931547;25.64847550117277;18.83421142352019;37.57982158355771;23.284550671899872;14.90384343706657;21.54381216317546;10.089595269119744;17.312892978425925;27.93956255560211;5.763147048022634;21.427387701809145;18.148760057903278;13.640991147245172;6.144001032148291;8.258797576545806;34.823472673709496;37.61621012987084;45.58811808866364;23.99500870434213;41.431229185741124;20.910637591370804;29.914901112635945;31.684528157578757;17.634697296670197;7.546375132919948;15.726708353286872;17.06028022522968;24.509144827712298;9.951322423400828;16.173994861783743;17.42112690552094;15.286195426971293;20.147851684225245;39.56996531009971;15.82209748167024;20.732068493953875;40.209189080229955;38.754313567256126;6.8197775837806045;14.822551419339918;33.319227866218874;19.289983057429673;23.679972546995383;19.03457572181983;11.99883155576509;21.806845800173136;16.16703950566375;15.441261971208808;30.221793981447785;20.87816455149009;10.823727753303839;15.144357168896164;13.409580656496171;19.858857510310347;21.67053544077429;15.284169928835468;14.67165756841578;33.10412711674916;39.54708326601673;21.414649574889793;9.29459555968164;19.829311165547704;16.83982345206235;41.85813029564205;38.87674373638651;9.657697878453277;40.00238001413083;13.4633974668866;21.54468568608645;7.145019279244691;18.585195517164532;12.076163130630599;8.014231178462474;11.199430244309118;10.497745700638452;40.82363509304087;18.939595732562886;38.019655368766216;10.93229810451826;5.856611941032929;11.064991319556977;15.483596111796667;21.492008640917817;9.175763366147034;32.233933029917125;18.8720295578554;19.84273538057626;30.13370629204497;23.402952547347507;25.923228147847038;32.283655772687645;23.02578278786395;26.108850612304572;35.026024496913074;16.413053780891;6.0390862479945095;45.13428732987186;19.843059659285675;21.15208744868697;3.6913717290250516;34.57678304784515;19.473272195501803;14.532225027845438;43.786075784192654;21.80094821191423;16.188512110224426;14.366793455997634;20.316879154813922;7.050316874933455;9.780696639615078;4.964098236378813;21.821684980146763;14.14893671573116;9.74403676108464;19.976083226073637;16.71435292298375;40.97110384118717;16.981469962786107;28.789890865616336;35.97847870389677;18.547813973515492;21.037350112903496;8.255670731368353;19.937765380403548;35.665966518800374;14.138592535520221;40.074093901643785;40.28853639418808;20.32273316152583;11.768961196642763;12.781907732421766;42.00505305834593;16.129037403491367;34.75717646999886;19.009694200374035;41.82950970439842;14.313728152497617;25.959103949332476;28.114028362718397;14.409075847730488;17.369474324803903;32.351414670417746;41.09934295983587;10.496301933761124;37.08547946846689;41.926378897857305;8.322644980130367;11.095231027168886;9.020572763557583;39.005609957215405;18.384416117441283;42.55201537504827;19.44182641441327;16.9475159891981;25.122405795567243;17.88556892454025;23.738593162206037;34.48794544243741;15.030633593601229;15.421188515493279;6.668150696612051;6.031230950405771;29.398265046628826;24.868649702092316;16.019932742013108;25.397164757365864;27.04293682473539;42.081511558636;14.186004309379692;3.3785515444172014;20.145636833930958;39.43821962901971;18.348436337324102;35.67783540955496;35.737129015915585;32.653269097324284;14.719579506293503;27.83481075957204;18.288885646717077;19.73157104943803;12.811274701805058;15.37744384737926;19.11112685360527;35.600718822254954;42.22130340923196;37.731772396396266;46.69557751059217;12.421147207031671;8.914999595967057;20.181034623987927;7.9199374034554335;14.655954524315066;40.340839703156725;17.12828972066622;30.453675786878026;13.513324649580984;27.544733410438;44.61977951390365;21.72375467124573;22.175131694927032;22.92438684934126;22.760310095906195;29.13576445251328;19.214376728807885;26.03199918236326;10.51683774532032;28.14586551655523;43.32608558876182;21.900188137910188;16.29756167966725;42.97312358604155;11.717915197004132;37.22136888115398;20.20798861687893;33.72201346184948;26.955806088698957;13.385854902746857;41.39879884880603;12.606534756487395;7.829614558681381;28.59543571387948;23.26498626361299;8.817633651936173;20.88212534140657;31.255201395577696;25.874957886610805;13.580472948002003;29.479151414328808;10.537254067033455;19.030974469755996;35.27239614586733;31.818848512166248;12.543097307620629;44.55907551608273;13.198631943735455;4.663182252788601;16.22106868429075;15.08156508199679;47.765655159298205;13.403988235527382;38.26833732149251;33.209249266383445;50.17081331465266;21.30842505363545;42.77678075421929;38.00846662889936;38.8286259901057;40.66068367537859;45.53580752578369;32.03459961875931;14.209831323812018;12.77146046958276;14.183326300067614;23.339971581636252;15.976406466513263;17.65490683449496;45.65485289963182;23.671742243973217;25.516330869669442;5.296453274536552;21.814059532122;10.386785992478151;17.19496894690309;28.047187891598483;12.921553987168902;25.710024064258356;13.299517644833454;26.353526953923478;17.901093306265338;20.37244005238882;42.75696818889606;30.80286525727972;8.954254934052884;23.232065958068937;39.967809180346556;44.32223677062464;28.430764302979835;18.43997300019849;16.599976212173125;26.58500649887545;18.531653737209535;33.081374887600916;31.68099331789499;10.046548763174568;18.627086975999042;16.67534788502128;27.91554799099209;22.876848724475217;10.973350282445223;11.878981589980897;20.386867378939208;36.10915671163614;40.53940124094703;14.303223806427651;15.604722249094191;18.64143948742329;5.0267939004235735;15.742519607887965;13.287111718170829;15.833948118413192;14.506422106375581;26.13063453990958;5.2854324625816655;16.118620889483974;32.70562629103274;14.082780926348285;17.772132467978302;19.982243602186642;37.88704816854148;45.90186992951396;42.46678223219956;8.587697113690185;21.095698390438393;42.63153489550646;37.64062419025473;12.610247390850898;13.017943400518032;21.65298073257474;33.579002495314604;3.247166202130267;11.132375929724974;27.616468468747506;9.024642930875459;22.093929204721867;31.714407631041873;10.534442624534098;9.516393729004381;25.27305851974127;38.843595132352895;17.77147787578976;16.260080643627045;36.08972135585113;46.42580259726631;34.24465418939944;28.631757896721968;36.86915658475254;14.890439030141192;17.04477215985578;44.30906007677123;18.552011131028504;17.68899704403622;8.648875640395744;28.396572699813856;36.24503923694134;35.16423726120504;25.962289640654216;22.677179118613648;25.367880058459072;20.536089853421828;30.160870631299524;34.66040854353226;16.65317295230534;44.14221466361377;8.986002668074809;14.381272560543016;17.54370055496537;6.261782704102766;14.432301312887828;4.768402754558733;19.91459406446776;22.171619795825702;28.500004043602853;19.076621129070773;19.97614469335938;37.859552379132516;33.306440707480085;15.635697586709773;29.979418293692543;5.547302934828872;41.89067563772903;20.541938853687938;35.408222994916734;16.130694204383094;21.0614761288651;15.627470781435298;35.78474572414535;16.171732997611183;23.09836866924242;29.08052502403401;17.62916287665719;23.72186124771739;14.323368740483259;16.950792527468714;21.433216264275202;47.42738503710649;25.288020095483784;8.079080109146247;22.01618654171383;30.746867185698633;8.766611968099456;14.883849939683955;32.18303184214218;10.55435211341967;35.326508093564826;14.214792782232827;12.240127713831011;40.02581110636996;11.546501352580345;19.196869358195876;20.587094018030832;25.552043690790992;16.843040981374983;37.61594779339767;6.925960829556078;4.173441405707609;16.962901658856;19.20459359785691;18.895442203782732;16.61880506665769;39.1574531534845;18.311642851768777;18.12854593532326;42.159785195973036;26.508575525600346;22.44001135656953;22.345267819579345;45.728711315502075;23.200431668975018;12.068236106664752;35.71740807178328;15.624440249669806;35.696366578565325;17.898247328344922;41.68850081146444;13.741930507151494;18.356748877692095;48.4526859051181;11.933691732337225;13.627197925124303;25.58781413427322;27.651502448754023;22.992376490617456;7.2697641388674725;20.849518805774913;16.296451459112337;30.607508877805646;34.93941229896697;29.41880493985116;25.727381059481903;12.85218472200727;26.883765466148606;43.819377331215314;13.808396971996107;45.68482268507939;17.05221921138894;11.956632803269748;13.05078611505753;38.80984116969001;12.326528657579289;13.308323836340447;18.15362664674932;36.64010506008129;25.991477091549385;48.49901926464878;19.680907085744234;20.03440983190951;32.36828988056092;42.565888415790646;47.2006595185298;5.833016739146045;21.722065607248698;13.80041994725556;43.379177575233754;22.59503529838021;12.403889999388847;48.77458305479907;16.80508465942612;22.231603532927622;17.111897982198258;17.818678878226823;17.63021241750061;2.256520882942727;25.976930619835095;12.815414516659054;21.2118612800425;18.164070966886808;3.0661079329695022;21.112470565786506;23.039172916274936;13.47856413053235;4.417578278680862;25.70258906251664;47.35426981129631;6.585531002279944;28.948790483594262;14.628394279619776;36.16106386319303;15.282750024627385;44.21791744275474;9.614318480011693;8.20119193208349;38.40759118684932;4.902381783593967;20.38125289808971;37.60682125182943;15.575542527025371;8.463529615362322;13.318978351447587;17.363088634104912;22.873452846852082;23.783912678624308;24.174337493527737;9.95547804689993;16.243018004778595;36.70665965455776;9.206731728024327;22.50196515308183;7.996946558938871;32.673013892650864;23.46114250135659;6.361910486702589;15.509290572961554;44.57676304386283;20.49015302051341;19.874486497726014;13.642831689174988;11.711622690468998;39.5181825239317;8.326204743621432;34.75934766963816;45.66361527417507;7.129470972940777;26.60299965451436;21.33745269901074;10.74640837791192;41.09487882152793;6.8291645570994834;18.23226724875052;11.167572293138885;12.177439889603694;4.273946277718677;13.896938456316478;18.417776521502685;15.18679762777311;23.250168557861542;22.75758763362923;23.750899508663377;7.912231253792162;18.045942721197864;24.91130497275876;25.769059654232755;37.66690397593031;11.455980517201281;28.232334103959378;18.480463974397445;10.567384676367908;33.52763063030357;43.75851338426932;37.869936512737006;32.75679528725416;38.630362547606396;9.978561047678836;17.348723920175637;15.687695121799194;30.27741311509637;20.047935729431543;42.89075656895372;7.377782313278973;17.45093641413093;9.763945852705957;46.88124971487438;21.303355721714205;11.194036644951032;13.619699081137153;40.02484004799647;25.910530531140193;40.21410223821229;48.23161263163329;34.62463418097802;19.6811233287429;15.064550098760252;15.55583118820425;47.083255937519446;6.7896746071878225;19.7927119105917;15.233458282800441;8.124668876268892;18.191818010597842;8.520963116608213;12.946033078212176;40.392320219790115;46.199161619674875;22.42209078041324;46.42299622276891;11.785331588079632;9.352148999356697;43.786361701057515;46.70567525601695;14.13279387107126;13.332659556639781;3.0348832405300272;14.175954792946976;14.674405535739801;41.087280024854095;34.624172304987816;16.859140827159933;9.542911005738649;15.149579812813027;5.942074946264372;19.4389715697262;26.74279811904784;20.086697173214258;46.86244153055419;14.810293384128991;19.504834790698624;14.912407118305651;33.28356265258526;27.58938492223259;42.585649746712306;19.54756993610986;27.6789705787343;12.474128397615706;4.497194357118645;17.033579477357833;7.017536477135818;1.6336029633972262;38.71773176623561;16.633782509847357;10.969094870305463;18.2007056175954;11.6442555292556;14.318680101503688;41.85604298894399;5.972700792334681;14.919658219194424;42.33367904952603;20.325013222390428;32.75071564000547;7.77014698847852;42.06589640914062;47.84774882205572;20.976366004375723;32.18043597694607;0.4215926142086998;12.179404102196509;25.526513403707085;46.01625649994844;8.115186628583961;25.11379798701558;29.665986781109307;7.497322744516983;11.265825660679353;28.10755472301521;17.127799082344684;24.908261274701868;14.481228396410222;10.030523347894322;37.061988761729964;25.81320012092216;24.958049155803053;38.561248689384385;46.118935749020864;9.708180081003626;44.09200476352586;22.989784553506883;34.30144122130405;25.54594151031577;4.982188792049807;23.630465134139676;43.59161097839396;41.40622725480547;12.587320772949726;20.351887993282766;4.7726733364216685;11.084106845304923;20.960282474077072;29.46772540669651;24.07073286039569;36.54073460186299;13.399225668312365;10.813471166148961;35.34323024858551;35.22195895770717;40.81454667389241;46.52195686156858;20.929137782648667;11.486900105288928;15.041393034334327;18.49582606122282;19.263880005664653;11.376462174719153;33.30313720777113;17.575169677867994;24.46860342464286;20.52581469905983;45.45764063725749;10.95758105980008;45.09681625116504;25.003419298009998;16.995136771285665;40.35570319204922;42.139718381337225;28.740820381838166;17.119141563667178;20.690080281726313;41.02001964886879;19.88044710934559;1.9708434459381543;33.51917904792034;31.710085554340804;15.732488044610013;35.04503546189498;32.64354961011648;40.29725433191773;12.89704497045206;11.198327118185182;40.2988558675537;22.05211272366655;18.372442745284964;14.991476607605073;20.634145564988344;24.85335494536066;32.98978511574097;33.454924949251726;24.27106953034975;14.675087752932697;5.432016666167944;13.549468390206194;20.35821843829334;29.77593273516357;14.648325831630478;42.68940393173971;14.883999569901427;48.1648414719292;35.4126139385251;48.04536737526083;33.85067675815195;11.321187773157014;11.262556897281142;30.268924807310697;16.282941596603212;21.394332457309712;10.49600147200736;9.530200726813419;31.364751756720466;16.90499548832094;19.268291561178046;22.71863163257632;36.25200368159309;18.42876122841346;31.56093866202472;40.92367134282675;19.327176870907053;29.16673394249625;14.84217431108325;27.18984341151224;41.7598351079798;8.872021510160872;20.767261970880455;31.702898881160483;42.01578585796766;3.1169508005828974;42.311203951921485;38.21678192883274;13.673765272977953;20.159930676150555;23.510893333824686;19.11651019288342;25.122027400259313;22.812804441303864;13.428923931678472;36.14882624607196;38.6234987561557;13.439475157538418;13.765302289914157;28.923318554666782;37.16318859610152;22.08871684714844;5.672074714032682;45.845804221819186;39.24510140335233;30.212521530785825;21.51584408711957;44.07375551172271;12.804883273117758;14.12093613863028;43.40582109770732;18.09960197132539;23.134980734376505;41.962011194186566;41.14320437602111;37.556068991155875;18.98389905918263;46.842714979440274;4.904897672624929;19.25629939166564;34.134929961358914;20.846018109557516;16.443528543540936;17.36790485322481;21.46259465940261;23.930653086775873;11.021808984750644;43.39604900282424;27.68016007729748;44.95659308198428;6.632851132641307;23.8299844483708;10.288104818643465;28.555282488862016;24.922530109387488;12.919161281362916;44.71351379082194;5.873123397022503;21.74558648701479;5.298990211867761;42.00374221980045;15.7931049505279;20.593205898155684;26.925045267520634;44.31020671468866;20.99639374412417;10.814218208689285;13.111711231764255;30.73601622106565;46.27454533913622;25.310513535372714;38.92505025501959;39.66108684211888;35.62663511371306;13.337062503568596;47.6818650214305;7.328219652364081;
25.873993969588373;14.283870528867036;13.052982081944908;21.655288566184467;11.352532242139977;25.99914805441504;0.0;22.103683398755514;32.121003232972676;2.2041043528932063;19.102515581209346;13.681252767384786;37.42183847024563;15.572231831263393;24.371855851125705;46.180864028463574;13.915848274739387;29.903929562315668;26.422519792737436;12.507764642240424;28.99508548991713;20.819737902278955;41.658692057036895;6.806398623852271;33.24342378831022;37.13445604630229;20.63676820672577;8.530324344708703;48.5011745776741;7.953699677005103;44.99138447980123;44.658668969344866;43.547085842160364;38.94313216454118;39.09762173194668;6.308513717938002;32.376861378997894;27.179709839719084;10.166093900616914;25.45407957939039;11.994714840385106;14.638798601721318;5.474700453289866;8.671448984382032;46.692656798597866;38.8417579183279;10.082454882455036;11.441699067466118;20.547578761955762;7.514331222810448;19.450565013511138;8.56941090695179;33.80148496194058;18.616698765002056;41.45682633098988;4.712251363966247;41.39991539755179;43.8718372184028;49.217864785074;44.67330440735637;30.379426383433437;13.000108314638442;6.226446291319968;5.003653779357553;2.208969643844834;21.986930392183318;12.843984633253523;34.83359660138493;43.64594443465813;34.77419708520235;26.268625571376642;41.87089640966872;35.767616485336596;27.038921640999508;13.274016264369239;6.523568672320474;9.95681757133808;4.2259086470802405;22.571681381635337;17.67878033924237;8.853588167870782;38.82152948474562;7.680203412430801;42.79477762581019;1.0193979357715306;25.597049854739307;7.538819368139462;27.606158855758178;15.788340445584039;41.458166190379956;19.020316344897456;40.52271560820055;15.616818636035148;15.586173589697102;26.819493941416898;25.805712844924813;14.175478018234895;12.55248469268969;27.883912667635144;7.085014956186505;19.179801409566753;12.82739160843895;15.899858747332203;4.436465858358044;20.84481573993052;14.224045282815018;21.300360683897253;16.220689909865456;17.222100094779304;45.304243993466216;18.841336359005638;11.408418105304959;34.3298813540366;27.477150086095538;7.054525991828405;29.684297636398295;17.88532672946308;45.345344128420756;14.54844287397623;7.9918254347793;23.97813454997494;5.681726174572768;34.280825539371136;11.501224663410134;19.315781275350695;8.393125594471686;7.403102559176567;21.16249413539985;8.904774404820309;22.385047470854126;22.75889757041005;14.02461329313903;16.713450493344176;8.762478481704509;28.13887802128585;9.455660245799413;25.62777419601116;8.887931233244617;20.778385085628795;36.97193036041293;22.577318881587317;46.34447165961365;21.750750308367437;47.710411789336625;18.415022525207945;13.894917560517566;25.02525259959821;13.451147048715713;18.78696197432355;9.932133310511002;13.662903814685087;20.590877726505827;23.04021698847409;25.881630244540258;31.155597246982776;12.964799213887536;15.294799420452092;10.303447518520022;17.358723457200856;40.36212942633898;32.556365448062074;8.796668348105214;16.233697483462706;45.19348926767972;18.26406427392797;6.937406683336567;19.391799691171432;11.639701308568652;15.34177803860202;13.261253737503768;22.116528498739857;9.864592865221342;40.60492661081437;12.267822658981002;7.925213595417295;17.00326492622761;15.952402104337857;22.70620296541584;19.576649319026327;45.38979071656872;13.147256245257383;11.559082518986406;27.52043294652966;10.385835985482682;23.361199016028444;26.752715220936977;16.358890291059403;1.733287774186315;7.575477716381249;33.82319807700455;42.44879900019108;40.501888590592834;25.320882268655804;9.895563812735977;28.261480465941798;24.494000829773768;21.615854481571027;20.548905434187684;17.77313569813083;24.610625349664318;43.455316034569584;36.72663126687567;17.420360915812505;26.836120771202772;8.735819300325357;16.656124401834163;9.733735019251272;21.15065504096897;27.885344388844445;10.423861194911872;22.58237328249258;43.652083625737205;16.06269485583983;17.748318493290263;22.857455510734898;16.72248410393914;33.58540487868082;31.653449634163096;46.63162542687064;35.871687332914455;22.011304468324767;27.60871413183002;29.375755289179555;37.27968835048396;20.645622922346117;18.772794379317457;20.325404693081556;44.12278319260196;20.005139408573033;36.99166460990316;10.387547476777682;20.332446401435732;7.272029536480567;15.370840830713782;15.598664645974944;18.5267818966008;15.334060894938277;12.294323041527829;45.48287314442046;24.658994057505094;41.141778857831376;9.45395873080653;10.507857523471397;11.485149481148666;31.16055227617715;24.933059087285816;21.066313073227075;22.799967192362676;13.740659016376636;13.72598906671906;39.95738778554995;17.833735887057113;11.764162571733301;28.73610413138114;10.747881283039984;22.327897838597835;16.67954767462094;16.21862717608773;41.9168814892442;2.755573256035484;29.00083069188516;27.538300912338066;19.544083867237404;18.590043826989167;18.871096661583028;43.131265893218284;41.592474496613306;29.875992539444656;12.616167442249298;16.7817808002471;24.159578633934466;14.49862140026902;17.929466904475493;21.702259266414806;20.151105180335993;33.64294969877836;25.542091203593007;10.902502658659149;16.517312602616233;12.956933005134655;18.024390397373576;24.8731347088468;12.355976035444534;15.148644750221118;22.518965479648536;45.542733587382905;0.33079953287031166;26.568042071939004;14.343179462245761;28.677456281599827;15.5995962743695;11.389851722539131;17.269351328582694;21.096499240009656;48.46471027585674;15.029678263714548;11.988300524458294;16.236622163252814;22.838612030879965;15.779735774595588;19.11242303325783;14.873382251878096;43.28779180441296;8.01135095208804;16.90139069174927;21.898078816666093;31.82912440881581;21.307543430629142;17.42963485164787;17.087430658060995;21.10138399399446;25.073993863374117;7.323688853542539;14.57920859618087;9.92293201571149;37.657831132508406;9.594378356911653;25.07653261243483;23.86399402093057;26.50152237479978;19.649656569680673;22.18856664509105;25.35023893299681;16.490961231778797;12.71402897334349;3.9467323264743324;42.542870889872255;37.1540260343138;31.573760919207352;22.682262177282624;19.199976162962454;18.83024015765945;18.4717332826039;11.884147463222083;13.737631004946834;39.73069829675754;14.005602203968746;43.69646318472507;11.647716787818345;19.474598816895178;15.887149400800965;5.593865469068151;5.969850970921022;45.46869387303242;26.967182771619086;41.764862839164124;20.708786883169847;15.272990357030409;41.56399267015938;19.52400171959803;43.17784669086208;15.43469696163856;14.95913230753245;37.551308510265514;43.019914339925236;36.347918677377066;16.644838704019392;11.570147474171973;16.262648391702218;19.116190217552607;16.015359339482817;10.88013245986986;24.12674349130948;18.67315868321251;5.82026257469327;20.299334869822772;47.0513668287387;31.706513188230485;3.894420608997035;20.740197768981243;35.947022920645836;16.86727856485195;11.443794821673192;25.337597567683623;24.843836355973853;15.80970618972111;16.512261252372895;22.186479949935485;17.812229094400294;21.19141681104887;6.822046034824115;14.049265065077572;45.06285395596155;11.472452174994547;13.591678210224151;39.970322337174935;34.83370745092998;18.617160022374158;20.150335657389515;16.905192583642027;9.323005932746641;12.299401110254328;46.85138963321482;45.84038477101603;24.702970838724134;18.860018601767393;15.835028314286982;35.30740723321902;27.838064520672194;40.58948393866942;18.869011192968966;37.483255158978025;21.127380854569374;12.667905137713948;17.683621974238875;24.11512843794526;45.6334414715913;24.98327142710559;9.09599509816482;25.359193376487998;19.732454899239887;19.375100454374742;31.28248853913934;6.570300292333564;6.041111910062306;22.59118317764437;12.789877991377752;21.300731885641543;16.73420974052338;26.538646114548722;8.531428642569615;12.015402833051873;14.158047956476327;20.90872769358584;40.63310610691581;15.707860546353695;29.694524293843415;30.88171708537903;16.079159362062466;14.082989237698605;13.438266410587866;34.196077709725266;4.717857718626099;18.689272889435763;37.44345944079439;17.254117196391135;43.88669400455057;41.89138866825185;40.22954628825949;4.924526593715153;30.101251490746307;13.46779706836073;47.48010987717645;35.001934133262864;42.12214493065094;16.599573503122816;14.118346845804691;26.741253683815916;18.08175038144437;15.509280735152743;14.244124941406733;10.535617708591309;14.54724147049029;26.625292707692825;12.206463270615982;26.375066332158116;30.603675669221868;12.49563029304462;16.284751131968207;30.05046509796136;21.621614695340146;7.7034601836209236;23.242132341821566;40.51794009693221;11.858582868441255;15.502612929354807;35.19298520887762;17.64444943222421;9.276828584162686;10.785270170041194;32.72851781314607;33.23406841733947;11.716277946814849;44.41142172386421;5.213861049069064;22.232534804683006;15.258978461232804;22.57442535360786;22.550691002974762;47.79256105579422;47.021803512679696;16.11219197951284;6.9346389174017835;7.115413783672976;29.206180664801916;42.36199062260025;46.41562725052821;42.80279634703782;41.31512926669507;10.361198218783908;48.846976399355;39.209269643296615;7.404192207091417;3.8923242341692728;15.930769659419266;6.235663555990528;22.820241855669885;20.94133379363676;14.420996752566742;44.64644516961802;10.483272912465772;35.856383393849114;21.20013461372622;19.954438237443537;11.633399857475966;44.43407910834981;13.62098966678189;12.44208563734509;10.445072466467238;10.376182756281377;17.438445730728162;47.58735582830922;11.555725823962883;31.215200071722172;15.705683239390712;43.37073862759697;40.14385662533634;2.852742147851039;8.866303708374595;35.988385423724175;25.503609730751556;18.053219242656954;12.055318469301197;14.048286528312136;15.907856427221098;20.517769911643377;43.7285345120151;19.83429634328413;27.009928370907247;11.284202537966994;24.768195835695142;3.7811653892331165;22.58206575616721;24.67645227277065;10.523146718555664;34.55665684333205;28.53768077598188;38.470923812204845;35.49054812887669;48.47314690720062;7.809258141493532;45.8805700782213;11.765673203951367;9.89625889843095;20.4787297307293;23.404943280961238;38.88851498652337;15.590131029272303;7.0023991004854;7.659880401373024;17.079285756715155;16.51384801128403;10.782699924982476;19.345593784446407;14.197854042341458;30.94433085681991;25.161813431453172;15.745948062831408;19.182709085154578;43.11433576746762;46.31577838737975;25.396671177568646;20.858476226975796;12.979200154800305;30.507171238614053;27.5235686171205;31.3584585612103;17.509065661710164;9.876877856963484;16.71974109789811;11.176545769173888;29.024313771401832;44.780768461571846;34.01838489793942;45.056366363532355;22.624982764632072;28.367763036267952;2.837257782935409;4.846601553792232;19.013608491553644;19.81483885886763;11.152910805994402;34.79038131702487;42.74361845519442;27.82529695605458;22.54751782676852;23.778924237246557;20.598688715145;7.188432115542949;27.740943603122496;14.904010027804105;8.118058468505756;20.562555870386845;20.046099012720255;23.066000883563866;17.96496468981594;14.144828532967498;31.529110162143613;13.969657578503826;29.21583660838133;7.408477533628994;33.6000922545098;27.83077585014724;17.4928554021155;14.087834238765904;15.686554997375222;19.793433439719603;32.1053279091758;46.625728891326816;6.882961796201532;10.10347059682936;30.478156528898662;45.5391522416694;17.122024086346364;7.73101827648977;13.399374986079389;19.96465331938187;7.532513050168146;19.39809859673678;38.65462644484702;11.361963269927173;40.31362599057484;28.505947644417155;27.571113312645096;14.396531301204416;10.36346369071367;4.341593887530864;37.988883465907676;21.336016645329714;24.30337384851876;16.457586940924006;12.877933982456083;2.336972259667128;26.99540099560174;39.98773325945069;10.80706823901831;15.716464322392325;17.446178351784372;19.443379701159394;20.524538300956852;23.594430234878235;20.32007646048125;7.727024193534618;39.565853742237756;5.960304687053019;32.99470736254267;42.89624627238764;21.505121665205383;33.20964408005966;41.10123369849202;39.12737360768369;12.97729366677881;1.6082458458441746;18.389259977796748;29.047713178386562;18.754769363586163;12.038012928484822;16.229460932139908;28.58260675434385;26.403482358634477;22.600121237338165;23.53142545907678;28.917006037645205;4.799123928437309;46.02665649299457;17.39498436398582;11.813088495818514;17.30888327688414;33.92436085530221;20.659899923516395;8.058262431137019;11.065801265351764;14.630967111873547;10.867747933435911;20.767391690739526;20.016306382748436;43.981901670795516;23.12936973079933;31.641182148484678;6.799046481598789;22.060178899248978;13.011817297264649;47.71976337665166;12.832062652749306;48.15258789649579;20.778755047578713;17.361484354452188;25.317326634438093;34.75244122556056;27.828522656373703;8.460135663056706;35.41058815610157;28.817414736988724;19.965491837940935;36.8260136862058;5.181200334613577;25.514811195027754;45.791613865225706;16.08566985849266;8.289653858977463;47.05706407067905;19.649470703692554;28.006159038097177;12.43692374452248;7.933343799937672;33.41628083070497;31.55027583972881;12.006647400775739;19.585679803531644;19.85714112811758;17.58508088666988;42.46333109899519;30.169742231394046;15.093873519858342;9.56542593913014;19.11640793599599;31.70301995777912;20.674311083316237;12.785973311251274;9.129993913352736;40.477689726553635;20.907261892814745;35.54981113276237;30.950986446128102;43.94757621367388;11.560490608332325;32.45778447765678;17.29098139024814;2.980170300714495;36.553433425864945;47.85033187771253;27.015990552792854;22.34644866142547;10.240151626106702;11.802881636735297;13.723825452697803;12.634687946009125;21.162897244265675;15.741821324734808;25.534521028112117;22.755686700856813;24.033737331524858;19.70103480273841;18.995374313916205;22.852580573554285;39.499528426709716;13.807440095848296;37.71130229444774;13.661602237656965;20.145660918303207;20.011774390385604;5.892770279294324;20.90274149906845;28.942646936163534;10.571176033844472;38.27438765105976;12.589189127433984;42.68531014679091;20.348529516256797;21.405705807479166;40.89561077065056;15.537818047873296;36.53653824423168;39.775736280102805;18.081038866694445;42.83955266142347;34.08546345665394;31.23254842063233;35.79679332610218;16.767151156546507;9.268434465075464;8.34796310406089;11.406286334970124;15.763997062700074;33.69247779059822;35.297141249510915;30.60610368959002;4.3871152635951365;29.91474871818558;18.264866443543323;32.83903149238525;19.192101464660716;42.82405058345242;27.397396766675595;19.753332582102406;30.009937503121122;16.289548559388507;30.016624527244367;44.745150125843125;27.688322716675028;14.836510227847755;26.137158901120763;40.05137705301254;6.182451925566067;2.3917863145212674;18.98890395467146;19.905584705316375;37.30035658676305;20.82542769894002;26.437520414199998;10.715056778794503;27.95764230467948;42.04475136397347;21.909471991393215;19.79799789171747;17.429107408266955;17.264753307442465;40.14212592112776;30.484675858959992;25.98735643981549;34.51749529480075;12.25772033644386;22.68195759030338;7.717221792744282;5.6580955481661865;20.10441329681244;19.29204391736962;40.898703078367596;11.034585871834011;41.52356213002903;7.765597814979829;41.66744758309825;12.532710818531116;39.768551180216264;15.180073579525207;21.742754717138606;45.90809906026518;14.529567482482602;33.98452497499131;41.58999332194887;31.483030097564743;20.95227276540862;24.805632862196052;31.930316270587948;40.98516395698461;43.591845973965036;39.56393617634159;21.83401587861536;11.824607099000024;12.732677782556252;36.726970230015844;33.39524115816158;7.4964623690277925;37.947542881532776;22.82397040897936;14.466010143736137;11.885057016697594;4.124649834923611;31.316749590758047;22.777638299260364;9.945899231342741;24.99827917620498;35.53270456024583;3.2572207335376944;18.523169108198914;32.55800312045614;22.50286362863974;12.911129320911224;33.501376758400795;28.848998467958214;32.275165801192266;17.225445819294485;40.380857624621406;23.08144497262121;7.860497816040974;12.132107875589337;38.718657600186276;5.777220151826013;32.96673704338002;25.69420638442435;25.399472041724575;26.440717898783696;17.60055208075608;29.589248871600848;21.149697308718277;15.347241023519635;43.950012446049286;17.015729597369795;14.314856305431423;8.16758643105711;19.127868760815296;24.564482979168297;6.192596166605467;20.638153326968997;23.843652269817298;16.171026891696346;3.1874071775831667;14.111080774026643;12.900496410788056;19.019355448582186;41.6617971517722;7.665763359135527;19.723369200043358;25.87683885196433;37.15862316869712;7.694440374383448;41.66355139867364;25.071134088401372;15.055373154592164;14.276559966424868;37.69007908479743;16.907904754407205;31.707981352442424;29.719601761498286;16.046129845746673;36.95520331771081;11.956694071738765;24.461112371288344;38.70617047874424;18.84778663502268;36.99956871543058;14.74676305074357;41.47245539868099;10.461738790091278;46.43964980091902;15.103905963477501;13.725246448529383;13.2190305605684;9.447069010416978;32.722568612017824;14.814891165918354;30.332181036033102;21.108224519662674;30.548670844601492;46.673830873376446;18.467263384004035;17.809132081143716;14.464145428243022;27.499239551014334;18.433595462949537;19.095856115610186;34.48627564422472;10.237455977697666;6.747280179366134;10.525064487886128;30.888966805074027;26.93558084902482;45.016040049872075;6.43650849820859;41.54318019535392;11.859131826404669;31.441602058814393;22.51710338525565;30.05439864553036;20.597674994191838;14.67585049632;16.571654758082268;14.861725525488106;22.645039488351795;18.640555034539105;13.284722829216202;18.348433813017405;14.103487638527819;7.7445696578574275;26.648218604780077;28.60857631890711;32.20412896100124;20.53265933667294;17.5871254889568;5.413078145114912;27.61268293134433;8.654900237158287;42.11834413705357;21.92467190357062;14.156929333096555;17.38821511126475;23.52788036095654;4.135533965875269;9.810747555936965;20.62664281014871;16.811523093890525;33.45801380066643;16.055223108692008;18.151562322383285;27.517156574162293;13.780194206427032;45.168036863078356;8.485152420878078;24.62598543308287;15.121473839093783;12.570742927129483;27.271955859787862;8.686659075754866;29.791111307419612;35.21762877316217;16.323571768409973;31.760997662421623;11.430039567951763;44.14435107242839;39.50391554549768;23.147711818196626;17.751742475654623;14.72303348559324;18.19882675768697;26.30240835852447;4.885561724767641;21.213611813786187;45.16390196184124;12.812124957292328;8.478292761966607;11.499562040591377;22.658999106401644;39.633043721908486;8.958193631569776;49.812729337124196;19.187639435078825;42.16744010953759;37.708662770814335;14.318579521383496;41.755571466834105;16.189167066935017;38.52716731092038;5.564637974297143;14.321236403539789;16.280899478729502;19.29118509490776;18.22278493495168;7.895331774758925;30.380313584933827;13.384993331486388;13.070150333588279;26.716165840340334;16.48034347054906;10.115960520164494;38.64360299419612;6.763855638278816;36.39145144361672;31.655897630382974;11.854741247194973;15.77701286767786;45.54234983478392;46.51832674918769;35.35713297216998;40.66894230228926;7.434748569308345;13.68060878642571;46.87433434525334;32.74310763431277;30.79155308516728;18.011233404258228;17.229616093257054;15.01353457814613;25.765904668399948;16.258567329086517;30.58915594839954;41.67146197472126;23.92780993527855;11.104481172214273;36.120733719023235;33.77605959839059;26.870567873029007;16.406765966459243;16.275957334523024;11.917896733139246;13.424367961825757;33.303714754183495;28.375665121047607;31.956821094759192;39.70269069209058;22.45598923386132;17.019954723994758;6.267738970049767;43.6908756953691;22.00336771565935;11.508439747415185;16.43694400854365;7.633309133021937;9.995909343250858;19.04981261244402;45.24676195844862;9.16386006668537;18.818105801016376;20.1967263875214;19.162089941348658;17.911668045135894;16.08632966478853;23.96667826469486;11.776493102510026;26.922985318777133;36.01750739699617;19.85266376480626;20.331108699485313;39.96901026317276;30.734738814104972;17.173037200431928;19.983062677401165;16.93287670294525;29.10413030812432;46.978264614277;24.961413036491003;24.333113993867503;45.77769382110487;41.41646855512546;17.234290094187724;12.11502923128447;4.643485261013484;9.984559927136099;41.951502681230565;47.03544352751493;27.6962353066872;21.982122983348944;12.234659889869025;39.85611010620203;17.542333047885734;20.252578794892052;45.06671351659655;29.633792308566303;26.4714981035741;18.071296182554644;14.12172211164259;10.639272872431699;44.89197015481417;18.584900459239062;32.61502633510062;19.40487588782713;10.712579823046163;16.348888024051377;27.363114875871783;17.597874480326112;15.616252253474222;18.320926360064984;12.19071847627985;16.017313219863205;30.653727047691426;35.86931208269689;35.01524278915694;18.527234537188374;8.644952308082019;19.596234446551478;26.45272831415743;32.521236187829835;15.589763349540982;11.195393425600281;41.12075119809253;18.85406988203514;31.245902891565088;29.176950341289956;29.541364874309757;20.463583666108207;15.160385230933112;45.86362856484695;31.182267955361247;4.689890261129989;46.73901497705797;16.773220209683597;26.704484040196082;24.18949508851035;22.17712662608759;13.476422235830613;22.246959269367125;18.93156223533715;11.643341698845555;13.424126926623437;25.429557688347188;11.261123945800461;17.665185997996563;25.77652721443894;14.261636760658476;20.69196896088148;9.911229806711496;11.07089152831297;20.90521406182884;11.74457344847394;26.18297423550311;26.49462658547141;34.91071121313986;46.08134868984733;20.818188144373195;18.018110541048515;17.09456427654721;41.38869848335572;14.911140924059504;38.81026488383486;2.319059580013429;20.56072632248006;11.68549013257909;47.59919204401638;48.525863229097;15.87967710815302;6.9405314485099625;43.26273894151776;13.461128791488086;24.182544022619766;13.60839698489303;18.12344172797985;39.081976991673336;11.858841054073448;17.149323799630952;14.519123900512376;15.332260288053822;19.274675117761767;12.115520368759015;10.595125631615717;37.94910661189259;21.1267689970788;37.83523303287804;32.6436016344179;48.523427039173335;13.139639608218642;30.758291279338614;16.531972170717452;5.405797013300666;4.3397629038059;36.3692025111004;9.34576269960359;33.369098335766864;13.156487319021545;10.455729672291994;13.444301724378928;37.94982659547576;19.31565814823593;14.644802237128726;24.7328424716753;11.144648074533768;23.26577275535793;21.76687860841449;39.05043459316712;13.6336786493981;13.174934381623611;24.863911030394423;47.28569452880972;17.621834142291217;20.43148448866006;13.781641937877092;17.619142331656214;19.76489211426932;14.056763518270687;39.638461809434794;38.451244791312675;38.35764254462975;44.33078630707292;15.796969116805952;28.50406108815923;21.33743145387293;9.633804674476188;5.274793579030111;21.55045334885209;47.39431193957105;30.550458032741965;16.370743214165703;6.914701156804507;38.20410917717608;4.462205370265233;13.835891880683771;7.319291885153964;43.625605979413876;13.426464442953485;18.488102695800595;10.434062906792947;32.47000406551898;7.211589939854522;19.81836650602184;18.73775865978022;6.953659950736822;8.144609200857754;10.254977119384243;16.35012345752212;18.62499634493381;16.09023513857929;8.237214773523593;18.105988147292283;10.902214191357062;39.26290119829045;10.72401936142802;6.191501541958031;36.81067573449418;15.149873972093589;12.532994322028912;13.706266924095242;15.388798904006501;20.708801285357964;10.399403311627355;44.48375901421081;22.083151537689496;11.701012381952085;30.808530066926025;34.819206238497436;28.690478009093926;19.796122903996135;27.760787901712458;18.320032738600744;12.599621003800955;17.72368379308087;30.468128557395637;25.256771749970785;13.676750020692838;21.79159915005457;18.588290065288092;27.086638152933638;46.64119362018249;18.26689844606667;18.277854106570093;15.031619810524116;14.194318839182555;12.795454500129708;16.10994956808769;29.136986562280647;32.3744769085209;10.950963833658612;19.692326719336922;3.907295171458415;19.232122487085498;33.41782354166935;35.515423384104864;1.026394285308795;16.02660890007309;41.912492779875194;18.10882347857196;12.33574737372961;22.081671718805396;8.246402346242835;7.6213766487863435;11.434693304098017;40.25374482003553;16.256875854046484;18.406893829490805;36.037159971173445;29.120679487114227;19.496665016045643;9.299298781031728;11.667923003344603;9.271731808893074;14.851377169566232;19.360268167877482;14.630556689050568;21.292848167191842;7.719022029621353;13.110429542054986;13.641727720950911;21.373930682548888;34.940523759327625;31.34515402669053;42.59021697524516;19.86597202079862;21.04829403575588;29.538817987425965;45.351213262755586;3.8275282682329084;6.201533569247476;11.364356036636627;20.474269411786302;16.779047507689523;12.330399232167231;35.478769429120135;14.115431785238027;26.84800446247981;22.048530783972286;8.61287758198189;18.236947409751952;36.57871454401227;6.332739079740175;10.454626971589072;10.050881435035508;41.39961775596549;48.86381302539813;3.396891135921756;35.1303883597079;44.43750984404594;35.5161375442984;42.9450679091419;6.0194927123208934;21.431689623290247;45.07815245473898;31.909339209753245;47.82855211312394;12.122886060057116;33.81351077170584;35.97293796658819;17.250465805701534;17.537784849230803;19.912559667499945;39.09325028538894;32.17428121507924;15.315755455233061;17.8079925073524;14.293822041207079;45.53955662237666;1.8090193281693518;42.83437526941631;12.80297773830086;30.28248266506574;30.112591519387344;41.60233491721633;41.11529346564505;14.50590420410464;42.617935367655484;13.18039049274178;23.95840041228734;43.705981926839065;17.27265919364102;19.510796231012716;7.931209190179983;46.95066713302476;24.752213265023915;48.71356053665358;37.88890690343933;14.87340948280734;10.724882204862348;10.182531362338725;42.413214849207655;15.692310471159237;23.47801934207968;42.45590170392778;22.51662043849561;18.964742109215283;39.27166378234463;8.80776732743921;7.458837288345513;44.82852371954257;32.205146528848694;46.20386303518403;41.07964600463907;6.41450147867588;13.106100813440179;3.666713361078918;15.550790341712657;38.830899342557565;11.544667661610413;20.51075849540558;36.9989706038158;25.452512007304183;34.06076278122167;32.94573818927781;38.72681850277957;14.865674968586918;22.83021771003025;24.401346223240772;37.04633646143858;16.668121755442883;45.26689178117485;22.595993367277533;20.169081033114633;33.120002325071795;6.414241174411594;18.323731714054503;21.433300514384676;29.49337112192093;18.979614632704365;39.45097966046352;17.57814716144999;39.34836338881303;38.356098291867816;23.077341481669407;40.88741542389488;18.604789535855016;28.916362881371967;17.667567842709026;15.91608691279734;27.94263519945905;17.84289607108488;17.535258455507776;16.07394192620378;37.54132865933631;26.862561210933947;47.02564888886439;18.24691649886376;23.85700961194197;21.658257661185587;44.99016069008271;25.95070748497322;25.474859991085836;14.354840691315733;24.948479000367005;11.831322249618882;37.92738273780003;18.785997018775753;23.209531442131606;32.21188435464422;16.429547263259526;29.66246789584351;38.66624407610456;17.636049839536376;29.552304416007352;17.910021694657527;16.03404220239495;11.509558448637907;41.31218622285644;48.695785849583125;49.51180778210661;33.20987342701983;25.7061995345204;10.766192459730005;24.149925173501106;4.121903580033502;18.326259947951737;16.888588944534266;10.779963654404208;23.13964038439065;40.920531924634;18.5780054325144;12.170137836967813;43.73443170613964;23.64975722101108;36.07675761910092;15.456715491211652;17.818477574662715;14.930905314816458;20.938012886799957;32.64436254111966;19.33917050442612;17.489422934980794;35.223633835258845;15.531790156964929;20.344804345087198;35.151492499063174;15.59036557614839;36.22984439691219;28.727488388155745;30.6583876897415;7.6164627842481485;24.419421112053385;2.74922411652712;8.557401368991231;46.71645384339841;29.342955170971802;23.724350720777323;45.236377150979045;2.5505708371678675;12.212766314442367;34.28679076854232;2.2332361079253733;44.031736858699155;34.776297142627286;10.293105867535965;17.97151398712918;11.991235231573478;6.867326892868541;12.682263833606363;17.25221314213083;16.7820738577893;20.126981735721895;8.39967024862594;44.78932827763847;18.221315729911037;33.12713432152044;13.824914232415562;35.594101194407116;23.869824496614402;11.76876000141164;34.76225499266942;30.648004648239038;14.507529943533644;4.525185731118132;14.55885205646385;27.5477684777026;12.195149088610727;7.95862335266195;39.75083558401389;23.958329617486342;24.52908196640129;28.942233980941868;44.44208673747079;30.350488197818002;17.890705387116565;19.940741052790326;34.310374128676784;13.536191196794627;21.23913798141456;20.260801994255694;17.048403172192693;21.337556177497003;23.153764526368345;28.790637553562572;18.558548397661813;25.393327923415626;36.769769533332486;38.3280514769016;25.979513643541118;36.78549036276746;11.845407184754343;21.19131452197821;10.695563526536105;26.151127862984307;26.66516997795045;12.173920073053202;31.814476894491026;9.382972505408432;8.002997851618602;20.321911306081372;21.019540302957964;35.957727137208956;6.527300464375595;35.64339531274837;8.179049673342032;12.86324977760599;17.20173655380481;22.776853050518696;9.310996282505071;28.465502832643146;25.503079746330965;10.38504421595434;20.700478809491365;27.575050743085658;14.071239138946925;23.095198979973304;21.03530355577277;27.501139019295604;36.01900010990061;20.810050406369967;16.899756145864668;29.446466255365568;20.655915048327707;16.4712557687734;13.891725720153008;6.920382959417385;22.318207962353018;18.793167964540334;22.49689300853729;46.623340197416084;8.800829051418978;25.579740765523553;35.94980066625524;13.6964591780985;21.110757471751334;30.344505437638734;44.49032647689344;4.332177026412016;28.5539250805797;36.69846953848671;12.8920011167267;37.880794978922914;5.269165840288288;12.16382870589586;31.916504033809215;20.128470444156;13.016243924870208;16.59399952607756;19.337252013686538;20.992956989788553;34.12138844601103;21.523799519794014;3.0725041228247694;12.727739063298504;10.842343683409313;21.022323733780695;3.4991381866883136;22.847082730571433;23.006640988093405;34.352454143524646;46.14575609941459;21.414716616736392;15.29003617032971;36.958612640323274;5.136461919948299;14.558901941791444;10.800094071103551;12.698167897166723;34.64299628341092;16.221001164590152;14.343687203535511;22.68030994351231;20.61285543325186;21.42922961585711;28.54035530748755;14.313075696427237;35.835440199949545;45.05360551871227;28.53415681392678;9.873501880682317;21.638663208841933;19.278557041665795;12.453729041509849;19.72109018526502;33.04692177014244;19.35389880115977;16.495237873863957;22.652272862912756;15.11992451821615;16.703256188363007;13.028848379929144;22.850629742105717;20.32464344214296;15.090893851720375;19.872180148004052;24.553010154012306;13.427269199385545;12.936604700361688;38.85421009050624;14.313002696546768;16.881170671320984;16.216707633827998;37.2105584582961;36.459990327410296;15.097312013768684;4.036455902600765;25.32312763900223;20.372496790676323;7.060055118309368;10.66317399825889;7.944772365657578;19.032181318094814;3.327478710743063;37.85105742019448;22.11535806603415;36.175489627224984;17.072660632858327;3.895091005788266;21.447102468185328;17.283145892990074;21.1493418774513;26.61286927972651;10.26894337239747;25.945830075988944;13.077052410595305;32.81172448904881;33.76423362919192;10.568457833816172;38.08302545004425;39.28721095160428;34.357108789535324;35.1486028320493;17.287133766952618;42.85942722923196;7.864534620892382;43.30649993574;10.255435903089664;20.939757655273578;17.070494909371128;15.536570150738912;8.116985858988306;12.460470720004606;36.8508590862027;3.8444237992811234;18.45139353753478;18.681892117263526;45.009164142813674;6.835742668858589;16.089410920632574;26.396660519935867;16.437552259651355;12.223261508036074;29.561805050507413;22.216039202489565;15.60919583022602;45.11550296017564;6.164812317380782;3.911335860834689;28.503799362641438;13.988172061420203;13.942583279230051;36.73217835553342;37.538400493501;13.591165731405582;12.778903470573905;46.68942221568813;31.262590594873114;20.839005742610286;17.243903707983;9.113433285801754;16.286394339151375;18.21264499586283;26.674372522519832;14.135530812231183;17.41816322130063;13.621987564831569;3.0347676548218345;17.197119216313332;18.57407856350169;13.285760912312625;43.907296957262886;23.414289643078263;30.426137353942437;34.08405133168701;16.91567333471377;5.5560619160312985;16.87359465879441;43.087968428951264;7.435747761293968;44.03075148642191;27.908896560463997;17.874360302061728;6.205329494507242;19.657232064990254;19.61125185102077;18.73548306393784;36.27893692362001;8.940493480108149;49.856689057885646;38.90313374486274;23.92971860754932;26.865656591644136;11.875848697026985;21.31848176802118;21.101975759052824;14.7140774401976;9.321432501548216;18.101983605798267;18.55178454502605;42.32855882060393;31.00391884715782;23.25797262743006;8.054859778858706;20.63115879872904;4.341392976459583;14.856802557488418;16.27497073219269;14.270998919736197;13.62708721338462;21.683027283163955;23.54878744350994;
10.621795013912743;32.440131309232136;27.448406735175773;43.57988461323356;10.98694686683651;9.559609502080571;22.103683398755514;0.0;13.153063114338723;23.415405014699097;11.442051680801384;34.53950629270006;17.39974716331955;36.19134653612726;6.375811203914615;24.184148742070494;16.45441306145771;12.20590447384046;12.9150129544836;10.96191409979575;21.159342453005493;39.09431715750894;19.79712468388556;25.479848178631556;11.376983077175753;15.072600527687998;20.43665605344279;26.828623661583627;31.274561964860347;24.484102132098084;27.76249165353391;25.129840988849075;22.071676846687776;22.194845178382153;18.610803284149;20.898913610755258;16.202383659367044;17.75862899965471;22.99275437451237;22.485060344543413;32.232575083166466;35.613827160471985;25.136332884937147;28.90967291122118;24.624758700758886;21.35193433298237;14.607102429922566;20.610808723330365;41.28150727924847;22.836743015004355;13.214399640594264;24.02971766833912;23.472391444372576;39.708914454828914;19.5911390707523;20.606752727398245;21.917768567048828;28.242528824568886;31.694240760859635;25.975247630882702;9.011368998419018;32.69043051923949;18.30774419541404;20.51712660291442;20.694917475870156;4.76663372925518;32.24634256569437;12.804495059704518;22.131164100672393;12.700316280203156;23.384502679530936;23.353039056189377;14.548965886418813;9.562366435676106;29.39006830641261;16.485749927750618;12.231852817804096;20.555121068451694;43.83101597892757;20.543000385554354;23.414394715651376;21.63372973145105;25.651900440453257;20.70598083966212;22.867333530961073;11.253229170091684;21.871202930286373;19.907237169819958;6.385730440897943;19.762826083251543;8.678373423360553;25.24690164501533;9.033565329766041;36.83499527970209;4.778964089459825;4.70778466408791;16.559652594843925;22.778649321004956;8.430824442899395;28.05797866889575;6.1097255252008615;27.688386296747243;11.434061714764049;26.537919302869742;22.601507086449864;9.53667598386192;39.85088608239404;30.08723919058497;37.30717772654134;25.212219856582486;25.81782628209856;26.249982267021863;23.94900078313644;22.45880236898377;15.444909140971951;11.497012654797185;5.011711523716288;25.11025389044369;16.36363726944757;21.29369783351934;43.85453983438445;20.605950931533325;14.482437293085015;17.950458403858903;24.699812192798525;13.82892789742084;21.201242330948247;40.5795265855864;30.78714686047434;9.581393324962422;7.526641476779371;25.942055136556302;12.224433101929847;15.218403525170858;9.909362309254947;27.483472985112048;6.038400356441591;13.434015251549162;42.71723035481461;15.002773076604067;13.337536169636627;24.27760217134493;15.314846025956383;29.086183716947513;14.316850016801121;12.681926352528738;45.14769579665533;31.014764648085524;9.168046418613143;29.253889294604072;23.10910863724963;40.04989078224217;4.525089113402335;4.067925903670013;19.512621361463694;33.622877665524435;36.720016423583594;30.634547440518066;9.815790736975238;24.68219693606999;22.316334128197802;13.415516442678607;15.747398683080243;23.692806622980264;40.1149093781634;17.853526589713976;27.26532933722657;30.963041010727103;35.85738587905061;9.958720520012353;10.600671301768255;23.900340430851767;18.5544017049158;26.253532252685414;14.533310856724727;34.887417308916504;33.757459878442496;44.61540656460379;4.2976226737621035;23.307565393416198;9.050146515862739;31.88213062451685;6.794137631276428;18.556633580991786;44.04361379790623;5.23024539874876;25.3071344616706;23.42862712408097;22.979690197064663;22.55240127101184;21.59117561711323;23.23757381003495;12.556760406662605;26.684455969107447;6.246610995380083;17.12768274204327;43.15960202387942;10.096538035535353;29.97441242610464;45.405785811597966;23.965672992004144;16.846249414717892;6.986672658399923;16.596840846394304;29.473038601458803;15.966807461145573;20.478688384927793;42.14278748949368;11.209461489283292;11.810062426790461;40.84002076582033;22.0118770396503;37.74530724636074;20.299801317599314;23.545098657558583;8.101095999816089;19.854274755087545;20.512852512495744;24.657075806337314;17.678884203056178;41.96359847672354;19.72863674712096;14.226751224230481;18.664225717231982;41.92523496474595;6.908823444017857;41.00708087153305;22.019767212253615;40.33133489066599;18.159623829178493;18.166887810605743;17.39741244193545;17.369917620882507;16.383134973638352;7.380243555652021;14.080339301757368;9.254639724090444;25.297771105484504;23.474459075826115;43.874644914328506;19.367126145305914;28.003672295297736;32.199439421088904;31.555923670228694;18.900503470848705;12.132733197751833;19.76390091933159;13.43612473101935;32.25413678011451;34.348052803060895;18.404802716703212;39.57618094302898;28.487608571869618;15.136358007711243;12.776474911296166;5.184248576031707;11.174189716964374;11.608967350552543;20.01283379442113;21.01674507532331;10.338860262602909;5.8815464459632905;33.6602889231002;24.705499855891006;17.284969815099014;26.16589457219544;19.49836801143976;21.050827772217964;10.859156791345011;15.915682921658412;43.34795866729809;15.926846109798698;10.045689546738146;43.79799763199478;41.52650663879452;20.23221210752057;22.54513843781386;27.996000114914022;8.787324549771117;14.480117957953095;8.669572651530165;20.775069418959657;20.537786218148508;35.36630068652392;43.08568098848034;28.453957051746702;22.28970290303142;4.545557404153687;8.21595983273644;13.30425549450041;19.006414343927847;12.347260791142055;7.980523035165098;3.6257653553094324;32.41132499568938;32.51904642292161;10.12945989137913;36.04520242176417;7.924073155282255;12.29283079642915;40.11699705259374;34.03838748246069;21.408885609857595;24.869779431340895;38.90348989984366;3.9065280035429097;17.001533127181833;43.31549457182307;38.14218046059422;32.11128490150765;43.20389706168534;10.66636009509919;18.611366305940926;34.76859546306989;32.0012324896479;15.561233708604636;27.56935431839467;46.105450292745;3.25017735266847;9.614877372024068;7.285546165719737;43.99711008739088;8.318569747421982;9.284922037284673;16.497805144010975;24.345140832095066;28.135153830319922;15.188859134554543;11.958435538554799;13.348939016503811;25.064669122808894;7.959594621033064;40.50978441860986;28.368746077436224;25.810899440379877;18.284336921433557;27.39517425455288;23.796745437330102;21.038125772724367;9.329349133811643;36.07181971677541;16.703451046800083;23.57825284984682;23.415938068987742;20.34217867709026;20.395793080722314;41.40793917259041;33.57411759652909;19.46077167210377;2.736955698896013;27.877881679674033;36.36886699308903;27.820948869599288;17.92226899429011;21.510919217396328;14.509597043656159;7.478395971628931;33.63647937428852;12.107020315997836;17.10179744550821;30.92938258586989;28.595267474210807;22.243827607797826;9.411167826249674;16.296251810484485;42.136568061726486;30.776349362720033;11.249552746849057;23.188979991933774;7.067659338393193;21.827908934381107;36.04481365210037;33.056107336085354;46.3044170382941;44.76968369473135;31.668002633235226;37.650849231376476;44.280460340569824;6.716288660452881;40.81623321392588;15.309381624022027;28.828236238380512;22.983551439021532;15.994280697994702;35.69399713125523;25.048737314281833;22.897406677154024;40.375133530019895;38.84695468588767;8.737568961328584;17.468489971603294;14.283210901099174;31.275739973177938;24.1170673270969;2.71770711178316;40.03068073389433;31.872709459305057;13.248427769063973;6.3784985645214975;19.09412678335511;15.256460039873087;15.389635319793904;42.93853364607969;9.659280875878146;39.61842699106275;2.6988915663776685;23.91258626723622;3.438989741947934;14.473273685221557;8.228698165057189;34.87003687122266;36.26928747388492;11.245149969325468;28.016354589534217;19.59406014301476;43.88648039700994;24.337444524603296;41.84518577708927;6.353737629154687;4.993812474028725;14.094152920461054;34.11524874604333;34.20937035147435;7.600193340757943;21.79043026505367;20.809050766626918;9.35588263665976;11.437312732179773;38.031281091744006;9.887509311235604;32.078160777768524;12.568979209430099;23.46826570430529;6.850867080034773;17.678916107049172;4.935910743007874;22.38528786390785;19.789598907615762;24.731929143047438;21.453521869885897;14.198979284527432;14.019746872227874;28.937107293842804;13.12851717195855;20.238837941750496;6.766445613333173;30.47763250526947;9.907183911987918;39.60523676867839;18.683996233531065;36.06081198050899;26.76074454296828;16.820733557375345;7.136959925219181;20.53997499795235;10.321879674450793;20.042636113947456;12.52041698161108;28.481750539670774;8.556119642782505;43.71470230994634;23.088434488952522;10.02192996265279;24.582043894356314;31.899265408883146;29.79480537800276;14.333504147686114;4.591659500588739;16.181633492504453;18.494397486205603;19.492986751904176;11.553355134947754;27.60662107761918;26.837622047853063;26.393856709547446;42.70743378869078;8.579128624346078;42.64711072081078;44.22223773604674;31.161802736738256;27.459404791431403;37.23241817587905;17.802147301552374;25.48417237523531;20.529984522980854;20.739778224674193;26.80436503091726;23.66939385628251;19.218264249922075;21.924111693243102;32.248158089271676;19.26987450437553;29.475854471034857;22.980836024576767;38.02229695120922;15.929685322636672;19.934830083451654;20.457135395194634;27.97396288530658;23.215719243250703;12.369762861450322;19.720753506870537;11.204333925268658;22.806528881573183;32.3587326385736;22.516802044316535;34.832570817971984;26.921489592294943;13.525165903722819;17.832641585979733;15.151021047562026;25.580053742223303;33.169425553711015;9.822901203882996;10.868308982400022;25.579471171309276;18.132326739943707;19.974519502452956;14.516400052854511;14.1227982001701;5.326429040300386;12.331733475850372;10.800120844025264;35.6792589591706;35.87705871016598;42.621438182900164;23.892377818831743;40.921126393328336;20.375447868596577;11.212742679457774;7.988773215174814;24.805598302198362;8.66049201381843;2.853722421986678;11.660256998488054;14.15969154548296;13.164110663652988;16.621624912411683;13.404848668516724;29.81079784919655;22.349210869571383;25.181929647100333;15.475710791930013;14.843107479520734;42.58040265629024;44.465405813845486;16.794228491736938;37.58868122095566;24.36601584965643;25.280503577452276;5.046994425759203;37.007335717459455;11.603851390565444;36.10419487202322;31.233625929591966;23.26744046907136;20.553193864112743;36.933587790127675;38.636431573800856;21.744601431616413;24.299518089297003;3.3732091130542097;39.1741642860353;35.036914294614576;8.409441322110316;7.476593773133159;14.098111960068369;11.726058648105003;24.951630924102062;37.3273123903686;15.056518768853321;18.29639407650948;23.487711655125157;23.56357946964056;24.535884238894855;15.387815015928814;10.593186549151778;22.46926643993637;26.421056555773887;41.09894920555157;11.507391099081476;11.336727986506448;19.787318741131102;22.411423961207905;9.71773101744466;23.150363007975503;9.088993960140714;40.96169268500148;28.21202289998898;6.565515638519548;33.57422485893234;14.04278095643484;2.638600752345714;9.505799676051454;12.81131823390276;15.067201560891077;9.540520482562826;12.570522684389257;23.936091941581516;7.1176616247230555;16.602243782624637;20.491079489173043;16.625969075530072;38.75096616026075;32.85051201111485;35.485237746783206;3.438498789873671;19.960055262205035;24.532708328887168;18.626078978196787;31.52841114016958;8.37618238774687;30.24346181992711;35.075574053115396;28.5857535110095;34.17913644396931;16.248252692665517;18.322508517588467;41.495109710398616;16.670604981681286;12.154630017245415;26.76981798435128;10.923447705381962;48.026425448510146;21.067556656712068;30.380107239896944;22.754255479046908;19.118762096886993;10.584649178546611;2.62870105556521;34.84419878036972;20.02891927109498;23.593252973105958;47.600620531605294;19.741163782114054;22.912542884920903;11.238451600868904;35.09589072842925;28.348436262336797;1.6322593312623122;10.379019114894614;40.52332002803929;21.327945012788373;18.58302990044718;24.1245917368225;15.270416271861382;26.148577758867283;42.435982330476634;13.95251501422353;22.355505356040236;17.462682032659156;28.922901508935833;23.295907593911345;35.28935024140225;8.529060376562578;15.321174986649702;33.11520545152563;8.02795968410241;17.039496272201852;7.121053036577443;18.54701248684;5.731678205902537;19.276190218535476;26.183301085123393;24.281947661532985;6.31330702369919;10.345621357846847;39.399946588488234;21.04522319647918;8.92514716173191;22.87195807482152;33.168068706892264;35.76886203933331;12.06799491145711;7.880466512411702;41.793980615430755;27.55218014980592;8.872463602719636;22.31017659547888;22.189914202344855;2.6981434300356377;31.922236663773123;28.440676727835992;15.850585594917687;31.850953827221456;18.72235172197945;39.423933833884455;9.26641339908924;16.21678943928902;18.965687313755353;24.170847188640085;13.5502600953584;7.269846838140672;39.85416309318815;16.63780601300802;22.977100061558343;15.643734527930338;23.70535266114121;16.24554461567179;27.124117282613383;24.956058937585013;39.12190842576531;13.642887570794906;23.13757898498175;14.182555358951028;13.598449050095773;19.454317920769324;32.54188514350773;40.675927008554254;40.69358592032143;25.494304380237207;23.38942803902722;19.545558183626166;26.602621369643703;28.331499766659757;6.078798728702623;16.314522794693133;4.075498988968474;16.148292288444477;14.445291459815003;18.924785620086276;1.4184939279640698;13.490944282335573;21.61302884043965;23.29103007591196;13.670559000251613;19.348540948866024;7.822951279368157;22.78816092720089;23.88017384765209;26.190871201514604;12.00411087578356;15.06187059891806;26.953059107612734;27.347347246858345;14.129067318864712;24.749744900083467;42.90519384875317;19.013687454554187;3.4831615447990094;10.85230141414039;22.1845765850053;20.511552060508354;39.82671723491897;12.126604073581143;20.05041348683455;35.62703095160133;15.840889998690779;23.842694459066422;37.9716611347863;41.85925579636466;27.799269918655725;5.642803610846443;9.286791254648863;22.629732422586397;23.305869460915297;22.52561332942708;26.322117394524877;5.160523890687059;14.330866243903237;26.288020528097086;24.829978710261607;23.336578120144406;19.666481080180336;4.151640050254908;23.81588383903467;23.903676643462205;9.90734084517204;13.721628707800777;37.636743509098444;28.50769114725578;30.360906562618165;30.30155274158502;11.917466739174985;21.196636049349472;13.830031938270169;10.40321410024166;26.027255884124553;9.557256207958677;33.65746055695992;11.516939221141222;7.353969378132468;20.90094458635404;5.339938873044477;6.641385721431519;21.444011074794332;5.843332714210468;8.449502670380673;24.173160098831094;18.310368091633535;26.56892764340684;17.7971234385095;19.90042560089276;27.877061196892427;20.71926165959171;3.7794119199350606;13.763250101355279;16.206890361064442;17.862953855847017;23.17434706648902;32.19739527124504;5.854402907398364;20.216584045221765;7.074508650745161;41.858896914428556;33.51133874825217;17.07864944833563;21.89949726862391;14.291845915568691;9.77729798922048;20.67079583327161;29.07721850994242;5.511870175956311;22.6548720640749;25.398574138023264;38.43620072675332;40.08793720106873;21.60430020367074;26.4590618554678;24.83419287894875;18.80459205345716;27.56473925433304;21.015410385085907;24.915697431173516;35.05541673790927;42.99123118314134;27.715619600959485;20.83574421947191;18.06334878855078;25.3870683013603;12.181264865810915;37.972574605817684;8.976668582385585;17.073735130109515;21.887269020579286;22.38022424413429;24.65286672420625;10.07904662803485;30.964033913707166;26.63206191488947;19.613252027496266;11.729785404556877;27.673830385660906;24.48998655992597;24.529853991686657;33.66710800387719;12.313045462301456;26.066531750880166;11.204696607500194;41.27544253111973;31.117731975163476;23.00703225036623;14.418778706322474;19.87517567739604;26.26879025784632;14.83693649901421;14.902387125204594;17.76624942894076;20.497703941253892;17.90791249794137;10.214012862438576;14.649829424419215;19.33969884334171;25.022517716042447;28.779478810303395;30.163127697283542;20.812429065372342;17.481819085219115;10.890946308495687;20.538723661581745;9.028695149070694;17.428527230933188;37.96652301144333;18.147443307669633;4.2270585013932775;35.6452625073589;28.55974201518331;12.53663390757358;12.791466209455377;26.540693845110415;41.12836121673468;11.282681842572329;26.550993786367602;6.78909785320013;3.2244017781763263;17.4472246776069;24.265002947858896;33.20646798035369;34.33640586847835;39.46167828875746;20.905420687248373;29.657237879922008;15.907532203261843;45.70860182052483;15.366960613213521;24.088869442718476;19.669160450552795;45.97747752288431;15.53023717869382;8.631392298578547;25.57306884638146;5.428022558673673;16.449526654685283;13.65340363501843;36.65653341618882;15.715793072446223;17.44948069155864;43.188611478915455;16.62062065278863;36.343603316528494;17.34330267441802;36.07976094657352;24.94542255631257;11.645284957930127;28.03304777362064;36.25841421656756;34.870918994324605;35.32259119948449;27.901833580920513;14.398102980365135;34.785135873964386;9.205675244707853;41.84777031354368;14.318290211210456;25.8995227623222;34.917576556631616;5.210979620118465;31.625329826876577;5.580899914475585;10.98067318654947;18.898817328170946;16.248012923239;19.27741292213581;23.503474287788112;31.35475363828453;22.086589504025717;5.185495294150413;27.009256761503085;17.64635895506299;19.612520142578294;33.517758741529136;9.959391764137383;44.0097392043162;9.51128556925115;10.17426846556943;36.77756606201898;13.038535928148598;34.93659797875676;5.3209817865186695;24.372496093525857;10.531965954309324;32.15495544475203;25.825019300191645;26.536031784755796;46.978551263547686;8.123443547699484;10.513937244254814;1.7059981575116123;36.59415896394874;24.04834099574399;18.012881421907696;24.284632688665972;20.436712378582925;43.97120440470548;33.661937745568906;37.58651733279698;43.797330111786934;25.06914551589777;18.839843199728953;40.82974480196015;29.311294205197804;18.1335546668538;8.301733881619896;23.258753785054804;18.742297166854616;8.359353710232739;23.539128401647698;18.909151315147202;9.482590376748291;36.09688959561232;15.391502725925807;7.10572078906712;21.026245833581175;19.287272352406667;13.554658919293002;29.66915306548611;13.573403543210604;14.02167284252409;24.655275590264207;21.424441466531086;3.4158085365038757;8.09029193871882;34.22058442565176;37.46274614329866;45.827429095208615;18.613775964082333;41.12187096775059;29.881650172683518;29.972395867480436;29.54607773899071;11.180671746675;14.216268558522922;17.89339605805304;13.85805842175378;32.66657238631093;14.278478634367188;23.12928409352423;15.668234755562152;17.080805965305384;19.65886425264526;32.83610244652571;25.31463357688469;18.025921804292995;36.23171361564831;37.30824824281494;6.9925381958790025;5.9014113948837545;29.98424133956348;11.607096390737448;25.021090731112995;11.389966795524666;20.015792143498484;12.951873534326356;14.499426562213632;24.87088774865295;24.426985016529816;15.716137444727801;20.266207383509045;14.838949566548392;6.444374171598611;24.87875718873338;24.983212914810863;13.289623492206363;21.64611475889815;29.536301598306682;34.56846486228901;25.842089234509338;11.345215091660865;12.161760259473489;20.67621331587653;35.629624568352135;32.402553552836345;17.67516616727324;33.40444154924177;8.778035205173852;19.74416862383117;2.778725051512458;11.95593831556615;21.42398601245889;14.258960410161585;4.982016050637549;12.179070907364146;34.59742556759568;11.805675361835124;35.36214212928339;11.45665382543649;15.275766919981514;20.524518192982548;24.646614299753978;11.932874544049296;7.375445778062642;27.813029693166712;22.22995654270003;24.960057507817844;22.814013596007143;14.569928063930723;24.835425633903682;25.769188297685695;26.579114078396795;23.64881182335009;31.179453214512122;7.175597805269395;6.459356066516372;40.293610030960615;23.383613582601797;23.821800137428372;5.8752247411308405;27.99398069478243;10.539902150714331;24.090480795977413;37.08860991160651;26.00958868473528;18.171276706701054;9.165137822037021;23.509247872020588;4.7906562021465735;6.353260182028959;14.523604537917684;25.64701148837579;21.206103488983537;2.26751298835606;27.56255166509726;25.609058456128338;34.31581020253167;10.469362471906988;23.509851127487707;31.52890795632922;19.991874965153862;27.477586149885784;5.812175266309265;25.032965482499247;33.624505683324315;19.57694536201773;38.64310693640031;40.01018792282321;23.51346760431332;7.598849393447568;20.59297831727205;35.39066210962769;17.934898570407213;28.710521566173142;26.42294945816028;40.06854693271042;23.52908046609046;29.142650603996714;20.820764076300872;6.4970368059595;8.939062163522413;33.535182334548175;37.712420708077545;14.229598830739265;31.286485747593296;36.96169706493396;9.112874715547525;20.221977745521368;16.572071513524545;38.48077922016092;13.470857907572881;40.96642440125653;10.396369001016064;11.460975671695566;27.088897298466225;18.2050683452072;19.956313363299877;35.55294421138976;9.788033076631452;8.540880901920442;8.50990298031766;10.040293642435058;30.415307571526835;23.865799244913898;10.144831365023826;23.25979213181409;25.024763289989895;38.87687338400298;21.85708512917175;6.182793732748802;25.28022474893104;34.706696868734184;23.77552238602003;36.429173893079025;29.59630925973368;32.2208582491701;6.056986026730674;20.37423860586009;9.23897391780226;10.513975056431631;8.0356318217344;20.535222924360298;12.911391983552559;32.939491684238604;41.446884958660995;33.17320296450617;46.425377507388276;5.149222918277776;16.182164516257888;27.480681004979672;2.6487162604510073;5.842340689032772;38.54348318684133;19.721204443200072;31.143369824865353;18.016260406156416;24.15634908052716;37.95055112763994;14.197913226299457;30.277459684109054;30.765237243166393;14.036842886976014;27.18225322402816;21.450469708017046;27.078675074733678;17.75157691431147;28.868966972519036;40.22499653140633;17.88867241795033;10.370550547702598;37.79937503687545;8.759444507330608;30.085942525819124;24.244517718660674;32.42134049540708;19.628249740535885;22.49475436985005;41.06453794723806;17.048971492074184;17.13689977431614;26.786652038578225;24.55639646342401;9.06102475088157;12.023309252622829;26.674937519487983;23.5713254693491;23.100741572138258;28.359032213252082;20.092223450911526;20.530353408112628;29.55279621033072;24.1965302464316;21.13240756404456;41.41927264566643;7.467224474984436;5.136261647207387;15.898698075977155;5.692948075577308;43.10526041293285;21.639316913871557;35.587704427387415;25.873971403670275;44.15714250750623;27.4385735754331;36.871425333932216;38.60143339453774;35.84709656527935;33.7217666993675;41.72748169092361;24.28468123127087;22.672277536943625;20.998383081645763;23.410962065414818;22.31329974931122;7.843123844019498;9.624183901061604;43.28214992686336;23.55036107089314;23.590448264858196;10.553794148967022;29.726605701038793;19.700067340249948;8.60340167915732;26.345163580434047;17.44320630779652;20.27258142338362;8.390111058973366;25.09416918897498;23.126527427483477;21.985188304197486;36.279894863593825;23.87834947428315;11.14367878627944;22.1335378383835;39.62710153150118;40.80037506328354;22.283216011504226;16.610883655722965;15.622002303910309;28.578861021829994;9.275643172320388;33.528058697423624;25.67226338738824;13.452885049860306;12.088125940016004;17.218717440133382;20.60541935926586;17.217086765217584;19.035390489814297;7.302108476356428;12.726113097669616;29.241729899291382;37.47939734366188;4.790700970845353;13.097430821161819;26.188085827617112;10.885749547584659;15.673274160748194;8.922098670164122;12.881881592214283;22.75090757430814;29.4183874655661;7.206257887800943;20.138435323644725;25.448879100447115;17.826733714402764;10.652679320231615;10.656785979177094;35.47510501834395;43.67550052806719;35.80284048027963;5.09693951067783;25.724719715455233;40.19449938850958;37.510622680997415;7.130727377447634;13.8417981650961;13.77547315735808;33.89372962412175;12.224168945257045;10.358667590189711;27.480719474609362;2.9317935606569026;18.560534245760863;33.62840213344931;20.087590241886105;16.877833489416297;21.164059068608793;37.22904833570184;20.17595663414408;20.173112405924687;33.892812276186426;44.040726781618574;29.98524236441032;27.064782625578296;33.53785978908128;19.430062978404216;20.04359177784175;40.24054249930013;14.554612442943476;9.926527987045677;12.934647252746721;27.50490341990795;30.314742607650455;31.258320369264176;27.525608238181466;13.348725929796474;16.966633565585006;11.000958299408268;28.221941685116125;33.44426435077176;9.394919619700559;42.69359534367835;15.85650090138908;23.332191308072012;21.33651215449611;9.053709989376994;4.888210334751809;14.27557601238273;28.088212929906536;18.580676065823308;26.4241281022887;19.67708380823206;10.48713425049767;37.01979782147425;32.23848753667142;13.437277262428328;30.493467634941492;14.586662685004368;41.76097410223369;19.875510268683495;35.981471339790325;14.502289308164281;19.201019824918962;13.583846116808818;32.12317616616379;24.724639092700933;30.64172658014854;24.530579780257707;13.582355880824055;22.462063453894142;13.41673271599108;23.49704627812218;19.50160200489536;42.70855841538667;23.302393882537093;10.84511097852289;29.49340503477534;30.347713902461035;17.89812013485243;13.869506645510358;33.28585851465668;13.600336982834035;36.538209781040116;23.119517928454496;21.61844404413272;33.938750372523344;15.096860251897626;21.230946952379558;24.10187016262461;22.32585753242539;23.78977763732153;34.80068863218783;9.307575785713578;12.838143517911693;25.881644980384735;19.011695368815346;10.73423290661125;23.372060537708514;34.92523565305905;24.372750083500826;22.959038157349294;39.32989671064623;29.626830910081903;16.173588389857613;31.098600440404503;45.217158030058506;31.156464576258244;20.077976056785587;28.372194948759354;14.240226377939946;30.45197644241323;20.82741803829776;37.09764525155318;20.273890450247876;27.467253857488114;43.401901808874676;3.4626176049836253;18.905215205157436;24.977334044994677;26.23084767161417;22.73610899282624;16.564518047990475;29.07822639539962;19.70874884245047;27.937886409473165;33.61670374080611;25.76919560070173;17.139605148313606;19.49429785319776;27.093021787664586;42.06271441856488;23.277143996464307;45.51334549412764;12.594162752102312;21.454615877164937;21.26406653376404;36.57886508892094;2.958241113888846;4.455311338717354;15.226060336241954;36.20478923682933;23.630305892387245;43.352306119109436;10.215771736224385;13.406116850260895;27.90592753335601;36.08319164433041;41.81204308836348;8.93938803518941;25.44226720304959;22.003254897980334;38.15331676306358;18.336745898595844;18.888399712048308;43.23965889794925;25.97154969641223;12.99616440049477;9.434360735778798;8.788946223773975;9.1404115136689;11.655813816366107;28.608997252342025;16.360174594695735;23.870528658382174;15.637699847217899;12.470966712413851;28.32545778153908;26.296374930335375;4.373078020254195;8.721105320771676;23.342756494890185;46.67825400873893;4.269060777999558;29.77511511399441;5.783062617825118;33.636564021493356;15.921199625157643;40.88015831236918;1.131446471424867;11.199306290118066;37.18575155619952;9.875269131436925;17.080136069876357;37.22632678379857;8.859418060658545;6.507940786476307;6.211225040011532;17.761263107386355;19.79349982512238;32.29915474167266;32.30660184902211;11.667605997600349;7.41651352467254;32.00526178914642;2.0486514470000627;19.73654083229654;6.489321761841452;33.51996560243764;23.8085922544394;13.373041856329085;23.917513216304414;39.97520945219734;21.541632734566132;29.025340184516807;20.25795964392592;20.976075799503892;37.23115905123517;7.225169502738918;27.207771415803144;42.9840712319125;12.896703875010827;29.64399826822922;12.278200118303205;14.083830293167416;35.63261366819304;4.575232728210411;13.800971822793084;7.195265570052548;14.75378621568648;9.057233237677128;8.955341510145672;15.587152049347965;6.080800394743476;19.575800464216893;22.224790893689956;24.633417259495946;7.724447068197101;8.605695367369808;23.34550859549098;22.813214334832917;34.31640608412001;21.002318775825678;24.19690934729584;26.57156739792276;13.52052227538161;27.218974774695152;38.49769961067915;33.947562376120366;28.899683151018145;33.879527082995295;12.407336452646906;20.590438025531256;20.56661388372986;28.57783413415346;23.243400413884075;40.23609928445372;15.984172016178935;19.2198694915298;15.982470163191623;45.34903982232121;22.165818752841677;20.67080060908298;22.52163181085394;36.60270614384976;20.443078307251444;36.62336914476801;47.920999006618075;33.0178333175632;18.406774426965356;18.388467042296163;22.030060919553343;45.80934999465581;16.21345968722227;28.60232001188421;9.22205420507161;7.978888508799227;8.741332196406178;14.772583275704974;9.109457888707666;40.48719753371936;41.99978246322951;25.31786772200543;40.329207538564276;2.580682315761429;6.7571046474429;40.661524769587345;46.05886540248369;23.65803148497104;17.28578153915154;12.100706844719866;23.702824308760455;13.892886559221356;40.90230287924948;32.28183416511956;8.085153001183254;17.91658754621271;9.933333649516173;12.937120986364869;18.99754756829667;25.678261409337104;24.54105403859698;42.90318258570425;24.361817396988076;16.485236027331805;13.54241166984689;27.90477283393686;28.151178293775097;39.30329351092214;10.000148075789157;26.933482630872312;6.726672994922667;5.688610224097277;11.744185297065268;12.005088870764721;10.19306207513901;36.03528396368952;7.163213641835473;16.581657864619515;9.649473929480362;20.90841176688451;4.795086295851717;38.96790357136851;8.7903030039837;5.405377692097256;38.38355134197971;22.14285174739695;28.04154397834643;1.815037867624544;40.294394073623074;41.93896600577725;25.85527483838228;29.99488064587583;9.36694413438966;14.366132072917734;26.737831507104733;43.18950760997052;8.82125561671653;22.80518244766193;24.809140778514518;6.985387397617932;16.25504268821568;28.580742074426436;15.800133711099878;23.014694482292228;10.149164800912605;19.559075167425963;37.83955671172362;17.80895490127648;27.315729877821063;38.53736630840965;43.09399222609229;13.070711549560865;42.74928001170859;19.08586087267877;27.318007419224386;18.113164396754467;7.7165189464639585;18.94639123388237;43.12467189102098;41.852596171529086;12.325433167003656;25.67359689336991;9.149058780174709;11.504208627003907;16.10912138868279;26.653848996035435;15.658167831985589;32.863316326651564;12.069299091658406;13.201086759564447;35.16558429806112;27.931293782834278;41.33945201746151;42.40708030237046;25.67152316755879;6.548529881151443;8.124879261456341;14.3877688366658;26.909361297128356;20.06724156317626;27.09681477765019;8.015868761655549;27.87042879040297;21.70425177851567;40.06783298258725;20.511077078437296;39.72695376455229;27.3180268254952;7.473326787088396;34.62087103317212;36.50571433524418;20.893843481479042;22.949404977126118;11.222525746998258;36.135458408719266;24.190497839341845;7.6683851301184065;32.823686365254545;31.35977844360731;16.913189285757948;34.19843609525764;33.49555452068069;33.8454594419759;15.794416002828527;15.839707739888787;37.19257206872811;18.806833248050943;9.18321218257658;5.509950712739729;15.357505341102836;25.02475179158982;29.934910139152233;34.86255411855475;21.57126704710677;15.95842409478174;4.5830729264629;14.224235820844637;11.387618200066994;25.35306748777408;5.089115106450912;37.00499942976212;20.291251798578514;47.433319375196966;29.892711619341725;47.03189384229126;26.663018082648136;10.811374861573684;11.916747155608727;23.230632064226157;15.987497897753007;17.853851138190766;19.94332858480864;18.107565188229472;32.68266619960289;23.079508534628296;14.292044295169402;21.332680495762865;31.82141121875475;8.894876123479609;32.7546029870753;35.29333591587113;18.02384123137544;29.265256261531782;24.395631553921138;21.974057780173233;39.96156291871249;12.382837310216116;23.22187815542764;26.33904749199574;37.91361071696558;7.359944962069044;38.33693568517186;33.69049853566165;8.012200829229851;25.30642957194588;25.71837656626107;25.69413912445965;19.145347908530823;20.046614000482805;7.1083778833771865;29.192344683671024;32.597113279702974;14.923802083605848;23.123666823901846;29.481645094140912;34.62773073735175;30.852341318669488;11.933336608480177;39.71120627874565;38.044690063842474;23.60608582496103;12.704774758746861;40.10545495132405;5.475630488592913;15.462176915550865;39.02644945857417;19.799138323007643;19.073166413711675;39.22704149377081;39.725163150279705;35.10002641367571;22.50727209263052;45.06446580138115;14.075861731272768;13.531147488538876;34.589960754246626;18.240924296624986;19.754113106976043;25.24684801434403;15.652034911818411;22.161498558040407;19.581268481567122;37.80216038805732;21.706765541928274;41.76015081703842;6.457306681147435;27.142849651328028;17.31140902581911;21.803398016833267;33.38884421420609;19.607353810388645;44.26296232010802;14.870055685823646;22.6394115500496;10.176608547552068;41.412427638878704;8.271721168259178;14.178152342468765;29.474433881712617;40.53401689636185;20.252100562776103;8.928112812032632;3.831485188133793;28.751769278084105;40.73219216030606;19.942353341433115;32.54722764744046;32.923971670426845;34.55123249892909;8.655116071408337;43.0256385498924;14.56051993162281;
6.843852269089086;38.648425351276664;39.92006060275718;52.15411563675373;22.550932596155246;6.2580153936390275;32.121003232972676;13.153063114338723;0.0;33.89988806844499;24.514162422169445;45.562765313585544;5.4253891190238654;43.60265485256391;17.748217879408116;17.029846847758044;21.17055998719761;2.6349753370888416;7.895158239891753;23.331255177260065;15.163485664503844;51.17624171188073;12.457388113599912;33.28658289082041;13.241852303957062;10.928613189309015;20.530704772374104;34.14598265114131;18.121801676311218;31.636065550864885;14.613153749964223;12.600776273716564;12.768764709860836;9.24527511490518;7.319195955008775;32.65152236989478;4.886530325260591;12.412211612411864;35.384573500803434;19.54941791737459;39.747618829890605;46.58501828084768;33.46337915002016;36.851656162058376;20.183212782338288;8.240668592355902;22.4626472495907;26.07700507702717;48.42458474948912;34.754096662788875;14.883086333484318;36.05762473180242;14.529811106633648;47.29935778198816;17.907601982044305;31.97232406339105;9.320260240447023;15.375444511162511;18.554963766171923;13.01483902575466;5.98477792775025;44.18008400680679;29.93312192042347;31.95633315102966;30.222573503678316;10.508757665655644;39.22228112170047;9.452586890653306;21.350370764542085;10.013202071637568;20.0885424031652;10.29732992897365;6.071105017243527;5.102135215366334;41.66144122677076;27.831437180044993;22.522474593759082;29.279948834999807;51.38275077852818;22.538058238315415;35.54893434311896;8.578881993879593;37.28779645609565;16.661478322367067;32.63104938449561;22.628083781696187;33.85171099736547;14.69412759639452;17.426427827442435;11.605479407166781;13.238093021620907;12.679492582006631;21.997248883663975;47.64122391501637;11.59273959370506;14.142140872620438;29.58765420092269;35.52031054529796;17.32957392496672;38.8853528709998;19.253945838746944;33.13444343287926;16.818112881018227;36.39819441764313;22.795810711229734;22.209530916940842;51.869099141431256;34.42640584402257;48.74355288319525;13.186898754376266;27.73441090738474;38.57546486474938;14.817753076971536;18.03419475520077;26.600428950053356;20.1699166258516;17.911101832605087;13.246128913768615;20.70433870733375;28.345511836867722;50.075233833852195;28.720465923892792;19.953060989262116;23.736888359895513;26.14387504848026;23.928551401889177;33.181014571893165;46.68567226676794;41.01448720798042;10.193523580983998;19.802849638141314;38.67787685899396;25.37347739728322;23.624518830377507;3.984753866714964;39.23539230820859;16.31230380830693;24.65605099603802;52.7653979949938;14.253502046769832;12.224272740611175;19.908682913725418;14.613228574062614;16.139617220289196;27.43849680324422;25.61571607879419;51.4957102581048;43.05206839581329;13.564005551765284;40.74455686670881;35.96116422147062;51.776464003248456;9.693798377756895;12.65842492351728;11.056749236262961;41.29443221093848;47.39266800303156;41.82133306152639;15.03586432594961;11.982991532853529;13.848480974538182;24.468113322630845;28.888854220433554;14.311504661250058;50.33110104704949;29.63739290257995;29.17579051167819;38.06980961774821;43.2137077618794;18.89130722176275;10.903962105636777;36.178203842204;15.708044946097953;31.680294239266583;24.229019842643364;46.9749202085216;45.83213291960683;53.12279599848452;13.124002689273706;17.250337939916776;19.627440101533303;39.4951341377976;6.504382384338261;31.114687093268802;50.9725870562917;13.344951356948906;28.499256665991314;33.7214404557027;34.89887772396475;13.17099613145729;10.79105099121764;10.125582927649216;8.825410465778363;38.66668213621974;11.54917953812814;14.072214219584817;51.10176828909725;12.205514927904503;33.45599988302237;52.37324701011025;11.396161130131752;4.695613772173797;20.07453873386903;11.357144590060866;40.45187380205577;19.006958558648186;32.90931687060664;49.48830846414976;21.247330492386098;22.020947686770672;46.0955643694355;13.286515989690205;46.1316641322517;22.24701394039873;22.60345861285141;15.398952716905999;9.357748631437804;12.031160930521454;21.137575950489456;4.535660539833337;48.379284881836;14.467391976133609;5.7138060738853955;5.554361074093546;49.59462458443912;20.057494795382453;48.119006695245545;17.1473294191595;47.17615197646645;5.105368118512064;30.72314328504329;17.646792336356814;29.195200503519285;29.49030361975765;20.00411636358347;27.195643590539667;22.18462326522441;37.85056568958184;16.515210970701187;55.742017663011346;18.227611825314664;39.65265726885398;40.922034891888465;42.8726548826338;10.184129600214192;8.916989803059481;19.518035368200255;12.09371029565835;38.697531786888575;45.48988786803384;9.936062996624168;47.963368192984575;34.66322358081285;7.624884885033725;21.40307472291873;17.63999001523565;16.073857320192438;16.63010657406032;17.983079181817562;30.236643862625677;19.072098843690718;8.223488497750404;37.388440207105525;26.568640993954496;18.592049218503686;13.051509680345502;14.489212902849133;14.293411578790407;19.504969744989307;18.88035077487118;49.058350143049424;20.4106298158109;14.593400824857348;52.98942568217366;49.32863306633859;9.877936930376174;19.56035401570092;34.46635059363179;21.869370726960437;27.3511143062065;21.821855631876033;17.909143500761136;33.337549017499335;46.711879420046856;49.96079006958701;15.308768882183616;32.21073682120907;11.755649045046935;18.14598106292974;5.520303707724139;22.29679505775167;24.634266412041704;14.852150494671845;16.625821958979596;19.346689250522186;38.33412222764952;21.28613738841403;47.57026812671224;20.1801155677737;25.405970024018924;51.1111711104189;40.6365788284252;13.872875985977407;32.04537252590911;48.851795840444936;16.611218309333285;6.731730087354265;52.11388577149618;45.479714631612566;36.63656358182733;52.50540471679031;22.199753512002125;26.402070027813682;41.978731774693216;41.83474376768727;12.929683631723627;34.56701960787548;53.28674994909991;9.971200844413518;20.160041984087908;20.357469315327272;52.32209014885058;19.345522755736777;22.384943424033338;29.376970237736856;33.172619888469725;15.732215915785666;14.388456021343819;18.78703365789273;12.135060957614058;26.638744640772206;21.090419270198794;49.48592636400862;34.452002531924805;30.439230036427976;18.7815890216852;32.18822126918259;11.575692263238423;33.735369200541136;12.961181537355184;43.153233982520504;27.507376218580898;35.090820052987205;19.38555052241177;15.760596528122344;20.53104448176469;52.596188928621636;39.701540712253944;14.902553435553026;15.538472202751759;15.134798721031057;47.37255688407885;32.22429772988723;5.432588382431202;12.381417818092476;8.723117378545027;15.526430757848376;43.48173521174398;16.81797524917259;18.251624526328335;43.474230720577424;35.24638306707677;20.195018527118744;22.531751999190252;26.79859646392123;50.58082136267651;17.699050078221177;17.12422483878022;34.223380210666996;19.96209256469775;10.437432128770494;47.793344165221164;43.55791729598055;53.40809963334013;50.97155743508288;36.732767141884324;45.418510973711264;53.444841485337385;14.38093229900036;52.49241869334572;25.558887436556113;41.307947214624555;18.64969603439069;22.34007186432892;45.27474331161279;12.665727280415938;12.885296047584745;48.75215010698079;44.599434279138535;15.250400830551913;29.81063475171019;20.80635285172269;18.32910213009441;15.48033990000876;10.95814686666619;50.91203570054662;36.99620062587062;9.998288655488208;13.56823080154414;19.174853902357032;16.851706920599618;12.926319711081787;51.30578138586363;21.39191754769778;49.69952971323118;13.635515602485683;21.94468041111386;9.870537270953756;23.132028149023554;19.23372334482718;38.96295402352185;48.61789399539764;17.812937924536786;36.860358480849605;27.741750601413038;51.4783264647562;37.02469237306189;53.121854377840684;15.746296075242574;8.642616652623833;23.600650505538546;43.594871509695885;41.378215666179;20.443468478270418;8.817718778132074;23.975114598480925;16.51060745056765;18.74139203114037;48.09407863573161;22.58579531871508;43.87970584406713;14.807152506943405;34.68442852567573;20.002174807233008;5.346461535269168;17.186485021949302;13.131806958777617;15.521223329576497;12.106785433915398;29.77549275883947;4.7278651090984365;19.867297852825264;15.96233235267354;13.930194755532872;12.938351240247632;15.748444911870713;36.04397537503691;20.363593531875797;50.20026908002353;31.783417596090896;46.3451379892396;33.11428969463092;29.87653623424851;6.133550873940581;33.32194550376845;6.1001835442065175;12.293644935965295;25.177609728020887;32.35512239641549;6.485767705874058;53.24684674464174;30.240923376656948;22.22620976647727;11.787768934531396;43.23733623187306;34.42611430203995;4.844224733927733;17.001679962778553;23.765968839929105;31.115757016005247;9.584858383615435;14.164555856093141;39.827692977620494;13.685607792169685;37.06619709881609;49.52159925094154;21.39346665940917;49.11439752947486;52.30825543847035;18.035473945620986;14.975820199506636;45.01013198187817;26.053079237189518;37.00787778023651;14.157826511892383;19.894362825877835;14.351176760780001;10.868792234460864;14.370172481916612;34.40368638270746;19.11731869920023;7.119362334100184;38.976735290294;34.0398315718846;47.664309290931854;26.042091479568363;18.458398573144624;20.347790354298276;32.68693987176054;13.665187277734978;21.651342129052157;7.3329233762507515;12.10601800082606;23.584927783116804;40.205517235006226;19.805780424478403;42.86920288591797;32.39074256142147;21.81396942195021;24.2576342091997;28.30209787398505;21.642808529213355;43.670361771373855;14.50034196723604;16.77846827913808;12.432424498544545;12.289303314608404;29.471456931213233;26.33755635532544;8.699048490084484;7.860708966111905;15.493260130608016;20.12450744563079;46.1687060276369;42.81784208960537;51.98742830946316;11.610470680853005;48.43426611748251;15.767551143136787;20.993607468360153;19.321180714693778;35.46629888859887;21.030451361708696;10.591508077742489;22.013154366888255;3.532554192899095;5.549529324281591;10.045673006780758;12.104516365874423;16.885674557010468;34.357681800287345;13.951545391756433;28.197361961116215;22.692069751130248;51.875819982683154;51.76071597635679;13.754171703807444;47.560337430775085;31.912997214455523;32.673000444988155;17.065000108938705;48.25362894915635;23.14446383227245;48.47664075851613;43.39778669585658;16.460985458920305;17.428267654238677;47.78298537509781;50.34156658493823;21.53825986278052;17.295639024940964;12.055467679417633;51.24634662473022;44.88641228451689;9.77146552188453;5.6774147482410795;2.8171368124980165;24.877021720996463;31.303611771773028;48.5210115222588;21.96077943242429;11.37852479653153;13.537602892121964;14.494728668814396;13.05137812292178;13.937907109294393;20.035065176056047;33.29580239648683;35.537772883303724;50.72735417085603;13.54026714349084;21.121166232589477;8.229421569950626;10.706942840855922;19.274665132181884;22.3367545902076;21.027404884020587;52.321475513617614;36.73362488935067;14.223245217176132;45.41448367757599;24.27945148634737;15.79134411115732;12.472886868893083;11.354209253384237;28.207906253415747;22.18620976309904;0.6120403975242602;36.78241679866043;9.902164538167906;28.35240712411118;10.303711915168295;10.418996142283088;46.572300058309544;44.64217394941967;47.00266913150398;13.31072721990461;10.836763057151133;18.521934420452787;30.46195120924286;40.025601386833976;10.34179680116794;17.40265841641515;40.78766183184028;39.48445491525842;41.89481998986103;16.861383957936813;26.09132908211661;51.027744148036305;11.035066218950481;20.77280702677986;14.926710567482823;20.383320709197058;54.52150243965064;24.9675612363583;41.680556330177;33.95296896599107;6.102343274739673;11.662707824648537;13.208285553993475;40.85252813651354;32.89941138262242;34.07722670409042;54.264795923613406;7.9910258265621055;35.40944519752273;24.32906452795114;40.621108424574196;30.48909035815616;13.932184652120029;9.271649007117484;47.251117550077076;28.49393943132827;20.315124816891753;35.56786871839254;2.676124250565389;13.068247906468379;53.493269542191214;1.1216871211274646;9.355570898316238;17.417367880869474;34.60788721334293;32.908020546136314;40.33997818468631;4.911880667671991;16.98952130321315;41.16994968443623;21.006973067640352;10.18366538847962;6.238964835438349;17.11273195115431;8.84828377146368;12.75778007344977;36.74755760907993;15.716414127166393;19.330456920869707;20.904851767351943;49.019829713673765;10.858292831453632;11.713152199624298;29.86512748842821;42.81349212878615;43.666710401154376;21.264013939163913;11.408358916818605;52.10537442086584;14.503232809522508;21.05578918214032;14.580238377452176;29.7147247585783;15.43829295929742;38.64688459173896;15.783604466888976;21.41182203593847;18.75636855997677;18.633939301503673;49.18693422302891;20.47316977869764;3.0637325590260556;13.320194208559391;36.163627863181524;8.405713919065791;13.448255844539478;46.38060293819588;4.99511359989802;31.159746851567498;11.567533326674443;17.663922803274346;29.38185447266162;38.644357036894704;19.717269447003993;50.828580780515416;6.741132195782726;35.847564190886466;24.87465994218738;1.9069176025493317;10.61158002506635;43.68965847508262;48.20681445321913;47.97089184826879;28.05190256361735;10.552613702342757;11.997335918685641;30.68252073407182;35.569756350118496;13.097962900374633;5.826092114021172;17.136227796119485;21.64569163052538;26.362004999699;10.351046605507028;13.425351523864666;12.591158919741726;14.17112026733354;12.0482418320731;26.229651492605594;9.61926417102565;14.830398391636837;31.79847199396648;13.068307709290197;24.072524563402038;6.393918300694564;13.881813819203321;33.488651790831696;33.2190287422361;27.090048998652243;29.773120889806975;53.25895370621693;32.12083178231107;11.871292364038407;23.25260724198296;20.18920453287096;21.228707751610486;47.15492013416094;11.071382688723657;7.405613275606092;44.32082381382872;9.676587896825364;36.660651990586295;50.14756223190797;50.33283482924194;38.01159038530878;11.34037331622292;3.8666229780276526;35.10647141450336;11.09452435158528;27.394618176635024;13.318949289888648;18.215032710072776;14.065665186830575;13.942873761985402;28.387546126908315;12.2709175219731;7.725574531454506;15.465248857742267;10.960384549857235;14.937932736129481;14.712777243544242;12.453101714554379;48.69163586107613;35.96022857720797;40.39633851769005;37.26506908989729;17.127053153067983;11.277897049335188;15.995686730697617;17.163739249157196;36.44207835981988;16.56012466137224;38.10102982944322;15.337880918163268;20.470659485446074;13.724049626977065;9.85973438560888;12.381117094139904;14.71396112282493;17.742836186014504;13.606264210664452;12.772448491777714;12.626233017355114;30.77438345977676;13.39257669001312;8.009565178263648;36.94347736964022;30.159240506056776;14.177243999294625;26.7700511139225;6.742614084580642;17.736849115571516;19.703657378844824;40.696030996645845;10.372771212798904;18.570539845412952;10.211606350367427;50.88472757422051;45.94367296049587;30.231687368089364;8.768427520097985;4.337899475879717;6.3384883096109155;9.80146954474017;41.192615318594214;17.801064212314866;34.62580513519589;36.53754818184008;50.4895503302114;47.36579880837866;8.868497702876986;38.69492619352849;11.796860275783919;26.3297332542787;15.349092521691702;25.906963949044307;12.580471339879153;46.534357472589654;50.5710326329284;14.63745844897496;24.664361599212185;6.237362421472382;12.46081588805857;19.321332184207993;42.73720970635064;20.419598523225655;6.732711821578615;9.03793597268081;12.309342679137215;12.314986378712348;10.946943697861476;37.96344642863312;31.9021259886956;6.695119859118949;6.800131826385386;38.80813150951605;13.025465530616545;23.809616084263208;40.3343035733734;24.76885038503464;36.24521727976545;2.6099051237978927;46.65637190461561;41.91201694193967;20.51155816590821;17.3459534462089;29.208301804125266;28.45129419620177;2.42390792417497;13.60362622236525;30.670214094237007;10.398607172188555;11.038681267372885;11.407512892097154;27.802424015624727;20.698883961785935;24.246723875622042;39.65423180922514;36.677833668982586;7.661814064401165;26.54340996464289;9.519414588167422;17.003402336986504;20.149006333467216;12.692822795667674;49.28748199854964;10.644750560322345;17.164412994693826;42.85186601031533;15.754641706544362;25.68949614401644;18.636094585577084;38.14429715706049;51.05614521545256;23.104822439476102;34.930746412220955;19.714360420183706;9.997757282069543;30.58188102342381;33.412028209971204;44.908804369502285;44.988671389504816;46.468597421756556;9.951453207726107;39.740307093520904;16.74605690238951;51.77086655008012;15.541176244684172;35.932550601787334;13.277295402913149;53.03189027003486;28.62102198469385;18.016638109815712;14.79251017803858;16.204062847220328;6.02657245755435;4.533568324681522;47.8397759038389;6.85527161394968;30.237742011963984;55.20680341932581;13.86574588899206;48.561809331631714;4.889326039535496;46.82021586751053;11.944474609705198;22.52802448993939;15.008336683721735;47.12454660366616;42.843148387888256;44.84187173225463;35.066527156575816;1.496444896162141;46.2211906079167;14.972242450058008;53.01673266224825;4.288245509137154;14.772500719012422;47.32063610470513;18.137688054388203;37.40799179712675;9.071794837749458;24.10265698346356;19.97444089720126;3.1407685181040854;25.49026710094888;35.20165626902194;42.33696613010556;14.876704898688496;8.842868458604233;13.892932403573713;26.233208665647375;12.744533703935586;43.97859743445662;14.281278446912587;51.846070596886626;4.217420277974392;23.056213480606562;46.3442934564262;26.186652743425974;42.04708886917521;17.629259671893397;26.154256962722894;23.09632089614896;36.00696898954178;30.27177361710667;38.02947965092604;53.40953931982244;5.220085208180867;13.747704285449055;13.761908545896002;42.79300292075479;32.220475462661156;12.326851270993465;36.30482810855397;12.103423292845093;52.883654565061114;40.52442248899009;48.97833735518008;55.23183722885494;34.00011090583296;31.301791764823253;52.26373177711875;33.12114482907647;6.83024924047367;16.07113438042272;25.17154478308971;13.314442874743584;19.238504972021474;14.600506941463474;31.12192874244129;21.07778192104956;43.82079992974875;28.234182286769887;15.977732451378454;27.784817859557663;11.988547840636064;15.13861591076939;33.834369433247325;1.3480667573911442;26.585620084759075;12.092616616747689;8.274611371599532;10.190675155201497;14.381404899237936;41.012318327810256;43.74571412828993;51.62694633688902;29.83628423407307;47.56439317159134;17.057929414542745;36.06081205894221;37.94209801454725;23.062904505544964;12.86721771860429;10.349916404522592;23.163234346125865;19.51385831367167;15.849926774588903;10.269887003702728;13.969822638633271;21.407339493523846;15.654282044301794;45.13853342216032;13.868790365870174;26.93217866402631;46.38200545859477;44.99171920026628;12.832229111886043;19.018382467441736;39.531332217068744;19.63004834637292;29.708494696421276;24.045744106914853;15.560195444816392;26.097831193068913;22.39444948904774;13.147991432930624;36.023367552107686;19.136721365525993;11.67758835122069;21.402227334825326;18.494882781297566;13.600926793465565;15.604051420154585;12.375557813459162;8.753017129089233;39.29654754204103;45.57594118316042;15.17875808824026;5.693275597354451;20.097044784858916;22.47110622879243;47.601477574282;44.53148230579833;13.57771637034435;45.62045709913644;12.784413667132082;17.635968534637833;10.375079006262526;23.981313146534525;9.703692262836276;1.7863412006444634;12.294790747748788;16.738385866374756;46.563732962800024;24.163025671709438;44.27287540414013;7.674873718862398;8.202886224489983;11.782928402985226;12.235958027198555;24.461832628069292;15.137496604341148;38.32236408315512;12.86479159409029;24.843170902882953;35.418027570063096;27.716816447169695;32.17141569099358;37.890046325636156;28.531012854126587;22.235464168649354;41.197865678753914;20.31920831875485;11.945796924295054;51.20398160902376;25.449881685066448;26.959273278634488;8.440708698780329;40.174201320274214;21.03854349952951;13.766274942000447;49.383202361668744;27.111322335124754;10.85064466568;13.772185833985102;26.010500138426405;12.491390558265213;15.488167321308875;6.426390271686132;15.655245340258116;18.356596754772315;12.234371494690263;14.48745018894274;12.803300562824779;46.57313418947455;22.37193608624135;34.701296030504196;42.07932887034272;13.249475997894006;14.990906305440733;8.840328689507045;24.944343878399234;41.92344034494098;7.881936787600438;46.308620349235674;46.42221675333263;14.316549365777004;11.356817563741608;16.464252501418404;47.62515704144675;22.228266241502748;40.520719492712885;13.395960544438513;48.07648628955148;15.531971935414115;31.510271154314864;33.394855330188136;19.169898248022008;18.600905908357095;38.306178666809615;47.324065751447215;16.490707253797293;42.92690601145629;47.965741000694585;6.437069468366744;8.074162236701907;3.4202584664629496;45.17179161242075;24.233043459172336;48.79077573222946;21.155653110497333;15.988659198086076;31.0091685321427;24.106202785429087;20.813364423076628;40.446463324697646;14.299507432540217;15.724047422064045;5.53860190732129;12.264566998081547;35.4121023875652;20.301161920818508;15.502266324118466;31.648552294222643;22.878095711314582;48.318214498129066;17.85331868462835;8.16060857116849;25.12420129136105;45.50879892830736;23.271279848371666;41.68430532106238;41.479239303955154;38.83530602211594;16.52924473781214;33.0388667195182;22.391943134952758;21.678923806094858;18.480822220847575;20.599984388885517;24.65463262005428;41.85174988198782;48.40250210766538;43.823203760668676;52.80577862501236;13.724599708698909;3.0485952013834274;14.506904196773236;12.571894965679839;18.927173409779783;46.59047956266964;11.452569597375469;36.51091866876611;7.413136231746942;33.7308632938976;50.229625506815815;26.83337851999068;17.125144490696908;17.64377706223834;27.166428479310497;35.39364613436181;13.550686821772798;32.07757488912582;15.007605671176593;34.21874285597579;49.569075444786144;19.286345577880716;21.840335906701238;48.97700166843369;17.678302383789752;42.62380016798439;25.638220742197507;39.96143321523873;32.21196906894687;10.112211932710162;47.535095685570816;6.578657616115425;6.076081569125507;24.24778360602673;29.30765296445963;6.983011661420712;25.167379253387782;37.3139797521388;32.12226803645489;12.038493585653766;35.71983157578076;9.906552492008203;25.11208350430297;41.12465241495872;36.97159636183408;8.221919798680144;50.80154477502301;18.652106384110514;8.27445762582118;22.477252075204746;17.686959499092485;53.8697629163984;8.535502929980504;44.52117591643159;38.50541665780196;56.000619101388814;15.179841022089189;48.61385385608177;44.02672699461181;45.07187324590949;46.15663450333638;51.73560363675189;37.1228980653105;9.63670222235459;7.902950255720217;11.198394738077297;18.877341003131377;20.681232563975193;18.489965369603492;51.912647920224885;29.876719974887973;31.772327377424048;11.439720450196459;16.5900657304306;11.86738987694794;21.656773758135863;34.30480012256403;6.848015562091833;31.558101534387237;18.96689838432994;32.60581996631969;11.643192567010473;26.410813323147885;48.42592707740492;36.253686575575166;5.44621109488095;29.486298917783657;46.110146833887754;50.54269135324578;34.12139625417517;24.677332252578335;22.85522433913092;32.44201185332647;22.40077003924836;39.1550803137623;37.436113371981875;16.127178538121363;24.0539192775495;12.009558001983503;33.187456405363434;28.636472983281493;5.930774816775354;17.530261663324243;25.414387996509543;41.61288265002929;46.78124543008311;17.797407331658196;21.758056191509393;13.115239234903655;11.082140859057791;21.99566526309498;12.454204768449909;13.420481487698114;17.49637588253956;31.645010470517192;6.055229151807874;21.725622108174928;38.03357330371457;19.871026388621623;17.852819647421132;22.10390865578712;44.144310311677096;52.15816900168018;48.07127860132075;9.586408974893835;14.84738675965032;48.88947406339189;43.76711190933598;18.092555409143245;19.26218497850745;26.592209637667636;39.668419002141285;3.7691977746025667;8.714108484153622;33.797027897824954;13.825041399835694;28.226205273408336;37.51907502912885;9.856814769390521;3.7399981801272943;31.36081596298838;45.08835786889936;12.127061306017561;21.893813670561148;42.3477361770551;52.68357543891658;40.36483148152088;34.887421318375814;43.08998781960213;8.729350312612581;22.894579469092804;50.481299600364785;16.335492882787136;18.29237990692381;14.65982195296745;34.629181538854056;42.04819659674198;41.33026580465816;31.918203418797816;26.403141453935117;30.02770899925048;23.760146422883054;36.41888601943138;40.89364503532716;21.769112272708615;50.37147194434886;2.8654520398809344;16.240328965313214;11.468105199047844;12.514973037147373;17.807518773566954;5.567106947245526;14.936858132557708;28.297872853379115;34.756568798318774;25.26267167018576;23.39037236620714;44.058851669360756;39.534596925632485;12.78178562391345;36.06655679783904;9.08974070491681;47.99915031328116;26.792243113914083;41.44644725243189;12.821348116280298;27.309924538965664;21.82291878748805;41.97685521665489;11.693896630615633;17.598252097175834;35.130721185169335;15.589201867232063;19.35392724730793;10.941513262957217;10.892264319256515;27.68059561082422;53.52193929905555;21.204381875070734;4.694007157973433;16.46591459399977;36.934628260749065;6.131103292259156;11.442384933898627;38.15465697277998;16.66479994851679;41.24918392637325;10.412497256741949;13.163914425861641;45.80305005373355;17.516799080845537;25.1867750055699;14.498585029800395;31.742031756941177;10.944320358493545;43.86420339538963;5.003439748943856;2.9646561634284723;13.092313919519851;14.644939474937992;23.644071516666695;10.631987602050538;45.29820126895093;22.887349776970776;11.88182148551168;48.41147048206487;32.06827132243989;28.02587915413279;18.09354305140886;51.872087910377765;18.01749799288895;6.9427452923552595;41.02166061909944;21.861150218709803;41.65797576879105;12.057564147607307;47.78784370689198;18.359699848055847;14.86484440933702;54.49428892801791;16.304051267981393;7.383251483350571;31.815340614273943;33.90554186749552;18.17188392344268;5.6498363188875125;15.928937138037114;10.378166338227597;36.85118752744826;41.17749337219258;35.58885884836635;30.252318118002712;6.755260951410988;33.03399570437614;50.06421519600693;11.85998986173964;51.78498426637679;15.382569203075228;12.283074738040785;8.159723756686601;45.06777968267594;15.221798734791813;15.523456574769286;15.313871304102639;42.80573704740692;22.07030868782434;54.52306115071535;23.166797670569423;19.446080946562553;38.45125346896085;48.23232775258919;53.17322242504273;4.630068836940049;27.210346891974428;8.885592726578398;49.3741016767551;20.073071897705958;6.246586488101792;54.71942282420025;13.50856882667243;26.10415827156996;17.726134044814714;21.94081749406341;22.16431868074919;4.931764506765715;31.687565218043446;18.71851280333089;27.020238108825616;15.073443832040645;6.977910150587577;15.396490851114407;28.637474077687862;15.904520764160475;10.670533988257025;21.798040678386517;53.511951697090865;8.967359578805771;34.99831638748106;16.62216812949584;42.41586873851662;10.766733347879661;50.449937928039;12.679089718919803;4.511106063209186;44.63318267535212;3.3231397145726604;17.482070529134106;43.76277875386101;15.731403164543247;14.311185095652958;18.34835141782967;23.58379062765382;19.590593209835863;19.18819283311459;19.15443925661698;6.265724188424927;18.002836210550303;42.77200303622045;11.867090488214194;28.710374947027592;13.867176629922092;38.68604100274762;29.62555171823032;11.721471114790164;10.837188356452302;50.68221508339981;26.60813955528356;16.440061520257103;18.215494940606067;9.06172807011285;45.776190415227866;14.317207156767221;39.96183395718133;51.920103785859375;1.5102115796427769;32.18440260432303;25.428664720989204;5.566307757014777;47.032715125147526;12.180215089053734;16.348565954217083;16.89627193879814;7.120740395619879;4.095839156830838;13.258413902835677;24.583194993789814;17.3832903437901;29.37675552029747;28.993738220898962;18.391680821714555;7.161722706468328;20.531848606860525;20.627763887916025;31.981595186549665;43.88803435950201;10.492671836178141;34.351426743963835;13.41871650541351;5.701158590296605;39.20735181668897;49.747625942289076;44.042441759294626;38.919401139154644;44.694985254991025;16.18268162744272;23.12759498453691;21.008659002589873;36.533713198818255;14.048116432177013;49.14668369329996;3.7187364955916555;23.524799274116294;3.507699549588717;53.111618371043264;27.43368033389779;9.60157734580748;15.668009169323225;46.245442665217816;31.753773525193232;46.42259147507453;54.34247396805522;40.87442965665958;25.93834573841827;9.25416281899677;20.05813279733798;53.29634935288299;8.757798105343735;15.663260574777429;14.973097263417737;14.239313000841637;21.740525563434137;2.2693539605239024;18.819130922253958;46.47599757819597;52.36061358334045;28.139508361372854;52.22046102052018;14.596596149340197;9.195028533753632;50.02875741813251;52.86179094424184;12.585272896182287;7.421588818975802;7.714157558194913;12.640913828690563;20.925887260659334;47.206171170659566;40.88096995900371;18.491645102164263;13.065372809460978;20.832461286651363;0.31663120337214323;25.686397619602197;32.988134141545636;25.364533002701897;53.050482672587385;14.211470686648997;25.664869483650662;11.689122096544876;39.20402484591587;33.690222780645016;48.81879406103916;22.355463903673225;33.905876538059566;12.79745230604045;7.57514558186759;22.76349351523432;13.026389129636314;4.626370145044376;44.97085577267081;19.288845548082133;16.34547022365469;19.45652729226008;9.00088061936533;17.779054046117658;48.105757695246865;4.8480753706487665;18.387803998228744;48.514154766157624;26.329482733964284;38.796649599138334;11.71436526595537;48.313022551460634;53.6995362671799;14.71920434874096;38.43781170214909;6.67619175460397;7.361620994097822;31.551463960291777;52.2702038589199;6.472546035536552;21.217690084779143;35.66764427811902;7.399955807857421;5.159177366246953;34.21572986650317;13.466055057184283;31.164068546587384;20.32908413531877;10.426269865757062;43.054199258665285;30.724028972034535;30.75817536484744;44.66984804092296;52.36723539007284;4.858683303234275;50.31479080741491;29.084556644551952;39.75113142500851;30.74248703377962;11.135972575511548;29.609542989828192;49.73621304526529;47.430117473571805;9.262532214233925;14.102191844880448;11.030009810224065;17.33980298306636;18.998150883097725;35.70213423910576;28.715507672775463;42.733476186855434;19.610461335094648;6.260590643932614;41.48611775232203;40.548305551266004;46.82823202128181;52.69344014232497;26.053545003478877;11.679525914828924;20.225712386384522;16.35973356680486;13.81406362927877;14.118920547906628;39.012316122878794;20.6691887141066;29.985206829655162;26.626501990289853;51.425169613543474;10.812005549358796;51.06750879647286;30.813084139615782;19.789751095892694;46.22721268458749;48.04212128287504;33.7587227580298;21.900078814577306;24.151833295543945;47.07044745651456;25.222563269280585;7.571387104271415;39.720705106830295;37.88869844106674;10.849642252125783;41.25331674902447;38.65595514981545;45.96520277300243;7.522114122095118;5.222769809908666;46.53826516053071;28.21535308723142;20.373283728113968;18.54239675610838;26.44918684817677;31.023623790029564;39.21956063060874;39.354175784663205;30.49365607034292;9.893283284355219;10.453362533841913;9.350686956867841;24.539872229490552;35.850414973343995;17.880469675623996;48.581710027368366;20.026809442964716;54.32658687575322;41.31308627080166;54.23533236342315;39.21462358473585;8.634499462198217;7.775295980007707;35.67173453837589;12.144570979393182;18.53384071889889;8.827247438045895;5.400168869246921;37.30315384700995;10.742648402521061;25.122853738240007;18.48704887019639;42.35661671780917;21.71398692681216;37.52141810737086;46.82254002010311;25.58358917655339;35.31291562141296;13.624303355153431;33.101383319985246;48.00819071987196;15.002616697616547;14.959588718679116;37.61700047568897;48.179375748996215;6.10758762368408;48.489174687154154;44.31470372001618;13.568847195272438;25.132156558159267;29.37383331797297;13.095667474348021;30.827448838606575;29.02310384162423;13.823549629170229;41.618589226472366;44.41174940425888;8.768481824754886;11.275548515780493;35.01295392440232;43.41841742732302;17.85565612375798;1.2629175859265651;51.629940291270366;45.46760680652946;35.77352731160338;25.844398902956602;50.25592442820951;14.03374109593192;20.316337937681045;49.53914367396501;24.169710399286853;29.209287051662493;48.21596084340629;47.375319433587435;43.81272418437499;12.931569193030224;53.08553128726758;4.115452627445626;18.106490943886662;40.200201043696424;27.054601394179674;22.23895459175513;12.101376335102698;27.161390071935603;19.81793828809528;14.027449801778845;49.31207453700551;33.41311749228587;51.196842724629455;12.53913000353283;29.390851208330304;4.294415784783509;34.05233296879269;20.26228146141345;6.840596548591639;50.85269754893477;9.377710320200803;27.86625837756597;11.49669980846406;48.16711189689542;20.77518101204442;26.101764616020102;32.64016959061185;50.510770003348355;16.56246046181547;9.322484559275466;15.785662779300173;36.99402445179981;52.21107494703232;31.17008424503766;44.610907210836224;45.22885502098334;41.84932361607637;19.05819646664394;53.78641127742667;12.355578636000574;
27.77199488692614;15.213878574826841;11.091442178682094;20.860345349273047;12.4789908979121;27.838316195917354;2.2041043528932063;23.415405014699097;33.89988806844499;0.0;19.346853026506903;11.711736933978754;39.153665067348044;15.671244143604806;25.19370699337356;47.57936907522867;16.102692409660495;31.740811655842826;28.410944663526877;13.282535730750492;31.172859752590234;18.633729776000255;43.111079628549746;8.228406635105925;34.37817999154817;38.48639380498951;22.840387516404313;9.845525134027813;50.49043669041897;9.703442566498634;46.96778202132455;46.472235657638976;45.10408520108498;40.9156998008299;40.78884268035651;5.299843293997643;34.32728211912516;29.313194091673303;8.665315434561968;27.65817641075834;12.408684954166068;12.707279136173955;6.789507669101218;9.329854549442961;47.89368718861289;40.772889010599535;12.136019309414996;13.607863203051314;20.46899686115678;5.944279465742818;21.54240915662395;6.799358628258889;35.960095947841324;18.41772195577104;42.55243467358226;4.033184641202698;43.2034603579551;45.9207295079679;51.19269665493958;46.554587375407145;31.90041111223042;10.848331910403594;6.178339217995654;4.306025518329833;4.403352087248424;23.638600375406725;13.50703084107733;36.20607803153337;44.61852033889723;36.115451593203545;28.472207055253367;43.752620559836586;37.34439598056021;28.841484496448583;11.15303092534521;7.181835516347352;11.493628626343009;6.4173889489623885;22.22044454225108;19.874688027757852;7.216289300844408;40.76977137660745;5.584195109693364;44.02763080494321;2.5553959522348575;26.00567605487546;6.2089209292195084;29.778145398904808;17.20955846088547;42.959497598505564;20.90480292604471;42.57145971297437;16.318744469633057;13.741804473782924;28.06340873220274;26.887302633534325;13.799883097984075;11.182676240339639;28.714585929208837;5.039100737959279;20.01624496519988;14.450478368168595;17.90614359706967;3.6022735499113345;23.031017132704445;15.011280613340634;19.126794611441095;17.80664870071289;15.149006009724795;47.065215961804775;20.90140602426418;9.481691123762461;36.48987349498202;29.678024423578186;8.023212044453302;30.323428187921905;18.970140004417683;47.090891377968106;16.73393186853703;10.111189927248843;24.138330327654828;7.852615922094764;35.020605443569565;13.704504595384194;21.43201810071372;9.999592287193153;6.252620433794812;21.517931448764138;7.37198496213296;24.303089648850573;23.42680651015839;12.29427704970986;16.89969158736082;10.79716554864428;29.915201094526527;7.288054701739957;26.54717234861148;10.001546082905312;19.30315145390215;38.12954126690456;24.64735513963834;47.544951640667115;23.887718589986818;49.60856824497943;18.322392612540522;14.15344172171104;25.089620003521983;11.25629645584778;20.697779249412182;7.733167652620751;12.2906467355512;18.472587549418375;24.661151526021676;27.071584044529416;33.266637910579675;13.149906713497757;13.511815194091632;8.19107183367185;19.292037594678735;42.39316399837496;34.71057605887;9.999959750034881;15.95599896583724;46.74875726830886;16.715521083501187;6.887515264688661;21.392677068398903;12.400383775017916;15.49209771192844;15.008695824279586;24.084860529627377;8.189657760935841;41.80119409166738;14.037308252502436;9.678549902814524;14.80004974193621;13.748298579523986;21.917879120822764;21.16322074892685;46.72140515584903;14.624849799748072;11.963582950995148;29.08943366938364;9.759522373962712;23.252932276590453;27.875386812428342;18.379387745898693;0.6738723567494168;5.974047014872555;35.96151740774875;44.106751770408;42.455450232449465;27.318800904794617;7.82274726080646;29.48415094815644;26.646273381021558;21.11875994325422;22.507627193087412;19.48730488124374;24.438885608070017;45.26748291428233;38.46779459504949;18.259908736527237;28.944522652827867;6.668425413940385;18.832410329535143;8.718769924714397;20.949509883122115;28.423820050197303;11.982447303011707;23.20105924475759;45.17186622146196;15.5616142450505;19.946834207968436;25.04485282895418;18.517260715990627;35.64981663994336;33.78154730669904;47.76400085895146;37.7387490871825;22.185446091689375;29.777662623766606;31.33935205010022;39.127942908589695;20.313307080686656;19.537296197313413;20.27266374010025;45.39035771718092;20.09550139763499;38.82215649083885;9.84331845993776;22.519264630562162;7.317527573817132;15.008468094760381;16.600591062920266;18.46310503771728;16.029393911184137;10.545182309327952;46.87430989020227;22.539348013665148;42.20484450477241;7.259458640696122;10.17308588653411;9.355026017082722;33.25357525790075;26.921415023850415;23.269893317220347;24.870680061193955;14.60936749136852;11.706507529536914;41.488782255821334;17.252158925166004;13.151583961989571;30.756510531217646;12.638296560912531;23.204677332537603;18.681563045734908;18.238631630070326;43.02698333749054;4.948618645488085;29.711492271825897;28.989733400626367;20.974692091711585;20.692553137746255;21.06205796756462;45.114030255378744;42.907301704007885;32.042402898797064;14.426523006701455;18.956811367942493;24.513963663288404;16.67520063387775;19.882464406840633;20.616555136608028;19.774970108168244;35.71885012692207;27.746185493705894;12.279754115142914;17.177327059282966;12.972212132749059;18.61389089469942;27.073122995375126;11.341115431160883;13.076344012270981;22.469417690144642;47.528939637301825;2.3475281135311956;27.806301764290765;15.92681122782325;30.62067665965308;17.80280579983573;12.041073941949492;19.075013277675055;22.118610517300258;50.511504396520145;16.074555380974235;13.299555748206402;14.12373960184565;23.47069660236325;15.988942391423176;17.22091136539243;15.50751484730349;44.736213513118386;9.696916323500263;15.49449931306197;22.886203610795395;33.83554897938169;20.414344272974827;17.432588891908313;18.479818509423843;19.972507613561387;25.516504087790413;9.525533453453107;14.887226147740428;8.699478123483058;38.91237464426481;10.886277510711466;24.80039562185321;25.366766119504266;27.11594888814715;20.343122732725377;21.496562832507358;26.03107000363953;17.082899455194458;12.387359471585048;5.277839104410641;44.63279016646445;38.30901887502378;32.33612911017959;24.751440856612334;21.3004718672033;19.473028119038258;17.555485354284556;13.307723428718363;15.628394793722588;40.70626950170812;15.750008816112054;45.47114810228316;10.536316923490633;21.39715086928776;16.14699629759584;6.712062085277295;4.138066538305066;46.657192791291536;29.151352831599954;42.70937079518122;18.75812523401826;16.120366735227407;42.851299160645404;20.768152906549158;45.23738126160475;13.499785486681146;16.716385829775735;39.320747883100985;44.56854900069513;37.79799957205911;18.378331213557505;10.294739951316336;18.308303709686122;21.30390248609171;13.920832729006348;12.125971162745982;26.3300806499222;19.15501252062076;7.207270877703745;19.603049839516245;49.08360440414142;32.58066616014848;2.0510825796978263;21.438963170996644;38.0141968523008;14.706548633430941;9.721368275705023;25.085056224400805;24.97371509713455;17.12567440057996;16.34001557173248;21.10624514301856;19.53433284417299;19.091622718195723;8.375146644734762;12.013482293150696;46.2793089375671;13.638297614814542;12.449009769979295;42.03033102647214;36.9611016144777;18.01069621414175;20.72568389119722;18.757132530218186;9.017348850303195;14.401069225507047;48.91321894821963;47.34200027508166;26.065605546586898;17.01215637972035;17.11967136221251;36.66096698910898;28.931907262471796;41.572498924814724;21.02307231501199;38.732541441774934;20.444421982238428;13.814575665438095;16.203610419786674;25.282693122198577;46.66078567623118;26.421507546513755;11.061768557389088;26.04909058590315;21.012711641663294;17.1732637949506;32.10558320421688;6.7489598841317715;8.243852561273284;22.221262280549837;11.200941789900124;19.324310362891797;18.343843649734282;27.997705819852165;10.320950342310342;10.99094410452955;14.535256026672238;21.553822441362076;42.48476768760984;17.890958250447568;30.588670406869113;31.636857122990047;14.615985468518435;14.821306290263733;11.237830951837214;35.25509409641569;2.8290946113056235;19.46431618863306;39.199961507550604;18.503329887610388;45.4389636759837;43.154636672792456;42.2676886345246;7.033567459095023;32.03887223485647;15.574671040075089;49.38333860034985;36.12895223504863;43.567468436751426;18.250669042425763;15.430762315019782;27.3404100086998;16.353663682776972;14.822102231674766;12.662952114526234;12.102813038455608;14.126976549522524;28.285341899343337;11.189113188546091;28.243202087868372;32.738608105278;12.9247350617057;18.05462501055193;31.549011977124128;20.378483368738344;9.647518838227853;23.682760066341093;42.538463194183414;9.729462550175537;17.065117735713105;36.817477773392575;18.87696152184604;11.416439767823672;10.156303025949784;34.8032671390741;34.31439197070924;9.658997246583306;46.365753719957354;3.180423242551979;22.222547292240883;16.079703174647452;22.698145192177506;21.95845773503666;49.81037977783784;48.84097512862721;15.96030662584632;9.10491269837357;5.001887006969213;31.371295436326157;43.37117868804685;48.22819367330136;44.642313071340155;42.624599329808625;9.063500265965343;50.86975729164963;40.95934313097124;6.656310420221978;2.1449374736473676;14.70353756973212;7.861951745427125;25.02143401815315;23.145174112213034;16.12627603658465;46.21522216510415;12.259573866960045;37.83900559733566;23.20368893991556;22.130139209653503;11.85433404292362;45.5424994465442;13.498609671331836;14.139574900628093;12.40835890323585;12.577655308356292;17.238772308070505;48.73780264350385;9.834851497885213;32.25057358422202;17.674526377277147;45.30746339985666;41.53044158824027;5.00512375407564;9.489214309557708;37.429206525946476;27.085461966292634;20.115827801518858;13.77671700350804;12.351722973739278;16.244108417700176;19.366161420044634;45.50960700081299;19.613197049668504;29.194198508938168;12.935843712607596;25.4545076836907;1.6279065875544014;23.138821082097603;26.070789272081885;12.042521086683847;36.23115250131239;30.47876808163212;39.92207012609094;36.73248498714185;50.37109336278303;6.364091194121893;47.571437985620456;11.681043683350893;11.961512414428741;19.361794968400226;23.13715637242528;40.136570240653754;14.180411134136598;8.708215831384056;9.232402247539099;18.368500922717764;14.496580945330127;11.876863474884473;17.145468390103424;12.01438174723019;33.132445303908604;27.35912835564743;13.883333871881987;17.05616224688679;44.051601809995724;47.70282504184888;26.645547566858237;18.674004480022447;11.674129643683857;31.82134007803812;29.155447296360848;33.2397278394644;17.739727930720317;11.671508863712985;14.724798897176937;13.297460669793255;31.142142176371312;46.3764158683742;36.17551317188277;46.76748816252125;24.755763765398182;29.002464587925033;1.45956859372798;5.164252289436566;17.751898263795226;21.839910453744675;12.806088545632369;36.815422657333066;44.468637619177834;28.5129147884133;24.73787030581162;24.325119485118353;18.58792040233224;7.598287159872538;28.79089811483763;12.70956138428995;9.675099744907902;21.700884584675514;21.977766192626493;25.11137064482409;17.778210966962675;14.943828531955516;33.302250789382065;12.496266960048937;30.53015888371722;7.69687043864903;35.685631200131624;29.922685518744423;17.233055822064305;11.892751131858347;13.568321118028889;21.310930874003954;34.20938419550089;47.940753817441795;6.572012074219369;10.004951215036789;31.759756347444924;47.6076879817127;17.974734278444707;5.669427639193705;13.509009971028865;22.13449818474309;9.730759395113164;18.17964395867302;40.054181529846865;13.226764624657747;42.422365373930575;29.115996754820877;27.48728765214244;16.565900806862018;8.213245331140985;2.7077963289400158;39.823135277056146;23.311561770544277;25.499190965188703;17.233570950704486;11.9538268875954;0.1793818469983276;26.864998240490145;41.71020374171035;9.346094943291353;16.07933834345767;18.35405328418982;21.379624005122114;21.87433996883866;25.531483686486254;20.446985989701954;9.84315427033255;40.44038921536388;3.99352021914986;34.86625931665145;44.889266979893684;19.608612273496586;34.97715123484767;42.96258595224572;40.16508775801221;14.425521104873434;2.930454739423419;19.41545977084475;30.65808572297839;20.910855440305973;12.057318610323382;17.02769039011727;30.67266362293806;28.07419834332854;24.790373170057695;25.21828975350099;31.060595577225936;2.8488433372034794;47.52240513091863;18.33309001401363;13.285117305871866;16.073112606585795;36.019435774922826;22.560158284095408;10.03751448126432;9.953163523429774;14.514511813377586;12.648377111507372;22.61115468755069;18.42232861433411;45.99534656667879;23.677951946232803;33.80802068124946;8.831166620734537;23.152584876078137;13.812744257386033;49.56633513434825;15.002403017508616;50.187231154188126;22.977807649910428;16.048727780326672;25.905531285162642;36.587247782250905;29.980349191631685;6.657349110499826;36.85172302995173;29.91307495676236;20.206515151594306;38.53746385403137;7.060352242828634;27.616774369219005;47.1177271389344;15.740372446918794;6.097527873337515;48.31196911363152;17.527191975153226;29.984769875128798;11.007287154067262;9.283259450304778;35.138430517718106;33.65145683892949;9.951018903009734;19.367756155906395;19.749431671371198;19.628872016624808;44.30608558247412;32.299891473983024;16.97527168547266;10.653212723769052;20.831416651965235;33.68363621215001;21.66508990859044;14.963997970848943;9.700945013326793;42.010433800939055;22.282734738646422;36.765750398550765;33.114109676813065;45.6377744740813;11.869135885880272;34.53456689592107;19.084911483002937;4.818804132762672;38.6701230193603;48.84955519202358;28.948644816406183;24.47142186026462;11.743628772575837;13.389562174684603;13.752278714403538;14.575132074372936;19.55071395524182;15.012758537327677;26.792877559684126;23.101946687967942;26.237097786989928;21.90295861171614;18.90846911016924;24.875022492502747;41.29615610697935;13.238364031206133;39.15411519417243;12.185960188546016;17.946632085175988;19.309569174453216;4.4049858183155495;22.612383123541107;30.628927485189326;9.150795685808744;40.32364428212408;14.682816784020389;44.69636101407105;21.242421482769814;23.519002163257234;42.971648498218435;17.56371588935753;38.637698633080085;41.511666995307436;19.49291180530358;44.68802512820321;36.248178162042585;32.25483576258305;37.02641081608011;14.827394958536734;10.240390481164539;6.9929122866158515;12.311847341909719;17.794875569211985;35.79754039782578;36.30877540748767;31.464170990550404;2.613694098226888;30.807030566305784;19.55633046830125;33.84241442575537;19.8907981055079;44.254860140326606;28.745053243216688;21.518852823221355;32.18152083163729;17.572317020938222;31.101282131364847;46.44882292055203;29.827610329094927;16.709025830100853;28.28529994676231;41.784329861942055;6.169966101364492;4.593526302022626;20.48216604496971;19.89170884974321;38.903526614787;23.01601747544453;28.641564593801057;10.541554379141498;29.260209815645467;43.12357399007496;23.70154145447445;18.825834199986637;15.2549749907256;16.817607393956436;42.033759059892624;32.412721390171335;27.83864615806187;36.584719681145366;10.110624303345523;23.5340028973528;6.196946204185634;3.4646525753573445;17.91807325753293;19.21383777165826;42.715853426929755;9.058977413948497;43.513089837153736;9.969658731020798;43.764119336351605;14.691214286734905;41.83019075997656;13.065715968797912;21.409163620579108;47.82973543105015;16.70550572635823;35.96236811930476;43.60354721560437;32.20784684594464;21.87395684982596;25.399517860824044;33.93653313708434;42.81882190882081;45.198764508742336;41.622320748027974;23.781868977974252;12.630152993349029;14.485502678602943;38.66555581136963;34.879855254438006;5.319598270758717;40.04814473908617;24.99490419606097;15.108112303203542;12.450717030367363;2.754219567730548;32.99208924933995;23.335512284953506;8.018111476822266;27.200683641080058;36.46796929680728;5.432164098777508;20.552042462938083;34.42530208363622;24.621944207995867;12.36177875623715;35.58958207722856;30.959368863868562;33.503548500214684;17.08959782690869;41.261054295360466;25.24532654071022;5.818272551714635;13.215843198704077;40.623777849044856;7.846359716335519;34.30601076804602;27.8888577413453;26.014327565888756;28.576571309067067;15.570558302351637;31.692497840495253;22.1153629933959;15.583940784690597;46.00899602028679;17.153892988389988;16.371656117472632;6.007942762861418;17.716908256963464;24.926454419524667;7.095915797509911;21.365465061516716;25.34534905104835;15.662372386652692;4.346717996448999;11.928952585105032;11.104754930981542;19.090010047927944;43.33065183922745;6.281753026445102;21.887710532930935;26.018775335641433;38.246102256923365;5.859398695127647;43.060521163800075;24.847572801115042;14.81991389615581;15.936115888297222;39.826717008915615;18.37267002192027;33.69448805662857;31.64401497121816;14.046241792448315;38.53417412274405;11.48721045241564;22.307946912905898;39.941198684839925;16.643852451619637;38.76306594822586;12.92522164568245;43.46986062273392;11.81369704950559;48.34874228673082;13.226318191454721;13.636074243339698;12.126857752142111;10.631297280310047;34.55303976629045;12.707940282399436;31.33132538428995;19.167875223920976;32.47561618993716;48.35671553326345;16.275756771348505;18.87066436853376;15.605452813495747;28.89611365762916;18.73774080310386;21.299059711697257;36.33903475602066;12.434881598812176;4.981872172403079;8.509451740621055;33.061105722056084;28.365284583041685;46.946265220814986;8.577240442456576;42.9694757964339;10.165644595741007;32.492548166141475;22.039356446169695;31.67395047239978;20.979991707578957;13.516627446140516;16.653665227864693;15.200628512090418;23.51367827093569;20.756539400911187;14.014850603203492;19.85970812533371;16.00864822209908;5.5648739512706475;26.619498635892963;30.216656051550018;33.29534040725467;21.902289378152407;18.159920385275232;7.0603671428166015;29.74601707670683;6.843399653393348;43.62458534115426;20.96550734708795;14.72025780672684;15.331634662182797;21.518285075374408;5.121689189250604;9.148910783344709;18.5921309439778;18.530223423687005;35.458435573280546;17.835614219181945;20.296714557765657;29.668301136536158;15.203238773697615;46.69350082491345;7.890243267355281;25.164340720116623;15.072638762212152;12.447290619163544;28.201425886214913;10.824589146510778;31.92126756306871;36.27858189880626;17.968271219788797;33.590227979398875;11.678973270870474;45.95942313952528;41.40267232849678;24.690419874539984;19.579536772938532;15.262962148528278;18.67949766586431;26.526850104030075;5.162629830048843;21.41898932906557;47.23164621735;14.045753168672865;8.732098426494312;12.476912660057405;24.75646338549935;41.11871742443282;10.784574658451211;51.810510044357365;21.31438945732039;44.011653966734976;38.904667010936365;16.514974184486057;43.00423888688271;14.004184019303418;40.63797118522299;7.690842046937265;12.817133097341578;16.171313268519103;21.073813722934304;19.142137272523218;7.049848247418146;31.067097549311125;15.329756441755718;13.652541588867926;28.897943002718804;16.576042800076344;12.161451258021298;40.737646611107714;4.796447122073007;37.238359558399495;33.777588097586104;13.977144765723216;17.001957819704092;47.23682151111085;48.06856666655633;36.58080255906657;42.506917708670095;6.3985739568416315;11.718146505058856;48.51959243318071;34.27493247687722;31.451773359396224;20.206928688598605;15.03590180815058;12.815257890047958;27.915822057474358;14.06045547848495;31.72624470620388;42.79283046872598;25.386338878021313;11.938364603505486;38.167493319438925;35.52744826591832;28.06478271411868;18.457002163625187;14.077440399705312;12.60052907954848;12.732185736894664;34.743134204571525;30.41038633607411;34.079525947126456;41.75613328397835;22.686208541437697;18.764061519857073;4.449201477805887;45.25123035422253;24.154582347284382;10.091709311737983;16.316680381297743;9.295459532531034;8.040645294901482;21.077553486547963;46.23630560455371;7.805100754285408;19.550208628263647;21.954703355313107;17.304691586131135;20.04976367340816;18.17767632303849;25.651009824832983;9.687095529721216;27.469858554895392;38.15123851065147;17.648562683986093;22.41813651911253;41.438952017804276;31.81186754141155;19.29595219231073;21.62259329056599;18.56212183481066;31.089230536399995;48.571869862763805;27.163428948944837;25.607608734057425;47.69731555707039;43.44710718838045;15.03436325957347;13.142431125819927;2.734917002905448;8.21343775570979;43.365683984459174;48.85507759928106;29.10289393942863;24.131180258931884;12.056529426190426;41.57440802606448;17.363494318425936;20.528141268088877;46.61000447680812;30.857678849275842;28.662199075644345;15.867626049580704;16.32501440599975;8.450490938879128;46.79066133050908;18.172128894874238;34.79031152074184;21.28341161221566;9.628916013095072;17.400692935883402;28.09953833440319;18.82620703791279;14.411809028176851;20.449751873492964;9.997197972479333;14.089670539196954;32.148430602400175;37.87465569428611;36.858637872140825;18.78492094272197;9.986269209672214;19.232460128569187;26.987566440267198;33.47950752378989;17.45208279591697;13.39941432989145;42.021969175877324;19.902163497098858;32.293997208255405;30.121746560344853;31.100765600576214;22.42006393584632;16.602320672574237;47.01150466733422;32.1543350488761;6.484272822981531;47.760301973199546;15.643855504489993;28.904644355023734;25.88671350584519;24.322574359962253;11.608967068309042;24.42585372788848;19.819414673950867;9.449455803506376;14.234046765137116;26.334690272874585;10.264055136640781;18.199878955671384;26.26551277801178;15.766885967736064;22.895395479550967;10.789567977848007;10.53124394291448;20.895750244021354;9.93571247070676;26.19033376592641;27.59441056816151;36.73312931713716;47.975315727061975;22.311230242509236;18.962618530481524;16.732930850827582;42.89697304400164;16.20556583344099;40.46220436238951;3.05238207790984;18.35728438414568;11.866272233575666;49.58014863733017;50.484358222891245;15.841220371997922;7.79147423700516;44.73381811263619;15.207277600815079;26.350062811254087;15.129031205130469;17.02112383527222;40.00362122727217;13.05686180100017;15.165851066575076;16.231355485708054;13.263707500378148;21.405584833796386;12.495188938606887;9.74389822828977;39.97654836055871;21.324585567017557;39.48353329656132;34.62836815785132;49.546936953724305;15.113161598092212;32.22375374130392;16.75037124283625;3.416972228249317;6.0241437824748365;38.467320249585754;10.380930556012993;35.44743553583263;15.332630451946958;8.253921878286045;11.90885510097971;39.91266128561709;18.173566660626385;16.02213792884443;26.33975416391564;13.30373930469773;24.113703333402693;19.984838353725472;40.98739985939156;12.91548316600419;11.40300905904058;22.75131057214634;49.07858439464288;15.470375710751133;21.12586143198256;12.864882960324026;15.442865399844168;18.312078143268106;12.540679008478696;41.603592222260225;40.38212079648236;40.40822513330289;45.49464705099677;16.677322824846957;29.25305385569881;20.5234402582542;11.584520807569248;7.02578184612308;23.522673326438934;49.35454043676109;32.67786876913641;17.068889023342557;8.087185016691707;39.857484949937444;4.01373239635385;15.317331661819761;8.898669175743278;45.33439533051399;15.55661702669043;16.285867716222533;8.792563675944665;34.011754481823154;9.254776044068764;20.08870890387568;17.421708859284745;5.510252674179631;10.276745978581898;12.386684411894104;18.114289632317586;19.12358605872227;17.097949830388096;6.176853588302866;20.210591396883554;11.75196201769155;40.62871401363077;9.68142698390457;6.630435597573719;38.71128551637132;16.68536224391023;12.915722246749851;11.617836423643048;14.371878132152768;21.62989824608367;12.299737452463475;46.39274206262326;24.06433633108562;13.857571178541669;31.96636391265372;35.97179613289434;30.88825790607215;21.672616181132067;29.350335421202665;20.521196357843607;10.848262030240598;19.923068482734244;31.278426564717314;25.708079102973553;13.131676983501686;21.036338881742136;16.384773386819827;28.4608013770138;48.30358260812748;17.50499018383171;18.764942132850596;16.45610959036391;16.30126585490137;12.95024558745571;17.041754510506166;31.008355863700956;33.751078011652304;12.43263206059199;21.14441566516585;5.879142207340076;20.63532618803111;35.494746650030315;37.34922634091642;2.603917594182333;15.833500145859368;43.40370505334159;20.309285601466662;12.03584415595407;21.24486881974684;6.584157751570317;8.699015102117434;10.379064341492985;41.90800828488294;18.453555105918852;16.84629981820788;37.04663144812759;29.887921145973127;21.578535243723106;10.561722958940706;9.463933561061552;7.865443005161935;16.63308130344085;19.38748103735005;14.187708878926186;21.595555661860438;8.354149618051974;13.427363883544414;14.569480832675481;21.008881477290437;36.73658680889186;33.53062076995857;44.186967565188965;21.774361999895316;21.95395209557999;31.49938249315488;47.3271512404849;5.776711147283414;7.1661976442447815;13.554912570254373;20.823120533349346;16.988169011431204;12.851070819294492;36.68227154626384;15.424640871692045;28.89182928297621;22.296766218137268;10.799358808180482;19.095595691055596;37.80768650838189;8.536754585810826;12.425746775330301;8.80707025204142;43.389262940641196;50.793966622972285;1.257383301760443;36.16253109686751;45.57550839354277;36.82316752627943;44.75870681803383;8.223135438070067;19.628443279401047;46.12675147734383;33.48502094255402;49.74756523877529;13.159844125640983;35.79013380701577;37.2634600693084;18.475763939598693;19.64825379415508;20.939582987606403;41.104416730945104;34.3196042512112;13.121543824250686;19.962085551246645;16.458016469683656;47.108898807454366;3.7853347110199227;44.6811648893589;12.038695479632603;31.855945844071393;31.977396879613632;43.637616438548314;42.39853581554307;15.039113946479338;44.44737333555454;11.546411707375537;26.142842368597268;45.3834410690893;16.330843079578504;21.35729768768942;8.23289556863138;49.001321509529724;24.70373192695426;50.68481463287759;39.79469496124136;12.92725547828618;12.777028945581886;8.05974318574859;43.94337325790412;13.904074407625496;25.67931076873437;44.524556906166154;20.6145433259223;20.162602256161385;40.97746850526429;10.532366905580213;8.767595266825513;46.0646755083427;34.17941840138332;48.190590575733104;42.65073537112643;6.544471700255438;13.349630289436664;3.0946033444848675;15.080860448436438;40.63329465932067;13.148144246381827;20.023791325282126;39.08609015650206;25.53002141221141;35.08271439372357;35.073475632334265;40.6588275715296;14.366835585091694;23.90965968157072;25.405803267209112;38.144009338766416;17.11878265564949;46.26816328291557;20.666643619256877;20.546039625390776;33.866989115701706;4.565663740401914;16.120969814104587;19.429747578368058;31.105506166790683;21.05994072096278;41.38819017036795;15.583696641637212;40.23034709066002;40.14457200415666;21.050238862424457;42.95200003700325;18.670160968837422;29.722201811993507;18.25806633621819;16.57325019137703;29.828523175905293;19.687093364563715;19.716749666401476;18.162827036768334;38.66770441923583;28.82085404357981;48.91580234379382;20.266186571593618;24.843689147496505;23.541628491259004;45.99588940571546;25.78746865646558;26.960830568085967;15.81131062115383;25.853323078654988;11.334246179725291;39.31513745302666;17.5566180988426;24.499759471769902;33.796640083601105;16.442003400128314;31.347653996279263;39.68440877033472;18.037375943312863;30.497890067709132;19.618198286877945;17.24964132242408;13.711679895779332;42.297426896135526;50.72773446661689;51.5054656640136;34.71858760148251;26.492687871305886;8.872820462432571;25.46336094438772;6.3198808820625185;20.04938290492767;18.022444948625406;12.741511856879292;25.20392140381376;42.89064490546909;16.802518174797896;14.305846029876012;45.81834854163524;25.8504907419261;38.10704656302483;14.89216078771501;19.58308588272179;13.108313463539185;19.986586297771566;34.36576565774407;21.175472475221515;17.651424912307963;36.80964919124902;13.447122899134456;21.975976595554577;36.13841333238326;17.187327862907008;37.76439342233565;30.409480174664807;31.766798416349857;9.58680632856171;25.270829321655068;4.739116264242703;10.609845930137858;48.04680327366133;30.815080774140963;24.314831240841265;46.330491133332025;4.358244615973493;11.11556184162769;36.3714683425814;1.3109557990709606;45.99109004199807;36.34224532408768;8.190331162434948;15.97106252344517;10.535526048068972;5.576446459276222;10.796339831428263;19.316817599569205;18.973888597840933;22.32945668441065;9.110382227671257;46.33372180168534;17.346275500348586;35.03402347916071;16.02495502642903;37.35185000797437;23.383706898182943;13.869933829448312;36.82245685854105;32.82926547210534;13.305340184461068;3.971625162215543;13.260751110025163;27.49259441385033;12.339481936751692;10.16032916405376;41.319321242711325;26.161967010900263;24.141884656902576;30.997480397531213;46.4842666975188;31.349686675013015;19.713950133161;20.47536848216888;36.064522377635015;15.163391477078576;21.64041000332431;18.644736938734717;19.087323448611166;19.18795036432784;24.27592151026302;30.152733346257723;17.436412132220088;25.261376088995885;38.874865669636;39.94339426121687;27.94369523844347;38.89154073704766;13.912499369473032;21.458961918348376;10.442464574273112;26.89687123680029;28.809344666373462;13.564219522149562;33.59673940521535;11.584752378814898;9.524330308579536;22.459959328242615;19.49878388633352;38.09916295506048;8.511162741773541;36.9121072111391;5.981793515802343;14.422385423433267;16.023952516882037;23.207713232448;10.710319417620155;29.60549490601633;27.113672043422113;11.683802762885215;22.74047878633409;29.393538893296256;13.33039627888956;23.80417634450916;23.205236796047956;28.173518263539812;38.048484255043;21.72858739881331;15.9366441131957;31.047440446938353;21.51869493130223;14.970117065289513;16.020919122720674;4.916833031900938;23.764547778751616;18.365707161653297;20.38666362541417;48.306946967279124;8.948389845950786;27.421289393569978;37.461824080432635;15.494375555058177;20.08680816782624;31.84023210185237;45.51001731278158;2.1280833105844343;30.028748718307526;38.381764394789805;14.387315699762617;39.11146606223899;7.144203691344252;13.722125456237434;34.0127913764585;20.93358837838882;12.458090975973759;18.483997356123833;19.801835278448827;19.87906737166733;35.7138844348366;21.20522838743511;4.874356932399706;10.76031987290506;10.288071752569795;22.856163039601142;4.4698681845291865;22.89645740770139;23.47380151048748;35.72564073576077;47.86632079320827;23.32180684197884;17.289992531332675;37.83048522802265;5.4581988138763515;14.314098107007515;9.523674862777488;14.654290198855097;36.177047903491975;16.861083442947987;12.409749850126612;23.201329367871548;19.03020408556435;23.550772950015634;29.75169178822086;15.433511588728521;36.838299380295744;46.97505727047056;30.698814779951764;7.758190129331457;22.2447912965379;21.239314542918937;14.585212409772636;17.702475805104722;35.14634329901017;17.337102930924658;18.380586552772204;23.323184917112997;12.970381403726426;14.593271196015271;11.968626589381131;25.045046038334277;20.594321466797357;13.181723942531148;22.01378658400222;26.32935833539224;14.060895229375017;13.873318682329286;40.272965742600206;14.742563825288213;18.018479768540786;14.012934448236432;38.76013685447483;38.12150857662966;14.062045821071658;6.1196946267986165;25.91959912170065;21.231055547450705;8.085446927751988;12.490651552730933;7.370053409960472;20.22643520503423;5.444783941770506;39.28655429591694;23.75415377531027;37.58623568482891;17.3574256697225;1.9629257630518058;22.330204374641173;15.16912235707788;23.353438293295593;26.404839457609526;8.085912757779173;25.633796145356918;11.203967615618314;34.19622525804975;35.204892774240356;9.042800213846233;39.39676503030897;40.26233105136825;36.40230779346797;37.079187853456254;18.615170867071612;44.64233407058976;9.136366378569377;44.446469456343685;8.498321897656513;21.455079210506945;18.361327919516327;13.412915835346526;10.313041498272087;13.786471440456726;38.975002483476814;2.6236225078885855;18.024412367770804;20.745965388616522;46.4906389931511;4.635078551743874;14.517804896599166;28.084845188416168;14.92510532022774;10.43544671006386;30.648311220702308;24.361374478482063;17.579793529190994;46.94039517997374;5.802201455544319;6.114670412928819;29.576113236371942;11.91849047105597;11.744103951187396;38.19199373093364;39.60449512881772;15.013182075188933;12.206969769264111;48.73984069103322;33.00446440370956;18.679986082146396;17.21357735529647;7.452320830120161;16.420594220533523;16.696353412725166;27.74919032228425;16.29987124434051;15.725543494363462;15.814551684844302;4.7045713786233145;16.308560396186245;18.346711992580648;12.735505436534522;45.480465590483554;22.827284424487043;32.34541235733973;34.93807885734745;17.83864062117344;7.704613254318051;19.07434983460045;45.020333825060035;8.102297353647991;45.119144529408096;30.07188483324118;15.786688316224158;4.936342951087593;18.482984346819002;21.362717406698696;20.721551711986532;38.094183375676515;7.639402341237448;51.88880816118365;40.70934863595239;23.94089571449689;28.919166805524558;13.951499273044805;23.27569631290761;21.173926447083613;15.687879015624963;9.929066400837193;19.88478023368131;17.11999351178909;43.54594603544165;32.342714265687604;24.272347590556393;8.557096031033963;18.58267291740863;4.109415548180779;12.654361070468372;14.08936507068857;14.556999727148531;15.13922312720366;19.902062338202825;25.646110282158435;
21.663270898125614;32.666358031061336;18.721799223996086;40.090931019221586;9.719338284740981;20.770422530913127;19.102515581209346;11.442051680801384;24.514162422169445;19.346853026506903;0.0;28.183802364931186;28.32838662183306;34.671338525445876;8.108113382989288;32.50640419864833;21.420747858780487;23.64499689115232;23.73880566456587;7.4447402308871675;31.144145522810664;30.61030331382465;28.797254141340005;24.9051912490672;18.20087858701578;23.656981037197355;27.67112566584703;26.606397809730094;42.598686106368994;24.884164772380846;39.11890134647814;36.01101138561518;31.663016362135867;33.627556208179485;29.255603140150207;14.803394338912154;27.6111767027734;27.915076290597007;14.91492159890097;31.033345691675372;31.010763807892292;29.267464924111913;23.964911309060504;27.605467814042022;31.335596208094348;32.74623679537828;17.156487195359905;23.678737880975344;39.64387853025084;15.992525949825428;21.434816498689887;16.746035118363192;34.213591112805716;37.676095744926066;25.55156525442953;15.445803054337794;32.90176540908938;39.68421970728523;42.97216021611691;37.0989065460081;19.662266269886164;25.65639295053413;13.16904299916671;15.21782310283421;18.818141931604195;15.48577282229281;31.649044017477692;21.800154085802383;26.864091782014274;21.43648523439477;31.993997310957255;34.568119355862024;24.872950830582784;20.936169254520788;21.007885868784925;12.620231072487883;12.61641648204287;19.883897844621778;41.55069898303167;26.51080370472549;15.955344489229184;33.04814091094781;19.02538700060747;27.86065921560942;20.103528668601093;6.795143359225363;15.03755808077237;29.749514143283385;10.701524969246343;29.124719735063554;17.304289662271056;36.68036886528207;4.951989006501301;30.672333253385027;13.822230632955709;11.467154934850402;6.988578481466207;13.66601622660688;11.112872693841561;22.661690084649578;5.394351436794276;29.358423656466872;17.94090897441676;22.945134221613003;29.380479034203535;6.273755420683271;31.458508039704764;32.4788944368462;30.072084064160904;35.83831450752599;30.871918128018716;17.99112817091043;34.72042991307644;31.693469846623127;12.43208383458811;11.649434502886425;7.584261789357122;35.661781961332515;21.672881383636014;22.52226658282026;43.04589154545266;20.73140942884155;16.54735416413889;21.457484536302633;30.28142264630578;13.61418862205947;14.493080360749824;40.12897116923657;26.060897264522424;19.702351771396795;5.668869892344387;16.590625485072454;2.4689575115239;16.8178800876688;21.34708749982212;20.399782629072988;9.892406529400434;11.292969124334505;37.332391754104265;21.79385320897613;22.85231815902818;30.996768254278713;24.11963984354012;40.17343958603115;2.9997839427417787;5.213191690486766;44.119486411598444;23.031682478813906;17.6093901184149;22.511662305920098;13.58202236455284;32.176968765344746;15.68517321008066;12.574997330469355;30.35202534476822;32.05627149939132;30.776204603728193;24.322248611846643;17.328927700960335;36.1228608520931;32.986548142794824;11.647793089372318;5.214615379137645;33.173955542326304;34.6396455755459;12.464207631102184;32.107939722115795;30.37582014246773;34.43340181750921;13.867956630274197;20.43848841996762;16.01322344677496;25.498272515276383;28.178987851029614;14.618333076205069;26.574216224777548;25.528973345255206;41.14716930341781;13.47588592778294;31.151860131516237;11.358883281841782;30.585494368631146;18.035079131725407;10.710515341329423;42.454254894135154;12.580174783324818;29.43219833961559;19.686418546283186;16.108263789621567;33.44966642612645;31.851588050941555;34.63275856434156;23.142057843536474;19.18944790645323;14.734803054014115;26.56363756118856;40.46520243914773;19.33768183349281;33.154668938550614;43.687664719761116;34.89150214906094;27.853358099789332;5.345267335064757;26.880375455678177;23.64704826567368;22.394988656594748;12.667404392787835;40.21295721813628;9.479972121813633;12.601063274054402;41.24486525461091;31.35137570580634;34.908254051878814;26.354602272897473;30.86881069349323;15.095320171347607;31.08008435736;31.29422040657089;30.780144521133025;29.04982199233795;41.07846506659505;29.609361294425167;25.470134409364487;29.954698999119614;39.63588667050842;4.654258757274649;39.42501336379831;29.404175435943657;39.09987672756258;29.42042034342093;10.415931431668403;25.195110424342683;12.029425516219558;6.2040566139272695;7.045904543985799;2.7367305779097757;5.082117861117476;16.526738673399677;31.780204913393078;35.6162200204669;25.025133376694633;21.07622074096706;29.470474673250642;24.92719118009153;29.837714425868143;22.67770015713884;27.329972916015375;23.015739962932958;32.24862346538233;27.806165710233262;28.081968022612124;36.592436460085736;29.279197343587107;26.14516640068736;15.287239764995274;7.1522747304213175;18.18612627453738;18.310923656332825;26.093431597050465;19.51837539350135;11.374267400862296;16.624557484720754;36.18244436395947;29.97859200588429;24.484842816857675;37.561035620380196;27.42357061633543;31.301089379207614;14.4990785616995;22.413351881731963;43.107113401938435;21.266314469566005;17.89955938340674;39.51149843887561;39.10905835176723;31.422328583407374;31.109486280810934;28.544828400447923;4.207229559170183;6.48697975628957;3.1274461971918637;29.52987907042465;11.470039639064147;28.40405233164146;41.61988850491963;39.819104644372054;19.402906528281154;13.574667444096951;12.246950196070555;24.542608898756683;24.377736639383656;8.042748968829287;15.42502278564479;7.88903704875476;43.83072897011275;33.1508582155435;10.448516829174668;28.726294123459454;5.46180050798891;3.3586295761759626;33.46149146999981;33.65918266513193;30.270090204200994;25.166900277482725;33.89236825417105;7.960442441568644;28.294693941876663;39.561715573571504;36.53185672282893;34.07257021709878;38.807687837069516;6.400821962938021;19.72470095640329;33.622625337233956;27.74291702634008;23.23889362160719;27.596299576177397;44.10680944073319;14.691915511920108;8.52961328617877;4.162001117466749;40.789257545224544;7.885170296245075;3.7803675460006723;7.807883053307149;22.653935402301403;39.54610309627823;21.94178851841029;14.077857289335276;22.901185109488434;30.492920245052947;3.54236726100187;36.71022279356167;29.276484354588902;28.583780755233114;23.10281539654062;29.75026274251375;34.55866013520234;12.277705232012842;18.13925773819272;34.94330080890866;13.893514346273943;17.515957521524413;30.065882576673243;29.89381394126409;24.87641677574287;34.378982142221325;33.75576938300066;27.155400549422424;9.565103127854606;39.31826769419662;29.918086035019027;30.476089693068715;28.979648194566895;31.081919439023004;23.947549733056583;14.286176359291762;29.197269607762017;18.804762825336926;24.445812149883565;21.80863731997322;28.8532969554288;30.37650519484066;2.1064198389601625;14.222213147308143;38.900637291779475;42.19078859889857;14.872859874418417;18.157994568813372;4.642826216225324;33.14638183227974;28.321988819884417;27.671074961541613;44.380931478783666;43.920928984504265;33.162106810142575;35.57804034031123;40.00170614759697;14.511237858329745;32.99966625663587;14.113056284232847;19.98669342880036;29.890372279325113;19.618457166597835;31.448898538926862;36.46722686891003;33.930262054020446;37.34471063634896;38.907617044125324;15.936383427781054;10.619006462463913;18.420396872009885;42.71465642452789;33.202802740546424;13.589186332997592;33.55746551525583;33.283723159289494;22.031424078180244;13.180783826875361;23.974029699849282;22.8497380806412;23.03240452431348;39.745206672256415;9.141305280987384;34.36972653254899;11.10808732436728;29.123854247161752;14.645326588094468;16.079296642341802;7.951879413961495;36.93120237663659;27.360247546587136;14.157876926244754;25.670347512787966;19.961121578872902;41.556209654136;15.25601793342399;34.653780238481325;12.831850095790909;15.976498603241941;14.687182298603929;30.154917697298;33.16958720611363;4.25531252025253;32.96445278419633;25.84076114851764;13.170251964197666;13.384822542867843;32.91558271315271;6.128866860412015;24.497992345604217;18.46507840758437;18.031169895652088;4.74352384594999;28.697625359151647;9.118789711834918;31.924922205754285;27.25781179648497;36.16954802143702;21.089826083283423;25.542628956270583;18.913801484307964;40.047653676574726;19.73370113004771;29.154742235667598;13.280066571986605;31.622190909393986;8.67267078656609;33.59749179843771;8.31687102333566;30.762045248561186;27.637016248177808;7.006581146953151;18.575610801269924;11.539598833209098;21.511542145360046;30.667232284844612;6.663590430585253;31.52093585341698;19.13147705300434;38.98325075603091;23.779430670207528;4.655284105835323;36.02407953205379;25.20316670377587;31.951368369;24.963688737095154;8.999785631248056;18.393322897336148;10.436777555231846;30.632314070009993;17.751507703717962;19.47907863586695;38.16149785483557;21.49278823641232;41.33505012246059;5.8808956326178174;41.657459968443504;41.2891308701873;42.54928976878428;38.27063256033502;35.1842304936529;18.604245218850288;19.112189736883867;30.70340482881249;25.844609579188486;37.611154421895094;34.72143183103939;27.116534069790045;13.73819419675761;43.63148099875586;30.16237737835487;26.00147417571616;17.941727188139836;33.505876075509626;14.699655434495465;28.14109095717617;27.809129056933486;30.315444355416886;32.8154436233347;14.233159236846546;31.156970425507645;20.555091863406105;29.169901078944434;30.722746750161576;28.495082092874142;32.696313712280315;28.691807722402764;16.065985388834054;20.73533528482843;4.135016008336419;31.830241193635676;27.77559014205093;15.5824339244642;17.249725560527114;36.888131023242096;26.744132469790507;18.342054573705664;10.345205724089888;23.52970822692455;16.758169893861574;20.002564249284074;13.606302078153844;30.096271326420432;34.9266835138558;38.17437787679243;34.680140596761156;38.88615556886471;29.93322379866976;13.08354007259703;7.420252921361742;20.17501436523783;4.7313951933385585;13.931575713817812;12.311361167035054;25.06798404753358;24.39601112966979;25.865165715308347;21.14902751241035;40.87578415236335;15.364773946625334;35.42967989997792;7.848560693052682;17.295451697974258;38.22920400791556;42.43818762813036;24.320291441976863;32.63667188937911;24.322735624207066;25.24467600206569;9.49586950343549;30.11352540217008;9.921510148257495;27.151092600067365;22.966618042336897;33.35248560377172;29.460177584502173;30.69552040627095;30.863435901877075;26.143873075903507;32.52799176580631;12.829240915588153;30.705648566431687;30.46471370835662;17.485790918599047;18.850903724134024;25.536829855366136;1.6072403011861156;26.154242492715344;30.502693713831952;18.47494707818194;28.850423250540103;33.247510045004375;34.335101498875744;34.93113268054286;24.515319577289976;10.378167612398446;17.97413847784909;23.947935300906664;36.391494685870654;20.178599359132672;13.118226664697767;31.158075860897647;32.99628881534487;10.15433191881167;30.45805554035813;5.685398296918155;33.673733898021105;26.268921619954867;12.712955826262318;25.8203046399763;13.482185415019893;8.83968810433922;18.59050926934903;22.608208913886266;3.8707333152158414;6.3848581827970055;23.946906514538373;14.365803840161654;16.42688868662353;11.723021070916047;31.64275971191117;27.17667915103954;36.52166198980742;25.23684837363509;28.21312756276258;12.72841099944506;30.922558635407377;32.184599393312816;12.8783384112506;29.172776750468433;17.13477158192313;41.685496449918546;35.53138728312922;23.000682729982206;32.5000547668173;24.130214799268078;19.55501363196442;36.89326857395443;25.505544723506286;15.027756692838459;38.103343301277576;10.389256881981915;46.67034524111245;25.44101146334449;23.886186660846803;17.483411182032373;30.34855083322333;20.10030476125728;11.523819948717417;35.0148163230605;10.742824167453163;19.49110731471682;46.08602426965207;30.471829721644276;14.546650401870554;3.465802124855495;35.74140530164511;32.86065399904008;11.100510814834578;20.803819902390213;39.4063593105007;22.417018247405533;22.35311773606325;18.11806358043992;26.70519301739577;37.559502811377925;35.56793065997599;25.241487296358244;33.54014391199633;22.93152289214678;30.163082341021966;20.676315426352392;36.391340393122405;19.722578401978573;22.850704520416247;31.137428321219286;5.307067183910541;27.70724883953374;18.56309467069754;26.988814327847972;16.870205831279115;29.618810014074043;21.500062077814018;33.316855741064714;6.212021611657104;11.598586473698251;34.81580781587795;32.177624823790694;18.398473434888622;23.793724353325416;29.0643412615103;33.71055418673083;14.23123935726843;17.558759984552793;36.08314645749734;38.97353939961154;5.135123151208407;32.76660735267455;22.64676309682226;9.08891670160936;31.64701484526185;39.33850103229348;20.281625920854086;43.25862845630149;26.412058922235836;34.639356354419654;7.301807843373939;27.570552671244368;29.06809063828745;16.951183792841917;23.022014841926797;14.007347093642366;39.010303824307215;27.525328044497417;22.434729101406248;25.716757153803005;31.48559283447469;5.737164220910306;20.55196694083192;32.10219377890583;31.324189008275212;24.716356759347413;14.09416879501262;12.71978599876718;24.75869970551893;30.384591951548106;26.129844642807505;38.63857526599253;38.94723045960869;30.10314402220259;34.46559861284248;30.155641975936078;29.744651869577883;27.961203821029763;14.923447058773968;27.656076151695135;7.387376394291533;20.530587751958333;10.047912275960545;28.570650973227878;11.560886701888155;20.974590624590213;32.031472096393294;33.636460769824765;7.542807307738363;30.461847688317103;15.273870206846716;21.1673483309061;35.05802212975786;31.11347798072283;23.101929720076285;24.14964881772543;27.598736589355603;28.637112247930496;5.725801640192382;27.340554824529903;37.073944254463576;8.559035367294877;13.026595304056302;3.8363483850965223;30.297909750027817;27.34543462603561;38.088833186107;21.9727725828355;31.099465045024026;32.584492262252084;25.0916209846287;14.377813933347428;29.34844270035804;38.60547400079694;23.465301303621064;15.689375300524635;20.657041380506307;14.357699979431732;34.71439997434603;25.711861411047643;37.75185711626201;6.303280973302218;23.192803146013247;37.698154570607564;28.730690863012406;34.57481276602321;30.468114013771217;10.950282850987042;34.896700314668344;34.63122754630326;15.495686543096902;21.318227440745446;31.022616246201455;27.85815787130318;25.980088723227936;29.965561371508528;18.320499275197612;32.27036461175681;19.13931318629867;13.753404977005795;21.62135864365415;13.355413009118003;35.51895909208089;16.806590601228525;4.1033027150014725;29.662229822963937;15.352945989578153;15.897509451808167;31.65132626233126;9.386557339377388;14.93325152275162;34.546100876251884;28.50362266377962;29.603143828290786;27.63128276615653;30.673169166673162;25.244874262585668;18.969955739080206;12.137315713507904;2.3917018754136072;26.539362108786847;25.76202911842363;31.893425452739134;29.761331832455028;15.304302280546356;25.997033652399313;17.410291334164366;37.90506819609605;24.533548641784503;6.090929060483133;33.192480838036744;25.668241411141715;20.958514995659502;31.933125242570622;21.069082964161197;7.152533717304081;15.711874916518601;19.797547614717864;30.031920264537188;38.387346777575225;32.658787779493665;18.39989424648989;36.256240766404396;20.177216136310154;38.95280272176575;24.526416542993346;36.32983102724315;27.878451132506374;40.733425507812235;38.92449653930814;25.323047043005783;29.478604344763;36.82479837676708;13.790141861857249;39.09995642813947;6.8722379576424695;28.37254461642955;32.992579035309454;32.278933155397254;36.06827080997801;19.891999942612067;30.499668875861715;28.648770992185803;31.04507851811837;21.748647846398487;21.774797832238352;35.78152099751912;31.577180169671614;33.252424434365274;7.429230222465369;22.04398122606493;22.38244423503275;41.52069119947543;25.438637678728693;31.26454083601343;18.848515844684535;18.5193461805529;31.049084809327024;26.274368521065725;24.081927470773227;8.67589881947171;31.632819631245056;28.488110644271483;18.163933928849715;3.756147350362237;23.173700748660394;32.03468678444706;23.213556188974582;30.347397819170133;32.17035681466603;17.292495046429693;19.831880467411768;29.630705367941538;7.525819186544363;27.431600704059402;30.892198033254342;28.86500679494393;7.354636131843419;34.41505244747411;40.001570442845114;2.3159939693372023;18.24195196161909;19.86954140194854;36.00395927629558;5.6512539307116185;25.058437659893976;4.853228460021781;14.66605876617167;6.84326431803347;22.13899194718473;25.739909151759527;28.60263781238324;38.11811686008886;31.272665702328037;25.286480222559067;23.75414665768921;44.94771494643608;21.426935595618996;17.224523102268016;28.25151226796716;44.12822616053693;5.662490123761875;13.01294485146802;36.7082029666085;11.27122260148351;27.77992036356249;25.000050171864586;29.8898739840341;25.94162804801893;8.960265598768094;34.684448047803684;24.04006367379544;27.700734465230465;28.41159401907792;30.07363302453261;36.37439208153391;11.341454882689373;39.19095868589878;30.03866627676603;32.80982976647481;31.19598820343809;27.683607797359816;25.80675454162178;27.701708273523657;14.515311192844976;34.82956704060009;25.698788671427533;36.064730032697504;25.945172476999023;7.355199441307633;32.39952664737208;15.972732755750267;0.8227495026150007;25.851060254650687;27.63666755045937;21.959046522356807;17.052976662636347;25.33353917584873;32.39707740881306;15.924591526766372;38.26359539466468;18.059777409171136;28.42736373351766;28.15625267026643;15.907270369972075;41.38618867664596;20.630301479233474;2.0130361036074205;32.4622174363946;2.9309257590857474;33.88770870664451;7.277758782096192;29.761664714299464;6.68004915962177;34.734855487861395;28.763759380235623;20.088314659108566;45.75073276195174;19.355006370871703;16.91144211915511;11.326720223819015;36.388285735273605;23.291091174949134;28.243223540298803;16.985090288407395;29.78562888196899;40.033645842383876;33.029920728766804;30.41264463450677;36.26991630760362;23.09529212369366;11.254371598175762;33.42448557739835;32.29040050429113;29.50579481472144;14.713397147205068;28.7463240033289;28.79976595700612;10.809665247329503;32.825195629903774;12.070358248379298;6.405263143754909;34.21681079276918;7.213076343262081;11.320864592373116;22.651441307491442;29.851959037822763;19.422208925717783;32.27777436716897;25.00160040505067;7.691040780127164;35.56354134268302;32.750430219636556;14.747917656237307;15.911757391746844;33.607017251397075;37.08614571875567;45.332659527003436;14.290819476026625;40.270211993032646;41.32356505081244;30.642640547925748;27.575923780558096;8.960132797181851;23.59126824045419;27.28633495133453;14.869127773514643;43.98867680750977;22.193331251369667;34.22170891438604;22.78856353778429;22.17095612671532;27.008053555165688;24.177873750566693;36.59181566906592;17.868422473893798;31.12029859133307;35.36563281263847;15.924222767243206;6.047005083836707;26.378014758626318;12.54619413856945;27.879526407690648;6.3873645708201305;29.55975709358519;2.9584508046617684;17.05061805149942;36.20175909668695;18.054223391460933;19.139570042544115;31.089014621736954;18.699803592679793;8.872286663877091;35.16276186608734;34.358059895379384;20.867029508413633;32.77782657149359;25.672134684971873;28.236992468239723;35.78509058636287;21.74130313389472;12.808418885919432;26.75649937824207;27.506928671888762;24.138948651841933;27.41719166842294;24.902357026818077;15.879638955498825;25.940221166505598;14.198192850027555;8.747084879005106;32.79217983839541;25.478134048228213;13.361822448021316;18.9566935353102;26.5392065257968;7.649079160774673;32.0600314954523;21.169091264014444;26.186332584683786;31.368607308440826;36.06900635759823;3.3537396908948294;14.531373612093116;22.991194561458574;31.833831299433427;31.56677463113166;14.139433676369581;4.094321644226831;24.951322238615848;18.054002395840183;31.490242849375836;28.51944849827836;26.732292125654798;4.359464733672831;16.0049620468515;33.76088485956262;28.734847337987222;28.256446135692673;17.108358230840498;19.928176353728254;8.594786535785675;35.157596384427514;28.26064537694359;31.63459845468853;27.42568746388955;15.494965069615208;28.50723504293138;14.317216778199072;13.106314074919496;25.68665718563644;35.27411597299356;29.890120004510887;12.373770252648512;38.769138491953356;37.05110490536408;25.681695554417733;8.787471829082335;18.114312044136707;26.210890792645678;28.686517880546354;38.29023636852321;16.23197935461275;31.610867921539196;31.285936063676992;30.297035789662612;36.60769907373801;39.27780509001227;32.92379147261503;15.86751826500242;29.930048388455425;26.755240268092887;22.793705200233088;21.384630473723938;37.593402749820264;37.511931706544324;33.99004881125073;33.36770299647719;12.503633924688575;7.304588447400227;10.024525153897727;35.097006019344306;33.261535926949335;21.747997858841018;24.07764777039483;30.47209367611319;19.573982500061557;31.642315093757755;27.931337123913732;37.57059147188985;12.256352319993196;38.562876333234506;8.094571951274165;16.191626190106554;30.295952693127848;21.520571319605274;24.006561327308344;36.78271661296318;15.710412506587762;13.08028217570137;19.46203252987261;19.249887366174995;32.13642510899825;30.148481435762633;15.07073829392875;22.38640745586705;30.16140235446137;34.57438371773604;30.980603815669017;17.429539687927324;31.866161344448788;28.702676346167532;30.80150632613904;37.215091109055;22.0422817442906;32.03163850204244;9.616844438072636;11.821918875392297;2.8019822444381113;7.255191862057155;11.496992628667837;27.768321301034486;9.839734566032462;29.876605822550104;40.00768041413711;27.540731865046837;45.284224159749805;12.164926426030467;27.507987044931543;38.601476637662685;12.888396885764683;6.269061981599061;36.05919083611316;29.135681544052044;32.402293288870325;28.488674115500654;21.42022581286988;29.122589884111306;7.481388769530881;41.5986068416714;42.014492514118395;4.048878267657304;25.803044426949388;30.476878538595344;29.28675771844076;26.946239388279484;30.456532725817265;35.95961143107403;22.152870382772836;9.823807179432265;30.973963289708188;13.60107043063294;21.02605321049181;29.93712092975757;31.14748541244744;11.47867745024163;33.92182725554212;40.186916144484385;27.57613787219056;28.507778673387612;31.913969035298674;27.44147108840459;19.321943575668126;2.597015543927164;21.790642324880938;22.415292192415937;34.34288942504493;27.840686781696398;31.25772047385469;24.440670865732788;22.625308667149124;14.847883738947719;32.56736194836328;37.024473656272605;10.315862277913284;16.564836870397876;19.322158080320435;7.5110761863047175;36.65687905405772;33.03738362585623;32.2347966842776;16.834095362091954;35.931298273315086;38.12552039763886;29.116631928513005;39.01819593811779;32.080431831320695;24.729107200054802;36.454591576496775;14.717493759290091;34.09248233173168;32.39932583904481;34.81907266324551;28.791795618743432;6.065963236094979;11.138628685322587;39.74141647826171;25.060943466285007;22.915972545097553;20.16642920395544;41.00339521750278;30.372781129779877;4.536601279980876;25.425492778203502;27.967830191146657;15.362675169135816;11.307957956989092;24.951280086849405;33.584554796809265;25.69457723155397;27.78484196415203;15.73683154000307;21.630083443462905;22.80839484898493;38.84871222120352;35.95489238046985;15.718938762206017;18.07627497129263;18.453793895922864;31.61319924866506;2.256688896416163;34.237842982376556;18.77167139868458;20.99016380175062;8.956446257700197;25.733059575567808;12.29585563243233;12.91403572708717;30.430289525013563;11.80111478667007;6.591270023678379;20.636953529557537;33.47213266754166;6.71679738101128;15.390532466755921;37.39974619587012;20.660002983428395;19.44253791787685;16.252225107176418;19.774469217689465;32.29871500516746;33.7206802557187;18.475377152868298;26.477831644883977;16.575479861061716;24.40807969219248;13.322770516400535;6.609383690543586;32.47852223236618;40.29403473229028;27.079629215362896;15.409444247066956;35.77753593479224;36.778250444589005;37.158068719336455;10.72268022978854;19.191062995323314;6.399604478973762;34.41054925147069;23.61903714123409;19.704281682937367;28.278438746409265;11.921292604968805;17.092831674941056;36.00660633387874;31.261182660239083;28.202859633976885;18.086628783161977;35.08327560291603;29.43538805558195;26.413508700557266;31.327775817769837;40.43857895839306;25.107687263867955;26.193933179812436;29.53091733961788;29.812544383896363;25.49607288148988;34.72188579964841;19.817045432424614;11.81546288362396;21.223670716638274;27.39659875459087;23.00334558797955;26.72092802733423;30.236111328948112;1.9106068074324511;7.090223963289765;2.2878419354183137;26.69841241471749;32.16118425354278;7.376532913734722;40.34156340155505;27.125260982296858;33.51109901923932;31.236973058235062;18.107510607054927;6.722298286453743;25.53812239730101;39.43769859596384;17.02474460326973;25.01484071988093;22.874663837279392;1.7154830433054629;35.85028258122715;31.273572445980623;20.802799313722883;31.629040977561566;25.24031631717239;41.08075267282126;21.632543802075716;36.59919319201786;22.026055176909853;19.734677562712978;16.156356611406615;27.82217866099282;36.14800377593581;41.80191864951666;20.053786075895836;19.13006588397326;28.70635340736657;21.768650206890293;34.450203542614744;19.855661444295162;36.20475640970337;28.719108094817337;21.576422926251862;40.64491317513486;30.427524563374128;29.3112621625854;22.0257846614897;34.78071487604058;20.830643062397964;37.84932250980282;34.56115565231742;32.32558263185609;26.11629651241238;22.225379063231674;25.519558228276402;33.65379385577576;20.216529781973602;34.865190997872425;31.34728514502165;20.225249550150753;24.267559013018936;37.32364574965145;26.699676997220287;4.993882387549259;34.39645309076998;29.58120839389446;31.895461829503176;33.25063479295467;35.47623554583445;33.7292145478267;11.190601859363163;42.530834477375556;43.85386656464005;42.43484065003954;31.45645623914239;19.11808866397806;17.2287202343669;24.12255011671691;30.31738465857628;31.100652354055008;28.6453558573553;38.89977749835468;36.43644417983583;8.91304293917317;29.60577279302295;25.63992566531826;25.68324395415513;29.82120167501122;27.936827444913813;40.43404281358331;29.555021302746376;25.50877898206301;32.18291150207579;22.364520564050967;6.8077050540597;30.594603905417543;28.352109690914244;39.3706334456023;34.577645726064794;44.543572476892095;18.06517328910902;32.35161857131412;32.66156312490302;33.71290899747679;9.40133281860252;9.715930648742106;21.39801528965952;35.600699431606444;28.60892443144536;36.26572887863258;1.6531463468715684;15.467797943722488;23.011562006163494;27.590568076545157;34.484335053200375;20.092248158270486;30.666996452330118;33.394568702386806;31.236323411608545;22.18361547991709;29.96677787679013;35.65921772538822;37.39501170278912;1.6492135886022792;11.871055618563778;3.2300597433724603;4.5110937796880455;22.95939669429888;32.32021223442921;23.138034614756464;28.28611449899114;22.07832173167484;23.468976651992197;39.40567559167461;30.948517540613533;9.168932941301316;18.685733121161785;28.36700654410017;45.03162460882071;15.546821776598442;31.360011469696293;9.238990331876028;30.676901781274076;24.72656447816234;36.2665964542361;11.835271940146509;21.939501178291387;35.53181022629941;21.19975412855217;22.361185292711777;36.59684771823842;13.41712549460458;14.366847425631052;8.771724750645536;21.29289784946389;24.6834567391161;43.698074001053996;43.624205681600046;21.86598649248473;8.916735973787;26.287121657266123;12.678186712906797;18.94576729306265;14.712500852645878;34.696187673285394;25.798349554799266;23.08993468966479;35.32680448003344;33.77519865540487;24.764589436772326;40.45408458444797;28.69620554881384;32.37045503029059;34.237298393048405;15.07036605867401;17.723883793965943;39.07539414616236;24.106458791433994;33.663504359319525;1.794922890792566;24.512056532248614;28.558520766473496;14.376233555967703;18.83163585192708;12.48366572066351;24.780082018423567;20.433058771621265;15.691401770173533;16.232698408486446;8.38627015082689;17.58040741958266;23.54627019473192;32.40263546076285;18.258688115179236;5.904500272343159;29.170809414577146;20.959735332079955;30.207285971101008;32.19568287764696;20.537081699247587;37.913015149220314;23.88235539762574;19.655821412792015;31.513427478583885;29.109602537500937;24.72218054373184;27.918755641328847;19.641477014487617;26.153512172576498;27.562662173051876;27.30501438927224;32.677190788671204;36.54055786030291;27.426176148765006;23.70872796478172;27.113344122753087;42.7301568906261;25.053604170900297;31.963442653764115;32.68112895401046;32.194989672496185;15.438198407347032;31.992279513632713;46.649581763125184;31.29444784131222;19.896935678825365;28.317671898984837;30.154018738725068;43.48174201810048;27.102372571755932;40.040797431982924;14.531942832113495;15.902194104708412;2.8153626366352307;25.96801032452361;12.666183846153563;40.16748662615062;36.205822181366976;29.744631623997453;32.15153576557111;10.029064435658174;16.591116937592517;36.335892437330806;44.482545422680914;34.89149778905704;27.600706582496432;22.942696873260367;34.93340358543549;17.684074372748434;40.21643044039886;29.70555488423665;9.011446140086656;27.888780328486526;10.913822683945371;24.315408891054734;21.258426238573655;25.666523393306832;30.585454808005736;37.368146075382384;35.38042895676967;16.498720399881517;21.52804756782393;21.670625235959463;29.655630545375345;34.86927265935165;4.180236638410484;27.093518248402006;14.11409370591417;17.130320434836616;11.100741779696966;20.999117625414648;21.578014020033216;32.63935519833266;6.238768906046442;24.83946076476952;9.769359869006642;32.302719488389585;6.7366389005222445;35.06647475668529;19.91174834093754;6.130798020606375;33.14474680232337;26.028946493705494;22.772762435125088;13.100455880495018;37.707947446091175;33.932392801243786;36.0269039960121;27.90330010619538;20.515677089225424;24.27612920246862;29.17931898420231;39.082282236917244;19.335170604525768;27.967790988227954;19.82297352909674;17.672435255760956;27.03345740706244;29.922671729263666;23.23842028450473;22.50682126336567;12.18055305832034;30.54523297960911;38.53527220579776;8.65561663554719;30.905568100647375;38.226323845309196;38.741403442112734;23.643698925665728;40.524296339709466;16.913068801076307;18.699126446672235;10.110481260603228;17.544506183415503;15.641596263719102;41.94549491211331;41.854837162522756;21.383422770709384;36.063623031865696;18.93745289009672;17.604737780792416;19.824439615772423;24.23876875206342;6.057628358795503;28.46249089557252;16.241477010105424;23.38943760877343;34.970055839904404;18.790954070709088;41.470543052969646;36.69935349353382;31.846138986986688;14.84888261025295;8.318164997535435;19.582092270711215;38.139777986479814;30.147139106668916;19.7057753650605;4.382837284861108;32.468901987251414;25.024490627048557;32.82535669481761;31.56769486380928;32.52882833606016;30.862201371980404;5.612655441012426;27.24142415721857;29.140402777580547;11.527981088966039;30.425724114129082;1.257811348413775;29.812509613031306;30.1470317078181;18.808786465162402;32.247699044505666;31.37117245290687;25.880114088338647;33.29029077832297;34.6801443625748;25.52041492041973;25.82101650914269;26.538428293017663;33.14858227793473;17.658594296790643;7.35277082075736;5.9719578194315215;12.520374012276454;26.5878245500412;26.71120592633225;36.55013386084304;20.3611899992805;25.14149039287024;15.386662185900905;23.381720977974012;2.0411469638301356;20.91523690001303;6.707087448779878;29.54097182313879;27.765890141032344;45.67805623780095;23.22248071608025;44.9549336103768;17.78503279377461;20.161189250378047;21.57928104596533;14.985567024137218;24.160975494094703;22.674859213633955;31.257930308851336;29.54769749138118;34.48601743939295;33.91536448873818;12.502435706990365;27.6363802983788;26.499058077044474;3.2017817580266543;34.409056416610404;28.011866959053737;19.605148312988824;30.07813936081956;35.553770288120575;17.00193643265846;37.366300899416046;20.366830686423466;32.214841942027164;20.339506860902013;32.5080924333894;18.799372983118225;33.06970626074202;28.05499175879959;14.55819862532844;31.9004169605039;29.38099905930263;36.601802119207086;13.634497243913065;19.16319847212671;13.540560702702873;20.458724611293157;24.955762537047423;24.39383143336133;34.49034654776391;30.798374198016628;31.5535657224834;42.285720002461;23.27130717362792;31.50754379025364;36.343844916973744;16.038408465472944;3.0110246910129224;34.726066823650385;12.075064305256086;20.657711966574013;33.17840982551772;24.07943647487056;16.672737936974638;35.50248659363786;37.62099936770858;32.082350811706036;32.17919825525522;42.158059577595715;25.462005846100432;16.978235315770874;35.20133293118452;18.14096167086329;25.547381599122396;36.55250814936784;11.746431992346134;27.969728706205526;29.58127843272476;30.413174556902497;15.554689524795045;37.27113635147328;15.635757360827522;31.740811117137724;28.565427922798186;14.288710708643649;44.77625455070955;30.71642500319253;43.031349411711574;25.47899757500153;25.461747863421607;19.75350498684221;40.19856846565793;7.140201510877437;9.897155866990223;32.993687950033696;35.37676798400614;27.29479950702532;18.152758773412092;9.030604953150275;27.091792659664744;33.25599083051095;15.23757488140769;24.410534171429376;24.255919129025717;33.32609851695412;11.59830932613356;36.586628209938816;24.192902031116294;
39.483551687728806;19.164056383953426;11.177175989721059;14.59323891704755;23.58052158873002;39.53743607193994;13.681252767384786;34.53950629270006;45.562765313585544;11.711736933978754;28.183802364931186;0.0;50.773125023691364;15.585766172147896;35.27984067585283;58.68816197077147;27.301039287399348;43.43719022551469;40.09801073748811;23.782887278545008;42.344419998947906;8.805958724483526;54.33615958342402;16.195127221637232;45.02454517024849;49.54846969623655;33.4887492213948;16.907517948383703;62.17856883681737;18.357159313506887;58.663691152500775;58.15045906289021;56.49580244469733;52.61322599935662;52.36539764248116;13.818725004319516;46.03309242313737;40.73840375184495;13.463414271895818;38.313998388490454;15.003912525052208;1.0917737620856611;15.0264581883389;14.31964691336302;58.580804025322976;52.483403667143186;23.76272632228804;23.893692483558155;18.202240420029174;12.23877943166642;33.099250930538155;11.44615700455184;47.251718127108425;15.988898106073039;53.028048040737005;13.932978067352098;54.87671726121417;57.54419050817799;62.88966680768526;58.26227465457743;43.28265232524237;3.120560449544704;16.261646389004206;14.029275574522055;15.80773382222087;35.21487311906809;16.76842894955267;47.320387407366766;54.76418495184859;47.17209547122499;39.041354570698616;55.46067434749332;48.785668600428835;40.52338081591737;8.996436159172529;18.070763561346546;23.06282231596734;17.406943221216377;18.15449994995838;30.325527322130387;12.249574359106683;52.476748090394516;9.202913888272747;54.81016218101287;13.428622257546794;34.95288624025072;13.220169947553927;41.00111768820882;28.578896736266838;54.26863813558944;32.61607787885937;54.19563062670125;26.489759121598848;2.5051222933618837;39.00803847610762;37.523395193306015;21.386680036658863;15.454093374253883;38.73268815328273;6.683903369451569;30.304235249531715;21.676332369105094;29.57847659680124;10.046004708805937;33.23092341889871;25.4293961765851;8.898824635541189;24.366305015348082;3.883172772216631;58.70391038986178;29.94962160459018;10.94892551006204;47.77198016819075;40.52982606922651;19.18510713283857;39.791588558384845;29.78692439719218;58.71571604425839;27.936879795467952;20.304208288809665;22.49466478265764;18.569756514280677;44.664758900948456;24.68892806239863;30.906857014920295;21.6342307384263;13.823803313374736;21.316690953341247;5.686724174432835;36.014071704363076;33.1897078841969;13.838251378546499;25.772228834607066;22.443314197879175;41.58033669184435;7.827538930779702;36.829907190456716;21.20051835145542;9.418976573944981;48.78905998276791;36.24271701959808;58.23285205082074;35.31296750822738;61.31915147387954;26.223720410784548;23.482731530883207;22.80460080542046;6.871557848940637;32.40901391711976;5.676748389023753;16.13063877302435;7.4317704712913635;36.202094512520745;37.925274882353854;44.760992051254334;14.418402904228815;2.781383958436071;3.938315387777445;30.99970395625324;54.04161698749514;46.02998659022323;21.29929030699546;23.5307041331753;58.13395998612297;6.808475818967428;16.77654118103847;29.994013786502872;16.45950313418531;15.718033053211238;26.68550953142375;35.782201909000314;12.345828471538994;52.51743288492763;22.00813817026455;21.376440439107387;6.9305521486275365;6.6839622249607045;15.501999093382276;32.6857092877189;57.700295888426936;26.095584115305506;14.709341152866704;40.55002635708839;17.474873229239677;20.32023223503045;38.58131418849528;27.2959689674485;11.980236650333595;12.114077575108455;47.35496558504653;55.63996057981477;54.16093765500936;38.99912635468838;9.17582976588127;40.370743409919214;37.9977652794442;16.45983860668108;34.20863311727422;26.52461414107755;20.98717196759607;56.94530909454562;50.09644241012476;28.6242835502425;40.45162921547489;5.118072921943029;30.086215449701612;15.526232252698449;17.931395340472523;37.661392700025765;23.561416544996796;24.09223824112225;56.504651962724374;12.402311623887423;30.455672691907747;35.22136086521634;30.207355167850075;47.249894728384376;45.21900770693936;58.289198640843914;49.44388794438696;20.924528019074224;41.02213748886427;43.04004638689488;50.8263110864226;16.719158090958146;29.685886663951056;18.183752151366996;56.240751283061236;18.79472351052;50.51271304232522;17.779828990994588;33.65599654628038;17.26987191283612;22.43975489991527;27.34450473960886;26.443538989791488;26.20325982364135;12.79954121278575;57.97212401245676;11.376808671697948;52.604101875108476;7.124780392270106;10.754017408236608;3.2746284267213155;44.79592875242818;38.60830872543202;34.06971917411088;36.464732284253124;18.44251718625535;0.6760553785736674;52.850698696669085;13.067559795983785;19.592204901891012;42.41734256032901;24.349536098523743;33.476278885770576;30.357320219258597;29.899507350400853;53.53353776060031;16.079666516168523;39.39264100699866;40.284237502802924;26.349523499684945;30.081842004449165;32.16583836291207;56.80614357092027;53.870838143232966;43.29610496453279;26.128204039856023;30.218179243726652;23.839662194456974;27.94550908474434;31.584786115878597;12.744414653136124;16.060917899618566;47.29729133878524;38.39940854193087;18.883959630389356;27.20865972784957;21.830215526556437;28.40235061681336;37.97098480623592;17.190922888974555;2.117652638087273;19.979236190810013;59.21899853064625;13.669987286081124;38.74334943742027;27.48477818622449;42.32808509952798;28.518330563252825;22.409496623625294;30.768671859614436;32.731852834367906;62.137621590179;20.348192804410285;24.610918858376813;3.486235416022284;33.140248725846966;25.0083984961352;5.585739069376392;18.027037510331084;55.94831653890034;18.11628484946929;6.836116635297285;33.40974144675103;45.50958357009461;13.675465704379972;16.326442726335213;23.982000150036455;11.963721940689778;34.58357538127022;20.668411342599327;16.072865376746325;6.496230942748432;49.776261699095066;17.536760254774222;20.73845093608433;36.760394904388676;36.60952200281718;30.29359264603848;15.688836630121974;35.737449401686334;26.96606441851347;20.383717715556312;14.287092097702564;56.17587307513503;48.96100304278841;42.09624913822987;36.34820391081072;30.64676719310154;29.34381414449647;11.349818516420253;19.867337266966707;24.01189951089539;50.90029011751265;23.367319867916265;57.122260563881426;16.2609306735497;33.107223399048934;16.701721868237893;18.11036499444968;11.04404907710721;57.32277509150117;40.272824814828894;52.8003142678009;7.04674343817658;19.46997878074866;53.75818242831199;31.821350648002873;56.84349892661626;1.830095591792171;24.280617115399266;50.97206705634138;55.948717220584435;49.04111559131956;30.037235142046185;5.948395483759185;29.942100028625248;32.441407601014;10.720218955463512;18.240376071601116;36.90689054193999;28.6463509003199;18.77024374954084;14.151183426238397;60.73016996216728;42.62995292316364;11.410795920059703;31.355752140085276;49.6085130284838;4.86494200795805;3.201137363302284;21.110786015601146;23.051789397952746;22.46694053106459;14.658925478423813;13.186166513706674;31.18248971314279;7.855212910928746;20.003945638762826;10.677448994151442;57.011310065046885;24.996841357788487;7.102430009630556;53.63632157299796;48.39669152360989;13.464772062458177;21.791200024195902;30.46464582648947;17.815460358765343;25.950825435277817;60.514525820931986;58.63866331833246;37.242812157949;5.502536660619006;22.312584976988813;47.7372828633832;39.56046395033654;51.77625339562464;32.387885526297545;49.586706443296286;14.88780191170804;24.893475560605875;6.850779520131516;36.12009487592492;56.931092573418354;37.71478650884481;22.753377796339414;35.77860369125836;25.605494080790532;9.490676133533368;42.031835506359926;11.916632329869685;19.264374519633915;18.053841480560255;14.214784042462949;7.62043954586316;29.90717326896266;39.310638790223535;22.02531053823692;7.474869454406429;16.163627624036252;31.334575407557885;54.18364711861774;28.18658984564584;40.72556736438196;41.3925070692426;5.884929010355658;25.1551925762573;5.063789722857246;45.71825362828866;11.073679342642642;29.639470218182712;50.841005380769076;29.60856309271351;56.82260130893977;54.008721226291485;53.90703651943037;17.52225341644546;43.74771067352948;27.110430340954718;61.094492776073984;46.73905026829596;54.778306221818326;29.850801830118613;21.062982447909338;36.78464630385001;5.432473731932406;21.11364743608525;4.035772687441956;19.522813439392596;21.509777352201322;39.85436724859324;17.077776560678874;39.9506574591377;44.151620018291624;22.771313000476766;25.537888950884852;42.89997062079777;11.649682424261956;19.066343523002306;32.825159313827854;54.19899475605696;3.043251801406953;23.607526296537905;48.32327454261322;29.948008241585004;22.888737828733973;17.748670579362155;46.38441918190302;44.83861802817408;9.591641382658086;58.071227343143924;8.53143367539349;19.985059247799516;26.506108755813766;21.085891188598662;16.62136075401407;61.473695476140534;60.521790742058684;14.51134195270798;20.497800183318915;9.216215345696812;42.63562303416595;53.624040188038286;59.90513884425147;56.335352807511086;53.57872791956335;14.605555514620058;62.52762185342149;52.593331915643006;9.000237357023368;11.608977544761732;7.5564903413778435;19.53117544623805;35.90487051169615;33.809763953673816;23.500474366508286;57.62228139554576;23.955752472915105;49.530711357386956;34.87917282478402;32.199673389135825;13.866120670500049;56.02518151755656;13.163689616289178;21.758164626457052;24.10247987315816;23.64562101376618;24.90863539824125;59.30039228920686;3.1475596139874025;42.69857776755092;29.369596185404898;57.017295385475286;52.642097302943085;16.51111615385219;20.054406861301437;48.65824677721017;38.5710825545526;31.72595394917947;25.445355485218762;2.9656826964571974;17.14198612323178;11.337066011130558;57.165693701625855;16.77405101671657;40.314431744974684;24.569762278612657;35.193746889859675;10.113071252363897;32.624394723516836;37.29912020396576;23.589866882118034;47.796925591305246;42.18668043301791;51.1576438023325;47.58685406354689;62.08161952772744;12.848379625176738;59.139061482184935;20.479679012555383;23.574177190366395;11.536452570643212;19.368008992230294;50.97797262014811;6.01624107073467;17.44087027042974;17.37211687558982;29.537569727189695;2.8989978510755328;22.960573454703173;9.64485733392241;7.6387782618371824;44.19057286829618;38.31389092089641;2.5118883576867774;6.205674347969673;54.10905319601892;58.78888189886195;37.61718783718873;8.791069090988575;5.843255846910137;42.859686640032024;40.69150911316822;44.94889394003283;26.662512726915445;20.1251103886181;3.050306680572592;24.80844210054074;42.61843280626756;57.82269558908792;47.47527284379092;58.35827742468926;36.2010227451981;38.49470952100473;12.276402661124381;12.096212790261907;9.403504589668366;33.49608946486402;24.4419266883582;48.471163443223745;56.07598534321075;38.16368706122345;34.973099327277524;33.73290277774549;6.933956100913261;12.808691007260697;39.325949773222376;5.005051577629378;21.28523883459279;32.54953534454151;33.68641854289359;36.74370978293053;25.428937039462777;25.388349338676644;44.96168077412024;15.68629813731397;41.5802614072982;17.98203889129255;47.24366936428405;41.47038309927443;14.811400978913223;4.781247493211484;3.1731035393249067;32.75374689420191;45.722647928228795;58.87954090384528;16.065652835094436;11.715526021834545;42.73701958269565;59.19667602095725;20.940492418583688;6.078344626342548;14.277694342060387;33.40850836136748;20.925411891334253;9.99765864759236;51.197136226017676;24.93819419845729;53.91524854244632;38.536062033642786;24.118064180699047;26.74534764334819;4.306880629026966;11.79283071810515;51.51514612784349;35.00518617250323;36.387383280901;19.98895210771941;17.986071252156567;11.53835743177733;23.319174918770532;53.31790195839424;13.979651887707337;25.4864856194046;21.51213599996364;29.55627544354099;33.079646209236024;37.239653515242836;19.263910454049505;20.043303065522377;50.37043147626408;10.468483357416524;46.5731149059457;56.57449281078506;7.943072238071007;46.63084610977731;54.66496116222013;50.521664346748835;20.865013096868896;13.348890764614927;22.96380334842234;42.1641354141729;32.26669649813391;13.078238196711066;27.362255248470532;42.223970643389514;39.65459716570119;35.87157298871684;36.82197380732735;42.44049809353084;8.897517756735812;58.80859122975872;28.893571044229493;24.770838450731176;8.35216376349619;47.55471161208199;34.27189510756595;19.54644932112908;6.903781823841392;13.778469412487558;24.344890315996672;34.314568706570235;7.992753018785153;57.6631482912255;33.118808776261716;45.05336350240406;18.743363025891;33.882638574879934;17.577034339019193;61.261506239463166;26.325466636295243;61.83061940482901;33.93654338394957;7.8366746395803615;35.36820266236801;48.280706140660165;41.32407326698614;11.236811372483237;48.0841098271693;40.530776423892945;19.663206178844987;50.1381477469877;16.755937680512012;39.14256748584436;58.083439264810806;23.118991121474885;7.665369422525885;59.11891574130232;6.587171374933705;41.67796424128822;15.033715297579803;20.750253800536843;46.754055257250414;45.17296418776832;2.0591526347385214;16.602639740008676;17.483542935530796;28.62723732744584;56.00072059231673;43.73211956443967;25.172513918508127;16.618857565419173;32.47073071451392;45.376141938401794;32.22627847443529;26.24190821465221;20.158963542110374;53.37289760360345;33.52199186390168;47.56507756120109;44.38573674303252;57.20687771547821;21.572443337175415;46.111802221305936;30.77377871579378;15.039130116129977;50.14115007165206;59.02847646201092;40.65812619540235;35.93678282182635;18.985168454764146;20.636716948349953;22.53889976245537;23.3347791600237;8.917421149325136;21.102196595833338;37.78014006362863;32.0015230642569;36.81677207049933;32.476503906013335;16.94888084914701;36.53383273115536;52.965834079971486;10.751501999207736;50.37859734194263;15.479319891196534;8.825632150682083;13.891355574079952;8.111856355400787;34.24251605500163;42.21839302850192;14.08517332602365;51.94739461575901;24.339698137666424;56.366475319158184;31.61213920610364;35.02108331647277;54.54688313400031;26.570638629579207;50.1551935233465;53.13242406735976;30.818951331421694;56.38508713860939;47.51394427064549;42.672284558236406;47.85252378866471;3.130151351923599;15.935488174420863;6.636677776050553;16.99655645551546;29.445226299949102;47.306563152834094;46.64532198581083;41.49333194718491;9.298907475270845;40.935089997421905;24.401844795553597;44.19198294719523;29.873630931683888;55.43689758270119;39.871095474010914;33.18934317864879;43.39849213083668;28.747527920171486;41.67767852844977;58.03193890879631;41.22872690789471;24.88352193218553;39.651477851183344;53.40202804335041;11.317209890517775;15.939251098499367;31.902537250777787;27.901347401867035;50.376605486412586;34.10702670784032;39.26751735790606;11.577903908124792;40.30092769711557;53.55338502914687;35.383194236025915;11.96421211867095;9.625695798572524;23.682456957898896;53.74380956067165;44.12320979490798;39.541808933924955;48.179430659117386;8.205606678261328;33.739355925858284;12.50287974139768;9.148236484645098;8.195046470612338;17.2268843728676;54.39770846888552;10.373367189079012;55.20071899912538;21.010090950247303;55.290394688271384;24.849195472340597;53.43338343197701;2.783289212696031;17.587043081117923;59.54131737778664;26.953258786270347;47.65667718018795;55.271233978028626;41.868399739255054;24.51621749891633;34.89574826214565;45.61075098836912;54.509547597996146;56.663250603447715;53.23118350316266;35.486904933870264;16.795294935654457;22.31352876512112;50.3747032989772;46.1931361104289;6.866566898382608;51.56615545428995;34.929204165215005;17.777693541858373;22.62177109843797;9.723062631709743;44.56526251241071;23.89165300628819;3.7437500414089713;37.712839652324476;46.61156302803164;16.876518996152544;29.393835604698978;46.13115617864913;36.105279574138464;19.659160350673584;47.14162755915947;42.458384044480674;44.3586552795755;24.984220177286648;51.19607073341061;35.084468624435175;5.910663598812016;18.36314103789083;52.3352951407156;19.45798575277928;45.37153274307982;38.88649030483683;35.54565507591158;39.994238514764284;4.004612018736717;43.210410142066486;32.61203660699157;16.20024843463519;57.615917726984556;25.868479547436216;27.992166067454686;8.333940838202848;8.461179522051332;33.782492144367396;14.07138577661803;31.3534382678645;36.73766781258704;22.47798896417567;13.580629945134723;4.149266135403892;2.005184726788465;17.909758783707538;54.87815718453461;6.973482928717864;33.19589441937705;24.023873399420573;48.74276378127602;10.97964963140978;54.184716557408755;21.060924160630822;22.691211797255697;27.5556575562262;51.221537168586636;29.78023168283542;45.383403983718566;43.35489452617997;2.391376098269731;49.97508890089864;19.23636358356589;11.519329903772151;50.75615068849364;8.41088029642844;50.410181460298496;2.0890241911545604;55.151721903579265;23.20921978966667;60.060328391923306;1.8637822259358496;13.401895750538628;7.322487755831165;16.96143602747884;46.24536148426091;2.4493785244147515;41.7087445461182;7.4593764214855796;44.18625059160008;59.914205570677275;9.582222915520157;29.647879039812643;20.422589164971875;40.10419184352334;27.78610619455653;32.148712444286964;48.03988052365931;23.150218287750675;11.291383800512314;3.227044375001528;44.27086809040315;39.63036436288514;58.657109037135655;20.068705071442107;54.148353422024904;3.177894179026022;42.973100892587745;17.316484533120207;43.18774153774635;30.099157570812807;7.404127880920292;25.256026159020553;16.429506323747884;33.75774006916237;30.256663378056235;24.383891674012006;25.784361958635454;24.43103436333895;8.182314996803834;23.64408939162593;41.72145953635293;43.85709310319757;33.137416896407295;19.724220551636193;16.086084411866857;41.170922229347916;11.212652904134206;54.93972795698225;13.752301824940428;17.145298925745575;3.924503567373567;9.856347335212774;13.518142183912506;16.944716272703765;7.004871215313454;25.690489658724648;47.13752703098697;29.52067520037714;30.08191452207203;41.01627137913585;26.60585021924907;58.031478972581326;16.292421960154943;34.51736620233535;14.461019797705827;21.014493276118454;38.47170370719767;21.071248869566496;43.35410978034748;46.73408156794318;24.80614822584697;45.28242334235775;21.275814677898683;57.63876550011463;53.113661976663316;36.14047046913849;31.28035608567343;17.415654299233744;19.673416561320796;24.90695040550501;15.95488169444103;20.457254691994038;58.822261164280775;19.622574794373378;12.649681907906535;23.362995587656258;36.2967208228369;52.40817219823625;22.494099587407266;63.4923575722385;32.781953618335244;55.70702226363198;49.64284295961289;27.600849741695008;53.82782729071239;8.470055188072962;52.12593487452042;19.220493208396988;4.696029097783994;14.869587639064147;32.75431397771705;29.636136868362588;8.555978254068576;40.649233041237665;24.03653723821536;23.75516459994212;40.044026300888845;25.225351846407364;23.797046176806504;52.27245929548538;10.300535509222843;47.13867946769012;45.23763424087316;25.48166710198241;28.103306117286156;58.80890161195832;59.442935658853074;47.39811192294242;54.199833067291834;8.101066394879345;0.08966118044107542;60.030249183456164;45.66266118344442;40.95032802468766;30.645296893217083;6.257092699661953;7.14981194415432;39.27471320047938;7.770062235053632;42.40905323081843;53.328240459471324;36.71788007768263;22.63023643130846;49.79530940643521;47.167980658887146;38.913126842720466;30.08505423748329;5.963078188810468;22.98127265884073;9.859050489139555;45.983494286986264;42.05530060801631;45.53570835264592;53.37310936255063;31.262247795624234;30.42822179720717;7.437454355687378;56.64771858991583;33.876742903108294;14.5889748034568;24.350703134387018;17.729083587468217;10.364358889282206;29.88261525881422;56.411695601088724;6.187447338360202;29.625176202958063;33.619904663673935;5.756568774710584;29.776887320587544;27.60215447264337;37.25116888220046;9.152543599603264;36.76314122609328;49.5605375278777;9.351501867143384;31.60669175773002;52.70073289918026;42.36149552665337;28.918611461730592;33.19580953456238;30.14183950104138;42.778750467444674;60.01105945317456;37.99840446580967;36.63912555275177;59.40897926094683;55.09598456355254;8.192557420467855;24.072017278707598;11.035258174448227;4.044919552994042;54.520705730934964;60.536166696725004;40.32541378722592;33.830678039455364;12.168728510099143;53.178135722492144;15.33176745722199;20.098691736766657;57.97678427253357;41.73101533113166;39.71165796062161;8.232145577046307;27.25220620674511;7.046060444915716;58.50142116103657;14.656106811486826;45.969335195972896;29.1078175438211;15.811523415644768;28.2054642675187;37.89116861303167;23.466446910722247;7.546443005244106;31.913256463864585;4.607864200874406;2.424433692631342;43.49055967638483;49.54978776658577;48.55571960511125;18.634586716167764;21.42344780016296;15.71239038390876;36.26333238840721;43.724765580551576;25.498138524582842;24.33956447207047;52.00478518816356;23.48036850847036;42.77078416374234;40.390954403998826;42.54016056098221;34.121889827917364;22.63059715994864;57.57908398130581;42.45407329144727;16.08871119132083;58.00594177486089;8.753442815724162;39.78289398119787;37.49773662835943;33.97815238011647;1.1975518401174148;34.48255638947503;22.613467199538935;6.740627602906505;17.912379604432484;36.58909426634428;16.546428766160457;27.879984980417383;35.436847540089296;27.250976960654818;33.52825976578204;21.629866346396863;9.907727321400637;18.90789763993329;2.4961845313698734;23.459303710726044;38.25690070143543;48.42050406226854;59.685377223268816;33.71514367662733;29.513377149996426;13.921349396740922;54.2176954921094;21.607761916135956;51.99417324897826;12.693871315691517;9.633303499098;21.284634322611193;61.273587657107846;62.188600782463816;24.18005410469952;14.22704989512036;55.985928324063934;22.904131681016054;37.6178348607911;21.770034472223127;9.846332098415106;50.06531539593828;24.23287868551605;3.469140404158685;27.88471665793849;10.801290221398743;31.0136733434025;14.906036919967859;16.73706659683912;51.62942334824775;20.340838333850755;51.012921947099954;46.3184734401085;59.78447885010301;24.00106227271278;43.52030341274934;25.72433559825138;8.304297603000162;15.49420628141592;49.993071924315856;16.252151305192264;47.021055422675005;25.638600497127666;5.622150741797597;14.951352539548603;51.614556936854406;10.454073732655008;27.355881619288212;37.85809420357658;24.69502266620284;34.29251148718658;8.604602696453922;52.696990321813296;9.79307406870185;13.04020297137885;11.526951133893675;60.741728637041305;5.241136140443161;22.726710374869715;8.636783074292419;9.6702006071382;8.698705007564753;15.455121686398437;53.30465143848587;52.09265366905788;52.02993557177567;56.110347320594634;27.19186127000392;39.047975791860466;14.213029483239668;20.748838213235835;16.354253735392422;35.21803143335793;61.058077391322016;44.11952983147315;27.189980277735938;15.347238305955287;51.39228935765771;14.271907952684227;26.782359421899354;17.15592084044369;56.924194468378204;25.42667405336807;7.807997999870248;12.757627061646888;45.41489439022152;19.156992827370857;19.72015576231995;8.814975112464019;12.615114114528156;21.7762553795728;23.87468540033922;25.560784241325162;28.659305359270103;20.9826859024611;9.413325325682642;31.741142045281386;22.48204466861997;51.70541800087192;16.002846358294484;17.324717089532452;50.42255332405609;28.19025650744119;22.662690791862126;9.732888208225473;8.72514924336658;32.045999613328426;24.00998891946461;58.104349465558684;35.75505741675499;25.25462727757067;42.69067639057873;46.64080350661621;41.80836754629831;29.457219524083737;40.83573840465435;31.093646025360112;12.925260420953416;30.9099145395174;41.18804505202472;34.79275643515301;10.829343675962125;14.959336263091501;8.639502156174972;39.63468968176524;59.83634313324231;12.21739324534271;19.772185659981897;27.840595367925257;27.834982567110085;22.164534705843128;20.579192727401963;42.71590645947591;44.888658988918;19.42835740068528;32.5053795431079;17.555011580386388;25.908063097010103;47.07123130910821;49.04192978560932;14.303011189157347;14.214944618937283;54.69458555395451;30.863642177168757;11.579932499998788;14.672693648660047;5.817220966052355;15.396388852497044;7.230057210491914;53.44026142388495;28.956671076792265;6.839605651579177;47.36870701186104;39.71554260570064;33.15512770047491;17.20286092434055;5.625319626035238;5.941413775704971;24.333271324375836;27.571087220478006;21.483851361771553;30.45243512865391;13.798690057853122;15.182690842543694;25.26877152351193;17.093694169648376;48.408683016805924;44.61763155886543;55.63922961892086;33.485848742188985;32.326923836729016;43.20132999021195;59.02333032926538;17.461138194433804;14.27265523199872;24.11547708344795;29.858152478237614;17.049548557206844;15.729443202086754;47.455731615744114;21.043440561640796;40.52539549353259;21.40442781232962;21.442914527484024;21.87364952048915;48.62604971131684;19.638520484206197;24.116393363784333;6.364306415891222;55.07680471346457;62.50491626719329;10.461910236595237;46.55062873102931;56.12937735857426;47.80881876437534;56.437642677208856;19.2765367248851;8.18828439840645;56.45588017593267;44.937181973834875;61.45926180085749;18.126259339999347;47.48509529832849;48.21314821659436;23.156513413829675;31.165678032874794;24.2536397250613;52.774379963496756;45.68464848516023;5.167333004455226;31.331806462867913;26.587684354218602;58.514879410515256;14.578248102850136;56.37750437212111;9.200700251471261;43.31107425466036;43.68313354580392;55.280620742627605;53.299576305863;24.92905172496952;56.135415778822626;3.3822528128820104;36.24811869916714;56.938212004522356;10.354527067402406;28.98348592649318;18.446041600275613;60.62160529600431;21.87220263037724;62.38359357830742;51.50626509341073;12.21835926911593;24.405091338529264;4.13092093405546;55.29623755009732;3.021859919378643;36.55316628355399;56.11411624316487;8.936518400018238;31.149521080965428;52.56923097464538;18.913952802843347;16.18191557598221;56.84221511022683;45.8754603439189;59.880337851683414;54.06954237601294;11.74786526595114;14.802378160011159;10.783779584131553;22.130827293545345;52.30711451137884;20.513498352610288;15.6464946228674;50.63862595118417;23.25601296647424;45.459986172136496;46.51036703877663;52.36921386593431;11.711324411469027;34.598013890039674;35.905358432814076;48.66570553241591;18.334565696380068;56.474053762656744;8.96248108910581;29.67592063495112;43.55371266409252;7.279894489331681;7.75948186648088;7.759649770815156;42.61219174547964;30.254853530979958;53.09775605582967;3.9045762769405714;50.18327119992995;51.809351495472846;9.428081450215176;54.549625651753836;27.033977056829794;39.65409815089228;28.068769214646178;26.633169596647082;41.53883310976276;27.431171512150932;30.924481410693954;27.56963158079726;49.25104471134194;40.52329410658919;60.62516762410607;29.05774892134179;35.31699899049147;35.252457999986994;56.21579513491012;22.1984749164366;38.32030337281748;22.038613802218865;36.11859710038451;10.349962576526986;50.44003859312669;9.453776209532823;35.57324466630348;45.25982003164248;15.676473806925681;42.934458727782584;49.99756068952112;18.78360735677149;40.76212492866826;31.256462465448166;28.330662279807413;24.736892958590218;52.499322835480164;62.374580663420154;63.19047841883394;46.0699837748935;36.45593816586373;2.9891057397886316;36.564643053161404;17.625552286628857;31.69668994172297;22.335043984894142;21.814294265531952;36.80856772730011;54.58952385582755;5.596596682786172;24.292955684971876;57.37523498891292;36.73928202741021;49.756665608852735;11.65124343654945;31.256860785564257;13.539922257978025;12.99774299641332;45.98182661799552;28.754774300154196;26.38901099257502;48.26518868512575;2.5572593894359996;33.539506862355644;46.41640990313114;28.747144118434523;49.14316062346833;41.99519717329467;42.38662454460424;21.274276277819407;35.42552039303882;16.398956075345826;20.389272195161574;59.0171341648314;42.130012828455634;33.842458971570196;56.772119963094255;14.679993922776509;7.069168934160399;47.931034341464304;11.487192072277237;57.694774023469954;47.77146048558986;8.799532525846464;4.303168687597012;4.770479650620154;7.734305433374721;1.3523477681329474;30.92446664389957;29.369893358372927;32.91892249551075;14.394659017559183;57.702907229224586;11.44496272168718;46.745716508802076;26.67345954154739;48.995654375950316;18.394533445728868;23.636106736199107;48.429440345612576;43.96245136026978;7.030755093185666;14.098206685808492;6.363864504808717;24.275150311755834;13.784300586947827;21.286838973069212;52.73770572253708;36.764347582881044;19.57550191107386;42.614145501622524;58.11762108461786;41.72693851706823;31.41319214285164;30.028473674099693;47.70671769043526;26.76372168210885;21.654413431539467;8.07405710082809;28.083408510290198;8.502653066754732;35.0422563207355;41.29161741212466;10.023525055794398;21.90822536100153;50.38120504522255;51.43017807029022;39.64363496688912;50.395126439277846;25.520914740740366;20.813696549196237;11.195498440452344;36.74566472424435;40.19204171667823;24.96031020903228;45.26218860558706;22.42900538964942;17.40487626709407;32.09872877553216;9.343071787798907;49.47537271231396;20.190017034706173;47.82026741410109;6.683296825975839;21.361070280818776;8.690662510186474;32.344992724792874;17.814306888454613;40.32234028163713;38.63301566367116;23.02597917582109;34.38008680705409;41.08308281039878;9.85048018755965;33.65684187529548;34.472729567330255;37.79272919084114;49.69906419307052;32.136215631526184;9.97057546812433;42.54068291867409;31.81144787425396;5.839407497419322;25.857494991010434;6.795267401744048;35.092328481552634;14.717133310218083;9.197224015576706;59.86534123440504;12.337172658839739;39.12146201169014;48.80722777253962;23.41177860919989;12.661715735361778;43.18547219818291;55.770350638811124;9.89900925090459;41.352429473815846;49.95336945315474;21.04461714245042;49.923253698435865;16.807351003676136;25.279953837236803;45.54656000076132;23.126971776700756;19.704801481162832;26.593705391028763;20.48050838240805;11.973607962094288;47.181333514013595;17.50375587279575;16.583579505524884;10.98325761501331;18.073535755147887;34.55636567645725;15.959713894811879;20.859190443725268;23.537778082000525;46.84422059214283;59.46595858538191;35.033437536806154;28.96682341619048;47.78900713717497;12.131016111046014;22.23166337326497;6.029499085812142;26.35304501758158;47.5607294463372;19.054913491630167;12.079835379164475;23.585651208899787;8.595570718215361;32.995317515837186;40.61267265935318;26.417487065927308;47.146675515992605;58.68663749256534;41.968262688047794;8.632111930903498;31.89764240358121;29.58253835683191;24.522457052967287;6.071737402451633;46.67118527373471;5.703401815868768;26.472323612005752;33.097570701196226;3.4929733935009417;3.817191044587112;17.42932263767046;35.35528375803073;29.418025131892787;1.6341982105914263;31.70279216506782;37.9988072172498;17.01108037247625;18.20940080470582;51.44983525125384;16.5448328999373;22.34844857361763;7.033643807872463;50.158058295116156;49.6691323661061;8.451920883942458;17.71734435486581;35.40432780504863;31.524109401125884;19.303007511791773;20.957825572654446;9.490791591856716;24.488140900915596;16.195897941942683;50.49768203540352;35.317347668302375;48.761920027316535;26.458544420572032;9.806323592475406;32.64216164807697;4.358252589797393;34.06307488426288;22.50004926235413;4.963491199199022;21.268891134582073;12.094651544062106;45.3449384294643;46.4448675068707;13.502840989136752;50.37862879692509;50.46017844758056;48.03265232885367;48.78960472950862;23.779197689866102;56.30031895294711;20.539673199264232;55.01324658426859;3.8703309615178734;30.90847312922877;23.380909982975872;3.1715943942953695;21.5189067999496;19.822206133043963;50.420049756713006;12.59675388800661;14.471195470024998;32.353483446330515;57.755241823642734;8.214743288134008;5.042243288085432;39.68210244302062;5.730254734724776;2.3423104581019554;41.235263732261586;34.01464112812099;26.239290127863665;58.62515866407982;15.463529461282004;17.356852512049407;40.14782850982398;10.149616146437568;4.984958114416972;49.44981095912001;51.20029014773444;21.22356544742407;10.28867965301767;60.3605339659488;44.640250632509236;8.190299829780674;15.99847417558553;12.193204626834737;25.193851096625185;6.995755389525725;38.356002128982375;27.643268834521958;5.103236801864853;26.320159401431265;16.41431866614031;10.659230667302579;15.785240215681439;10.622098848735419;56.89573000452105;17.374596973087403;44.05678815452612;44.89411600081328;21.170279071077996;19.18528803687298;29.664873021574202;56.73084044215356;18.88831944756063;55.555986738083725;41.35377872607466;4.605541656121134;13.004184844998317;10.500295837995258;33.02513329089736;29.262557418025306;49.77703241296898;13.898528712326932;63.535377375887656;52.385538411557086;21.5374462068764;40.539079653360496;23.544982510311527;34.97746566967756;19.560441489992346;26.417762952634472;20.422340880566875;27.262654803305633;7.859638752089275;54.29725357137858;43.42224390089359;34.81816336293133;13.44262312947399;7.0492254207825775;14.614602135773088;6.658406865233882;8.489363722094454;15.75209472555499;26.63794404196948;8.52789185275111;37.18559865300425;
[truncated: 59,297,068 more chars]
