# Supplementary material for: A New Model for a Carpool Matching Service
Source: PLoS One. 2015 Jun 30;10(6):e0129257. doi: 10.1371/journal.pone.0129257 (PMC4488330; doi:10.1371/journal.pone.0129257)
Supplement: S3 File — The distance matrixes of randomly generated sets of potential passengers ranging from 750 to 900 passengers, incremented by 50 (ZIP) [file pone.0129257.s003.zip › carpool_750.txt]

0.0;26.615389714003;15.062050224725418;10.692304566259969;35.51673039352122;18.47690344830759;25.987192854187686;10.516591069480391;43.808096780064965;36.779419989404374;11.621004701073804;12.942716855257752;34.49324293201623;22.72008419708482;7.148052292969886;24.6546441726324;45.040907070387135;41.417861206035845;20.008657086166043;28.631991725383525;22.743681499645696;13.470307852266162;17.361723895049685;24.239456206714674;31.230192412990014;44.66082268503136;21.750454500180552;9.476758720876184;13.438944894351817;51.56491050965909;47.195449949447514;17.288606672492865;36.885241216890165;12.664716465016566;26.0160755687974;31.9683029857501;24.70940093642302;35.36923836094613;10.50641390344553;45.72398148114826;5.39634792752309;36.18817454522453;7.263927167649489;38.30031714076187;29.96996716279889;32.91968221364828;30.92732048244805;42.85444051212799;36.72849440516525;17.793197668762655;35.525910125196525;27.085576162722326;20.419437483851848;22.300371540367482;13.455256735851563;19.894985985987354;20.720141142667888;22.419652774208764;40.394333876512384;5.5263391387384;31.078431777770827;18.959986590880277;12.369052643228802;54.55658869178837;29.14023493978661;24.30080142001119;9.238038227042741;30.535514343608;22.103733425679895;45.42962554312958;13.89745322410862;45.19716073542405;48.386269586158825;9.365091721857189;32.716874794001086;30.80254396365448;24.998406155471113;35.37674087007466;42.320522710172824;7.756139777178657;20.699736752859568;12.74089170370204;45.773792483210684;5.097149246626074;25.299770571173514;27.00038868393598;19.084300113872185;18.341704504052277;42.643429629909384;39.099000180753016;12.388457281694665;19.70897721064724;28.380520461557346;15.879193705472026;52.790641160213774;20.81391669799648;43.146440663990575;8.49401583620869;21.104896806355868;16.487286535192514;27.670983109846127;6.393207466237687;26.60821423161405;36.16548006944575;44.92172161613545;11.795412621517006;30.03742086740531;10.583452595616146;35.70879988584259;22.088101675837894;18.56244937648677;28.178652336898082;21.651069413920084;50.319103430731815;22.935247239475828;24.781446050577756;12.386213000378483;41.0214882233471;47.916915135497746;43.163341987730426;11.65875262994101;17.89978582740724;24.637391563550768;17.4840867306512;42.76023470249195;21.50998367581028;45.68759617399943;12.082250008875706;22.151981039759246;21.040529288233532;31.821058962705603;15.96125167300216;49.947660008336065;4.863606629792604;10.718472962332207;12.446922498210133;6.345560182019941;24.61089794103901;9.978906429898094;4.894597831491963;4.225185664152849;10.516427385143258;11.350176183169232;13.114392149627916;9.658759954905575;34.343532259786734;15.041153645876962;2.5243449837313063;20.108186121289275;26.72244075862811;35.791786948165296;18.059588295130446;26.812302140986397;24.980600701754497;30.075194397707854;50.05916796923795;49.159378119165474;35.931241956692936;24.062762922483316;21.33874250749855;13.675057749759898;35.84683764760266;16.30999707572874;29.959584487438097;34.20246274923291;14.958587115821208;16.80070777082873;12.975418786119116;39.893473979787125;18.522144886519584;36.96210453141135;34.01426612062326;28.60713319575306;46.59642617950085;42.395497659529404;9.231817417267512;50.68293002144244;21.018593190745435;41.733302929583004;23.768678766065445;30.201348817604675;31.658679626735772;16.92514702174511;33.16908922214239;17.746728552358558;20.46515802078281;33.03809287049022;15.03554565134069;29.350110645729757;51.76832447682183;35.72594192938857;26.156580254665833;50.449798140276435;7.523174042149066;49.07283081391149;15.298130508966539;2.5263804589495464;27.429273147744283;12.911713714697173;17.891274100727944;27.211689467165684;15.436495097378454;43.48398437109631;43.066738707988854;0.6409085941762338;34.3253458374255;15.765068110717232;47.97677855179747;42.70437723170652;23.053068645561357;39.73137064909365;52.150286141708186;23.21142488525712;25.267491286578174;10.707789697028334;45.834932144880284;11.273092387164589;33.24226873538121;48.77798338400622;48.33066037585272;36.949870852949296;40.349302340462735;15.115693867741433;33.02648816918602;25.913604559886696;31.315755571947737;22.76514561899577;10.031606699493663;45.21967826873372;20.839357938681736;49.99545243000869;40.915736544205224;53.093552850339925;45.010707017238765;25.351293987409086;45.988394985025764;45.408948269813564;34.67258145620639;22.021137414558105;23.16838480406032;23.627090183980982;43.08600943846749;48.010593926151316;16.538701904524366;43.57201521880864;10.594029871693374;51.775508532461195;20.639105262950324;24.432016261548338;36.88488262019642;34.646996945535484;36.42642650478556;13.09010450431022;17.483097330088707;25.95018537548414;14.803762306022481;56.12255339887522;35.34106308996102;26.817629729417497;52.82524159622855;48.38494133762011;38.1131542554008;33.959058449780535;36.32205854179994;8.507704540090526;15.361197618803086;18.601695367972567;25.91636175002753;51.211814432427936;19.13987228987613;4.647327803125339;29.736505476209693;13.103861234655326;12.876736654198378;51.692412952072075;17.40191200608851;36.11753053702528;34.89506048186841;8.863723240897462;13.205977019600057;7.821035969440984;47.22444430051473;2.6757925889076803;21.683331991141674;40.958424678585864;11.619195262242414;39.758058845808;8.465019743409862;23.55517989904499;26.483837287837595;32.01311220375891;11.258597430842833;36.98119470307729;43.44043497276254;52.08967124574123;9.744647312262998;29.272519297472005;40.67997006706815;16.921458612367413;6.020700223352498;29.382498479636777;32.31143740279376;17.25136948242363;49.39399638621857;28.63598110507553;15.226846692842448;11.162327336103225;8.704817643433397;12.098247639726175;15.083017842402533;11.147746666598561;20.6030599777504;27.426505725153067;41.305340549937;36.30720709116555;12.464834155145414;23.53994020731981;15.484654783018401;25.111215789405623;22.697612075330618;22.65658646584894;36.965103009586315;8.10945787586314;28.41617608535615;33.78821982696262;13.382154642367556;7.782050390050936;32.638179709797804;42.225709247704245;27.854776051177218;16.989474519833436;8.130229155804654;22.123594655392814;19.54542001037838;38.68252127872706;40.262065492424284;13.26609409595865;30.517705752233447;10.430737536009367;48.64530005805914;53.67102747476068;28.950336737424546;38.56932320233268;20.99870613526633;8.333111549002641;43.992447972601234;27.448544473123352;35.98950979323681;55.175421571739385;27.085696850039422;48.68577507076616;34.871136214049294;2.5400870076708175;28.507418346225634;9.853497299535706;8.234696911774892;24.72367186007708;19.613518578926776;31.878540165824493;23.66142539758243;12.310894100558254;19.052625244661183;25.264132765212384;47.048425900734856;12.756870123573863;29.861249303868657;43.53839633947258;36.22096040644709;27.59317098997899;11.735274987797922;42.05417222674773;11.862966590193569;44.666992757285385;32.192508771793676;25.293863014879747;48.277334503456345;20.33515785637947;25.168076485648374;12.639273302059467;43.111975955676755;27.68534698917774;48.425804412773175;15.578991317912598;29.994571714771205;4.385628458766395;6.546328670204582;43.37011404739452;49.665359870517335;21.364035649921643;15.597671667791543;31.538041826420343;15.67368155349707;16.183614125042098;41.65964520553486;28.42039777931289;40.21675171367132;48.436954826190274;20.50673456336979;29.790927760825518;28.382502158312025;26.948276533174035;12.53792120156839;41.722803688633576;6.127552300188607;24.420245991838172;15.977557276439025;33.63283368927816;16.94401075176772;29.401475098016384;42.8731402629672;13.443275012655429;18.37058144965735;25.278779284023805;3.429516623030533;24.758047487358606;43.34266332165718;18.1799967918762;23.560592993439137;51.463145240995274;34.210750881007634;23.039830168991568;36.51205349184327;8.899276304051476;22.649920703584392;25.277617210155913;8.551746919404122;13.122905210998061;47.53936580981019;47.45634654255992;56.33416063944237;14.008185185612957;47.4642678840613;10.50130758601006;14.879334057821252;18.89586379993767;20.69912455817709;39.08467168909805;22.854105139783133;13.348974338851734;31.615507789085598;2.401775599385902;29.32253237325013;16.673027952536263;26.8863771600922;19.2407434448611;7.626806392929311;9.214106012885415;6.541333773296215;42.84249593323629;37.49492607362936;22.62827531751821;17.063538279030546;12.410688296501858;35.20922053534302;28.75552466628681;25.11997284201241;43.55658562372682;30.467321293684485;10.80884093682375;47.393416056320014;44.567088031921045;36.61338931319961;13.140157386778057;14.184807841885856;18.487028032154708;29.577917956447404;31.794377319892572;27.412157358076275;45.01966383653076;41.09871699958376;28.564813928046238;45.62228451039858;39.52440838572263;44.942811178090345;27.4094213178762;13.744849539209087;17.64197442119615;15.096754668510684;14.877182887140435;14.01739293754992;18.752625627321763;32.54139490706334;24.359361694594565;23.232995456984128;10.397787691357209;14.204294009146642;21.885100773943787;2.741252255479106;48.3037689861022;41.1560480456932;29.869559401698453;11.245834445735786;27.74057943002608;28.403989935151017;33.43573266209247;49.65201474628508;19.958486930802678;46.658975838097334;6.394568605596976;15.048588784622384;23.6105034674089;16.38433636213624;26.458982554290543;46.92673512906597;41.97015225699155;9.316278076761858;45.82991109789086;35.311683507979325;22.89944197007277;10.664494634520418;47.53831323953899;50.336504391827766;25.113220064704198;28.91167802975493;51.917329599400134;4.491994974120325;48.18577747639018;25.791230053415426;43.729646621207834;45.59266486382505;51.26217763252897;6.743672707452957;39.064945232850754;15.848165102770196;40.835452474181736;30.006635918172663;17.168880558630832;25.896530081972006;21.8502918232327;11.993121247818873;33.464927475526046;13.700362972531773;15.135044551048194;23.791361405176303;5.162281212872271;6.327981024061792;49.61841167696847;22.41348536505768;53.84431257143709;16.188697907800552;30.343553412724077;18.356438390665662;31.40617044253295;18.575773064493994;33.11346105069169;24.56295436168733;31.576342077374527;25.820896384048023;13.86189452095312;32.50566132693374;28.497326277562113;18.509889723781278;21.88677774277462;31.490024326077464;10.59324610648171;27.330493354321508;34.39412506320345;46.39835334393682;18.145192508234874;6.2042110353425635;45.09674340835575;17.131689626725823;8.06338770384345;45.9907715236433;45.754428280548176;28.563390745996557;19.65145044766772;45.96853071764467;13.722367309546827;40.64194413488826;55.39773510614849;16.01050629839024;13.518984788782358;17.626420428928633;34.145247234879115;20.283591161727045;26.58630173786374;26.557866289385736;35.48678597915462;30.630342055677968;12.694591054578506;28.35750211381126;23.59235743530946;48.83358805792904;40.15740788253026;29.461280107246814;47.19294536220132;18.845083229211312;27.38543352739001;40.90634232028102;50.30318345584267;15.638112489028003;19.752240035680796;7.496189287285945;12.984329436813542;52.15599182936074;18.55757305788049;21.092438225640237;13.903570502737791;14.658969167468783;22.365750898089427;32.14253918173985;22.93584594955602;19.83439739300831;20.930236824318197;4.3913850083053925;34.93179045669083;28.042857289627012;9.657739950437431;49.09149811079107;23.50286678300898;35.18625705537481;20.50036923788732;10.59142300819302;7.351058870160422;22.83102334291646;19.447451207454268;21.66321768674913;40.893935105213764;11.52923738115388;14.522448365312512;7.822496793944667;36.1125155722888;10.436187629491974;28.676128630586742;7.762957603686736;54.56116229873352;41.89892942578862;16.557705498344315;49.11605807452898;26.781724090146096;9.74181541650705;32.32563971293509;54.59631004189443;21.771152673543007;24.80746605987277;39.238338265923886;12.00073550215428;10.559075515578835;51.68576895744186;9.043294504688644;25.74503239594578;12.981136399119306;23.07842847714674;37.60532857946101;25.48848744479154;31.842571779463487;50.843027888991415;6.133507677930659;45.97437335244071;46.98704316226561;22.90653831409179;51.04520895514048;14.316843907726557;6.2953387510877;34.39974505415579;35.04160412444228;32.476138025437436;26.722728856217447;9.266071459626152;22.404603039163153;44.38796743842706;27.98321190198943;28.55718083711467;30.73957157129863;53.91196713288458;15.842937151762031;46.69479050994945;24.29289225782296;40.163866102765326;33.362895533235985;32.682472504856555;5.729394981311672;15.737842002814574;18.90412486829494;15.946761340993206;35.686700523851655;36.7774621262002;15.276252704446534;10.662115536533165;29.533430811603868;27.307104522655695;34.349745293141325;27.7425140583859;31.313508440965155;57.1077573304221;39.72051456692599;44.339066427373105;48.06390513885267;8.093724786991146;42.68165994775026;11.57367422969357;48.58249256143968;31.15039414564254;22.14989562419823;16.966566884277086;46.94406865097149;24.81957925007453;23.4375126067809;29.1623210119161;21.57267989148373;46.185000845456045;23.722219834403553;45.15274425601942;45.396630284592874;38.35998113730222;26.397789081877598;37.61183601293717;6.046975396331313;27.025053730524075;29.297473750087583;26.4390129454213;21.011251568206387;27.184430837885564;17.689226899796875;12.085731259996352;18.255411711143715;22.369913305217356;44.01896894920991;51.36148687053106;19.75160875703382;24.12744115540553;15.79047799824691;19.306916365387504;22.129118807708192;39.239633573946485;5.675292061274674;37.67042230689712;28.591681348740707;12.898745711106981;27.73376258784513;48.71905465444172;41.499774999234845;17.106985543470778;7.873007242285647;38.02515110045189;41.49802703788485;9.537978771486534;34.197582818844424;29.37809528928118;18.810889033832563;45.55415149578029;25.77922469445677;29.04035825934343;5.649863254278556;10.838851539548044;9.618342649629511;50.42313336493665;2.0989563091788423;17.58204642879869;9.747231285654147;9.159303616002399;26.174901595283643;47.99933998412161;50.97024193683359;6.215319846986999;42.7486821333187;5.849587100167813;35.420354698991524;49.35385234002863;15.178441096155328;12.96762333823794;10.726444817843243;11.42295762334327;33.21377715791368;20.394089561674164;44.57501477852385;37.40042180780495;37.792751376915284;14.817882961881129;12.89050585577217;12.287012335064762;50.13843944744129;31.14472161163648;22.855058851862367;16.622782585494388;11.365549140051993;27.282892688136446;4.971656448547149;23.870148594379014;31.404745829725368;25.136422257073054;16.11228665564881;25.258740956533995;32.5605183690664;25.858780745080928;28.983222634907882;7.626267967776514;27.069823360911528;10.941799602392164;37.60307959966196;28.920492642301284;37.458674862563505;18.287822200831805;42.18466023207463;42.841169517901534;17.237477911017624;25.33125359083898;45.512484176459424;51.05038123111984;31.292719755000128;34.18909504932789;27.708850866611105;19.983683301355697;43.57528628691748;39.724908339480464;26.50796146346785;7.831706541425387;13.97102829321296;49.10430682015097;32.93171705112387;13.85261358889615;23.69022546011697;20.160935455714768;16.09930052972458;27.911724098121415;24.857716002148024;24.112158225359003;15.750932715864272;39.02986923908456;8.461596716604435;33.50137843895306;28.810655008980984;12.36914153005698;21.3428073305463;44.440999308137634;21.126111293661268;37.24880103121673;40.08821814834481;19.13160512040966;29.849811115706373;28.102596803563813;16.45768222226382;7.312242936579018;33.55158512358634;35.696962003569276;39.873714650971344;47.924322421088384;21.003098218275046;36.2163711218116;51.07769939129966;14.954113620145536;24.72967121107496;13.170615142626595;18.302106246351247;31.09262355007523;9.369248693879518;48.922577189223176;48.607897580528565;7.430080403841551;28.774989381421534;42.87861285409238;31.286944662103945;16.12694604368204;35.98895978532504;27.800253846637833;43.529887887422824;41.994543687730335;45.77163604792136;16.58090288515451;38.805803594628074;21.03602615651679;28.26354311321602;25.980361000943887;31.146092010085866;27.402056303988214;33.50124864904447;43.126947927627725;32.07027815663774;10.614430430090247;29.79530281050704;7.053123511091931;12.509062569467996;33.670016471311975;48.674855220779655;13.428427072605793;10.743761326822831;11.59113970394419;27.31611956480528;29.406749900427005;8.12349012882748;20.44820538341407;40.94210684477262;21.170160708545215;20.30002799109138;23.020710311444574;51.37275620439474;27.64486600503054;26.24836779834601;14.62977198995977;44.84737292027004;6.008830761128197;50.41084817649885;26.968271638865286;41.3535426030822;8.537018700219958;46.53572910102153;25.541306336143148;3.5451065836468385;20.06960876587011;19.114438402196097;47.81913678156148;6.343671167804574;46.45468315859977;27.53262671867891;38.01321376928193;9.722153688072387;30.73915030657008;31.18725578809573;20.91086829485963;20.787019724382464;3.247431029785412;26.525110465418116;31.317513316093358;24.240115713598197;39.43573617125711;47.368015334205055;24.227171334863677;42.62296140800936;37.99608848313495;25.126421704595916;17.049879004657722;11.997007156725754;12.904854555847935;23.930859639753223;16.690061148988026;19.923902799601798;22.291218712122806;26.463426325604605;38.735206674163145;32.681932142478324;12.522589929868033;27.31321976074636;5.917275135128175;44.16201569385958;19.188031315136556;15.889502987145537;27.648143972940577;28.08629218924631;53.035860868899995;49.82272123709415;20.89195170248569;7.4651336361555645;21.97572853105506;40.99457782076645;21.39691355955215;17.911661367275418;26.22505703840804;9.950068536123748;49.977615238273664;42.55683984679801;47.79233430669102;15.382942069031818;17.897747412983144;8.35421148173399;33.69293192554386;51.77878016568962;43.55524513953226;10.81721275342777;32.16117021788262;26.073043825991544;16.824124953276684;25.523612095375977;53.837940319310235;28.272580552352466;29.000082249952527;50.70486496880655;31.80829848019155;26.580346395081765;45.56351271997595;17.82987318344316;48.10558694010502;46.2637351900186;21.84412653677707;37.16300544218692;34.53401775814872;17.84984014424944;14.084465538884956;23.9129456799606;12.752372121171678;15.428341768342962;18.936502686813277;9.699955136563432;34.09023167908922;48.32255806783187;41.49154521111431;31.516606070871287;35.55808496789421;4.521175648885688;53.632299765106275;23.624643688569336;11.094532232538409;51.59614207339661;8.048825811618308;6.395800949382329;26.33690546698851;17.91913308197933;37.493859000327134;44.054146723339265;24.721871605116796;44.250800514574216;55.051572436821615;30.345163531704156;20.78382744268494;12.319659385471361;35.004053163925505;40.35251614973891;32.33482789192567;25.25062684076;20.33582660935233;43.92577287849031;40.69326817567097;7.701319443756137;18.553256985301573;11.58984515102791;26.31924717450093;21.170257071612017;17.030926643978457;27.615644254036212;28.410784161156965;16.22063666606606;21.834443692360722;34.44344158600861;35.04532401484336;18.633400713000356;16.415425383821326;20.482469426795056;26.3943972954941;22.41370675307585;25.460840547493547;43.42509249932442;23.159282535755178;10.051736344495296;33.46763319971363;11.729773906609266;5.165901046658227;41.999175378062304;51.96128724263701;30.921903003150863;32.80379419586476;23.593182303066826;14.902802477929791;9.892149111106264;16.118763444688447;16.24721322088935;22.109400463069374;23.446080618358287;50.13638685099594;42.4005034069563;58.16727810246368;48.30289697349771;12.589156793830956;24.32279892312597;30.32802456632868;47.962033569647744;40.17665765939643;2.147926326687734;56.65446752254334;24.767427477684706;40.978762208687805;21.17641503650208;22.834421924604886;9.192688848769388;31.03923946246121;29.485102994295964;15.205343976896291;27.687547763542312;30.4654559719335;29.004071993693522;32.263295737935664;25.580679690667562;14.54005144956475;43.81587985057818;39.836533716557454;28.680134879392693;33.17871714127484;39.73121974906855;5.2383210820264985;27.317252244313476;47.638179259539804;22.42128461561163;9.726962377555077;22.308941580652174;20.26433117689061;43.662208611039766;32.530671252092546;18.815713196080537;31.811666530226226;31.505732085855012;16.930767823844604;20.802215816850893;22.271881709966664;16.86964107450845;16.748582456666732;36.98102174732862;11.7663045206485;36.74164368111772;35.699674775691605;7.541900672055236;13.322311649879362;18.439940237708186;18.472336987686653;17.769081568341438;19.359770471379587;49.65594187667191;16.10358932162898;11.338739098512209;10.663809438233232;46.25538782804467;35.88868851144554;47.63771147722651;33.99536992076363;31.116289665415877;5.1631080341550994;32.37932244121437;25.30732507621204;43.07463730745767;38.9060605742255;32.30111192228689;48.316162468085366;29.205013645268902;43.43933784603269;19.679125269668187;15.316727471514541;15.45363576909646;38.49346862071161;14.36912672103463;13.821381878602415;20.178302608435935;15.484506738909639;32.14270807501978;8.13074570010293;26.859292280820704;16.204499496119762;19.715648266940732;39.80036295660142;26.19490522252391;48.394068190884695;30.524786032618113;34.770884169017705;28.145381527514854;26.863538006672513;47.50436563712478;18.45392357616348;11.114945467052394;10.585046532000561;20.236316058997108;23.546191291444686;9.053944097150639;26.944468175415484;23.469985645442893;11.297473113878551;25.978801645902944;48.02764999434459;39.193150830146;36.239680276196914;21.838968620479623;15.865645143278915;51.43737054077586;13.242154615351769;20.81570973596032;2.2391781631831176;46.32683758670508;28.72490134128358;8.028418748077545;30.982592136945957;35.22895874324772;13.962578675932997;29.211732425462525;51.78593077501494;49.471439508628194;9.572072500974595;5.484268989015733;6.929742078638211;25.04374864816871;39.6769397069823;11.744098813779635;36.712298298600835;40.80656822027352;13.705207696764909;37.62792253217503;23.509869351421425;53.05998882508018;33.48920612015989;20.7770934667787;7.276593931376298;30.97567335589252;13.799445809936731;20.21265493738763;24.23584339879416;24.66944178880791;24.465959171731146;31.475793770510005;21.815097206827737;29.397800416315178;31.572734772464123;25.24797121816295;48.60451070062927;24.53524822396681;33.969392664741726;12.783436844110023;30.546419981612633;20.05424834521789;30.497834337683106;27.650214228228105;47.660593210060185;25.124308171369897;29.106791022657347;13.579924548679305;43.655884631216864;27.740562602969028;6.681438419209322;41.11793473885149;12.913241998538462;15.00211453168193;45.462807160377785;22.948457456925087;10.664748560445014;26.3650819897511;13.655424814854854;48.23871836535292;17.746752568374426;37.85573993909002;32.11027762858745;18.77540023829229;4.556021229797169;7.463350136297236;11.298927080671223;6.258141802662097;29.920893307519393;8.122926107160563;42.34798585168516;26.517563243148846;21.16483254726194;40.59730866487728;36.48659075931799;14.361573527357782;19.90882626948419;17.468043438271398;16.88458716945847;17.005026171504817;28.76010977721867;18.97830400226728;16.10540305431429;26.214580977104372;51.97548505652964;50.522176243304315;46.9506197169246;32.962999451535936;18.68614960903258;38.94672915208196;9.557830768564399;10.850613271366282;24.096754725068145;23.742516628905786;22.324439250965533;14.173320368788826;48.71076494318558;2.3267369384034047;38.79596684928586;27.846798449309144;51.31108356549667;50.569040581083485;18.20020584437185;57.25112736059389;15.722544662335595;7.500596573568377;3.354967969443437;27.21946755721371;9.431536506506918;23.41584224653903;7.659985344266212;16.12426998168357;8.072910943919233;51.387680213762884;24.078728156994035;9.155581623187755;26.709387820458;28.761884125814028;9.24361379031078;21.542630289285764;40.89349001430577;50.093709387004644;1.7373059531235098;13.83756199290265;8.936817794100438;48.26596360379705;22.14370246016507;18.23755893316173;50.27043871177234;34.737039698563436;37.06839217751671;38.0934724566478;35.74947839700274;8.960683926535214;21.790608044594908;34.70897613884787;57.174310490159186;42.20099958711443;32.02797129282962;32.732107487113396;7.671414096272508;4.702330872871185;51.669710883602164;15.915356092858072;51.06520793194475;2.6599043077864253;54.698195888349545;50.22547742615369;32.98162860903169;44.56704690412117;32.66458947783936;25.481242497974684;52.57718790687133;23.697592119905853;14.792853610171305;36.38824901580833;35.42922311399975;31.51572611564918;36.33563378829206;30.157484260294495;5.691607836748138;20.1886590876478;16.730269576380774;19.820067042128432;22.30414832595654;21.244645364472873;57.51255860700113;24.194181857139256;9.566459219415279;47.21860815940798;13.512044839440676;25.310243216064002;41.5200642566014;11.376853349117633;33.44553511185574;20.422220852999146;10.70082320565424;21.826364182791238;25.983281623533713;22.717635384919504;14.314187945377297;45.58875650931922;39.32920815682911;52.72271449607841;20.84143264993549;39.64361409152075;28.409264249004732;39.30296817450266;48.45533545684956;42.60376375174438;39.36255464943975;44.98951954608682;35.25263886512205;27.415295518958597;7.950378994599311;56.51972145286555;47.0267436422713;36.06890652869084;27.80708546145328;21.81571648508668;16.80403585576714;7.049746304093455;15.009177308040291;17.40557593734122;30.648826889265354;25.560389469069534;38.91749186018572;51.33528342010505;5.972512193650125;20.247944424739217;15.849542913224338;15.402157068466655;29.295330803170742;27.266854801509094;39.07220687007846;26.981184573268127;46.3257030717193;19.350882646589962;29.176726672833574;15.007074176039891;14.776534581798133;45.95134522909872;25.356967499928558;35.64233469226205;38.66357390056828;24.066710630213393;13.104168871996654;15.208658319738985;6.3334404759172935;11.708327977851237;13.93951386930112;49.521789068661036;33.06727489630543;8.288113293209284;34.713499411962815;14.914687171833672;14.40415429477436;15.232630056899703;8.34971647715508;52.59513960772828;20.844941724717486;27.597939435354817;23.084999930262615;15.271223522854521;27.548867766467225;53.11949060040054;9.083239159443444;11.2546907030123;29.86379812106971;18.608456080241353;34.326624328349865;52.276419149298356;19.902792282972403;43.963438145089455;40.16829708712448;10.417739025369338;2.099829422132387;39.308484641368345;12.371896037736466;29.406277703705587;16.512236875622854;49.71360352128576;44.08219806913696;41.80734060846582;17.347083574021035;31.386474848768117;21.04537674393328;28.704589908941628;48.582587038156;48.042395112836395;21.006062261926672;13.144941759267983;43.20437015697161;26.438229097680367;16.077774826265042;24.359022499096003;41.99670051480043;51.69489045857623;8.183233254036162;32.92412689880798;12.321660267531803;6.812836433460881;51.463315945852756;38.768887276477116;8.226430480356912;49.91538866117303;26.50482510770094;28.285492873870552;25.98340481038361;23.74352762924876;10.97644996200424;4.963541301435558;29.52503123903362;36.627395641950365;44.44763421831521;10.623935059350679;46.89379579005196;6.970469431945636;11.91826523030656;44.27050317725622;47.12306953917081;17.60447578155912;18.649810643948264;24.290488569625374;46.79065181299346;23.936933325660696;29.246197644094202;2.6683432789873778;43.26950984313828;24.36984966935153;21.2792298679619;49.11706772399713;26.322464622291893;9.556871551553385;30.028102456039825;41.22864984085136;3.8648115548523228;14.884808263835053;31.83824548730436;28.947889316533466;14.118357770595141;31.41848965873662;25.91588191509923;24.62484275252324;15.206721450842103;11.238453791655893;14.937176905869617;47.87237629294838;8.046302249569354;51.95960051780389;28.855940930039598;48.776553874665595;47.79956917459744;24.721594817198383;7.415892591292385;18.405370690045107;17.547479832511037;15.804887983600121;7.025986337682247;
26.615389714003;0.0;11.559771948229654;29.079528501158467;9.147940401010926;8.197508720780128;40.01129897510376;28.444947365411704;30.16526037370581;11.210619626150757;34.491071482108026;18.434232493134555;7.898578090379221;16.09910196093187;21.55919017790836;10.823216998231118;30.65759460128331;25.84668497410861;7.196600230025326;2.016853177937122;6.11930726540794;22.149381598407057;39.67958628933538;24.11022588894713;13.79668651830509;24.195603571438443;40.39066025318505;17.140700223724885;40.05426548302157;31.782118082241478;25.271183725341793;17.821057810754795;16.134010256083066;34.83672107854502;20.488523452679424;31.89843565016516;8.76260892013603;15.55732547290361;32.192929293367506;22.395775117884728;22.02296451119944;11.119025221600939;20.106306694388124;15.588359167100815;23.742980461143535;9.346816766507697;16.520490713440132;17.13300640093189;13.935532413164516;9.899877580373678;8.942909313413455;40.40718577141416;12.337299120056217;28.827270773285154;15.197593900505556;8.15088536526788;5.9101893322748795;43.411525978029026;13.819619789990417;31.730509154010452;12.030289009232906;44.38652054596177;25.607193196930112;35.5342884836676;10.632454136674477;44.297491372860456;19.28512305574492;22.475993445085884;40.348955971786246;18.820904038309124;39.69372788065364;20.990806340851183;24.813448071126615;20.650975183431836;29.269581694342822;21.632036258101113;1.9643065174717547;13.630684331281648;17.05758298778358;32.38250542144125;27.631059078797502;39.17553654514708;19.15968303337877;29.092795294488862;2.2109975974357523;18.66075469330483;9.18167884228453;9.004122651153677;30.745439470827797;12.962064619757545;39.0016499960516;7.508408605876241;21.030473871786153;42.493621366269785;34.509795686950355;12.041129155366086;17.429173359181025;18.90967633473331;23.621646276973966;18.751543057227803;2.6271839119774576;20.273932530569567;34.82959861000448;28.069976881778036;27.28186781851192;37.885318427468306;26.488262771514776;36.07927027079251;23.461438866703382;41.05567749555593;40.233533797383416;28.409953162118263;7.107041842894442;23.703726481943104;41.46407634784333;29.19236168596985;37.41736256662444;29.112963040692282;21.326775528493563;21.983400816680643;38.22096863623832;36.25105377205114;3.3842361152459546;25.009475524894214;17.220868528369888;40.23188440347972;21.17755757799913;26.108606129332316;23.569038382535044;42.88487635349402;5.657978797167607;27.481722155162256;23.33255726180145;29.617936636832532;37.16456883901517;14.86472259112137;22.63817731233341;35.67327524393296;26.357865920494202;21.891458268358296;28.911364485972392;37.03310780891794;37.5224065030088;34.6766649658725;21.552882077820435;8.141352756526933;40.18828564097458;26.8334426233102;7.094165546354539;22.022488395250967;26.09907173573195;20.394845317260085;32.37170598689784;13.251139424822275;20.639820880968646;31.43564384211366;32.21117050714805;27.95261672427184;10.293564806478406;16.128587724990364;38.23250925901641;30.662513308673105;15.94676470220708;25.436686876861717;11.553559018398387;29.133646139351796;12.951510059401249;38.61950057089438;20.893731785547335;27.068439021576932;18.526729101913336;9.406303859363621;2.1652234266393937;20.297117757045626;21.82840024074127;35.65570176438863;27.709797503444268;29.344095139594067;21.527750132041298;10.156890944230309;49.28090068058623;9.821269969079841;43.40275099521982;12.3862443340724;41.288258579472235;15.450905456711284;26.963475546018035;38.41851153650086;49.019720129546684;29.561154293988885;20.681041589852917;14.89917198216252;28.770710282691645;23.413091234156038;22.93401991056183;15.853439094809284;25.059017859046737;1.643905916279506;24.191692907727052;8.729720738589725;36.50854460509484;38.155120487764805;18.31578233155486;27.154838797073218;27.165961774557992;17.10359969587131;24.63313253038315;27.545732426484616;25.02537330102882;21.95811310184253;16.091366110592713;27.928013865792146;32.42873560627754;34.320221902465356;36.25245904636753;20.562942257568526;34.3624233789518;20.497543976209077;25.19939347805339;32.17550894662477;25.193633996489776;24.52376492772143;11.744432425132597;26.885539068659817;41.63134548668136;50.42436093331368;7.388479855482766;36.555805807671234;29.76355588094315;41.25098330705197;23.937890462299098;19.182704700819066;34.909563701877964;21.774272387631285;8.629194451924995;22.609852999257132;18.87728296177446;17.556541250449786;23.836735417280796;22.524793302695716;40.37969402462566;25.86709963596812;27.228049998336328;34.11753084211809;16.978360741547213;35.65240547253858;28.95612801641257;6.119453696368328;4.090354151306088;22.08188543509861;24.66488923306844;11.860653326743893;36.42588265318125;9.786402598518533;36.91386250515716;29.106119907285535;35.67388992398788;22.049146878803924;8.080996219859317;33.79894770815285;27.529127136973234;16.117967999386153;14.506912811761609;17.667173555100067;24.742267522482482;36.47460833848204;31.102175783788866;45.109801329349075;30.865613582326983;8.85298385518457;23.00111933886826;48.53937834496059;39.44394057767;22.834601475517864;25.518109932764514;18.30611766304299;27.911665378579634;25.866838718288594;28.169355426381774;19.375818862244774;32.6120936637606;26.977857358345318;25.425036768827187;38.77911415652916;16.694081377557996;16.679583530332106;24.250850361294024;19.15200528149227;23.68269225559092;44.20339872306403;9.928024644666692;32.04043025193651;17.860929426061134;22.51589105137634;27.158951480748414;16.921399944701065;2.6989818546044275;14.595268791632439;43.29137610008738;26.401986020987994;16.46443041785473;25.659405493683185;27.628746477524277;28.041419127612812;26.749121034994797;38.39667505417876;22.711158959998457;31.524715846544016;28.39280480881922;17.53627217455742;29.153870420897903;6.23294851102397;14.943423731975004;15.477935657492424;9.729638271420711;37.139010537232835;32.57241549127548;41.33432595597317;45.06679419766246;22.59134854087991;42.785090564255384;25.4772058721311;23.481323196219726;47.99318663686672;15.75541154421547;39.968723907211356;21.597820644728326;31.76052129668787;15.797720175490099;31.573153476942778;11.250612188839735;32.32412134856521;5.092964936734329;29.84698539816247;12.449284469637378;16.09476382069657;13.43560564845914;27.279643200376295;29.36060383127216;23.10117619452249;33.25081119329209;25.47110238035824;19.234200579127737;33.818845954480636;34.80651536886221;19.29980253696465;19.420814075003932;25.496107996757875;34.922603154956626;24.022156082235043;22.310193320054292;17.31997319085408;25.623199529711954;11.92428335728977;34.69075229166679;22.16718009878625;9.54323150286421;32.492722333316166;9.000225538948117;18.3415661959765;38.874921000957954;44.0726113175629;12.319584341737452;20.4453213439015;37.76300688939345;15.862987635684242;19.547865545332378;24.308601426254604;19.116990595408826;37.61572392000798;19.462398348253828;14.997430968412605;27.722719035297985;8.842710638618355;31.782977803329462;28.671841148024406;17.26814178128662;6.3491068823119;25.737060591994886;21.37612042680785;34.583142466257385;23.525663136026576;22.645122045271695;15.018907863266652;28.390041357357223;21.04032681782572;22.73471648328503;31.641236411850695;13.829424784997837;37.68483907258252;22.90987066729943;28.50499622698374;42.7869074754103;15.855741575130518;2.4748026725286993;21.849022332562118;31.309825772600853;7.8154945148211254;49.40423395189536;37.94692236863657;29.128107493174713;38.61993631479316;30.393540558000154;22.5372341209287;46.97226290616688;17.066212473336137;19.23954017255231;25.134493432392254;11.588970716639718;16.50387970664465;13.405112498141385;8.937830372623658;33.579686893376554;27.84398114584553;4.121644630766295;21.645163496802695;42.99288660566273;11.592660334461932;34.46728841475777;18.709837341644118;9.160656196534076;23.19056600042981;35.17474413379025;9.182318965797638;28.247570235500177;34.95197479904962;13.520169836197732;21.02003064758974;21.97058243007726;35.38849284940105;18.530802380172943;28.651755588078487;37.11617869845371;37.11879238696379;43.4405037121092;34.72129202959385;13.159089165695642;40.23473653402953;18.014009472392793;32.16457656111084;28.949201742911413;23.855831674642353;37.73920905908883;46.47407583015208;42.46058214101833;24.45150865542948;35.54598794352322;32.56487655759373;24.888489624269727;12.765098410084368;31.148417131753853;9.702580907303547;38.65099033993579;9.004311927031148;45.41624674532062;36.159415742670255;25.710067097478586;18.70920193476564;36.88239365738768;24.792931895843815;20.90969684582801;30.167790212656946;15.66666003772578;40.769056854707095;29.899571955122923;15.780804355952146;51.16048835415257;21.44939557848252;18.43047094497587;17.822492646331145;5.698910712141557;19.48939345532091;19.83552214780707;19.487241922593526;8.045378001390334;35.231922121909584;33.807448039862344;39.841538480922516;40.66441464710719;39.73405859348202;35.9497110061028;19.513210566760552;25.223123275124767;41.49763833456118;21.70899733733724;19.36195748034123;43.572177347210875;26.830742250837545;21.846514765515504;14.780700634562836;11.718940126818996;37.44973769747606;2.9107575372771497;11.122782189543564;31.04179824241534;23.17529758069648;6.869723684138222;31.488001982361407;22.202550714333665;41.57866477665197;37.71886325719775;22.77830366201947;2.335103113467526;20.400786935819724;18.083481114126872;25.043376801372233;21.781569733050105;21.074673593763347;44.61500802601485;36.94861815625355;20.96885496611227;23.725368996969816;1.5344840862984483;3.1984827081310208;29.047762028574184;22.133692685487315;21.72972855706826;5.000600447808479;26.236034328212092;26.779510100310453;28.677815233028138;22.89131514035924;16.872871208501373;41.94101242371418;20.12359707197779;20.556831828017994;24.020821850892066;3.5395418600509676;37.76757799131327;36.56863577705957;17.239601739407096;21.91282828040048;12.76465691240777;11.346514358278721;30.035041205429632;20.290251288752362;30.05517243950167;32.943573374156294;33.53004951616503;28.770006652467963;18.633014287347642;9.190350720156342;6.177332071312206;10.084321725101223;10.083247298448656;46.662370729084294;12.189879344043511;25.642318362944028;26.021090821643032;20.901839015889546;22.455772866737664;11.332568942954023;4.837744881202146;28.56072289182778;16.073339437256394;36.91675083202172;27.735197871907793;23.951828988189224;38.117870598517655;20.472963865453387;18.48845488940333;9.685698432291217;34.59111902701355;26.495383395085177;20.644082152558557;45.77053967128132;12.476120240451351;19.370838315738094;40.20698109246214;22.746694954868094;34.553559012938784;18.067293803311177;36.38140581095927;41.3277375244658;9.52063370753675;19.850726739756702;47.82244630885095;38.446382469408604;13.83273766105799;29.12183068035135;33.71081415025605;45.00056093319889;5.019795751132756;24.18211215811374;13.72768190604534;4.01516530966708;30.97690822391877;43.78521299639469;31.843614400462332;20.390699674847305;29.60069200786719;37.01164345345357;40.285209762320974;32.99153025574182;32.3946620573802;29.886892431645954;8.854743000564376;15.718769836041195;34.01694479621804;37.92334066775344;39.79450302983498;19.635988832922127;44.334829543856046;43.30090256726522;16.01834033277772;25.747984741523947;15.484172534000788;44.14916768215752;19.866521623966037;22.501753307174685;42.664255556186646;16.02188205816558;6.225656712520406;16.516911658031034;33.83420293426946;43.383422899143085;35.592795487940045;28.94867023966404;21.88666823775974;18.585253779029514;27.269104614464876;19.06473405878557;28.41283559571539;16.661161137439997;24.626389491503584;19.77233020494546;32.768495803974254;30.372536300510056;43.062322961052935;24.301313149658082;44.614090188913394;35.589992142525944;5.8143656605919105;31.990247705670647;28.866405350886716;15.074878703451583;22.280075867762093;32.5567326905595;24.98350309662587;28.876142929854126;35.56571608435244;1.1123532421151368;25.899229669049827;14.208141214098944;10.989975264644267;43.692553828827286;21.963474482904008;33.96632063288421;28.86908199261412;21.163932960804793;21.912078707398848;27.718346185053722;25.13007529997299;17.387661199298265;32.53314900189519;30.501976888687768;23.520557785363284;24.01471004754847;14.125723865519157;26.612117502393883;6.317190112926919;17.78107263427125;38.42132908585202;48.45537898060579;4.17790331538566;35.93221605658763;39.81574987314435;20.889914955315717;12.348153588120093;13.92312571014611;7.921310938313406;6.924164309591702;20.926341836706115;35.54993665698588;10.148006423802931;36.219279188535445;9.697085292581946;14.249407607566265;41.853261602742634;31.5513330329165;3.636426946037692;14.131094800248345;7.929269654364384;39.430936927127306;28.828647285671146;37.648427148128064;25.492499937502505;19.68650046681756;22.640158377147888;27.704723552796512;17.668146643183;15.52521689214521;26.911929932331905;50.38128901096038;31.45836690142841;9.657996273146544;20.45283779738754;4.601148597534698;32.36606489740306;21.812755015441308;5.209147012651049;21.30757625157757;29.217436567561446;23.63285097907193;18.808481722136012;28.972531581807697;14.21785944708442;14.590548174773806;21.658110905501722;33.49936636059012;4.113951749372711;5.073995068896199;8.934994094768776;45.39032921025485;9.31052171350008;34.92275980423412;14.522951100980686;45.6969303055253;18.335816656912154;24.746405227088484;27.621478818440043;33.66358935154967;18.403292077957026;43.08035525390386;5.435706066748746;21.078061660755242;30.928520091187117;19.92008745648485;33.3300427957056;38.86649495973694;48.04046232485616;22.124609748977075;16.707965607475757;9.855458892229393;32.13579748995991;12.361665628416542;19.74597876160517;29.91583780040807;7.724816204204411;13.324339071755563;43.005396025401254;19.610936701134094;40.67528318994866;6.045695144928063;22.49558973003701;32.4289213835335;29.073153743425138;32.975739823414344;25.087242607893913;27.13605350983626;31.706199239851077;33.44464907913207;22.440617175086363;23.664749077595545;31.371824505046487;28.94802222740255;20.56288464981028;22.9770079411102;24.15053041916183;24.232464887202404;16.92266401176053;14.76722879091695;16.10632505856292;27.324695572325705;14.55786477273446;6.4108555734741115;20.791411137644143;10.793966873440423;25.8067249485375;34.90959973644178;15.239649741249496;22.441462787348865;30.425601954301;14.021577128057876;36.708831933033295;37.65054130529396;17.762892911272253;2.6280814179764733;29.532646810714304;46.49469765185462;12.19309855705101;45.77083932181648;15.143836451376913;18.57522469776806;26.335073769321436;10.32229250139918;4.190193078315538;20.030772002256466;27.912168802271268;15.808480664784716;12.133756346054223;2.673950626929068;16.705107723713954;17.811389608994983;19.07364323978757;22.34088711923073;17.431949074209523;47.55361660905176;21.794675911134775;24.442543415006703;4.680828415082158;28.65269286187647;36.11342549410997;23.194343480087852;20.81836219961257;14.652770269321689;48.81979554649312;33.20185343708488;28.210229869979482;30.753402068958188;24.560603928221003;34.15479267753655;33.410113290257165;37.926710401429254;13.86515142809674;36.903576636589726;41.50052437363306;8.064175696054585;42.26589167301285;30.13183171898264;21.86791903492923;6.940738268473612;31.25018947958698;25.47110769339079;12.531563408829442;24.397018708830984;6.277689094779627;11.268756839414593;27.067234770154315;32.18805996953003;3.5494871426756203;45.34651587605126;41.458886958117986;28.84045923807336;16.254062095329054;26.14370116257056;22.718277504639378;21.498395095838262;19.91049177569461;16.676169430076275;31.103730727037807;12.657987004281935;46.56841284294776;24.258056887141933;16.796708466547685;5.345966155288896;35.05819777227406;23.312158725908926;22.087138503643644;23.720142022740724;9.021759788428428;16.312320517191438;15.776717042792894;10.893646359768823;9.770100259281921;27.74367471777463;20.41659349368537;24.40944730891613;21.433401522006832;24.435017602732994;12.487272480511304;43.57005057233317;44.98032783699655;34.26855606742877;20.44685651658284;25.418553791844776;12.702715740217164;25.082503656477808;18.063317825637544;25.102111310024668;15.174784935129324;25.407643952152107;15.893616043485345;9.034305400792544;22.086091142134237;33.483566891050096;36.96525153149171;15.608515138173846;40.70328508626436;47.91708610718813;19.012624555018654;31.190944654965;25.628312896778212;42.993333932236;7.767895110132262;19.458997985112557;25.63378436454182;3.811674303340482;38.73688158987749;39.588891065259425;20.566931519829367;23.069430953992715;23.83707133212337;25.51217783329253;20.84258593438211;18.141166904510328;19.93633453425365;15.092982070600845;27.543685395198036;15.828067434425177;8.122028843277947;21.608907504595273;21.633997847431445;32.078184140101115;42.02663096151968;21.164869720566283;35.74273310011971;4.234805911348339;31.73343469500723;40.21929737156441;10.959591305203757;28.44123946903593;48.61034330457312;50.27239657764519;46.56776950166699;20.040377270305125;21.430591939825586;22.195539413840933;16.496004473339692;19.76033656773341;47.2910921540654;9.895747978177052;37.96581577500205;37.11157341586298;13.159716461496679;26.774063468484563;10.319464207834931;16.675206653327123;9.048936009433534;18.97687216604831;19.000219484444358;15.777091491114376;36.2003742344544;29.223343909471485;23.528339333837202;44.49663260333518;14.304583401463818;10.401361843926376;48.54966590006321;33.881439165354934;23.30905463006701;5.922822530350807;33.85079191248855;45.035321084966455;21.363105678103405;16.925565529804345;13.218435886110775;33.761667445907655;21.5657546908853;26.614670864811046;20.366875818770648;25.809161773878895;11.674816405931104;43.65021610888914;33.98727006570565;18.084769485522145;34.47810492539373;25.043592598681677;15.898944680917229;51.84980700268613;48.421587625389236;43.120592226414985;23.341112503496447;34.2905337411685;17.788748391904914;22.40216147857484;28.237635416682643;24.983998139533732;22.41578717332313;21.6396201011947;42.182101475123815;22.29174398744119;24.373344206911288;39.78544268806013;27.787246631041445;24.382160923275574;18.19421692467658;40.530548915612165;35.64941674320375;38.28691474727049;11.404946050340394;21.347963794874623;17.288605764544762;28.489322517839305;30.100928439515826;28.63917986207257;29.484695088221176;23.439737747669287;30.666541111818876;31.426851476790887;7.612923511575276;17.225871993454216;27.399056441006618;23.688868961411615;32.88663407293919;22.20897198417655;16.981302679894366;29.24480036572493;25.281996337828815;17.325867162584917;17.762652994468137;32.91351910789976;31.682754695987263;40.082676539091196;38.86143856364115;15.3885941519164;16.877549622757538;11.920483431272858;3.4505496566321554;29.5750077982476;17.918225493253768;29.254312410093362;28.20434137000675;24.531608946803548;26.886179940765473;30.402889645261233;40.37494689208072;18.66172421066782;25.54249993225689;14.633599070131684;38.08301274531516;6.323009548343922;29.639513794926046;8.590888382859873;9.795224641143845;18.00706487268635;42.55983914559454;45.03795140411442;26.663877711657804;31.34375442846737;17.060396007009594;20.20072371918214;36.6319146563721;19.55519993589125;18.777821022563483;26.65581404462293;17.069700855330247;31.850334756789636;24.580654205706868;23.745916467742145;6.107967057123246;35.64649891057092;16.745149716923844;16.19877738923059;30.25160403140379;34.47629540147154;4.691029747187524;25.390381486254935;24.718166187350846;38.92606654084412;27.324407269240258;21.770482324571436;38.87524159172162;3.7496143604881307;29.654582559138873;21.890587148500146;28.52901280716698;37.67026902519676;27.608755186641776;23.10902237097143;29.210490200466428;37.33442464505626;27.90022801465937;5.7568175044105265;11.77309230233715;37.31752884144517;42.60969038501824;49.48251811011477;3.6001546319906397;24.735353338214082;10.730168574977363;40.04018647013324;18.42144031859048;13.351635013040323;24.98846234404947;31.658093168888584;23.40235194525799;26.389001222155862;1.354652379115629;30.513553780468097;38.442761957011164;34.714719338763146;7.349089044889555;36.7509643109631;17.17383177373203;21.315937946468157;8.502893241769831;26.56419676551192;25.48247708286158;10.15602578439484;37.080538031656495;10.307144163554145;31.393243373237585;43.04861284502612;19.313521346983226;15.111876003493077;25.916097311855438;20.30899442760008;33.20300858982867;36.46211382377334;33.50189469930043;12.44276230440574;31.136162804633788;19.72563342912554;27.938914033935767;16.386567618782724;16.26919483026028;15.98632012728006;20.110109765186703;18.682119297791143;21.27972229831727;31.2028383719545;5.772451714354785;21.571919733499602;9.856406361602966;35.104216158985615;18.615931169757225;27.613597460152793;52.2434459476934;21.754018795547346;27.786532063922852;22.92352168933913;29.65355354618416;12.56033204275502;34.2516752749247;15.790030006396243;12.666373785178422;13.608147677643906;44.5696084412963;30.99854583647315;20.522037052426022;32.94650662540424;40.846087047443476;42.59770202454233;43.956953084066356;17.265659602386403;34.896378839264436;27.136506069539166;7.830854503535651;30.1894959940989;47.08694539071174;10.27797840121178;26.45669213231882;29.44695145867584;15.720771508826196;17.05834770143486;35.38584626265356;31.154101666182783;20.73466122140248;28.000500462751408;39.91435604232491;34.334312951921554;28.36316187076286;22.263432281736627;21.398195247631833;13.561989857017448;30.005693536063475;40.89253267604972;26.128817599056006;24.134611546296735;45.26454932333659;24.413349927520922;29.431198899003725;2.488284905018575;27.84797486173888;9.240365555574568;26.69982194051263;37.51888461885167;32.445769906506136;30.996140995384835;24.621199725491064;24.752852248147164;25.05966811524577;32.60097207976005;10.378356295942503;26.77381093227788;29.81809146123583;10.154695165968459;18.790745567944743;21.572488253533223;19.29181399871257;32.54124446146115;29.140513474055783;14.285533451358324;5.856529855170032;29.320456112340466;49.924945458810534;38.24115846885281;26.084923133540048;9.442399827046486;15.775318093312116;7.118503855186312;15.957975190131819;6.8672241075127305;22.51727488941622;9.268615953917212;41.421189931008236;22.242247353789402;47.5803062754329;29.59098908888328;14.836672067105939;32.09020897895258;20.976254960034698;7.74933392895315;36.80604023341695;22.497551077483735;12.43247586871814;15.344211602508462;39.60527142727053;22.26742957020559;40.19253488234372;30.371588283785172;20.124827072763818;16.75561050711669;41.36649593180792;19.289262339362946;19.15581165687149;37.03089762687718;14.030349187162141;39.96069516088785;23.28992797341639;36.37437033457386;16.372077595990312;6.197031203806674;25.72382778620879;30.545143244795632;33.61450242972172;32.64129656090882;25.157110374636748;16.328604416629815;32.9118847879294;17.781623877115752;44.4230282802622;41.493647822890104;18.79212053685066;17.740674321320252;40.34627350030962;19.841465438855344;28.14410143124041;12.351169268174015;38.225326453402886;19.99431384807756;8.913042204639293;42.118949123231424;25.246931395775825;27.227559470396947;23.92297029012718;24.617994154797262;19.651176092545086;42.8342606737672;15.322088904360267;17.12286721265664;34.219174137913434;5.0007492519312216;34.06082660956874;39.854074634065775;40.455510638061256;30.201014605040672;26.348670368595734;26.174355391023255;45.26962423274998;24.70509524396084;27.10878769583811;42.89871156742865;36.763286726530126;24.12042694732338;20.058410363798608;28.240182276626275;31.988677337600343;35.0253761323649;32.59751314126732;19.28271100283133;20.91895403815187;33.098907285478944;24.80461459953038;41.17357738468503;34.47032107902421;30.794154499905364;17.67085388732588;35.17653381356708;34.425344274505534;29.48679824811302;29.17240599105382;25.033928991476817;34.1325332836426;23.572875262677847;28.416200515264965;34.67406308466518;21.04476140131594;31.649039181133908;29.555245397034728;20.763198976102878;24.73101475805896;14.716632453280878;18.313861453145886;6.723152910803451;8.131080330593923;36.821151113510574;28.114601567987332;20.25780807422909;13.726553052585844;34.252178834445004;22.24052851542546;30.0676039544458;42.456566389751636;27.762555597503848;28.336325599792485;34.32205913785321;23.63793019907503;26.641461584582604;27.74625084494037;18.209225193669038;45.51136340416114;31.276649303095212;41.12574732084766;41.19737122635312;19.9117315332993;13.145584365345787;16.131113662696585;12.811287849068128;33.938049661391055;27.015297570711617;40.208317587082874;10.499153269379299;15.90554777997173;13.321355734524243;20.747371354629642;38.21041671585665;29.815840078170694;35.47157624755289;22.131936956014254;32.48577355142914;34.1509333047895;14.929929536632608;19.64975484586936;15.317511340022698;10.23003154332376;17.211872263442423;42.126931401213035;6.408578005116123;3.9054535907588566;38.90732871562547;18.98508683759146;29.72156700370096;29.53113951472913;6.47443030564692;26.895341413337405;32.86281812807016;12.805985186138233;31.862956768283887;30.917900557167226;13.697373814485502;18.411064335996365;30.19491964021244;15.403378300767129;30.51382127124867;37.31953300452185;26.973732796607546;22.739615273933893;45.78805330280926;14.901089394323883;43.22128965351164;33.5448110448135;41.62147593060254;9.8964809045568;33.33052273074571;47.57538464556808;12.386046960421902;24.850812588295415;32.55489761227215;29.792876106435262;25.686536271236328;40.749119868169686;47.026299331586884;24.963784807745586;12.612191879906069;3.8585929252219477;25.883063815829633;43.30478475329386;24.23340759104102;11.614540406848839;20.222825353218195;19.35468300443264;18.408974998763185;9.931410018689274;23.26804983330759;30.994172559033665;14.257006798420852;11.891931379764408;32.75752356055759;15.252204603308401;40.40819600787384;27.37773959398157;19.307108794087345;24.475246570177298;8.101130155826478;30.9795301225435;36.116623012281096;29.20174114117736;34.80164490070152;27.9039094577344;5.775439700432523;12.250828625172018;3.8330935560518467;31.235311193935704;46.94575345485313;29.195802683870138;18.173494744138175;31.181423756759425;4.0359826847867275;8.68617597216956;8.226939996920775;33.037698987133986;38.45290340443154;30.637151604249272;14.96314204349446;23.917277704214133;24.765486785487116;13.748409216773725;15.096520791220568;48.309048606551904;42.832531741332325;23.44358921405115;17.605196109025638;15.351033442745472;14.063997020288744;21.645394118405616;40.97227959878073;12.062544509977062;21.969325176687402;26.164897073861162;42.71928932440532;17.012501773007273;24.85536515965493;47.88246767415601;16.92052414276391;45.67465059979948;27.257040028970035;33.85785001404226;21.77435462884506;20.614713593265957;25.262076459026094;22.49315538571361;27.614432207668425;12.346728728571712;29.292224775559603;23.300410581521035;0.34254027261038195;48.212283981365154;20.954360369113378;10.919534216009117;19.44033120303135;21.994621162333452;23.339127098339286;18.699434147784995;29.75205953717787;28.44857854254443;28.58069098123798;33.58550173280109;26.728311120168403;20.314851936214648;31.949785656028922;31.853807150809057;24.165730263123013;2.4301632641115676;31.96580045731348;28.63230180564671;49.054403451951245;25.540711960951043;20.976441983636597;27.862372030238127;36.70975605253208;24.146674583657905;28.808505260079222;18.504181352396923;49.566782024908846;27.45500971544691;24.570378497926605;35.608899381140596;22.74556613125933;8.799178823852147;40.23184763632359;30.899938972972805;41.80646278203501;44.04065095929109;30.25407520574173;16.257452453142008;41.475147077636215;23.174506818360253;19.148556823227253;25.366074959730177;47.206265670649024;22.390225646377573;22.321396407984725;16.119126410950315;28.67627184035131;38.95124662121898;28.767915756165767;11.760413110168818;26.400088917220803;
15.062050224725418;11.559771948229654;0.0;18.982987628914767;20.55538078792702;3.4402754058854366;32.248682592270136;18.384329486470442;34.51634106796747;22.084456429493738;23.73578561434487;9.786754605099082;19.450617809169085;14.309907516312556;10.421452987914133;12.730820941041392;35.439880504278406;31.038783467158666;5.268314410120225;13.576559764110243;8.325316901838308;13.744653468635669;29.25336106814942;20.53732062463125;19.110070356504682;32.173052583738844;31.083064335660122;5.601851507022591;28.499084976179315;39.590343998874495;34.14097121863101;11.923548832204178;23.924767196110118;24.262687918640182;19.190330894570707;29.365720244605402;11.803067827571084;22.684233199668114;21.58695961395038;32.03686040987993;10.565631586081714;21.643205753911843;8.72249350607913;24.648585567847384;23.412974737435412;18.720146491132557;20.133662649649253;28.169907318713236;22.980603532853774;4.1055446762044365;20.46425140375122;32.923971776783304;9.92435487627035;22.90094785231241;6.19834975292616;5.762234674039719;5.658142980524326;33.486404003809476;25.334330788255805;20.19072758254638;18.280762610117034;33.19346831795411;16.44140663826742;43.01501715358695;16.275014056373887;34.71070138702653;8.735004999288341;23.008869522747695;31.165423546762067;30.367840472071343;28.250328145802342;31.138797377562128;34.64322159384668;10.444154267013745;28.13623407096696;22.695490640210476;10.010068679829535;21.942172102234416;27.806062216914476;21.02843887211011;21.33960662991289;27.68402778896581;30.71361366547692;17.707102057694232;10.37994797382947;18.703994154819174;5.869918265620417;4.036593833498054;34.1791087625777;24.234925053534763;27.44449601840057;5.299190671122159;20.9196110147662;30.936992268739445;41.56256668742067;10.073135089464746;28.465717100944808;7.838703765007863;18.588827496018514;12.235544726869028;12.799850868951681;8.715466538307359;28.898511583884634;29.256149535390485;33.73347340876164;26.476001912019495;25.082419953299286;24.658126072639458;26.54721271434269;31.67420430434171;30.00649980057054;25.33741964690566;7.7985340601425115;35.26076578949963;32.240403835248415;24.255182551003923;26.248567039312857;32.4513397204452;32.8559185593986;30.31285673686018;26.690968467010414;26.80733870171334;9.724243287946729;17.941633649588418;28.14481431824761;30.891046446224856;31.512877425340708;16.7893472361377;19.083870178786327;32.68783999676121;16.80527732277614;19.31257540496567;34.88839912459819;18.175071661459917;25.665922246330467;4.071370559181746;11.440237699974226;28.69416631958166;16.37188266548925;10.341276938323517;17.453095205131053;25.515505103711813;26.09165946970881;24.245668715862045;11.55975298259421;19.425848501405593;29.029701812210032;15.417189699668098;5.354524083512063;20.546996882591998;27.978207590957734;14.527081719134857;27.315188107301463;14.265460953414495;21.714851149670647;38.59012834523467;38.46556475764421;29.065207545944755;11.950104688452406;13.358453981939494;27.190010495497123;30.54996078870198;9.525202762708872;24.408132970211017;20.375802637158316;20.299847334718702;6.880385922195228;27.19582513106458;27.841879442247702;19.993806025365075;24.972809178652664;19.55135446872902;13.547193182792853;31.695675036035478;29.77949488559293;24.158810191750803;37.23753659633239;22.73453889136308;29.246004341348517;11.61752677492524;40.14185282005938;17.918866704428762;31.854549384112158;19.93121816107386;30.56930761186374;12.2414000033978;26.954214182988384;27.672401270492912;39.674790753038366;38.683274789965765;25.181988476525746;16.029144516743283;37.5773456616037;12.824306057050894;34.24767678768142;8.635524020571939;13.610691008303148;12.386075127747878;15.37424494206504;2.8303786187179116;30.289502738622048;27.572831656695513;29.019327090900674;32.61438790317292;15.607862135818992;22.646921175721975;16.900000424812745;35.607866555939935;31.396300845607314;18.442759712542188;25.7780369498415;38.17458321650998;25.85151616301835;28.004674597769288;24.825390233773106;31.3528330864727;23.551620615734176;23.568441178676604;35.03860401417399;37.99392746090226;28.153117689247075;29.783077425576174;2.0849190593279165;26.90324926794755;33.358640853930886;41.30496719163032;9.236870842361851;25.035491752207477;35.09537118338116;31.43034187312936;35.20839748731226;27.751766158404912;41.92032783707951;31.34701654572756;12.32903615552713;32.28544625711072;30.358313621282374;23.07418921212828;19.206868016204012;18.893450137737084;31.687921685989796;32.011656435963715;35.48376717261314;24.755082030095725;28.510374106756437;24.295863222281998;38.415857755694;5.733292633650242;9.829550069841881;26.55840992802029;26.565621987293618;22.0515238155766;25.632454518592816;3.363416038905011;30.074757292412034;20.225951467937808;43.93198919814688;25.616618677536604;13.413397879893079;41.24016747495021;35.835082961631585;24.72802837585382;21.304143761561768;24.190999525337606;14.437546248539787;26.251082685109957;23.116670080123786;35.808954008030355;38.96593437705263;5.637541238065141;11.676911147380865;39.47398139382351;27.911082380499522;14.123718739149796;36.857981276938574;12.411822963558937;29.143056006823453;27.353975618228947;17.728188695081656;10.931586865068262;21.240774535337582;34.91712419676301;14.010048395824008;29.885528485485494;26.799883323047595;6.695264002022452;29.30633499116803;8.164958146603977;19.890498442982505;35.359979607748315;18.222204455461426;21.63647723667343;24.698893783712588;30.709421832965813;37.80326244651607;5.370186707020159;14.230805053320907;25.843815163058935;31.759532872354374;15.480845844240733;19.072299440027585;25.81396585212966;19.920808068754962;36.64532350618559;24.515317450131636;27.704664586349534;13.3219751762117;20.634131259517428;18.781259399609592;10.21173705576611;19.167384974092112;5.760626664778546;16.954496087017617;26.56887954606249;21.273357571120513;26.047947415588585;26.085171605496758;30.005568798639967;35.51729887133898;18.685413547259568;33.10639689407949;28.30871086632855;13.061884991010231;38.652141644959876;21.705186570736927;28.40897890267486;10.63948830842385;29.602862341672683;27.261732832657035;27.24403921122074;4.508574641219227;21.204396162518535;7.383579497621584;22.51897259983555;23.78196866792381;26.124670659038646;1.9963490496098757;25.812145218108945;19.159395111949692;34.07182952082936;41.44561436368215;23.889268494556458;26.29652210903513;26.015735879376965;23.252254174993823;29.720877470695438;19.423196971558188;27.767255528961254;43.0595945529077;21.992601773546255;33.755082736068914;23.098760557972298;14.107122343796602;16.317737693783226;23.354090148597344;11.711582002151177;12.170976185649483;24.532149327509554;17.825000794830427;16.392841898806868;27.315944276770573;32.99027224620038;13.992500029660563;31.986382215986794;26.60549196109446;19.098993514943338;29.53803051717189;27.27892267199963;19.33849349297559;26.146287146824346;28.579197261992835;3.932829597415829;33.79702173769284;18.01732295337495;26.260323208754752;36.294984621517344;13.489807133196573;11.285299478114439;16.649063394131183;30.02389803702185;29.17757904295295;34.121219806633526;15.141270030904865;18.78882816625244;17.11270655652026;9.84433456575181;30.761795448575754;38.46971726800939;11.78345232844457;27.252419984750272;23.831276483336847;20.03555998294692;31.22747581337507;26.93466966765177;13.462563145536175;28.46378110095917;37.6309009692135;6.382597451794158;40.08794370685251;31.733598429923514;25.213070393781237;27.123663227237902;33.4986790422314;11.283590804070998;36.655017318069746;10.361916461510353;23.19020719749733;17.808828144256125;16.85529157767807;27.934701787783336;2.274985654563268;4.409611350166712;27.49518133018518;16.48411538811238;9.987863729012942;30.278205003214236;31.955885726870225;12.209241110341404;40.82165734067014;23.30395286181106;10.416676331026805;26.881279018680136;23.640566178259427;10.043896012189467;23.84002619867978;23.458343771230044;1.975998143989669;32.540386385523774;32.89954055187512;43.91211848377897;10.531033935615026;35.823788974620385;25.563182766905857;26.624773844308933;32.48287094024507;26.57433177522687;24.295203274425866;31.3266225715376;9.579855211888704;29.36360871349142;17.38963833908957;23.118197221397995;27.58667873339536;37.08649109445831;31.855744432673397;13.914823631521964;24.069697275220015;21.128277015083054;31.41375759613188;23.092008173335778;24.701883363336584;2.55617556779598;27.20866162040422;20.20893043811004;36.98379685656603;29.23019591146746;32.21115203450722;20.926322739989416;25.3802610018398;34.04972735327112;30.721126795572268;30.66406986063009;6.563777938729666;29.23245856941085;22.15547068696758;18.866003793958043;41.97088153658082;20.596571915114932;29.95855513507497;27.323405289643695;14.209617058142078;30.78894955801766;27.153493747244223;30.379199024645978;13.9118267625444;24.848658370785323;24.860194457743592;28.779958462746098;29.228029351022965;28.30509583560672;26.843393673627048;22.640576767970476;21.349382556487765;32.36086978768924;12.015387604708664;11.471457429558162;33.44071875171802;15.434701772242077;33.335058312476775;26.21109018271637;17.26040713302773;25.93137221054388;12.782396138977512;15.899763752693104;29.55733785139168;34.67525707575746;5.154333380610435;36.73994958611455;11.187960036690187;30.061738844240317;29.777078956487664;15.629277710662627;11.478804461626803;31.92412780355396;27.978457869588222;14.956152271903608;31.84630575544251;25.118477186844764;34.50203232083439;25.488893247193058;32.51364534579754;35.274978261092606;10.069673922452454;14.00441720272223;38.537482424757215;10.591026575057057;33.21751261589556;11.481627372303505;32.557025795260664;33.884792151470045;37.999043565329764;11.802102014866936;25.644151669878063;30.45429627339858;28.092778346849613;21.627782256960362;17.009616913739542;11.061106356219554;29.203128702297292;25.488638018856086;22.144782062431425;13.629733087138208;3.9103492087497638;12.26978733758016;18.59220377346942;8.73432990972845;37.69483476591981;25.906976651787744;41.672317214777;20.43128705520675;20.80821669013184;4.268156998244582;16.684193250002945;6.028294703333673;19.09504766636751;36.47851554700133;18.70703997190372;22.368554373774867;17.328021599792585;23.326218473739903;21.823209192574893;7.1591354644732785;6.837579576995647;27.08632284928588;4.629026362020348;30.615581465722133;28.119314045341184;33.09885242823198;28.295288461775996;8.964904939689566;30.0477975548376;2.3780606521466603;23.033045318240653;33.98456184047408;31.336959164192226;37.16177362216746;9.318214876449124;30.906698296297087;28.65587557106071;29.126407782691494;43.00689180490734;11.322820708367104;25.701939403564225;30.566182656249286;19.6818463776083;15.374133343804235;37.93555393697674;31.369240395564937;22.09310395864746;26.995700217073214;23.362175164631932;36.557876332588314;8.933248754874151;34.6379109380301;25.12496003033601;14.502245256879137;36.78197254679779;32.722107815816344;27.213140267345178;28.249886002973007;37.87127722898887;26.742708344977775;30.391466207592572;21.65287386219674;22.367879916273147;39.04978924785847;4.660539980736952;12.893759194484907;23.922560828703695;27.19346691419132;30.84775082134348;22.45373456838201;34.311275487023266;32.6432293686972;12.990409869983937;14.559776329147557;22.360823099580568;35.85875254819979;9.658746967420281;34.03063538117903;33.28666610016494;22.752262841331202;5.465129692897384;5.529642327545011;22.31906811832737;33.59283792675882;26.798768661287603;22.71549721666859;28.891903187360047;9.118614624488915;18.616437001715468;7.568031178661329;29.417412903302203;5.383080427445165;23.226732480403275;8.674717899569988;41.71341386794906;33.58287088879894;31.510335715806026;34.85410611993604;35.74840757440972;24.217399877988914;17.308702492795774;41.375391254348806;22.701800209363274;15.161217968498358;28.068223557148368;22.246298517718365;15.276581674536253;38.329051552536264;24.008403409183376;10.720847324907437;16.90972910733532;13.366940957978155;22.547514534429205;34.6669973681461;23.49132988274043;40.24036626027137;17.621667172672478;31.68098235441546;32.59603949842106;22.38039671445439;36.32391396459366;9.543563528793184;20.99393339939956;29.719538307571682;26.18894643731678;24.980134555304677;16.02908132670938;16.411561886540966;8.311466504053278;29.34007427320733;31.898833724796415;39.019807809888455;15.70430057301928;42.85924135627044;28.95122286281751;32.00144536201081;13.23226262512188;25.26721989093342;18.642374816033463;17.863468192610043;9.366743580452953;25.635105370248944;6.533028027317848;26.21362125121071;20.845128111389933;23.128862539537824;30.293918966112223;21.084643795954214;14.614206587055527;16.456397198392636;19.307601896076605;32.49652345031896;27.15900486493355;45.40988622585235;29.8895158541091;30.088281061057465;33.53712758986912;17.13136694868318;28.26702711741895;4.696529305047657;35.672734578865914;41.219018639051825;24.731889497186863;1.9045366862952064;31.958144119551008;10.15563114093206;25.897667234130584;21.83210580172064;6.645012832387482;31.866712578397077;23.79898928625109;32.21968718049677;30.33567455868755;30.930495214897867;15.840115443627628;23.817493793862383;10.447391417026042;28.167710716276673;14.367367133557279;12.126454246510397;8.152246471192624;36.42712376680219;3.49523033388337;24.193203750912783;9.776940869106989;35.1228024418917;29.357987176746587;36.30213667461503;20.928162204889606;27.090639456749308;11.495380163123192;32.33202828076926;7.550987780728601;27.52196821981503;19.467388199995618;26.03375743632905;28.731746773297598;27.389570446953776;38.45969209891808;33.65761289102273;27.152244433055863;3.0468294285123454;20.996414199820915;23.31541975510244;28.34785415283048;19.425936410475423;19.147417523706103;17.577633431935446;32.138519300263475;30.79832846631306;32.63992021260503;14.705367726300082;11.144088695594952;21.860429212956806;18.70919977178854;39.52918862646738;13.59720852244896;19.663404399988053;21.00755346576983;22.345355882198486;20.49749308984251;33.92765159632067;39.06694289056659;17.70609591504228;29.461246101925763;11.712028026627793;26.73583912893201;34.96401259313264;9.660098405652793;4.494436248536662;4.874519729232516;17.65553938069297;20.81239772647491;5.539380384630435;30.67777782176474;22.33873124291897;28.94804722816403;24.878199027850126;5.194348767292961;13.510795068432477;38.15954965523113;19.145834365264456;28.783791238114922;27.50479169910127;8.000072301969837;12.315273889607646;18.240882791704646;36.146189660553965;18.5831214484104;36.02487901023342;8.560745419254157;17.552138458394307;26.336415790307104;13.507366514542612;14.093769084486937;8.74078780539003;24.47418856519796;4.321491621350229;22.95297445573226;13.872197507265922;24.530674424017178;12.563572387468408;28.504377706091745;30.271537874331383;11.551919184437557;37.349552154472626;31.659644205671405;36.00197332664429;16.24012838884919;28.535032572015435;30.220906578683984;17.709690949126077;30.075638022767897;25.245506245524968;38.61127965755524;21.889615853266292;19.212169219548798;37.73507873755264;25.53971600157468;24.019072424540028;26.738647989790206;28.767559872549413;7.165564701012411;30.838548846110704;32.902840066714056;10.930363889876206;30.754519638063968;31.916108393908996;11.461350834897;18.471342432616073;27.469366259775562;16.32061649333429;10.882449358245003;32.13217998404496;6.369384485732985;22.42518733679437;30.886232464897912;24.130671715284006;14.803922430297787;36.70921422950118;30.353148971003176;18.001971995421925;21.762196317502134;27.949487751854413;28.652592265177702;32.96969334481174;15.839821201418964;23.704482841613967;39.00157989471393;3.4184182581691918;36.46342487474937;15.53274952041559;11.736891245410627;16.129234111192044;23.71275471545657;34.322743087703365;33.60886855845982;13.118313426567287;15.389480699150075;27.82039913144145;20.02639095243591;2.7298562029463604;21.078149434682487;24.723969760179234;29.883033612999032;30.69425441646015;31.66821484293231;17.085226114995045;23.79565938002609;33.18711518012345;36.51118261481725;28.257309710583783;22.260842180828654;23.040132704334226;20.285398461007297;31.669891316339335;21.6267452573124;15.404455271373049;18.724074077827996;14.724739039962765;5.837182777405503;19.186766975764606;33.639382227103305;23.36826749742978;25.520258538687393;4.542122475557603;33.213556057340575;38.933077712439065;7.787119592543568;23.87071828505586;30.65904471894386;32.80553977711705;6.06990460229249;16.730814094553647;36.729783688588256;12.971792939774172;31.454957436054286;28.469774069443467;30.75343608958401;12.060886658461508;35.35274863032519;22.87374274967101;28.718611603479207;6.663744219380542;31.49326183476096;15.696701021702959;16.210604177947992;12.230834370280533;4.5267036633435564;32.95969285124513;10.310129385872935;36.9231109351096;34.207940973771905;26.810216934174434;24.33498586964037;15.7184250340362;28.890856807137148;30.69445595166128;9.28959621498903;17.027357447727923;38.46958779403278;41.20182048530669;36.3115797942082;27.18645982922085;32.62282013872616;19.252271494353828;27.780290415843584;26.166023272070344;37.09982749009937;2.5510994800216285;26.48439461609052;26.129371516541916;13.399618936474404;19.021823925178165;7.909064536444785;14.394638794528172;13.476408188152636;26.291353474083497;22.474520226256452;5.675909680000371;30.119950625538102;17.923453959553868;31.582855060811458;33.33747754754325;7.455542691549527;15.00606351963787;38.93002811509767;41.394863815726055;34.827942598848686;6.016734517790814;22.302479931657594;34.52845657877425;28.72295905833672;13.95764644745289;8.296369554321766;28.01012971590977;11.687453006977407;36.350046284168634;29.26171048414526;34.726182183243644;2.7059327053270423;32.23564953806947;22.63887314470585;22.681353894360253;40.997871519947715;31.902726689551507;4.532805394037411;42.5656668689528;38.19434963445299;31.6007901341235;20.71272456525116;42.02866611312779;19.03128354634943;22.079998091215806;37.48421518918289;25.15157188378044;20.71003465392815;31.62668684245646;31.25934374023617;33.415631859602136;33.20073698412593;30.671777412077606;29.64246680104701;26.350211519093875;12.599487072678683;29.03819892889811;28.412838267813363;27.011924642659068;1.996039582389754;15.75909828416641;5.897866032108273;28.389160820541097;36.98890576093343;32.46684913277477;27.66039098792619;26.44812604373375;19.190894505961005;40.57968738916147;10.245502158478706;7.079978598381509;37.62558634744542;13.257251683750841;21.36748147324457;20.443554176997324;11.626587571895023;30.614203413559697;32.30384508459674;16.442016063975117;29.263723662340198;42.05220751488156;28.461585366511365;30.55470196422518;27.33846042266542;22.37054150138099;26.479368091485117;19.157285001256895;10.555488431587719;22.62750022513758;29.136172032063758;32.345347512110045;17.503143981875724;18.04429510966084;17.319942223256113;25.7716493018976;30.889229230128738;12.487171355811054;23.230008845682654;17.495229728931992;27.725988965334675;7.605382481010393;29.23790788980943;19.99939261697443;5.3257730064760915;11.52578734983482;32.285390287250515;35.91606147577533;21.40700592335539;26.030536309788165;28.489756822407934;17.31164991780274;25.094976208287974;23.239943280385646;9.459146395016411;15.384604845439524;27.607213072477638;39.8427139631843;24.429536877781715;25.018707694336012;9.577871514247134;25.480537275996394;5.18606683254647;9.625599139119949;21.630594506730738;26.90087182768291;8.678261020990226;35.91338878751192;31.075816678413112;46.59571270133999;35.69565176663821;12.998261839877928;30.85360292457449;15.287275775105812;36.57554130635279;28.458104267366675;16.97027366953991;45.17741705597677;23.16669037445241;29.493470822437878;22.70189350713946;29.227284036398647;17.56470180178295;16.291879222262736;16.993513457263415;26.864456538005413;34.667161102883696;40.37009250105003;14.151903181981094;25.263049351957036;13.463641305023422;28.79107496056247;29.2663941760168;24.79190390511063;23.449795964737593;29.803048579383862;28.88680032321039;15.329653938699044;12.264639224784942;36.80401554001705;29.886270557505977;23.506526836721005;8.709009151805308;27.92916468763257;28.67438822044463;23.55709271730797;4.72529591577181;26.067071012843275;25.272303008741687;2.732651553169127;28.34979640701693;10.315504414714791;22.73836990266368;31.528084241132596;25.331187885124823;3.7820209823529822;28.412068659244387;24.989028681853895;21.838050704819995;25.717409941319268;24.888047301649607;8.139911147946634;22.846669833105764;14.739429983457859;36.74954438757715;9.797432017854058;5.436106983097014;4.518678524233965;31.419033028854912;24.35806995993367;32.71328296554765;29.931519623151537;16.357451382366488;10.017652306181173;18.474492456279997;28.566007962745548;28.881007324946253;30.507898028894058;42.881222851193115;33.29570069403502;25.45282888291629;30.88564371600721;22.425682011243165;3.845840888737942;24.539030363900633;24.852551493593545;2.2600913255235957;3.962639881476851;33.66969988615839;21.97356175858206;22.90839258275259;21.730460460094363;33.14595201495836;31.061346573850187;33.09112763708353;26.27365178510982;28.776382114506244;35.66396657729185;16.41649701070868;29.725647287862;37.93215639992173;14.319132559413916;34.84497252910133;21.796035652210666;4.3073790887796415;6.103092056764729;26.907130670661655;25.084430444285843;10.41119520225073;24.47088496689418;31.301288023226505;23.534257591503216;24.24779407520725;33.35816872481021;27.637539581667845;22.510983630759284;23.555157269378075;29.773253035859042;36.9819683533442;15.450322657693059;34.356935713850845;12.872040089680604;35.55143507155722;13.67568127873176;17.247951549523112;17.21052054635406;27.99359122251455;26.70442015318963;28.42921156146129;39.348001947983896;35.19776097108502;14.753911101428768;13.838104769298354;21.225032634105933;12.84437339772114;30.506161277067083;19.895018649144152;21.68726336118958;27.523345376484393;13.316937951983773;25.728735489512296;26.051001896289215;39.227809308389794;20.8913731387014;5.715047176500672;18.42690671125736;40.84730690094936;27.22691656586182;19.978842771887933;11.683876639514645;15.473544642277073;10.879723878138073;20.23760236363082;7.536903215620726;22.375627251724865;17.674392616676712;32.98009409880601;33.679716417190775;37.122581494805665;28.966025724230025;4.867831150542288;28.81446195113973;16.083760982196438;16.37128591928861;30.667472600068074;33.23924476585693;13.94067539808881;18.32925005644702;28.221303322474323;30.732951238323817;33.018768053513064;19.07759285447273;28.268853923122208;7.814950632771928;29.83303304591162;30.6121055918867;16.483430385670953;25.551838431920046;15.718174890269266;28.43385572225784;33.9119527589341;26.85494281962694;24.65823172757793;17.136013450274625;19.065856904512295;19.01427492596653;22.088081070858006;22.144807317645835;14.302472568725866;19.3664907616187;21.5473707290148;28.100381924357002;35.52544063241305;31.707115313617013;27.39172163383715;24.328760369587048;28.976703735406797;15.148189216519777;20.409746825318273;6.293888139669645;28.0505469734173;20.55670016635266;5.015194433976875;30.64724563999638;22.312630463751475;37.76797403273355;35.46036661196313;33.71288051716721;22.97234149759045;31.977537402477147;24.976156441651344;5.6684809922018635;23.340161242734414;9.483925945661397;27.220431863608844;30.877457675885143;29.00850986231271;37.25368201421207;14.918305550277243;29.704190584846756;36.56798010260027;36.249040449398244;36.907759651481356;31.891788124071166;45.0622651120691;16.45401750522031;8.94208306400911;16.850342024448082;27.236393216287514;23.698885617808802;26.053246825591966;7.798866107475899;13.92459469049763;21.705282530511276;36.3280185089004;32.40736049114157;23.191516432049845;26.209953571683766;19.286027195022932;23.684646480479007;26.657066192644304;32.575674181697885;37.556800090453024;13.504231499660694;23.997293872252584;13.403988039369054;36.17076929905883;27.05686657702062;15.145735410034778;38.80867388730498;29.340610090950868;26.045351687185025;28.573664985696155;22.608114509921183;7.005213496257242;7.439966307624615;19.673749620759818;45.04836421784728;32.5970617965454;22.70132756175216;20.139159634637313;22.69241527535194;10.705951298960281;38.856937398645705;30.936515499492966;37.48035675432871;16.8718167536223;42.51453748856785;35.16500554930737;26.739258710832367;33.751455262366356;22.079307525706074;35.95134152156453;39.920374894127065;32.24617796733593;29.657742654883883;25.23098204094025;21.801056946158543;20.344477843751047;22.31098933773715;29.822456227888182;16.011414535089703;30.465363407480048;2.8873884607084404;12.107932327150793;12.20367521460278;16.583030637578137;45.898711372582206;24.424067504557375;24.08593647335565;32.824945933048255;22.584834666101454;27.904254010391952;26.458569295302265;10.252727912678216;21.287911355457414;8.3923607830425;6.405502165446176;32.37191165312071;12.085466425213795;7.657513647834707;27.86834424605724;30.543289574632404;31.854557185273304;39.21072642555679;6.314495913523417;30.549134612702712;28.342974767899157;24.255417769129817;37.909433910746195;34.247273032285236;24.667342238836124;29.959179880121425;29.97568654805621;17.184940931265913;19.611115789051063;44.935230682597435;34.801110125746526;26.394407895121606;36.914882248437735;12.861487687488735;31.68185475267723;22.02636778119467;30.063737724998465;3.834809007394783;29.652595260865787;37.43657184952328;23.905683127704297;36.35598095420239;20.995254558626684;22.754386697704465;17.80574165259145;29.54582349291559;38.280987804726074;22.68179547224763;24.08933978188639;12.361342051137637;33.9025452436301;32.5096963715228;23.26262756790095;0.5781490623354958;12.597985099528413;30.88958444102074;17.513045018439367;20.8859477535435;28.190035221594517;25.19090503810567;4.178817388053307;2.823453144514805;21.20437423125054;3.9957937297246855;28.90905220724793;36.422183257665615;22.867742811251084;14.114668131868054;19.65335865052919;21.77875749778246;25.717607024212594;20.446971026187665;23.295960591790312;38.41766170396464;5.785122208250229;15.77031988772279;8.059256710809839;22.095156572988817;37.63498666919482;39.286094541676746;7.09620677989394;20.917392952320093;14.965797841586035;4.1794542617617;19.341137053974617;40.57640723991757;29.077016156697546;34.8402170908391;25.64760710245796;14.222021740703331;13.207721724592627;24.64973109432568;4.840124678951758;39.20320699666906;31.308244997493023;34.83212251931576;29.043373146362367;26.771095416806283;8.569188594342407;23.049069104615096;31.28858842858778;16.526581588232034;33.528947311576815;35.0285076689509;32.55651451618569;8.30120840199688;31.610706340887653;37.93045956347696;10.292822333124384;35.71161488522387;32.057081056326076;40.65087016435432;11.261684662856675;23.433219863079874;16.117939510144133;11.634095385317977;37.643706415545324;23.735772004144074;18.59067638610988;34.85591561171279;11.460030678515642;38.76097075771479;19.45884234672492;11.99764433974178;9.810880468037006;10.465058069822248;22.92692439169626;24.835390574581623;34.661749309668174;18.415961078259993;35.466947127900596;22.03028377383536;17.28297812830485;30.297856043519946;37.22270554035913;23.343969831198216;17.80492635071908;9.229893200179554;37.04950900516884;23.48696856490038;39.663995371229014;14.030545310487756;29.95325996295725;23.153549292932368;28.23697259132663;34.78921418639656;24.70671400582615;7.551224712462332;40.27971273561452;31.72230616702686;13.264555011927229;25.446191372655342;23.91450879524871;15.452534555285341;28.828482947699417;28.482216094543794;33.48247371751213;34.63140721321486;21.287795977600567;5.336376753869095;29.918783374154078;33.646873178239346;7.756296519796563;36.898420361860865;38.25482916072851;33.84110789495096;33.24826965276923;15.714036927179988;17.873764783804674;28.99926923673351;20.927992381439214;3.85070901603675;15.679996052392681;
10.692304566259969;29.079528501158467;18.982987628914767;0.0;36.799802058438026;22.11539963041042;15.41941162001756;0.6384427504467117;37.79041785441182;37.146897641384435;6.164037595083932;10.80725415679113;36.33032039976823;18.8076404466336;16.33436960264005;22.966251357506856;39.179727073194435;36.3718961747344;24.17705101819537;30.95257178367181;27.27607140552615;7.94661374840934;10.627561488397074;16.798729925451944;28.646345445577218;41.3448289625721;12.325298327533412;14.453261857698926;16.866823646469943;47.401336978635555;44.39165210392518;13.408698496015193;34.60244473240203;6.050683786610906;20.204847391815285;22.968932791767948;23.90293872091477;32.91404447444098;3.7933981249763478;43.81389234218513;14.230745811030262;36.25194736609195;15.25116879125017;36.762710713716565;23.340477641115783;32.59964183870017;27.21175435106461;42.89095281072467;35.43486337428293;22.890446363171026;37.75927696111749;16.46847476885704;18.778858236382092;12.866666130993192;13.888537958323742;24.73252374889505;23.86217750899507;14.51248848804539;42.52850067040231;13.758824905358397;29.18722224044446;16.664736447603687;4.424229582531837;49.86757495159552;27.566777980187496;15.759393819506581;10.2480010018891;24.460287793889528;12.50891698323989;47.236306422306356;20.467056824349388;43.87843242114618;46.44006410927253;8.58694160094884;24.628894867541348;25.08487855117967;27.159860710842278;33.77946374402557;41.98334264833597;17.07954059642944;11.520196596606883;14.508960149654321;47.488729439272234;15.417157505247443;27.187081209605484;22.012239336469076;20.003422024634332;23.003070164204576;36.121438101401836;39.82826537580323;16.22252011351222;21.57648695005904;22.575304346974658;18.908272260736187;47.88361829407791;19.21879971156918;43.16068813441969;11.364757324727433;13.677342519583794;12.266809768688837;29.178335098950463;13.259178715589734;16.21575815615187;29.105668483560798;40.34076421352996;12.463207264416386;22.433557528867862;18.332060793621746;30.18867775945365;12.8508364556389;11.16117156003457;19.649381437682724;22.446711299439205;51.86888870791323;13.518549029973101;15.535005661268382;10.304979837171153;34.67093012058523;49.81298655564241;40.329390297670464;14.553515563451585;8.074533352152827;28.262829413958222;9.318798633241279;42.630473089956816;12.112840918256286;44.54427238626968;3.7968761100747317;14.793119191754357;13.825862096661476;34.72714498650698;6.462842473643182;51.53137640989972;14.888711853852618;13.12624323441556;18.56972599788237;15.979765031789482;13.967419938684452;2.722680291234202;12.930423195999396;14.464858253431078;13.407561667287611;12.42337522788679;5.700556999045988;7.566680300912991;35.51290705771922;12.657298657100258;8.167961076570053;24.25338096031041;20.35046088847903;29.335521188418575;12.453648285424551;16.942901502454234;22.222785845164125;24.632947760188813;45.47906959033511;43.9466226658364;28.864446879432904;22.6676262834063;17.549812965299253;10.421010181623195;27.886213083421378;14.046565814076644;22.71366781942788;33.219122481674674;4.643882280676695;16.41126978228667;19.97875826502033;36.42904472392216;9.382736507027893;33.66508290393563;34.064498137383396;31.242933541861216;47.166881492126045;39.346898253132096;12.065793781846004;48.227448599279825;11.265981433829133;38.588074058786376;22.47362643492499;21.342676522458135;30.79596154074467;21.099429966323047;31.536139054914425;12.474374493812384;17.16054493757148;25.765054580864152;9.750574076869041;20.778739541892786;48.80971153870746;31.26585621709933;22.689137391934537;47.289403189910225;6.267020583241592;49.29199070689472;13.661254652960393;8.993480182073867;30.351998839398153;5.964205989749569;21.337867109562172;16.646455455044716;9.246075546962427;42.98815906963106;37.97473734726426;11.015713947753062;30.98188085164436;7.898636297194121;44.36873837856364;38.3590879445468;16.448248681523772;38.533752244486664;50.42233434997473;12.905139791171983;14.828444242058481;18.360237310458036;45.27581137013715;6.231089465755196;28.35546198398028;46.81037283160271;42.866897354568756;31.05873121684451;35.52827950501449;17.815532740498487;25.77795993560202;15.648977465072623;22.50422513304884;22.97706043212216;13.139359390460212;39.744662407997446;12.447888751203662;50.063985691299834;38.58353759605184;48.126823176714474;43.101431532824336;24.537136051540205;44.08864256483751;47.59087149188429;31.221197438882754;14.537094523898755;16.319993909436732;13.543524032767579;38.51218444623245;44.56894529223525;6.258131249215119;45.53926570097521;18.853243956567486;49.16474518051698;23.093031907408953;25.718523302765888;32.1435479892261;28.47494857293079;36.141519184284334;7.995041716923545;22.26103977791129;15.284501746912795;4.48439115776852;52.01056058791548;30.273535731478884;26.158475260920273;48.24003369013812;44.951108304914904;36.24144904805692;31.60534828956226;33.21780252793916;4.550927195620029;7.396317946117533;8.113455516037407;16.970457001533187;47.33577687420379;20.28093316698529;9.013557841222232;20.72761921654707;18.56208159736663;7.066671851362564;51.866991215323075;13.18742780792078;29.101520492604514;28.34343909446457;1.8464864113101314;10.080469337964145;17.001737602574185;43.587833646021366;8.521084689942914;11.605864657366254;40.018451735024854;12.554933052642484;34.88666502076151;10.979563310673694;16.23561845652953;16.878622084284178;31.182342706754607;3.1662388898825804;33.97030554875157;40.4565369209366;50.9102118087246;15.314949084327575;31.397375030767307;41.24464899154645;21.555185089197714;4.911433205850566;25.494979665970064;25.36342053645509;7.768219757321365;46.13578221546329;20.73363555213995;9.633453772459761;6.509175915102075;4.564878330926063;1.9259872213465492;12.303137601769992;0.4713409172032073;22.926522815171346;23.989221755529215;41.54757988682957;37.97892140286471;9.679908735565531;13.239277020302247;14.631529800263936;16.572895550176597;15.79759883989048;14.139030569916017;30.974755109897494;5.938949832058808;19.76525927089071;30.879129018726964;17.461537512385238;17.128641422065762;23.78621675933823;43.224326165639646;18.33008152729402;22.705354895407982;6.356456261774475;24.000573426555395;9.47092708771833;39.56079874674114;39.32569799435944;18.01712514278215;22.717655305512892;0.5024218634368778;48.18578131729046;49.67971078988621;21.544737658405534;35.42216123707762;10.328715430727199;14.634469668511882;43.09811451368917;22.188258112229246;29.787074059240297;51.01916603467835;19.97282048477634;49.317249997894386;31.55978450042291;13.064980396803543;26.36217652819078;18.496486035267168;7.279410840893722;23.580750264248373;8.98880868720379;31.428748316382524;18.68444892307371;16.86280301432163;15.959238238101943;22.895756603986886;48.87237071326923;10.534996459314211;26.26767527541691;42.20470938944093;30.496192280310414;22.46825681874683;18.613433352774233;40.044465218221994;15.058185759401244;39.82618630295801;31.898129641099057;15.375879463181482;44.26296819916434;16.101559877927716;25.323453821305133;4.502629008325282;40.55769144680111;17.44823393975996;47.40865760831921;9.02925055985251;26.753336849673783;6.634925820082328;9.85675990548726;40.255684428427365;44.857526170272656;18.723092277075818;8.65319439946946;25.455192224308412;5.676869601940962;19.474738974474192;41.85484180130566;30.151296120112296;36.44300847725523;43.35038783295764;25.358599891120704;21.200973551345406;17.758350348835314;18.012958335907467;18.82489665229258;35.097384066392785;15.66050232142774;17.894961380722865;13.093343995174846;29.303653417942215;8.71819000645557;27.469391287833083;43.7295243911025;18.55339140263829;20.158276210080267;14.967067144507254;7.43902210740094;28.705657677279387;40.74723698960446;14.794416077475287;21.645930790717074;46.10968285225296;30.202311261371495;22.329862362029427;31.264777405948784;15.685715144541845;22.018769296175563;16.40523960192891;11.562248242331513;17.62934533544431;48.55803440897988;47.00041925012876;52.457610614403805;11.070297780466477;43.160942922367376;14.592072657437857;8.142318228321809;15.006587664314436;10.012245411124793;39.58107150551374;12.944112498468684;11.274051792857893;22.486651759410186;11.433782079611904;22.559282792964453;8.680700264229769;18.191886935289688;13.496229118968943;5.195004982799462;11.646940808792554;9.376443235781569;38.59691079716329;37.19360150739745;12.547966077935866;19.77399580008253;13.425791737998795;38.081495791024885;18.86448438807928;14.465874058502955;39.19300572771258;25.82741993116451;17.532186927031507;44.940889784019255;42.94444303430755;28.955278519659622;13.418674575699898;16.688978397674664;8.28308751332217;25.98454876499673;23.127330886001634;21.337068718434733;46.9801529036831;39.55644848127022;28.92096518447867;45.98215744229362;36.40655022719833;44.59963535005431;26.76711645453512;6.202951069946385;7.062137964195148;11.942003889640198;21.28044482722095;20.699486324615364;8.517106373020201;27.90922630240127;16.485427153515374;13.707687496741674;7.372956690476361;10.506045928188017;14.539957065975338;7.951358478662437;49.12816807475201;42.1073601983153;27.936996097434093;17.54777492349739;31.08248109617987;26.57386593912188;24.92672225889165;50.48223781335202;22.32555862483622;40.951736961759515;8.33397920917465;16.888515194293426;12.98836172090086;9.604237230757017;29.77723712702023;47.98608681183659;40.70384795816343;4.0673262151300476;44.36147961595619;30.609948170700026;15.594235128725497;12.366613717177538;48.73918793393593;52.00599931914994;27.5702255661769;30.421659803298713;49.32795509047153;11.50826836487746;49.011225046804455;26.420472563388383;39.20287923112705;41.44744346870203;48.54560263253728;16.559106526449575;37.17186102941259;21.46200151549411;38.02325614717422;24.587104662916538;9.56343829641234;29.663871418838166;11.44922740765513;9.148883587008738;29.891391648710535;8.263458298901616;21.094118883207557;21.959807324868233;15.028168830424192;12.780972360605613;45.48615141977557;11.93562938548999;49.79196974598485;6.130091477664795;25.716703580943882;23.19623052367542;32.20490849193158;19.160744251735164;32.49876968205926;17.615989538845376;29.70267471617254;17.946715259146078;5.273126570794371;27.335463733177125;22.153545151394855;18.248248919289367;25.139150896989886;23.423018671768123;14.777313215225973;16.732611125912133;27.105843980932878;43.93500457635681;9.317719364401162;11.906027817216502;46.61128824154153;21.35895561214067;14.190751990841118;42.11180247453825;45.064063043849785;18.84846701305853;18.18136284880345;47.85646263526784;18.455315173250586;36.61873146865686;51.518929904419366;12.421655501809171;7.6948205779523855;12.577099331170981;34.18666680024695;14.717217619944678;18.96203518740893;15.865814836442333;33.82958441478787;22.244830262442953;4.686671420464481;18.446059072959287;27.77296825792098;47.599947833016046;42.666802870907254;32.727971568611956;41.84246484851929;15.625648932126307;17.72471637807827;37.99522557681556;46.65924776857499;7.9323393285091095;11.409502099237665;8.468451089040089;3.385726639181907;49.208785280441916;20.22843483346084;17.543736045403396;4.967965563832431;9.248694244653809;12.446586202938757;27.396007937223423;15.364691729119818;14.374566313443703;17.253709377832177;6.670126651878171;32.39695001786052;17.961393868400297;9.385942546946502;50.96772976632955;14.438919145026183;32.4868407409729;23.9608765814482;13.481962120115861;11.346686400529645;14.610359516777397;8.967881103588638;12.114605654268313;37.311778395420205;10.494383947144037;5.087443511727201;14.79919681307484;28.92739756866557;16.876579206116208;21.539419255463;10.649265768902131;51.21861617083982;35.3231889491829;20.64772102869651;47.992963982792524;17.234306219178436;10.405819232133938;34.0777575492133;51.70662644605366;12.262607806473364;21.263115630513372;35.00868124510149;3.531849149198404;4.181272048388404;49.07448794600211;14.844763669463497;28.01310680780037;4.628714995937405;20.01772811119895;39.516839232360795;16.04338135418089;26.161562179068657;45.48311031714524;16.637357931109058;45.03325418896727;46.193875835882345;13.93033418557784;50.88769787987819;12.097674555828428;14.12912223854113;26.222766740666028;29.363575043342426;26.1435567442937;23.591932033519754;2.573224285276252;23.309495543809273;45.90929123227226;17.312954568036275;20.09361537379866;32.7165114640039;48.810284799164094;11.328250625178278;46.60309081130159;21.96760145482688;40.960548556787394;34.01214153090416;33.63843725326101;12.841944306856139;6.653104155888093;19.22913167578442;7.238645721432381;36.520384478356014;35.34514077500799;19.06782021806666;2.8770594523620003;31.033767658692547;24.196443026488154;36.96148057346072;17.051408646309863;23.131313236117748;52.478996031744764;34.36529325182877;43.39103599542904;47.517759720882815;2.648419013388407;42.12123217998661;14.288407234396974;45.544531137671825;22.39600855260773;11.940190461171246;20.5906233760995;47.9017963085107;28.957343345132777;13.16813814019388;23.148877526574328;23.94018751767266;45.28210024073342;14.333276332096883;42.30545603092634;47.35485336863381;31.451334964494084;23.220462189120443;36.319385944411806;9.422364767080863;16.926244656033436;32.67348910433393;26.985097548620086;21.033929745756634;17.810823008740268;19.907724258833856;6.471064835402465;16.082273257305637;16.68076136262729;43.94661063940823;52.917023407172586;10.483907180175187;13.68740022202924;12.059777298457746;14.26571323345141;23.73274840098408;35.50378034907609;15.09394390535024;33.98252497637546;18.728102813893464;19.349984154989265;19.495716153073726;50.57293999571223;40.86761267262776;19.423380861505706;6.393771359895579;38.359588479973;39.11309210610082;1.8966821308534372;36.728504660605;26.74668436750052;14.389422851934503;45.677000381883055;15.337075421170566;29.31180893543066;15.024894314345504;3.876376094386175;1.1728028484191493;45.322596950850574;9.49960113947001;8.34693639206837;3.7697639252225104;6.892949077576093;19.583232497592928;46.58327448003397;46.76097046948662;16.708336337541994;40.45884784926624;15.57430790113151;29.587570208863873;48.47031793094935;12.803628673363137;19.39790411570939;14.242192404126738;2.2466085087463035;30.676900126100957;22.777995071751334;43.02973831916408;39.45168115888203;31.86547095083148;5.904861781424709;19.692363310103094;7.123037736213864;46.03798336129162;28.457336321250168;12.194084623049918;8.594215812263938;11.366695443071846;30.610385361892977;6.812872370355408;17.415276244122058;29.50031092352863;17.04302648562103;14.522760494068436;20.20768247153013;25.419792471080452;24.309420510684284;32.4968683036108;15.79445049337344;18.549085036117162;16.479722370004403;37.81475828405277;31.713801571860245;35.093870575884125;14.141937988504804;40.445793400134484;39.715875990477784;13.618123407157483;18.501906915537244;43.855426601951955;52.406423660300014;33.4112034343603;26.55968205720826;17.229716373750037;12.739804351863507;41.51416515588617;39.44490898302883;19.768871567498515;8.331609563352096;3.9855991591838196;44.4757661020392;26.481105502548484;5.088557585736489;13.251221018684719;10.238187305046036;15.475986739644554;17.353874091429393;14.799662304329141;23.69431116159175;17.354905673103243;31.879659597520863;7.522114048988337;35.27949805318039;19.510580106356986;4.541075368013397;19.36177581533134;40.949663985336905;25.229746159637404;37.94091628167845;34.241636929948726;8.512517086890757;32.62012286643169;18.3832663283857;13.592108720168941;3.600341257780978;30.39083065997476;29.205959457115476;35.64161983361781;48.68885260520303;15.360362323699748;33.504677724519986;47.03466035906533;20.704713942904178;17.556404279596418;6.078077360721543;14.74928603870526;34.279532615726495;9.783009427391711;48.51634311178395;49.59719585619729;6.003086105537358;27.815447041297144;44.98981773938606;27.918937579465677;18.42048784074787;37.040557671207836;19.438119633974257;41.67168603768344;37.68719494975668;44.50228524612478;8.771176417386114;41.512381191135425;14.493660513346782;18.371888622110877;15.618356979563195;25.93121489239778;19.805660052678448;31.810150581034264;38.889669248498535;27.922859376069976;4.076729938004272;26.468405178435038;4.703334881921532;19.641460237162416;33.78518665098646;49.94125950303302;4.422051869116743;12.184771722173732;17.821068693108728;16.71005005830642;20.250142887570576;11.63698956413626;10.11884291621178;35.85169191357652;13.937526379304087;25.05121888414184;17.539926421209184;50.99526625808943;28.677681735155556;15.566274256849805;11.944863184927385;43.60362146168428;7.604422687796892;52.348264339523034;19.282136197995598;38.39020497633782;13.277492975418388;47.931155953922264;21.9842016410009;7.215377857717702;16.642376116268203;23.500160691254806;48.195459645680195;15.314005050626378;40.469477015923594;17.07823298166307;33.908311587521084;10.880217158974775;32.61212413900097;22.110606858487138;11.802459834169287;19.776539804924266;8.010519329555857;19.585632493336565;22.43017827227594;17.499867521093925;36.2005168181407;47.395827872371946;17.581041395141717;43.126911424473604;34.46202010661272;18.24329262048883;21.51459134791868;18.64654472905366;9.201291303033186;21.273279950895965;7.583507573769644;19.60452863818667;18.13846631382622;25.41943566840866;35.75039609998398;28.27267716205233;19.572572028820936;16.790549768655904;16.307486774567636;40.97133495557946;16.631001388992647;15.065556688524683;26.068276911794474;19.957875029013678;48.494819336720475;50.75314219396437;23.236090302772887;14.427111493757728;15.988576777639885;37.67386927438478;17.204523799205848;16.70852308004139;15.980926209981222;7.525003877534287;47.800926746455964;40.287549290840374;44.975254929821;17.677384168319193;23.87936313474424;9.128025728672117;29.82826046114913;46.52784515126008;39.472122363100254;14.706725749278943;23.675658839711424;19.36410560190069;21.72338727987715;18.50994346201455;49.42680630674905;23.74378732407949;22.740328155030955;47.95587693614245;25.01485530845289;20.037944036835576;44.03320965715391;13.71737486693421;47.955505771291485;43.51440478285001;12.10006970272802;30.40270416020363;28.44216902405967;13.584581122017074;15.601767320362443;13.242526022233596;11.665347406708582;18.15273744243347;12.690851989603816;16.197495304333813;26.496196164503456;43.697893725126605;35.424399970043496;23.15993342970445;30.01476280182;9.237596416436768;50.5660173526966;23.50407555571659;12.060109790844844;49.878927414458396;5.75204690002796;10.955835664573456;19.853302690114447;14.36546588626741;30.31194273564328;40.03379755915029;20.19669145893303;45.29943324023684;51.87212990600689;21.15296131523515;11.663010418514396;14.861789220704477;32.52783794595496;38.996980974826805;30.717434831662505;26.60191984322473;10.432384887985078;44.210140838723824;34.214981819639185;3.001439442564872;10.635625791505849;2.7679604086845426;16.90947540213633;12.01572984757668;12.700081345960585;20.001775094952702;25.165717562596324;9.015352798978455;23.01741972093751;26.54323155076995;37.592495483858144;24.035962152715815;12.7106693909685;13.48337443255773;17.18957090721427;13.78073238996261;15.676433783318728;44.24766028879799;17.34278386469212;13.626440293417474;28.984811713808448;10.309082812626986;15.854013907382248;41.427115967645435;47.92561318093351;24.13045301835429;26.62548601670621;24.17931635655975;6.576653375266405;15.226155068443433;13.77348649327129;5.729187211658249;11.440493807455418;27.44503538057038;48.90455809955403;38.08900462158401;53.38713093576515;44.935356142984055;7.826834230389347;13.77544287404338;32.376529264540075;43.40180767893702;36.373482228333685;11.784899375107896;51.835035139374774;16.050519825656256;36.90490781445663;11.485207409801154;12.232686620011007;1.6516473853601015;31.92858564523235;27.487712006821525;8.304232567874745;17.315449199579284;21.58359138802621;30.33816673617637;25.63478637804808;23.8722493011262;12.994629195643165;43.48812310188851;42.2394827778437;21.41140849339248;24.445766115483014;35.185644956621225;5.621381569114363;30.15179300055392;42.61292835028001;12.073222828542239;8.456117515720546;22.69413545224733;9.916044918576313;44.73482005992063;27.20782150471627;20.584341742028823;24.46509908113177;24.485714333198096;21.619097973854934;10.431400324365315;21.18534141512414;6.2116372109700535;21.64868261793872;33.36315406738462;17.392911592285152;30.546286972086;31.379080147061078;8.847887078362934;7.90878725391222;7.763344719202034;17.503228906161233;7.204674835065709;13.949210360985864;46.56790706568934;13.634159292588654;18.143001326816524;14.932045824118406;46.60332102379791;32.259268723728766;48.27303571695555;25.535259656616375;32.0279430767438;12.907225119478369;31.668780234352564;14.76310798379444;42.084992966005515;32.58580444799366;23.96063472154656;49.46265756398396;21.03296260287916;40.262009608838355;9.6780918115642;21.20699384051333;5.655750880816571;36.92798994024281;19.586132573599173;15.685754891916012;15.970275309828425;4.802804397458281;27.05630608195617;7.387473088939277;16.31031709529286;20.868597431192867;15.309985799314713;37.99585533393174;15.753137038962889;45.15876151069125;30.28964600375343;26.75764579241306;19.1512266604602;25.31669855703077;44.23105836323113;8.385410325373584;16.835555982395153;17.672762314910987;9.624947767208166;13.572848012786704;8.584809641191612;18.376811445783478;13.286147323566675;6.171336599748423;17.15957980697218;47.82631922092334;35.3111139373028;34.95654558329928;11.978070950631388;13.125068693253699;50.62041108055166;6.22463591956925;16.66070953985704;10.626712807109215;41.3176151552748;31.518780684843733;2.6824578173409868;30.232645583278394;28.451795569150928;9.054100793092234;19.649216737697724;48.088512348362684;48.35733499236529;4.332448150409993;15.958049517572016;8.657712925682834;23.515590388642416;33.83728449539545;1.098467372411055;38.295729498991314;38.62704910391099;8.532579121838157;34.189205815184486;13.212302118100117;51.07404744609588;31.123431222216887;23.929379567659677;3.9114011578204178;22.075649066406225;10.321167420370157;11.627000540699491;23.19356925630405;20.821481667327227;24.40157691723455;28.06448317380882;26.5163949093934;23.146721478089308;30.931653775702337;15.071686040414207;49.21254719357425;18.510466388687213;25.99902365334629;14.479364360806889;21.27327412044369;13.925736414351574;30.292576258794153;17.084242989402274;46.903154460437314;22.713212396223398;25.63824760310147;13.594030434043995;40.877084098106494;17.07266761510939;16.785529984597517;38.40610462096702;12.332867328521303;19.988619500283743;45.88708377669759;17.606818532444823;12.706174264380277;23.265354000189735;19.10833647816254;47.27115361940577;8.051259271182605;35.77316784888306;35.21466117238751;10.271650157425174;13.583487285902189;15.042340769613853;3.8865868027194095;5.4585537541935425;26.149242296431638;17.227583179839552;41.489534086302854;16.989113885042197;12.726673247914638;38.335671616039505;33.39423327040948;14.090344313565824;14.379052222232378;7.780203876701045;16.90143605219721;9.161037709837007;23.404572977309645;23.936991630108555;21.855375833871268;18.535065051232635;50.65242317061487;52.308683223650945;44.38329607253767;28.351174828395028;14.204196757251527;37.824058957011665;13.95566180511871;6.36325828711578;28.336156280485557;13.21076336801135;12.441192454176848;14.934758706565317;44.179604942346806;8.423879848195545;32.96505867458617;18.18287603265414;53.02394114609527;48.4177561682432;14.617582216928799;53.10100566314799;8.184609240539304;10.444866580850789;7.733650216369187;17.499011460980697;9.588743315871316;13.097172692172224;14.82005151133707;10.589820156308141;16.986022746970058;53.26175119568263;14.130488042276259;8.815433311088889;17.240826838869612;24.327877127129554;16.675873924247423;10.859400669874416;34.38213873630295;46.57137222856896;10.18880400300271;5.066369143564931;5.601167148132008;44.364107459665526;11.465726352733068;12.233656237543457;45.674660347717534;26.91731178103415;32.88696800831321;32.62919566770112;33.76786269271403;16.17294334496762;26.413196285320677;36.467536058398125;52.96244297439555;36.50702464095301;27.02376146085485;30.44094148239075;13.574077939840425;13.187364276459022;48.391947941553575;17.680877959568864;48.78667947652096;8.677572352435016;50.62743738677832;52.09419715727047;25.80870385928557;39.68606530024265;28.560829661328736;17.001658165121302;49.088238872891594;13.84986552150833;19.66761753761211;32.38258518099057;34.07536266336751;28.041804060626237;35.472410231843966;20.364395218005523;5.036082467963232;11.494515830493615;21.6368378791811;16.402472873966833;19.755439308347576;15.182591499036127;52.792056341604365;14.678578561773502;10.457236927608376;46.42176719223324;3.6286283076600476;14.902128453719452;43.55615976831781;9.441537344285402;30.644242296830516;19.946031062194844;18.01325871476187;13.393725346685564;26.029286676724038;25.589312289958496;11.011111935469632;47.04519604927975;32.38032206343688;50.28269103691018;22.610151540077485;33.75182940334699;18.631770870307907;41.68853642551438;43.15352137042875;36.012560926156574;39.589795420748736;46.311087132599226;27.326447756047184;23.78908690213295;4.1957039359301165;51.803694903564356;43.31570335147442;30.89478923361285;18.36171129572729;18.57066656081997;21.27244316215903;11.268617286865224;18.29811451859654;19.227247892600776;21.069905345347593;18.54938146441113;40.3135448964756;52.1361236664389;12.637454280683645;10.267616310186883;7.336331138202134;13.37396111962451;19.80359748434556;19.821212989728057;40.29227862966586;27.97989472652788;42.85442173577719;14.554043596148139;22.25360344122462;18.610637092978276;10.166745837175187;47.84660931326979;20.38050452425929;36.234656925092175;33.892928016838255;14.198890848461216;15.141703917444248;17.447721867350186;13.630732879777796;17.51726994501003;15.612359710194548;46.67028966739704;28.60719660010213;4.884975338781208;36.80537822850599;4.2226633255116255;7.08440144255225;4.919827332233866;11.699701715419181;51.197401512566415;23.902348916785392;25.26764349164215;26.396553639999922;4.578966632337502;18.771060738968448;51.133431753076515;12.05233186183114;2.1647505002913476;31.267023992952286;23.16089422824821;37.30354374269291;47.81996515811448;10.321150826295039;37.817188098078624;39.95086463990429;5.205201116002799;11.866672763791364;39.4482023744512;14.333568164222429;20.43516398000833;21.385122145056076;50.11390846774736;46.432639719793194;44.23903937159785;15.859141680749174;25.75261384075098;12.327995828476455;26.518770011107307;50.075854234128556;45.15133119548994;13.671729173704646;12.115786233500973;39.08751680793595;18.970296005536117;13.248786684180383;16.750034798043977;36.5686314727002;46.67015467999791;7.736564288300925;27.935715051475334;4.6907792066769;7.672947890784878;49.51342524710837;41.312616344173854;2.8293286466956844;51.50628737553912;28.857165419162193;19.83084687626219;19.9780829027692;22.109542028572076;9.641552890026274;13.348241863706216;22.98221239988606;33.17205180972941;38.756430433230264;0.6574437833570697;42.42205116400584;12.593887778678608;3.1355530951506156;42.8570814741944;41.37884471672445;6.938651801910206;10.92018926485288;27.197396911614305;40.943206241079395;14.765985461043632;20.750248406402935;13.17320036431517;40.986915655140706;15.51528910089858;10.753461898062218;48.11918409135231;17.40336703275113;17.392883704196873;21.404078318935873;35.52537436939497;8.000536507086064;6.5398224856301495;25.8647444531963;28.093047289921838;14.293365448974646;22.61699215121057;15.69391431521354;15.749898749940824;4.602551384096652;17.952034110829047;19.10993244979213;46.729397780075836;15.487481949674994;53.761271926464694;19.60829980107683;49.426626210871206;47.318529015869856;20.72284491550042;3.4186221195944126;10.021422411340804;7.62104975924003;17.367373836586143;4.067236236080714;
35.51673039352122;9.147940401010926;20.55538078792702;36.799802058438026;0.0;17.283337894909273;45.835506636985755;36.161914028629006;27.379135070921894;3.243407223767322;42.54971153272063;25.993744973455794;2.019972524207794;20.633363815692043;30.69626102574915;14.970800782900945;27.428241632859958;22.746289947483614;16.331414497551002;7.213067647041375;14.767860151813661;29.27252085744243;47.40936470608906;28.271703743315914;13.483842025705343;18.386125577679948;47.285349285778004;26.057345242424745;48.93527265917293;25.56393814988272;18.372838567584314;24.215583498688012;12.0098762039441;42.753747119030855;23.70922223642809;34.53974985942957;13.369129596604147;12.470640800409104;40.179531334371895;14.830399570198612;31.095911594100652;4.135343334207735;29.201138692168815;9.817363462746721;25.706150656153675;6.205996401440874;16.86368642952076;8.189860511118127;8.704726992459978;19.01987512226615;3.3151702803368095;46.023945865801956;18.399916365267956;34.01263034950734;23.23977547037963;17.175987323161554;14.981455385368417;50.701139453772015;6.1966416246753475;40.740169419779974;11.548414961751147;52.73308165191448;32.91529927183685;29.43920894039646;11.654006677072008;51.317349685650676;27.60611719005802;23.991043145554666;47.15640632183007;10.458729132111623;48.78385221507695;12.915894721445907;16.890735636461763;28.748108613546346;31.130035842397092;22.884688275761185;10.545498002138968;9.659398904733363;8.46587181950435;41.49986583638065;33.13549567485751;47.907608722867465;10.693099861179569;38.19922206308258;10.216960683509376;21.321779140177952;16.983039098066325;18.1430417759366;28.728989938818362;3.8740400694434602;47.89554097703916;15.887434537448314;23.299727147698157;51.37949506398146;28.868273763396967;17.98810978452091;8.478988671854916;27.493340973437252;28.748680824379193;25.305678654495527;7.87087587322429;29.248755144122622;39.62998982002896;28.255308743653273;22.76590893778846;46.506855443435725;28.864448243653232;45.17774044051082;22.68133261176696;47.9884871392212;47.802839106792305;31.752188061163388;14.425416195212946;15.089424697340563;48.27449471922161;33.714273017644636;45.78863297730234;27.347540733482717;13.038068832520574;16.02505105751711;47.028390830364025;43.342153899450174;12.056972245677107;31.183282398712123;8.400313580195894;47.15387611973308;12.870996843690465;33.478449944925416;28.37103451529175;50.39087209170857;6.108988894321802;34.11799759254138;14.744307007569558;38.70398788353328;45.915065206296006;24.001505482174274;31.77117702589147;41.13471345507366;34.0997348443166;30.888526484376;37.989737046215225;45.81799604906241;46.17282103909636;42.49194711484435;29.501968485185145;1.3008646783440843;48.52827882102873;35.53245423086213;16.228240890695627;25.090962318186044;25.962228378057922;26.39563657275554;36.734050316666014;16.89343294820846;22.079886486968554;25.878862766429616;27.47047494995958;28.21177935524864;14.910401484901271;21.233015973864227;46.48183026251288;31.6023597794053;22.89989441257751;27.672625722309633;7.8043893008865135;36.079622893847514;20.399137900888185;47.71795495622014;16.70535785487245;33.087366550562614;15.400249429104566;4.584860053247902;7.600980179453511;11.159408560426229;16.33629746425082;44.40851909430126;19.97166283112557;34.92058404418047;16.35094068494092;14.983698337365412;55.876712211821186;8.392329621333616;52.39057414394483;10.092996947217356;49.230564833949636;20.970216626040774;28.23333532393584;46.4168131172268;55.77683524604785;22.151603000134127;19.10491109653117;17.83932885593779;21.718819504784474;31.60049528539061;13.786679899138418;23.15199609907737;33.806132028431335;8.931446423531636;31.38848554718585;17.74903250827876;41.41706733106753;46.02751491028277;9.713431221616743;23.636774254729882;36.08790898256621;15.354134018007644;31.209913835791777;21.345085996358254;20.84573891043324;26.37921882748705;9.229867315266558;19.480533705621237;37.79226964989442;39.40621738808475;45.34861688206471;11.781465110687243;42.46559133709619;20.29246613307271;17.248500203007406;27.85094453688191;24.25569607512257;21.53590857880065;20.43435811964652;28.14430325260367;47.76234963692223;56.986175867244036;13.826549973042505;45.34736584122248;26.101246511095574;48.49958040975481;14.795878054673521;13.336628626281401;29.28638352776457;14.33911264266604;12.827683884617752;14.988562161506032;10.997501294976393;15.70392467955969;28.694929472501574;26.936149728262535;46.83978108439404;21.81704701958771;20.847426192612406;41.213708995292585;8.860512138832203;44.771011789518965;21.23535813615558;14.88146014241027;11.259565343025427;20.255421412540937;24.716358940918468;5.3188494204872185;44.4873678565405;18.932853368409486;42.224904387380995;36.081314855476805;28.846803495328135;21.083558572769505;11.31342492062092;27.82638238435118;21.073881869379147;10.870760216790504;12.212585694982675;14.670427515437463;32.72494598425919;44.10657573403257;37.43389577745924;51.90172542418457;24.410620170203025;16.788769188563442;31.659706966806016;55.09227255120208;48.46222929369524;30.06364021702456;16.37075984624642;24.621821622147685;28.078947320637553;26.087653421997835;36.13271574428117;26.755668969231344;41.72512358903799;20.95090968391668;34.135008089985085;45.42350452281174;9.078481096337574;24.920526408342393;21.503228174019114;27.685946016169805;28.038941805533906;50.678076661891424;8.124073724846868;39.888671089267085;14.447728709042062;16.6513464346452;18.378306143010878;25.92223384287767;6.4626003494818205;5.501316552953373;52.31046264424851;34.71832253420367;17.712624619300513;26.97334230898984;33.98481146926106;21.24075061587096;29.685989261251574;46.35196306846599;30.29509894290004;39.73046800993957;35.837736162222065;24.630609432115417;36.802929893659964;14.91373101664304;17.191034539538467;6.523414355999959;1.6729213118279795;45.44167741766913;37.869100088980936;49.84355935983133;52.0451832571715;27.164233852297773;49.900586259314224;24.610962976479023;31.571983992546507;54.764151257293804;13.991312640921674;48.89820495889872;30.7443763629635;34.1411925243098;6.710552347105366;35.500612127051376;20.339831076790997;40.700811429388146;13.420092219251929;35.837702857254115;3.3179551542201406;8.688766052296284;22.485816151915458;29.60595086862091;37.139225952033854;14.116706408586479;26.58335153730502;28.103198832808943;15.23694939340827;39.90767149800792;43.78081544791298;10.994658213860808;21.93843166503102;25.11179318902209;28.238108483157774;27.166125840475846;13.200857249274206;15.25356579491965;34.66213394545414;13.432932329040481;43.8135128100232;30.32479494121232;13.925715255661707;38.74269339579906;7.135385886379131;22.43226648212098;47.81961595853147;52.311355153453604;15.889940688698228;12.087434963205546;46.12088170524307;16.76102074367795;11.7791017828873;23.494324242433343;21.541423961216378;46.69138259306711;12.857203373649853;23.715673735440397;23.539353031596185;6.527899410762994;36.496093627158956;22.840817639782667;22.673366386097708;11.537175544740007;32.9950551437377;15.111424673012618;39.04143631032903;14.858083760277347;29.261416059882908;15.73248352462573;36.944521696866076;29.643095679390548;17.0360551427162;26.388182089971938;19.182901807355513;45.449783522143875;24.044676609471924;35.2628012211872;51.698208612990456;6.903078516590424;7.099878860204487;17.867038473817782;26.571029553284628;16.766072425533622;56.133257545728235;42.7834237313084;32.97724156469332;47.677293846234456;28.700724039866337;31.66303549203997;54.52050187097982;23.955920883567575;18.51510085359648;31.44461849815955;12.424151038953159;7.381090454786865;22.501692718395674;17.291398533510584;38.55313452216389;36.47863257639582;12.456152214873768;15.365305711516509;51.196718884347234;16.23016957154405;29.48495647463645;17.49547758348983;14.715899197924927;21.90868697585977;44.192029306825724;14.965695856275689;32.50473711368979;43.70216306240036;22.53066536762236;12.03307518025415;13.032853190788462;28.325144459088925;25.79895964310113;23.28143623585769;45.99186914511593;44.93912701653759;51.56794435263753;40.99708972978497;4.2466713067378645;46.85053320021632;25.525757314339483;34.97693923777214;37.88203696591202;26.10390496950798;45.296019376139874;53.3061565505904;50.295716630251796;32.57697963431512;44.2674534562388;41.24764029144442;20.565610871222542;5.580997196400532;36.50432004544438;18.45529944963852;47.31191282320495;5.535691525396324;51.56462669657702;41.56515311756108;21.313815920435065;19.659128480668496;45.93474031100748;17.499753237290363;13.252786757238919;30.677642744691482;23.6898067277083;49.58654921232482;36.1440024121986;16.839485692567713;57.764445120871386;24.17962085886579;10.263623956579753;10.934014090661604;8.024134614856177;10.346270087758016;15.416170777155594;10.6313755120009;10.793717145552769;43.00251587093755;40.640660139092326;48.093583554644695;49.75808982310163;48.830699771883246;42.820239931462595;19.47920739249197;29.443606896911486;48.244989215440576;29.502169917630116;26.490396353064465;51.01740673412633;35.50947542778288;12.78843429742093;5.656575044319284;12.193903413653443;46.48653862408317;9.382746766590968;12.714244847211084;32.99033222406052;14.135349054692682;15.558812998726411;27.74963709514242;30.669157749147047;50.350178166546605;43.745033637298974;29.19344778914408;10.246925294728037;11.425627164062432;10.597404317539137;32.89180783808616;13.757371451005124;19.855840773214698;52.03091389426463;45.6405721636146;12.083084415283544;15.20927385615986;10.539504155043577;6.6155999293283205;21.293706475669477;31.02485715017925;12.67055888220173;10.379692192083615;21.96418653653783;21.64433272786629;21.107145145442658;32.03369844074641;11.20888116331633;51.00608739864293;14.87101543149763;22.017306062761886;30.247104126602196;11.379243313386922;44.21551380080262;44.8668851308425;16.11483548518759;28.993408598857;21.902007059292632;15.90123034452398;39.12135756625333;29.223304776105426;24.109617426242817;38.57708088480752;26.900302918493203;35.435998729373864;19.637194171295207;18.314568332918228;4.669692524717624;17.745337266954976;6.99398550739401;54.10687809610533;11.308568121173415;29.420635911761057;33.042026568290474;21.176474215812195;24.851155618635257;18.552067446653385;13.976347511413374;30.748813204657047;24.92393495269307;41.86160867260163;28.603445062721768;16.84243595438388;45.429424660832844;29.323937844843698;9.819310961323241;18.807238474935488;43.54742448458977;20.985706974633374;11.960614588944049;52.0394302372138;18.85326624304898;11.096812207418456;49.188231979228924;18.874466256688404;27.58633936549815;24.826177838777973;44.35430342938678;49.30502259086204;4.559024866093564;25.169615587859237;55.01675053119629;43.85529265294776;9.853645257638316;31.725321515114146;41.48596564901947;51.1661380217665;13.632206191505702;15.632880945395602;6.96043798531987;8.171511584804811;26.75860077543629;52.00764370873478;35.95567803541422;15.226476992938354;23.047830130294575;44.666716128050915;47.60546092078238;41.5628113583943;39.979393788833974;22.422796089066996;17.13993633768204;20.958344787721852;41.608654893632725;45.91488148336097;46.44880047182092;19.847160699271754;51.68545321874924;51.17020255146526;21.2950948142648;34.2640463501103;12.731813405983946;50.22562844677823;28.00289619489404;14.181822452643742;49.56053092135929;13.266499144465087;15.353536174222945;25.143141731615774;42.62463065426739;50.57192254077638;42.26510029750522;34.317767174017646;17.467544312176262;26.47815133046057;34.19893934969083;28.114037980456228;28.70560653579662;25.766243335311135;27.2422365649666;28.346625410012997;25.403309729809727;28.589534458641236;52.03944370111667;15.655390296671053;51.095956198181774;44.180479814381904;3.3625421005153235;24.235064883473374;34.198581922001644;18.700031524209976;19.10564433746405;40.32952561539236;32.621780584660726;21.165316498794265;44.525833174456174;9.854535313392077;33.093567076342815;18.72697661760988;3.288751704963472;50.31082273071007;22.779345914143605;29.089986803457506;38.00308678491905;12.652268525847392;13.200148792004697;32.62238421438179;16.00802732853467;24.72400533090945;41.5434393650995;31.97356008669951;23.098120709556984;24.93287161558225;16.761379557983517;34.4719285847208;13.573819300615261;9.114099097471442;43.44993294786705;55.290906342428286;5.0059617345109615;30.334959881591377;47.89568880396293;11.82827759713211;16.46312959393872;4.77909052956193;3.2503299939619135;3.215307111803807;29.89014813837948;42.982626066044496;17.614976210990246;43.70085183091462;1.5268770373037488;9.17104799939923;50.79078026402465;39.453100740235;5.990059042924257;16.430381675222684;4.564691800254604;44.70267603452403;31.1313548676325;31.205304510211327;23.201098837957353;11.381908717999382;13.718895722418068;35.764344440212994;9.237853300371825;24.137229245327774;20.017759578385668;56.9766211536597;36.97481675313175;18.676682337771094;11.429134212722968;12.740908577423996;37.66245341564475;23.838470131858966;13.949520428886494;12.744416359246173;34.04919730342285;17.192000885640486;10.630360360355164;28.414877026383454;17.034760223392798;8.844042475050943;30.258204984041054;37.97336842574273;8.511869825176719;9.826100167377973;15.7671239922373;51.927228210182115;17.877780624335795;42.95536211812999;21.03843042038082;53.47100907690055;9.379388394655905;16.14005660303755;33.37135842978044;38.95561687703777;25.19161643566875;51.028121259102356;13.485701157911612;17.41699842948294;40.00648343439033;16.846907030192902;37.315741386859465;47.93779459449386;54.99393060974251;13.784946553948192;8.577100295667247;18.45591184412197;40.531173821121016;3.8930510311756206;13.765994502536122;37.86896555593489;4.30368752867773;14.279944890297697;51.05592262070944;10.512381849500551;46.667962392840494;7.719512249500345;31.6032424322273;40.38445109733997;36.963823089838264;27.898343273665425;33.882014607252174;33.385445449218544;39.767952918932174;41.79166248983341;25.76230022949014;15.329336420111911;25.28839704325288;38.08278425706099;14.091081103034737;32.101859700675355;23.698121471956377;15.42550103055738;24.076516718237578;23.915146162760824;24.8491557651786;34.8445413704914;12.888940247932442;15.122756934716566;13.050876619154408;3.5489478403502845;24.620874804100627;42.43768761725747;24.384537466190626;29.809338591225004;24.361694373402646;13.809650619924962;42.76064377347675;45.204055927413684;25.838833891065637;9.668680364330212;38.08817926053225;54.073924781903315;11.460425608447162;52.88637600880803;22.31119794640927;22.00538601432099;27.677004762080784;13.79196216226888;8.999091083562046;29.145617334694823;31.554392222990117;24.856294671983502;4.026356833580478;7.59415445823539;12.372642161681602;23.885712477351387;12.1030736385811;16.803527010749495;23.882343383332028;55.00333455666388;14.006179997642532;15.691532333111434;4.707788182167561;29.80700445266088;40.81911152888744;28.636862961177332;13.864452716534123;6.52943337604492;56.25818500978679;41.74486361474013;35.29642233529522;25.412694799555542;25.38349763178779;41.771979086527054;38.78059119002729;44.77789385999098;21.331318959720594;41.68750006073496;47.86447746429615;13.311489605835954;51.024756361875625;29.59521152302556;30.01144716356697;2.4325486012574347;34.826679322646754;32.777659877092624;18.120866376780228;18.834230700369886;15.367675546380124;2.5090078368574753;25.106365563237613;38.51364186175264;6.891365010883815;51.64567008180552;49.738937801982075;37.053419431422725;14.805924244327764;26.06217673888087;19.31957297543747;12.416084273685748;24.987364273150202;13.35910785704331;24.83590231445817;21.80439666771602;53.95142031913077;31.401280875943854;22.96418451184436;7.175959826183134;43.622249606126076;14.2972581382656;13.100410369394169;31.90543871023865;10.42126192302722;8.444839327692902;15.767301968386214;19.469511971739124;0.8694498985263553;31.11746704915756;13.240847364500192;20.398410242394185;13.230146092728205;30.814620930831953;6.554905671290519;51.21268039461882;51.165571372470545;39.153992075937325;21.33058786711439;28.617199846748214;10.196001209830259;20.671040418545026;18.00047332531876;32.73002439782367;16.032600891411274;33.59364439606272;25.035655816731854;4.545320235239942;13.25517580928785;41.1018082114396;45.63693608496867;24.73258393928111;46.314492351585585;54.42008660419031;27.67651663611538;37.100141473212595;22.713012239818127;50.49059868604628;16.772806563770956;23.811388818527746;16.5531147625315;8.145057547982114;44.27497951478205;47.89606484958688;12.472161891429492;31.512409157207127;15.567295716570042;28.877711294827634;15.584885918331084;26.985271902871943;11.176160535391007;18.35018415855385;36.15639818739564;21.460016497949812;17.26204310721633;12.461560875867947;30.746080660056347;28.668488580981037;47.82612206083241;18.339511953874258;44.37316449732856;4.915138166052558;34.61107545830892;47.27316261192016;17.20323023595239;37.12500675105134;55.99628747621323;56.79943006092969;54.071437969577744;15.782734598056326;12.320431980887866;26.21821584393319;7.36494181606956;16.40015869625975;54.73370877637388;19.034144921890697;47.03396683291767;45.31976946307273;17.368202874289377;33.21104225555599;17.204777984231548;21.358210854070492;12.33138211237417;14.735829589614827;18.77655514333092;24.920892911964295;41.02977695254882;38.34968011616859;17.705114916214534;52.808047852941804;21.736397191870388;12.597851483337449;55.52541088004854;27.835726506331206;14.31087536058932;14.625184328613706;42.84281959214351;52.76074178704837;16.626367971949747;21.95162208948827;20.149054697359198;38.502207819683356;29.457561080414735;18.71036389836171;13.92509398157622;18.82069544059105;20.24055335123873;52.75386966492387;42.56162499974813;17.03126720590706;29.340149042149076;20.351731730327145;24.710015066621626;58.51639897490195;55.8798057093434;52.15545784071439;26.988278985630654;28.010826289836917;19.765187086370947;24.578471288178434;20.762561572437786;26.38288789704235;25.5787999405309;13.71598149350676;50.289247075054504;13.212885875449013;17.592557080718098;46.55719144766223;27.453537492550172;24.42050361123941;24.37859764731686;49.25984900030576;41.283926469259086;46.75587251002412;20.111202357637644;27.072842843432262;26.373513007229505;29.64839500588313;24.90058538024049;26.4870848389228;31.833176549419377;22.73200188102751;39.409583413672145;23.911972832126725;13.371847232531962;25.489049184614164;18.9831843437788;31.77912941438991;41.68768630130601;25.446560003751753;23.25810554079052;29.146329414392216;20.39078788202801;20.960998376281573;8.738206346153738;25.36023203537194;34.8333369207613;47.14172102303012;47.65209556779109;12.54001935817644;9.998820252021178;10.290786266088455;10.391232024134244;35.346598690043535;8.813210545619233;27.691883179766666;36.33624733842062;30.415321150965827;34.363355295956175;34.62495088695556;47.39737987391417;25.06190422932906;28.67997115374376;16.295460415608314;45.7849046881797;13.980770784313924;30.906708031980088;4.356464362186883;18.815659118314308;24.651627925673353;50.130597649769705;51.69884579351208;31.611627162244414;35.94866613425226;7.936844242986044;24.516987123445432;45.459481448508;19.00422751746669;26.593098560382664;35.78447146686773;8.769264922874125;25.448029241576517;26.28236109980626;24.459478179204964;12.626025616191667;43.253414210567115;25.72531530707262;23.172813111146557;37.01752712317454;40.38720878243954;13.46552377211283;16.747044561373855;20.591162448046862;32.51981191555134;20.8149031753184;29.10603223312377;44.916047880640235;5.443376444420091;24.455997656168854;17.953231768880364;37.48753499855845;31.45923489438584;31.94796523407434;19.176707085944145;34.733145958715255;43.48627789855659;35.80403503108691;4.895472903569851;12.552254043918488;45.10387356669838;48.47948985517378;56.05468095856521;6.575920155210348;25.89014441992202;14.31547606723988;48.471122449737905;9.647677173319078;6.405626693604517;27.653906869683173;33.82562667290016;20.356516830071772;34.80101665577182;8.905268934370028;25.86603012638455;44.864461085675956;43.145611307608775;14.107763298896248;43.405204290145726;8.150781531144244;21.662844222536744;16.83759321795128;28.257348997922218;27.100802785300402;19.30213252720642;43.66292503739127;15.95585717643684;38.13079581709175;52.08263377113046;16.47762465238011;24.199012235802996;25.279920284469494;18.636310234856484;41.800315562173516;44.48466928301808;40.129389285713586;19.342334212844985;37.65627679366308;25.347564974607028;20.929290978885632;23.33565980407119;25.41091569825017;24.853204353189987;10.964665974187282;16.36402962887516;12.161354185253828;32.9772621671367;4.791543716038968;30.559833600019957;7.602869187009751;40.29809236859239;10.563119791104995;26.41132167107958;58.965131449380536;12.845401415270421;30.67746592750599;17.276241012539117;35.59393266698371;21.69709327737589;41.577882437732804;9.962672160671344;21.796730906005703;22.03315426351849;52.635627433082405;37.98386758896059;20.90904055616751;41.400650039096185;46.59938225067947;51.60985459755935;51.997947129647144;11.180750131893653;39.820432077535074;20.474972793678724;7.494659750481558;31.448348964374286;53.7332028680331;13.060375326371876;19.992840717908287;35.6595918352354;24.793068664424133;26.197104992681037;41.85558849563569;36.26679232953057;28.88417258712009;31.69597094568202;46.33223467242026;42.42958524131646;32.416550328765446;13.202019925662858;17.901034213271217;8.629245790590758;35.43792108640912;49.18969978683942;17.198537641530073;31.26360055793259;53.33177128543789;33.29095201854849;25.040357898951967;7.741300013766409;35.92139030848685;8.464845197900752;26.967431665808892;45.58344918359433;36.09291151451377;24.28464181046118;15.945621587354195;32.56294498883069;34.19322696532992;41.21416362423922;14.36900542364504;24.928536220033322;37.40704021456758;1.71422950918878;12.797817025086047;28.667332732870733;15.998238913053806;37.84168347623281;20.81020649239861;12.312067281764621;14.933278301451974;37.56395025617022;56.463176170433535;46.46555108926022;31.60490073929019;14.166405391470635;19.445970426256597;12.494303829092383;15.85786230817312;15.653549220047525;24.539359809469286;7.830449069778589;47.67672402265137;13.127088349098667;55.23744689742414;31.03427934443305;23.224144193151457;35.24648944760435;26.360851804354326;7.445852440895588;41.64508358857731;13.715653986824025;16.07136907625988;16.640809773365262;48.18755123589446;16.113566674544987;45.60165276143224;39.499839747541785;14.657802580186232;24.602722081407475;50.38349792537587;10.14254139060218;23.532079210645282;45.75069236823005;16.86888113691157;48.987223794939666;14.602829892377182;43.514180279557955;11.511559807692326;6.573826735815711;31.601818980781093;39.56801585341771;42.6423979786349;40.54178886469093;33.45636326454573;17.248745244515852;42.02692557433698;9.72829203207765;50.93230617504356;48.71260869312457;12.974224252743754;14.650292208968166;48.90774455759144;25.283502424856806;34.483997382968894;19.94938722166636;45.78959067375488;21.968418244379038;17.989183338388695;51.194201133777966;28.845679650047966;18.532785583487748;15.509585760487884;17.517565814386096;19.41066613136959;50.87751699659342;8.679261967985529;25.963010979995197;42.377502088884285;13.388226951307402;39.50829623084375;46.52777761919802;49.11580961188174;24.830236782388855;35.066299982688534;24.590549780355552;51.61744048061185;16.225595871314372;19.11986429325546;51.07549150342986;29.859408333166396;30.700023459983417;28.635896435930835;36.900661251056825;36.17266703487044;43.569629267071335;37.929929431899644;28.339291184253508;27.44246302431234;42.2056325754181;16.467590241349765;47.665195954231905;42.97045149996849;34.95404360968919;19.38484233977227;44.23676956683257;40.46497358192043;27.90142248800119;22.52932291815037;33.886550029843015;41.749877543539945;31.523207947973017;22.469573207207553;40.60370349207835;26.977935268780094;26.073331900891088;30.686968151263514;18.391249587941292;23.065007390684755;10.922272771889785;27.420368828984014;15.549135171114951;1.7112286208910772;29.98110041602787;25.41943847161393;20.653013430799508;12.220044831080441;43.18329033191209;31.260766257501444;22.96722580056296;51.23245333086687;19.830425937660596;37.07837277758737;27.610095326617927;15.302681928961277;27.86914325102251;23.628892015658426;17.82242123792075;52.49001365027883;24.263614789710985;47.69881706852742;50.2042183730887;17.681181969785523;8.857147240242565;16.036913642310658;7.2384902380758716;37.54810895040854;35.377262665618126;47.419910644399735;19.64709366757204;21.624320579531386;18.31700790721804;25.745085031850135;31.813149521530736;34.58409547648419;44.07756575341819;13.405297998758112;39.98449863438968;39.200226098804706;7.019079447803951;27.433701171348595;13.684594930487048;16.89116801819692;26.357065931437134;49.31099877225448;10.904475572007795;12.992269039284375;47.14728471190643;10.266921056984035;28.934836402992705;21.574522470799693;14.753635651150391;25.105988371910133;36.82676663471436;5.933643050055714;27.34561532073622;28.976972222180965;5.021807950043023;9.575223730978651;31.264323966152798;17.67290953234682;38.744336784687405;31.022827737471655;21.06518648139353;21.56859286341915;52.250504396769216;19.92012551617454;52.22794973921697;42.34227871581083;50.516039639431426;18.280389022343986;36.67625395443921;54.97242361414208;3.5149051697652944;15.818558231086673;41.48341913648924;35.60729696923626;32.27019961116005;49.128996967623465;53.3689466199155;28.1541841353353;3.566209609874672;8.84416522954607;19.863585815591765;51.290240003897075;26.595724361444788;20.541602058100736;27.134818120782857;11.08956145436811;21.790569080160413;2.3481483612014307;20.803388906338185;35.94471751810311;22.72983337078162;20.43705369383983;41.737145081223694;24.352339946290936;49.14951121860156;20.155912504260105;18.92954746743958;32.49880780484091;2.7831827971808334;38.07570072114441;43.88286433785261;36.09689755486375;43.572142333269454;19.220265048867866;14.827643267527211;14.381430231240506;12.967116118548491;38.28392861726776;53.711726108829254;20.861387597988674;26.78206040719164;38.954304467660165;5.6779584954864815;17.82619754821309;5.825981034854646;27.012186459987973;45.44144387635752;27.94112043774566;6.6423125321555;31.598030422353116;33.73581853082458;5.189587178774119;23.55026496663056;54.89653457817764;51.86199684891863;14.304295407600428;10.05012866370895;8.153671907639326;21.0162163156175;22.622466839160786;48.125685520287675;13.431616471592422;13.302377494045372;19.210094574959456;50.20125698113878;24.74400063870279;20.295412476330757;55.12715413705594;23.799179761896365;52.95876656775104;24.36117623264176;28.49860627697557;29.976493532358155;20.607738395648372;32.575953708449035;30.86121844732481;19.380487388438013;6.0122782663448175;37.40171693790953;14.71795663384695;9.176645230295195;55.06373927689669;24.223521600473997;15.586585547047916;27.342059596922148;31.020407444841453;25.42718060096654;15.87779614454792;26.488642647325577;36.14813788268455;23.504950361035945;42.477650083362434;34.1421886762264;12.49094475488067;28.154296449016908;38.480680740357066;30.01136536106181;11.57795836959766;28.34484014341104;33.33569189421122;55.845810375950514;34.58468796426691;14.355347033896692;32.3511985499153;43.129806594073735;15.420748991578915;32.81196413657824;27.646907255200393;56.270817161719464;25.035279393229587;33.193630660477844;43.214266144622464;23.711031520747706;10.061166029230481;48.83515067355225;33.54471305239366;47.96876861718715;50.93316652496038;37.2326195169723;25.39503762514102;50.435849773873336;14.638817576924783;28.23877436809729;16.961704792041022;53.69836117980288;13.286078839990045;13.380329174495218;19.758549695544776;36.8673118703862;46.339234667298804;35.13426816725863;20.061720317703553;34.58491507046586;
18.47690344830759;8.197508720780128;3.4402754058854366;22.11539963041042;17.283337894909273;0.0;34.77565346750429;21.50246472448563;33.43364320359258;18.997337244436686;27.061158601177468;12.26471027513271;16.095474934368404;14.506685059760775;13.443385600612213;11.577010513523883;34.24094182362556;29.666867024356222;2.1629733109478018;10.20871052452261;5.24123342193404;16.256267817891583;32.510364578691494;21.594956430815202;17.420357315556515;30.009987884723863;34.04874133865645;9.036320177037599;31.906804597647458;37.533130107478414;31.73165788160681;13.442271661336834;21.70425444829835;27.545271425791253;19.472506896243157;30.273318216498602;10.18647749620947;20.616950182067328;24.870505412571433;29.38320003990077;13.827379959307242;18.652998320880705;11.919616563140458;22.094590206954813;23.525352271648135;15.977517913096225;18.961508179543532;25.056098666260773;20.406155288472945;3.021459798473283;17.056364332641323;35.372668599749055;9.916270658818664;24.768295446270844;8.627665377025734;3.3158493365321573;2.3019338952036064;36.625676054416914;21.91986900947604;23.53731604191251;16.3051263171328;36.613583740401495;19.261092725295033;41.07588830080971;14.35680034718746;37.763990781455426;11.915045393376069;22.846283067930898;34.09677182843168;26.966616336190178;31.506584214456616;28.325482176692404;31.945555286725263;13.529027300638361;28.595594069202466;22.36305395382975;6.787198192484942;19.542575259892892;24.788014938511708;24.217451370886725;23.297626501727628;31.120521043208942;27.31917352917574;20.916027355807646;7.245034592570089;18.54322395412677;5.236243826576614;2.1509699125191233;33.36207454245751;21.02472360794287;30.848676388120893;3.519742898536163;20.89054864005093;34.34163868486008;39.74359078252635;9.914854130600895;25.352853483313712;11.185847668819138;20.07145633046667;14.00351164743178;9.672463713822589;12.105447882764802;30.846269080987046;29.03362513609796;32.02885714625536;29.91596411770169;25.566451096349432;27.89670137201254;25.710141496631117;34.66249877049718;33.2152876199663;26.34518332810814;6.0216408366288405;31.869949473487885;35.18704661068975;25.830559787544043;29.661782040576107;31.640097233143997;29.443499274507907;28.03015013938137;30.118009077183025;29.793339749200854;6.305397048477143;20.08908255313817;25.069982457870445;33.86524466061481;28.64271180186299;19.66321083472105;20.39894967851883;35.894772957853455;13.366560617857877;21.847001360967482;31.49552209983993;21.42794944932609;29.101564904814516;6.770513506474236;14.507087862801136;30.960567594079354;19.452537143276356;13.708327597831268;20.71834227648929;28.946989318588088;29.531934607711136;27.49197855121528;14.587487855293585;16.1955614443991;32.44285312351585;18.856249892362342;2.21726579208131;20.932901203061192;27.52596467376526;16.160207477444413;28.973885444649863;13.538157640882542;21.3488772577861;36.721138659797056;36.86191322088731;28.8614087067474;10.78180395055327;13.828115048020432;30.581617375252204;30.738720658376717;11.086169460098292;24.760432631003628;17.809422465239845;23.058016007452892;7.981755950277427;30.43707002648763;25.92114039072592;22.182763957644095;23.14238310159465;16.635196416694377;10.13498735437286;28.44184341359536;27.599582651805772;27.594968763160036;34.6455009485471;24.81739793997436;27.126251283414735;10.467930355682403;43.08923066303681;15.460911905265018;35.21198132181848;17.679581675089327;33.89725491173409;12.782897779359033;27.049280138700542;31.002426704646297;42.67606993715839;36.223179122551194;23.904919146076217;15.391680784369397;35.20786902072709;16.061743765770803;31.035490256855688;10.458299615025084;17.050835721883104;8.954455807218835;18.062005702983363;0.7996580878509456;32.33895359086745;30.864480681283144;26.020794358803194;31.18539712136953;19.013565023609768;21.012314671690195;19.24958300896706;33.4484245268575;29.6886204030358;19.417435232807225;23.063013877379213;35.35704791117981;27.96524155682015;30.061250319943632;28.068425571383546;28.333644708090304;26.88958295011664;22.664448360244826;32.339803168315676;36.51496123332917;27.38483697364683;28.37359058809363;4.327338224359684;26.989119694691656;36.04024640648961;44.24990445844697;7.500298204576475;28.466275032025987;33.73175901116282;34.536928656350845;32.0160380834747;25.37327148290363;40.11611138672503;28.709573650274407;10.590262735362318;29.622826259087358;26.932766678758128;21.458155450264087;20.573202951494643;19.921293077096077;34.48207525171034;30.376808094435646;33.26611802253453;27.70717339253836;25.100939793544566;27.488729143824393;35.85011644859412;2.9186991749214877;7.074934079870084;25.317822661048325;26.078706637101334;19.157055254793917;28.970026054673124;2.3568891904327343;32.310521070523144;22.99789262742885;41.76117077203684;24.61872489822958;11.354021833114029;39.30290162763312;33.604983732036956;22.298292785611704;19.289712248139327;22.322599786417904;17.600503194128503;29.449217077422713;25.63893104700462;38.788378526282955;36.81734264498818;4.8243868738895515;15.102298230957297;42.39976502437334;31.24800835552319;16.751348397466387;33.63582180625294;13.95662464926288;28.905060218517086;27.006440639681465;20.952696560693436;13.374508453658992;24.44190874543395;32.78869270678101;17.448653837375268;32.72899461362336;23.972892578894427;9.599543367823621;27.948246051134173;11.488192737787275;21.001269790211893;38.21201968933767;15.726974368873686;24.867360816864167;22.754329287954075;28.469782273574197;34.850801012729406;8.746342737418338;10.889145112075942;22.64667244316431;35.09505355750394;18.825468259403184;18.148980453335888;25.835635903715144;22.314648586078043;34.33154288213055;25.244386506296333;31.02237276913919;16.169672950898363;23.98484253148838;21.766857355329158;12.184595103948828;22.26865938431733;3.0829831482642858;16.10340170089029;23.431388137748094;17.92712549423159;29.447601824514116;28.173626881958718;33.44094141811016;38.5627682507009;19.797072912308206;36.17984919933792;27.580941116806148;16.248789593858557;41.649944970933845;19.931798641300187;31.798692737087347;13.545523626055939;30.399019691018427;23.97109258103278;28.675554732455844;4.337189689225725;24.60474237818058;4.655302202934066;24.82736245461995;20.547404663433767;23.314592249029165;5.24231317807871;26.33049724238607;22.3230881890773;30.995662889894962;39.28221972990976;24.400956708867355;24.31909184419511;28.50968870156571;26.622198719197613;26.81554706201765;19.30466823099143;27.194687462687163;40.9217640806447;22.59659045385348;30.478376670542648;21.410721852244045;17.42633966469476;14.73928787663527;26.53301273372461;14.897080372146503;10.728449287273436;27.060823038172362;15.188639323496224;16.764319749593692;30.6993545075663;36.392938165113826;13.036113929769835;28.580471352552365;30.017083466016356;17.993377230713335;26.76392858017869;26.490665654542042;19.148521837156192;29.422724367660006;26.05354067304183;7.222822844359466;32.20286249065825;15.303699219022796;28.050181027749883;34.27038050443542;14.325644474765264;9.052731104534434;19.446055645352406;27.646760209613632;30.96683128044202;31.17585215491829;17.371554901523133;17.516008539752484;20.53651340851133;13.238013854882709;28.570597653827274;36.69642819231381;11.861238886045001;30.506705384434937;23.573205056908257;22.67571271970239;34.62296406942709;23.80249470055116;10.23481815792737;26.64670716980711;36.00077428949175;3.792607852776544;43.082572850167786;33.79397597228328;26.482649126947166;30.42330217078383;32.76998080479879;14.388435900260182;39.89812986155637;12.097278113387345;22.020906363802045;20.039853121307193;15.070491040930927;24.661965713862376;5.218451437209098;3.6893196717061745;29.47492796562672;19.918637859731387;6.629372493223309;27.907709560067637;35.35000632918121;11.410857623424056;39.20597553068004;21.95394525845443;9.145378375844196;25.87453503764031;26.979438906204283;8.838764404255466;25.240121344358755;26.89510297642356;5.35408828385017;29.21523217179143;29.835977900426947;41.65961273022848;12.786243839671535;33.928241027323764;28.97466473987419;29.892973061132043;35.862544992239435;29.177326833875956;21.13467075446593;34.18088390151687;11.963895566173528;30.353517011927014;20.787787654919672;23.34855761540817;30.770057179583457;40.09278740951516;35.15959122210539;17.144484299314474;27.508345307032148;24.56854312270175;29.661813407749126;20.170669561842637;26.760537460890614;2.6188199508855865;30.648815572629776;16.769130201637555;39.72648198746535;31.48611738120534;30.475564587175587;20.19132905889285;28.685219232745464;31.52397731129901;28.00813414752198;30.67125576734001;9.067603946041942;32.65598911299364;24.591052156005496;17.79389065024665;44.93610888391263;20.787910991649785;26.54672320061028;24.675943803318894;11.477031441519475;27.579331970107393;25.118317681792334;27.322211127442205;11.763557569035143;28.084357598335213;27.690734936191127;32.17636375944077;32.47921031530922;31.550539426871502;29.732640777718416;21.6937129801012;22.52529816511657;35.28376220992382;14.946160732782731;13.724065018268922;36.632672705983964;18.8723085476575;30.032398726563493;22.93705392483806;15.42381947609816;29.252332164477668;9.345624597960605;14.189378337200752;30.14710198891459;31.3653236867641;2.704915441844793;35.41628514087625;14.539761891141241;33.49266989328373;32.34154248412993;17.749091015678363;8.039919322960005;28.596536087557098;25.222123981037225;18.05582994744221;29.062305334872814;23.97130153103733;37.69141860259482;28.928533592135544;29.165978195152434;31.874550269416062;6.746576380809562;10.824193029145377;35.962906867125255;14.018201393663787;29.915308195845377;8.900149658650886;30.877505943225394;31.99144301161247;35.47440448680263;14.798434121722725;23.18302976139199;33.74573504508231;25.887648593202552;21.26023537389322;19.117055274635963;7.66414969806497;31.947643653135252;28.885783945958515;20.674138614511712;16.095311632645693;5.147320648406677;11.377598614646862;21.845222323312125;12.15050088253549;35.675536068917424;28.163972051418884;39.52602717639491;23.03458084474266;20.08145822192594;2.548914828147074;13.629566518404532;5.8843217677261705;16.450131006693116;39.68900528894978;16.67922875176249;23.376917733204742;20.00500561141653;22.605392128828633;21.984577649381723;7.403206725835654;3.4100986758038108;27.63141920931108;8.062095513119242;32.69293153573545;28.117551678826683;30.59998667730879;31.392688990381917;12.403569898590913;26.674382676542464;1.5924299747306323;26.413496437190446;31.980199467300633;28.350334072351327;39.95464650578919;9.51749212239929;27.498191140701437;32.018622018348914;27.385937703723823;40.77208374871614;13.130517442600402;29.013211775490632;33.90353328503775;16.763650910094164;16.55449613606844;41.074305895382636;33.68677722738692;19.710174478516517;27.739877485977647;26.584280855594187;39.301824228259854;5.657568666631595;31.74056841154074;21.690820791120323;11.064313797446845;35.29620295406376;36.12131735638759;28.73795508138325;26.077804118774647;35.664975039014585;29.9540864239575;33.514533429601386;25.087206709621505;25.498108551704693;36.578833650194404;3.8760948821784953;13.348466061813555;27.07815477957693;30.51906106695915;33.71087965802097;21.591761475063816;37.4776589262329;35.96009532170776;13.524684262143618;17.96408412078845;20.35325529232516;38.55669361528269;12.730679067169861;30.6177391668282;36.27930446933912;20.794062968762272;2.026553139818417;8.820038228807725;25.751862259671782;36.69722381178247;29.59642049550809;24.67790189185138;26.97011958692408;11.895881741392635;21.297768423599;10.867828949923448;29.251996206997976;8.483046043375378;23.66549165071487;12.035933981240888;39.3215040976028;32.82422848601988;34.87437279808692;31.92522475585744;38.60802195842834;27.655297706233803;13.991612434604065;38.844800622182746;24.642065404544937;14.796221154563021;26.47999091934871;25.454282399126676;18.258122977165566;35.76506139444837;27.386055654021533;7.430040022755815;19.678001532289137;13.171091935779504;19.162581259457507;37.56727937684894;23.041715957317138;38.644403707648834;20.735987314806067;28.753311899798526;29.616406296472224;24.05006357471255;33.16498609669781;11.687577057837103;24.339620063456078;30.098185827104594;25.466790544607445;24.737498131294565;15.154773088164841;19.557965082573403;6.217203648421178;25.968475497535913;34.053813230033214;42.04359697468578;12.368102503773734;41.08571996443922;32.30883811747297;28.86892851853919;12.454757930955914;22.030811996377025;15.566777408752003;14.722218167396226;12.762917875830627;28.748048251637012;6.328128090223792;29.353500207384222;17.666270841579493;20.601091456547064;33.67897304911005;24.330285551165506;11.415727538964227;15.482022669651535;15.876492303590842;34.779464378176456;27.76544630747371;43.39751045427431;28.731190422113087;27.190734379839462;30.486412464082747;20.389934308793958;25.298852960874726;7.9022752077063805;33.30589166917492;44.1752297271202;26.878776789263892;1.5712882561957555;28.643988150673135;6.8487456491817085;27.978048630749424;21.792123741996495;3.6703993961831536;28.926023167932268;25.519362487406823;29.879601611245583;26.923311786907338;30.505130756444554;15.03907205134069;21.206632064254084;13.846715727097417;29.92247915614881;10.933858705709214;9.508783698368617;7.125687178991912;39.31603971254498;3.1059424106678253;27.513408208986327;10.677662933566479;38.42384429847568;26.252602138110344;32.90875946073573;23.009153067187693;29.216887804694245;13.374734684789356;35.66853567412876;5.024219139845458;25.738598715928234;22.73560628811371;24.317193351209006;30.266867001499964;30.67239501782493;41.520443441041415;30.24673657352187;24.2263278083274;3.248208031904727;24.400227252854947;20.210896887679773;25.96677616741277;22.671546450037912;15.721122781800887;16.109693663821496;35.49986262433192;27.63447098768189;35.24901096964572;11.971872610503626;14.319921987010648;25.13518982701024;21.916822341179376;37.84519933167375;17.03627283385596;21.976712279001855;24.31286861764536;25.743067869294453;21.030295277208474;31.09044414029559;37.04029732890613;20.817009894433845;27.006638388813517;14.8260235212975;26.049803057803842;31.974661046574877;11.574702282407998;6.8203778774302055;8.246959901000357;20.649207302650968;18.92903366545834;2.8791923905644827;27.941918131651935;18.940345404666296;28.140676177539895;28.02022465048264;7.394863994027725;16.202510210962554;36.11538916773061;17.509359634867224;31.336482549072887;30.686156040800952;10.85901495365507;8.87747453147359;21.667732945077212;39.3960398550448;16.58358903322585;39.12338175768953;10.105252233953244;17.677812956633264;26.41573723897785;12.05011431845962;10.669169587536725;11.864244215777145;25.58000599913635;7.613266786628489;19.887861990052922;10.444122986206029;22.311826093618237;13.876940082607687;25.887569761567804;28.102876696034638;13.041723034844523;40.56636155224192;28.93595320172052;32.626879541353475;12.873322630166088;28.692402993490962;32.17020548081181;19.318586574397813;27.522238469118083;22.26311424792281;41.83103871263109;25.321104243365667;22.01067734377286;35.91092128673691;25.30596633482556;27.186318221116004;28.891561270713723;31.6816975653747;8.607342239311594;32.846175607407595;35.675626997643704;9.229517714751074;34.18682432515656;31.556988284883477;14.628074885123112;15.135065431707435;28.733856050568733;19.133691405210413;10.714136764517283;30.038949708059086;3.128529168165855;19.250740844064023;29.911660850792675;26.68537331620442;11.374304970640157;39.50846331327719;33.758336667895314;21.33371657061434;20.1120403431572;27.518515540156756;27.032065712570382;29.677568019142974;16.900602242606706;21.68697921592396;36.9139051177186;4.875624661726676;39.65439510199824;18.19208214808242;12.92733294117194;12.690261850883402;27.148337673695515;31.232332446026884;30.28273477072635;16.36190130526697;13.229468789703956;24.40246994159523;18.668714781987063;3.981727320906694;17.845909211228808;25.703300367923173;27.26685842807314;29.002485665944736;28.83040049097188;19.309147726833885;20.35703920045459;36.4406852157409;39.26242182210191;30.222878876988577;21.68992229412727;23.780967977586517;18.034551365088305;29.903094973785763;20.521799443816594;18.38445486743265;17.51147335110706;18.00203397410492;8.075252460276607;16.262785630865825;30.28024104959494;26.527412219696387;28.960405315942577;7.464075863939988;35.6659253764453;41.83526263651145;11.179470684970877;26.193344657659992;29.328501354037726;36.01038973515754;3.437354783481242;17.377164165805997;33.61056674921399;10.024922221880454;33.834333875520834;31.87610266421879;27.926253177295404;15.415123100591355;31.93444287170853;23.69260329803081;26.547638431282255;10.103638013750706;28.127436630033916;15.20251162494685;19.641742270407995;12.913158819147352;1.876241224575681;29.729547763178555;13.463421864589439;35.7208910726227;36.76223810168939;25.240568998406772;27.77477672570811;12.402157735747494;29.88666651449433;33.71877848567308;8.887488820933712;20.46660433443955;41.67264874816786;44.133403483879036;39.539464012195815;25.20000046972981;29.45987926657661;20.066741666511735;24.572765570644133;24.369934932738555;40.31312629297675;1.9488210620958148;29.770919961293764;29.50817420370235;12.846883657857317;21.41611190795949;7.52155411814185;14.76450755379893;11.664438450625997;24.24355571064445;21.421911445537365;7.9367349057014795;32.1255988947607;21.072716501760745;29.3918764422224;36.752673268776604;9.002053399818433;13.279542129358711;42.0019393283195;39.436834016968696;31.50418104949118;3.2260197602343994;25.66138596745132;37.81332841444661;26.698296447095302;14.537136964663114;9.088965103283893;29.89282333118136;14.677268234000854;33.689442782999315;26.806248050541416;32.306592341406;4.593969553858473;35.471665246832174;26.074454586980742;21.31340482521068;39.334219400101894;30.06021191614272;7.946018781953522;45.557231146761346;41.41803488114882;34.923151675308056;21.471052892615944;40.00654349666823;18.514899588606358;22.1528282997632;34.98013153019717;25.1544768237119;21.17408800059516;28.865489590817603;34.631200236276364;30.280753650842172;30.797466747805082;33.58145327419742;29.226981299254035;25.838696987910943;14.043264297678261;32.47441040741456;30.755078915873273;30.440817529016524;4.003257553381283;17.34087037190114;9.095718715273827;28.538660435174577;35.18650955992267;31.512114157296242;28.32325701216612;25.63164102162191;22.630154235014537;38.11854132148348;8.487119527031517;10.066150375773077;34.81295426356909;16.449668361743125;24.799410500913705;20.918089824387682;12.921213555631816;30.35916424504619;30.418726650154593;16.467428517789028;25.951784703322403;39.60142831661488;29.567701239128507;33.57939803840355;30.76796906541918;20.334786334113783;23.795203291059323;16.95975351899126;7.668383434230847;24.816468724710816;25.957465887012614;31.605473933798077;20.797912634611038;19.99938915670474;20.278259451117762;27.27533161640191;33.90348070537984;14.140214934495768;23.954646823902003;16.421532274510277;30.9624244368002;5.481620221197656;29.49326356203811;16.57034298437542;3.9175723846245942;13.243697028707908;35.51083663762869;38.84700992782492;23.03130190408496;27.75174714679099;25.218196096492395;18.036531701188867;28.51915671318375;22.148623378385476;12.189359021311768;18.51082800609063;24.655063234717485;37.7317230091633;24.51262531203606;24.684576431298016;7.395926759244605;28.661043369946587;8.58552287958643;11.25656214381587;24.33565898487658;29.33312980622535;5.342305960166453;32.99753114099935;29.367977374362642;44.61666111413025;33.445191618147504;15.622632504717068;33.448476018908686;11.943886704978706;34.760052756913744;26.654355025859637;20.355439925455045;43.241305479449984;24.564841475859748;27.756890220294544;24.75205653310102;31.837220342142924;20.758214179645446;13.222818783938392;15.22868458177837;30.123016171467906;37.25974228589772;43.31087925745808;11.022626684339071;25.15923961606264;12.135301985378979;32.21730094240304;26.22198661749661;21.36250289257048;23.937446773681707;30.509645689109814;27.398693876183298;18.707386295641466;8.84039773405212;35.17583581803059;32.63226665923628;26.924314228869324;6.995735068600147;30.74163108082211;25.362610090655664;22.89683013770481;3.6593891084418573;26.29267893195505;25.393064437583508;2.34747552338389;31.13805903850618;9.462119324363519;25.4641985341328;34.85119958548527;23.627701820831675;6.9192856204319035;27.785123514998848;23.65636157471219;25.274895684755613;29.043973721774634;27.61894943165445;8.636345876836536;25.460723976333046;16.069740850646816;34.374192694020074;11.447750718483867;8.196499388865;7.95552819582356;28.206115677075907;22.72926059014077;29.442218372833164;30.462060293469154;13.27860974021456;13.393545116855053;15.908406440926097;30.69660703113795;26.01966845584003;29.798968275306475;45.89395896564511;29.951433617573752;26.232361038955574;28.714407168249103;24.701044335466708;4.967190070045305;27.590705593887954;22.30065171114885;4.558258314318973;6.519792883763199;37.03900279632008;24.806134413354137;22.186886631542414;25.1482666197228;35.659793480162186;34.40232674467024;36.45310562008467;23.754594955682776;30.780871496236;33.36679465140711;13.783674692014017;30.007773809936662;40.87798289264888;12.692584413436894;32.58348612004267;24.197585874586668;7.523778776789626;8.962725067737898;29.612041160384198;27.029772743950815;13.536353937314928;25.605489443073544;34.0709843592341;26.869703518689963;25.562979446266468;30.23440235190968;25.913955149980485;19.954252991087074;25.599415123407933;33.18038941595042;33.95406882490714;18.09431389307005;37.728284198387634;16.298398410192497;33.96169366371798;10.24830596540637;20.514391784566808;14.755750734577358;27.71620011017577;30.04833701591628;29.780570266234164;37.12586485570354;32.261887981425204;17.82367937934791;16.927907786524976;24.662616587359853;11.531410547569081;29.551174811972142;22.98219497923185;18.350731417026108;25.096081044155998;15.764457107763288;23.915728731756992;28.139990794580847;36.46557764608224;18.916056038910618;2.350328338084021;21.773279494318892;43.77991818496178;30.61315084207329;21.85030009584422;10.294814961281245;15.254071826615284;8.901910700972666;18.87945548288653;4.628604263806183;22.40144320599285;15.132959171005359;35.70837143483001;30.407030667785676;40.399385085189465;29.2846378808581;7.67301997833453;29.942550706946;17.43687653072336;13.728249072395851;32.69589637334908;30.241906264556118;13.030919091364753;17.261505034770266;31.660371790191757;28.415087139502717;35.37648664884257;22.224343193130778;26.016536301768166;10.321481227016312;33.170563615794045;27.392219208272213;17.09983782859337;28.99007318879162;14.889049446555575;31.763831720149803;30.957083418103178;29.862615694703617;22.315846121788393;13.696114918541046;21.100333952772196;22.34967214437327;25.417951074306508;25.401821289145705;17.62524197519785;18.329863695566853;24.74396530851341;25.2182134409396;38.393155982046984;34.80540608200384;25.000405016093872;22.445569771263425;32.415033741923075;16.39396674586478;22.81926051766892;7.282019978218006;31.241026955487396;20.307680887678153;3.0446437005059726;33.926148011988346;23.21161443858461;34.85111118927806;32.05126792554236;31.233598816564044;21.978771667746354;35.33664365800865;22.262066521335935;9.105346377965715;26.693243971598477;6.22091235085956;29.43046512167596;33.749208419641;32.448488588030486;35.4048375741385;18.358005930615068;28.795733961389654;39.38472440840571;32.84381891088948;34.229557179395755;35.280359346539015;42.883771752808286;18.771651834416787;12.31030544842541;20.287899356194504;28.799424227363378;27.13259817944789;28.159065659274255;11.08523441709641;15.93767245657493;24.92252166022153;32.912234004679036;35.226001904059885;26.61938814407665;27.705664207666555;18.667653700764532;26.980078598422516;29.145965535566148;31.839591151466863;35.31444575966954;16.93554477013853;27.164327278552435;16.514338097506517;34.106413098822955;29.50320733007909;16.813553717361437;36.939705390863466;29.541038381082952;24.56402212612421;27.55466177415277;20.333989426235053;10.137161708674508;4.480660414771985;16.3283928046248;42.89187856410192;31.45244028004954;21.956861857370125;18.191441031721784;26.085622781099698;14.048502987503046;36.49951808541148;34.36639364198307;34.830006698294966;20.311871122833818;40.35717757540433;31.75101018224741;26.797548346784676;32.176916250957305;20.900547367999852;39.00072134456501;37.612717840815854;35.09629701932706;33.00300073745746;23.722075098308583;19.30830313624079;19.00905446159974;19.605102872685165;31.222566726219874;19.377898602416703;33.54829468587062;2.7865942949415996;12.854330164746559;11.994703052536334;17.70659214125418;43.9108637302035;26.146067806146895;27.524656979850175;29.84295557750351;25.680507888138767;29.93855741983263;23.04865582659106;13.036684901090837;19.496399502290792;7.873565684296791;9.164581183406701;35.46366949281886;9.7839345591352;4.29860636209716;31.259862420832604;27.174263566417746;31.390979258292102;36.57917884201859;4.065506891704393;29.617796505500564;29.84882770474061;20.827619076403753;36.362547685343344;33.46180303529188;21.564001613780583;26.607699307934666;30.187757325234667;16.415804206345985;22.962463429115054;42.96499310493615;32.70466000263301;25.38806505998318;39.78050039888123;13.035880971355283;35.02671085959629;25.458340580526755;33.46598703686689;3.9562651164816742;30.915991540861565;40.637538567780766;20.57940375196136;33.042669892645236;24.39123003167171;24.974030840266682;20.221900245844246;32.96602347326956;41.11562384211118;23.383430853281315;20.789261113324955;9.478603748159543;31.74239809402339;35.85642507872701;23.56897697839741;3.6263832262814373;14.793622759245695;27.48058554837373;17.59607387181347;17.766734368109027;26.851892754701826;27.054017017450573;6.992018830378478;4.818269357127811;24.572405753349415;7.069018468247556;32.34416784464358;33.974270872671255;21.801741301648097;17.292219895740097;16.263618492693922;24.663192394981984;28.95971871980264;23.181875972630614;26.73069714604026;35.51146542568596;2.4607255870187053;14.40245704885061;4.619865875321527;24.96368086429952;40.62210851897182;36.52306527892639;10.438893319139881;24.107326322712844;11.784262564892062;1.990589288139573;15.900861829481968;38.605940761057155;32.053846544494455;33.804679425182876;22.639485204494196;17.18685421224829;16.590935523032996;21.568452367390474;7.784830965735337;42.139217908803865;34.63533686536427;31.585294052789564;25.61168498613357;23.33831028715453;9.646168873594856;22.624357427255305;34.35808482015404;14.941328083520155;30.147185474053686;32.626822195250696;35.75456654732229;10.736147944218752;29.794792794455216;41.08569560704284;11.993213985866408;38.86543440443351;30.812786657758313;38.903549605343876;14.461076539199379;22.599386854133392;18.92617576411995;14.944218069232544;34.895067620389284;20.301700030791217;21.889425720905823;31.462511737917566;8.12464523821862;41.78832675037253;19.8138497573937;11.022205450792772;12.67107810444943;13.801200240230347;23.051621308973587;23.08850249344981;33.4170020557729;21.526010666084908;33.652147717268704;25.439534239486846;20.202690471689582;27.530496874654734;35.89743905140427;26.03063745093723;19.711704909510125;5.824030158197949;35.77826681631662;25.115169219284788;42.67730860030781;17.343437942297243;27.48042588810601;24.63650968192562;30.94880324258062;31.82990162570683;26.026029523997266;10.426904601877675;43.267016639417896;30.628781778597155;16.688949852866823;28.625716383318338;23.583987632923638;13.22571566869528;32.26838052037215;29.34110179324671;36.179446583128076;37.63677099036546;24.09653572977723;8.159404648339438;33.29265322693274;30.740811224096376;10.958831490209974;33.48635178000987;41.146153941835;30.56110291756205;30.186232093961067;15.542899596352484;21.196083744002358;32.133750459346636;23.378484728295614;5.327455087959515;18.97232357222367;
25.987192854187686;40.01129897510376;32.248682592270136;15.41941162001756;45.835506636985755;34.77565346750429;0.0;15.73894968885111;36.562597015068064;45.1683932573594;16.21648443108667;22.53275788933474;45.96880791233505;25.24039144566085;31.681587643383153;30.86470607919425;38.06866575483746;37.06923798106759;36.938617543166025;41.55811839797719;39.98214044685595;18.53771009061968;13.590829231488653;18.34375489479718;34.282227959599844;44.18728948183786;7.123831078995376;28.884419024343085;27.367591927346975;48.368869414868044;47.687777000158356;22.190261660846367;39.701049538471345;14.975417657697646;23.297513845885415;17.792424058426093;32.54583821946521;38.01952589590715;15.986506606767144;48.409378142855985;29.5846052101628;44.024719841896285;30.435354405527885;42.56160805489453;23.8586429263475;40.36244987209878;31.584217647170664;50.023754771600665;41.69714103735227;36.353133261428795;47.668966482046564;1.2828372303121236;27.83047487205679;11.996607183306562;26.183173478893085;37.866755543057735;35.954633235437164;11.167846506822881;51.99504403228778;27.963694110692114;35.606384684023425;21.458809849942703;16.022329120002738;49.78008488133372;34.65285574187066;9.66023152737308;24.116132019557767;25.699358544044774;6.491297752126923;56.06654867813057;32.54264483440937;49.251655322987126;50.76548403448671;22.296729510557554;21.503946075941652;26.79483457601496;38.06036518579346;39.8734256356317;48.746113493001545;31.38545970956824;12.704482594234895;24.55135789413074;56.204996926015944;30.371553661777018;37.84846730535612;25.827473721680754;31.05345085218115;36.19917181392482;34.148340294582155;48.00519330337815;27.243971492421206;33.06708153689262;24.863079707743385;28.44729769736941;47.58697285350067;28.188161158057763;50.245634956377735;25.65542095723134;17.137209631708007;21.282322767968576;39.24467709655214;28.36230259005791;7.927086993549497;27.2443682531425;41.31836812518501;22.61572268300221;21.178150027896496;31.5571753809692;31.080056498365014;7.567842910595008;12.32983086971023;17.156074108520354;32.904258032857534;60.163922284749134;6.825932333976722;13.157366073695629;19.469492290219936;33.24714661295524;58.59744332400153;43.98117079483978;25.462492410617035;8.681652968429185;40.21999509473293;15.003986335687182;49.587328251732266;7.28960054942796;50.08848501051668;15.823671272674181;17.66211122297548;12.663606595657692;45.509933948647756;12.9454334993075;59.88173458318765;29.722486732471857;24.282598972284887;32.94459622877914;31.37966473255813;4.975268080650859;17.082900748121823;28.243860960374626;29.42352419484378;24.783416983620594;22.92363165519152;14.167708338308401;21.118752666570746;44.552025904582095;19.75933240102971;23.482394751420163;36.9914509827552;22.394704695337865;28.659599841070847;19.66516400450569;11.208175442558124;29.05851918854009;26.940872895783748;45.93706144385003;43.4779183619569;27.04004586449147;30.956543125805933;24.606638301019956;18.290007610455486;24.236849573693473;24.16743229454765;22.16205515134011;40.13617448460714;12.176761787320197;27.314224528189126;32.451767745859854;39.626284316039715;12.945508273335854;37.49197294946125;42.06229938600446;42.09776161083373;54.61523399944284;42.79804471489838;24.00498401398605;51.70289445809994;10.917312280359582;41.98620094570202;30.914477411318654;11.109849342003908;38.18730599935992;31.09202207575172;37.90099584344419;15.96523045162068;24.950099791851997;24.240525165718676;15.814632671898794;11.601147362637098;51.512909816861296;33.72629585329716;28.494882753161416;49.81419683857018;20.987912227697876;56.18809638924524;24.493795706561134;24.41272271428498;41.54057690017979;16.89811757124374;33.97910640599032;6.426888285731718;14.616908890631795;49.47356615531649;38.38048824892068;26.235120980647824;35.16846502566103;15.56036553780688;46.47285484522951;39.95352320378766;19.801608131026182;44.56690067882729;54.75058861769315;8.225239051486975;7.278592863792353;31.51977147028988;51.5002128773286;16.620538476686555;30.693314915552733;51.077037938620634;42.0649708497286;31.11605758550992;36.72278691080901;30.564646546352915;24.303675118750608;2.6295454408656176;12.018416400635383;32.80807559215838;24.77827802507381;39.26493826884252;9.998866854977933;56.729765833201085;43.12708204140131;47.70882881175708;47.761893567696006;33.04411889476898;48.673948664139;56.801438640321074;35.21264895024878;17.317675047455634;19.294005510274197;4.109618315395254;39.71762042028836;46.90748484778044;9.506732047632761;54.64156598113672;32.33617040516948;52.34725054190388;34.78512801655909;36.05666654856877;33.99897928354908;28.53136122244624;43.52862483189641;16.21106250439608;35.60371609901574;4.449060684140926;12.28388298706379;52.70848995388087;31.926458561406662;34.52392333319559;48.45278459962938;47.2666723102333;41.67217819639782;37.042737380339105;37.386485083896055;19.189698529356164;12.531644116925985;9.142207434334715;8.703444851912584;48.764056781649515;31.450205178386827;24.260558008919936;10.268936196473579;30.17075517031944;18.125204977982612;58.55415280171498;21.707212445085894;27.334106273715943;27.693347618392814;17.26163958530712;21.408340448912803;31.235677125144466;45.72205464931029;23.937197685233407;5.2674512686910235;46.223442212715476;25.58758489489494;36.09084305319877;25.24088507244555;18.33746414244391;6.265253333598825;38.55507737750808;15.004031274973135;38.16012025900894;43.87940981942797;55.940819652894554;29.835440224806362;41.779991502291566;49.11995809073994;31.854038235633638;20.328693512905094;30.006458894492575;24.643062582558905;12.49411885533616;48.61113504367514;19.40459185493425;15.407316018716951;19.080342214179836;17.90262437711316;14.488681329993172;22.742503570386493;14.99955866195104;34.544918317385026;29.49506691322301;49.03013256610574;47.311052567386795;18.679164021153586;8.233618530238491;22.174853490597847;9.852291233923976;18.95829055452818;9.56254347322471;30.864226494642296;20.46224765506546;10.805158731931696;35.68945020469372;28.29794251343513;32.48370711204052;18.805221171764448;51.4321167297352;13.252115575320486;36.5240844919806;19.342266880556974;35.103305146578826;10.164470654390414;47.92388181126727;45.60318138045777;31.847774466111265;20.904651246804388;15.607690235568072;54.32297248423841;50.73986978957268;21.05331145434846;39.21568618667441;6.2685505986711565;27.715948200611585;49.08010023487283;25.51491578119733;29.50912538002587;51.716866444284065;20.71792691920067;56.70136209195555;35.69533428966461;28.431822851375273;32.9910239778948;32.262368123890155;21.575403687429574;31.936439590532903;7.721805758927828;39.19997431142411;23.68366450843256;28.226229612181132;20.095593207092758;30.028627638613276;57.62897536265611;19.38042070786725;31.018851742585873;47.70596826351256;30.963293070549735;25.92559769845072;31.22119204060794;44.86662033663132;28.626939862292485;40.43170781130654;39.78013902852874;10.496526793215251;45.74608784642287;23.193013191723903;34.66880671722169;15.77752838226473;44.58055259437735;9.442107075540862;52.89327285889468;17.50341641332826;31.886272360485876;21.69115784801873;24.684140484086864;43.51077226241276;44.99358402236031;26.724794869375806;13.63089362243842;26.407593890849974;12.240179398391493;29.086904284287456;49.25753885408608;40.30844784044465;39.17476408346963;43.15835972083938;38.444918690917966;11.800940592189969;6.0927133788544845;15.12928284211054;30.982721968810218;33.06651295148068;31.055443225842144;15.183503420586389;23.054519228581142;32.33419650784089;14.910512560971553;34.14406326151487;51.741934373544034;32.4867973193951;31.846331884470167;8.241357623199688;22.6015349098751;40.864921936605704;44.692706421004736;19.245211752365314;29.61569534632769;45.19443090945648;33.55250085745597;31.40652284955016;32.427910980628354;28.79634851064195;31.24297588705651;14.63258832134246;23.85203085208111;31.39553457567023;56.4357829388976;53.22514757440312;53.49814798955649;22.003659403154384;44.2904462215266;26.336193338874054;14.079370200479461;18.62684234755585;5.73051693668122;47.5204907886202;5.133794700182585;22.814118759750265;17.054153847770337;26.314928548227343;23.06338507629585;11.90743487973438;9.932878855194026;15.370075765279717;20.081443612742426;23.530712765104596;22.726530704107823;40.32140290362769;44.45019151309599;9.463412329356773;32.17666863091913;23.35485391208343;48.577336757201884;5.977026636496392;4.711681844844591;40.657067892070984;29.132875122824395;30.23286753190999;48.68897095529929;48.00153652568487;25.793735708850154;25.7656984701239;26.485913251089556;10.204629550495884;30.799607902059957;12.856459018080027;23.560420046334166;55.99017559509157;45.044503210847346;37.90203297020105;53.26431993669259;40.11216308389664;51.142024935876094;35.04315748224456;13.741913437127913;8.36370365828772;18.68634955318268;33.096291764236;32.82272042630888;7.432748505060437;30.75140200181797;17.252669255452176;6.398614855278606;20.474076335370295;21.075699422678273;12.47148848541523;23.271895449606806;56.74844342543352;50.345969920325736;34.525061706416814;29.96834555137608;42.55169931425594;33.541346326003605;20.60099310632179;58.02994763058051;34.0695914611965;39.9166785275022;23.22800407737924;26.027859648344638;2.509402323401275;17.27034420772575;41.34753976119891;55.944742523187365;46.43206430768827;18.38359994281483;49.498220216314785;32.80220023235473;12.760523926538857;23.376113955613576;56.8129744166163;60.42795984525104;38.66920197079934;40.340667839101144;52.52907993201393;26.793093667114555;56.63973792556777;36.0436499714008;40.40143777668019;43.006315369823305;51.62225719314138;31.967778120487438;42.46417344366555;32.61160898719047;41.96494534113108;26.94598515596419;15.994711127337105;41.59981226617678;4.309551155441925;18.56236079949867;33.940183666377656;18.68496650100322;35.17151244821429;29.942320271199325;29.778259453923987;27.84777745421343;46.66963008978565;7.268573308334326;50.74674582321452;11.824009229507295;29.069460032503144;36.47921883413666;41.215126559503;30.128199587065108;39.94040979575276;14.179541975455555;36.05714161316098;17.934217021358855;14.953792431889356;29.429133386246654;23.605194825471713;28.736612606690564;37.15318716942841;20.72093655428289;28.848994632556376;6.0364057041585175;25.205298616594398;47.75708074051546;10.001571259349651;26.921285128840076;55.1613729906495;34.48169814784821;27.292021274915147;44.0190785207041;51.14128559968611;6.690201890782735;27.581184685231722;56.73878661921223;29.53737831355225;38.944146379933954;52.62143199766269;22.02176138014887;15.399897290993621;16.31495626950169;42.16067693474246;20.6676712947193;13.172415695229764;2.9975035256522404;39.84159503709486;19.1094942186077;14.033432275213654;5.638970865862519;40.18757958592927;52.78917948643827;52.50387953580995;43.991496111900005;41.34751515414495;19.787388154787195;12.434295739769084;41.799962380360455;48.50478121040802;12.696800886063174;10.310499260756812;21.380098479669975;13.118130951891276;51.89844253946322;31.816223885816413;24.898333175767316;12.636322002478758;15.681941796185258;5.33671812340411;30.168505665021776;12.102189017271085;16.028876825975996;24.563646785669146;22.08928711653781;37.47291610794782;4.577066984689595;22.980640252627953;59.670698926397236;7.93126418352753;37.32711527517497;36.26710432549663;27.25295106495317;24.29909221822869;10.386276521076521;6.551384827897744;11.578309361830842;40.220208786974204;23.1434954865265;13.6834638428107;29.790950449934343;26.83498467363338;31.526906832198293;21.630631767352238;25.136613590992052;53.17062087879254;33.35824582335001;30.66962433236805;53.297812809339895;6.617589469817849;21.787696046278747;43.83982343724249;54.301050616147414;11.714574711617654;27.37398114509293;37.23444537860832;14.316320033798164;17.571200707456686;52.2629935151099;27.58730381123803;38.899741065058365;15.474440353980198;27.117603505952275;48.97030728363241;6.7048315303877715;27.657774897687872;44.61274454471751;31.66837442440253;50.7965886595305;52.05499921794059;13.574867458972584;57.225304380911034;23.125318535636243;28.092085045995635;22.432969829270018;30.139730258269406;26.44650680055113;29.60313411731805;17.494273259777252;33.70441171284615;54.5102536058785;4.9430625223654;11.521477737168913;42.8274962876048;48.10631223604892;16.893015729588125;53.3030227323048;29.386938638364693;49.118153649406416;42.66308354571887;42.64942527832167;28.027590009027534;11.157780222585103;29.966968260272395;11.402363481244786;45.109960158533134;41.445723490628936;29.226309309462152;15.534508758562923;40.8729302841101;30.08429829133519;47.29612850930311;3.3347509611099495;20.229950562046252;52.3023507811521;34.82222056255698;49.28043722807192;53.59315608979439;18.066816017435862;48.60127260890089;27.787073347440717;48.39753093199796;12.106578068619609;8.89763785087253;33.4495431250584;55.74997110006895;41.235888035246724;8.42673715456455;24.887830349909745;35.44223647426611;51.074327468877;12.364711897034713;45.735516469292385;56.34100221198807;29.444505026913056;29.266051340383573;42.4783738581773;24.37761064713972;10.050680178165061;44.034024548408674;36.44072410560221;31.095318276387687;7.506305031177478;31.95209102265912;15.958571562878754;25.490607544432095;16.33279617439496;50.866753429243985;61.165838530525434;12.493126913636843;7.241741144335119;21.70908042360749;16.679465600275826;34.65260847691814;38.420074678556354;29.632926294526765;37.189046778409576;12.018073305286194;31.528977379739015;11.838730276620007;59.27168187467446;47.37158442446256;31.62387021437294;19.543712258669682;46.228098109381946;43.52556768754983;16.456818752919617;47.005110328123756;32.68811199182099;17.658090467743992;52.7005846386081;1.284266325977109;38.150950838468454;30.414584214516946;15.691194866158826;16.407187197845005;44.918050009887864;24.916852735041985;12.913597049889388;16.688325682589056;18.96975549578634;21.519605984836414;51.609482564846665;47.7093749180385;31.72929645902303;44.85824571532535;30.983377046263076;30.038626023888188;54.050916291635076;23.36896978682118;33.82560469815079;28.127946187233906;15.50490021498801;36.021571838470585;34.46475618314868;48.18109900861514;49.05111302590599;31.708774118793354;11.970278171557684;34.24570609962507;18.75079483561044;47.22299836541961;33.99254225236875;3.4721830859762206;11.879289105238424;24.283305516520688;42.11047742156615;21.485308537129303;15.138308304158617;35.85032674499325;11.228628908879667;25.057108505701365;24.527778469443636;24.27607826516018;32.063259248115315;43.987018970442314;30.987535852886193;16.597179531785358;30.844678429596378;45.59698331563288;42.66073086804558;40.01755223071371;22.252995774431046;45.58697785893608;43.01442420208448;22.579813530976683;14.796919399424548;48.78632282906069;60.45504310631613;43.587288181612124;24.022582384525418;7.542636706984541;17.198978236063333;46.11911611171868;46.50391704023311;15.585478181391048;21.05634486743598;13.32215713347233;44.946639804614044;26.47036710876472;12.780292289883734;7.285995857800426;6.745252224323847;26.482762547974257;6.787609829997638;3.882485728622627;32.77609604141761;26.102933374517;29.28374420086216;21.69694295622813;44.95377575309073;14.679810454185374;16.125267032616662;27.887825142954398;43.5717703195896;37.836818631651695;46.24404185311327;33.83699735421891;8.118051288545074;43.46317670635125;6.41867847868466;19.49472783848331;18.677632500348917;34.93652065714864;28.48886285560569;37.77349032882302;56.26636714014309;20.85892290655398;38.177205873139194;48.22496891267537;34.716793732027405;13.654460842933304;16.726513537609335;23.252832973499924;45.34715166174362;21.400174453600908;54.6974921150869;57.37992641353553;20.805025919227678;35.56358484047925;54.276566748191755;32.63674161688165;30.795694424966804;45.81230128441436;17.494415651679084;46.53428355049634;39.426533389482266;49.887158726792904;15.626724935135986;51.617594545883;14.116027111928181;5.683087947727734;8.00692548284109;28.284004159006685;19.57443868142371;38.062519383879476;40.59197461640042;31.51052472918521;17.44946769374113;31.545362014288397;19.923923802837955;34.32353945162206;41.88678660945395;58.02020600741331;12.969470795136292;23.09527669237185;32.307842619241214;1.4141050095210275;9.50969577678005;26.090720186052913;8.827310059566999;36.54613696211284;12.637313131667511;38.10165777098053;22.248672873944038;57.05203124939404;38.36077220973969;2.201928172646814;19.222840404735127;49.09735668680595;22.655610673199;61.04986347618718;19.0742667920817;42.07383727836221;27.816266373089;56.2704523429976;27.867629678164363;22.445971534628494;24.4893528988086;36.474187670254835;55.348849928993545;30.65539508376224;38.97714074398773;2.015352950726523;36.49188810634418;22.320566899428858;42.63555815375769;16.980756637565307;8.25543793768623;29.17375262343468;23.01647482545768;15.058157760793216;11.749849941659466;14.579546957819922;39.76343665552215;54.18532930603285;20.298216154641896;50.78451203759024;37.82665282406778;14.56983878405805;34.75841638513786;31.091782408674995;17.69348310778967;28.488297933491324;13.384597726307275;29.69251615640851;24.502737478939896;33.50728376389778;39.73161187483581;31.3872262673631;34.22867540010861;6.950851519221258;31.269468065805206;44.03818567229165;21.105895911611597;26.047072855077765;33.4278742730751;12.36879153019273;48.759895399807576;58.40185907555414;34.82347540074321;27.908178321453182;15.550536323359976;40.925157038344494;23.88393586247947;26.818920461268622;8.895439325022473;20.90624237615152;51.701424484737494;44.73285478405694;48.20013987503183;30.20113586901642;34.94288992517812;21.44393736879556;33.462559758859925;45.7552520644708;41.3493004140613;28.66579268469979;13.733241174253578;15.451148754613746;32.21934307673373;20.087818426627717;49.831482899809885;27.75730113183604;24.156490425571608;51.03133220346548;24.709463466186456;21.885041027259486;49.116459274019064;17.909467608977266;54.49085857798991;46.969284332093;6.150451415424767;28.901217278643102;28.656748745153987;21.837533413471316;24.960770870514843;4.6021594081023185;20.771884324521636;30.85344810451176;18.833838025533055;30.929672859865267;24.057316895203844;44.25000672544453;34.43007318448837;19.789439093728255;30.899295528589956;23.51179355193026;52.97947113851859;32.916305974343686;25.272353705611476;54.25937426985649;20.337051954390375;24.36498607283466;21.88394745692311;23.043438172018504;27.94135459573756;41.94495954587494;25.302854795102682;53.41793687136126;54.024449798380836;15.997338590069687;8.268526414973733;25.378401896319396;37.662487280411085;44.782332637935816;37.225263713016304;36.86856059517048;10.513860144417016;51.531773088485515;32.61161029707586;18.329926802100413;15.534882224123924;15.635123363179998;13.068520642083957;8.053718713775847;21.350452446533907;19.64832170878013;30.64562364675365;13.122251272279515;33.70396105897149;23.364969906702605;47.817610886000544;37.570002604691105;22.039664886272504;13.073582193582242;7.891038444794927;14.479113150719034;11.173912302348064;52.184797548005704;21.607306573958954;25.379587304739093;31.839106640084584;22.793216619286625;31.143036799523625;47.953911035427474;49.05368539436332;24.084030956070425;27.100427241140387;34.13366423940457;12.41892421593805;29.674700974455583;23.934782364544837;10.767240722313622;5.535009373138501;39.758876301516366;54.002227079642516;39.771057438681424;52.896172331597796;47.35227530572279;19.25055248589444;1.6718661399691008;42.588560284276326;44.08931341162804;39.069723123961964;26.76399312710497;51.38469592065911;14.947270955929689;39.11376441746452;11.112549687384877;3.199080054609516;17.04125489296948;41.06333096427718;34.079342183197696;13.794996162431545;2.6450557019783583;11.196380620814951;40.09961369442982;25.49232805373014;31.541911384230126;20.77661540608698;50.13718799239733;51.997299797301785;21.26791792122977;19.620984623769775;36.881591237036886;21.0390556630536;41.285803174835735;42.600682849567484;3.9228833773203693;19.843773778459028;32.73952841097141;5.879430155632608;52.91833718098875;29.07324873149793;32.178268683741095;23.143317329390793;23.862667781714997;34.97987157954282;5.3410445994888205;30.14937947742631;9.755644787395015;32.16020032499394;36.76714443825844;31.686821869325236;30.131491949399585;34.03914675496607;21.68882483857538;15.852526664330377;7.758847963032128;27.57852325450159;9.428416163444004;20.542519327811508;49.25971403740479;23.740888832418257;32.81239030924381;29.01198560656354;53.82862314389176;35.81978845723309;55.72603957868924;21.176026997302987;41.17370948198965;28.18487938606127;39.11179656759734;6.285679084229994;48.035585245660826;31.558865203164565;14.314544022106142;57.432796809515054;18.913213002118116;43.42447822884577;10.363854242139617;35.24163367081266;10.807076192197934;42.672271120410194;33.45229022177063;28.383467135317925;18.513937969926435;10.882418733508146;29.35330594487955;20.087401812531386;0.9113161311135708;31.338663990507097;17.975710164352023;43.310161544958454;7.408296555205451;47.75361036656685;38.45511786216643;23.247009287582834;9.430456356432316;32.86365753219612;46.8534104005899;10.624537684563151;31.229321995595395;32.472506550455314;5.799516679751203;9.962072884961788;22.450842608517974;16.381063744519274;3.7557340944313613;16.55217137904346;15.096455096674596;54.307659307246624;38.032425075949575;41.290167561144145;10.448782766303664;19.494904766784586;56.1421561245531;16.803511347661484;18.870409493407465;26.045696140256624;41.4700334290417;42.484630015033126;18.09118210323376;37.835063335527394;27.322898075713066;16.325684159048734;13.778743063465766;49.73338561499392;53.647762644229985;18.40489355152093;31.351553552442592;21.871224028198846;31.466584578312826;33.50923745113265;14.327875195414538;47.51131037917878;43.37289927016788;19.013400602838633;37.73345015139672;8.254254483464273;55.00319915350256;36.62082997762332;36.02054494463139;18.76011122476218;11.47005145922695;18.02977004032331;14.230637794944661;31.739691215490804;26.664731533121635;33.69716196897954;32.692636264901374;39.402756729600405;24.450590849633414;38.55642023648494;3.188228190635118;56.57552586834764;16.44802782820819;22.78872322630553;27.381809348125213;15.79307407968739;19.476839213636676;38.49007569590726;6.580272042167113;52.75674862449525;29.840771540592918;30.705556836645435;22.554088730354067;44.5497337067466;2.462202773836437;31.55238581839596;42.44443155880983;24.500486138539625;30.91756088588911;53.25129711770781;22.500411058549098;23.794773897720926;29.399719274557587;30.594178527028237;52.82969154489643;8.970488099335032;40.98533578425549;46.1359143010209;14.335824017347582;28.133588267544383;28.710264463770315;15.221891392312818;20.747928389077885;30.674889620679007;31.397315994961193;47.657966796373486;6.611593785324497;9.845454047484477;43.00312358449917;37.553382711023424;22.51194021950202;20.565893961583477;11.982200099089715;27.989151131386226;11.989540162940989;26.20500714129651;37.219378945678336;33.04775574883586;18.684741063335775;55.5099617651792;60.845659333715815;48.01828266369215;31.131898176849212;17.515420384182576;44.026088570024406;28.256560847472546;17.128991650564878;40.74306548503658;6.503458465605003;5.476553663616923;23.907584346308404;44.83919142430557;23.786727265675903;32.79572526043646;6.544094036251261;61.44402725535423;52.30672577701;18.917264370467166;53.663022645406514;16.054873576238496;25.006893380793418;22.79641233563771;12.088195630859982;21.15850326935303;8.131359426119111;29.85411518953272;19.138003530925968;31.073587559369287;61.84976372737862;4.555622595916635;20.603717774023345;12.984073013649718;28.327689880510928;29.96908152140883;5.636507934454223;32.68734650663707;48.610668724362064;25.603497294377867;12.786918752470584;19.765724244772404;46.01436317952048;5.3389860627958345;19.033406998304745;46.089098056735175;23.84066364910354;35.511362719928535;33.17537584887432;39.37439111110841;31.11789923225481;39.256270289270205;46.01602843258073;53.43451772047376;36.04784592203304;29.46359772229117;36.14564044615898;26.727075540045202;28.53856606507567;50.65284380188543;26.46213355670055;52.469933655591085;23.6991787396435;51.49045105400868;60.73258682411129;24.490551481803344;40.24046098064029;32.08312685002855;10.145549878442923;50.97494629941593;5.078581466242514;30.576837445287197;35.359252318254136;40.432957609528486;32.58644671598082;42.25463474939742;13.226962358173482;20.43156262311647;9.446932280679587;35.11858644726962;24.35614944200362;27.53815886295916;20.124988550804996;52.441143283078546;11.991042818544111;21.968250988445558;52.26111544047141;12.549696644838834;7.535413560430024;52.85446953840795;22.023537049723295;35.64057018932258;29.80621526119373;32.86149144698174;9.80321465090431;35.145587694866734;37.26156040989869;18.32787485305963;55.50504955148841;30.123544890660853;53.628273285673814;33.84773813756245;33.34144100088161;12.35793680431118;51.4650558269667;42.60799927002371;33.91725147888993;47.22423548343549;54.667461451864405;23.892334880784876;29.089217338342596;18.332866190994988;51.52895603521466;45.36206602845694;32.2507873098555;7.481213131302894;25.921387051911953;31.486255040993985;24.372611601006486;28.243887316174057;31.120646009767572;14.538832804514055;14.419434637946555;49.1714631685452;59.5572046608037;26.42326245497496;10.269402800614865;14.56158348628324;20.39358970887532;8.097553756770454;19.919339724631453;48.9645670994394;37.72563187663873;45.31123179319302;17.139390909397985;22.537059874184465;31.754279398001888;20.05187746086319;56.737382222695956;24.754061880794332;44.592813114329985;35.415208627314925;10.499066245998298;28.073677166698996;29.983500798883025;27.45237974488029;31.870814592967847;25.10376462936013;49.700486764088396;31.573616878874613;19.54662089479303;46.653974834104574;11.326568126428507;13.632729875826444;11.979300399031793;24.128778341786994;55.91941171081812;35.92833004647747;31.897711781491992;38.309660705005285;10.961002194553055;9.92997304197795;55.05839719099367;26.204313431547032;14.785946591562903;40.98639634101458;36.274409002033856;47.95251541341096;48.27881316366585;7.636421817389771;36.34340743586001;47.03662026514398;18.482985610336755;27.279592482123245;46.99533893511443;27.424694551537414;10.209639335559661;31.926156331641785;57.17650113695158;55.88391217888647;53.90113200569741;25.99610959643677;27.434982527225838;9.18431633409408;33.06650066043946;58.4022976360913;48.25347067948724;12.396536200720702;24.057348035456883;40.956805774747465;13.554300858216193;23.19001822409422;12.363490099431646;36.57661671913501;46.27562840763849;22.02390186594373;30.197292077576808;16.311582912617805;22.483792717816808;53.60114670495361;51.27101352473939;17.76642028684574;59.86596569300884;39.717828994828984;11.407031657709574;22.822422141301118;30.272275109087133;22.50930243937749;28.682719583914242;23.783058172621114;36.84387772845882;38.00795467471331;15.646967758024553;43.35342878295642;25.90584244356556;15.514389733505483;48.196249753296456;40.229482615860384;9.065407987870676;15.921093850520778;38.70650723226413;39.65282452901622;13.18445882028378;11.798148912117941;28.54492072159687;45.34225057593746;14.36604493353779;4.711418784981234;53.57731871345289;14.902458973955333;32.42950560482763;11.829519880012079;35.188747034406234;23.39239933053879;12.41233534118338;26.911131462309157;35.91174421315932;23.03488818781372;18.168306912404823;2.910964291826896;8.64761265470259;11.406172547336663;32.6045054724211;29.57767067873089;52.10179948439331;30.539116845519928;62.245293946680164;8.834258360544204;56.825927518213355;53.48935485603513;26.393023261707913;18.57161242899993;10.636088658027637;11.403486690267941;29.475976431981756;19.446546362226037;
10.516591069480391;28.444947365411704;18.384329486470442;0.6384427504467117;36.161914028629006;21.50246472448563;15.73894968885111;0.0;37.34499104081399;36.51381653987894;6.747384736796476;10.16909311120686;35.69192770925618;18.228617607403166;15.960638125724195;22.34639291524218;38.72729952722598;35.8750410578347;23.56941804479997;30.31642193253319;26.67014781993142;7.345767020006389;11.265819772544164;16.393475010832738;28.052915793537935;40.78635362228211;12.85911232846779;13.912388852730752;17.242255231426935;46.87790198500541;43.820001026840806;12.805153030758907;34.00887227868822;6.673304876356415;19.709535103712245;22.740849162217316;23.272888427948313;32.322855371495635;4.354647628344412;43.21885116598444;13.859217280726387;35.62115588086069;14.821328195389741;36.15503429302026;22.90361979077732;31.970954967162488;26.648088736318854;42.26289111053912;34.82172550681121;22.306224695364495;37.12145786234928;16.76167683883932;18.151420316584318;12.660756822729756;13.255838401453543;24.137599960310148;23.238733376395004;15.123224452139443;41.8901675951024;13.820515611078864;28.579298365774232;17.254780599134406;3.879878425032865;49.36766352947554;26.951150168457257;16.340649058535625;9.65081461898618;23.993248410661955;13.025278902628855;46.59806559781248;20.708384868895873;43.2710571395069;45.84739841762762;7.973549328842278;24.308163746091495;24.600101057887155;26.52430502831487;33.17051593308305;41.35938732099643;17.10384980083714;11.265872875453836;14.933861442014578;46.850664690329545;15.3293128522607;26.550156734977218;21.483868889849294;19.36584540598291;22.408185146932315;35.70379778843387;39.193358052431144;16.571083828542896;20.942787652747977;22.087913728953716;19.320330250186945;47.391945182948845;18.591566020883914;42.532961133745545;10.80087014188355;13.25121431491058;11.665625304140653;28.540006115274252;12.806845606206503;16.229749967412364;28.71215592733975;39.82804597590843;12.90746535241015;22.064547764058908;18.482913203714855;29.705040899789655;13.398252767338526;11.792741958268522;19.357401316997866;21.808294438826458;51.231580316259326;14.047880798718607;15.314692473627412;10.831988899828458;34.240678298251886;49.17470779534942;39.755454628269554;14.926202883219892;8.592709182047143;27.6406214854475;8.915297265557864;42.0042062131451;12.650200326438434;43.93397650006746;3.258892310565745;14.36947489610505;14.454980670535406;34.09334812554019;6.201033221766811;50.89392522370942;14.830630397488205;13.499475191100123;18.03379669009666;15.640717680479527;14.09612113366508;2.0870927440884293;12.538808591300878;14.380450407339739;13.761892347938714;12.848111472649617;6.33614720764182;6.941762429689745;34.87516963136452;13.22488127605262;7.997627360941232;23.645168329513073;19.887327021363447;28.902537029038275;11.904590784528622;16.830885871100175;21.6221609155833;24.13306986756796;44.97109744826545;43.465913053411676;28.47093889489557;22.04308493635117;16.96250155546794;10.994160696288688;27.561435060609956;13.416159494513638;22.31758508532578;32.599330165753564;4.574798652399166;15.772897460887181;20.190351389234394;35.87053845478767;9.102069544063367;33.09803042783441;33.43291061699758;30.608557577456267;46.53481539160424;38.77836131488833;12.395123897404956;47.64857593439994;11.106643216011113;38.02174249203045;21.847523097961286;21.892620237575592;30.17262780506226;21.47318549658964;30.92579453196631;13.107033370218174;16.558909373531097;25.37955019956338;10.373549539634665;21.34666469977179;48.24555153800187;30.73637841496241;22.108073398116186;46.73050911029367;5.715493489728511;48.663810104099085;13.024771460673492;8.706240097653657;29.720292568013353;5.393395131548829;20.723422869229957;16.72857032408369;9.88078706937538;42.36675600963473;37.4820151381209;10.871200426927723;30.41266583648856;7.442774305042169;43.822507199067275;37.83457746575798;15.981458524127833;37.92106176260493;49.82670876675045;12.885037578895142;14.856110474346288;18.517652768875163;44.656255641639504;6.796985599332679;27.83855078010037;46.21841539198648;42.397537352399645;30.596167921656157;35.02020874021179;17.198494572612145;25.390660896518177;16.05576141200191;23.055051140163002;22.33952195569523;13.47772811845041;39.27259292913773;13.047145439274166;49.437699329946035;37.994778706517494;47.63806799948622;42.50592749361992;23.907779180900633;43.493533988962184;46.952457074009686;30.65568027565094;14.121701518335367;15.86851091902253;13.991036972111432;37.997185597379655;44.0172216201044;6.716335817972988;44.90083335503174;18.973409964526105;48.59066724587197;22.462744821493395;25.080262222623855;31.627109101696234;28.023170434443838;35.514305963868445;8.59797388234183;21.670813682174515;15.433718711599301;4.414961872901618;51.4882600726887;29.76833610960217;25.528942060331286;47.73445919345015;44.39941680011883;35.64012734921565;31.010233358861047;32.64440762767774;3.968364388548302;8.029851519003207;8.144841612710506;17.5247046104741;46.80137204164165;19.644035404371323;8.58974065779464;21.268701775948823;18.85102609891608;6.463297009510926;51.23993536171533;12.591782507134221;28.704913698029625;27.91435510653444;1.6806816956451627;9.446427882144162;17.03719941128061;43.04196054610864;8.250618897628575;12.062886299258961;39.402309142858925;11.933828628003129;34.37994175213153;10.411642806359149;15.817778486206322;17.377938032271135;30.558874799041476;3.785082145590151;33.395107593076226;39.88706098096668;50.30341640165188;14.784892295161573;30.760227678194063;40.61122972728508;21.90914873529586;4.615593860005263;24.93355308584256;24.953506357827848;7.524489688010506;45.57921064328013;20.3843772778477;10.261416899404741;5.872720797717238;4.9578907387347275;1.7112039158494232;11.673503699095424;0.8091822936085244;22.2951974742582;23.4103020018786;40.91699005204037;37.34050845378257;10.224898570824868;13.218428829681413;15.164530525981869;17.152052204277695;15.346605227769773;14.726491020325856;30.517522569304184;5.360399243952482;20.33082252404848;30.29719664637194;17.81131031019046;16.75923869047785;23.54245866579873;42.58850199416247;18.16215025936695;22.13850531752902;6.7137622670729495;23.3650594232511;9.37156268534587;38.92495639648338;38.709111477003056;17.44260177433584;22.365965692585036;1.0349214912898395;47.565853387077134;49.15125633781836;21.156988062809557;34.85261947530878;10.483787483202063;14.828469395066877;42.48281647466729;21.672634942996513;29.339728564508803;50.49796556846838;19.557263162390182;48.68511513593395;30.990405787543203;12.839214271718554;25.755633899474923;18.585895069300236;6.6922170850450895;22.954131085763926;9.100643565813627;30.80078140698719;18.14370862622376;17.182494221422132;16.565457260280922;22.28802075468781;48.23416714145329;11.07150867902956;25.69827546402992;41.596698050096705;30.02367370411675;21.94732578672791;18.82173678805821;39.449168271239984;14.463325271230888;39.32415370094222;31.26877555565198;15.26862731271452;43.7313260292441;15.521841426082126;24.687110232324816;3.9808173555748136;39.97624529068716;17.419346803840444;46.79742049706256;8.492496801378602;26.174263537771587;6.595647174410526;9.344374841347244;39.68995066599708;44.35891339147461;18.11157588665086;9.291600917598716;24.991243915878062;5.516998992384649;19.87907512096514;41.22480153043496;29.513218834523148;35.89495243550732;42.8631294958938;24.762706944478797;21.767097301787004;17.874125454186263;17.761670892450013;19.069952025885375;34.684856553514365;15.31681838872532;18.52829079445638;12.468083787570286;28.765684734240924;8.312381386456094;26.860141346420182;43.094628955889675;17.985938139588164;19.525508087144356;14.953750126184856;7.3478641382849;28.087671479874253;40.167041867360396;15.402498084494345;21.02754337051246;45.63776200484565;29.653968477521286;21.697383367889877;30.769707236225933;15.867408032292078;21.385348869209903;16.139350538169936;11.869205516394786;17.05047120971301;47.922942710542785;46.38001807606263;51.92661429973537;10.438025867267383;42.639562910679224;14.905539655990573;8.77925700298306;15.625524887631672;10.25075274444493;38.947726904287734;13.420514861905135;10.63621318107191;22.273732302028765;11.387351550145034;22.128723312796097;9.308642898353192;18.758492811753335;14.1339309488252;4.65826968020452;11.986965443511354;9.610429985977557;38.06872825727822;36.56708674694108;12.466102241154747;19.1519491266201;13.869562000832483;37.44647121637616;19.3248542443029;14.603732826058353;38.67014027062394;25.29467203263546;17.73952176186763;44.3599144567838;42.342607177426906;28.606959047618147;12.785923507755022;17.105483040483335;8.2114292430985;25.414579928674154;23.685786805596077;20.860269703922796;46.34174215561625;38.950841672172245;28.28504426774422;45.351706328898665;35.83719739922777;43.976785058803905;26.137908701343832;6.841099841849214;7.409475738709173;12.527279517067107;21.53700948926063;20.93571126525439;8.963383929698178;27.380647523578766;16.11513274630773;14.225941189487049;6.737136820626876;9.88187598879079;15.16525719734711;7.779091595476334;48.494477670659776;41.47160120911897;27.32835521141812;17.7799148110006;30.454462381544918;25.961526305378122;24.647943527205683;49.84873589744856;21.695313362378837;40.49301357689496;7.824193854066987;17.3360328769886;13.285446963909093;9.089731477910307;29.149874507634472;47.350666470013806;40.09371243226767;3.4477109131924775;43.757295103210566;30.08929456507321;16.218361332965006;12.76003291720621;48.103091725251545;51.36831096069798;26.936374196431064;29.78325779820071;48.75337374939806;11.103407172932771;48.377506597767976;25.782666154780042;38.68668473376403;40.91827757378768;47.97415499001459;16.229981057127173;36.57176198450364;21.7642286527229;37.446658421810504;24.085997456678555;9.110286020720872;29.042274620190728;11.837897612079033;9.686473456863553;29.3277541486216;7.663711111655019;20.540465566646212;21.340609719438973;14.986724121564706;12.31991734049237;44.960015337297065;11.972855699293667;49.26591951914669;5.99457070662391;25.183169716442382;22.60494266048647;31.56786278510639;18.52263373911809;31.87343200056162;18.243736983707382;29.095002796649045;17.583689917472924;4.8339180589167485;26.829154343330057;21.695160471784533;17.610234714389282;24.515463644333984;23.09713623734708;14.209404688503756;16.831971938202443;26.72467873024573;43.35364242716414;9.911047203445897;11.432543017998434;45.973680187137326;20.759044013925983;14.386957018765917;41.57327766072473;44.446402136079016;19.330616752692507;17.55096041390859;47.21813485872985;18.781487600469887;36.07985130183469;50.98744272729446;11.806049983048922;8.314690270464942;13.207267232214638;33.55521150413328;14.182581320242607;19.57207744480608;16.07600758756365;33.221828657681066;21.94632373711549;5.32420292574488;18.904657148405988;27.15988786021077;46.99277749963478;42.02927793469808;32.09817747586291;41.36642425232928;16.233373002179565;17.577209051741082;37.42140472996285;46.11600785832996;8.567809270458058;12.014873125789283;8.77257394664874;3.995968236652867;48.64452298788292;19.594678156545633;16.94969196082315;5.591635927652852;9.871175820403135;12.92391711948834;26.871123282385504;15.983084221718219;15.011524023176735;16.662085082741058;6.378910179900271;31.80714329422303;18.39588138762497;8.771796488260842;50.32951977210038;14.99303713371874;31.90134498584893;23.341725243790453;12.892264014634163;11.592840188080087;15.209516165286896;9.344899231664774;11.923216197716531;36.75812896123367;9.860235829065285;4.781429817759422;14.328678443424376;28.542527314463996;16.36373038744223;21.13140891566038;10.099722731160362;50.66809336970233;34.90781975241283;21.02264574409241;47.38389547520441;17.73856396911023;10.805090995454695;33.43938251579243;51.14206580058496;12.065319528225272;20.680611692412146;34.47560167194848;4.168662389428857;3.5451461657055265;48.50037257842674;15.070495104427733;27.37778244034722;4.136368401719745;19.418938961953746;38.87841363360133;16.56105641223526;25.677589381480296;45.01096960991449;16.52585911751911;44.41964537183131;45.578318916423555;13.664510284826394;50.26444676937345;11.461996776460328;14.222733117313176;25.914139132744566;28.886447051980937;25.69592526641527;23.00355601880123;1.9955891280468667;22.671085688736603;45.2716059706856;17.467080769172867;20.668492474889273;32.078647298853674;48.3283439731929;11.94425819607645;45.977719040905086;21.357214221408288;40.32546951142929;33.37624933555849;33.00108865291527;12.408425275159422;7.252226928415367;18.590699335171873;7.851925743228303;35.88413976655127;34.73440875801318;19.44571734710787;3.4623603728656467;30.39533954227497;23.608804446168566;36.32524448136471;17.266917708955884;22.815397848455;51.97822799228402;33.880359513841846;42.77676993901909;46.89887005562341;2.423015286566554;41.500365983618266;13.68834290428073;44.98063888526446;22.950535023532385;11.889124332618387;19.981072044016152;47.2669853267172;28.342109471308273;13.137939545120423;22.674563627024547;23.308257425206552;44.667959472281616;14.128367393159516;41.733505870894746;46.716450248795866;31.05172947837083;22.632518758850356;35.70687022923041;8.928770457720766;16.862436909843026;32.044853777859856;26.347692295311205;20.39626016404834;18.329925207481786;19.279398085888456;7.067725692435075;15.456034507333676;17.319204028983677;43.320134641020466;52.27977376767515;10.234117454266714;13.713419553613239;11.44523426072075;14.899262344589449;23.095984429832416;34.95330335142134;15.091677928215455;33.428514450244734;18.619740856429015;19.589889714444798;20.0823929543328;49.93475255515464;40.24719701649944;18.797043241309602;6.730104888675143;37.72716658244056;38.526089715385595;2.2896910165116573;36.091926935750195;26.151528179442153;15.01543902430658;45.04887599074498;15.70109165752131;28.676527389651827;14.676715001499732;4.459588987146813;1.3811468345141944;44.837777641227504;9.22263424494182;8.068318957615508;4.264324793252916;7.323289648121957;19.13065622022995;45.979189486412785;46.23884586989147;16.59911858952666;39.870534258888405;15.24587623260905;29.11908273734314;47.85719545281136;12.171020849482236;18.86810511864236;13.661169926542899;1.7308714718245664;30.085056422951787;22.147389045977405;42.4263588364781;38.813375869738024;31.40630702114255;6.520260403153726;19.174791665830657;6.500721025657722;45.511056106741094;27.866185966623025;12.463787477528925;9.22167708851237;10.739436923661867;29.982527327192578;6.879908844925831;18.049772396540693;28.893013652136933;17.640905368220622;13.887310573874862;19.675971348291732;25.02367362143752;23.689327755253156;31.869865267645444;15.367640178354566;18.252010733471245;15.938408931788986;37.18320725137442;31.08035652435901;34.5027532159942;13.549695071190778;39.84481333735614;39.14998914481564;13.009278898251633;19.130488770234415;43.2548490261037;51.76996869436991;32.773637467137064;26.203903872634438;17.275462347405714;12.29177063845733;40.92110804091146;38.81916554694659;20.397479039755645;8.658953099305242;3.7853513301394783;43.969003502770875;26.041484250264855;5.717081679104217;13.276015520374942;10.726838448019757;14.837647343027344;17.432947412131234;15.246856026329423;23.060613644558572;17.81633057307432;31.4977450144432;6.927701679659862;34.64109742225053;19.312714084995555;3.990666665908117;18.740142879177135;40.396571819923295;24.619044141406608;37.30579155985277;33.781868637282926;8.619694307159472;31.986130446085163;18.866031854230595;14.181165320797698;3.6441963544936877;29.815309294491446;28.77486892305219;35.109444457840304;48.05553037920068;14.833345630746397;32.92068988374523;46.50629512738526;20.14615584839891;18.180004668872694;5.519421249963393;14.144152830071926;33.64821338228207;10.17671822083897;47.895761206640984;48.96244561004068;5.460814117787557;27.190891893486537;44.35140287301357;27.345644921173488;17.796026326452544;36.403443049994664;19.127881438652853;41.074112246047356;37.16041844284325;43.894298465046504;8.324708232928906;40.875776324058236;15.129979940105763;18.833333356873922;15.621602474172802;25.42376986928693;19.426772990733067;31.201169108525434;38.36148028689737;27.375505780835656;3.4418005621077645;25.89129414450776;4.249712752947003;19.13730867826057;33.152915515236764;49.304976163190716;5.048715401429967;12.587316965060321;17.293588677737613;17.00890760428685;20.78137707040808;11.08849578945922;10.096493145405459;35.35620767603465;14.566125146457074;24.453713867768972;17.01668836402844;50.37507433757619;28.03940459266112;15.805074877224367;12.51556012172004;42.99468861667354;7.120779190736014;51.7100059305838;18.908610562460513;37.81826675187545;12.743314324206791;47.29408515504253;21.40399144717892;7.097831041052462;16.041883550710235;22.898192140153242;47.56539815878497;14.936861472098112;40.02538159187464;17.434663431232497;33.36904056043563;11.266792540532826;31.9740353453006;21.89003802151105;12.364423532754051;19.143953941338168;7.966106508465613;20.21104554011401;22.976287041433643;18.13092753392401;35.63450544081643;46.76927445394142;17.122871446317305;42.49445081798366;33.90348741355697;18.87131168586223;20.91934877360964;18.868847144591573;9.773872226715936;20.668309000009213;7.273122734898582;18.96737910060499;17.564690895969203;24.793624038754235;35.176435935148;27.73589341888051;19.06544022320142;16.853342501949143;16.214110962499536;40.40857639577265;17.227425481179395;14.42738158327345;25.450951615175285;20.548338914213357;47.98755816152297;50.118962628507894;22.60463196820167;14.57904002304017;16.626759600892104;37.1120794274916;16.628311344948607;16.073586194016332;15.950891088745657;6.895014073831153;47.21459040292152;39.698597450302294;44.404397365250844;17.054830107218862;24.174662763336663;9.476840338654116;29.274238059544444;46.05124545852993;38.938627544619266;14.131427946631788;24.2432048294845;19.99359259198404;22.06492814111006;18.081055386949807;48.91479056655718;23.201478268270275;22.278846814499705;47.385002237075525;24.593510952580285;19.584090464587458;43.43009702567878;14.336064843539834;47.33128556544958;42.940567677434;12.601712055947136;29.991227048034784;27.985710108131844;12.992777906764333;16.050589607095283;13.397348971568423;12.17327879643858;17.53504661046324;12.17660529402086;15.692632748232711;26.137401098621936;43.19027613791119;34.9786193207456;22.861127270564022;29.53197196265849;9.3396339961442;50.006219292839596;22.868275546658513;11.442760724643454;49.28280777411378;5.178246806427757;11.156218189875196;19.395038273375732;13.758622693968746;29.929533053819192;39.498515300822355;19.643594803552627;44.663669843417395;51.316663454584386;20.94494336496646;12.224767301078971;15.255605712395628;31.936729862719314;38.38742811398236;30.10599117668593;25.963641993586986;10.298880279367275;43.57993765487438;33.791870154952534;2.918406189000926;10.223956588725216;2.235586685278881;16.71894219071893;12.573308414589107;12.104848602464914;19.62509298624905;24.58374160926515;9.653047552265054;22.37948488891084;26.210249127147264;36.95582587131592;23.456549105367124;12.099128194122802;14.116300820977441;17.724460594766573;13.471637623290455;15.54419657714479;43.61308368042083;16.835292227199037;13.950090055627962;28.452276673530616;9.672732268890249;15.662685316288652;40.8061015095401;47.397622171742455;23.706532777623224;26.1699177449919;23.541145324016483;7.206808152550448;14.689032763046663;13.143269448394888;5.765658621852929;11.593877702836053;26.829337496015466;48.2979316473764;37.56284917939302;52.893584958050354;44.38145987747505;7.2029768286191755;14.107451836250918;31.738920686552216;42.89118829821142;35.82637770409817;11.711154555703489;51.34224323158343;15.764274981782389;36.36824697262569;11.315485357721698;12.543545836033807;1.3290968549105908;31.291146896570034;26.879762742593137;8.942323931579372;17.69366637406892;22.131585832867806;29.699731472648725;25.204260217172706;23.254055268973435;13.536887079881822;42.8646447154088;41.60168166866286;21.012721718511333;24.189988953310426;34.66539831457144;5.358188671929127;29.519442277798714;42.12211038452866;12.473172334995365;8.896604207095983;22.056048408051453;10.326494403130175;44.09884075114513;26.708423359407245;19.9509266596137;24.081747250518934;24.07847536827706;21.02864367631444;10.83315208986093;20.555197644379973;6.354269887219246;21.989729147290983;32.80598512961297;16.84787940553587;30.09997414612183;30.844290492567062;9.150965835141662;8.52009180055322;8.028523046234376;16.86769413993047;7.2732772360473374;13.402374040482176;46.006263076993925;13.00502466127853;17.634804786786134;14.365136300877257;45.9731430187481;31.700982744225097;47.640658874128015;25.252841959848375;31.390448608907356;12.501795276668153;31.044091616588602;14.833481614767324;41.47077088868895;32.1504659564538;24.53502359157106;48.82694469136107;20.709620399206024;39.698212244421214;9.561905199104892;20.650725122172947;6.204982130949294;36.32097672600708;19.016757621257863;15.063568939813305;16.596867671296394;4.985840241167264;26.54554205121573;7.742771438507866;16.63592372801369;21.216698260160516;15.937943580060354;37.394506864539906;15.78322217395701;44.600751666974574;29.658781501928114;26.43515338204119;19.696720150335306;24.697890174970894;43.67356849002567;8.2764902932122;16.297547470692834;17.179325261909607;9.939461820612811;13.470683794075866;7.978805845240077;18.08413648888761;13.716792397293899;6.739550964007016;16.890619491744093;47.20271711407097;34.765531144121475;34.34286856322191;11.844708064300312;13.707408581496528;50.00697484097208;5.664673824224254;17.2879421380698;10.325496918289787;40.82476738433317;30.885427196454604;2.497827190078015;29.60741200651276;28.037546223643034;9.663226687708633;19.491063576679206;47.54817560522265;47.74825777508107;3.7031399321832272;15.705551740852206;8.923005364913152;22.894092797790584;33.37652724297314;1.5566338744508175;37.65740425799353;38.034621518994925;7.927275953110312;33.62724991567129;13.190458373802597;50.48472587490351;30.528031171053758;23.305975758774053;4.027692793841236;22.621554827353183;10.900651712319757;11.295758189351963;22.565316523027573;20.2469255097759;23.76596341771927;27.492750793560695;25.91510682224478;22.685995281808374;30.305582563758225;15.49757585744883;48.58059051890585;19.147506229888585;25.67097440024633;13.859658213296731;21.07657712939493;13.414550652037697;29.661433577520995;17.167038750581654;46.28731098511729;22.1060073893901;25.06374352525889;14.083035634169637;40.30204165159316;17.327685097776737;16.732152110505197;37.82708113422478;11.696573193873183;20.314115833501464;45.256008077842274;17.077391187984613;13.089575439751778;22.675445668236225;19.4022707417616;46.65898629593608;8.585386449179316;35.1760657304325;34.582233722125785;9.91724544145224;13.589282329753841;15.166676650754814;4.495542764680257;5.039696358592383;25.585330668628956;17.271072998587503;40.8728608759716;17.495954894886886;13.322835096069591;37.74497679793264;32.8207068950155;14.596428421669811;13.840520812072148;7.57664998502218;16.263076697987618;9.790362315651898;22.897100000068747;23.346672937843493;22.152573118876834;18.157799249496993;50.048326848657716;51.67070599708581;43.80502547138854;27.82263961387705;14.830637285876229;37.20963268250826;13.402109745548401;6.904984988622564;27.72337699335657;13.273501464524344;12.923512221779704;15.40837524366373;43.668457008251394;8.219372870411407;32.50245872430799;18.672370511155272;52.38618936680622;47.831126574789145;15.229173932207866;52.58086946424447;7.704493940371407;9.902018041130217;7.674817267043442;17.361156623800934;9.990035004955288;13.081367347658643;14.357160880677844;10.020623165417884;17.042417764656687;52.623630856456295;14.596741001326569;9.216678808458205;17.0605173728874;23.783395416509578;16.830639409140492;11.034464287465374;33.961339076378295;46.0238638800519;9.917698928898497;5.694860457639627;4.989581218963296;43.82835727759572;11.631379643869646;11.70232536601242;45.16751750163563;26.578219979037033;32.34913872378679;32.146989401996294;33.16667314040027;15.697436248013881;25.810453595165544;35.82909989212242;52.44466786282023;36.042291458549634;26.50922953799149;29.842994155253674;13.771088102555199;12.81374492741014;47.83754124009576;18.13821122901729;48.203471176005536;8.61993416866165;50.102651494227715;51.456041871797545;25.41591379256468;39.185670136783;28.013078325485154;17.5826535420633;48.54131629994778;14.330944394085357;19.99648170840031;31.837518577102028;33.46222866643017;27.471954346788415;34.85238055085241;20.246851818040092;4.827110694555354;12.083392101140497;21.05158228966301;15.800837684467597;19.14467194155363;14.676183569954656;52.29549151550637;14.495459200269126;10.846071420269658;45.806365070480865;4.204848794292018;14.919100512796074;42.91772945610873;8.804667600268141;30.059097196845855;19.3098474136703;17.526871879412088;13.987724900475177;25.393881881619198;24.960650905907148;11.592376543071344;46.40781539344286;31.985064826739677;49.70454731282531;21.974916143703584;33.293781823963315;18.507262102262434;41.05073716961955;42.676385648098375;35.59913941712513;38.95871379634066;45.67414430548128;26.997463552585632;23.21540068586366;4.477919370273493;51.306291217415044;42.77220727273064;30.39562272376036;18.872876421094;17.972216266418663;21.632895508788767;11.499604239302105;18.693418728595073;18.596056485042823;20.91790802108295;19.174762199113164;39.67572069252315;51.50312185008517;12.769108850596888;10.150433800022265;6.939546361036734;13.936255348537202;20.306982344492205;19.430241204803586;39.655005609828905;27.341595017401534;42.30231277739282;15.185452404983941;21.832870299137078;18.00686903535971;9.560858697044273;47.208273035000914;19.846201032858474;35.59970865951348;33.380395880718034;14.077213998128283;14.524284199322171;16.82505752815592;13.747767981106263;16.977367661887893;16.05456519308351;46.10157909055162;28.07304941262604;4.309948931380455;36.167318006422065;4.449842981799545;7.7227259741430805;4.853698424410691;11.992051028887728;50.595041812690965;23.277765965113062;24.663268786478913;25.77216590244334;4.814085086783413;19.331411464528408;50.54414141886084;11.480745196192014;2.798262241506454;30.62858573624657;22.563220640076764;36.669427788239815;47.308654961221094;10.850654698432525;37.37914154369918;39.32458801629686;4.566779872375362;11.595988641426121;38.81789608321161;13.718856117614894;20.97945626800004;21.725938532549183;49.48405536943055;45.794451070317365;43.60115221370235;15.225095582528107;25.265207496061965;12.911968843786044;25.913290638054818;49.43860686187338;44.58275668927864;14.29898780509828;11.477889156903649;38.55489933650216;19.584732069195287;12.623275513806858;17.364572946160727;36.09034755586635;46.18292471563937;7.152135705747997;27.422425233028566;4.1293243497671765;7.145767593079495;48.92247707377262;40.67536411692386;2.983491716302737;50.86881047262873;28.221973453998324;20.4066943984285;19.492340514891232;21.48754874605125;9.008606503985549;12.966373996229953;22.53873748163592;32.60933728742949;38.2943777000271;0.11343767517020847;41.906835192198386;12.78421923135233;2.623978881688451;42.250973356912596;40.922543974130285;7.090351411029994;10.49444165508903;26.56767195839807;40.49201126787701;14.531222493475045;21.322208461384516;12.943677510452302;40.3988204259102;15.242852258234638;11.10423079830813;47.50790651164113;17.14762619733701;16.93497392804334;21.96794627659201;35.05979486185002;7.653456965693382;7.169736480891488;25.395709637489965;27.46740326065735;14.783957527033172;22.364446341460386;16.10922592113506;16.312289951073133;4.692760612363818;17.441603067386577;19.46972127404273;46.12013307303354;15.029167578689206;53.12332855026075;20.1337332455708;48.7943568256087;46.69860604564798;20.152853864873098;3.4348116080637894;10.631326052512453;7.468984227252945;16.736997789858957;3.707871214962449;
43.808096780064965;30.16526037370581;34.51634106796747;37.79041785441182;27.379135070921894;33.43364320359258;36.562597015068064;37.34499104081399;0.0;24.432202660343584;43.62550553449056;30.90259500736753;29.06511898603715;21.306111329789687;43.37040415195589;21.89602733292627;1.5061790571564733;4.63717592401567;34.41622759722273;29.82047717556789;35.41628522540452;30.87871340133793;45.72324090421966;21.07824144078251;16.45792425388197;11.979741458911649;41.833503628605165;37.25666220014567;54.49899444359727;12.438063090800062;15.142582678771612;26.524776299780704;15.369604276234833;43.04242521815957;17.894139025718818;18.884809805014932;23.286626633416486;15.134717982728983;41.470443061303484;18.166506922598153;42.36354231432774;23.30073822132543;41.29085650759406;17.877415588022036;14.456459016817579;22.010257618779438;14.47357877896781;24.83706900066705;18.702435275045143;36.44777874324158;30.68201769458691;35.95770067583463;24.84468788421662;26.612165464567752;31.435077232488325;35.94421672345384;32.1481492937397;46.276619043531795;31.980661587433154;49.08922913179787;18.136284011686566;53.56423473268389;33.56313495882224;13.243610965457183;19.691572364913508;45.58008430506936;34.809509125234364;13.420986897911135;41.370304912548356;33.02043647118392;57.173404654097965;20.353169403830023;19.27587256614063;34.44332059344969;15.062010043327584;13.019641150518503;29.46696412461725;17.799809257738943;23.1908002028278;51.54189595201833;27.218114608122164;52.276323743263255;32.82851017922825;48.53932972636805;28.770824913901013;16.843724983027712;28.695876330139146;35.516450605429526;2.7290730175430418;26.252317725111027;53.74588175690722;29.938419710054102;15.490140474935723;56.648243564843625;11.037574239295093;24.601808033491384;24.85995593763776;36.06383052821663;24.122669045334884;27.332357031105776;27.584657399158015;39.899498626560565;28.63850958699277;9.361691222359386;6.70371104215122;50.25024520163603;15.967121365327914;54.22743170604309;8.164603408737843;42.543757246698604;45.25245146909826;19.762824706418357;27.417993091612892;34.72590113025032;42.25610275554299;24.31054305863547;47.970819101195104;3.326438500718174;34.73783497651973;13.551500064632238;52.18760841658092;39.66613146988159;33.19186934023348;28.49955027467159;24.15231958043759;41.84586826906036;21.26864044789686;34.14722614550739;23.01338810202014;47.032688692991925;32.0576804049135;31.697367725989015;34.64132074700364;48.55368043436904;50.77030353604929;38.420768187277666;44.067931686590015;31.886836941799025;36.10653642485834;41.29288870354953;47.838760873795884;50.981043917862856;50.19128822865186;42.33342265034534;34.227975371488746;26.79617151178954;50.00664437749162;42.21897981407931;34.362598746108745;17.483112489391864;8.495440404680494;26.00231014316644;25.423234854595098;20.26589180848891;13.735369829062913;9.784733208475565;6.948572015361874;9.579848381630127;22.69292924081038;22.644155906220785;47.78698932233631;12.48418935359487;27.788779395471014;15.34699530425449;19.86376168089777;34.062101829807226;28.52916047078628;56.421215670580615;10.84676360103866;28.932117025144326;12.074998374907228;23.122545965942336;30.73174861300479;28.62425846708094;12.533817959135526;49.5508107014678;18.50781494766224;28.410334212302605;12.063416630055011;23.017333625191846;47.578396160682324;20.62881421108609;58.705583961484976;18.120863130395716;48.28799721414462;23.644385970508207;12.594376235662434;46.32095553600672;48.15785524823858;17.19103533647216;9.604625269291107;18.57057936199554;15.518522039881427;36.579437601527076;28.51617268390003;28.910315855964605;41.30305743915396;31.460729496499933;32.259215939845774;33.165894183598546;30.19208743114156;45.35047525851408;22.97858770067783;4.121487592519351;44.436496469370994;13.062786656468106;29.902217496885218;12.21988422389379;7.270373309288226;21.38633361040454;19.262923947849867;22.383554776974055;29.370782104664855;29.44860353526402;54.32501723215942;23.695405886922792;43.80061508203033;10.983069348772702;19.397137986654652;5.502483758130522;6.864500455489302;5.856595129313551;32.75256007955966;12.550320302802849;39.17220058410284;48.378919147802186;25.9561563360457;50.64932494321742;3.019260495790475;44.32120787057596;28.4261872142143;15.143320845153898;11.147825385485808;17.885939437939236;22.96010161186121;18.320039228692522;34.524845604641236;12.611467369500815;23.28647608954908;21.476869000591886;39.72715726305065;6.334667103565233;12.922733115300003;38.13806206287451;32.73863140780648;54.3616819262327;18.58064893513864;30.76783775709437;27.53091573237186;8.177922068899584;9.329995291617609;22.13018990571971;45.139394476655404;35.77661665405226;32.11868479911836;34.178045467832185;16.374729460525913;8.903406829282753;22.62250126868458;12.030249677706555;13.162234193234251;16.688728425700972;15.857818991744164;12.879377850237775;36.32081557810404;42.668969798302946;32.5809225119199;45.08777549596889;13.239290203232711;28.992567739373325;39.198125534177755;46.74598276107157;55.701691510416225;31.67021888611624;29.883794801986802;26.40757627162181;9.291605523602398;9.507896016903565;38.476511311027295;30.606547330637127;51.62275441399612;11.703311107365353;41.27795881094357;39.37927675073882;20.47668541421958;33.00417920475026;5.983531380526913;35.913987719220465;21.590028506330114;42.80644293028322;20.64513245976675;40.56797202521882;12.974023043972648;13.00742167688961;24.57694852464853;37.87090148943561;29.28851286537319;26.11498528637427;59.063547686282945;39.30503200645028;15.445426251835862;12.621755230801591;30.60347599419997;14.467094641409934;17.835114804894573;46.03998292691004;33.16394092010944;42.297165991041574;35.93988095358571;28.78284945517232;37.47036655879668;30.523356429610697;17.567319487878514;25.090584355442815;28.91196563311928;47.270930671056504;29.190168418829536;52.216022875235225;45.99522891582909;21.998567314742736;44.850823795605805;6.879345919626667;36.09978750577352;47.36582015504009;14.428889257543533;54.97975973203162;43.91032600795391;17.900196548166885;28.34325961907971;23.348153119002863;37.758118077959736;44.009126429631145;29.297390804285982;30.37163871995193;26.68496661297748;20.336013932600565;36.13028464432021;15.996133465614465;38.29114008949132;25.502816209034485;14.714822894181074;16.56606722728898;12.172044096691392;33.299739829417085;51.167571722593216;21.5870876604936;16.362269900191894;8.005716493930754;15.415429400513084;17.886895420150893;29.987854539586547;12.875702945542656;44.618074661005906;18.835556912901826;53.65709070727895;35.64711657215143;22.708219431105874;33.12135573607236;21.74832928875984;20.14728095868534;54.22889217770018;52.53293268243364;20.537703753922642;33.95494059166811;48.155152744774085;15.462506899429355;19.677400590257978;7.592509450825822;16.23444707648888;55.080718959433284;16.590156082301412;34.592618997395356;5.4932060079059095;22.156958836030995;26.423171172206846;10.734876019715909;23.498682402338897;24.920305061861193;33.411482638149494;14.669265068329727;27.13836976281566;23.104369637889878;29.098765720604124;15.923293560353887;42.29174533539494;37.51845659916123;12.457169195917722;8.679863533412933;23.257830872895948;44.35351202403881;12.410209857633157;32.83069807919259;57.19432024904321;25.028145115358676;28.1538612855631;9.660205894830021;6.7546295967353895;36.01844047578857;48.341568517686106;30.90356585860824;21.843639947878938;55.6151315236646;3.6763836712269673;43.777551472335034;50.657227243127295;27.9187438407151;11.412943365038064;29.093157785682767;18.795338976150592;28.05130983788912;36.6663167361142;30.268215752534736;28.525997130064574;42.473759954529555;34.067050387985766;14.561494195571775;51.3871465481886;22.30746053536361;8.667811330071247;11.596138075330764;24.313265252674523;7.640046029358513;52.05143119467571;24.644696933253865;22.903964913352443;48.953751714187355;35.796325667838765;30.93900019783998;24.89344957722924;17.321760294111847;29.80589603882726;9.08316851543716;51.959216668148116;44.23295690147907;51.24817655506189;34.73671867399718;25.389117420648173;40.35358617374171;30.527548187983786;19.627878783246995;45.93689331682474;15.252410004996332;43.226595984208124;46.40984694346519;48.59310363755865;36.90127563624034;49.18236472523968;46.463673295530036;7.695419096121436;22.189082008288565;28.5676315302342;32.12304636226296;51.21269429382349;32.839595990076475;42.25630197044938;31.98832484744612;7.287378087464189;13.724914327668106;54.03800251278252;16.689111368252;18.880719425116474;10.872953782561035;31.56226934175709;54.44056686536906;31.462541383788835;15.678914383928257;49.2122577810419;16.590717208782007;33.42916950781465;18.204603323899708;24.479704409343356;27.29714947045044;12.155399534387266;24.170218447708994;22.43076072298388;42.49923193242463;36.653047780080975;49.111063102840035;58.09993727324863;57.35168963485454;38.362473373417856;11.883297568713866;21.60399686638937;41.972602101662716;33.5722507900016;29.62182051845338;47.25551572262578;42.060847103165436;30.564572956920788;27.752516682715196;18.5700511747446;54.27182690540964;32.7023848079156;19.505750405155833;16.063931389528555;31.356536490381067;30.756735424551977;3.3590686341260096;37.41580795247808;54.6776406691487;35.75636033997391;28.39091780129319;32.49384291222677;30.776981000009012;19.473381293267277;35.816338277058875;20.010776815563798;9.462420761399724;47.94933482001038;50.07285785930341;31.68135446118361;35.233099940015215;30.187167037240833;27.52924750690116;18.760003958155004;40.417421504582215;30.503586219505713;25.748282242941468;6.6197082681391946;8.819372322580785;17.821005577936763;44.642613251792355;16.632495724968482;58.645406666590326;13.291509393579522;13.80535648494072;28.234714397557493;33.69424591586365;37.700658686234696;46.785916184509304;13.006655616285874;30.589082556817864;38.160246798257745;22.256846447180973;48.90027406196998;39.5067032082036;11.133636045080477;30.797640937051757;14.645007511121161;32.58904259397106;13.848432787500709;35.89971763128316;25.430439568764918;28.49253168361563;21.105635506790836;49.80977440475568;17.984070448915055;20.26862400030231;32.5192571675571;11.44115195388631;15.665554457559777;27.534769454329936;32.27868574696872;15.917045467270187;36.08114760115519;30.61994360820347;11.452944193253341;16.18285934574378;42.20309181428044;38.922189790120974;31.676510514463168;34.716448510774505;50.76669419659004;10.110321600447502;23.129352953859325;43.10350541358871;25.56573173287806;33.63089235869947;55.837610481057474;8.663674971817695;16.523569341727807;27.801914967997266;44.562793202654944;48.53726680193177;23.09635481577169;23.679640796786178;49.41368946588706;33.620268169167055;17.59471233087683;17.511813137122818;41.38485486331602;41.99927850458646;34.57746607928365;22.436380099985907;33.318131628903956;32.741031251701315;4.878973111632947;52.17834368851624;24.181382494172144;12.915000134711976;13.502002896649234;43.20911893478196;43.93633466919691;45.91812118040483;39.390975957144924;17.500450864732333;30.020613620109497;22.96588134848379;40.60599769991125;45.88627338477805;40.199636702975425;12.112969580152875;47.360748620551725;49.49225706542447;23.06623827254396;40.12373891309299;15.024692552774985;40.90672990048818;34.19561891555999;35.33973523799498;43.63478064116629;14.461681434600717;32.8460535576735;34.908654706568285;48.414675878528165;45.715950990114855;37.16175023373496;27.38270834051293;10.326560910192287;32.37820786836158;32.847439462965184;39.880235114748224;9.74145184236195;38.99166218759637;16.38558428513302;36.53608444427238;17.752815367215344;3.3730835264323686;58.260835421849485;23.04350330495961;43.171901444527165;48.13119221382178;28.424160689625808;19.480310528809976;27.19616995713002;19.647708951298764;8.282345784106237;40.52365621165687;34.73887832594987;18.519495123702097;51.624427301046474;29.67743535838251;33.219014490617774;21.505056050427722;30.14125901650345;43.08662502864377;11.968716172052545;8.07051749988021;49.121998562444865;22.213672425866807;23.28764140548619;25.007586811953065;28.120502251074683;29.602202280157446;49.75629568233589;14.211065026160616;8.771184300501345;11.649250414459376;18.48770411502013;36.878108635099835;27.336722361127478;31.35650634049932;32.02285802607406;48.07822534599805;28.95421672870104;11.562577532492575;47.95552955777395;25.992449670416534;21.285368951004564;26.82484304567786;25.008531814863296;25.940204485395252;40.24856244728778;40.895643059399525;27.98978736191526;41.65747350838077;25.867511827559277;18.231317986290673;56.69970293936779;40.51467705034725;27.49224800990517;18.067050786961218;31.68012081642686;33.76390645757292;16.38950651009604;15.742003789092715;4.72810634436073;21.50416965308441;24.83891541979138;38.6959200636428;22.44100881033353;34.2752914680384;14.895911367491236;48.506603147981195;29.396372217840423;33.64860662362421;30.37347834326678;34.595209341466415;29.061870476966234;14.78094042732564;30.410038648586966;22.463763124068763;25.475454036279594;14.094163085648852;33.614646446675685;7.1186294187539465;18.68586326672581;18.715813594690744;37.90288135877942;26.522566534691116;33.049549135008085;25.396771576044056;26.47576396088386;44.06606053243981;31.166259139657285;43.797558427667155;26.153159416793148;50.91061309452645;24.8627972225621;35.39474108613627;28.162982073912357;29.858362854289613;28.017618917330214;49.79416660419904;28.75197404781388;9.979607736814469;49.48091179751248;10.60656880792983;24.562885712190774;56.078879567962;48.33225563199063;35.027999690247775;21.796549091240866;31.512424338244706;43.99246420487485;24.547556866070686;15.018745723536465;39.634516607326574;31.36243235137155;17.410074532209197;50.38334658879004;26.31274285863472;37.81244386133325;24.175993214880563;43.32519600428044;41.46359101578666;38.69848736439852;8.379135206840937;41.70938712717396;29.89327092677722;41.55480877288167;44.668158306484294;18.216358038964515;21.249133715686327;11.818907946767505;49.21596532195894;15.640784768953502;44.09377328649383;8.392306254705051;24.156738286525954;28.77446010443733;38.982395161544936;35.376652634255365;35.6188978547202;15.642147787675443;30.686156438416322;19.195762282716814;30.584895825265512;6.024346074327837;40.925105256266015;39.69152269773485;32.05960121654735;11.618127886519215;16.277314707695083;35.1414020787973;43.14002022417584;32.78745340248809;32.60403611152085;43.14874003822562;50.43381787930681;17.973622545190832;47.28590353069651;28.24875512785001;18.553797839062728;12.745343244015075;21.398422740491263;33.41632765023155;41.611911661185566;20.601375110811553;37.63069445884272;24.024974695996026;31.226911255944444;15.019792872932637;25.522970579022044;17.68268842469495;12.301856934633342;26.596369893225983;50.58800611374892;19.110395063467386;34.37156451406376;29.451068884331473;12.551336889049333;29.112499617863932;25.05360935379301;16.780830200966612;22.673141572744886;51.596173962399185;45.869532386357925;34.12457797101495;8.891289913769109;11.313653954033464;40.84496720119099;30.015337496483372;39.733279415715884;28.843310532042057;29.96299309619257;40.1439538283046;24.255324802951307;55.14362456994883;7.4116777589266585;35.392537403910566;28.681051942797378;21.89440280192835;33.47602191739306;23.83538047215669;11.179714785793282;34.26151596477386;25.66370129691799;3.7338536440206433;33.252364473066045;31.27554547391664;42.900323122248466;50.63512863809214;40.386846715518274;13.913153743895935;8.63783753691173;8.066595174857916;30.111458611817714;22.963757913192786;14.121352871399672;12.51373757699214;37.737925217594075;49.38908983803932;32.06301489728507;25.580405222164046;32.81161844914314;47.49825329352629;25.872221325892106;31.40994097315818;36.76256994011366;21.219434628751657;32.97970273255851;14.81918903494014;31.8364952658594;26.671754315601092;19.617017018254938;17.5811124467412;7.421509087767745;20.79414989582188;29.022149944109742;33.513439053779244;48.369119895737754;42.073746786283216;28.613779297563624;12.73045241325843;18.33170632403695;17.871033208341498;7.759602030053667;12.926052028159345;34.76077559099613;15.922242296786688;37.86373698644952;40.309098201784174;23.32558322245967;32.584810938715;40.357470158321426;49.913038301797;38.61909200428172;36.157555500925625;45.98441551818495;36.62698336302439;30.843863830542222;4.681915717730152;47.07226660506164;35.762886625347214;20.84887302618472;27.415976593017845;26.354192537540584;34.37920222197565;49.284161235566536;20.515457683460895;37.83558632777925;36.39245651619222;18.888349997017905;12.744080782251803;37.32706857021943;31.93447650293046;19.006128145100657;42.09010139848902;23.956238388211684;34.91159865642006;28.471607898723004;42.75956219740392;2.682153793711651;37.99366880096814;9.17567934359565;48.57444093782102;28.637618377485527;19.6371522908793;42.49990111776166;25.25247924428023;43.29498952546122;51.124874782740754;48.08035078334721;50.06362406340215;11.736822319177941;26.816510940070735;20.229399844961183;26.57455494285415;10.994116512675319;50.327037927327396;35.17647611848001;55.24262816456072;46.61634176195562;21.18336297536517;30.46296350674632;26.613322512232102;21.624556335820404;22.002236456443576;12.717125345557296;12.051027538303805;40.145551195852384;29.66442378547392;49.1589226201499;12.34850201808079;53.403656678084495;28.86298850360451;20.384696261002276;48.875078238774954;12.35029886392647;31.8692367103655;30.499832670068155;50.60110533428477;50.066777678212134;11.335676140757855;22.473525566854846;27.076276620165117;27.721044988374352;33.95873380530042;19.217681699821828;15.677492075661345;15.38397166097079;32.13065283846612;60.971949776976636;46.72571576816649;12.24104518196144;9.205793481730844;8.475311276876349;35.700619102115304;50.11184778250966;51.36983441235953;59.1615925533558;19.295482725122557;13.450313394654678;15.82345641772314;15.094362033465382;17.33436775668345;12.859907196298344;17.764542178263113;19.64666239505292;50.06854986222688;26.47742799071994;14.942763856742795;40.76032710579144;7.757094616403462;9.38769118485561;25.95879973422447;53.391242333214464;32.597041774327344;49.385789277327454;32.67334116207531;25.38419805646987;39.112230262982074;12.52661122907143;8.350820760524243;2.36640890512471;16.784283022673975;8.300266977865737;45.481084618108156;18.08949712738929;25.001114559032153;33.390075948103885;22.074848624760833;36.227218672886146;47.750602655604474;17.96078786452466;25.94693920101549;8.633423744822153;8.848864031499154;19.181904340335333;29.410576723819073;18.737025358556227;20.584118657690528;42.419652544842116;52.56171219963483;15.175116466764681;18.774904530557112;18.39550431090421;27.510279432501164;29.31992482587589;26.23735605338398;3.950986838434378;39.45640430378901;27.176586584346804;35.134469979618665;23.816369028987904;42.461978893955234;26.788251148939967;18.16674571835197;17.056325195236948;44.303896158466785;28.04112802376035;13.210845037663615;31.647412423072844;37.17770902094701;27.396493703960143;47.13221842816276;44.38172005169949;24.687655498331377;25.759006454272324;28.150083256037842;20.813229235086972;51.06163413979561;11.300492150622311;32.13356559950301;47.12766691588929;22.17602179895414;13.206437019343161;13.719100395606814;11.192577407164539;26.32296113794826;41.90269242558851;37.55589982774088;27.93071953872128;33.956490328779324;32.97479812243357;34.09132702773031;23.17557810244729;7.399874460093171;16.349213476324934;13.388095052331547;31.574129920229588;36.671745647744125;29.135327106811523;8.359618453520298;9.556816307161144;45.89058931692294;14.827540353577497;22.91688161435771;8.42531834627096;28.124062361098375;36.03643885236501;37.96812533944176;25.703892583315366;18.61559062480789;44.19064473825149;38.758996313118544;47.63255491478211;27.037107786561165;12.188904357247527;21.298425072024965;50.54356166422078;23.769621019227756;32.77894479536533;16.58692606177229;17.10725548099866;7.0385309824533575;39.89311240038506;31.20380779210008;6.363470884647164;38.08052440137559;46.23990876091856;26.44757996118331;37.916687672914044;29.23958477056381;11.34194832835093;30.076686721284997;13.845183130151137;13.506142252274849;35.619022715102524;37.82068618957999;24.218226318829874;34.56914204115777;59.08465398539351;11.084518858043568;37.65683177891891;7.245035445724266;9.921419734790762;46.28404483378959;44.927635829833655;35.48467445037407;26.86414852518787;33.426702631839234;24.58524130574771;15.315167437066913;27.905357042313252;39.59247321405417;36.146172227222145;27.554538349834445;11.533929118783782;29.43000045364517;15.538709940228975;25.768716840603005;40.96090046911872;20.9228923146203;30.400309379119975;20.88623497543917;5.255086374078645;50.724962047199945;31.8897578747677;18.003924575468474;12.215522526856626;30.051206917440275;38.028597787343486;39.38711198419244;17.787182126078648;36.761498318524595;32.369007256064506;51.79026028407943;35.452062845036686;11.837288619031993;45.02388889948399;36.883694984051374;58.350609097002405;51.11457406858217;17.014853444570047;29.174325030036034;13.9814480567712;22.56741700420352;13.375505977894994;45.99281442015223;20.852801273750206;13.351418451900878;31.05733966782314;37.86683598206656;40.04992102839331;36.076801301108645;27.610682703525168;34.7557770228487;20.82073958892044;39.17328640737589;43.7303437921996;22.228759147319018;26.227025488281896;9.481378645093459;18.75057243463079;28.211006495413738;50.28588775389426;25.65292363433399;31.934320387738058;52.38330446215307;41.93814492679362;5.553633624889343;31.207115339423954;38.872524520957306;21.086285815931042;9.56847846951447;46.01867819031331;22.795452475691494;14.33302145009167;23.27796680486595;35.44228905521488;46.001569956069126;45.93498682347722;21.904125885858686;4.141924786000934;37.61155921797088;28.703674920332364;15.715086496658014;30.483112749562892;11.415080024889221;29.186010563130175;21.940959804708474;15.989332348737484;32.16293995291625;40.91761513320328;47.84064646392559;47.6269522511509;26.526687541607973;23.13898623556124;19.55369684656134;24.74927716266912;14.612220122500831;35.757311871815475;14.685732536409752;21.259942736200948;39.57955236437956;29.84651984263497;51.80268722680892;13.780282545659539;32.7787389088922;20.818017672906265;24.15898936533437;22.653219645563237;30.11685474417831;23.76834996409032;20.580862765794194;16.215883635429027;51.3530124165744;13.899645462568607;34.90814357592658;50.17297562586688;13.701085268874644;31.31980415773311;57.348326488963465;27.48047731149385;20.893630080442787;50.38392830595013;18.802136122887283;56.27259832350313;23.20858433985804;40.001914197167494;15.95709428202057;32.775920952352394;27.706581250125193;48.30424774769156;50.8998674728729;41.30320503585842;38.35483128498638;15.162754333452996;51.92742484171758;21.16971228846808;43.1488582902732;44.358137119374796;15.377227153753484;12.862338762032381;51.80279472133975;24.054609482989353;30.82896836436662;28.836446536354906;43.644544688501675;15.050604489893116;36.17940530037009;58.99523050638489;19.56953042799186;23.91894501699525;35.83329250996189;16.004023012096997;11.544185745144022;50.19461768456191;19.428812154482845;36.65251254039842;44.035067333066664;34.78652925480798;30.751094993553586;40.338553890563574;52.71511676051241;8.975931521547727;42.00848051953858;5.016829865911062;43.066575617702014;36.018306870931895;19.674303652233625;51.12549463924031;17.246909419815932;29.656905933251085;36.734033234068015;42.963788570488454;24.531538757659902;47.320244359501125;29.349659375822334;40.12830115339096;28.012912026317846;51.879773714789124;36.73927489433752;40.48944432241471;46.548714112825934;23.7908635793044;15.440949563845404;52.720474064926506;33.49575115329732;3.882485429725251;13.844599789007061;42.16815191541455;40.829383850625355;35.42676876050462;11.18381785798457;33.18934665785337;25.987272410272855;9.893073008589218;12.734368655784488;9.423532233103389;5.949526502999249;16.52310860042305;40.190313646320696;35.555739047987785;28.843114320004297;16.99080949058261;2.0509476470210974;12.000320361437533;16.473798762694592;50.19090271357889;41.81715444498213;15.867827109050385;55.47093072722131;19.462984047146783;43.68478519197135;15.291617313747947;35.992597348332104;12.428137639779152;5.286326373430759;12.533176398232644;46.36135674106037;15.70265328702293;40.83939132360094;57.05143023922157;10.265117059792994;18.57223175426264;14.46890596664124;20.158228832110325;23.52389012962858;40.014916885859485;43.30349439764501;36.05838835573685;24.1903550241708;22.568510698077045;22.893755787587516;15.880551535358666;25.547132649628132;48.15879314642141;23.386165851563877;39.0055017291583;29.19195667012822;32.074629403233104;32.432726291538295;14.860470454650851;26.124439574948834;40.45791146024541;44.68054010637122;24.41574370759943;31.34779401654761;48.269050379744584;31.690435923801427;6.496528396983328;19.896926359332355;29.4216875132406;4.165038207113588;24.207143454359354;32.49990509604575;6.0766358078582865;3.0468099439923577;24.466938327793535;30.849931651714716;12.74361746771556;17.363798245744423;41.70513348907434;14.966579330572884;11.294667127817444;8.12554439987431;44.03296931488675;22.466859869441684;58.815787066553014;48.24645949270607;55.99354437352941;30.688675842565118;22.192889098013254;50.311895637166316;28.663716241551207;32.24791994171268;48.77226087729594;29.61871936873516;30.478328667498033;50.75593793425177;44.47984727278249;18.20320205787342;28.06051990614197;26.367053547988757;11.966210542103545;50.216813773662885;15.598751661019335;34.04643729093256;29.16467887126026;33.65148652552631;18.463484549224095;25.036887112913398;6.903070573288789;26.88799365863236;32.90127431166386;32.13403843570607;49.54064672696913;37.94152573602285;53.39852868389232;16.196509632692266;11.661645692528491;36.36756334394819;29.983649988033328;35.963076782321096;43.148333125687884;33.87425460216476;49.01534165514013;24.01162998966536;31.955035778323325;19.04250140968336;32.3631774694827;35.90862402769846;46.46880655721492;21.980603385132568;35.77074371903855;39.5340859758981;27.21233782377548;35.280052444275036;32.93849503132428;11.9859413112825;40.808518161996396;0.6025095639830458;23.014828270079178;34.305723101034644;43.125027280238584;24.12975408033828;33.22572000939123;46.722007120719226;58.822049638541905;29.625075603262452;34.5170223730192;33.742329152380904;27.30815093601154;12.422975038990188;43.60239830660071;18.647425475035153;33.46393983030235;15.208384546282915;46.7642006125301;30.964779648122562;8.275427280289618;49.73529019231606;27.836160555822556;48.1045999889207;3.021231283246538;9.723780610981452;35.64569972304481;11.17803018235524;33.38709258418428;37.015982487585084;21.045816499126055;32.88697341218569;40.091305589548895;34.651604475980655;29.86903814431255;47.95498530938006;18.00964749192858;22.55232897246228;32.85273139033024;41.7035616769159;14.808207875225223;11.710802029788958;1.7032349871587793;37.25719745607057;8.071066733422356;49.21619844530365;34.73341576506689;19.614154423154986;3.705797099401007;34.37130260539224;26.87551489027053;31.34139590223147;3.1888152342795513;24.7053138710671;48.359357690176196;44.62418154786683;15.803146668781581;23.56308604472241;36.79801795981201;23.556942987444184;22.24910802850909;41.28174551285566;48.35425479012747;2.8050526510432947;40.034095171641255;41.86588140316578;12.050533351248612;21.40270411591966;52.04722369239274;18.410081448560053;39.45097154601911;44.722942619335655;34.930427534650036;39.43130799796651;56.66350632139783;22.301664900275078;40.51558675686172;36.80117432776425;45.341668762980014;30.11493453986908;24.96694683980321;19.41548029408654;40.13802369826512;43.252408321131476;31.302241544892368;31.06261403411706;38.522555537147106;
36.779419989404374;11.210619626150757;22.084456429493738;37.146897641384435;3.243407223767322;18.997337244436686;45.1683932573594;36.51381653987894;24.432202660343584;0.0;43.057403192282905;26.415309833551113;5.239039688800498;19.95884517166003;32.42542793436083;14.53936018481516;24.407462415138962;19.79550975427681;18.346097883169666;9.491120196388922;17.179679475338883;29.40605288651776;47.677419685303065;27.207419793172537;11.654985767069492;15.147806011112387;47.09837129488683;27.417794607469904;50.11154792494179;22.3281247058745;15.170254662611812;24.13553248763084;9.129236167354623;43.168420801085794;22.447014612964402;32.84838152739399;13.27733308083457;9.845341951607756;40.65815254194208;11.724184266006718;32.641323501491776;1.2824932121391563;30.805146507738;6.670846284344726;23.975219267595822;4.8065160934019815;14.985878487391334;6.089549750047496;5.748237358558045;21.059461014272532;6.477786025928941;45.26832062320665;18.423715145714496;33.219869347786016;23.99062491790819;19.361317494337104;16.723203823330344;50.69781347981769;7.938769512759173;42.12553753164224;9.89011796815608;53.39150217743118;33.083229829835204;26.202257933598943;10.527296403186797;51.16778350906721;28.446214920282255;22.170441421054228;46.92710440559612;10.982239652910218;50.301093570781596;9.97011068007138;13.91003757010196;29.42471836032398;29.2529801893779;21.018754644895797;12.227869624559906;7.00814875488645;5.847476565844597;43.11261344949387;32.48360310632048;48.92248642035201;11.075175786456922;39.789783214750784;11.75422029664377;19.962189547086357;17.828744961349127;20.12959526344331;25.912300923984247;2.837484713350502;49.09139244425907;17.081291563969817;21.73730720424493;52.55397286732202;25.625221535800254;17.99033094387097;6.384460392317142;28.526984945869433;28.03231716134232;25.263896287046762;9.324975842831673;30.649851804339512;38.614049092125654;25.957581857211636;19.6056688799518;47.42196526666473;27.188091018673305;46.72530391354305;20.24910559393422;47.81573883258561;47.973713841749905;30.332701306230412;15.225763002373661;15.033039609340246;48.0388069704984;32.67473645789992;46.49886171645097;24.59850182682719;13.46188216147922;12.786808091224483;48.1261252688591;43.284942710665476;14.411479560551;30.844720141466052;6.072657067875675;46.981504128595866;10.047735676892527;33.67091906741986;27.539371533190344;50.50992508434112;9.21410492396018;33.93935785409948;14.736341895868522;40.24142061433228;46.95700623300989;25.767779131245547;33.47661377588877;40.360668434009085;34.48954418581376;32.30795024362038;39.51274967287745;46.896271366150486;47.11603337307206;42.845396440905375;30.076381077454723;3.395980876641829;49.200465900227684;36.5834035745798;18.246049557813105;23.733551442765638;23.623038331959417;26.087393759116715;35.591957293800455;16.119670669496074;20.29873112942398;22.638447576096826;24.269110936196235;25.93434767001664;14.65298516436029;20.743769500342857;47.097151986375636;29.45367244255343;23.108335243316358;25.97837510247304;5.543368067990009;36.022802012964604;20.92563202163043;49.25908716834478;13.65879861313898;32.649742107207665;12.611718763990607;3.1392842279406397;10.078536796158154;10.032401711439556;13.124015699048325;45.45956343171846;16.944404593769068;34.27017145817103;13.16838213267335;14.794965370913712;55.491432145564644;7.00139432549872;53.70374077869403;7.985864291763119;49.6208482873688;20.65197830328449;26.236151610436405;46.85960456603305;55.47047407278917;19.047842813800887;16.570717147475815;16.755648420184517;18.548365114035207;32.295698828496825;12.330613214716463;23.514895194495715;34.91598647282017;11.372707741950768;31.522326796325782;19.35915652738588;40.42274590677943;46.39193555741516;7.1051719000154625;20.604428353742012;37.37246690560708;12.933663256338283;31.049853360601485;18.1044004099033;17.742821863937948;25.45686274529445;5.986489652633455;16.773539337944808;37.01698354022927;38.50220501795377;46.88969681383464;9.367247917401293;43.003633422087;18.0885250868938;14.280589257347014;24.685472824338863;21.747584615824533;18.624074889624705;21.67713541842831;26.145694499191205;47.21327838740012;56.579004166976006;14.343059420510716;46.43477292419867;23.026021560331436;48.487546973231936;13.223492251389425;10.11803338670335;26.043391871976663;11.198709427302626;12.662203247805678;11.8981814289645;11.943892120549709;13.235469259489635;27.876992665537966;25.99531535619128;46.44686484614721;18.722809553584575;17.612282891760223;41.17764549381312;9.795549978656071;46.37913898205668;18.208332254133037;16.35171625130711;12.356222617096911;17.624528728294564;22.454512275618892;2.337564010881958;44.98393366423915;20.867592378821538;41.37935689373833;36.03886991850576;25.66456463297361;18.646386003207652;11.047615131559823;24.58504947873303;17.8428247771031;7.785269777615186;9.851571783524285;11.944716120611563;33.27543159909685;44.338755830014414;37.07235396115195;51.6338364300204;21.185503262244836;17.709314989781685;32.70748144212981;54.690619329948056;49.83564414459851;30.23573403921089;14.949260318501222;24.495808386125745;25.77956308324282;23.841075313538777;36.63318697027178;27.067955377956853;43.32353152925847;17.70756659727705;35.207046001224334;45.128280287332984;5.921261736499713;25.754892569695127;18.63947349760294;28.67820287513556;27.050408889899018;50.265327574497164;6.646973825586891;40.28312236812976;11.627877414436309;13.414997962063941;15.95057613700524;27.38939474317034;8.703916528312012;4.100769194982871;53.675133940058075;35.46800650606233;16.072247281153217;25.0156411322375;33.68049124927957;18.03730111595871;28.172045398610997;46.76715332646973;30.64905869387868;40.35879420518773;36.0408360606153;24.854007086193832;37.10890607172986;16.32964513339342;15.914287908112987;4.528787347315477;4.543638673915408;46.10196680765749;37.06623165926137;50.64547297553826;51.87011035464108;26.276759501470686;49.80919559491361;22.113299097983514;32.2047155649938;54.469893233821516;11.65235927217032;50.136949109378016;32.54282753264259;32.37456820529281;6.271565902904677;34.221012892011714;22.435795248152562;41.44615457917058;14.731696664307757;35.34728844077821;2.8397046780729247;5.4825528689724194;24.0640351512513;27.898931850436448;37.517152195150075;11.999542335426908;23.379294723158463;26.524614707532354;12.260158846511827;39.41028935535611;45.100141561701676;8.156806522723477;20.50631482366399;22.72578873492397;25.038828848219786;25.777331039953634;12.179793536235655;12.748784983498945;36.12439833123764;12.237514119955625;45.4385274799512;31.017028519341466;13.687939242219482;38.32923544695918;5.977592664031281;21.519886115296124;49.082628130467654;52.8904091830977;15.170091844985242;12.49518373147869;46.81903930262826;15.066798659813498;8.702808697304407;21.03380981218661;20.094577900958942;48.18000751638565;9.615197354362847;24.916458586600488;20.4130697095335;5.414908586821321;35.486337761523124;19.59777720528461;22.241596223382007;11.916585715029738;33.13594323141711;11.868130739551734;37.90531821258932;12.315790748277518;29.15558982430089;14.050374630398167;37.85803085903329;30.665119380551026;13.806293517546951;23.157576980830214;18.887865833824904;45.751645426706055;22.108087610959345;35.125494786458994;52.90426222417318;4.880323531769485;8.847969525996692;14.834954011247687;23.3725398224517;19.018224869919603;55.811269550337116;41.748023522961745;31.709360215568154;49.1247549441343;25.950347564606652;33.34071375246602;54.64236084735262;24.103025605410508;16.23332148613023;31.16093229461178;11.117287409993176;6.652619289234253;24.164061275943308;18.409279640225996;37.61570282816365;37.46428092389506;14.935358276855276;12.121903347853777;51.755406728055355;15.863837184050713;26.26294194285246;15.119918898391658;14.818129269218318;19.368673238433992;45.57703439771329;15.128774361195834;31.38917066653264;44.75384382215367;24.050231395550657;11.46753359980815;10.838791975757616;25.174769170609164;26.07693457044591;20.050990009394603;47.17225367349007;45.27826061685118;52.07079990302392;40.57102659483604;2.4371430780214163;46.530747562821865;25.933038538495335;33.333405191883514;39.17046926134525;24.451661823931083;45.47628863946496;53.05012613407165;50.612033124077435;33.21972091784403;45.2876627351898;42.24618244322147;17.445854628583984;2.355620144698057;35.742690700414215;19.79671627280294;48.25988077785659;8.72760665800632;50.99730019246204;40.7641733850717;18.177955512848254;17.82384229161945;47.37721987798823;14.351257817573089;10.15779898185985;28.42647359020768;24.41880143514742;50.68598781242273;35.75987562280665;15.19219980025164;57.37364770053428;22.738150580962973;11.010158100902602;7.696309471019907;8.333116704923915;8.914608628442576;12.355507331305775;8.327462305244303;10.454934540222503;43.32500766679029;40.47856805045164;48.70231418249915;51.28204674488717;50.36444266356843;42.65635406609596;17.355839243819187;28.374097432307995;47.97858704338767;29.98545079300932;26.683981450259505;51.09842304910613;36.54194796506925;11.985304557999907;5.177949384763317;10.789605071287461;47.89821442556522;12.05043869380524;11.637909465427674;31.10982828760826;13.337008833413634;16.952031636293054;24.653168876351202;31.572271514607145;51.39671586186287;43.182627523594476;28.99871152125906;12.723950267163373;10.922433164849794;7.43158349341364;33.35896197225961;10.795948594357649;17.389966985371743;52.089861818912944;46.62557196505497;11.73825783340644;15.271839426930248;12.408395441416358;8.201461390590781;18.277097531647318;32.30792817487399;11.868804381996721;11.047803072798132;18.83872386380692;18.432761803943865;18.03767444751515;33.78833861651327;8.041084528193851;52.46109422201444;11.696058092141511;20.244714874524618;29.948718392595705;13.94404461745575;43.83797026583369;45.527194545479205;13.833413301366077;29.111343006901286;23.873486990361233;15.531911407813686;40.657853401582564;30.571269926795647;20.866471481659126;37.90178389082396;23.693292628229838;35.253072723824836;17.81970130449772;20.34712775799861;5.401833173353215;18.486502612126465;5.28491609933133;54.17119436842049;9.539804177540782;28.19545168773524;33.0629382893092;19.07855348598267;23.280404989554963;19.051630800057545;15.87087452144447;28.977564308211072;26.227918220320593;40.876625855852154;26.4848560009233;13.659984837920609;45.47227962291668;30.578041734496555;10.002273598931819;20.572050354158403;44.841841949886344;17.753731848552146;9.434068148903535;51.52335155826761;18.978990207552837;11.665124401603443;50.500037449371106;15.844429417341674;24.419912387358142;24.889022268857115;44.79356047918377;49.71769492049056;3.0298860199590205;24.62076850690125;54.93871366766162;43.033493882090845;7.178627430112853;30.06620546430401;41.822899608268685;50.609017687382654;16.042719203349684;12.989304106386742;9.094394026038628;11.057902136973224;23.609206880369737;52.576122731509294;34.73455855745885;12.057732832535352;19.826935447063757;44.9083906953761;47.637975752626325;42.45939938340728;40.21779180852265;19.332389876843184;18.225550821981447;20.53268515051232;41.836977517513525;46.35629450044503;46.15040033158391;17.780677504674347;51.70996394403037;51.503514356634454;20.868914950362907;35.16855718268731;10.186246734357587;49.635118242720424;28.715946406642036;14.511923001216125;49.35899783805477;10.68319124969415;17.189261497547818;26.24522991196869;43.723249324079525;50.51498552914754;42.01004610272062;33.592812952884984;14.37071022151425;27.072098381709502;34.158766508975475;29.636157181861282;26.42849422038286;27.41870767320533;25.6785573589098;29.361521201060803;22.300850809264794;25.82169058092415;53.33703621186844;13.09360899691145;50.6839241727308;45.07920180993136;5.938184507710694;21.229544345187442;33.46077732344385;17.801514841318312;16.201631298879462;40.67456526086545;32.971541989194904;18.135024639185925;45.82192614956647;11.683271938936135;33.20049230631011;18.146679471280944;5.7152024805869805;49.968339424953456;20.786349337390256;25.875073445512122;39.69008093777531;9.970418820693947;10.702513982182673;31.744000857257056;14.27074824666819;25.062143147480075;42.92662114291516;29.968882530685164;20.74894247452292;22.908670721374335;15.647074292447481;34.92686010683612;14.424872475107954;9.367052408090155;42.481715845625885;55.025951855123054;7.414065229067031;27.091966390890082;48.38444004528881;9.92851995292595;15.890054934068738;3.9530935789289923;3.4420816243081647;4.304779226756299;31.271345785907624;43.110347683084335;18.27263588414678;43.85016629819992;1.8165789214040957;6.220161728797745;52.034679012359646;39.88426723387442;7.64418766192779;15.225707158283537;7.806803307506091;43.81838289253778;29.38861101422265;27.989272160537357;20.402273775356782;8.546808793020817;11.491809652357155;36.32965261798677;6.4751597819581885;25.24493363133755;16.820697894854213;56.58553705560654;36.271563914048336;20.267640390632536;10.796965440888801;15.284620298555723;36.86205871567115;22.18094497531946;15.449044823536786;10.105197192396112;33.119871860998956;13.953072883130835;11.334173598691208;25.92599477072905;15.96301109897432;5.743803607776665;31.271052552761574;36.85591607155583;11.407502294535321;10.415870672636888;16.267730715401072;51.53597708719655;19.104738360458477;43.44302963252673;21.121462465734517;53.733326843186354;7.273793737989824;16.053939001902688;32.81599256825684;38.13775394479563;25.257879320232046;51.41259136434228;14.667322962584493;14.452822832825793;41.52095740489608;14.02145773394245;36.03191638352741;49.4135935011102;54.79007023549316;14.114047069514596;5.608971912244026;19.68658232902058;41.291923203853585;1.247254349030599;10.53521992132116;38.346282962130324;7.546970327021319;12.802856858648317;51.50841823121579;8.777111806581797;46.06653540809362;7.897821138392847;33.2254520873824;40.84161106985605;37.41101989772401;24.67388652613716;35.038477187615165;33.04296281060905;40.29865119979077;42.50729778599578;24.470640239799884;12.537182553736386;22.048012776329024;39.773124567435794;10.848335372044788;33.77413549572307;21.32617377153909;13.031697167749511;24.34337675834058;25.777934859759444;26.053158972642084;35.100254843747976;10.66809428070051;16.549335537845742;9.978734693468445;6.152696526496384;22.04524504988486;42.6230715084325;26.300974233331214;30.05673321867011;21.120258013201205;11.983309563891154;42.21841618549012;45.38308316366673;26.552916548743646;12.265670026460764;38.99410955593606;54.216038901085874;9.72389525799684;52.777663531700156;22.637800269967357;20.878013762306633;25.71222933855884;13.245506847658827;11.890793254566491;30.801334978857604;30.240018752157532;26.40463418839801;0.9294831526939166;10.209723842700873;9.423726733934028;23.680660085162998;8.877114188036776;13.585012787905136;23.83661228152626;55.06623189198403;10.957892938585182;15.418919950029979;7.367155581437533;27.74725952681654;39.75446479946296;28.046771938620413;10.646987472761134;3.5179324373945873;56.30876112322353;42.61629433832492;35.319074278772135;22.17979829984357;23.32058858271992;42.01359514521165;37.99606297927141;44.58814432029135;21.83342753854949;40.643137703030746;47.41962866295106;13.454800452708568;52.055567962091764;27.094206782874192;30.698902907446854;5.39586561419052;33.43618645523186;32.94673971749075;17.9766196848474;15.605511786358546;17.47808491146941;1.3005715747563769;22.34714695772772;38.13661043714417;9.65349404007043;51.145789565020266;50.36016947996098;37.70884526966916;12.507100429175582;23.73548174093358;16.367411350510775;11.542513093455826;24.35049883794962;10.615018959149353;21.601333108843406;23.71989382837267;53.98192664345877;31.50801535230801;22.828615922925515;10.251625738272057;44.500907659030496;12.242007353023183;12.48497573612271;32.59551022462247;9.662159525476955;9.655063634607915;13.849246058811502;20.65366845586283;2.398879842060107;29.720150997198985;10.04590054463875;17.325026971413187;10.35056173477451;30.572916640159924;9.106949544343616;51.406769997723394;50.61725258234555;38.175778610647775;19.407028677490416;27.212362334521366;7.9943637817463244;17.5387472889764;15.935208529508941;33.07253651039457;14.375573554938537;34.264751163817635;26.96929503130021;3.377698175590707;12.952353689869248;41.34959542205066;46.602584926610184;26.44566636871071;45.554205169313796;53.998446954846145;28.773344924004782;36.55834156881742;19.79702376664927;50.60409892049466;18.978106272101062;22.942768396839423;14.646369982633185;9.148636143917237;43.50190428962119;48.54657670468486;9.531790533304429;32.38813145793981;15.886291913658955;27.52306135309032;12.401210681597941;28.25698000785381;11.111442242810629;17.3440898657341;37.12532685722498;21.164937971479603;19.250281533139276;11.134143742614716;32.38499080628927;25.611753007936855;47.13290849354231;15.527453095152856;45.30664673226999;7.2187703866946205;32.9935777575346;47.166983325963926;17.370841610016765;38.15031263631595;56.0185029769832;56.37664277511265;54.16969716337567;12.742795011733117;10.58862102221983;25.156894440498643;5.987367343817652;13.524182698841479;54.79387671547683;20.85242552934666;48.505396544118106;45.9121786782364;16.762020496506665;32.954747436887644;17.632409713729224;20.705661704451554;11.913019593203606;11.72444392978507;16.627575950889096;26.84336201766104;40.00943587500041;40.00347417583418;14.467729695291267;53.439213584105076;22.208194448867967;11.753202303404844;55.33024348174434;24.59610586042327;13.619192304064256;16.068029260021643;44.1922650134447;52.99663588629551;13.495193516276096;21.402436573649016;20.4484372841386;37.476993029336526;29.99869635688626;15.73268882749942;10.681885895572057;15.630691526736829;21.396981246052512;54.29852009252775;43.45506067444586;14.722834938870836;26.11045174015109;17.18845770041632;25.97836902470757;58.152325176175104;55.943406172898506;53.54855507149446;25.77484575109583;24.780532923659987;18.25083753180345;22.945930511959318;17.668087563510618;24.463817325975047;24.238829703448342;10.713300797801768;50.784154331188525;11.342422046805142;14.375353070372746;46.31476771499648;25.03581458669239;22.162128679787223;24.204150419233773;50.26662161484786;40.579143935584035;47.53852359186475;21.374247186236566;26.633579832424026;27.975953119757033;27.592791070338052;21.6753693139795;23.669239919775794;30.092526220713214;20.31723780642928;40.4768947667162;20.838979439822914;13.690898778862485;26.326778836257514;16.25439486198631;32.40896929145811;42.80224896515811;24.13550577091961;23.158374099253308;26.76045033134449;17.206325101162495;19.949535697062036;8.2969387508009;22.30147292457137;33.300933465502375;47.039124590685525;48.72913062874903;9.97990604161615;6.7571728526699735;8.4016545365014;11.562592491619272;34.7704565912617;7.174780732500544;24.98177470403626;36.94333495490122;29.967803490531985;34.601713299861544;33.462366373498355;47.274205226560646;24.959553965450418;27.253385653896963;14.885478561000156;46.04661793938704;14.956316767732615;28.860474604059675;7.566849803722324;21.005217918637545;24.668113941933218;50.288451874043496;51.368211383974995;30.767938980118718;34.90618330605511;7.143579995434976;23.611808874374262;46.58592706572083;16.751475465221052;27.140748032127455;37.455971598625275;5.907076453404656;22.221268196364452;24.456547611514665;22.38859407093572;13.307670535105673;43.47741962427324;27.16667171432251;23.382218655928476;36.862040000944425;39.807896785082114;15.802888138835042;14.184069914058323;17.498391089824914;29.302615480446395;17.586469566839057;29.34923261070262;44.34983323340773;7.827579293656572;21.231870597098638;14.9274008352094;38.812264213879814;28.22893554621292;30.87187638564777;16.131960819649;34.06362402512212;42.98132063242939;36.271048592621405;5.79281840503869;11.20844183743098;45.421065947310844;47.81140141576151;55.657165626259804;7.975221865584765;23.910983007911604;13.75121805201786;49.21471730426889;7.236596568623584;8.533220032613166;26.096385982300625;31.998553054492238;17.45371781654198;35.620047544487;11.284482234912993;22.677695427175394;44.46937690534858;43.917292116165875;14.717045350128156;43.13138382971984;7.7726690965609935;19.569220932871534;17.963707125842244;26.38430566963519;25.230502673831342;21.164887409796194;43.35283475646375;15.98431855387859;37.9488427767485;53.474359110870715;13.719529461280949;25.82486063728453;22.82623639498779;16.092991380003205;42.71811273145009;44.95545209786666;39.873763501286845;19.663754387167582;37.37777803208495;24.91330540945468;17.75006721276558;23.52858148593199;27.193752934259106;26.17469322091316;9.5462501000834;13.73950484040002;11.131919386626308;31.045442723216617;5.729171164907112;31.96858812336253;6.085409104798431;39.42623085596175;7.583114933159644;23.800562625020998;58.62591510975836;12.415616595203984;29.129177802379388;14.04841627295667;35.08538783958557;23.67204905700683;41.659265216912075;6.801948464039079;23.555535827885564;23.049482000523497;53.09120690455196;37.92430376101497;18.853400104762933;42.2014949866206;45.89611858553357;52.964447508118496;52.439498748831404;7.9632868276718565;38.84930045694838;17.256502191406412;6.904454378959174;29.39109835981314;53.38370007161473;12.361288538584407;16.76017686539354;35.26791218499866;26.38453080074393;27.95841286682384;41.509336749423255;35.412594782901735;29.591818107871124;30.39729167862273;45.92365664620542;42.96256516163795;31.2298503161993;11.277828037214652;14.95832628432525;5.772210396835862;34.72163678115253;49.8263210478259;14.96778982028815;31.365451510620765;53.785045204305604;34.54088748717029;21.880814846883883;10.32448772197808;36.4940633700922;7.334643787797327;24.715510320998924;46.0752158462943;34.708453253101666;21.080045251032747;13.411529867305497;33.0117346560158;35.89122627346579;42.14940168113457;13.942844048725203;22.19695130872248;37.67259451411276;4.286551197794633;9.572391674008454;28.798527793124126;13.149541744596036;37.040647332427405;18.035421019522037;10.045804009567274;16.683910494607872;38.23618552776048;56.04740550618911;47.06296716994673;30.98575568803655;14.023865835740583;18.521638647049613;12.79039005813842;13.904920147699025;18.00700412822459;22.859344246258804;6.612132538407264;47.183955984158054;12.078770361549514;55.42028554502225;29.03640392115939;24.188781183183274;33.710053684995685;25.80394092906562;6.891098622458382;40.62198641909396;11.2956568478723;15.36055319454625;15.084739294460029;49.05985443789821;12.870638339330066;44.76465415138053;41.157522834584775;11.461554193095683;25.210666584641686;51.749470446627114;8.789105458438918;22.681849353873417;46.76241775578738;15.816511035709087;50.3734301064769;12.079360817586167;43.48074336105808;8.48112602363974;9.739520214317686;31.12980574748393;40.97986709830384;44.05085020096564;40.96307125719562;34.20669329475078;15.530725245288997;43.630717123802306;6.73772345165115;50.53417106132813;48.68334984635369;9.76132895861248;11.901657538713991;49.758590570935716;24.7795957668899;34.16515444577936;20.56580792811142;45.97072293710434;20.359076617019042;20.11170924138826;52.670903716645604;27.57106620755539;16.018096451988498;15.678792522949282;14.337164417288982;17.230242957759028;51.325978523511814;5.445720720126362;27.243001554463007;42.953738406808625;15.874953774659277;38.74629114523176;46.23808949430295;50.05564282091264;21.596995731513804;36.138198057126736;21.922732542670655;51.139993027521996;16.291789529609655;16.176375587533236;51.61538746959417;26.688952599687614;30.55027712406521;29.64964160558929;37.90627897846096;34.974104294757495;44.43163229323736;37.140511822695494;29.872385850695526;27.3337138836802;43.784051190215806;16.68181883677624;47.28087015564027;43.79894397575983;33.76432219721592;17.804069350917167;45.699955491942795;39.94023980891709;25.18363780642938;19.31442097191178;35.1041757281234;41.99176517886497;32.06932678819825;19.22617789705981;40.030107132937275;26.626687325187778;22.832367772638488;28.60598057628666;15.682145457129975;20.40692617525835;8.205700391548074;29.06437000522786;17.879611200881577;4.94122694009944;26.80259603255968;22.509466158626708;18.609271885008873;10.118534035828775;44.444841879387404;32.71251769148794;19.808310823068084;52.28059948633105;16.868275312699012;38.15935516545203;24.412473797925767;15.56522769092443;25.867132992497336;20.510337165362234;15.669482613461964;52.312536829086426;21.095389111809162;47.3525520578311;51.55365566864316;15.029273564524596;6.193537135953225;14.073934566505555;4.328709405278482;36.132030992654585;36.15379374316703;47.395218340876376;21.543486980874068;21.35681297902544;17.93675530766164;25.05553591622148;28.594493264571238;33.622533197880784;44.990554818550805;10.92321389741321;40.17446523825944;38.284364321721455;8.39173489198601;27.94759738062378;11.408782998874253;17.2459402397773;28.160402026083123;49.25939513139682;11.162558190336037;14.812871744650522;47.75219508903428;10.336873831363002;26.383403200321982;18.62873930339067;15.955336982322962;22.38378974535952;35.541700713138795;8.180969976100801;24.1635179950005;26.172691499526145;2.5869900705144735;9.501292388408286;29.156680699713537;16.37183637512138;39.39771390109625;27.79677176918961;17.82210211968042;19.06510491675017;51.8222965506008;19.460126163284862;53.57182265198785;43.44976342530484;51.7041131938926;19.378714283365174;35.182793956028426;55.005732293556676;4.562409969365882;14.989330679423096;42.74879387191217;35.045389639932296;32.09546985217196;49.82910300066568;52.878613166800605;26.757118313680817;4.112932071576325;9.801356345777847;16.62020177321756;51.698123286932265;24.967032060549325;21.99274047024943;27.2106076372747;11.667784223646596;20.655227690215185;1.2890111165714417;18.012612624207435;35.032422815597975;23.762994983260487;21.574077998461487;43.07227651534484;26.004785249483366;50.168938026951906;17.00700710160034;16.729410289039876;33.077507800056146;6.02601635644941;38.07087729454036;44.19631073004099;36.014993942550284;44.64530807600655;16.695624298373176;16.548790312840737;13.29926341658556;15.013180461234597;38.25279695499896;53.420700526870746;18.089079677198416;27.845424011380175;39.31147761276612;7.256502658226498;19.81021226793956;9.064078920092228;23.77154285040875;45.31521809875305;25.004767299872114;3.769304031000124;31.985842785261546;35.09828471736088;2.5711243624101123;24.553150604004635;54.51243068595182;53.24601173165139;13.05266466733695;11.332862246130022;9.88295782844369;21.290288903268877;20.682228299432342;48.065513858169666;12.187454457272805;13.255030549502058;16.017367935130775;50.307699259976175;25.28542414841336;17.147927596281004;55.0757219358452;23.94587345483682;52.93987920234078;21.42693581248698;25.261333385407884;30.702568066771004;18.44888015283657;32.751733668747825;31.689665413044597;16.548996314824883;8.491867797674228;37.98408105301419;14.718594367129143;11.153525935744948;54.807930100909246;22.960684485798414;15.284911587704705;27.92477882482537;32.482565321083825;23.742669151147403;13.145258862056709;23.470165361042255;36.490109277832474;20.291079580348917;43.69256736142887;34.34928291676661;9.440620358989012;25.048084490667648;38.24239598380234;29.555937691131668;13.585545406642312;25.260530936452657;32.36960605202341;55.55605163266527;36.056177968471886;11.117169570209795;31.32245231744655;42.748901874883444;12.936448953107305;31.600847111024226;29.423714949684285;55.935899969327494;22.18286098497028;34.19641074663802;43.43767623315539;21.733982055150324;9.329664050502936;49.723467048854666;31.86913041776425;47.43208087764297;50.72116871925304;37.178147731102364;27.155498435764475;51.713518486029706;11.98205918176815;29.838717927480264;17.08614132058523;53.27561376136032;12.286765354294719;11.189147116845454;18.806788604862213;37.509348621844126;46.41739203847843;34.81807719575003;21.05215313323739;35.24472371461979;
11.621004701073804;34.491071482108026;23.73578561434487;6.164037595083932;42.54971153272063;27.061158601177468;16.21648443108667;6.747384736796476;43.62550553449056;43.057403192282905;0.0;16.64239994206004;41.96301450582442;24.97137579108043;18.580952847975745;29.03273068680105;45.040698955665285;42.39160020288645;29.00405183603534;36.42308841196295;32.04157286457774;14.090403188409722;5.810733585212801;22.549921809838903;34.79952376158084;47.498200466866194;10.591110796926777;18.575528066755954;11.910562361888946;53.489708647338674;50.55468899458738;19.544942685685765;40.7553203636583;1.2523840162391802;26.24017817974572;27.786634074822512;29.87700210534589;39.07006325842573;2.4161108105428815;49.96436639402784;16.596155915032902;42.202258946500606;18.134754792763964;42.88216315886438;29.175984511216736;38.581296249263886;33.370873264501874;48.87375518377021;41.53253691509385;27.359232223941124;43.31316743399374;17.4629600923123;24.790849289970044;17.78591313025071;19.365415546817307;29.34058866066219;28.999814548217138;10.799040001375632;48.13578744965278;12.003585758472775;35.30697438366529;10.50849358488018;10.58162916756095;55.88915859511258;33.65465766765042;12.714061451211105;15.231481358921366;30.40035453370226;11.051833970715425;52.93752420827883;16.545251632056495;49.99818843139118;52.59409798766421;13.857776370266551;29.936082580617807;31.080681313776328;32.61938084463331;39.89479622018993;48.009003038273136;15.37910271021194;16.72298367407791;9.228835149120119;53.20982560704247;14.935485421086135;32.71235422204161;28.123057008024592;25.60628140433736;27.633059781301487;41.842621219883505;45.69527505319017;11.526334248068355;27.000308061108022;28.583587950179286;13.598412890438365;53.87970941323767;25.232027594891473;49.1473379071615;15.897112809681776;19.530392140159346;18.408406042065447;34.81455376257097;16.49894227135249;19.63467071605731;34.73932604966254;46.403805254852124;7.1176666521272836;27.99032760625385;15.341725559336117;36.17319870438171;10.794111365341148;6.945275666231613;24.86097283398997;28.129587324663504;57.638966868198416;11.71171990929417;20.448539002284118;4.376566723521133;40.44920472867862;55.50601437433083;46.49311255606665;9.728585484921629;7.53486802296831;33.33914873863471;15.155809987124822;48.63354019870209;10.344900780430295;50.652908874327665;9.952913237339878;20.62800329718036;9.478502588686679;40.087397863727226;11.938438136633913;57.2937536973452;14.169822886972302;8.391881450964304;22.487966654951517;17.89996677383802;16.64597437096337;8.63168399823641;15.595738620388072;14.04158911669723;8.83090567874989;7.257561539000491;2.054896870789038;13.048734000014308;41.275644959007124;6.507071075274566;9.56792981794409;29.089770840603453;26.289121487862353;35.13733923504639;18.603401953102964;21.18464530079419;28.36363606534343;30.67332729533225;51.52664186685952;49.90797680136444;34.49900146158776;28.700474258293212;23.70957114703894;4.2639638032470435;33.19109853428619;20.03842250159144;28.387880063972517;39.28034000975915;9.625210497479797;22.174028424232702;16.34434302580117;42.58280067078548;14.778704421028111;39.826111384786984;40.00430883530585;36.63755799700245;53.089187059171756;45.508605501863656;7.8645590872825375;54.39137261557401;16.01178264102912;44.74847736405157;28.492920094713575;18.62305903969002;36.83222908865836;16.039362837289882;37.6465754255759;6.836128768060716;23.30000622057133;31.37698074033778;3.9421233059159784;17.738668228114555;54.96819355414224;37.37348521739801;28.852413659340172;53.442896263304505;11.081213731424834;55.27060661842348;19.547241661601404;11.201687910110904;35.65987382920179;12.128242593141177;26.320843076137294;19.530011926992763;3.943035083290417;49.034497837009035;43.98041481291839;11.60633813805767;37.14414713334532;13.89901986697231;50.50499541245132;44.452801975142485;22.41325428834796;44.63287484254299;56.57172842782609;16.737799991309803;18.219601314459695;15.306574234540939;51.334882494230484;0.41133576517250137;34.43618200273948;52.965355252500096;48.788420505918474;36.96997499692476;41.58116312089107;22.895508425551114;31.39788474082518;15.419369182306498;19.724128189514012;28.780204755812726;8.73880277217697;45.67896658355601;9.275137591970028;56.0640891493154;44.7421567776743;54.11308744061527;49.25114450517918;30.519045479795672;50.239001482377574;53.21263535458726;37.38135976551238;20.34530795855508;22.23788096499014;12.990175958408964;44.58214054489452;50.71360403100561;7.239730797829793;51.19889274526942;16.122904526222573;55.328452494877084;28.40342969077422;31.355544227311754;38.22057018379292;34.35168310083003;42.137738602819674;1.9393504165615882;26.82967712548071;17.701990977454713;9.496716902113244;58.09498882716812;36.32238275145839;32.136089340780416;54.27949726874076;51.095687247746376;42.3794997737747;37.75594295967593;39.38146418111021;9.825128035984475;3.981830978890143;12.059980834566934;14.398914893643232;53.44930144894071;25.84218821908071;12.39056930899854;18.193746440057943;14.290938655895895;13.20654464217044;57.85803273521265;19.338144419888643;34.74912321934811;34.132249494690015;6.426518670628619;16.042588627232014;15.19965867205059;49.72359708356299;10.678426020915877;11.180872102658377;46.099828863957335;17.811733325484266;40.93621931751032;15.578151476211575;22.038307913363422;15.260816845088037;37.21727465352398;3.0869936638900657;40.13425808701024;46.61870269662991;57.03144389244062;19.27640826195917;36.91992036109575;47.14491177297737;16.64219524399778;8.260657380147235;31.65251067994503;31.08344390159746;13.09502470718519;52.28667529037348;26.212970852845736;3.972433079746343;12.463940254263113;3.173182960414302;7.805736156327521;18.309843863411803;6.361364689438115;28.267245827123435;30.153039623539613;47.49722600865862;43.65866396426284;3.6474640965540686;17.056543755138165;8.595511537680299;13.516970563747329;21.716793198940618;11.085502006072089;36.86666687360026;11.020789250998904;16.816331631222237;37.042197320850335;12.701867171158279;19.285632867288385;28.683981052711463;49.061820685618535;22.87667825785321;26.929090544181538;3.577990296359508;29.47491187632211;14.012876850836273;45.401261990117106;45.40473985762866;22.443118313775823;28.192083804349334;5.712637117786573;54.241606023255464;55.779587031388964;27.19028141976029;41.584462488442426;13.1495852309794;11.499612038700802;49.18347242772681;28.271557669785633;35.64417239006505;57.10102503762633;25.742026681879647;55.23718425467627;37.72210911217259;14.138184524541007;32.48695227717708;16.078206540764572;12.324229038333483;29.59379258086895;12.300983926559992;37.41984438485155;24.819258697485136;12.393180900911785;9.859920878312987;29.017542533601173;54.576748936853114;4.534792682350391;32.43018108293679;48.322371124748784;36.44337478291991;28.563203857215456;15.07189562081875;46.194579562347066;19.841644193424017;45.85915149126871;37.872026609746825;19.642719476780933;50.37118301001604;22.26508390241653;31.169892181668658;10.6437073308706;46.72099482049451;21.119997958009698;53.51300275841466;15.169625577364561;32.91715101104516;7.45381856856027;13.953226873339979;46.41562552436823;50.87736211436274;24.833223535507578;3.977365669174061;31.382421381318768;10.852364300207109;14.211753686340911;47.81232729288761;35.750103431477434;42.58325110016175;49.33449550096706;29.974752724664704;18.179726653889322;20.314255401778812;23.037906396756824;14.936671248791157;40.798314041982344;17.648171739041278;13.124344417314607;19.13639365379519;35.428756172413934;14.573515442584235;33.58484851930432;49.59345374770848;22.871684150260386;25.56414264995957;18.639167925656157;8.388279924827145;33.68864084252799;46.91089773192426;8.709741737458785;27.72217572724175;52.037974218033625;36.34411244603512;28.271189499181375;37.2835639106824;12.57995743835026;27.94427674174892;21.536579926931033;7.6532886747043705;22.123937302048613;54.41310816322633;53.05313081662461;58.56279455957335;17.05184959680923;49.24543803327435;10.313184415368044;3.2597275720884786;9.02131495814746;12.198111151653668;45.48420714454373;12.054887298310115;17.125644343413672;27.222271530654847;11.042312330251743;28.37387125138796;5.167369347352752;15.301999045391387;8.138755438469804;10.040487680705159;7.388230161789104;6.662384366277069;44.69898448750242;43.19670948743229;16.789455892643744;24.924076980670854;8.03427650144753;43.47930772736514;17.694757161181112;17.033870230504938;45.28249949192395;31.94428054194362;14.058015914386267;51.10435940300799;49.08085309552845;34.37411868634662;18.90436442166727;11.400535432160783;12.78323929679691;32.147296087481436;20.184322919876532;27.316255109737728;52.647818732820866;45.68242803990704;34.7735835568154;51.93140284064409;42.56873989463582;50.63394745786535;32.74805377983525;2.500796417582524;8.904491358447194;5.779920164090954;17.19558090892248;16.81468924001191;8.868871720115385;34.016596926928955;22.09969048553933;12.069807661831279;13.075766093925386;16.564141235543197;10.312665960015645;9.423708877695768;55.01732508578507;47.947935761618794;34.0545198651029;13.841779657699403;36.28213603379181;32.677444514047565;30.0087870942909;56.37472087304863;27.640927324939916;46.83507163106631;12.551059008409492;11.357090287509806;14.246432822199266;15.711070484359318;34.96673195217395;53.832165426434265;46.813604665176335;9.698646535450775;50.49140377160939;36.69813757315168;11.347837473133554;7.501072984996103;54.56313421299338;57.753166375119214;32.9621638522152;36.07128325469623;55.491760978879626;14.429344192864544;54.899833240170075;32.19743791407758;45.27564860946173;47.55088073295182;54.70852255263267;18.342967426395944;43.31271427063413;16.97785593347643;44.18729048830106;30.630900997344785;15.537524234127531;34.717470978079334;11.913665669086246;3.187966268913014;36.0502931227807;14.40891450108973;25.172300894740385;28.031094382650767;14.135436737734384;16.14203951329399;51.581542519827785;15.45175367307381;55.88614081869964;11.157863644819598;31.835125227650362;27.767412156020654;38.01046692899985;24.812245233572035;38.51636886134514;13.125596132367244;35.82318587369451;23.51454954715707;11.284468343325479;33.39006948521971;28.070541677990175;24.040205011868917;30.271520223491684;28.76613370876872;19.21178819356859;19.474447035225857;32.691608570207116;50.098350418706715;6.875130742936089;15.455551078940594;52.368521549031556;26.092486288440984;11.076743925980258;48.234611789601686;51.135477329732836;17.364335046253;24.161603693308365;53.54332740220593;13.861847319453416;42.743379792659994;57.625376919220834;18.520715481214054;2.001577482322976;6.848762877824016;40.1284834567549;20.846100869173007;15.015309561012728;17.709394729575116;39.94915314520802;27.45935187442644;2.519811456081194;17.326391054676748;32.66567854611059;53.72011444914468;48.18703805131438;37.96846911231677;47.789048117465185;9.536232624814788;22.163329021217795;44.15893918334541;52.79008832689139;4.124536363733007;8.20376950696255;5.2683645598826825;4.395268617944988;55.36733980570792;25.664891553431694;23.696391389851602;3.8199618296346984;3.4582583920481094;11.609370800920303;33.495776419565345;11.342047870377069;8.908603024005682;23.4093732134852;9.426865959947845;38.55451513643734;17.202085664815982;14.63264524930736;56.669244320126865;12.075314210078492;38.64808009944823;29.006718383701536;18.241735202907645;8.09439053254106;11.218795125951498;10.017215236201649;16.9880457197082;43.459756940962826;16.07230652128299;10.79255281460746;18.13197141811627;34.52228223083348;20.57878923929325;27.269770707152247;15.06484967560993;57.36097401391174;41.036150374050045;15.588022186511584;54.10613593311837;15.513162852010698;5.699041004222784;39.71068392987656;57.86535801648605;17.16036723544951;27.425831343756055;41.12241144284172;3.12109912863944;10.183811648613812;55.23820360357539;11.384405409083072;33.458965318728424;10.736765505722458;26.162540867720644;45.155482854802415;14.192843805164863;32.15305962486795;51.41268725389467;16.282737583038703;51.126953293837765;52.27728739459852;19.11645497773251;56.916839838429766;18.014642443932456;12.021960031694134;31.454595279286988;35.328018912380884;32.01061044891641;29.75087051819117;8.135922490393652;28.98615409662015;51.66221582615412;19.567140696547554;16.940524143799827;38.28695193099921;54.77277532927344;5.346569604236381;52.613771763585966;28.08052334852273;46.82194571788037;39.857669022219184;39.427022043613924;15.924177228824322;5.0588682104434195;24.93509551250834;4.905060765995257;42.35098993531102;41.45330021271288;14.022185256793975;3.287515421459635;36.69183836067808;30.35601896741248;42.41742887053819;18.769806043635427;28.426670703229615;58.502232970931125;40.34915941869545;49.4817179187819;53.580826466397;6.799078126539396;48.17183902187681;19.16766114484457;51.70289267796984;19.5516545183531;16.030499104853575;25.495843996490418;53.764876267620515;33.88284943912617;17.050848663977867;29.115852962962414;29.291317603880888;51.37311168085498;19.198462068608972;48.46861965487528;53.024645443502415;37.10440335278047;29.37977466996492;42.41972065293664;13.379724302183822;20.85600836627378;37.88202285401466;32.7840888640505;26.83652299863206;15.809897146395476;25.19614925755652;0.47845857413905885;22.110519544378022;11.404418758846425;49.946913489669186;58.68942445831811;15.704503154963364;17.15781042084205;18.163631567850334;8.61111266043575;29.265977894411453;41.64770662517945;13.816866079732929;40.13134625855265;22.893113328384846;15.4853823709866;16.11287137395079;56.27764389501141;46.92185064890829;24.670256113977572;3.8299735754929403;44.28141722879913;45.27326267775976;4.715188374821809;42.20276188049053;32.89735750406652;8.5218038573051;51.65777166102281;15.64755402005396;35.182064000124;17.101468868968134;2.288449182617406;5.6708050177762175;51.297184130890535;11.529984872087232;13.779290306231594;2.788241473178248;2.8491260722583314;25.489553747691794;52.71335899454827;52.84625798498963;16.326176273423812;46.61788970066655;17.416615813883407;35.522306414007474;54.565911660956196;18.771902553214385;23.217713697712203;18.862214170630608;8.402088043011231;36.832140998682306;28.09960766438921;49.1620380234076;45.05900525970124;37.7629437801373;4.273089721755527;23.35649576144244;13.204212799410216;52.13510234991704;34.613429625027486;13.808641921830217;5.132413491669859;16.767439932194666;35.80823813765884;6.656518045760769;12.590251926838803;35.62210468195729;13.515724644071604;20.431186001190486;26.326295575651937;31.080445699205093;30.373438967449005;37.66314558015917;18.61562591190575;23.801431397088542;20.529609957574255;43.7519624919632;37.07271832281522;41.24996212830883;20.296957728496455;46.584438397740755;45.8759414666641;19.74029768339703;13.943343285247945;49.99488010334856;58.214638462108766;38.955667939490205;32.02834591461274;20.366430079486385;18.670301838530044;47.66769295703467;45.45476161169576;15.169537092238915;4.916596302236754;9.503190574199456;50.52026511982927;32.31691313243375;3.6140716628828224;16.758296965069782;9.601463356539645;21.250798927460682;20.226463359602437;14.118845480683154;29.610980871753522;11.71506306274274;37.449526100760934;12.625250731469166;40.91679359215613;24.208630350895863;10.701081416661623;25.420060971760563;47.096541517642535;30.100782159944337;43.80403489578309;40.137565888601216;11.924648941884858;37.995102927520705;16.917781014989217;7.434660357021833;5.734044676933954;36.554825856268884;35.00048345445085;41.75327937042154;54.58614490274446;21.47569562374081;39.66682966574886;53.13489446931751;24.85574435218897;13.232662820073326;12.239642397716205;20.881205304044737;39.55877533804178;5.2383077223274945;54.56738895795677;55.4607553846475;10.77457166677184;33.84344643558443;50.61521766955225;34.082636862830476;23.638201686183862;42.8355710743272;24.744011673468066;47.817666825288896;43.78639293987606;50.6198146000183;14.737464950930264;46.976789483546504;9.654824818917165;17.21666859873297;19.14271784737554;31.99027146341913;25.42545742806327;37.92569480823108;44.99166473183014;34.063752005267325;10.097108595375989;32.632429126892575;9.094213076954938;23.148677481459195;39.7138144909368;55.75766010156022;3.738992054882514;7.246820011673763;21.660721908996088;17.62894056409895;17.90988345703179;15.982612893523838;14.170664060195927;41.86761377390602;9.606927515071071;29.697119245027608;23.645200232461796;57.048622571722596;34.40516855166118;17.164408002889576;5.789834189037811;49.71773567840279;11.681534398135891;58.041907087529005;24.883078653605857;44.553408520424576;17.37784839715759;53.71645892578913;28.1477162783035;8.455507312810562;22.784329057723713;28.238252748071822;54.149381402917676;17.658882564472815;46.29537185219812;17.34173738167673;40.03436287243074;6.2411902226309275;38.20503768682059;26.896723383029975;9.60277702986179;25.721769645467557;8.378448292803661;15.119598055217269;19.738144435444088;12.863075523891057;42.360790794389146;53.39396704271418;23.514275028953815;49.04452537925082;40.61596736323312;13.717815477759144;26.171920207326338;14.974428437436268;3.0482025073976278;27.4036969466809;13.166329007254038;25.438067311415892;24.302386876076774;31.438202129897284;41.91415338607894;34.396005744091966;23.11677659562553;19.817442489026902;15.803373812880388;47.12891299381256;10.489209491345292;20.86261681478284;32.14778823361859;16.468782936052836;54.539153870093486;56.63018685192554;28.578339047043542;11.721103771662523;10.850375056123148;43.830756350389954;23.36855295304601;22.619009951953434;19.72028644241516;13.093914373593726;53.961640069858596;46.44598115251767;51.13797621924089;22.865592330666956;19.39444974640848;5.230511611367143;35.977669104272685;52.47283710859267;45.58543287196862;19.23726961208843;20.54086139841;14.738566180417298;16.906721987344245;24.33789666083891;55.4844479896534;29.878392711759812;28.66611390704505;54.11857148471237;30.783404325084216;25.94680980435192;50.166189553239015;7.739960708555738;53.97677294672029;49.67808745418314;10.940913273923984;36.11155394717692;34.33622484512187;19.740104614089592;10.092085728831455;15.766384292000941;5.830254989343038;23.239599003367886;18.787587456322054;19.836273470488578;31.979794850187623;49.74520317550685;41.26463281576838;28.366690374934276;35.99679286126086;7.893143446924315;56.72033589975904;29.37176136347772;17.265838222355978;56.02745811904019;10.812807506649193;8.238761264595395;25.777667793060917;20.49301750653688;35.889914327494125;46.150638190422725;26.34709504571504;51.13708300046445;58.021322365983615;25.880705421773158;9.489220760485832;9.832540261583715;38.6839547238207;45.109262536931624;36.82361827952108;32.23813129030841;15.088899202108186;50.16396869138376;39.96402446845372;6.290592223589724;16.476545304359814;8.926105138953648;21.62329668472512;9.873900553109433;18.851419282821965;25.610511844741335;31.32870832307975;4.600406706700192;28.63041681822626;31.8989210992919;43.06952340013985;28.416668785680635;18.824852077046586;8.954544767390546;14.959118400873837;19.17146028553434;20.08490424532685;50.11935552796918;23.414486455923967;9.325849336538367;35.09971626490113;15.960024196985984;16.33502957993801;47.47683925487278;54.02478197234478;29.91277362166153;32.52040380010251;29.932950665578804;3.8339659654503753;19.273036357304854;19.76846819052065;10.037003308932256;14.146822614054527;32.39132563856792;55.02649816825516;44.18664169618092;59.3868540025324;51.08295795991823;13.896778409949581;14.587944756774274;37.92716029137106;49.4577481261765;42.51227461241455;11.595345011263543;57.83293153207146;21.289947302569065;43.02525232119935;16.274442336278554;13.437822903270716;6.789963963651026;37.71538626120496;33.60771115472559;3.584339314427947;17.307799763622757;18.88983932231397;36.0235208768253;31.437800796591787;29.948088717809533;6.928574412220021;49.517444829329506;47.782805550288764;27.1040901922191;29.40443636344353;41.27044738304298;8.499658405931656;35.48088177425524;48.609257797954626;12.314344906260478;3.657051959577297;28.461091882044645;10.386704692975892;50.56593465947584;33.243613505817386;26.006761006773147;30.074077552826374;30.198281382606144;26.201231695413068;10.908615138032305;27.162671539157685;9.825036203172775;16.837725286506732;39.51574632389738;21.457987442848477;36.39777938141905;37.497458801176;5.539625851812724;1.982816706123326;10.141052958440795;23.396583131361574;11.06638607436264;20.095425832619114;52.72423865090221;19.64137089112757;21.745889541532176;19.348650170942243;52.556295327059004;38.41316411919067;54.18910525709089;30.631620809610492;37.81150166354578;15.708750675003587;37.69288653057683;17.842804838605193;48.17612195258805;38.38942981705658;20.681166865214514;55.29876086155088;26.385532670517883;46.420487697644155;14.293475245258977;25.31707946154036;5.695480040158794;43.04968359912415;23.906078219385837;20.898122781935314;10.095207550366778;8.572447832051889;33.12280321101337;4.030323319814629;16.97288830097594;16.018680975695567;9.470865110835241;44.133738076303175;19.077542610968838;51.311386722380256;36.24437195335367;32.058131334468854;16.613812326491292;31.38804962665443;50.383147369370256;13.065966823027555;20.83363871410084;21.124219893203165;11.18086088931254;17.884448644443665;13.759625602189033;23.60965170158663;12.987537201434217;0.3543935017946991;22.292270886755023;53.85320486473171;41.447688618143154;41.05178979274255;16.54749356925496;6.961303311233645;56.71421283891825;12.38657897890815;10.791502618040356;12.698584640461998;47.32133345282489;36.87530808696099;6.649562329562759;36.25274624676609;34.17871385996291;3.0357458747008033;24.105889206001436;54.21381767785439;54.470441004133136;10.048979177163503;17.02638285298994;5.8207294052980805;29.570827104589537;39.73748902452056;6.0692809173544235;43.995817603694356;44.78146640114195;14.667508587098517;40.34645106214085;17.037731938973774;57.23210326244899;37.27358004457694;29.065537472098583;5.329148914668864;19.40047972471705;4.15749211804809;17.158892111015273;29.19015303188587;26.985450312710107;30.27237066482488;34.2277846242131;31.209092087948633;29.06878550548481;36.94324415196705;14.649193590048958;55.13571073054769;13.45678959685208;31.33332565050085;19.66800540100886;25.931934597402364;20.013180274394415;36.24315575597427;19.94042458822877;52.98486444259457;28.83673428084469;31.802168899800286;7.840009894985921;47.0409919002709;18.41166913711568;15.856992163140008;44.56998385861498;17.94758597339911;15.350002487094164;51.826738530767884;23.72370984716314;7.908456170326962;29.422827574463945;14.771520723758414;53.371374763275014;7.251672907664631;41.920218228435125;40.525783178185456;15.923943858270425;12.39010998615255;12.54519529151605;2.3403637241726054;9.437102478898172;32.30862431750356;15.331824170753766;47.56758229195578;15.244013591919883;9.60363479958168;44.49224320798636;39.5579217589698;8.210327932484159;20.514116581933838;12.942685095477284;22.601438897083302;5.441775245758696;29.466634949193402;28.48296302397453;17.403156646994027;24.15848583721211;56.782263058493186;58.03340238057863;50.54727948988582;34.45821780875106;8.347854459036718;43.914993281602456;18.247041346553768;0.9263287317062512;33.21857823636226;16.449963834993657;11.530827407631719;9.258006405447336;50.236701671898956;10.04899437957437;38.87335919914357;16.628523897660255;58.7658844168816;54.57824725413836;8.55986865751529;59.17962814365125;14.234917986044959;14.803032932731936;8.313893713736922;21.88476977580227;4.9960624502618005;16.889726399326218;18.071476779224014;16.753284227897197;14.9837259705354;58.97172470998368;13.250836107284318;4.394420416081431;21.887404607703058;30.46560281270855;13.753627455232948;13.458623190774327;40.12088286066498;52.709457665647875;12.055320937958534;3.6153605241182656;11.026560355690815;50.48097932431446;14.071586687840133;18.360919116098234;51.71975385946173;32.301454866802075;39.010646871558784;38.60603994933077;39.906388841297115;19.4895859568635;31.13170198591682;42.11822269268586;59.03487072533145;42.41822956357447;33.099727601801256;36.586608308714844;10.516498213662166;15.656644952302486;54.53997524981101;12.063798059598465;54.94930628952912;8.970066365479743;56.71836052135592;57.80129867275549;31.45292707650482;45.71422353241958;34.70214328373576;13.87728258987141;55.22511420092685;12.78405715788601;15.010296573642394;38.51893087618255;40.17335888200715;34.20443695598841;41.53114600764564;24.547165215735394;7.78218706194961;8.729423618407735;26.140994589319;22.542094455852713;25.867865215425667;21.256604259458758;58.80185281751662;19.414418645559426;5.853879241140421;52.505985485984745;4.907866351418388;18.365787411335415;49.19088901396423;15.129435319958771;36.80569459986387;25.81268101355248;21.37255501174926;10.252123564072134;31.90224988778112;30.838156524612728;4.847078577810287;52.81542305205864;38.01069303572369;56.4466920847197;28.081836678132518;39.64208336874582;22.902899241495177;47.23271157007092;49.10291941373356;41.715361283989296;45.533193294863075;52.1037500824395;32.6566400023181;29.95291247758474;4.175965069743477;57.81657643396754;49.447454995142095;36.92601974586313;16.456788132760447;24.716267310844216;16.313799904671033;8.184340368617645;13.133391550884397;24.596456711540636;25.45810586689289;14.119333838266854;46.0632304106987;58.03813677521337;10.339761713672708;14.847798366991432;13.196861241775206;7.23441971808638;17.942336498694054;25.492104819310267;46.07536166695532;33.705943774295505;48.99977888979741;8.817308513919258;28.031329224258485;23.45069012334101;16.299167993275272;53.53188699971042;26.503628769404056;42.10429099159693;39.95886108978402;18.599669831485905;20.276028899884327;22.641491646318112;11.351115181065959;21.515870040402195;10.153324313885555;52.83194814819582;34.725421796884525;10.058991388741905;42.384833351793475;7.959268336228874;2.898443259636957;9.84009796543083;7.9210742821854225;57.332089685038966;29.065168337350762;31.39893105831654;31.535284658251292;8.127367421286548;15.973888171643386;57.29151992884905;16.64049325793821;4.1433316976420524;36.947659115810076;27.83311911601695;42.66744758976672;53.876160434108456;9.00525128896674;43.62216360372431;45.95504204909977;11.107704190170628;13.498806585720791;45.40335859813263;19.43854672301997;17.85703290714396;16.582157988664044;56.06999480236874;52.01053262352938;49.786720617799425;21.790976216713645;31.755311060078547;9.562932100414221;32.646724358601396;55.850577228727445;51.31294081381187;9.42352561702423;17.813501328269236;45.1990923940382;14.89442653787685;19.289511765809785;12.772489765367242;42.527961840703625;52.652100999971175;12.718630221874154;34.00783296917293;10.854070608957807;12.116941698709478;55.66966189851347;46.8162985631392;5.200023614193236;57.26718244123624;34.29381059294113;16.668936314304116;25.987286595355606;28.16253780036947;15.2079815980775;15.884184473971294;28.843635050589896;39.330006646863005;44.65493890740829;6.800519660177144;48.49092117542052;9.720996537592015;9.279630517633464;48.981186681550874;47.2523183202243;10.333154090929053;16.801177578500916;32.464374799504164;46.79709276789363;19.775480431227;17.629884313350477;14.270143483452992;47.146158165984566;20.697457992728697;11.748462449419328;54.22327524078867;22.46312680724904;20.463889936464938;18.41913864707526;41.440931706646836;10.892583078496322;3.8345086819005756;31.80839117861581;34.110963169617285;8.51164926655583;27.57897635886741;15.352779367638224;13.10713353454462;8.914485670236612;21.587369173136956;14.210807593274307;52.84192517751257;18.65447847770413;59.487730725217865;17.398344897766183;55.34406254060918;53.37457998615313;26.885808900155244;5.865216304061719;6.920907942145964;12.572146992447214;22.735480500519238;8.107741987415144;
12.942716855257752;18.434232493134555;9.786754605099082;10.80725415679113;25.993744973455794;12.26471027513271;22.53275788933474;10.16909311120686;30.90259500736753;26.415309833551113;16.64239994206004;0.0;25.53613567136585;9.793468474797498;13.440173195528457;12.598257177631577;32.11592516149068;28.48341107543146;14.425291295222918;20.250413328494922;17.495460736053186;3.996001545334457;21.42712824120135;12.510365240305669;18.832870888514574;32.10589361038225;22.022441285056463;7.993147460617276;24.892892477726107;38.793904356796666;34.85755949540907;4.396433580526155;24.7034559113071;16.775994752881736;13.258007774579017;21.160604021208073;13.264469210237332;23.08649210394231;14.243391354216207;33.81502226398115;11.955718889824581;25.564147303972536;11.432385574474393;26.5458004175003;17.388156431167246;21.960256762920164;18.133272245427968;32.246423816273;25.110707466225737;13.883943827015104;26.99192732921162;23.16849371575466;8.267234295558502;13.378683613613845;3.650424100484109;15.33534079301052;13.62338774593226;24.981548667645715;31.737388173104883;18.344989282953616;19.028691645655957;27.02394200604612;7.1860891076016555;41.689906026654114;17.24619480046393;25.881115903934422;4.00501019677388;17.748611186496866;22.018014128171334;36.42915536899823;26.623375566632234;33.63348416751873;36.47488242905101;3.631105094377783;20.921975293213517;17.931374996518198;16.48728667090594;23.555391200146683;31.418176582166915;20.647164556363375;11.749647584859057;23.21489196247928;36.681676567679624;17.6456375093645;16.46390117531726;14.070132838006801;9.271185914953334;13.677561308169595;29.835812554283486;29.06337216558129;23.97990705498266;11.006460614678721;15.563709456511114;27.258983234884838;39.88964956647152;8.705198141780903;32.52207804703155;5.550234841201647;9.8267024873742;3.797091942334323;18.39042121475955;9.588030861927075;19.246636864980164;23.619633507921453;32.04530582157171;21.485257601089344;18.00053789461033;23.474913317495076;22.780446293597173;22.67095885125814;21.879731687385483;17.102238865459125;11.654252069816687;41.067956467045555;23.124731110052625;15.073819513130708;20.206176399605567;28.185777458810147;39.00600600209688;30.78490451433991;22.694861026986164;17.83824857280064;18.00090203230458;8.23711565025327;32.020034001269515;21.854367888097105;34.23931011800985;7.675255455379548;10.625379452195533;24.50723525964805;24.091764072145303;9.590405037329985;40.728951486103306;17.651625820164416;21.379224300336645;11.357824121961745;13.863332144347895;18.908861361806952;8.107189665243562;10.704675297071722;16.936211798427667;21.438079795747974;21.25401347157099;16.498433313195253;3.8298063623186924;24.708105057406975;22.85525907997012;11.61341958250001;14.481873213626184;14.145533030418672;23.03206952705387;5.901518845879113;17.960963477033253;12.390836535885892;17.168707952054337;37.198817783330284;36.225579402909425;23.39312659965843;12.17987113281793;8.409090531719066;20.71515785616998;23.832102278992124;3.593683279574867;17.69231876456106;22.764922356004956;10.855530978021767;5.6072302324196635;25.7811150920319;27.254762052913406;10.246162961295061;24.35376821261885;23.36426111087614;20.598053760818036;36.44685842486293;29.924084746059158;19.95777617098494;38.52410421803886;13.029207168502126;29.219925394997084;11.946815183702979;30.998224687971643;20.276654624431963;28.89751748113795;21.299211077111693;23.24705843289371;7.5899953112832135;20.67441046503321;20.4566184439684;30.66710061872239;39.3911508029484;22.829505408557317;13.35950586237069;37.98566818601776;6.263387105621316;38.63895255911633;2.912248842669476;10.472651061709294;19.792775475417034;5.8475294353395;11.46570986636022;20.568707168350397;20.036162367211116;32.470331295883916;30.132175752027642;13.578014875906485;21.67495208369246;7.114207134689713;35.34346164106265;29.859260485454037;10.835884485361905;28.20368044901709;40.38235261938042;16.11352576321406;18.287861566910493;23.587093435088466;34.7888343454441;16.59364910800682;20.301908291693735;36.85733940348504;35.38811826878465;24.05725687719864;27.42924992117767;8.032737426105657;20.649795436758698;23.77826415547521;32.15262772129902;12.175519998748209;21.022879450095463;32.277086086462816;22.817199443494776;39.44436911600392;28.74867907997724;40.18620516244626;33.09718335669932;13.912001392481734;34.0869562057623;36.79380293001307;21.99162415470311;10.631034192641618;11.102174679626705;22.264520789211932;30.204338463047293;35.4318987504988;15.711323588120818;34.73580750457229;23.5334364952493;39.54980750793311;12.633525971355041;14.936807882006407;23.962036097289875;21.826656691842842;25.524045890975835;18.568760021903227;13.111998955417306;20.292248658961118;10.807736051847426;43.37953429826947;22.39875179086886;15.521317466508163;39.97161197603486;35.81091358940242;26.162013151876447;21.707635900672607;23.776040550100596;6.90769376990531;18.148697265180765;13.390651347323972;26.7594128975622;38.51378858075907;9.582477524646283;8.306868356202559;30.283426625336634;25.45099859847063;4.50879308480535;41.23194860445887;4.593546273750995;23.553481298587403;22.177237491100538;10.220418513512389;1.1458543604894853;20.735576635222152;34.57828699812843;10.51102482026362;20.55438088647831;29.612515505965078;3.453770625003179;26.832182633605914;5.285226982175673;11.803833871738073;26.0300548730313;20.658341000970175;13.901188506532632;24.477254636573967;31.002339458883007;40.654166300354426;8.928077257892628;20.659514200655224;30.50438483514893;29.087907733827116;9.431597685852147;16.533778146466947;19.803931935829066;10.138040921238685;36.88760637011626;16.9137388701503;20.376760780871912;4.315465955906616;14.014120467270784;9.966985003536822;2.14269000092925;10.823525669729602;12.431738558101063;14.657856644257478;30.857707330121475;27.17446182241617;19.758021604843886;16.3588815843084;24.450102837061994;26.65771207511794;10.720932463801287;24.35610740664105;24.087973897187528;6.003580333816518;29.639110074766208;21.288665116491334;25.15448779674605;14.144949356510125;21.606853355324354;32.443962828576794;18.199945751817985;14.20361787431705;15.254277379304177;13.341875152518226;12.732866692297984;28.780950933669526;28.91321072328707;9.727261587576196;18.600915923501457;11.146486816488254;37.68627675711673;40.9510249586156;16.83301750715435;26.02898671159949;16.275999939250955;20.724865951902846;32.69925713895602;14.542925816821374;23.162145974871862;42.41840965283598;14.883426026492419;38.59501454555272;22.237125155683707;13.754279825140625;16.276165328925526;22.793659468638477;5.077307037677497;13.029978141352862;14.811711897582875;20.807444469942336;10.767997886869523;24.24027568304985;26.48388707278952;12.851906779958847;38.06513482729453;20.510393316992285;17.08521199616651;31.95372504832141;23.310372577245847;14.670717495858833;24.48102695463442;30.063213859857882;6.5453990151728965;31.756019872996298;21.2466532136983;16.772005564594426;35.52988549562235;7.405251554902892;14.540951301674317;7.331623912557053;30.85688608681562;19.658414047399596;37.07679134098878;5.416630791815219;17.32354778441865;12.216219423661508;6.644568123954817;30.880467183333252;36.77019952144374;8.719194702922723;19.459689235020818;18.736586066583687;10.415234201867777;27.710812160648352;31.174766762971846;19.37668808479383;27.488570002569272;35.51068071047464;15.912161175502689;31.06109224410629;22.003448156774866;16.492931633885384;25.145581510028745;28.94909736701915;13.532768807969601;28.618484399823135;3.048653290259453;20.743180833218325;8.054523182196714;17.301373548916974;32.96354631077135;10.416614459725503;9.644439139856749;17.828566458411107;12.123694734112867;18.56039050120274;31.070438664896542;25.344359512493256;11.341584724786639;38.5246025316532;21.381603826487773;11.639585374251745;23.56982767236653;21.502630974878095;11.30655321175353;14.946659845926147;19.279015617631085;9.25010413061977;37.78779608107028;36.49403937472604;43.65536055627602;1.1912656692718335;34.64699574895564;22.07451097457034;18.94538364407548;25.656156356023487;16.913587996841077;28.84307305093423;22.01159453735309;0.4898059600684752;21.003618241022437;15.15871945119417;16.822084264866934;19.374772303560228;28.103299241750868;24.302223348141904;7.004291054042192;19.691429153377644;16.687944666539796;30.017350372092363;26.587822083470403;14.99933129901662;9.691798256384251;22.387856612296417;27.40415466707599;27.477506056797022;19.445661679464035;30.711759708488394;17.531413970331958;23.48198905481166;35.2163575928701;32.81391204612525;24.37273207578919;3.238660012840382;25.1904938829251;12.385873587182296;16.798354040815756;32.864308106317644;14.696882922191485;36.17539820942372;29.366584295946296;18.143820515887484;35.291142929974136;27.00336080671287;34.050957960049416;16.134836366422352;17.010186843825206;15.525710946593685;22.313166303346243;27.583391862665344;26.77366362235667;17.622436572899797;19.6129264074146;13.005386528271458;23.187819033527596;3.585511248893342;1.9027178036615289;25.174115302293647;11.488463487770034;38.38007228796055;31.328216563393553;17.777203071140217;23.808283390834106;20.628943223410623;16.343704273139448;21.988794475166554;39.73679119992687;11.877642003475001;33.721584679559875;6.557754651096234;25.726967635074256;20.085608593759538;5.996052998544482;19.35094229572343;37.21093912077803;30.416395830920806;6.943764411242653;34.17786009097122;22.387206039320795;26.20976935855577;20.886771340287787;37.95399452176759;41.20133917065084;16.95468262581593;19.627805759733377;39.70221852595369;9.63752264139505;38.26270861650338;15.615356470162938;30.85749143005103;32.80181100841574;38.985971779496886;14.499983699011398;27.11122374505923;28.344732463179398;28.447656620831097;17.097849196597238;7.354149252465277;19.405186096111443;19.70739725061295;19.18581823584492;20.735472130345446;3.854388456223786;13.087409350250171;11.626848509944708;18.000597518862282;9.101583865663958;36.84753214173071;16.124176713194956;41.108927533001896;10.769896162456671;17.40797794875178;13.968113870381448;21.408598924678518;8.398776488771093;21.92956367272156;28.26804943211563;19.54403450778854;14.305125440511214;7.766227267034387;19.565910589572486;15.845544795998393;7.441677585873737;14.871832915500825;19.73741120272672;7.33824468797181;20.880310073016677;21.999997514633982;34.2096168950374;19.68642552185057;8.339498373963258;35.807430027581866;11.960768376001154;20.362166315508006;33.267994328234344;34.6140253925288;27.72806534417471;7.586502287228454;37.04990163402213;25.80647847073499;27.85350222518409;42.71500717126109;3.135923846815843;18.390720137911938;23.33031582665419;23.488832804870583;7.755138557097048;29.388390479414113;21.58325552657872;23.630921032074905;19.218875997051434;15.49263132815165;27.053591504527905;17.780826186363555;37.346208627780555;31.90819217505794;22.21521775426322;34.251881753341216;26.166893854026057;18.03501336325681;28.478004593884602;37.669991399397425;18.701449387627974;21.856355079364505;16.58470175554511;14.03246994782743;39.78548534422929;9.671950481140424;8.187570097415808;15.662439267289965;19.953549243216358;21.551840291056674;19.205685740937966;25.914370804375455;25.176660811464288;8.006537811343504;9.680006598542278;22.606712330609916;26.296516760318962;3.294048354804646;40.160502579669334;24.285460900295856;22.790668573437877;13.858501443568414;5.625647922145628;18.460211235086735;24.94936546214412;17.39387365436483;13.102703259611065;28.225777291171422;1.5356900141089704;9.054854792879668;10.156096407373234;23.625429278644727;10.603507222640232;16.402417961108654;5.801597401216009;42.04869561309352;29.11045190664986;28.479508508617418;37.70133128751725;26.43182783675152;19.14760054843422;23.28529476929045;42.261600839465046;13.109431186005372;11.969381487373852;26.39801212553792;14.335929906801196;6.634376129241601;39.459355776157324;21.28941480787181;17.346016159866092;7.521443946833865;10.33366453117006;28.719268565734158;25.43504602953441;18.95484188118046;37.90383428558119;18.283901372134995;34.66194044539318;35.781776333116746;13.11584569644678;40.32251878443211;1.471168128271269;19.0570254289505;22.606552670661532;22.13145195575086;19.72907005525896;14.034262319245402;8.512713366281004;12.517419095165891;35.10474101614005;22.132159723910647;30.077132912296793;21.949851404483926;40.99232027423359;21.97055893033903;36.00404534682142;11.876842572824012;30.1924508155858;23.23314439752255;22.83796002788513;9.7655021450521;17.1357445430889;8.43649037486341;17.820987776140203;25.735048963955176;25.072404833493135;27.00758618057734;13.481272120502311;20.23696857505789;14.636079545100639;26.248493249946737;22.709804064830763;19.67027636383899;44.25693503140248;26.77822987357916;33.01161802300802;37.0390823693948;9.951758053569892;31.61574038250813;5.742276083350198;36.15597275105481;32.093054204279206;14.982790966791324;10.916853697077672;37.1360687407666;18.886592910520466;16.176462223585123;16.38468826785262;13.413462259013716;34.899745347173635;14.4315529618633;32.782940102188554;36.54980498882458;25.7155933581216;13.68815968554985;26.003578628612953;7.002625484409425;18.693587529597515;22.194093688017066;16.184668923300496;10.230965905694175;27.16644383100632;9.579103741321937;17.028145231522213;5.695637511974114;27.485390482991953;33.330400801366316;42.116703471809096;11.238846648576269;17.34315859536947;2.990155888083119;25.043559540022652;13.024980254875363;26.51497297238253;18.60017876629073;24.94713621199363;19.511621654743546;25.566112608685334;29.63120818544225;39.76568934646967;30.373997304764234;9.18781263425856;15.130650938294927;27.63902447247431;29.31015866144058;11.931114354404013;26.004817768280418;16.929871497081926;25.104256513663557;35.028261500776395;22.986118290212268;18.546013565371602;12.9774637348502;14.430538994405154;11.000296401359682;37.49867162016855;10.84673333987063;9.878679269754373;13.889528019360833;16.254102022294312;13.72724221702894;36.39304802212186;38.186457901252844;18.377487412604612;30.617953245429;13.762702641398999;22.52854405747832;38.09952815624703;2.335477042152698;12.238969370814589;6.482046013857425;8.917223200560622;20.865970009176234;12.310988859983887;32.86789950811465;28.66257946076379;24.90066091245592;16.526323286141995;12.821551839740051;4.029161273741422;37.377261248311314;18.700708957521034;19.083097963229687;19.28437235629572;2.3999684385617774;20.164267455636008;13.269595281856054;28.15525147137979;19.352574302246026;27.33959782457076;3.8060884552077825;12.351138023002571;20.14073012181213;13.916689889826142;22.064531885772407;11.896704971400018;16.08851624827798;9.481830619948257;27.110768680122355;21.096589213069592;25.242547794367244;5.401434620761744;30.34564712975069;30.343580027600435;4.306308849358659;29.162030719223644;33.7457414309916;41.615932399492365;22.65591389052677;22.000929408725966;20.56103473665759;8.768583041879214;31.56892959804409;28.849833362749845;30.42605399273866;16.672197026775418;9.857211731080012;36.23336626742422;20.213718706400837;15.815206459193154;16.981518291064866;19.592451493696817;4.670978135313982;21.138894224827915;23.443716187448594;12.96996701174373;26.32985110385881;26.473415183109047;4.773859410911942;24.484827293052255;18.683946886047014;7.051313702751188;9.016933283133882;31.825085640769423;15.357694995776603;27.173133225579686;27.17542751869458;14.42831913246619;21.983674054564464;27.286092266228547;23.974972498653067;11.422776619746156;20.954552610967912;22.948713586143597;27.0363490107396;37.946957071449354;8.443098859629718;23.827116335114706;38.33449407477867;12.596048549862036;28.157046210846087;5.955603809081464;5.3599842833530005;23.717437053430046;18.532779947958094;38.00399371796598;38.83203230684428;6.529232650277585;17.284414908876723;34.19288275530756;18.593160025814953;8.300006193081593;26.24272136068176;16.577029483683514;31.633775763497116;29.15331570291451;34.24293868907396;7.340328217784247;30.784163663421914;25.261976384013238;27.016925679593527;18.596306397793803;18.21204760839381;15.518213832906687;21.601125457482205;30.30483352220348;19.19835461517458;6.745454692909811;17.094186368716205;8.078286614917804;13.12601590778355;23.072081698239923;39.153313003874686;15.143137458629182;20.810643593718346;10.965545339538856;23.459738990574103;29.693500488217076;6.166776048025199;14.083964298515413;28.004732633615998;24.61245236552563;15.569043201832963;10.2683411726595;40.486391074146084;17.870771134966926;21.67742191219039;22.185452191209016;33.32883556477624;7.08617809776463;41.541175858557224;15.18824054252997;28.90772250302078;7.4456029811760205;37.13310017908246;12.712473474803879;11.741787518221965;7.163783530977958;13.941842369042849;37.50979170893044;12.60843735788378;33.538139824183055;24.51117203051762;25.190707139553403;19.458407174826984;21.83569457200888;20.535476032894138;21.80420654013579;9.098447502307224;12.923654484396973;30.201764644574315;32.01975094047846;28.19438264814053;26.871008992354664;36.7740642747751;11.934296433528178;32.402286430189164;25.32034731189419;28.89692630579621;12.254331286869904;24.691198623487928;19.519576151162685;11.355538118716481;9.238256519890879;8.81101796462402;9.348935581159663;14.874296711135793;26.25831278917767;19.776156193462604;12.990130326971421;20.424117336457012;18.28843103020484;31.64917927061205;27.05444711955241;4.258306941546867;15.723286642726718;30.134948508925437;40.19060756178722;39.99670014358207;12.733102050089721;20.034421021805443;26.785016404991932;28.412309208781622;8.45553481458706;5.984447240490281;18.415518921327468;3.67959046753406;37.953428631975065;30.43486596495977;35.45243865986167;7.675977033959717;30.55317260220821;17.546454022576942;20.89097275281306;38.84549383102642;30.768859526323126;7.025704194455806;33.52276277999912;30.03383161724959;29.09258173907859;13.361808047600631;41.019847306590805;15.335496087889036;16.303496449833577;38.4113267953531;19.244793099396226;14.087868074016281;33.87224827576533;24.3700693410689;37.376094349476936;33.9434635187404;21.476142339009535;24.48180932518555;21.696793115153696;5.02009601032211;24.509190006545936;18.628115541924927;21.33906334123012;8.320804246384236;7.070398332974734;10.29143003516861;21.882738313774308;35.4499867379227;28.601682542585035;20.023462877020556;22.632111206973747;15.264795434682483;41.22059617050318;12.733927076032947;3.4210406684511505;39.83143556890043;6.193028254890692;17.647586384224184;13.827906334259216;4.976491736404977;24.97792324016141;31.285199043954094;11.779570127498143;34.51960075762796;42.60198658341168;19.91934700803179;21.666805206781174;23.21296268780834;22.707064409083415;28.729079815173026;20.463050415825467;15.818566360633875;12.868310606438774;33.52495203360317;27.889567144192437;10.602278476635817;8.529557306637317;8.463825619998426;16.65599661331487;21.96666864660244;4.309683939478513;15.730269379478132;15.714482927887712;19.807305246517014;12.257367680898168;22.43218160134322;26.86508460062755;15.107045088369933;3.5385515856431624;24.21055318835056;26.747695503710034;12.241494038734995;16.621807642194636;33.48667547230091;10.522739726773557;21.307209076888956;20.55730024417217;1.2363326924768496;16.388378153939204;30.920341925462996;39.223347935035754;18.38230656417958;20.008222848832677;13.372062207639239;17.30405031036908;8.653868588375445;3.352447253698918;12.09334479348026;17.134950457351422;17.383168658171833;38.65737540170878;29.560363155745325;45.293892930171744;35.75136062826319;3.392792938728118;21.186969386814145;21.620368003964625;35.098732115419224;27.440263888519972;15.057553261664069;43.772390619939024;14.302917122004962;28.18068396418283;13.018808221446927;19.573505298462848;9.856068896595161;21.127157466042487;17.350430147465477;19.11141272407788;24.99976658112631;31.21072254896422;19.535756640607335;19.62154327535477;13.534022667917364;22.946754472901993;32.92939658756441;31.471217007801116;16.487539137249094;21.980227705850854;26.8409189866657;9.783322334393116;19.57364112150698;34.71559718527378;20.391677584393314;17.738337660815176;11.887054113110372;18.54687696764939;33.95187466413802;19.598736756397802;10.03747708249146;19.530844862340007;19.05685549564649;12.500067549623935;18.924137667609575;10.563041932729773;13.228828411493584;29.01506720807577;24.271906726707154;10.108851283454385;23.90568490239199;22.823457003576127;16.894291225007095;18.543371083967827;15.380411477847845;6.755203000245213;13.196025926013226;6.856275503876516;37.21562556533473;3.286017478067542;11.754129987674803;7.4853574895985355;35.91671249364248;23.166781876353628;37.547166109397864;22.47372176974474;21.225845548728255;10.406654622920254;21.11640169554545;18.813121965266888;31.710532525226405;26.079361052724202;33.89315954995928;38.682908851949385;17.68333141785775;30.926484373060124;12.64328973423551;13.116899159585989;15.81872185823915;26.72397087132008;11.271611149171424;5.862569419146295;26.686682070916863;12.663680126650812;19.201098942445768;16.104217119455846;23.42259560339238;28.359587618487982;26.039809098123726;27.903298708006677;19.086841666629127;35.890682565549376;19.61053529999259;22.83238934323717;28.791524953526125;14.943986418820375;34.98201531308148;12.016604188915633;9.862380103102245;11.752641231944766;17.359640809678247;15.461640325499708;3.9216433380497535;16.02984582091054;21.839841960773406;16.5513549278792;15.484700137890174;37.2585544468059;26.42966085020761;24.62361663165127;13.869546062828372;23.451746562741437;40.23885749562206;5.849857184926301;27.38157997007919;11.035804157194844;33.403315067308554;20.90496400066883;10.121478429673488;19.674310093446124;22.584713077757772;19.660505831970482;19.47932907712353;39.142796045603276;38.064505693687835;6.597402442629718;15.438061527621135;16.393583901496605;13.096918861308865;26.764882702732812;11.45124252189709;27.489196979886632;28.71551762077427;3.534652143848918;24.978826917121705;16.324571473249424;41.1532375300654;21.22576545008624;13.690711790526441;11.968441823678893;31.668368081825545;20.67080035670884;10.512377705310799;12.604493520755472;11.772880249254955;13.634132373145004;18.771144925617044;16.88383678676571;16.68809658141821;20.35236693288173;23.45752970825672;38.4933903778606;29.28611815987064;22.028143514190944;4.951556794555583;20.222711481926282;7.8896534784365935;19.6076867346927;20.95665826586103;36.4838821489408;12.688425667023164;16.354347906070846;23.00527426258736;31.30464232509092;23.237799013365464;19.281587939222803;28.775756834722806;1.975272714616681;27.24351415808968;35.18506874201672;10.156653417718944;21.097705039806346;13.680132170864272;26.02316018476147;36.92170700277186;17.95114863051273;25.78720699022489;24.6181412018149;9.439983629266102;17.47952435414623;20.222528178197816;14.565549237223436;8.231294237118998;17.102507558808345;21.042607528955934;31.068275775044366;26.2248926053595;23.0594159415672;28.462601527568168;23.946677264694678;23.654433705131098;7.40239316067503;10.63062933686231;6.124010328914021;19.865418501422045;15.853946128394645;14.703557291068105;28.652884485685973;14.491457763354921;40.4487057232598;41.50199797280952;34.71669688719914;20.03772790001741;24.92315125819306;27.461450625346746;7.25675277495652;16.558838025661302;18.343440452222886;17.44516978984441;21.598920710543457;24.13391712719448;35.85470361614505;11.321469818561821;25.88635868922995;27.173573256965728;42.21874906783;38.561371356955426;25.20133036337134;44.50203336902872;6.674522527477526;5.952867740468645;12.615217757084316;18.005662766396714;18.426175365193583;16.318326294899833;10.356814681276946;4.542842085518175;21.010670877009204;42.454549198823926;23.023831863321245;17.731364819163097;17.095332359264113;15.832830255045302;22.04197405517836;16.915261682663594;28.096471011472897;37.4986518818299;11.275806492867169;15.79299341274186;5.7114759171060685;35.54797519987621;17.29621541532714;6.343310390081365;37.40807510035442;22.658152769693015;24.224703801520125;25.156012406084162;23.712160310869514;11.030029520803797;16.74229212965855;25.66880479887722;44.4099542493439;29.269099664992854;19.085326906797775;20.495007806892918;19.83451066747649;11.224755183192318;39.16768351131919;26.59837471994894;38.99533461621142;13.179184157134616;41.961013438204816;41.28694993479258;20.566130916690913;31.65168422901159;19.804832287074028;27.101316847241453;40.00484627614119;22.920413314189418;26.981703412158296;23.576056783045907;23.759144196431276;18.792997335898246;25.003570439171042;20.770375061460502;10.162804354078887;21.774307785033777;12.673912233756568;6.91066894964967;9.728167391513221;8.882568513625547;44.64721954411497;15.04209874176216;19.09640860155746;36.01210394882161;14.085303476616792;18.200450343647013;32.7577139634564;1.678363245739617;20.985436465004117;9.173064727035923;12.208719304603289;23.693280372593563;15.264149799854385;15.157309892947207;21.36273210223482;36.24363108503316;26.686572357010462;40.582229497748756;11.97021244166517;26.737854434990798;19.169214993676462;30.920511833590037;35.516631973440255;29.813870426754626;28.89274257875872;35.51469941152726;23.232301062507737;14.598728194485954;13.089625895542408;43.65303420485433;34.35695993477632;23.12620918585279;27.607147915054696;8.987213738989544;28.89850166010148;18.233922369366784;26.480016506220878;8.79778831989168;20.812401171798015;29.16853064272025;29.507920014277527;41.398329732159795;18.274050550527807;12.984304228258388;8.024781228047614;23.508013934555077;28.91441433155331;15.279178250728375;29.49223173981429;17.17318879643688;33.72765994326843;25.314419466913545;16.76144091246944;9.266884579859761;3.013521869722788;37.0401507071597;12.439142018043865;25.47058349947881;25.74345782261296;15.641326925086135;5.6213416084261;7.455841129051366;18.928616572613894;10.361640632723324;24.44788363174044;37.17736832216721;20.157537030864088;6.748310433231362;26.028587477310264;12.591695494186215;17.891492753574347;10.961205273204598;19.24927648886419;41.02532449579562;13.625525778950275;15.25560541516409;16.09060275006807;12.86554508964298;28.597769606958177;41.21297911329645;5.551666803230643;12.960564447674297;20.464972875335285;13.745097396281626;26.653969499579972;39.44481044571486;20.060716878118377;31.074951205568297;29.344513815711444;5.604293893094666;12.242158821813666;28.765722472643034;5.092151377757983;30.036177763251263;28.760829141246568;39.43064169121205;35.64812341997171;33.46702637482519;5.1763988858571865;18.495531779412254;22.54113220881765;16.456000367879266;39.275652867439284;35.67268528468211;24.332308001714683;1.528562462882897;30.408512479806845;29.45082101264356;3.1604658083842936;27.245511587683698;29.054482486075678;38.77914086873863;4.938330377444396;19.981533037149134;6.841588375057905;6.260121483793134;39.56771398591778;30.563784076570073;11.610924767241722;40.70360375453484;18.192140323004768;29.829713821668022;13.290632940064718;11.69766930789038;1.9698833313909574;11.162928920942417;16.920547516225056;23.96408287394616;31.512026280811412;10.15705483539793;34.04214651692877;18.91498469587932;8.295184492155602;32.6414448950912;34.18696361759577;13.777364870122943;8.361540550752201;16.717491669976916;33.86137220616283;14.250433530668381;30.689134850489374;13.769197956883497;31.146505427429855;14.148353948502825;18.697100142682633;37.784649903555355;15.91883682776466;12.40504592749188;31.23315448920002;28.29936875166135;9.277072382756147;17.265489016269434;19.006256205617735;17.535623510958942;23.693153574553595;20.404658740023894;23.9200377022125;25.658059891300727;11.933684831837766;11.537261903522545;26.83052616091862;36.437679074699176;10.94175924482977;42.954763691408964;28.994594536859488;38.70206286750735;36.82063599641346;11.805757852117207;11.206616977789846;20.53197579198193;11.162149736536183;7.031457257324362;9.008827400930274;
34.49324293201623;7.898578090379221;19.450617809169085;36.33032039976823;2.019972524207794;16.095474934368404;45.96880791233505;35.69192770925618;29.06511898603715;5.239039688800498;41.96301450582442;25.53613567136585;0.0;20.91039907345885;29.409831531352665;15.194108556703158;29.171056592899063;24.445073413058235;14.960413349219555;5.8876428971723795;13.156942789726086;28.97165183748751;46.95725600845692;28.724138241795416;14.567708535191425;20.35002811256884;47.114685745432425;25.016513089960217;47.931108870004785;27.56714985074145;20.39019209165412;24.085537826069864;13.715477558814014;42.22343185264271;24.318027993762506;35.35949997351829;13.425131307799024;14.023133065560973;39.617579202017;16.847095551448938;29.918060898699512;6.0186085141777905;27.995675866474166;11.705039645895898;26.592779235523015;7.393237139032723;17.92070263396001;10.004961390338474;10.491403121026424;17.607092152849543;1.8427564223130328;46.21258599061087;18.27462962866929;34.26448291232457;22.59945792010237;15.687049200928563;13.808106966738643;50.40907808532552;6.2026416853414705;39.62873830131932;12.583635420532866;52.032420751197535;32.57322315315805;31.44112221105675;12.385925821017235;51.1146351776473;26.87725138236972;24.945189919741452;47.01237825550605;11.015432932286256;47.57954683876894;14.908265908479304;18.885379697392466;28.113488647688047;32.082249925114986;23.875050445367265;9.521762342682612;11.271780339553958;10.408044511602975;40.25280948459507;33.303076242694516;47.00147786000652;11.324964532614429;36.97260088846678;9.309572933062135;22.01274633346818;16.360441582443944;16.771323487674703;30.316724474399006;5.654296461595133;46.881629951450996;15.05880114627265;24.098142509922088;50.372302714606576;30.846034471409954;17.88295672294015;10.286166289506014;26.64546023345973;28.980625783569483;25.14231105468176;7.154887514642772;28.166083922623447;40.00128209404566;29.49181468334195;24.63298969503049;45.66339174438351;29.698790417852177;43.96173536428964;24.030476331809396;47.807335198511694;47.4095752658675;32.4096603023352;13.883976206573404;15.846792581410389;48.13183392435495;34.12271131547103;45.07046039487802;28.89063850127159;13.564305733696157;17.989942323599823;46.074483437717085;43.10111906625214;10.518829091176197;31.165115547980797;10.273306935354482;46.974446267853736;14.836202355864954;33.11849459668743;28.67738818878626;50.023925752473716;4.129359259553207;33.98551229609999;15.481483407942516;37.50746543703172;44.99675075894059;22.72351977815173;30.49512562865242;41.34840360658089;33.61492699007125;29.787524765514455;36.803535976077924;44.878150212183826;45.313173603064364;41.99992439766461;28.92619995500796;2.2710451042601894;47.827222458604666;34.6369307250299;14.856407024266215;25.748070422320342;27.23528135038073;26.38953837150889;37.19522061208317;17.28648787891311;23.02384763413216;27.845955434433634;29.376619910815894;29.435175864518257;15.027993693435214;21.38828454243859;45.819687041646446;32.72903437244413;22.60240067065585;28.52460236353968;9.282007295600971;35.862930147051586;19.92993647562669;46.501420831260454;18.49185857681004;33.12120053488622;17.02141082777529;5.9876272426528825;6.089185315399572;12.546619758976714;18.263624809629928;43.48801020694658;21.973950403310123;35.07915147873278;18.247723466491095;15.057016590152719;55.81240738883062;9.413424234634304;51.30011262152461;11.413426860320536;48.69959551401106;21.022511273783756;29.275312271777985;45.85997018911166;55.66341767881621;24.166425725974797;20.54033422398077;18.405135651281192;23.73878928148961;30.93899449332025;15.264107556268032;22.75541913533937;32.881199675144615;7.4004716178046115;31.075309652862444;16.622447739434087;41.7691598875429;45.51954734806579;11.642030377756544;25.39498669163524;35.04942035665553;16.752227112851532;31.080398325758527;23.341440541402438;22.66540914178316;26.75573977070369;11.218575188314121;21.396749560875644;38.017903052402794;39.70742292919909;44.13609260039786;13.639142289117267;41.860575191026946;21.512826276990193;19.240019483152413;29.718580675824008;25.646582159695093;23.210062429411902;19.51180148382503;29.18760833789902;47.81679152571589;56.93371612965246;13.484216262397721;44.403048717594736;27.88991474125477;48.2176168714978;16.30920986978009;15.27511613156648;31.26364406664499;16.358539936456776;12.946187307958736;17.00342130780421;11.261267418352991;17.126949335479264;28.990662160037093;27.320228122532246;46.79857515903157;23.627880277197672;22.851315803686944;40.965860902239065;9.238265148805509;43.52044240893076;23.23701734935043;13.889800429696706;10.617265155899615;21.74575444688242;25.945368683565974;7.186670254686881;43.90235655450966;17.586758266419245;42.48046996853818;35.85568794422721;30.8665771019997;22.44492028966213;11.548683392738196;29.82100267280714;23.081131231091767;12.711393382515462;13.620596461265592;16.25853275566115;32.14725107884602;43.68466953179697;37.401587541642115;51.771432136967235;26.421475232815204;16.121366319820535;30.781515132583813;55.03955980417484;47.34251866740047;29.73408788381062;17.79916206739805;24.51678223583609;29.3172247787877;27.300117288150425;35.571359457563915;26.360443739282225;40.485991994323626;22.936978504070563;33.23180037524427;45.32484267249961;11.09833302812177;24.213915657201202;23.143753979533987;26.862473370417323;28.44545427185748;50.64069305672122;9.20510091076822;39.37929386660711;16.09550631616916;18.612027687712942;20.202874824969463;24.816538893995578;5.221076258708885;7.226150024383106;51.18993910987646;34.00957546074986;18.61623235880324;27.9962472535591;33.931227907063715;23.258117559307497;30.413253106438237;45.81214645325655;29.851379869849435;39.078298559301125;35.46093890786892;24.307636763969793;36.358792932008;13.957411810282135;17.88352998382808;8.356354732965357;1.8399011171318305;44.75461135229839;38.11181734376506;49.06155196655422;51.85686571550405;27.513439967704418;49.66471011590976;25.993455599285227;30.949126951685386;54.6449461318357;15.35869851511637;47.85711315348984;29.41655755174808;35.01083032870798;7.9975510324776335;36.05365795687812;18.8822844839569;39.97439994003938;12.565849583878332;35.892231578016975;5.036539274958628;10.703794476733753;21.334167073399165;30.45611214919027;36.64947674694322;15.853838012446376;28.600815528743812;28.87971634643877;16.980786473584626;39.95149495891804;42.70176173988416;12.96931570830596;22.668050010164993;26.419105479393295;30.25638408046021;27.828770000714353;14.494078897002247;16.702986000975955;33.521626908104935;14.152294201744395;42.554832754041115;29.67163647706376;14.056318658500453;38.738015803525045;8.12257641947919;22.836310446069955;46.76606978697014;51.659488656050044;16.26924007025892;12.652583065744937;45.409270992122785;17.70998971710573;13.793881995001607;24.85763773323082;22.2838939959519;45.50716117292635;14.851265011671215;22.789912313377215;25.374742581300413;7.546373367528351;36.874385634028016;24.819291681155917;22.777158920637806;11.358565403518178;32.66935947883457;17.0939531338251;39.4908805047877;16.73632043754386;29.109498974445163;16.69001215015333;36.12759662419514;28.79038814064811;18.985352126021365;28.33441518954338;19.244425810773294;44.981592961449536;25.07120848318508;35.099538993167116;50.67184779595294;8.73082097367962;6.218230487677465;19.639147932107264;28.47434614676945;15.238442507284814;56.02898440466464;43.1577017282515;33.53317353424;46.515483108673585;30.241384666683576;30.403889195246535;54.14399424071048;23.68658332329086;19.798166026724605;31.39082692315083;13.235445903501896;8.747000988854408;21.297595929977184;16.48862584252471;38.87832109162044;35.61946129799748;10.827209269036054;17.3498716746333;50.559255766152944;16.38612700035176;31.416826918725377;18.845026429779985;14.613971947468805;23.33146504643479;43.073295763064166;14.819403569257966;32.96659721145691;42.78287697783036;21.415225997620293;13.134492040615733;14.807365522697916;30.3443661362176;25.43232527337467;25.228491379998875;44.99077950145008;44.44934433487219;50.9637149220683;40.99275821324935;6.152192019489659;46.7636282737665;25.080678950851116;35.76438249504494;36.835829592849024;26.93858013747331;44.902987295988446;53.16578289047254;49.807808711413685;31.94313319038533;43.36575634857695;40.36636793175773;22.3997751617778;7.54853364116631;36.72621088120928;17.492581339990696;46.44704634805225;3.7849496666057374;51.62238682912333;41.794523063696644;23.16062214999909;20.658359925715402;44.77887223617891;19.519314811796313;15.26884902983152;31.874771948095223;23.059153198970648;48.62688060678579;36.13086031799386;17.75932453525813;57.70048790497943;24.89594729445704;10.689807217680787;12.935307729830008;8.09121460077821;11.880746715978661;17.21751519287418;12.466881821336782;11.095577280697377;42.52807690265968;40.472876164971524;47.431919409235086;48.54841180610055;47.61672698836096;42.64692238139139;20.6565243369922;29.892331635117255;48.121523448415736;28.982842471040705;26.1710355427862;50.67262988019613;34.62524818220677;13.987348755171453;7.051749714764609;13.067541332887242;45.34776398614486;7.6707632656883415;13.383639129269874;33.937636698266274;15.303705676640753;14.605581430072538;29.554217484601104;29.88432270175338;49.420675217895614;43.81799849979949;29.097309405334745;8.656173999817408;12.513555546533391;12.617188301502914;32.36474019461658;15.75156993021875;21.24315971634501;51.69774918141827;44.75697057507664;13.070505287851013;15.896326652016374;9.38212996903932;5.908802927103834;23.293151406039527;30.00599477593766;13.871534820830895;10.06333252113702;23.80101145205226;23.566089524243896;23.11689876980182;30.72755573098459;13.105831553598637;49.834697732387376;16.76361942944383;22.95648014303684;30.209177200137233;9.707037122204808;44.17142855582343;44.181174578377245;17.421584122930675;28.703968173753335;20.51092849521739;16.06576379383153;37.924373167117466;28.17312104613389;26.097407664678993;38.73704127592971;28.91720331614824;35.30038195212289;20.625781720876773;16.912166692722973;4.911126810555697;17.17713166427485;8.26063623426095;53.76654252998791;12.411751600097558;29.96723544242916;32.79055223066517;22.32413849374628;25.643089838225485;18.12496943468606;12.718120687751437;31.634742183170168;23.925239222738135;42.20648192601899;29.721974024012603;18.861922064398616;45.12084885524081;28.33057707829388;10.604723022047516;17.56998901715918;42.48363533578214;22.936296880723;13.850400777273112;52.06406382863169;18.657179176902243;11.599619572320107;48.10354202545767;20.642021671508104;29.606261266516896;24.60165513443049;43.80466794157996;48.760219377543656;5.99771611255505;25.323069499538118;54.76275888389617;44.091305278033296;11.474581776435326;32.535368634825495;41.00700680591901;51.21828069825329;12.0343111719828;17.539590446958734;6.53701106561806;6.320778669184237;28.611566265563855;51.362739427637436;36.46986502387219;17.112836606791948;25.060525256691275;44.2374980812515;47.297989719978716;40.742263442133;39.565775768893495;24.43563636521555;16.360335695868905;21.07745624354913;41.1961719925778;45.36006659994158;46.34953699678576;20.986267083166247;51.37421762383818;50.670158389084115;21.410534408159066;33.462412866758406;14.235359457002213;50.30069295744312;27.35025102486791;14.734496444566492;49.39376714869361;14.784695998494005;14.11226804834919;24.268219396592;41.67973291897176;50.31329600496679;42.15014629196185;34.52570627270909;19.289621322745244;25.909650661306078;33.97998397363789;26.963120727590614;29.926881394948676;24.547892305557404;28.01428809211566;27.505326702773047;27.417472826204115;30.142782475692727;50.95864221620538;17.536377297175648;51.05726782365698;43.352076121833996;2.2536789117281995;26.230751238798682;34.41511164782146;19.14032118177654;20.782777048443567;39.849122054687584;32.16853521097843;23.167675618106774;43.45900372413287;8.751134224485794;32.7884604246546;18.97159192841864;3.192468643588803;50.230287287796244;23.849810641783197;31.012182143389488;36.720275735434704;14.581894857472081;15.073226894780857;32.93445209188236;17.577721323964823;24.328630401159014;40.43143967772629;33.00502016421089;24.391706826598735;26.009216086865557;17.36306544928183;33.94533804948942;13.02101230855665;9.89536754925485;43.77974275566231;55.15251737586145;3.756500421444974;32.31212622198097;47.30745663996438;13.512036561291605;16.741575603076427;6.3922735096079535;4.238492840085275;3.6471841995380614;28.816639789528065;42.628191556847476;17.102132432579417;43.33109627460131;3.452956996074811;10.948374226861379;49.743509121416906;38.92257650551477;5.300023637735169;17.092101990258886;2.642289902108897;44.97599478502208;31.997395324066368;33.219977795952055;24.790974591032892;13.354601764430761;15.49884725581688;35.16456814046812;11.204832428365005;23.266253083901706;22.036048676265203;56.914112993085475;37.15821167997098;17.55162984241571;12.580625643573205;11.065502800953421;37.90436296586181;24.69187483651991;12.957101359767092;14.661829192009451;34.38673648829682;19.1915285968861;11.067460670858397;29.777296335166934;17.606154494745475;10.708814094668575;29.408016664718563;38.41452313747386;6.649743210856359;9.589855670416199;15.388661143907692;51.87387951971012;16.99617931794445;42.37980073129393;20.83980095231235;53.01012536171163;11.172385677005572;16.89413151867227;33.477410258262005;39.203971719908765;24.961864565284408;50.49708091412354;12.71666889175175;19.142416889891294;38.82039907583035;18.482308647334847;37.86491657390381;46.75898752719403;54.81804308059179;14.34808805510641;10.582686471538644;17.564148482017973;39.79588353708235;5.9059832916858515;15.719611361313515;37.315453573851336;2.348628377495714;15.144117361600095;50.48332494367351;12.158637820590709;46.757888935300926;7.89543699590259;30.377434635422556;39.835021975914984;36.43208949086781;29.834327435959036;32.928498849570296;33.35847028330008;39.175381567502065;41.0802435441906;26.373545585542065;17.2799576041868;27.285196076298046;36.79782554595773;16.08244316082575;30.84442884657303;25.003152056298347;17.251724971147425;23.73131442611714;22.57863466214171;23.913002331093004;34.43934637707156;14.20646852512256;14.155454847209972;15.064376913590449;3.136650981095396;26.054816403307825;42.04923479729258;23.01286046757903;29.434515969238525;26.356200346789297;14.885558721448552;42.82372764933637;44.81202237581438;25.20021763312387;8.002699684527771;37.272104529497526;53.68574591113111;12.54148631083389;52.65525728944521;21.94581763774504;22.54647082762463;28.700884132223102;14.115202619280947;7.133682582555231;27.90921627499377;32.14624203008733;23.70705600323815;6.0439785875064675;5.96900359339517;14.116398129084331;23.83657923283273;14.11276282559429;18.73775949020504;23.733976410622304;54.66229766668845;16.01571284450552;16.557441980498954;3.227193974288977;30.882472251252572;41.217609933502864;28.79070117685372;15.877751360023884;8.544955950099128;55.92262123307925;40.93904978381307;35.03365195943355;27.36324432894782;26.4818656587514;41.35081965642865;39.008544605587716;44.615238151320014;20.866486607337226;42.07055882594734;47.85333632874276;13.221891374487672;50.1034706081024;30.962071297040886;29.362925936899206;1.0514690588438715;35.45284250868575;32.43553952235678;18.10494103485807;20.78074628216629;13.945830639040343;4.51072838335831;26.66284930859754;38.48702414890491;5.1684238158216536;51.66091429754665;49.06633020135947;36.39358216641155;16.13890424289161;27.326662583218837;21.029486494719876;13.657256624128927;25.197081454223014;14.970449445114898;26.840349491486403;20.448401732998022;53.6322187295739;31.104864329519387;22.880734969037427;5.206628893215799;42.80728941847501;16.009804507131907;14.19978225740254;31.245620715561053;10.989326561569042;8.660423450226002;16.863406667953182;18.594896946922304;2.8894034935583375;31.76386369921665;15.25885796177102;22.195228371785504;15.207653455881148;30.73813500325559;5.728721146971298;50.79791344567099;51.21218507411365;39.50294458106399;22.368879289923626;29.28131646938115;11.56283864913115;22.515717378517323;19.156637817127006;32.280740874359296;16.970476375429627;32.93778812180706;23.65030387195363;5.842547914011432;14.189102447416486;40.678866834571764;44.76496074654935;23.482927625354737;46.505366290402876;54.381069954978784;26.78855836302876;37.18180542892465;24.386694329908632;50.12686866969154;15.274853679919396;24.175251277584675;18.18799922727039;7.73526170622658;44.479099805653185;47.20946270224908;14.464249806105006;30.740311124044254;16.095954763338725;29.508773403719207;17.484043402659733;25.99359558326229;12.043456457870363;18.861201078620407;35.30849284267214;21.492126401245958;15.897914589659287;13.906393416504873;29.51342602106606;30.438645896048527;47.9711109942627;19.958135034980412;43.52336405319247;3.7849470016228195;35.38311613177844;47.05234834263284;17.007866931340153;36.23963592957163;55.67865196867853;56.75705009701672;53.710251524752145;17.567823689496883;13.933316731292535;26.682527833098845;8.979663434349735;18.071014573750926;54.394823026048364;17.760767276430332;45.85921576106498;44.674266690038536;17.65048751678223;33.13117627024879;16.84516136924851;21.613125973332313;12.621436775022904;16.50555280226713;19.975930640355163;23.542847219839388;41.39952229156762;37.08551505965016;19.66731171052411;52.1237390842715;21.286119476273168;13.134603494342267;55.34319766806771;29.833854848692244;15.422820521834824;13.65664433044319;41.74792139906933;52.317351240925234;18.477897539255444;22.135921690914035;19.825925408517627;38.88309466768826;28.902653426621264;20.70281900697415;15.913904652392938;20.839708779359693;19.374783269958154;51.5280610256921;41.7403778056126;18.344463999096472;31.284004678635377;22.22454473328422;23.734885200698397;58.43455542737942;55.53684376671732;51.018537259400034;27.54225335621517;30.018725420622587;20.567490703422646;25.410928304742285;22.776344088313035;27.384373166171812;26.221497706123333;15.718129256237564;49.69230822349748;14.866960428113106;19.60630048805494;46.42278164579519;28.772007499875475;25.648823482973814;24.30588957371149;48.35601779578334;41.45353477377623;45.991719267369085;19.179228496743196;27.14331181341802;25.18244862247505;30.72182907257106;26.838803916064986;28.08082813251958;32.6949308746973;24.06964405835004;38.49188979212871;25.92162478496623;13.168964997643094;24.776046414969898;20.90724002637159;31.15703487349091;40.73551800820683;26.072169998155342;23.149388647653673;30.437683652162843;22.28398623225953;21.441794707018914;9.900956899735585;27.366914403890913;35.55005036076587;46.918996261081034;46.70932665903749;14.054510039712556;11.994323234228519;11.490265073434953;9.73340822368372;35.456822532422045;10.466008068651526;29.206960986359274;35.70864597615954;30.46941315864251;33.97098199835115;35.10724725304059;47.186817889067775;24.93832089422154;29.357433110553444;17.082265301519566;45.340545105836696;13.335643444574625;31.969108849064114;2.599384974841664;17.310842308496937;24.45752116267407;49.74029878731579;51.60808005117589;31.906949212695622;36.34973550555924;9.299062045979316;24.897404173684606;44.49161300667553;20.265232627569166;26.052577269053295;34.51636995215343;10.75770930460631;27.45805079037527;27.22534938593988;25.568167075399018;12.212200331516215;42.83885564021487;24.636656883937174;22.872008079360832;36.85842865780743;40.480807110125404;11.918155335571567;18.624221979343815;22.40304231661241;34.534130275954304;22.823841708421092;28.738043193829604;44.98825826898422;4.165236729067405;26.392797056544364;19.72049860251291;36.42072996082442;33.46716969559417;32.38760814652015;20.954409009462744;34.90450191085125;43.523932452092886;35.264541030386155;4.972637086108363;13.381139087844236;44.62713785740596;48.607164917846625;55.997726595119566;6.019312152581657;26.932491375086585;14.635814232135624;47.72698074458428;11.525675661237376;6.041338914693122;28.41967764149943;34.73540392709203;22.028183619890893;34.04950236567573;7.422785296835157;27.75856909473389;44.829600594662715;42.39656971848899;13.69813141951346;43.29864006588273;9.314698440100955;22.8041942614845;16.036688309357253;29.21981843643308;28.067441580292403;17.998191661701654;43.57825166405538;15.87206343177073;37.98396940515512;50.94661830981281;18.07213842879482;23.00612024069848;26.63069830461898;20.080660667399005;40.96631817942471;43.91542015315359;40.02148574824493;19.016208630696465;37.571331151415116;25.42824764176763;22.94906846952372;23.04356772005224;24.11501554903637;23.844139626019924;12.47898788937477;17.875932695490746;13.480733555853888;33.957843055614255;4.861595122011909;29.46667145708841;8.736415378292515;40.57610956489908;12.565946874278218;27.862287212213214;58.86707164935155;13.856307805185253;31.42164552086693;19.222483045230547;35.6608126835204;20.305177486151536;41.25619459987608;11.859623744233799;20.53781963106568;21.237475282145436;52.058206128929356;37.76151609995981;22.032546165414068;40.638543857889;46.7535879814792;50.49624889721804;51.43023883256278;13.121750374961358;40.16273616648979;22.48846306543702;8.147773461621604;32.51589162902256;53.65032966696443;13.496437571793702;21.99887527191404;35.65316235219827;23.617679857616643;24.91029800171855;41.79873595234181;36.547848169856;28.22954102850109;32.27722892621033;46.302062924174884;41.827761652249784;32.923698113518796;14.876714695518018;19.609640802268213;10.366099070653968;35.63561932304442;48.50885399489178;18.956119427896876;30.97095499366925;52.75451198897556;32.28302511007125;26.904498655760023;6.137386931324854;35.3164829999463;9.343814083632141;28.17937810789453;44.998667586921954;36.71052863018231;26.30192983851526;17.816444659616394;32.048774811815846;32.91395484148293;40.37118625881425;14.603750989949512;26.46653964506941;36.98557787395645;2.2886265681949625;14.745306713111823;28.37171442365401;17.653683756023856;38.08334604597496;22.74526655149154;13.665582406143761;13.754833087334248;36.892037963172726;56.41695988359371;45.81433077602552;31.759656106303915;14.231543366559277;19.891780479511578;12.333907382649222;16.973233330144268;14.071588787732932;25.401760962632935;8.796923269847756;47.69604002112641;14.434408691052875;54.82222350543175;32.06484665389507;22.450053034734573;35.96427614214985;26.509871422595822;8.083209565993098;42.01476393822162;15.560846975175306;16.441544333178463;17.509194933365276;47.36638615185203;18.09284973025104;45.84276321273911;38.23076482757061;16.570628545467567;24.03993703314969;49.265073974747;11.651254282646885;23.887076125897433;44.85082470327305;17.431363794040127;47.85914422570041;16.476303802236327;43.25792730740217;13.312595601019659;4.560976146785583;31.664657215056025;38.44371299630761;41.513025390620726;40.01388471875802;32.75245154310041;18.205135571626446;40.78403546772009;11.734334491536819;50.885258591008295;48.44082866322771;14.906961776533329;16.252570316122767;48.098072612105746;25.408053495645888;34.4372025725986;19.42907165325196;45.39479044262107;22.80709395223047;16.53283298939297;50.009911053504574;29.426589465920454;20.387488052380508;16.128493273481418;19.53719428772024;20.62367244756056;50.30772249420565;10.644180297687834;24.972391766117873;41.74940394883346;11.743038264221948;39.71960090737725;46.42288798546894;48.252305853465444;26.781594991896633;34.159726778300374;26.086312054535906;51.618672390479624;16.890935682955835;21.103945511320347;50.44967120352089;31.879373080762964;30.56692052931861;27.793681402033073;36.02795745065494;36.671726718308676;42.764857492219335;38.16395900410703;27.180631636620173;27.3044245149359;40.97722156830317;17.04169555113206;47.61665753545655;42.18743849314703;35.45219363333065;20.231900688133997;43.07191546890162;40.524103039703654;29.421274568703936;24.54407472963467;32.89595615480061;41.3286164114351;30.954043488885297;24.454270874968877;40.69302030084161;26.994268803975622;28.04208923105098;31.772773904467194;19.942530482767094;24.560054769715716;12.547567438449796;26.198753847006625;13.982838024058733;0.31896065384155425;32.00100405922575;27.081991665380883;21.771233894788487;13.483905091740178;42.13981681170421;30.138712729786043;24.987008541526478;50.30049184806605;21.818413066219442;36.15945865717642;29.6285799342225;15.870591938066541;28.915923354637815;25.457440321461284;19.033514141649018;52.30232672876986;26.283578521514787;47.626423104907545;49.09577153694806;19.200463510843456;10.493028041538704;17.155697174082498;9.028032034176388;38.1809270112102;34.64951036720234;47.14825442530297;18.31900788009906;21.637401478699225;18.444424836469686;25.981430401948028;33.82694219632449;34.93962957024819;43.24080270190441;15.272281013205774;39.60074172907777;39.50959968182926;7.230068952193113;26.908337216088977;15.020164064660577;16.583370736226982;25.0440492261255;49.05173785471072;10.830272685607621;11.803248104101094;46.489983338390985;11.09551897866622;30.337734325146382;23.557177220410747;13.941924624149783;26.636989192257467;37.37843516674024;5.502295827123244;29.23055907333702;30.555276563615323;6.988625438563626;10.512486330362567;32.36535925814612;18.372753008768026;38.07999642769223;33.03334023974127;23.044309207763227;22.969582850477277;52.21964559382348;20.073658104767233;51.11972110189057;41.39274611468676;49.502198734234454;17.47576320991867;37.361525535369346;54.64968744643309;4.524573481353557;16.973240902233858;40.441573010113316;35.70751593635751;32.14421169240495;48.40982742004241;53.374892534216215;28.816060406519732;4.8355339452382475;8.41779540918544;21.846499766094848;50.74439890479494;27.412563466999554;19.48616906407617;26.884075991249084;11.58652041718163;22.33873968926039;4.213372344257366;22.396617117879302;36.26363771988993;21.91714971476993;19.581438446734083;40.6532040056802;23.142130709962473;48.23832233046127;22.175354690696004;20.158863871311727;31.90478077703212;0.931251939864867;37.81904844683644;43.41159009850576;35.89571549305841;42.64027396469422;21.076253032084757;13.670532765963864;15.01106085055504;11.624504119622962;38.04283969925135;53.59240483676182;22.795607244156955;25.920188117608014;38.470916681466036;5.092381710379205;16.45910645874138;3.915825779090956;29.008405181125696;45.23758611640074;29.61813688101098;8.643687447416022;31.126346606592655;32.658320245340434;7.176128696567997;22.749459534248388;54.83318975809923;50.730804251404564;15.683620991391015;10.122636289484372;7.993753431511144;20.698220591559185;23.66109510800776;47.87436802890145;14.179485170848416;14.095736614266462;21.22885757899624;49.84247180106377;24.22157295762436;22.153964855316094;54.85650435988661;23.53155124868231;52.67190125164117;26.04392130235909;30.45715826373643;29.304315804534628;21.79765383586763;32.23066895295522;30.121343044608512;21.33447796964321;5.320572921915637;36.78539738725069;15.450810748924548;7.990959868614974;54.920050724539216;24.82847870723334;15.716098151025742;26.774555388961108;29.893032604621453;26.28642719088677;17.460453279548748;28.23108160038349;35.684330288181286;25.428383688870657;41.4635494285756;33.77014515704113;14.501929057977664;29.966890592170934;38.367653020733094;30.072738521852614;10.291888330419864;30.138394028565312;33.6995569707251;55.72192344618179;33.43891125135227;16.35598140354517;32.75909550972654;43.09084512599156;17.277531634526397;33.332729560775896;26.34402100565962;56.174382322623835;26.657296987775503;32.33633313505167;42.800182678943024;24.765171860183173;10.630032709400194;48.00309305801418;34.357983896035044;48.01496010186859;50.77002640225311;37.009920459104194;24.112829638355176;49.36923626374708;16.553090895508586;27.040032117643392;17.580208449850844;53.66134768350467;14.56746130964315;15.150628988861707;20.217108050330438;36.2163398735424;46.00658107897324;35.08296400436296;19.303231007846534;33.93181979969296;
22.72008419708482;16.09910196093187;14.309907516312556;18.8076404466336;20.633363815692043;14.506685059760775;25.24039144566085;18.228617607403166;21.306111329789687;19.95884517166003;24.97137579108043;9.793468474797498;20.91039907345885;0.0;22.142111690930605;5.718283534702296;22.456044134220086;18.69801854910669;16.24575180126687;17.2204357514596;18.52442396764375;10.925008192221288;28.743958439789964;8.025265258038345;9.91829077509092;22.632637405300738;27.337872959887775;16.06134467211985;34.43415370390879;29.082734799851362;25.5993249570042;5.642648962856887;15.854565134688453;24.773027922547485;4.966748342631032;16.059964737894024;7.6118298433681995;14.149145046417633;22.58266300642008;25.064401885720144;21.064316602146487;18.84643621254619;20.057468280400716;18.22363992600486;9.111903629375814;15.154628968477017;8.497883375590135;25.090441781423415;17.057954027925998;17.353252400645776;22.674337478832303;25.39633591752121;4.590708967845033;13.380326026649422;10.181066962940289;17.70501438545203;14.290647019076278;31.164720330017996;26.817836867081418;28.13845719486188;10.756650265926616;35.46878367515333;14.403413224073187;31.911247785268188;9.507834612621101;31.428496029314196;13.57002403792242;8.7656860656859;27.122051123183752;30.826955310981837;36.40569371859408;25.29352410678125;27.67069379466907;13.418101642329258;14.093426513690181;8.616128897297923;14.340316720948955;15.301153104601953;23.95312020709404;30.38392433246295;12.538547165220995;32.5580825813348;30.96943559265832;27.305411712559884;13.905442114344215;4.5678165821137116;9.277918449006398;16.624737223383356;20.48737168093659;22.791211910825073;33.56554312340046;11.244195494849627;6.627606004298772;36.7466104949665;30.097930623238376;4.629027049140821;25.333028864438994;14.763597320208762;8.118273042201675;6.692161860212886;14.665137773634966;18.600995220866576;19.10364045641681;14.998062162786233;22.265453421524928;30.697628206322804;11.076756980411698;33.26746232961194;13.14236219984141;28.067520886174236;28.805986812518302;12.371855685014074;9.613560384207336;34.98501962292489;28.222441270470924;13.272012394255995;28.993329946057393;18.78805512813558;33.361768533684206;21.5304884917188;32.18339359190987;23.740590225570248;17.518458908085332;11.057323178434716;24.719294255362822;27.23871238871166;26.01708743307882;15.031725552808398;7.767082799453932;31.198198688778486;21.07606724891282;14.342813852047906;34.69298384854217;27.36797022114091;30.820997605513412;17.802665437090617;22.797455554321083;20.502556871553733;16.485788475976637;19.987143074027067;26.64087453097194;30.93322851816476;30.52852256248237;24.273947379195395;13.422670367024283;19.361976165224938;31.451599330483994;21.380721333734797;16.239047192651448;6.434071335139659;13.914822819385234;6.516921988464394;16.405566279511135;3.8469012615264244;7.716001383130559;27.42545430807453;26.439309911054192;14.799161337462776;5.978014626193512;1.3849547938940427;29.22277443967999;16.290679108778452;6.492868389671866;10.254071994849268;15.153522404046491;16.612696867384916;7.59394132600676;35.57199730699657;17.727125222982274;12.741241079079355;14.901286808929996;16.83774150559539;17.930718088857457;29.61238719748344;20.56949139347;29.457143745689173;29.420188023758556;14.32642777162493;19.823340264876137;6.0319843387461995;35.55813696504865;13.024348127955719;38.51888399551732;13.132700485122612;30.96823672449652;2.342086931653681;12.655022855955607;28.429883555565898;35.57754487487523;30.050806875048387;13.043683919692034;3.8836869848075177;28.56618862453631;15.872650387020482;31.410235900801286;7.605258893666969;20.26377484922634;17.740011255075146;12.844086526114427;13.94377259336487;20.862552924100534;27.745446092334582;24.8239578238911;20.346877641511952;23.35769492574327;12.20813335234368;11.576451650064802;25.76759360513489;20.102554649653847;5.918110555287464;20.10795207661115;31.67157584894498;17.159238097807293;18.79956663684305;33.38025645018126;27.014555707169535;25.024891435222152;10.533580436669439;28.036341525886183;25.6277266048248;14.543341567246191;17.635916023061665;12.295259161169962;12.601929849709474;27.25500436727029;36.637062978109746;8.803289202863972;30.543020603177244;22.529895600798806;28.9605367826428;32.06300623707384;19.796777749790877;30.393262244174036;24.356764937355074;8.00451839266641;25.33941362699141;31.5706858512765;12.47303936630406;8.080897767513155;6.488437107213422;26.521485637448254;20.422518069250685;25.910783513833895;21.701036294221176;29.408211676531515;33.31411063554795;30.364740250267058;12.768054885703076;12.024066481538034;14.169001015518328;12.57176868712094;18.436547288331248;26.784882976534035;16.550475859041132;21.59545403501774;16.658966428162312;33.683539685060296;12.643186192523105;9.366150569934721;30.200732651871853;26.29243541454895;17.584245510865518;12.883231497008762;14.42206336244486;16.049496185253428;25.38892822292648;17.197119284344584;31.776748164793375;28.865393186898075;9.703064726366177;18.074377741003143;34.75192528023515;35.17559576662428;11.808900117270563;33.892233267068406;5.721989675962196;14.893528508522376;13.197129886914826;18.885545491731296;9.731170001815672;30.48392516702899;24.993148299596776;20.303503378055566;25.27032895942419;21.68549665862181;11.700874432820433;17.04020251599621;14.625264064456637;7.640760575858684;30.326673911530467;13.401627282794763;21.94113906153797;15.168839449351092;21.674076798731065;32.29366639848162;16.748650705485566;17.258774290231425;23.961170615097412;38.75499234375788;18.896488193214655;6.826407518591234;11.504142141864028;13.895263316357635;27.431925931850994;10.92172483276338;28.257409347779426;12.89663016273793;22.855351316284086;17.299348420911763;7.65163696301294;18.635262797191;12.476119086616503;5.181745942474918;23.968701695135685;22.14895276298399;28.427443743567945;17.236252848258662;33.32421473522106;32.0990026666301;6.628978518386215;30.1516404920865;14.622514394126759;15.493486735509213;34.58671383894536;12.073032936304022;34.76425380881778;22.71968579813027;16.067358047847;26.23007749587125;15.490048051622457;18.381147298582437;24.34702839268599;12.135996216681983;15.401666486926107;22.69222043144971;21.015621501461034;15.554179514145684;11.84949551399141;19.261764109013203;29.915741784891924;31.277923197432184;9.92748382736877;16.64213386947433;19.45741453724199;30.480853809360195;24.710672077748747;5.212000539875002;13.857260259009088;32.71285933344406;8.205135856158465;31.735997251075148;12.784282562743213;23.35962813669137;7.969186900290511;32.55996224225356;14.785551781111714;6.905298142158788;18.4118258700833;13.981684798151399;2.321405783732424;33.89299523555702;34.72165512261966;4.791913676773864;32.39339436689705;29.254692816338736;7.503255274854781;23.63966948749948;13.741344474919854;5.209102930004048;34.26761701642546;21.302252231575487;13.505989248924633;21.96290795775033;14.55381766679343;15.985361976893001;25.845128060084797;2.7068752302299357;9.970631716281257;14.366390263983957;21.750517006712183;18.670631661517007;28.890056755193445;9.913155892978947;7.9458188398764165;21.81234420160846;16.295224928438653;21.493109361307567;26.980475724648883;2.6474983500376625;26.949147054341505;9.648808856348184;15.577626580851085;37.2307762979713;24.22269819548521;15.720656805389863;17.853971150276397;25.719194350100107;18.043882224539917;35.90835567743265;22.25879784249526;13.031041304795817;34.914330937981894;19.686534944178845;22.500129254576116;35.29165384627868;6.746784487527433;10.96410701876146;11.448510734913066;9.13360352376031;26.5732946663101;16.181063510482574;10.826990944692032;17.967993781032224;21.818794928878233;18.364049731665567;21.93960013908901;33.55058683930608;4.606032978655496;28.7454170538181;11.664138196099683;6.939782603670981;13.83936512685585;31.27960028468617;6.94840547282522;12.215952755613355;28.80077047056028;15.150617233114042;31.323849067721373;28.75708761991885;34.01132288092347;8.80684876135695;24.90539568188406;31.685733664596427;26.590559896313106;33.68699638730756;20.641102261081;22.338531082156603;26.648977269535727;9.373408849080016;16.243913135282767;24.951898171527873;8.866018542988161;26.374822836349338;33.19866975561219;31.743293853246847;16.41817225404159;29.151963835367976;26.220712447215178;20.276673207550864;19.40945890541305;15.871998986748904;12.373626058040623;31.634961312085093;23.83744971617582;31.041666167925346;20.93179341087014;20.95415779161515;7.75019071415461;33.26230080048976;26.133401293644717;24.27145006898345;16.35515967870308;10.277265261113298;34.617554418517926;15.87373849923268;7.216547764466037;37.43669438704796;6.315331535038027;30.751069088212656;20.95706855212194;12.824009914865778;28.306952723352953;17.626812266722077;26.48218183018717;9.85069122783332;24.647366208199312;20.80366308723152;30.749508243082555;37.36208504352655;36.55938750554568;22.956819827017313;9.821822351620256;9.157928439611856;28.13438400809429;12.908578550741094;8.867928126465701;31.70735068224657;21.247076681768988;31.707685794312166;25.135079935824084;9.563600970572796;33.57404780711;18.95679025840863;8.407069405307835;15.678901234954344;33.02001510651769;12.34419189088813;24.011015619590847;16.348391586428185;35.05629822623196;23.224642350189875;9.536060276068143;17.99366695003586;30.81129898521169;22.19408021974887;15.767216027712509;25.719388207818188;12.594491964355303;32.649110878504985;30.249386128690162;31.659921304368904;35.230583754692475;15.089788227132457;15.598397373936836;30.526768104023837;19.13553720489638;31.59581235277741;11.408799254665471;21.08083842339745;23.08510158270673;29.75331244401707;23.384625181692837;18.49249593818296;38.08647259708878;19.218531612815056;7.635133022775889;10.241306485986433;18.683079864639957;23.92597897535274;27.877150532868825;11.16367797618409;10.605257924783174;18.208869992768154;4.903128330685672;27.728620454014862;18.202375102500504;27.13980425037452;17.97249980087565;31.42276283790492;15.621855180674835;7.6260647883485;17.01941147972917;16.06418962939135;8.651153488598556;14.789146505798568;34.72125469139974;11.253176065617929;9.549401056690195;13.946716323864546;9.877018953701821;7.533127329070554;7.23113251910865;15.080344869428986;13.155111016465835;14.939206157785954;21.2979911516718;13.809419171103565;25.127710107836112;26.07863364590317;17.618531619919242;29.9346199579208;15.300187286632246;30.108985446893627;23.6127149446825;26.73721818113482;31.564559435023792;5.045640453324162;31.498680585183465;35.47706165485644;18.15266732519125;33.069688909082934;6.872046759112209;26.41786255639194;31.125581541527477;16.939099147837315;4.695179930450506;35.268295084812166;23.222420933416522;15.319787991308106;13.392553992185965;23.238078589139505;30.652003507021874;18.191608024579896;28.99853963596863;27.40935602291964;20.06158945942442;24.480867943366455;34.381682553259914;15.796006932077608;19.19697963914809;28.08435342064044;25.96907897459453;28.197003196414713;25.946716181394528;21.40450827836781;30.449095227161607;10.631409823475014;1.659836419758463;22.944112031398543;27.937338267018426;26.286095400372925;9.42592983676961;32.21370430659224;32.66175527801265;1.7899269097370394;19.388104113214407;13.622647613006471;29.683252638362553;13.063339427301939;34.441551651220216;29.571048521426;13.689477435892858;14.895054477724642;13.655698847482;28.070355967136567;30.901106946017475;22.20562651779297;13.690496029854426;18.65477824443467;11.193999687915923;14.84288269271607;18.654045843797043;15.134408946620848;18.029310860935258;9.169666831505774;15.261097773119292;32.55972760877232;19.812963197915916;38.09168294244445;29.42614385425678;30.745116099049156;28.41022948868868;18.87875011078466;32.94415616403719;13.568455666268283;2.467388762086007;16.651334106183093;22.158479496120968;14.947338519996986;30.27439748242897;31.022643360505825;15.061902108063878;14.322605815748506;1.9515213943978997;23.817077193180523;30.06347683084254;9.53994852709301;28.12619895337137;27.841347408269744;26.584762471098106;27.793124419586537;12.024053407158252;32.73154376001591;8.403906537459319;28.84926817103612;15.592634063008074;12.57521107293981;10.76863132072923;4.838445751471989;17.13796362397177;10.144400346844165;29.27835887490824;22.869372969068642;35.16258742367773;18.077363756282328;31.19921493893926;30.05160758084678;28.588396653055455;4.175613129277406;23.911936054308104;17.436217684821347;17.476332507435494;18.942836795666082;23.936290646839172;8.186073903247445;24.710060724211974;19.87112698549712;16.897102565311393;36.58712808024218;21.68388708555207;16.058454606492877;5.429773121158625;22.506717241980862;24.08046849334328;13.3174962286138;34.48572661047792;17.04167486577661;24.971094896980542;29.215179944824605;18.865031934647394;23.944022819877024;13.093929303777921;26.78912655899875;36.64909877196632;16.35661684382981;14.070118058182274;30.641092394462802;18.86176992130989;17.02949685793443;7.53830796440789;12.964568770808732;26.846583514482607;13.479754465199282;23.51247967070938;31.1011714222785;16.800773038086557;4.465215312754415;17.911892334316242;16.718552216372217;17.587332642575245;20.197254238987913;11.663804786234037;7.820326291679634;31.60430521310679;11.545291123192259;25.273455790857504;4.914809782545403;34.68509286542699;26.027975657328334;35.99876554688844;12.858404108328838;18.323775687557216;7.166549203600174;32.706533597888345;11.54123081060351;16.890598634662286;28.35830629913916;15.336239180491178;17.26285613407216;35.3423068613156;34.9791637150143;34.042123366434126;22.686668394245018;11.66800148396065;24.267479150587366;21.04965340492483;20.31836129302581;20.39447577681227;22.193866937648878;8.05849205473489;32.98961888887288;27.837006785799677;26.115770710261167;13.020709751809624;22.03375537135433;22.683114448690947;19.408057440953648;27.706577806822235;20.628795314241785;13.21952448633294;22.428247391280266;25.221737080983107;6.608940235067901;27.933765729393734;28.466044110967744;27.935350661446833;21.668980025793587;22.806445215218595;13.03459963271127;29.991933994536613;7.547095929717038;18.497973537470177;14.185970284675475;16.57740733887045;11.923137987508033;12.528351892488105;24.379061383688533;23.93268081007956;15.38035381140838;23.597995571035472;19.205026884284464;11.940074763399394;27.676639672294986;9.704675614999086;22.259573909712046;26.280576179445376;11.507795465079228;18.593291840860886;22.801795712665434;34.90814508071425;11.043871833189987;33.07943048668477;6.9539952965611596;3.2422940703238172;12.033039979225476;6.8414059414813835;20.288770513983607;20.40770478688883;11.822194647312395;16.67434650059774;20.430041882459683;18.533485744514888;16.32478341043093;4.746297915786045;21.767850874262702;20.952831794609477;5.585142413173639;35.60653401531426;25.163613109823316;35.32494454807389;18.842276367482704;14.258483808303678;20.336332904979127;8.088547286195995;22.751498975343566;21.559035255578472;36.81910258223358;25.98088879324103;16.112474713889938;26.45453698671114;11.3155492841027;23.151119338721358;18.147314622067967;24.840241754075755;7.704165190497564;21.177410113841354;27.47316908223319;8.101427939295707;35.61731307209671;17.724502301877642;14.499558916634816;19.92925125400978;15.154798575641124;14.279967936292753;3.877676762949095;22.286931889301176;16.63324360564665;21.01154225471698;17.573168515324056;18.24383321705552;19.191458932128164;31.187773355423534;32.397701998944065;20.504533251521675;11.589100000815794;13.863907248801901;17.290951231828046;31.23512195079263;4.391901607078441;14.702189248495811;28.647130994307293;17.72459582351933;34.476827157341404;12.741514318800391;4.4535468894068915;21.148919440963112;27.77868064805379;30.268437698123396;32.297662680346114;16.103497984472316;10.325100147378983;29.060104710964655;9.126509847593088;11.60476103114641;20.58096735688335;11.706385415382245;22.949309339135343;19.400742587636422;25.92678238074216;10.94887196851812;26.624843389481935;32.23865304966252;30.659403708165378;18.596450506213735;8.579419995209546;9.504484249880186;13.360630975184597;20.566196211778376;9.440023426564439;15.011193019740588;7.663439767174058;17.46635660086207;19.75065558807989;16.653033558916395;32.872054486059056;22.524515099784868;30.14135991191316;17.83743740206498;25.686066467850747;34.05380204639571;15.32250045898308;16.60038374530376;18.224077906700867;31.28033372067619;17.706069649596277;3.367934488943194;32.71646645424231;13.59183591316349;23.643821260906886;30.743720234394694;25.051193337128414;16.871101866855625;35.82334733753384;9.521375637230422;19.598204034735314;16.050780547756528;31.070220600078418;3.177282215730827;21.433403142452494;2.6634962834081257;16.33804551337078;30.457292387375833;21.49058488186816;23.901309403911224;27.21956305101718;15.464480579459615;28.77676972245813;17.844251232440953;15.794924545237123;27.50841805559707;5.737690750684675;22.63113859915807;36.485429939182495;36.430205831394794;34.77985794817017;17.440210343941892;29.43739086051439;6.098387723276642;25.689285458872757;15.765896414418062;35.3317234705058;15.75690475798147;34.4720507151819;28.00248378226078;3.2674165936694997;13.24870108974445;7.015954835682547;0.7517312503600997;8.31218858913391;16.952128487279882;9.987040813965606;19.588364507063563;20.499832189779116;27.896799002543663;22.227250591450442;35.4247848332822;7.654174500486597;8.20567872841588;35.52586195710772;30.424599020129232;33.36350290797731;12.630407326207317;29.812273475722737;33.8987530618549;18.941470115282076;1.6121650973248256;6.105106885253118;17.992590284969687;13.196081695428362;29.001836176203064;21.500751458690925;26.185688979553028;11.650538897319949;40.319994220020824;26.861808529517305;11.211932552622384;29.0586981405758;21.0610166161714;14.556268037809417;38.225308174752136;36.478073081744284;38.783260284055196;7.304368413466314;31.270887537256634;5.559504294963498;7.770804370460507;29.165683166504635;10.842069780496905;6.704214628983012;25.375672160376926;32.40698011251757;29.86852029202322;24.715430521849104;26.499580192768907;15.518164394579932;12.393818792747593;5.288677533279744;33.80205324038766;20.66853690087667;30.266637717393643;12.320861692014473;6.793517804767627;18.050387987482075;14.109259613928465;25.670621860924076;19.06049712546591;13.905722124865184;13.005937152819374;24.93802224125488;31.83351571206156;8.487824592384422;12.084238864421488;31.132631547872055;15.655227539435982;27.300144453081195;6.457225703160817;4.851257276714603;16.365777519810738;21.59222582834256;2.1976249602268503;28.23939998952081;33.17042621142924;15.655381935121849;27.386598137607898;32.65686145482194;13.763057604535458;20.48490511354228;12.3675064090962;12.665424014108996;14.811730878897206;26.545088479947466;18.57196295322984;19.59975127946243;10.070894693025684;16.05280098698102;14.375986216998225;27.591612695490294;6.194244190820241;9.65495107242191;6.361194321089887;27.13207009079633;10.50830696159478;15.01378707008267;22.957251181597268;18.397212609785583;6.488148989755652;31.058443713113014;31.467737803161373;10.998249669816877;15.481843245524763;27.033673460815894;4.110659473951353;30.8721491049093;10.765745705526328;10.992458216728634;25.826347927378063;23.264785656796523;29.538634076754278;10.12428503331727;10.885672934521592;10.012415216562427;24.528161138884375;16.432584234522324;6.6490943581984165;17.247756325152036;19.850682873120903;17.67093965963834;30.290045721756986;19.808037463253385;35.51112587386999;26.256278946115412;11.305974725297503;24.392450122933624;17.9099446879836;25.324789112802417;17.79675693274653;24.843868666668747;33.98630184964952;11.598678389117293;18.469192621046727;14.127843008907384;23.0249158543701;18.421625071199927;15.948655355469823;9.10447286752882;26.668591853678326;27.88537738469498;35.719152339878825;15.27968131476105;10.974157384715404;6.317898904990268;31.72565546531675;25.413613387166837;26.88644932733782;9.456600176696318;16.105070918928924;17.056142008116364;19.360638820896284;17.453127118019918;24.922901744457935;24.546526694740102;26.77894852906559;8.986296238603755;23.301576110423277;27.72675449134513;9.965613278832562;10.85637535827256;11.819004570830003;10.977004931946711;16.1770722806679;23.489685341710377;5.851827162696905;18.27604332330027;38.70567432114691;14.685164857995598;16.856056368340063;14.56302055423479;13.052202437396462;26.28310563063853;26.673912541959158;20.083909784293812;6.169996368680284;17.583077942555555;5.135257113956087;27.82604744611685;6.640494823918794;18.80112090512628;15.021151421080061;28.896823213342305;13.574581922698249;30.730195368272863;15.971945219034577;16.059823905807335;19.654816940272607;13.949520057855922;19.676952818818506;23.67326751825703;16.728812146734278;38.710010283657525;32.30496512731018;11.9442735486711;21.511655383040033;15.134597152595715;18.1275196325379;22.412226009368702;18.372907762623147;16.53612671984702;11.391803869547951;34.547980119028004;18.46354503921865;9.493494533473612;25.287228009907096;25.987938324091136;38.02833350892929;33.8698980572881;19.33155096078453;19.25431226774224;26.444705102655337;13.215990193166316;15.520196006691702;33.469227295173404;7.623528171560638;25.522408104861608;15.378629764030741;16.956501859599047;19.147301823578523;21.625214118806998;15.645891899735933;13.713656604691097;11.905454331967823;25.99198835522802;24.967960418644232;12.285143668840224;29.71124929815303;16.761483722042748;16.6041375140788;14.813979769966426;31.932628531968504;32.1408757730835;12.593800414405301;35.22169843126075;20.750545680965942;23.610819610202597;18.38763407821782;19.045852274257314;12.62760345828658;13.77583863093322;27.82270589156118;16.34669404139913;29.5424717395929;29.789482597209997;15.380187986558907;24.697134198667666;25.83467265152596;6.30664834694716;17.167194427824583;19.042486371239786;22.324534279347265;19.862921866342678;10.379770589136495;15.462755094319819;17.208725007288134;32.28487439254131;12.406997445285807;14.337708841591308;21.060429483293202;36.103165042470145;29.127692976903944;11.029902965655056;6.82792666551074;2.0410836185256627;9.068031797234028;9.279935419885119;18.39306301150791;8.06662866130519;13.352812391726621;27.22758779745793;31.616543850441722;36.18060548850433;14.786841814603985;11.612132475209952;16.05698085555942;5.862098527095066;13.251974648949933;21.114558225577866;28.50658747315924;4.602827029435702;6.842355942223533;32.08041209358151;22.075322054927433;24.969633732739926;28.932299044195997;19.598714968930228;10.020327554970963;36.9378208867011;28.26528590576724;3.0658632605713163;30.499173188957148;4.537476452672494;35.74887600832441;28.774792058341692;23.97469272864795;17.05959346973931;21.77584949284217;11.206777568722845;27.265697282522737;30.013814936278425;22.678524702468557;17.787989746617207;7.440821929297373;30.793385443815232;23.159827233613612;30.600821548601896;29.12663733965892;19.55997948243463;14.597971311693705;32.66312349964009;4.898032917380722;14.356280456680249;8.070993014833626;26.861595334651327;6.449637087089291;17.550916487527708;38.4034913823882;9.187976101614337;31.994457800335198;35.63481565237999;25.57644082925632;10.24510420445257;32.799610516084954;19.45858122264322;15.424425819788777;25.113107137219238;18.644870711096686;18.87701927896857;26.380547903664784;33.31295553485989;26.084695589920663;21.10485524607727;16.301927146093103;31.18442642836258;36.2501494526688;29.619424554480236;33.355320554398666;34.7997534548785;11.12076574091501;15.469828647847342;22.31333802576845;15.960601592927155;27.641783718413823;17.296570613614517;18.89728034332506;8.22770449987785;30.775160592261056;36.63572548591318;27.358251350788205;26.903456939838037;14.752537831937769;6.041898354742346;31.834035352056343;19.982686508799937;18.791897824468727;27.950620604188085;21.033698310745606;23.1306758514854;14.973807813942129;25.8898592921525;20.072364915649175;6.93346708510522;27.633447437687224;15.085122349220548;14.48020311773901;15.461065614734709;15.121942676747631;19.078503908217165;18.192936827073236;20.927981165923924;34.69622806669959;19.590324244480065;9.35651860883899;11.764586435458456;29.56854194072104;20.51127498444831;29.702979194186735;35.908860820879745;29.980991543135293;22.92721735181586;32.27190535553899;35.510887265912324;12.43293958493109;21.85822550052364;10.058190941732063;32.53698948074159;30.467783586217635;27.45092525151562;36.666355305456776;13.867397557679613;15.718490306598836;9.269056437993376;17.363441377721053;17.838951860829095;19.63307544358014;27.858274737201768;16.56175255188359;2.9071412189278107;2.801546403577234;5.117830474574167;34.86833116457818;14.039495346658121;28.389002689487288;28.0151257942308;21.230639836472907;18.600146979308622;27.645536395517905;11.420524288493748;11.84666139071938;6.743108937546475;19.582015475431156;29.663154866080646;10.265609533794727;14.646243884927511;29.818359773391247;30.287630495234538;17.750180866475713;31.475955785644533;11.38605201043909;17.160779007316975;16.78997741523288;26.365518954500715;25.73803865731941;20.505199828188548;22.104635142857173;29.45912426000789;15.72733625039887;5.0006845127511745;22.05772333776837;33.8737729933696;24.749267919523817;13.38452035460941;31.87723716384948;1.4739816901292786;38.5496309583986;27.8614102959712;36.001992238049816;10.81064538421421;17.251313238151308;35.497445135348265;23.935866201250256;34.59927069551949;28.036107972075865;15.086626658026526;12.555205124541635;32.158471896022384;32.92109203915914;9.072123589888198;23.72419262408711;13.037999550349019;24.19646857193176;33.0500095373063;9.06606044203632;13.76077969075544;8.790828052740665;31.49718460967577;3.2082538998859405;19.35390874624733;15.950089282871932;15.353245040545328;11.830852550572542;11.586016703362066;28.711861308026577;17.146935515886913;33.76451456407633;27.889076622154132;10.36635081177007;16.00069468130394;21.65732241309439;18.718889348529963;25.467049470159036;16.553477782991287;28.802332676510247;32.51500581905623;14.15892883246435;6.843026228828306;15.853477216330305;18.84162869086768;33.54191855044997;32.34411110574447;14.465076652958388;20.893295637220827;16.104357528087505;16.494716021034858;23.324454684691275;29.68800527897254;25.64388030097914;21.52405578754623;22.087963897102;14.214083468423178;21.887567661007076;21.896228666387923;12.045709623634643;34.58053680833677;38.448654709236706;32.33612791605481;30.681427013159688;28.748790551592645;6.132314135521018;9.078932084859925;28.46637816220454;8.084189499962537;33.211829422604666;26.37120889906292;30.973708377575974;9.683174754810649;20.692879643007913;35.44017394977569;6.642999688619608;33.36490119307022;19.31624681354157;28.98568610717281;14.700904615209337;10.235545704997831;14.120705850351651;16.043852819928297;30.732445906221912;26.230766887682286;20.45875178593503;34.675745838869595;15.764990587095353;34.952135005364426;5.3124163513873786;5.2965303375783215;11.763017186214945;20.397573626869125;8.627941636675382;14.441815198136736;21.81282018645164;18.17218171062542;24.27628882603439;28.63176295206303;15.714306143735449;24.252539219053794;24.481700821291895;18.488069567261444;9.656025295998399;15.620422775477373;24.183146239462918;12.806477667585753;35.67380377182922;23.359997552530977;22.195857306617388;11.91515498494308;22.837707351134686;29.598640502224814;12.724982959472227;20.261015201671402;36.02558118730787;18.633807638701832;19.067485247814012;24.487908836238667;9.800606245968053;10.672007174882191;32.78104418998503;15.086622895715408;27.473305059956434;30.9168394981094;17.744110041740953;18.61747313718607;36.450324360846125;28.170985081089963;19.324426601610405;37.04494679089327;33.33113679977041;31.85627219386024;29.054646521895947;2.0208844144418565;20.26501236172351;27.079050978717383;15.005198695153863;10.501912791138954;18.286715035829545;
[truncated: 41,063,619 more chars]
