# Supplementary material for: A New Model for a Carpool Matching Service
Source: PLoS One. 2015 Jun 30;10(6):e0129257. doi: 10.1371/journal.pone.0129257 (PMC4488330; doi:10.1371/journal.pone.0129257)
Supplement: S3 File — The distance matrixes of randomly generated sets of potential passengers ranging from 750 to 900 passengers, incremented by 50 (ZIP) [file pone.0129257.s003.zip › carpool_800.txt]

0.0;19.2345656497021;38.698379532926474;32.521835317657086;41.23205539245649;3.5283094548729017;34.1641384760748;4.835592214511028;25.3500230265985;3.857047715635483;21.651146490164212;45.63242246133765;43.721728657859785;19.59959100127431;26.363335515723946;21.940160958544578;53.06484194670864;27.900296041574084;20.655718351962875;27.133487458122822;8.913237199372665;41.5866013239344;30.534738283366867;52.124176879160316;37.434363797071995;37.4412936810663;5.734548850725208;24.027691456008014;24.4170180027152;45.78757751555969;26.33220406423654;32.73342277652444;29.610898149797404;7.292900432522671;51.26529061345791;8.688860769075733;50.29657453513762;6.091051355994979;38.64863736040062;24.156290076473297;43.266581916303664;25.790063877559625;54.98199542124013;53.93820931742218;15.829386042077777;44.55500255336298;22.550313596050664;8.09493131555552;8.040680628281626;10.111585698072176;46.899002786167166;23.88401106946738;34.08884491153628;15.785303314746452;56.367553786404066;25.53427501224875;12.751048676795577;14.883267181293318;39.66954543626165;34.99756330172397;31.557609907138737;28.758335808466985;16.27400560731753;37.7389530770094;18.429734894939976;44.52738335141159;8.926413784161168;47.63763599244912;32.24302849773596;29.79868610954048;18.620405933034913;29.78370458997253;24.919165409113273;22.80532385958596;29.511934803126014;10.829546627708421;43.09127422356386;35.1043434637353;27.611452677043644;29.324064847951913;32.98880094294377;58.04009192907038;47.437426645804166;41.299933987381706;56.02946627209066;49.90826326328199;55.88016769524501;45.22404638951262;25.660139569591408;22.890993861083462;2.7753762590355984;34.568943852799336;23.757920710639244;6.649633432318207;56.14306788118158;23.28639268682284;25.837937159423184;28.909240238597686;16.3623925384466;27.85455052807474;57.68070419608067;2.610953476225101;56.11063580405168;17.86666880834824;6.708556863528502;42.372181068357975;29.015070417473996;22.974452274556107;6.720225249352587;21.52577053957623;27.80556712464689;51.97357352016428;11.621444427133563;13.686051890719353;26.13490930021125;62.1772091705763;21.31652846602149;20.678926855712714;59.01346800892717;15.662026498257125;35.69728514640187;14.010830756781331;13.80205269069241;15.017630334898733;15.501543678464742;26.75294755125036;20.988389682246474;56.63256375110627;9.558344306034106;22.49290184483602;51.3952665242955;36.328619562113516;28.367371825420513;0.8982148859721757;11.7066020585049;44.053151551208984;27.599029033370932;43.1282629998337;21.322160165059046;19.17629112369381;47.964712509179314;25.308507613858968;48.289249839526235;18.877398562155676;4.74739544717319;16.346520598835514;12.387754050670596;31.794550950093885;21.82039810184753;16.743778881375793;17.472596143230827;27.361954773136404;20.341417895313587;19.437756098930784;10.79773158727253;21.58037613968561;47.71858464622985;49.709158423397476;54.51484673265706;33.54534640986204;48.1420552694449;53.31312705425127;11.16736073540878;39.201341596161164;57.0029755674341;9.313141810784765;54.148852469541204;16.172136310519164;49.44688358486996;56.33745876945737;42.248375329120535;30.8076910362137;27.341513423974654;33.22869758989884;15.549905691815525;11.072428460435688;3.969207237107723;48.749905380083185;52.8866274781856;6.428998712090336;27.396363805975483;3.6387018632371606;31.94680201803104;25.768971095237088;20.524256340922793;33.691515282913954;11.947146985998735;26.168866314525104;11.330131210345854;20.761865724456094;8.470491792647893;12.903546759948748;25.422079614599607;13.392769736346542;26.14587352822116;21.501059429719554;28.619790638595948;6.125953616315868;2.92520966927419;23.285390584305468;23.472748267642686;25.998367756009102;12.894603792562474;52.042604658363345;49.88749562778021;31.728535010213296;17.393039954031355;57.54803749312823;12.430389052163568;24.616622517555786;38.59501739227971;11.886285813495537;30.48802468851536;7.875281222381101;45.253638026529316;36.77670967436228;37.69115624822141;57.109808227466914;49.5066373500878;56.90129044573545;5.898031241659907;38.05284741451989;15.680216661532029;47.327434744513;9.821078908027003;36.349664421652044;14.971320488896271;21.859762791201486;6.720235080927973;37.82275112835653;20.24477660644044;21.154347159780077;45.59795012107073;16.78511822361195;37.897805419071695;54.507981046259225;52.84429427342313;48.364845991405026;24.901652635858415;52.83258649554571;40.59605599902136;19.571304438543308;49.256845669345395;11.329535167693527;23.480314337185114;8.186816738800802;8.986640637179654;11.817062939525732;20.871590306555998;38.68760066544835;2.7199536926092502;41.66462791716123;24.177693690630015;32.74142534885511;17.935277591105333;12.928713272962737;15.827384201322285;7.390088564924914;47.05715220197303;15.088597882257627;3.606668771202579;51.91568379377445;24.01892149481261;49.93526037720615;54.49894548951441;40.95547724152448;22.31279314008811;48.04659105783895;32.344288221208124;41.29141250912581;5.3177474019883855;24.273806246249407;21.10302596423688;27.09500231486647;36.269931623218184;48.325861497462824;51.9814963563639;11.814724210600287;39.60729630406528;48.92536930980609;16.024364714059757;26.872764048509293;6.471553984613545;40.185302973895844;46.09652578948944;25.512124316909187;8.642826318625522;34.67252965966372;50.10526751906268;49.56035664934391;13.622510716231965;25.433249722602877;26.111097453488618;46.26929660443917;4.32066249564502;34.00624396067934;26.252808634500877;41.98466370635279;6.6449427356837605;7.809009296195364;50.75270870053589;53.56721027611319;31.761554866098617;35.17675703843112;52.142702310359574;17.73139787814006;38.241663370449125;12.5615655691086;56.95079744326352;53.02519437101165;14.498979160113086;16.409308009092314;56.343226864207075;49.78556962928211;4.0800028757975575;13.483883132590401;12.816006897107266;37.98130383370375;50.36164117047473;34.168007464822004;21.25410789551569;59.56209923312963;16.542693843602166;33.949549349735015;41.960829924754655;53.19291680283642;7.490361874419147;44.7834361805277;56.51826018726309;33.04674625739246;45.41312191800752;22.82725240950767;14.06422280069199;25.584969995948523;7.335926958841837;55.45538939753494;6.394577631050636;32.839510243561776;44.785841926937955;24.623976409190774;42.003836523533955;11.386076781001524;25.689776907392545;22.16977191965184;31.350319281565405;22.543277341386123;34.215242085055294;51.12858456894669;11.092904069066108;28.984175361324482;58.11849841213691;14.881414400438597;42.56021173992123;51.3058374541316;11.135874722643035;51.71108480049976;20.228194435892373;28.133265567664903;7.848502973971054;52.81750774586446;16.52116362480072;27.470930876595926;50.74489326706174;55.56701841011198;7.519548174724562;13.914898122063951;21.07926097293047;34.24446361999298;12.724548190581512;45.72417620685059;56.81642625335446;37.88207437640133;54.96428265802762;7.089117860267162;41.89326197325971;41.28659558813726;45.479545746932274;8.60949914708572;45.49522601147991;54.94319400851165;22.859927089199434;16.829411536582324;38.20180090845034;10.05062170801644;35.11005191655044;33.11410736239605;15.48207391325781;31.808690626432814;18.650238322597005;9.07578815921977;37.20821478883475;1.435199961841533;7.1099587626637435;51.930165648431725;18.353273853937534;12.250877962687637;19.227481474821897;34.34940886227;55.00434228949858;54.83260627287409;20.679840374827496;40.161830997275096;24.352088274498353;52.30427926741497;6.47763813168378;27.50765728289968;11.506148227637285;22.500033704168658;18.588833288487827;44.546328226293355;30.445161513587518;19.620488366862148;24.14898273921875;59.47840996479625;16.14690332551999;33.55341621463715;29.890890234916455;10.22587082856018;55.12016774019061;27.212880883069108;11.493370721273138;4.059757144509424;51.146254980054756;21.66314086417426;26.102126412525838;35.73626669984836;52.80683756266404;11.788130607615098;46.39602642746001;40.82070820631177;29.874044045366006;43.28071994367839;30.34913413068148;43.61620348284573;32.2835300696899;42.929593898662276;30.78706488331688;29.76939901731466;47.18446299099387;16.203459856357316;6.619977033571417;35.51564414801424;38.36027632356021;28.035223527619163;2.1867868669049444;15.726976550274284;46.33454157381475;4.251724527411727;45.1387664809966;24.077613558235218;53.45583210195367;22.546928325167432;11.481624765199168;9.900923194576414;16.170156787647013;24.929635145838812;36.64657913989973;58.701897478790045;53.285755600893395;44.89739584371913;51.00992958656725;55.18472787614675;23.955511814393997;35.473770933364534;33.36108044606372;4.279077979315667;25.20030900736646;38.039819485420544;47.350862042701074;10.550648098883881;43.69209681520426;48.00955891702646;25.23424149570952;53.96452128190547;11.103572145806266;7.529938151269498;8.262148207711734;38.748472324835944;15.529025412617683;29.573668417878697;25.76613129220406;8.822352276226658;27.367666616004865;26.55315735258243;45.954892705960354;58.47604186125136;35.08371133997251;35.94898856463031;36.48169315172726;41.17061771083171;32.18193951563071;47.04903450970083;8.228042400145348;32.271821287809985;45.15006066522843;5.328631283459766;41.83459127458729;14.978026999476478;55.223297971509986;50.78708925153527;45.107092023056815;8.062698688024028;54.98034659529249;21.26376397185935;39.3462572789648;19.88069400950824;17.704258912924683;21.344762759851474;45.36214370183911;33.72429941462673;25.32702016395026;58.034111057962065;14.598442786505325;6.312713766247552;27.376557167484904;35.123470962730316;56.444298873153805;54.06996330988509;15.694794804560322;22.093351417885494;13.457660415799383;56.432681874041805;23.27019182232093;17.02702914075201;35.50834594596924;7.634525784984036;21.01420452156566;34.32346450165447;35.61793911281923;33.71668980220665;7.912017322854541;24.734751171306094;44.78321644650126;40.59445730587937;8.361152055457142;36.7215958878843;41.76081405251908;54.09185382430501;22.01790049511332;59.04537008407917;11.392670056990545;34.29079543456574;21.073951800868922;49.21262917552921;23.305113278093177;54.288523555361955;40.40510488751083;50.147670616456395;25.168913046987683;49.565473554708824;51.71315099978034;31.341692459417054;53.062768734669234;33.6427271337482;54.78535310865149;12.944255933790773;8.974750285242559;13.645379885550838;43.353174865523904;18.360341492549253;16.045021778233455;48.9346611563699;20.201568438180196;15.318932402862146;34.96460460504686;40.501534485956824;8.94646269641121;14.934967944751955;51.475699208129974;9.702174534622946;53.56644724620864;18.533692506949986;54.72321209429855;54.98382447202638;31.801982806229464;8.773774104757583;23.34779143551713;30.544184611864246;52.59879275059126;53.04068809361565;22.202581172293883;23.09299967829383;26.665136024284806;34.95445663510666;12.713175449842025;17.553403771526806;24.78761688605946;6.034659498007734;8.575507489341778;28.71458475880153;18.119015287106066;25.106733466000826;6.6044570201455155;42.747282339544284;14.332501225675996;16.135758014306965;49.31594077812277;36.69998990884175;14.433432577287805;5.064628893560506;4.740458135545515;53.81850218723144;19.07784687050382;38.020406093801775;33.42109076636571;25.498179597198764;5.671160247228988;10.023713300892105;33.519896312307104;14.681810412847954;16.137650504849532;49.43166745523183;44.85638786920776;34.99392256556515;21.04355266428303;5.2916353159003675;22.674245543686048;12.4861616104488;27.388675674183364;44.25558202210135;20.03088280014766;48.19375353004342;26.724963402888356;58.18943392865231;21.009357038264707;4.73450056725993;54.30396331721325;56.54625989267027;51.8304771376603;56.31006644114446;14.287113924934713;13.02428462295068;21.46341198554238;10.218821267745433;12.623323658582422;21.009937823186426;25.643148051708454;59.26247535215494;44.961057100327416;33.38362967348197;8.436445031907084;14.429009712332208;52.64964701494577;40.199342138287655;29.88758626689621;20.623616004481278;30.624792676007818;3.2426202940029993;28.447561154919427;12.36332794479974;16.516892876100417;55.410934388027115;28.139361804148415;27.587374869209007;23.20283463419468;33.58131873029588;31.274793167915785;18.24695840046179;4.806437089259978;27.42671632380291;36.45282961178644;30.6112984524867;6.735534935807842;15.229549844616967;5.622434402601004;34.782761721122114;49.80078095788489;44.176181253580495;57.747502898583825;42.734936505413025;9.59337100348294;24.26759077825904;22.625629863773103;49.56413377765947;35.82218233256532;5.555334188384333;41.801612878634785;24.534123433001067;46.2429402339619;35.042058381658684;11.31304397637525;40.3473963092039;7.039164307908636;1.5089482782149397;24.388979464634197;23.626849216873968;54.13208529182203;51.16986871072467;25.27822377285474;57.03218771285186;32.83801159852266;18.283684610038662;25.99623972516649;6.486097627854091;52.489670304814624;54.08408402984024;31.073281974920924;29.81759001517938;27.07234297177882;35.922062518109264;33.14412457886351;25.125347838452765;52.61677241905316;12.216869356177272;54.94516949585409;46.16823592355276;37.93535321284198;44.54782637622561;12.216391907238616;7.172684304834326;4.607834941181093;54.12633311625842;27.155329440794873;47.56804229790419;54.508263481926754;3.0073160089814297;19.521389439389456;23.116359754000054;28.238352250886884;0.28128622232236067;8.28735169044252;8.581080509065151;10.335425518573164;51.695439172521816;51.74511120683518;14.336500772998395;9.673288310976352;32.287751444739655;12.455565896230576;19.844510536397852;5.051373993572397;25.007461154915024;10.850050338508966;45.9807153426584;36.41671358972303;34.412696744900366;47.5751839744357;48.7798223397484;8.256592519092381;5.243464535458434;51.37973703744664;38.6726415918162;46.55616580879649;8.061935365119467;41.12211255346215;12.06312325150938;21.51414365161076;20.45343899280554;45.877204936551216;50.93627690691818;43.10985524266873;25.72330509155243;46.133169902874755;33.04361660460357;7.780649939306036;52.612241809798626;35.34227298553646;53.96538564525179;6.028610736592931;15.95829274793216;23.99990789852305;45.27455376960129;22.757347314809905;15.24228428344262;35.58825182503223;8.356135929421535;35.751981491979414;4.554331379967836;28.181325773902852;36.73923656891422;12.623246730888232;9.775384181114184;2.2745758081471408;21.60094241806648;11.427563575047326;11.273673869318689;42.64213434284534;52.79859464088631;26.05414837920982;28.767165842592114;22.692177193233988;26.556653429657185;28.545427848137674;12.050450828927644;4.429331472794304;42.29276478897364;34.56984525103015;30.07929858232744;17.367921500683828;53.33194887490153;6.364780097830157;15.431713405235124;51.134497571514196;47.890774611539015;30.450809013703395;25.63075293649416;30.497113334629535;11.581987672207498;51.575194574768005;34.669615220772165;12.88328903247613;19.11199470925764;45.2138815468945;29.785730545266457;48.30435616621774;21.850725051198467;21.82615246129091;2.5250698634078477;5.457893893773284;37.3119227488303;47.998723371530616;45.1218183621391;55.18444307452248;43.148480912188646;51.65571152476895;8.486225145585164;13.066400053155883;26.87770304493447;30.391390543706;20.114906397190435;41.19147922012913;9.636781604382467;41.80154500701834;20.53788100693729;33.6298107694043;20.194482162347516;17.05076118753978;15.645151943599839;13.056895734527389;10.690005123981125;49.89995034904927;10.21154116161158;36.8922608492706;25.977485997167467;35.63649946662574;38.90146454917297;31.194395782419555;46.2474377274582;14.31350487583853;35.120066691551315;50.671955431026134;16.50543087520032;33.95976510615201;54.77127697015097;35.36913206547893;15.055335941858264;17.82778916474175;32.98595517918116;46.810585649520476;31.144744720939578;30.54949768344533;36.5029886904212;43.471019152724466;2.3048182744828267;25.155096222088048;14.14991850741561;43.844029096339476;32.138595565189156;40.25553350968477;39.95119139585034;50.38269202958112;7.148606479288218;48.906516044784524;57.901296375037035;13.144138850382904;5.642630569892675;12.04796540247188;54.74704794457961;21.749672434128758;11.26826677992903;22.00416519716758;7.271254249895418;12.6541490678417;53.89361915093566;44.03710783606802;4.899449853873637;18.63261491306422;41.669171550103755;17.64100190934519;25.202150366218806;16.292659437014773;53.883239033608014;22.0007243711144;23.726002859953592;17.669601624982057;24.004083810406538;22.74124409147995;17.968468964106425;47.09625384543105;60.03445695100947;43.57251988870875;30.8494480125754;7.082214778232511;4.88778930599841;9.9069959768734;22.306262551014044;5.455002316490723;3.4011981706028704;24.633987456757442;26.08966132124843;24.02181836597695;8.142497403379414;39.654140967593655;35.20629124164388;17.215011373358145;55.03161828241085;32.217217081048034;13.899245756972656;19.696844013429473;42.88545984919955;25.82490269413409;7.735642046496472;38.629243014278956;13.485167015008523;36.721630653104256;11.859441619577671;52.37554421185362;29.75292009770755;22.15743034557601;35.494383027273635;27.762106531652474;39.252137811798875;24.113984105355982;43.68339237465408;5.386896822749555;29.83196299799553;31.515303817668997;40.825746958721105;9.43083203920633;46.937121078495906;17.289116765345383;18.66540100747952;30.384733411906822;14.224149313684883;54.9377210188341;28.989073302813157;52.85835168309778;41.69703784795446;27.004920589927224;17.838312828080422;32.75008830166062;26.3757853872973;47.722387298570915;32.2107265386301;54.0126912773681;42.09045905319724;8.604189583355428;25.82410117296465;22.479359128790104;20.40437577537507;16.898259617042605;11.85125340462266;45.11224236168455;13.379476257898487;11.18059386012161;8.543495044950467;25.746216501479523;52.67173934886309;31.578317027876686;49.263716341021315;29.44088965169716;17.490891080411508;42.62991657357069;51.096015341598736;51.56257591875358;9.42920125438148;55.71865894423271;60.56592583868129;16.9463320292938;33.64415743969519;41.75060880288679;36.247549007784094;21.51512521702612;46.09925210358865;24.31328585793672;36.927191589793075;27.205814389920178;17.80610954995855;56.82057195912097;44.865900306881485;21.708842962327232;12.617906092574527;5.521262334241139;57.45422027577155;55.89783443271686;57.04283216732526;3.0478026226462482;50.057124822037274;52.904581658449246;21.604494751986298;42.84401061038629;42.21047474718687;59.79792565030586;20.35152802941767;51.52210106614412;26.597839379735056;28.926406205758425;28.496613584467646;51.668051560277604;48.10966904302335;18.687926238739568;60.60284820109724;54.22517144006495;19.294700111885383;26.626603803660693;25.592886820893906;10.61941626208174;7.789191072955032;13.461063065111006;57.610675806403535;49.732972447519494;40.617499286245426;39.09989038911091;30.289325767419076;36.333837442703754;41.284614906410255;7.122961236273361;58.56747513871644;8.843206951672464;11.74204769306963;45.91023022070846;35.21429373379774;34.6841966660883;12.34883778720145;28.446739844686913;15.686194501241205;9.831805281480348;17.687144976166593;20.708492795588782;4.361725215778609;5.167428750762486;36.99773404405126;46.895338640185784;51.84174783590849;10.613335758913879;7.036650072708506;5.062223330886975;54.90798975173119;57.23774191811687;31.36328920074892;22.3379087777685;45.021133774949874;9.335443119542203;49.798230192138696;34.26897775540827;19.731927378068285;47.319009995599046;8.18293520234894;32.880356296790715;14.784409629901427;37.54068308491795;7.428253922615541;24.78884491360537;38.29518638317235;34.51065988544725;52.83456415438405;42.26115189538659;16.899001087160265;11.786406019369593;59.38490826491585;8.934587608264206;21.035965483685402;52.123732983626184;14.410796041525078;7.686152203644046;37.43975863864628;46.93796227679324;42.69434482281916;11.903401542476407;19.686754676584716;31.107621736764546;30.02473716352903;55.92677578005552;39.47959980081325;14.505684238229026;41.444839476422864;25.181166635160558;35.36945866350798;44.3457308082839;13.989181143176387;38.59814052170355;46.75272884930979;20.671505326924716;10.190334195994788;6.20626971795563;5.937208216027378;14.855695799465686;32.17983951754488;15.976088776583266;11.128238072662121;3.051176538791866;44.92866333322942;44.51255827928939;33.32576611850272;17.539152855906632;34.335069342641695;12.75022219347759;53.563914714612785;10.709468768521226;48.642158864135844;3.6082603804885407;52.161938216992944;31.71020506806342;40.56704538046446;51.7903481967534;26.6438389967881;12.334157011931849;42.46360833146295;18.810361868015384;17.586835116579838;21.768198114618073;52.44018169209323;7.32002674560628;50.02604495148497;36.8037184067963;28.086175544592255;22.15370091162747;13.83819535778891;21.488619008652872;46.11038488140136;11.627720631777198;57.18161676528721;47.247509601263374;45.49646219517079;35.19043152991527;18.566783717258215;27.37809197754968;41.8125820298322;43.27493325368353;23.966741428823816;36.49308989051659;19.04630052114253;11.057585778082677;24.99149528392651;8.174966112686885;15.839428886281265;56.830282453190065;16.27992203629922;24.008588977321544;34.99989126309529;11.820712534729369;47.23104554500359;15.667345981313996;8.206678586382457;38.81442913267984;35.872629582761846;14.650133621279972;23.415227202953822;25.65333581159435;36.60248588697044;25.628281694713774;44.07207372470092;47.29376528379179;39.96326397302561;30.208577390610362;12.632369047041216;50.16724520960326;25.13327956252037;12.956257779878893;12.384621633275515;2.3159209716728073;18.228670885120927;17.55293917532988;35.64051384110958;10.67008627916202;32.72601008151162;10.633704902329198;51.928345899119236;40.60731492636;16.60069585370311;14.081750804191236;18.23726567112394;4.4196827413227275;10.881194134023515;24.923755800891964;51.46777754802472;28.205959112064598;19.023157847751122;11.426154763754417;34.90907274658605;22.745058065555263;51.498259377960125;12.241758104159564;53.99186952981313;51.458860587912625;19.347566848411084;29.675023377036826;54.426599889622295;42.53542614096609;18.28217774904678;49.49371561906547;48.5126647793888;2.463075678535422;54.484296211820975;20.216791843121364;34.991021973393636;51.78747598587585;56.90342371459224;29.217559388495253;9.655129817152627;51.28813804000763;43.45749271764798;51.12039457067293;46.02910906033407;10.177343140255957;24.84890423744786;8.446978351488083;26.250700589257878;52.51258095874033;15.679925936971703;11.268446064288774;12.861693614631074;7.883609088852492;23.35172969077993;13.689849254912724;20.171090499316755;15.507526125226992;15.387181798196664;31.994011132893228;6.2163953343716996;51.002413389718846;57.16878339993024;58.321852028355664;10.340842500258857;37.33766989045378;35.67870669385887;16.364135210544365;16.94375136192485;16.370642648260503;49.31031255033269;35.718629368940036;20.190985212549087;21.875140484221518;17.225049385706768;8.404613425026827;11.071982656105886;45.02793205627685;20.743359432841633;21.72925254464767;12.177910439674319;52.235821966488004;47.444062123462764;5.455242086452662;46.811976553687224;8.129827310904792;52.463480579425735;4.761147720644671;37.17393286411375;26.078108667870932;25.16578739534088;52.23319992494141;19.168722553032563;5.674703772709777;9.196016998968574;23.238650585154044;47.13124395234137;51.480115874375166;1.923914527687371;56.63780884055374;13.873296743423861;28.257945903552013;7.4272390810637035;44.52211630547772;17.920844533358334;33.98028910833028;42.43532178686643;10.637739915886826;18.147233575768393;24.880520591929784;32.7573703560723;58.52958533912183;49.147016758166636;50.646099060626675;20.66838522789692;55.66145766139649;21.59817920497912;23.382614578203036;25.190914444086264;15.047788778549094;49.322756696261884;53.203598950944304;48.25360591433844;50.79490397007817;18.50498898134517;20.854472178505954;10.965246052193967;7.6100072818699624;8.11308683590295;30.457964852308876;14.133091384417604;23.209489553581992;38.36928581012329;35.34728186568615;18.037137026192628;18.38022813509327;3.4260496681486527;12.76476675651886;60.535213714393734;49.21403089826908;12.639133176647531;9.98070039813118;24.40910932498823;8.454437969355357;26.240137223915074;40.02010621369872;54.574791997031625;19.24392370618536;55.408191821612085;12.159907217164063;56.38176717206862;33.591818808529354;15.420624222087886;52.41621281367852;12.390299900965639;26.22267194760201;19.257821575897303;38.03217718968753;17.833118126188648;14.025081743187005;46.05280578596658;23.747719071959818;19.24453710834187;29.176162190838017;12.505956481506102;31.117678599517525;23.02574351801305;23.37098764309123;13.389575739057138;51.330550919134865;5.983821188770218;51.397294069123326;45.15948949503372;30.022555211481574;18.295963994046602;42.56559009636773;21.21698220002351;22.212744913213108;11.170682279402678;8.266022924694703;28.87117686743697;23.837774151413527;45.02670481664616;45.85991984056286;17.299084337985693;20.456375642445728;14.907382537557552;34.5140281345117;31.16257497980155;23.210260448940307;21.881758334411277;55.490679147506675;38.21721777117747;20.313039116252337;17.218913597328662;17.1406173530334;31.46214904629167;10.598292407245049;4.10287408248338;28.245231287600113;28.01996523550292;25.316216000679024;10.46533640829504;20.938815582552966;6.827818018492707;20.806761029884402;11.685683889090425;47.65135449001445;39.25286003348191;30.63053734184094;29.263456036615434;23.411414685230536;38.30494614293646;5.897854063858504;23.92942839599384;44.28339324574932;4.027341315639;47.33750178621616;43.31434839224907;32.298636706551406;35.832693159379076;2.7419839256346368;10.074980872696992;13.711307025329962;38.944534464633435;24.60826531592104;24.896203092945722;44.87635594362434;39.64726210011951;33.724948209797645;26.341681906675834;34.77128350991872;15.92614793187601;28.975847857328446;23.090137517754023;55.19272507644648;53.306167765759305;39.818566484853704;32.29504487466735;39.474552124440024;48.214664613469836;55.0827227876487;13.893549676909924;15.459098745135469;41.293347754132405;20.486540851843166;55.58317237017603;14.845359116633167;22.57728224270365;24.865876481792668;14.344714557621721;27.005497353296192;21.263768302378978;47.37652244087532;22.820215207194565;42.337366392864816;55.940236399345274;52.22359156600501;21.93953727061427;50.87415951972364;49.41810817544307;18.893448453200662;22.873708509226866;7.181730072537606;25.441650198999866;21.808999709025287;28.27050011966585;7.434928499754525;30.335183908368652;47.11526748214459;18.797386128508098;52.36528289101859;13.69580251392848;44.086123830789425;36.746386982040214;41.87054896902379;30.525863016897112;30.311386453118097;8.760764648966173;41.11607384158662;26.133324144638106;38.15442850919567;45.172230940438276;3.3297214778271154;36.36986358751773;10.925534251170681;16.992668968267697;14.941665436653647;9.744603353427395;8.030627523199891;41.78399036085705;43.83654185741278;15.22884453415315;39.94287584717479;13.602447134697941;19.925719084789286;44.02489060830321;17.263928326818604;20.598518454227765;28.216983287921533;56.261305092151574;27.4517492829102;52.637556285049065;26.71100585983057;21.566294567139412;21.263799233447234;26.677081918536178;43.5193833347655;9.05026872835002;33.66765310717426;61.29658934785401;6.64349038562621;33.058798198562634;40.47706726280599;42.0781803634032;14.558197557881027;23.41145220724006;51.671339427907874;46.79083478862787;17.79849486850783;52.25342093500327;20.762160946654063;39.574082959848326;35.74062795159884;21.159149189582887;29.82799891549253;31.26158454727031;32.06716802320279;26.254711645429484;3.4125306286292765;55.07813553450226;38.658488826397786;44.57747090919354;19.431962111482207;53.55741734737007;38.551411779397505;8.29975359752339;31.81561426362549;44.35133816419648;22.62770361511226;11.365762764195077;26.73170598606704;51.678118322332004;11.584704047622475;50.95422033268934;3.974907692035156;45.514658239395054;44.675265904664144;0.5127287717211663;23.16552069368077;12.69209507978691;38.98382238150435;21.016372375011397;28.309545410160585;8.01362615635656;54.539123376485584;15.708815426440959;23.10566524061789;44.889948571615825;24.147347912549137;53.488099898931495;12.806474328112872;44.596385280136104;11.831989690836707;55.71375605231735;15.87033004482949;17.417174287655243;35.647470770677096;46.25873677795702;15.821451234064545;46.409120170700774;45.33371818332244;21.829442604370826;32.2130974016903;29.537724776021705;46.772537153314154;26.524487613333434;36.041870044949064;26.49909468967855;54.73786430995332;33.81425308317312;51.75542226012191;19.463030268909385;29.637110758134984;9.921143072945453;38.39560273805579;28.88444822503584;7.147263772262715;36.05090106278736;43.49049566600911;38.26260185340314;21.63243150627254;18.506992877864942;51.61968977187814;5.288070484014288;53.9432770825111;18.582920485443047;37.86973079091073;9.360512927105688;50.863196519730394;12.452344813452422;7.954814831531575;28.684725772518746;24.43139844824615;33.365787767508635;10.621776648712308;25.548363723549205;37.536852095193254;51.48250556508333;28.177099457111357;18.48964055651133;20.195584046010985;3.36721480678915;0.3947968448758033;36.68435827714074;25.483885964692096;10.245335941461;11.468110807979775;32.27800906348379;48.14088486605857;28.847211087591806;43.870442471135526;25.52588057199641;46.46410611289425;32.596078059148766;57.098767716412965;4.957494568407088;38.49791912900266;12.830511080841525;17.959645439187092;6.571122639638033;41.57679150464998;59.65575941929978;37.543018098751205;5.578104243460233;10.415160235491191;56.84396979134812;36.90247571579723;15.700986961880359;42.494086929283924;27.867119605780733;
19.2345656497021;0.0;20.37057419600584;17.455601880330352;27.527350175642837;21.706811435640745;17.62732009405016;18.039402420978476;16.54142655816997;21.263621428115183;8.611502885074207;31.094029176812654;26.63619753115122;16.981267065275965;17.978586793454653;26.3414337159248;39.9751214625872;14.818736760234989;7.625100261540635;13.460211704581715;27.355000277821393;24.74394259684972;16.244345661058773;35.01783923090874;18.31175070320054;21.547421493650464;23.997679695809556;6.334331427805109;9.419907782653864;35.2535863968209;9.954321852007498;15.358607318914906;16.76411781515714;18.058387895957562;35.801436916653905;22.440434499988164;37.94036519059471;18.970002709370764;23.559462080106783;8.300085024848547;24.980021371302183;13.145800392351582;43.035775387511094;40.010640175402024;25.115901952238247;25.48711117961231;16.659530611014688;27.21982379387;22.181151028090177;21.13651549750695;35.9448476822466;4.686810385180723;15.057557386418228;12.66195935086446;42.555321124688064;8.40719877030532;24.616108724340954;4.420851078881158;20.47146283692936;17.795507313373385;16.80540344710296;17.109985539329205;8.277443268600834;21.928932563153182;8.336400529546413;32.19218589575784;10.48115954575717;30.68358276798949;23.273531917015898;12.291401221697326;19.00336778247445;12.035471677661244;14.26811984961178;20.620512768569323;17.677408809087794;19.876672750489295;24.900627041003673;15.873767261707497;11.575949039754601;14.082909225326908;15.257295813187355;40.2793046354241;28.2420901726115;29.310851955644218;42.28250558759827;31.070261800437503;38.47323142868307;27.631528194376667;16.47103498644819;10.246305652343553;16.551690092486723;16.19531569223741;13.709708485420624;15.113599191866712;40.36022610625188;7.085980342448214;9.367450887279949;11.944408189738262;23.975020202399968;9.010834751718178;40.921068126024764;17.626209116475895;38.559311529913664;18.653926258321157;18.725942716512566;24.165543055431655;11.485942440032241;4.727463423830579;25.93098072789281;16.962618299018065;8.713142863516527;36.65412257811594;7.807204074983669;12.537572252545477;14.628135164499243;43.41662711162805;2.22811651869112;3.2308736258713395;40.46207889945341;10.338585337703883;22.11190600845874;22.11228687330403;12.051842728505848;15.005991759757396;27.12615574809624;13.753147316797142;5.205134210564682;44.65265990971093;9.677956800405806;19.84263130043614;38.35216285241471;17.247342724906613;19.46611181089107;18.354260066279235;16.798506680987344;28.31703167517508;13.937934527078083;29.757840315497834;18.669565526326167;9.314148089507688;28.758547518206914;7.842978433249045;29.219090607820345;14.115997929378493;14.959920586278814;2.890523340544972;7.501203721255227;12.766640098894179;19.220674629431866;22.38663551737921;24.017154783066996;15.732231090098832;11.48350033221077;14.432228861807118;17.92585369314416;7.1727858723806746;34.87509885611876;38.35788817977582;39.41851179363563;18.30181603220599;35.90637473893896;37.89364136427689;18.69500088923222;29.701994625904486;44.50671608500969;9.936370732309028;40.697401665297726;3.3919053295177184;37.76926510223222;40.98805362411584;23.032005952931208;18.70347384875496;15.82373007689598;24.73118150833713;3.6868355793062433;25.983148383199268;16.66397109627745;32.81192398359996;37.128889289080256;22.3964306627355;8.462608156036241;19.124990547067906;13.501514387808777;9.486757584394947;18.108681255323603;15.933175977893907;7.480362241106822;16.736271277135945;13.792378962903582;27.050227620575225;25.29897309111486;26.51564484765487;14.651424647023248;27.931014805085155;26.863890196200543;3.964878341097548;10.358810810067219;16.95690110625846;17.145083683491784;4.101999879032105;18.638084772932793;11.268608276321457;17.790484047476568;38.024927262387315;30.934656982507896;13.724941453317207;20.2379309786419;40.73437217349745;7.997663069590126;9.378875250239762;28.41539179497363;8.289713537547703;19.47697138787895;14.002837645613559;28.95591038510932;25.912075504407543;18.456648216615818;39.12425461033764;32.494189338693104;40.129716988545056;13.337728756042505;18.837031129640177;13.09725776356217;33.6473422391512;12.2368588879886;20.180304838594278;26.29112416634261;17.059287006729303;25.783113541127527;18.68580106157167;11.889334507602141;13.012165436530273;33.94489814500629;17.107685666139744;21.71495591114834;40.70313563196736;41.12985441493604;29.384309166945712;11.95353443209292;38.07815843591331;21.4166260990782;15.654828940894175;30.14567381876247;9.152247240644819;6.220697475105355;21.13237716158385;10.800820148224123;18.960565871147168;10.676327355998778;21.719528868089185;18.651492029174207;22.98831444616731;22.80700502428767;14.100437042447613;17.11823944621481;16.631844799414942;27.199811303451636;24.92452940965086;29.097079323795114;8.951622422196081;22.815347167370845;33.02299824382895;8.976492738443683;31.49916393669015;38.35534670750395;26.988949637362197;28.026819148131075;33.69367839399916;14.727516873101626;30.41008427019656;14.820831338359008;10.836943501706928;25.721157700242223;11.172811947962145;20.789660673170165;35.28226344514065;33.957976530078305;31.048223205006888;23.149494331234337;33.456783843749406;26.26180862879194;29.335507191800897;13.070918172176219;26.043512369295446;29.7931147023142;6.287022962208461;12.154995147309862;16.03242874480026;37.385480497493155;37.09233891417839;21.70876968127552;28.548767522875973;9.469121915927948;32.53468447115411;23.320831258195916;15.154522316882836;15.614275228882011;24.518092725264065;21.605563573372;11.45888571721344;32.69706978606851;40.8727618714168;21.965588097272583;16.111116379844955;37.68863015061852;2.605801855289366;20.677246840284305;6.730991397993535;40.765365487943356;39.689036958192276;11.349905965473265;12.740880881058771;40.28762069251964;38.29473067226793;15.51707704117901;22.047097226367736;7.33962007090918;18.84239123896509;31.366304694157208;15.359138528789982;10.906613756529971;41.20379862740951;2.784363087880666;14.876533753146061;24.705138446882838;39.05478389564139;24.61108170905343;26.33259850987828;40.634388410376005;15.51953843455923;28.44670367071518;15.206576904986237;24.68416114818848;22.793315458274726;17.640219556831557;40.548470430452866;25.473758991106138;13.607276879684058;29.36486934237179;10.97742759031177;22.911362413010355;18.349110878978866;9.823226802086976;7.178562172321437;12.402312856019119;8.742135690471615;15.451652190086618;36.878482650165004;13.76540857281725;9.883615479601021;40.1691169168297;5.668894144257525;29.54566451173785;35.61977126052863;12.608713894915992;39.852845233914735;14.244095882337751;11.116112507759853;17.950857679834062;33.94342780977416;10.865283752903313;10.101749059604767;36.97429912012489;38.106339430228864;24.480875795851848;5.496782805180417;25.89235439715186;18.35617299904152;14.717634977723128;32.36849200781518;38.402791700717316;19.174066136058887;37.684256153484434;16.066620923775176;23.923788605516062;28.085407179205973;27.1585275987669;22.28965266605503;31.07945191387543;36.0048966339445;18.681340337808173;14.163369397501446;23.56107984405611;10.56224014064984;23.21313774117536;15.328303456092407;10.990977873529403;23.347555920113432;26.884063300198466;16.645215818660144;18.00315219996805;20.351264968119576;17.882733310513984;33.075506775052105;3.304634133167364;26.734221462235677;5.735430500391559;15.481719629879011;36.338836442818454;37.741329167440384;21.91067552762671;22.87647566804204;5.356162010814445;34.84367892931288;19.841452148036982;13.010867162409218;7.927414240238299;23.03948299297808;3.5621881560143414;28.985060775478182;23.133747682222047;7.6661832216403765;22.1840259559283;41.2840434297979;11.037775558891846;24.071594946815583;10.661196987606429;13.18523406759945;39.31882400585175;29.31636175205142;19.85412927085052;23.192627793102698;32.93001678240726;8.58994898827564;19.040502589202575;20.311298152664822;40.0713164363879;29.320838497543487;33.876223634635615;22.030081141763535;11.25675936506529;24.12887544794804;18.266293236132594;24.616784397524537;15.607800870460395;24.933983291462013;13.880026819758257;17.296584887079227;30.88310773879262;17.541013063564783;12.70977073571389;17.48965991476307;20.7927069316196;10.095523310293549;19.11641384454548;15.161637418274186;28.630525888080875;17.18886465580617;32.73405742300895;10.960774662020148;38.052296533341014;26.198452099512867;13.792870593381949;19.789316046305455;22.902830873955022;25.568894789042908;17.535988540630207;40.42876461603038;34.33289502625836;27.28651195551268;32.455292406573484;37.26959125370926;15.142652835340106;25.413544628101093;15.73289638196117;15.718763644615025;26.05056584648392;21.675909452274542;33.77092259296218;18.527874737101342;26.041585195085034;31.728653616312577;18.713026342389938;36.420676562573405;16.37875207045037;16.081975831631542;27.412580046332344;20.416730349988068;8.66386580513273;10.352346086172004;6.683057215187167;11.274553478200042;9.903366251985275;7.4273954578493875;26.72413626704531;40.4528393862989;18.627966264401078;22.023741625519115;24.554721896398352;22.006642152331896;15.037938217692991;30.367194888161862;26.716431448768695;24.467203730034043;26.731086914208923;23.748384723915056;22.76798981158566;18.319850452982195;36.7830527141756;36.145608113283174;26.371296644273766;21.15291049678834;38.448531124145916;22.42286781809216;20.18861673730405;4.2230066107930035;21.107583614490625;3.1166549388113154;26.234686403733367;25.417346674245564;16.678775647619815;40.110006745605524;14.700594661108287;22.504334287392066;10.278418259253598;17.441737652499686;41.260604362275366;36.45650421859578;3.5906110321782094;4.897248235047051;10.09080216905498;40.11532673226564;18.558571758338644;5.3660117085124845;21.33709511501023;21.48855846553684;2.1673117721338935;18.923588155742188;20.545338677865267;14.552378454870802;12.646338673801747;9.466751344964786;26.71624536744989;24.198459612260045;14.115604638493458;17.51349018300752;31.81582903812529;35.46648883512631;4.956002341273951;40.34737511306447;19.145376932496895;15.088467773331121;17.771694026521835;30.700676764989048;8.455345442461551;38.541019027652304;30.221399318274763;31.078646100509022;13.05267930449082;36.45783939411515;34.946025718130485;14.81783338389167;40.37288676218983;14.53399224956849;35.96153433147647;11.805504155470157;16.089323023693957;9.712208015171647;31.935887097337336;13.267134948319498;13.825761887086617;33.63510525204345;7.447517954579339;14.44034866638601;21.040735753287684;23.126778529489417;10.288655290801346;16.6163127463244;32.84063555348912;26.980588262342764;34.9546574903143;17.42271079892189;36.763255038040874;39.25589925444786;14.223597220772072;22.06573182038863;6.466861657469939;14.554490793258113;34.75416718958634;37.38864985773523;3.1677922801465495;13.639373982857803;7.619484469819295;18.928974650939033;7.066590837920035;6.611457265505572;10.945154100582798;13.289350410202175;27.294033231068;14.238673994901875;17.996250575423648;20.018615207428226;16.44738900006026;23.524430191456936;9.434338096165511;23.29638230905234;30.179427251100027;20.351619285391894;4.8451592214502615;23.162245917552138;14.494662158404221;34.86869493479954;1.5774523590683591;20.649044367645516;23.003817856989496;7.209843259142463;20.84166267515007;10.247001195995107;15.209265308605964;12.021134456805074;12.066010725460986;37.3241396813878;30.859915981388767;18.793629185680302;17.763552472840587;20.575430805115246;25.27637203266192;26.509719006262237;10.691869294284132;29.595291152876346;8.014993941556872;36.85213980707755;13.576428081493534;39.28588404511351;13.395210528818035;14.925733417155199;38.029766530365464;38.938735637437304;39.005081675014026;41.79405952429952;8.386255760092288;32.25044555314742;15.803212258880322;29.262807170367303;10.31767586148661;1.901155859224923;9.690939420696067;40.75425810266828;32.14066267053343;14.799036073329802;27.36210902530422;24.87534221291005;36.90059819689637;21.611323555736245;10.845880321673523;1.5209461299244653;14.657572752333424;22.282461838542467;15.180742879444379;18.077931922458415;8.695402986869656;39.69712151550121;9.28629810733706;22.2471154929035;6.207389939336606;23.434903956487247;12.657029241987098;10.787300390419587;23.519270040849186;17.608333074401884;23.779858643247803;18.12341123557665;16.352915739596583;17.57782702492179;15.055339359737117;17.200025298977447;31.67660692420551;25.658432105801516;39.892486035816525;23.829974272637756;21.751702111134122;15.640232925148405;22.683995913835368;31.53257345554339;16.59049607760759;22.424181782717483;24.56611885357853;14.94992456580175;34.750767821925656;16.606898097103848;11.025309643670681;21.276410691964404;19.01614901375935;17.868309781961884;23.422475167041107;8.852165503667162;35.49401129092362;36.67712200584374;17.40818823406117;38.82938468032757;23.426672184705282;22.865673186181937;17.895047875335614;22.245303653500464;39.937202984267486;35.60005315102793;13.854778274849426;12.701827628039299;7.837789924987854;17.820311750872513;21.462357219847775;5.914256966009547;39.841749546641914;30.982752605188715;40.3735141268651;26.997599359967953;20.225171032968912;27.64022791894015;26.09009994618684;15.702450549216712;18.363495820359525;35.76758263049221;14.367852962238887;36.124538336705065;38.59776783022205;16.83304625655877;0.521148274387999;20.527378519331364;10.56562575374589;19.176438228259737;27.441869427753375;27.135460407725866;16.93456749693332;35.62720108243273;33.74547858020757;7.009219017993384;11.122123099515699;22.037984155237098;8.291411738321058;9.098842938467584;19.892766773411985;5.906885613290435;13.464741834588331;30.376643063696058;21.321466199812708;15.467463024161976;28.393262774271413;36.32432806538164;22.137032514274967;23.789238090354996;32.243279937056876;20.283007896543246;32.77060109790575;25.621828106579294;22.354451411204288;14.558493215169342;10.149317965802725;6.736670674698079;32.21673034833249;32.00704862427526;27.547280024166486;6.706875188595632;26.90237469257579;14.682274742043976;16.515433464346206;33.966928464650664;16.61212873909949;36.850264269882736;15.13734042578879;14.872381942144834;5.172396117398257;30.80395852288426;15.093410594976895;8.221738521387245;20.771090522583687;25.767515724520507;22.18535079333687;21.51791989510778;11.673332645212053;18.898830724995307;7.046994784389347;13.37926737983149;19.375811616975327;19.209635430885015;17.44175953093296;23.541619259159777;28.31287271907093;36.58905126893711;17.938205038164288;9.604019087039404;23.907955266177915;7.976305483846017;9.31132998533403;15.619978029002889;16.47261073990399;25.19832268497985;16.707164605108225;12.491715905212011;16.23726128803628;37.1558296970788;17.17771202001113;18.945909916190637;32.91197015280091;30.68753485504783;11.22076976431219;18.532088924429427;12.904066986454389;19.36849883129015;33.38444999192948;25.238918985892017;32.11191586957542;10.545269884761668;26.473531957368326;19.564891045403378;31.191617598628994;19.081972064449797;8.358903816515443;17.935207475515103;24.586636161643785;26.18012472428674;31.675843149814714;25.888471617646818;43.12452051073545;25.67597122293472;33.38175139986294;10.881431002695646;17.45009198013747;12.249517364795338;20.43037167688758;19.528996914157787;22.691649090023965;9.886993840269232;22.568843645833148;7.866234110608255;14.622542856967009;27.646840235240248;5.091405349208222;18.74691175068649;32.27552105329675;27.88965579698393;33.96128516054495;20.87976587928473;19.388968775143145;21.273387560697454;16.589084953940326;27.97900548757338;17.522212987113107;27.49861290240723;9.714122964316148;18.526435076662345;35.14043268601552;16.10110115995159;17.675045679402814;42.99164827669116;17.40619174091532;16.967249296012845;2.9770217856499643;15.686231404280274;34.42837623647632;15.643723042465329;20.12446409582497;19.267530534048948;26.41854789464361;16.993415819462086;6.659883731883318;5.145138189082557;24.958415878942443;13.506275169769717;21.087012387874918;27.90358843988083;37.6631533734153;16.136449799515105;31.18728364015489;39.61757359700655;9.958598474003322;13.903211633303583;22.201986350202137;36.53555276899806;10.243340795903704;25.433573871441602;16.771283107121164;20.443598314791817;17.912176182282494;36.713935948496214;32.226481673806475;20.463261887999003;1.5637401852665695;29.88177279108926;15.5589319244951;21.77820763557708;3.0141425997828013;37.35064807900525;10.28427920739154;27.257927417891153;15.894602210602205;29.124289494348805;21.70209532434488;5.668719519726294;36.35981131690454;41.1852836748552;27.696546473465723;20.228131514848066;25.7744917400376;23.999517220559444;11.048740460676633;15.124768375951142;15.106366482350904;18.272478152043895;22.09733269357248;28.693797580125562;8.031381423145428;17.169403582608886;24.49232688288582;16.02619687062949;17.23439948005907;43.1028215154633;15.421200365898583;18.459331329357923;25.864957230559604;23.7234410407037;8.148346452897442;25.732993862061946;26.19891964322076;26.610332496164457;25.310995923177877;30.60889110267502;36.948428505352986;11.340490921654474;6.73840235810207;16.280945861727474;12.325565188662786;21.33849063499586;5.428193024414095;25.558585910240183;21.8642774127137;10.793137634695539;14.39279251252874;25.75321844118041;10.119403237701867;28.575121094154472;13.087900116559853;18.710710185261828;16.90898171121049;12.949236008801256;35.980260529663425;9.754700080495917;35.88087382407257;29.607050121705967;7.776397321587286;12.034690893411607;21.09909130652437;28.48028720860149;33.28786320469881;22.815706711360406;35.147929198127215;30.54235897588775;10.942115259363868;13.78005499503761;19.96054878287255;17.949231746975315;13.78331614041284;15.81865637323771;28.337883453177515;7.946335653641852;13.137409118458622;10.692631891442517;13.836051389513582;36.94251295134631;12.408104019555166;38.009938604215876;10.807233087564274;1.7443981487153164;25.553963428842838;33.88324348938636;34.08494326872234;9.976091015446093;41.20931578082801;41.76357562104676;15.931129261731;19.676091949056687;28.938802162053847;26.90832899611235;8.169395441332208;30.874053499299304;25.434217243417557;18.018190516076178;12.215186523418677;25.04274880224014;38.59065462301003;25.873476177828937;14.826730172513853;31.650135941869355;16.13976024708365;40.51098335358601;39.47958865853317;40.53134643575461;20.248822874461307;31.09642093206487;39.62342057107778;2.517870185094016;31.418058977415406;27.175727251349258;40.930139989851405;15.188444086106019;39.51928106844988;13.423869570927232;9.823628362545302;13.812409817414817;38.385484768171345;30.283114411051184;0.5631155616686258;42.16260100564772;37.585550590084836;16.616619469238575;14.46540718203805;8.39345682990114;29.746022122043478;26.836848590246074;5.800263295825752;41.03045225461123;31.648194714566525;26.670681829575145;20.860099650734224;20.828563295636467;17.79779146272568;28.226922338605796;23.271366725514813;40.77843766616092;27.955827635363814;20.702369105845705;26.78963548889083;17.3512638530717;24.122322150702043;26.89761849931212;13.774250734280509;18.489977735819515;26.16321503610839;17.700443624171626;16.921553418792065;23.23987755553415;14.067376330463036;21.84843740319557;32.08719740397594;35.99896065522969;29.644426792340266;24.622036087693665;20.353833697870368;42.356185458231465;39.073526369653436;16.08199794853057;7.628273746007282;26.20512182049658;28.09779466648307;32.63956220908695;15.035130241136004;5.351576832797193;31.486740325179756;18.62418550372703;16.491184361068576;19.222176292720455;24.357425933389575;24.719333032440545;7.946009819641354;19.515009566446842;24.214386228647253;34.05772679637675;27.52488860387868;12.597508561639447;11.762370290488217;40.93617651391423;12.195418675345215;16.58097462363532;34.016756310245675;18.354522467113924;11.567874443247389;20.54119591179955;30.454413239912572;23.472531702954175;30.848993594770032;3.3188753494454715;12.06092119003814;12.904270095552508;43.610500625450484;20.35509432870461;17.246529799887135;23.415384030268882;18.57948888268082;22.187010906914107;25.396442387750035;9.423652835040398;19.523173534656387;33.93994906375526;13.153535762780198;9.071112515216596;17.98480609856717;14.67150164685764;6.6310963358312645;12.976232284471635;20.38949403507622;29.790478924868996;16.25081244645408;26.510370549989972;25.30339155711979;24.30574861541613;9.001623711090577;15.107529768966383;25.908302939087164;35.818940661059884;29.814808554645307;30.66879030134195;22.277510359378073;38.1504030001659;15.290699544940498;26.121519680139116;33.17722112291835;12.493238628991998;7.325362701562144;23.5425151996949;1.4927771052062684;17.381316158844477;16.894641851818477;33.349915564730175;12.30444267910723;34.796386853171306;17.897373980943524;16.483334396865185;16.019848569949062;23.296987999082404;14.803127903107326;26.883052401267154;30.12665051653963;45.23475010400356;28.35030284765339;31.12589607423839;19.606700275610066;2.9250994351022204;16.433969137583016;31.277950191275554;24.698186542335442;7.843903454411684;17.26271397861625;15.364807431022236;30.25859821967948;7.591860126338377;25.838450619397037;10.59057649888573;38.0145336639773;24.189475015916212;8.06754905205165;24.176867362730835;29.111518305790536;28.25486857461174;11.342284672720451;27.102723205055618;20.45020407667729;21.784354753804692;21.528997519799915;4.5130922078369915;15.272442753746605;27.053848158813963;6.402262154753768;28.607709731772502;28.142231824530224;20.739344724958773;21.511427094291243;6.603653132694228;35.49248776424849;13.97511021757856;27.9203255530374;31.590560271288645;17.302457137456003;4.187616642402677;20.053883377277657;21.152611670559697;29.6856352671223;13.541210110070256;12.643699227103765;34.90960487048801;29.90265724565245;12.924658970860824;16.489498993627993;7.342624982289295;18.13149570074031;8.490921684972225;6.674994755376005;34.995388897546064;11.032488459263151;9.466472475623066;11.878229528239277;16.17598066168471;4.106127703436147;35.7023857261305;6.9975682299841795;36.046341761980166;32.80324084503867;23.40616356432608;10.440550982335882;35.62468397675861;26.13991143468625;21.49443465151054;30.89487393843983;31.731253105206395;16.79374017954465;36.23540156760932;0.9945749540594852;21.390931086868637;34.35184565133006;44.89724426743575;16.127350101114413;9.590464680274916;35.80677029992838;28.579043797541985;34.28732888229176;26.828460672748182;29.300964852375664;6.4549640291997346;14.445314314266138;29.606971106349665;35.289844826209944;14.013049053456655;22.765976772976284;17.7030256775373;26.132969005898428;8.101501645947234;26.197657099256343;8.986382669901795;4.385555940028502;25.25436491698242;13.255673599591344;16.780226692452043;32.46394622686817;39.09529791532737;39.79751146621863;12.699514208422114;20.20034147458179;23.15114260443184;5.894953850152974;2.291058293421999;17.781156358573213;33.68630713033607;20.023752331241404;11.566097421954273;11.18272712235208;8.786183913604816;22.125690812890934;25.20666282031576;33.20036855589271;19.8593101576872;6.553659722692769;27.010227621830975;35.086264959782625;28.783194811270373;20.25959778554762;34.23077875922072;26.49520552397918;40.566014437361275;21.59311455319635;20.68389245447967;13.753975770450083;8.518679688034085;39.36374965181598;2.130066256006492;24.907153524915596;16.96764098524037;4.031828378907066;28.017760633372344;33.932254333327684;17.947284947084228;40.360560669798524;22.779600071443696;12.00342670959359;21.569837152965952;28.782518112809598;27.49090332785576;17.00232730619082;23.309581412165524;29.80274819917292;1.7523900053660801;20.362495033420494;24.221871622241625;39.862165625962525;30.874523359611914;32.33659083132955;25.889288540690046;38.48412957665395;18.127207668221885;18.05931325819376;23.240516837126005;13.007286032466812;32.30942589720808;39.30996610850055;32.52847860335017;35.030696815376615;14.120519664719803;10.059310008772306;8.993947301631627;11.75785494752137;22.217100828243645;13.407210575661086;13.658470558547616;17.86664084476311;23.240256065467378;26.337956842421132;7.606120337694372;16.091223555326042;17.008682175209746;6.4891856710106675;42.10887439952383;35.15827740157264;8.558213537665138;15.320932377477677;6.649424258194183;27.019993217816133;11.67936877386311;20.80192308024129;35.853427008343;26.793907051184195;36.68397950782998;18.791786432289545;38.02807478009487;18.212563200244784;4.393503535222824;38.353759043605706;31.55084400171436;13.87132158292097;6.121802383485333;27.725341462572608;15.481331178131178;26.57436972643906;27.556438653328346;27.071152434012976;3.7217255582067974;14.13155662835922;13.978147947653373;11.88493415545067;8.787395032309744;16.474266512654776;19.636527928648974;33.171071588651856;15.945913135842767;34.88116679615188;28.597315940032328;21.179758666221026;4.911902440429745;29.491585850463483;7.414035188780277;7.812772567694247;8.381534895060822;18.49514699106014;20.757012597583312;18.352520431894167;25.816004854304378;28.66511404197173;8.146005271520488;25.798371287704565;26.206608510007026;17.01127500325324;13.455684860157614;17.42563514117107;17.913661018719818;43.17218947242178;23.75064510182839;5.40430068803803;11.169889231763593;2.86986613127436;13.184425877933338;22.000519775211185;21.577381415835912;20.93934965927112;18.344061076125097;7.707434251924945;11.856866291992308;19.11695807144254;20.81998644245781;4.981978767563658;21.72769820231355;36.433070749776306;25.551955506509312;11.911187971893726;14.026620967659909;17.252969747684638;19.12732797154189;25.024179739955382;11.910561966386128;29.71105615408243;21.33014920355135;33.473853620167965;24.139910656203465;14.015578408295193;24.249684419189173;21.683833539289164;10.964949658105532;13.90553540176606;24.219157274101835;9.885025597419748;17.522534071461;25.65547798214608;20.597967189536675;22.294863864399623;13.762452275889022;25.828499402027035;3.5240917093784536;13.794041707447322;11.926335645969434;37.579897593248376;36.323220858315295;29.022383639265055;13.061096599458534;20.36941338422468;30.508500798515737;39.1644454393243;8.154699072934486;15.754893518989757;27.690947700744474;15.107597576273177;37.61883780877776;7.2068038140774195;4.403327292042694;18.747803787836872;24.081638016852132;9.401723372536825;22.328586667261984;28.19580314169311;27.00966213884797;24.8902004871684;41.06835619404306;36.18298660297814;5.485766032197514;34.17405460129606;37.46411525531926;11.558893705688135;18.6883320610163;23.6737952678937;21.10451676394589;5.7411262119789;9.572933715175186;25.925612145095027;13.595568397194443;28.928455255646348;21.922846481177018;36.12213537206924;18.785446484623435;26.455051568186402;17.652405518028274;27.83929358987119;11.628888673548008;22.33909518745866;10.544295642257971;21.97016445862594;14.438830206631103;18.95431322231699;30.42553798698494;16.879335467198498;26.950098557051525;30.159973610590114;5.06367953454509;15.603171780347115;10.763063498946984;24.105264754789335;28.340561678740986;28.630241868758993;25.35920542972785;20.905826576615155;10.381473647997998;4.197749620016839;30.695157959918514;19.35630071742358;23.220035270627807;13.25090797643579;37.62119034036054;9.803010728151937;34.13003636986284;7.599230796103008;18.44022227945449;4.343586552872727;15.381195117503545;28.343613132090855;27.695294776041912;17.347044957773406;42.625396712284605;16.773942084961078;13.945939461560096;21.26150284363989;28.141586452575705;22.01786311515834;21.97567298176608;34.953558340051714;29.67345200008629;26.722266202674742;35.01730220576529;19.803443634834125;26.274561493573714;16.51824634942703;18.49197150453385;22.164993789220123;12.036098146873975;12.835807336180647;13.426466187186195;17.179468621919135;40.00079240196077;21.612608856428185;25.445891632476275;1.0280935339924213;40.15428829560133;19.33200906082912;27.192755486321015;19.859234564225122;28.77677272550754;9.179037962764301;13.530635812020671;8.093874782868877;32.59743142762936;29.605433233630865;36.80399526276233;21.90789654426803;28.583488280645028;27.907410871834365;19.74729090767041;13.964360001984648;6.546757586674959;25.84433961481157;2.0189746087592546;20.505278971080493;23.886685538143876;38.514852648790466;22.685164203990773;4.740236927527894;26.16410907663713;29.44780526701777;37.80201438793978;17.886544532968653;30.195763495963373;15.28412573498006;40.005226088514064;25.0054917589234;3.500093780331868;16.412929570438745;27.573734571758884;24.59736718738204;28.055092026523834;29.89466895978506;3.2726094484222634;15.76496389238091;13.438365585577476;29.904668008244382;7.803943750122029;17.036707813247922;18.642196147878817;41.63747293093437;14.81150986296269;38.87361483259672;9.967283063612454;10.43928145350204;23.85769846402138;26.853451673890262;21.204811591014657;12.111493565262899;16.882441017538497;29.119770434162948;24.962188450609354;12.777098083193442;17.985880223352094;32.79316887100599;23.897132749135938;39.0811900593577;3.3849689301172696;20.894370670510863;20.874909783839097;33.76047869428883;22.94429466144702;25.083790606001457;9.664692572414578;15.334397474146098;14.464940684178867;20.890262307275464;12.452881298003996;18.361534955180975;36.35532606305463;20.070903837322735;16.648721964575248;15.628412350269851;20.24579354079246;19.203129756562436;20.147722226808085;26.56456851450817;11.490203974943038;18.722891969660882;17.244515886997476;33.631637079717606;10.443591915288291;29.272761416049175;22.36297527791286;29.749134685989343;14.682927126435102;44.820740813165955;22.235967357136463;20.580053640182577;11.388672726041026;8.734073964008468;22.574849877533094;28.308827876881864;40.85757817816597;18.32462860299524;22.18602656555236;10.76663301864595;44.69009643327301;24.95230969688608;10.422267833027306;24.174489393588953;8.843566535804955;
38.698379532926474;20.37057419600584;0.0;10.38369563538264;15.133049779820752;41.58732160604562;7.0033951274725545;38.260613805713355;31.141793364543535;39.82837319425169;17.884575427737794;15.86628071772985;7.722221903489772;35.05109487753371;20.779063013749525;45.111763356585456;25.1240590860129;26.26007121477744;18.581965718851293;25.11791024117939;45.71346493474602;6.914888481363023;12.226957006488208;15.25088267546558;11.299563292107175;8.15456303370858;43.93646277370693;19.28952147879611;22.780940245284548;25.175303281821947;12.699967717423641;6.4956808811255495;14.574895194631855;38.42117220038893;18.123199972266807;39.270033238654854;24.52596751028999;36.61815534914532;10.55642956517605;14.803266646000248;4.615492555248973;15.930844285661873;29.28096087250812;23.969567598810134;45.12757245022795;7.7222540123853065;33.19564155810354;46.791317838338436;42.5294577436353;41.48262231731069;25.061882916280183;15.932662153597512;6.452577968857932;31.95709797702839;26.3461122197661;13.200452023038176;44.92080760034457;24.656573300440833;6.974594712738335;5.190678907324243;11.193987699187709;16.391820711475688;23.08969405506387;8.428763871209608;26.736344736873033;20.3308982842466;30.529155188211853;11.404755721698786;21.047905004716018;9.0157685583106;29.535775972832838;17.960312791305217;18.220636031447246;37.85300696856313;16.065213744148345;40.160682268408095;4.536318191790455;9.339897300655323;11.845764466156274;11.459405432138125;5.905025951843344;19.956993841562372;11.411007431490724;19.10324524727195;26.19362109799241;11.52440624645703;18.348912795366605;7.723027159092396;19.76607677356034;17.332977105439202;36.23307697557776;15.906328802880303;19.08765718932624;33.160784584826686;21.80240836874578;21.329824686797526;20.726965169934104;19.757420155580434;43.79163839583969;11.40082033541312;21.264546665980998;36.62381185995398;18.344373884731432;29.734108611666098;39.06932936760621;3.801543529028245;9.753607115493967;18.979699747258437;45.129643106926466;34.12123663255185;14.408622795841485;19.076317130817078;27.993004913258854;32.40705009211601;17.014803026655485;23.54318607450331;18.909025887635963;20.75031564764925;20.315104247379946;24.544220117835465;13.298306576901417;42.15508234193815;31.917289268077283;28.298306809830578;47.340774804566706;25.998016773623576;17.722958477185134;30.615933651442166;29.41033557289469;27.21120533023643;23.85114298129279;5.548707003828287;20.27776400449542;37.87853540982183;36.9478751744188;11.678829483191315;25.271039755549488;17.0302436420709;36.220180258775024;20.845436177400636;12.039781813483394;13.390655787820101;10.884550700883237;24.478159885962096;34.03095933310213;23.069460944967222;26.314994083518656;8.237346987406276;36.63760496062312;41.965720377146035;43.61774649430938;28.219695008116858;20.99897547638442;32.316499144525;38.1796097309948;17.429184590932735;21.430878561386212;26.305323817390153;21.831729147578457;9.811760541087894;23.13465002820093;20.029077029743696;38.927960559015055;23.143782152421803;29.80669104378214;29.582785402759633;25.225447948844266;22.788946096793545;25.380223013297606;22.921073485152522;10.796736361623678;15.604515429063635;16.751678174057787;22.202873699068206;23.730881257849536;46.347221180769075;36.72556148583799;14.831407567420833;18.88025590505662;40.18383504696035;11.992822613428523;39.21404629954456;15.655990687553553;13.233995456064893;26.975803278194483;5.243576151679658;27.6797045499631;19.452771164132415;34.01301261097162;46.29314691498454;45.525043418639605;46.87336891462108;17.98498627852152;48.30042324507328;44.13438275339414;17.28588505189164;10.14040687021952;34.788591742002396;37.05130650363943;16.433642909373297;24.80645144784329;23.313103063656687;32.19575110915569;22.152126077475458;11.81185840178091;6.978199392639029;39.433329225073564;21.034058619948194;28.368213345487337;14.67664319820077;21.453936182087425;28.64978081741588;17.331979235230207;31.82360427762902;11.062511794959772;19.22466524477852;8.537668106013468;18.756934477506896;12.978930309726781;20.489752547203988;32.94429261693196;9.658448062635802;26.296544163604665;19.184827845428643;29.69139841993747;7.366512195285327;46.50179630727821;34.05813563893222;45.41352497506654;11.146040673542513;29.16329275813159;29.82332041401641;22.59505920292405;28.94939406910692;7.436778037144457;24.73819284620376;28.00972996648704;10.49056169619171;16.049626907820624;21.128018411442362;11.057092720917664;33.58995305372186;12.030681035087884;29.518503835831787;20.02238679885353;41.49785475983061;31.01112030449433;33.96338522192055;27.480003040296193;5.229838120171726;38.617316482860225;3.4246144583752733;39.89604144096808;6.319168151758859;35.84411615516721;36.605384586585785;47.38543468532518;42.985874537508366;8.784575333998415;28.724890103123126;42.103009467232916;13.590788534454326;22.70241259136663;11.241278997310745;19.500471585395577;14.356661055888535;47.012455274912355;18.124720334371794;18.32064163539061;21.494926071362297;33.634853521421505;24.747216322484302;44.63464995059793;21.599628915814122;9.09014343748377;21.427425356623313;13.59415521302349;50.32568632590399;7.104984505187771;16.122047831295728;46.34668761703484;46.99973604291401;33.073198056687055;13.547772092712302;11.715342062188078;14.67275454947032;32.484961885714114;14.700493354543424;23.551797213822674;23.69548734463935;41.77970804812787;46.583292323587436;12.786675050715463;18.277549950544344;42.97828691562833;5.680465040556422;17.989224283740867;5.273326157129454;41.896493062721675;30.99824455629526;12.33131487104539;26.432363997083442;19.521190865119287;5.984763244182101;21.228789870531603;22.723996185095917;3.132539958394834;26.83872188499763;21.70926740860565;24.533723807622525;26.026203529936094;31.824470953048248;21.408361533392192;26.056693553708577;34.675091742815724;42.15493866163821;25.8827752885523;5.811350008375836;12.415192852746944;5.394174056047817;19.637580103345552;20.912187345595854;23.110953269080323;12.03607881707976;5.896295397647535;22.850916840787487;42.509500184572815;6.086372514726434;21.935423548925694;6.056407237590977;9.431268085906478;21.63585313623521;44.88354791270337;39.15185654996765;34.875972576211;23.09787360063051;45.08977822883915;10.08451545532672;13.024400326305257;24.551004525172416;6.229879648002512;38.55485833569291;13.494899092443198;22.73211070295484;13.56167012491755;16.918659689388107;5.2111410638526525;20.850214782453588;29.876732974857436;10.965327299522428;19.804405678347955;25.978701288752976;17.517625802030068;17.639596757358525;29.091609680469386;26.76929867226992;31.715183346833975;10.791394221023886;38.321027681763766;14.428874463136422;24.130437819002864;19.03359566756796;21.649997260291634;17.952694613047868;44.671297071816895;25.769048630025488;44.843756472829675;8.338377736154085;29.59080504608493;18.7885659021885;18.13936520398792;2.266191892721073;17.669599051892977;33.66029795159634;3.7875643405495336;16.350406293234705;6.814203387384203;42.6526476792849;16.071521395934834;16.64626276944158;35.4627871580149;33.10919082390282;11.53239270226735;30.915454225035926;16.59174065879051;17.884777355544582;30.453725301202496;21.761852899590387;46.59562544329514;36.998134830693374;7.063937976095065;39.97588235280483;35.19035168638925;13.52419806958452;20.390475760585897;47.10478208641073;19.58858569851483;5.453830419607676;16.341889372534947;17.885477509294866;40.28832256809814;4.697050164299501;15.04422434406323;14.756612152688712;40.16442576847584;23.946481803049267;27.277237447168737;40.931155728964036;22.83639342456777;12.487755259963391;23.17890227602586;25.38425160358612;39.12801977014142;20.931385061618116;24.54434925861354;20.592434304179587;11.27382753314203;30.002048505900927;20.81713370296895;46.82872013154921;40.08441221212916;42.75690050926871;12.56862749464744;17.861298169491977;22.4707078469789;9.204616437869841;25.706522406314544;49.51509991242405;21.20544343819462;3.2982998311771463;15.424472125922449;7.706040346579697;15.647784170621366;6.4993256018148235;7.779901124881917;4.7001108476776645;19.987020112369656;15.09959119872463;12.614313821891189;36.834528998417746;32.10590898572144;3.3078668212619267;3.127428859965423;10.665879002298498;38.04253769893443;34.48225919793551;8.531524193243062;37.32658476234935;20.58670694439764;25.105262953162143;20.192581836407367;44.739921730532366;33.99553928687962;35.79497760984379;42.65108112958526;43.02940667566151;5.734413294537951;20.097985503245972;15.072175011196213;7.380026460808285;12.318577845148111;16.917125398110652;20.306767658802094;20.248470588537476;5.673174148927825;34.66139223546863;43.5199047370271;6.94636672719386;19.43923604021874;34.20278259877926;6.190979944450011;13.362106071256395;23.03186869169678;16.241194074492363;36.593796231153064;36.44617225907308;46.44267758752897;0.05197335459773777;23.87966626855527;12.261018144734628;15.725605418587746;29.948540606510264;18.862830190058723;15.024283934945553;11.293181011886965;20.082487489445246;6.857587870430375;12.616502619850005;16.971668850781597;6.772855932382734;7.21698533753842;11.547922589699724;45.15630615169708;23.023067175330368;6.452269004422192;43.63828593935119;5.869377695939137;37.958642974732946;16.535973732020377;19.649131390537224;6.705375509309684;41.51589340888843;19.132027196707604;40.67639672015172;11.092526281875731;18.818662824371795;40.313021739365595;17.626129994890455;8.889345621120226;22.732572716318803;20.419778126873883;19.748855323062383;28.337417740199893;40.36038486375088;11.454932081461576;4.145603813687665;23.38112243079085;16.233810256227187;23.45494925176816;16.624554006280317;30.167414329028464;20.947554339079122;24.91504716672559;25.01688969689256;12.010198062004575;38.640560682699345;18.256412241011237;9.358387906206161;10.017385088312672;11.143051859350534;32.9325118398242;22.443494540158014;6.381802562326337;7.720063056968505;34.48356972685962;9.859662568815656;23.743341033607525;15.41419797399903;20.65358124375254;20.38438977346495;34.379024433438104;10.393691307355574;35.288409727800705;10.516597568548304;15.888176502151085;20.173199684289575;22.437465737044665;12.564523895290165;26.701751379471432;22.23904295607821;15.565188844611805;8.618269100828519;26.02146969154752;11.773859040158596;16.27501905813912;27.41842544862237;36.447029694644975;25.830556360754127;21.609153907493532;24.228559573983475;33.02919688432141;16.540622561843193;24.760634473747164;33.86472461644807;12.469407720772264;4.57553201005841;30.053808107214884;29.78880036842413;12.814637942574077;47.17996236929584;14.885304864600213;27.91748210626494;16.40330329367657;20.852338207674418;7.110879607497133;38.798630528695085;15.357467308006832;21.924995733925307;14.436139346822404;19.257979255151348;18.340157149953694;19.797879099272482;15.299463501298604;7.879490877983046;27.404431712301026;21.410363338953093;15.412234657143877;33.12816227814718;47.137207481654855;24.278491842952274;36.740400543667036;24.84637433871066;34.1735978608407;10.793461738445998;29.369226947108224;43.08868028371862;12.289664063120158;6.8852924468266306;24.640643594356295;43.11666346171453;34.07355792600142;15.580491436702266;21.26254634520126;3.802392601984799;18.881825978678293;17.7930533676221;41.08615540947967;30.575210019755;5.2057771534157045;26.30456321784006;31.25825113208103;24.408391877541252;16.65363531298503;7.471264484849407;26.131114973946726;40.79653874428046;43.57842539279806;46.87689473283013;11.618267355049584;14.606134405569115;25.416465508135182;25.169031556243393;15.041108252110996;19.759906189988815;21.828049526851082;34.8749732134655;19.038454307284162;18.689699434035404;24.700024521267355;24.732801819493734;28.452785681143844;51.57495695775671;23.651494502031966;48.91582676640608;30.52803973193546;19.11243001278232;21.50926346917011;20.56655196238399;19.511330236310002;14.978481409506378;47.09712294753717;45.048328711291354;18.68718425841719;1.9552382136141628;13.596623159926839;18.849661550715332;21.98703228292206;41.420636997529634;26.163251947889165;32.783283191005076;27.984641343325336;21.27553720722583;15.227182967729583;25.212930540228555;15.496485140845795;19.415340928529513;15.09345994030608;22.565364198365433;43.30920809569703;18.941691647687062;15.420284627567858;15.001043397012035;34.04175098246141;30.51153138318064;33.61181981182956;4.57648863799632;11.306255139119678;5.507259559325475;19.545302790829226;5.257583471944516;38.065251962277245;20.481814631153476;40.44722950640919;11.17457285019408;8.281419347279865;42.56067670000606;5.8468838502665355;29.725851620757282;23.40702948509571;3.764631966972865;31.350919456500517;5.248174603769362;36.28934843569776;37.220935009851544;40.56829485849689;15.668351535850718;15.459703740656865;20.318027350395727;32.33243055144858;18.475045627020897;20.478925346902123;42.13135654378841;21.115847325642704;42.49577167893928;25.85527278550999;15.387540262184308;19.274547521745525;19.450115631306616;13.627952171443047;2.8535600645448196;16.53884982757422;15.56111540979938;25.460312207483444;50.83193532913034;23.39371592326998;10.026987643448408;2.619354216594876;8.87078058182809;46.45671063680609;36.05264567676976;36.58481595823667;15.46597147441692;26.443160153884563;24.477560248929056;20.01566822027453;36.7079751432775;20.30308248742986;37.58647362044724;18.30716383280886;38.58041909145996;46.47803946107011;45.5921845451541;37.21858399501767;17.103479602342087;13.386439999181501;27.244861845650448;29.278216411402184;18.878623730482445;26.315317803613148;20.063469759786187;37.92027472273591;14.605225213286547;29.81526722436554;13.431813382398685;10.02993276411247;12.95283118922525;11.3120131334612;23.120881167706955;42.49317932334855;42.5077098134488;14.147368615039467;0.3075161014465239;18.364061810657397;43.609625399467696;3.3769331799328395;29.876116890208397;26.45077158499922;23.90839204188206;18.173782652665302;12.739047194942792;11.51335655128656;13.750821808806355;11.423077203729221;15.909425089902784;33.710187233736264;13.950474998963307;14.250133802035602;17.002435878343505;33.46906998740768;27.502621816252727;17.52381816775378;15.780186519016517;31.19361627331888;28.03978153110053;10.59423830635465;45.92328736112286;13.349279648806556;41.59995137416765;11.050230850636465;2.6687676244986456;27.362092245859905;33.73332590817686;38.27196624521283;36.72735937370589;32.70246383038004;43.88865366629289;14.409816832512217;17.787515361371355;32.45168319818398;11.45047418308768;41.90877512287963;12.41375502163121;12.44096336224904;35.7211499942622;35.08589252077757;6.6186585283205;4.345757943959288;18.344055545266215;27.66326286898162;18.35111187718323;34.8769051123748;38.52182725171064;12.551851789050259;11.060901790149147;11.497793081588043;33.55349317875846;8.315894691061088;39.57756403503929;13.019339545758571;21.099036983926208;51.255851522757936;21.59955025307125;6.816184046658994;18.494818801371284;11.644967152285993;36.45819175115198;17.575789847067625;37.84151480205774;43.68986713570953;18.917596537639447;13.249654095930913;10.936047365838283;29.202562712443495;6.185426146040554;13.036901411385644;30.877451337999556;37.41757150545837;23.612318037916523;18.977741616122138;37.73412451593157;2.582793761023043;30.034991359391793;9.002566727333752;24.894459170860788;12.619929204495131;47.129177199319884;24.798213544639534;31.417510081647332;51.360602071101496;48.11477227904213;15.817341421741613;36.8031811872728;3.5546567972094336;25.596638239736908;5.582789474114334;20.095259287050148;13.041188747717609;7.817246605334894;25.312806844801994;6.525017831553785;17.45050392061197;35.22581942387769;7.601805040345572;29.468808101493742;3.5130309588304565;36.52370319686234;20.973260180273996;6.387511358342658;21.81808783020635;10.175155566548478;18.266563787725666;4.45583881328848;7.617696260032415;36.62823551692577;17.546460882266537;24.87937931362858;6.05279047133118;6.894211379603333;6.528041743254909;18.241931112613734;23.77231006052841;33.688516456598606;10.99082610560481;19.28927340233156;26.318072393323288;33.862446042304;42.4626467942506;16.179496254489994;18.65704277397999;45.80414770434953;33.63986114664755;37.651297020354605;37.95424055420307;16.81156574208347;21.185164573939446;38.57323183325328;21.58164146814412;19.760720708305755;34.274124343486385;38.052725760557344;22.874187861974388;18.0960502389712;18.398350693977093;45.6174728522702;27.101217854875465;47.811750871452226;39.20141845331015;24.75687322099433;25.67959758084012;21.500861589782495;10.972393780789805;17.992000501252704;45.61057452606598;43.58412711608596;29.08694811423068;22.107611300257155;35.26839772044915;38.33095213980913;38.769855680696196;46.50407982284544;14.879787589928243;37.539686526484665;10.742761899493809;7.174385547667506;36.20905790198234;29.36119256782119;7.6500704303942655;38.318761409457174;45.19296521485152;7.611021924186885;18.78423375092809;43.95111522888379;16.770879023491904;46.94815068268251;18.109218763724517;50.46440510091411;19.180208451297183;16.12964000602901;22.28908735633244;9.866818558749774;12.223989337524593;1.990928129494278;17.724260290816517;5.211675677732492;39.96753736917876;13.638062113725685;19.551850565505863;11.511260072586564;29.2748661404667;8.257403349870645;31.844298924654712;37.34336624755067;13.497164193578993;27.26391675712733;16.68945345993595;12.247061913057559;16.209186121703958;19.10831669362744;13.920749195845698;30.557685668022753;16.526358392851055;46.11131103645257;17.67700922559326;20.316638368597996;15.581064853059443;20.535559754517635;31.05256079186206;16.52478252678679;27.367317049639936;26.905711212863782;32.69666754924373;31.02135176874801;9.684577366935352;25.455355674062755;33.3933629022235;30.38688542922772;16.688748439987812;18.752045780138797;11.853959899954216;26.175821398253127;15.494075525164185;21.94986437709007;6.915788695128735;14.056851863631412;14.004100161215622;30.04621115224439;24.219611480923483;21.97541989089224;34.907539834266316;12.306428043919997;17.510160118966194;21.94748681887875;24.38086768376125;14.487432680177285;43.12706132870349;3.92558829388291;12.987213579983539;44.694956786906396;18.242800027087537;7.452599731381436;22.431666826462674;51.31582259870737;36.382228867406624;20.701648720366546;20.233977329451942;21.13476748818093;40.21283129501193;11.99947638066836;24.55714426542937;18.693838406494553;21.266664603709017;12.360154085512843;21.29179307754384;24.110595950042654;26.295591714231634;15.067062622900295;11.025115483209586;23.873333974257246;23.528252716057274;10.030351350582524;20.815601565994083;21.922614415298444;18.195439302416307;26.46356785624271;27.158868392896498;19.62223561866294;49.31008700279319;45.746889932595025;25.59140982539891;21.543034983730603;11.280768185313939;14.231575183959983;0.612324534756041;19.747107665471262;2.6810064845564177;16.68228231961699;43.51867551242058;20.445231060367362;46.90733164627314;40.935836975611984;9.252917392371913;3.78108417065529;19.01200900223947;47.26819268370994;12.58815895971185;31.12305289605999;46.455750498490104;28.86797560034071;34.482498229804754;42.20275095062489;33.686237975806726;9.98491402028362;16.130856431118797;17.75088461686573;49.309438621274964;44.72165753663542;40.561762381878516;27.88198169465906;18.711877082786497;10.414518170492892;16.718114652338578;6.832408501389129;46.66116544077737;12.936871633987398;9.345510110765733;19.024257401652406;13.904887324197276;35.42374524832711;7.89137220596364;32.479373218670055;14.685507923867226;44.86959402038886;20.292764269526504;2.5842274853646687;19.446811511509747;14.287998275587919;13.159241420898624;24.96202420412935;32.00308630242385;20.700757317817835;30.22129580634354;24.866596749882802;13.646187577900301;38.112822743807726;31.3728735456674;5.311509762489492;11.94917267165;8.819711059279129;50.58545673399946;19.0648224880587;13.058175743457186;19.44640120742515;29.272301948728863;5.677872325961404;30.67032060903733;3.234295346532669;22.922231543006223;14.0745061640825;6.781714019057001;29.444966307143037;12.017288428594366;20.789900045464016;30.271663491240254;29.006988543075547;35.64940480269854;34.86759838753134;26.802983173164126;9.212204605305882;39.951210629287345;49.68201093392299;35.92603376131191;6.2307277279110185;9.523769460178531;21.326859912035662;27.801524761392052;9.714014024823856;46.25650924006434;15.534543466334709;49.404833520785616;10.33355465904389;41.20289159851225;22.266483188448934;8.518791223684273;12.983540176751845;13.116432797723125;14.084540784585647;27.628966644054096;5.148610878691989;20.270934798235377;28.6190225153209;33.91354255703624;14.817514175134116;32.384235098409206;17.617427874521628;3.9678604526066295;16.529665925673402;32.66793365684643;43.43586704067301;22.632636414661985;11.221871343660467;50.088076624052626;31.16195127938708;9.145055634367798;16.183774575929796;8.856241925226659;20.218547637787303;17.472384831567513;22.541800096941767;4.682113990797441;14.892361414814475;8.049842435360349;33.50573746533396;49.69099082777344;13.707943516433248;45.95233371182093;29.95972672452185;18.28480500495632;44.04192748148601;14.906264698051544;18.62722019265097;49.340686374684246;9.433988185026088;30.72399479157013;45.842810537055165;0.20272809853465631;12.246445161450147;41.43576288038679;15.857483502550561;18.37615282292592;21.713339879049183;14.584261388290072;12.412580310781909;10.699966888455732;7.828415361379155;20.927782360029184;26.553745334978046;19.055719788802854;27.951883659352593;48.29017537155992;50.999387433917796;37.07190933703824;23.501956649992668;39.1854536308498;11.333333553296576;48.43918301686341;11.198033012794175;32.964715073316746;15.240892549997032;21.470451795897965;25.445934487355586;30.237794603894898;25.971910583722025;38.31172581045659;28.603348212103864;13.904724827786483;15.983640968163522;10.653212678836862;27.44460056855465;32.15540117881834;14.220871761391098;18.58293458503518;17.554100867242774;26.82505177636342;15.691184130898018;12.810704077755176;42.45556737092825;11.750727205449786;15.891062843686823;8.835618302749161;40.58572540287303;10.825019689049459;12.596108784307681;36.39119239524685;15.888685170021766;19.413072948641307;13.145003257798564;14.29838985228345;30.792167431626524;14.30991250285235;29.2666532957997;18.102079963426753;13.528320565061685;14.870195662357748;10.411687105850955;48.86988468263999;14.042842558797567;34.81558677644217;47.60165118677844;15.396577459044297;33.33042623276639;43.09480004231563;37.70902480249506;44.46325859597323;15.698460556880423;46.50824264311313;26.24877450982976;24.749021288000623;45.339495814811784;7.214807371484095;34.60598629156335;12.30778394149795;18.724980518200326;19.624066256608504;29.6350213094415;4.586519065024349;15.491946918964192;22.404593170124258;22.485911663621877;29.92288321091756;16.0673495627843;8.566051231232487;28.855321884468175;27.2995235439921;27.75591015356404;39.031969361011505;45.57720655821398;21.81236594118293;37.864860804923026;22.556631688419028;47.37952526879056;15.272303249208349;8.84702977883828;38.15825107232778;21.365059967250172;44.868806042337226;27.293469533358287;39.88598469189222;6.497367056484617;16.1481862870023;13.653437667690422;24.930901054289816;19.757062157080302;44.28425276418285;33.42973842898538;16.561585438055804;10.195824342065798;13.79973165773576;37.72831601757825;21.224128534101897;42.8823383520641;11.17362524137946;38.81862410421198;12.000006731043225;47.412335829102275;6.221063602900833;6.856116247720843;48.78849787917137;20.917237250618417;36.41843099145824;21.962011960299222;19.855676529608623;10.523001353632688;12.002735997074362;44.95984574231725;18.532248600450473;26.02703938779822;34.40666760130699;39.938495704097754;32.517715315271545;12.806558016160103;23.417810209168543;14.937316425628634;17.009306656885325;32.40835881964036;26.847229311951263;27.73732564622261;31.712201912508327;42.56729729122582;8.72391637879959;33.392235752318506;34.27159581117399;10.365632248663516;22.157995922019698;21.23177781578561;34.566809039627664;35.867744687959295;26.531767342134184;21.859295123201186;19.750162236455846;26.21921492435269;31.659744520572648;14.314621249102567;45.49320213743444;23.597394168557816;9.92019947499852;15.95265241638046;46.367053395531826;16.78240590206531;33.60414766554725;17.728319297416647;9.533550055673713;23.390688657311802;22.36364063449;50.48035253871144;16.070309536528672;24.292944899721018;20.913785440528518;26.584799681006906;46.880178686815626;7.361165219859457;45.37993198899314;22.462628927885344;11.77404678163173;29.16191595547393;10.55948988290312;23.592221265455862;32.465649966590895;33.77027487200239;12.802094795415819;34.053092363090286;15.821546273685502;10.286050612133149;20.657796934564484;23.984846622077555;17.382531675966042;17.902262075889148;23.354050460008594;27.56048502366923;35.26307807567885;21.513936780903315;24.088503723229934;9.912167192002736;9.241530120827496;22.11770575337293;44.913299976608535;46.418059970945045;4.914266551932075;18.018264007402866;23.64932510698735;35.05596158542573;28.894139844060216;11.960469828163685;22.860577715587823;23.721766422681895;23.148093999915694;7.269628731714475;42.34240932375062;41.58485281288209;22.557762732118583;19.1521027818973;13.38337621117098;29.087013152728524;36.916260648629674;38.23434984504925;17.89746968038681;41.999629923547744;25.03588044054335;14.178774254540501;8.501179146594728;23.093364461493636;33.39663006510178;6.4109480658681814;44.10621588402141;17.269270400794248;14.845662960880105;39.84557243097202;18.756103986748936;8.065785570773498;6.427003744030451;17.43678144462882;41.34289672411262;28.937367832265405;33.72992161830706;11.5800536710298;23.151357297289742;32.75569746010785;10.105984697844177;12.539802374436784;17.120415022223177;15.787815222630808;22.031201009574417;23.07959934242624;11.72394798535687;27.182911966916635;17.34310463169843;16.62575229294744;20.839135428968664;9.944444116655562;11.859796526145242;10.340225078206094;20.528395526714164;25.07501278648918;28.63771675327185;15.410068344997011;32.538524130533034;17.256313796425754;27.292020344855484;16.306966404230742;34.35403121785307;44.211163141937845;18.653485267521987;40.56466586099168;11.132415960783234;45.628761693886815;5.601887776151087;23.611596343369037;17.64236525816839;21.273453862229754;14.932118161811996;24.74194737239644;29.57519772221164;35.4638469851784;41.43213917175365;37.04227395633074;16.912562975028013;15.692027431847189;45.83798316253143;9.112623467426777;8.55804360757533;40.92090229428449;17.31618096121227;32.703619567443575;6.59265230083869;5.521669994030082;14.695568212206979;14.092117523411343;22.09381920482462;30.028580633944262;11.811365667828454;27.624245516109042;10.087729547448511;15.019948432611928;36.84013768166326;21.85117245959139;49.42788185154541;24.80445841598997;35.14430077556817;29.10418645509689;41.59409386030345;16.058976539783217;12.92925556526146;45.47298532149159;4.772411898330082;30.40275347956081;18.774266486371836;17.697083375747805;30.939847392144618;41.851568661015506;23.338327343832773;17.58274798124374;11.253926980309336;13.939177111005414;14.98827828596233;35.83488956756687;17.456590551620543;28.404233603872132;12.800090738780762;46.18414760978667;7.646669742435381;22.617609117387452;34.42261154654683;7.726910768984852;10.141426042086982;15.044525381614354;41.973838099599206;39.22742974195682;15.63239061982097;10.257852086230258;46.57637990911459;15.121337891207288;37.79197823601415;15.254493095231714;7.874206796580137;36.0876652809265;22.43765153358545;11.159633200941345;10.517989956169606;26.084617182259045;35.999084738169586;22.379088207629167;4.970221554741164;8.341940842413905;20.660675194870763;24.831161072336755;9.588013628064669;45.925210614904756;15.883817598142892;12.315484170881986;17.032591162533826;33.75418161314534;16.506364333406804;14.05005265698051;49.70456501547523;20.9386738096418;41.84886090956548;9.60806994676642;9.349802404112225;39.19840940045943;20.023515982583202;26.400958612245947;15.354049271449579;19.25362327931166;21.849306319995545;41.32481131393204;19.796002698412217;42.49976528839921;18.759500503452884;6.478847953543478;48.161060505073216;19.583775542861147;32.34058412620982;15.48477857036417;30.589583073562206;21.565937850619086;45.001242532099184;23.478422235335817;8.694680725415813;7.71933213822924;44.564044948587274;7.731028998298245;13.37331239775669;19.21762825653231;8.168104387726105;10.359861477277587;10.847836073529328;12.56667479795008;5.0435025205832416;21.479994167410073;26.516281712872473;6.492923608064371;24.511041903959175;20.912743510038172;12.55655229678151;44.22681797949835;18.55970124727184;22.162430718331812;31.656667581907893;6.6685294085653;14.8311745846216;14.6921966786986;20.651062170051564;36.59398764074109;13.169002550807525;43.731734425482045;21.853199388098556;22.722234922443047;5.087935159171936;41.239135932007194;14.058812959573626;43.201952515630346;42.91818366362831;10.969179806968725;19.954739277687633;6.403833046906808;41.20865167006798;15.610205699163883;6.420736989374636;19.098602476662588;21.38812677086022;35.13074741885714;33.2669960920049;38.85055490718725;38.57951926534452;6.3757522250814365;44.048359822076826;31.85826859197296;33.91406971106172;10.508574520503446;17.821192557136243;16.380889996416492;14.508503316729524;38.62678903457291;10.964418380296463;6.156672242315876;30.36759265697381;42.306072378791676;1.7954270885637649;31.491194947783413;27.349445401348735;40.33871038261822;16.355168093492765;21.067083512020766;7.401113631186943;40.27421527127055;31.137138419557186;30.418284857516213;17.0788245958693;29.851490467249757;3.818223821627577;11.736753834404382;
32.521835317657086;17.455601880330352;10.38369563538264;0.0;10.10248933841562;35.79629031074449;3.3873118828379436;33.27230770116242;32.45228528203015;32.80400574895012;10.947265876106123;13.724650145953232;11.737100971343864;34.30692916413243;10.556271600116673;43.79688196738913;22.527677191937233;28.76581741902983;12.039081433745906;27.396276316338817;38.28103153571661;9.519361082322163;2.1970699298516707;19.84125174136704;18.988319325521363;4.988861306396586;38.146526300582856;19.757673842363854;23.920526692445087;18.780381441328508;7.50542860546752;5.334830717919412;4.308423249993511;34.05569554870401;18.894539782134387;31.240777586862077;20.617581046640407;29.189768389221744;6.273033809085261;9.302056128699267;13.53183609485446;6.958086853175549;25.73219941495622;22.591858422217058;42.16254723421245;18.100795285795634;33.474391291518096;40.397940777624065;37.894285538987084;37.558090099875265;19.204779204880875;14.676252969355826;12.031968864415242;30.117311081416936;25.132920364013206;9.137676149752957;41.148193977111426;20.75812308858216;16.35076907380181;5.236834734805782;1.032005053701984;6.106476641071504;16.252057078830926;5.248144331094469;25.554563595787204;15.021172865076068;25.663666620658102;15.369672325901664;10.935102970169213;6.598229895571882;20.031386968703647;21.496256704679695;8.724379336564063;37.7744282231215;5.707128111040799;36.57768828730932;13.122235656205216;15.953744472625422;5.882190392628171;3.426522156483099;6.350494358762845;26.154082296166813;21.791846662296283;12.465748852855842;24.851684112548973;21.073994558903955;23.723026059592684;13.745191110542505;9.744532643622595;9.631354192419366;30.4446059745895;21.793575463334083;9.806980085334343;26.246429173532384;23.701684053370766;21.75775907769257;22.409015281801636;22.883418186575238;41.1922629169756;11.286108629220232;25.19851901414163;30.129679125518223;24.06741237167933;20.354508733803335;34.51632675808429;12.591916991270502;7.090266850232426;18.63644977060437;38.398891970845355;34.020043900985804;16.285887145169486;19.668464433986852;23.60699010898271;29.88158402153024;7.3807303204775625;32.0524738375685;17.1022484013659;19.401101930985707;28.434622607832562;17.041235434751606;5.029205087741922;39.169481251893885;29.405708834890074;19.765253695325523;43.852878912562765;28.097944373628632;12.790484770077216;27.322516521883482;24.23528360826779;17.212651411051706;20.91437833496804;13.197649396115574;9.903909760483499;31.812482898403086;33.828822607437424;11.54762353679328;27.718845185102133;12.356138019540444;35.88533884456617;13.371399096749748;22.42019437805866;9.78945418036659;21.081112367409467;15.548596986822332;27.78567307540614;19.33213898578782;20.784473992278038;11.663682982681022;36.40673269596427;39.73339392577298;41.34258859654866;30.40870708106733;12.627966642975265;31.665089962195477;34.750530960389554;11.410608259814323;17.495510946517605;21.338391012235753;22.340815301919136;1.030265992490785;18.655273464004182;20.97672274806441;35.54507213752304;14.653370870348727;27.093683595517273;24.295523576562633;23.243345672748756;18.43835103439433;20.648139952859093;24.054032213851464;20.402035757460933;5.239461562332851;6.746011050380686;12.231964309632245;19.70796445550589;41.76349418188531;31.462714221491947;16.240449139579592;20.433543758901926;32.625339596886676;11.82971076906865;33.88165706263362;20.296759316326455;7.9707525463227515;17.29865326616783;6.474927595721693;23.352237960894467;9.359193522377028;30.793718455568406;44.45959771527997;40.28800044617869;42.72673492083143;8.356591138958892;43.939342918974944;44.10580758670612;13.507429497645745;9.076518009145571;27.603278077235547;31.515322288711147;14.85604217629531;14.775776084646735;25.166556011559763;23.64231858357103;20.60855893594821;21.64095771632522;7.290419581295778;37.68059719140907;25.079332280795978;24.683655116970694;8.412420162524523;13.024960370525296;24.761919471986477;6.975250220716402;24.899476862054986;12.760989891353711;10.448190379684211;16.723787432563597;25.529755135990413;17.225142579533347;24.425988391121994;27.30083776974935;17.86246917089164;18.031658486836935;16.19174437354448;22.80212356878787;4.187679785634364;43.039034208157545;34.06265651842592;39.13781301559814;19.033172243757065;28.827355766469616;29.804822234600625;16.97793895911264;19.86134509937489;5.578831736429796;23.272557161792225;23.91639439902598;20.513847177686532;7.66503464521418;20.845603410817596;20.079578971434007;32.926046571626074;22.239078028817026;25.63480314047532;20.316783119189314;37.06607790863525;26.414766554415284;25.4882262384068;27.344498071105484;7.122536135390062;33.09306394998961;13.710561466726823;39.9510116012354;9.596504517320342;34.55719574502994;33.84224223022043;43.981439655112425;35.46384458902634;16.022007167606855;26.38036676577816;35.58054805427266;23.096187459864137;23.65208940713425;19.692177375579924;21.984647439540485;9.539203217053696;45.46949826947669;16.306219856437185;23.04643886215622;14.158793415070699;27.212979137108842;25.89953242497032;43.17293103375084;23.911537448924637;3.7484408134491187;17.86523884983272;20.692859858135986;43.50517192446455;7.361003598395771;16.532058763093357;43.20958937495089;46.68447620780167;27.934568058157318;8.588810823149712;13.597511368509016;14.418657134640066;28.165054460717258;20.735347052132383;19.997086886114964;19.757680123164786;38.741496189806874;45.95564590861431;8.011223506025695;15.079121964759876;36.826739899319925;10.833932423686019;8.077846706126286;10.669267076208024;36.989550147854565;25.455066885750266;19.597049418048808;23.45780522708308;9.341136799802477;12.628417033141114;20.35858478354747;20.05670240748192;7.914047586271744;22.4433526677528;24.437706457949908;22.233622478670892;18.402054727232137;30.190447789183484;23.844534764150964;21.224672944004894;28.455977087658443;39.02958795562932;20.252105339855962;14.55828231192564;22.302616354958886;10.630526346212505;11.46194635290034;28.517326932847542;19.627448694209754;17.852021362240926;10.332978176578964;21.66395793307649;34.90615857317316;15.26615906153122;24.053231913490173;5.752006282158219;13.232309986424546;12.060781761441637;41.480365074565896;39.69316974099297;27.344119024273724;23.395910729139086;38.80782771678573;15.113652354165243;12.366513265132415;25.844352728276178;16.48476404520967;35.25815926131381;7.686235967544213;22.78430283731358;17.826847024529368;10.134812177823285;10.400598355598408;19.494669492918764;22.281954041709;12.350946337969058;26.455484123484666;22.834276813327456;12.236706722153874;18.861951950521185;21.777239891238857;22.62379815095642;31.338903195930015;6.737139408173979;34.104663391022335;23.811734241830813;16.337722068212575;21.43010961648447;19.52747389872525;23.45899947423725;39.36224159896006;21.80731899641732;43.34173160760123;2.21833743838188;21.494046406815045;14.937326563664131;26.018453254322047;11.50485645705763;22.735175151829036;26.428307517239308;11.596192118587382;10.766801268123926;15.463116056923909;38.15181604326996;13.681709026096659;26.041793876079872;35.64621011550128;31.608622766573074;6.123977517755118;26.82234796780753;7.4545572139640885;22.975971962450874;28.44377424851343;11.58144508595585;44.13404460607371;33.15300382973835;15.178338421084892;33.91571757521912;27.673111526039655;22.930079032568734;15.796359595177902;42.69795500183636;13.86228307916232;11.004768669353114;25.001414716661035;22.495123374479903;39.33357190078894;8.82968297533246;13.483401178267867;20.284167198608714;35.456917772351886;26.410144566576147;21.99924247793204;40.38983349747406;20.854928912857076;12.081163007964502;12.861648384054522;24.56674067639732;39.273525826813646;28.134929718928703;16.751104330363532;10.732856528507128;13.953516980158195;22.734098255959502;22.668418895813716;46.63444782564886;36.68333592977526;36.50229688523683;20.27458319871639;10.939898373170207;12.20940439331188;3.214591374928343;22.656679603482118;44.08188370740294;16.592422302842962;13.67337129743728;18.909000017391264;18.00919745305665;5.264407420004553;16.87695928987659;3.6095699951474747;12.501445860758427;23.949348168588013;4.759579290575705;14.677705354884914;34.98307539234123;26.317525806843317;7.774834491749247;8.002718931854156;8.588855134844158;31.40056607950322;32.610073553176804;14.927562691397855;32.18289422466139;15.518904983965822;26.183398915093182;21.127133878076247;43.648653197204965;30.8230620561862;27.597712375158054;40.17086376048296;42.845865837077994;13.616655114436218;27.527300007825108;24.624940118987926;13.4763696736123;21.001114458975756;23.57822671935368;10.645809229804584;10.909842336149959;6.054980108393634;28.25984384378;43.3339835576649;5.851307172964549;16.316692024906768;25.981318453272934;12.46373210031997;15.496274182329552;12.846625511799237;21.97178459312299;33.31898822657211;32.17504053825056;39.50985899520796;10.428013899151562;16.992814221786105;14.99158831757431;16.348527203535927;23.790845041405035;21.193431667400795;16.050688056375506;21.60835607472147;26.90263591883468;3.662549215515245;4.7403313903916064;8.41004767118664;16.731579772165684;4.792787734671575;14.651174595067712;37.80214269266412;12.888764386213495;15.470463778495338;37.781634602465296;16.137000789024977;35.68189691072674;24.57847971144462;18.856968117970826;16.587076102053118;37.04886518980513;22.470829891000662;39.83172472828914;19.636397529759066;14.06095319624142;38.54620152294642;14.350691270670646;19.271590886990282;12.83412174297547;10.396822849648307;26.34076104890402;19.92426207061934;32.834222521750995;7.482667929730646;6.574581056339108;24.24037270895291;22.14297211376669;19.30464861702252;12.582076350432772;27.363524396896526;23.911266710902147;14.908632488594256;22.81615719802521;3.9884168260011372;30.810787393785855;15.417270964911117;1.823089958640502;3.182382155506362;16.83316489537841;28.414270768888787;23.709480860507487;14.23182061011673;8.24926705714824;30.35620199791912;17.372859471911973;16.06601967916321;24.031823732366682;20.192159568617996;28.882747337916758;25.96259431583893;16.455881003126976;34.96199268044819;19.26219118075235;9.656691432910426;21.84648918203104;14.513987940783329;22.632111499692265;28.18975422976571;19.02429907744862;19.27861483429136;3.607748439874237;22.962036735840126;17.413856953645322;25.374433070908633;19.95144493050526;32.579645161218885;18.89410092292239;15.206860874965713;15.547162804079385;31.28136172569204;16.609294027062596;24.131007507689866;31.881522763279712;3.8696870737022113;9.260376375884702;24.849638718100557;21.036603374657947;21.675623728570162;41.82110240511023;23.506132713548784;18.5533821375939;23.198816164175284;22.55139447795962;6.029616850182949;30.748165156720795;10.997506092128635;25.687531865207912;21.00516402738076;20.618687282072518;17.04010825372788;10.570525057085415;16.527481996068385;2.9038845494448475;23.48483881440217;15.184180920976724;7.7575605606831415;27.749440172509715;41.09236057433802;27.197203295734024;35.440459298123955;14.617325364530245;26.975118116767124;20.540649501138173;26.805085249176162;40.53574845065352;22.53973263748975;4.675829101753796;20.19430481953849;37.382286277154144;28.312660142326777;25.08606683960834;18.87780805648259;7.336906222497729;9.042631671844578;18.86952443924847;36.05003501197174;26.36797068376657;8.312996559695332;18.46384701638718;29.519382569876264;20.07747797514012;13.40774172308157;3.1797214640118185;16.42190432712194;35.70355152864609;42.704344986100075;42.60181075098558;6.889245109767944;12.241883089160034;24.78956252412418;19.891872632006685;5.968440396079415;28.85677211935898;12.823849189889893;29.532453829878058;21.782407807689044;24.54394333350815;21.586646488882383;24.512688933506563;25.711822846364566;44.76856102584887;14.119802634398685;42.55724590206476;27.445339992571853;17.134110110295275;23.147354499912186;28.56327532342667;14.816245034759412;20.370948236251028;40.900432603835334;41.71524073544376;20.197399690571405;12.329109787286706;16.88405573268534;16.16036393214913;25.778081668258487;34.7867587866945;28.871850378982366;24.2906485893922;26.139044969467857;22.985154807968357;17.56231229068072;14.837188599573215;11.253117130608041;9.600143351468281;19.372563252157473;14.595534682842793;37.31873927020595;8.678908354735805;7.136387360787042;4.618109176916929;26.832317845960524;21.606601149486742;26.999825777870992;6.180971723750269;18.844560715209347;14.995272134046177;25.97681603790209;15.629248105208337;29.860165304154293;10.701192789247589;40.004114004600446;18.449491196170065;15.414253644581297;37.19315930529889;10.164432365207883;30.86218161294178;17.817118029826492;9.11381084003519;27.87973898202783;15.209426431410781;28.67330588913669;31.013863540305945;40.591774010684546;9.268976000878975;24.108595745812657;19.34912541002782;33.524631289734124;25.79980504627898;10.47634685658066;40.28881891032421;10.924369364828399;37.42821788741653;22.550460094511553;23.62366377953833;23.392096370940862;22.997964316824504;14.476977859990097;8.181356596284509;6.6711847953445975;15.484595276201652;22.42373842187085;44.69267825463134;23.09856497802534;20.410521811499784;8.065402243436596;12.360351900985892;42.20147804803797;31.66825681211445;29.514746097695383;23.359875568335593;28.669344854660803;19.151048216560593;22.02828031199977;31.145379622180258;17.66141296547106;37.625550655303236;21.06172609660732;32.34749659435824;39.54938935606852;38.2337710065659;33.71156479108727;19.181454569051002;20.430383157772326;24.229597490193;22.85794263718497;8.788443949657301;20.282490058547037;12.681232622774136;30.63811909013886;13.585324011917063;22.341055910023393;13.517543526386618;3.989376611632021;18.982082699184424;21.683778010922353;19.005674673881778;37.92359054005379;35.470192599990874;24.286045038403618;10.591966205594664;15.315362255915275;36.01439371937399;13.760078930465742;21.928922318000517;26.530827146474824;23.27439837884336;14.762973363840246;22.42011780599891;10.63024502993608;12.874147948866002;21.746865448306885;21.08854575407112;26.252499523699765;22.73931295152443;20.637259740652073;21.653929722626035;26.712960297792264;18.845166339672318;17.40718153232511;13.415325847001672;31.66315134707322;25.64985249522798;3.3267187847409234;40.48997755994462;5.105630293275341;36.153943719664255;5.920540527883809;7.732220913299137;23.35762826206373;29.99915419991393;31.591823999775944;36.424727057620956;24.43547447428821;39.899245363045324;10.87617864242729;20.2776697171177;33.87430362695817;12.91672462357629;41.28525888507834;11.016603116192128;14.238764606099183;32.734693747655406;28.39699541940657;10.428985121578501;6.9607402204319735;22.026175588254002;18.594845249338835;20.813143529902618;27.60561169604031;36.32261921618854;20.27688735467224;15.799078558568892;14.792334720003243;34.74357922660935;6.480171835032724;36.24892882880333;20.62043290730715;11.478904438779697;44.28003562659805;13.642061685653081;16.6926741356753;8.116776452012322;16.125043720716693;36.253508866176105;10.840223118652737;32.26334724139232;36.92584412406467;10.40436008605786;15.490489156386646;21.176289529605263;25.795248107470144;11.698033363760606;20.86973114193047;25.90102088030179;34.65105049148113;25.83023517954304;8.636052584995182;36.91003249497381;12.659930240982739;25.38662087094233;18.774216187015494;24.438054260765032;18.23575626956787;44.98997356690494;22.543826932890227;22.348030696994506;44.32733271652568;42.803632465356515;17.394946183228665;28.503010615689167;6.912802177191015;15.2869857190228;12.633841296937835;12.039010949643437;2.6595775417108642;17.570971733806058;18.245172395725056;3.940554363734965;18.271667044514892;33.556503862389185;2.781984922018447;25.728392778609837;7.518075037182148;34.3662885555129;16.51925862726812;5.119337692690355;17.1707505462013;1.8569017662361214;7.928430343249003;6.057898254015977;11.47040043237932;30.760371914889554;18.323432127884818;20.3321284498417;16.338541949645144;9.541975478038058;16.21956172903635;11.151917416839096;20.27180575176271;26.430209180162628;17.336361312989368;26.78040900929403;19.39920901773165;28.60176252674052;38.91310032724119;23.640264717252947;10.809630709095988;41.41684907094102;33.71902071673855;29.91035565883669;35.04094956163485;21.620774123328058;15.276589831107149;31.30482348565845;18.997662552617136;13.104527185886544;32.988003939882866;38.62597008659411;18.848810014135243;21.377566420761532;10.551107753621823;44.69757146773804;18.03618737634277;46.5798347355182;38.94725171483915;23.006317821811646;19.7065045063949;30.34910605120364;11.051784098966534;7.677737705588138;39.604026638330964;37.320409646612916;22.61901103861876;12.59799060270573;30.285985174084352;32.98108391308043;39.09523299394137;46.06601274538509;9.5438355735783;33.4301468561722;7.262848279275095;13.899768568640077;34.68918350318714;25.802300262178015;3.915270717708135;35.71803717395656;43.26173735361406;17.860485477280257;20.249718689380952;36.49111756751642;9.385483581333093;42.95858160951619;9.473472123207838;44.3442601944532;20.028436628134436;19.589723961623292;22.266950877541554;16.692767464932405;5.191815233156905;9.470592326130573;17.781375230295637;13.437708346705737;32.61717764381643;16.89219030864863;23.84860748032482;8.49950112614213;23.567642041653183;16.830619501349013;30.502463096616044;36.147603647427175;3.193451919461644;19.27042127062024;26.136995672388405;14.414457059899293;20.494074919242287;12.684206452563004;14.86294962307325;29.38937373984006;6.544188833083925;45.81749345881298;15.91490039102226;10.205270804228675;24.84656853418845;13.848742435574906;26.25007937583952;7.223184769931052;17.36512246391852;17.25600337769274;31.223622995499554;22.895179337037916;12.81194413971762;19.30537690619295;30.094090787352922;25.068687013735016;7.357493411976293;20.224918404811543;16.125994641961185;21.041399700809706;18.722024075886342;18.46859525347796;10.716528856100792;18.907236356496558;19.58342067325957;25.259183705278584;23.92176726510494;30.671045281344476;33.38401689157816;2.76477148803161;11.722677166456183;12.686366626063418;24.317209139649275;13.7754569852388;42.76265724776985;12.160247625339286;5.513259594260179;42.33780522697899;25.646704396710906;17.771533947257822;13.038236600188256;44.90803877854292;31.541040618300066;25.024883296206735;23.37747910088783;24.526418474227658;34.611756284418334;21.832089422995644;22.168906890646902;17.03111386546508;14.72355733955635;9.92761933863485;30.20280324696361;14.80354494531708;22.256974687391214;6.069444051838561;12.376718813091705;26.72789545788281;20.932664431454416;16.753852173399828;17.665996243069802;29.687381828781582;21.736006661576553;17.08680159195989;29.15732902779706;21.06966437764425;42.83091168322001;38.73494840836525;20.978950236294274;25.09950779673347;18.70517446529513;9.22487067330519;10.333322776516386;9.405675005680042;9.992789779971401;10.950544943029579;38.40741625226633;26.698470136810144;39.88997651180347;37.50670970714407;19.623886433477693;7.149835844861363;9.522611753264883;42.84950089100407;4.101266320998338;22.06727914046457;41.417958420466796;19.592360994363055;34.10901747359197;35.37820827482149;27.9985849603852;4.558695728938441;14.813143792944162;19.362702800926044;42.95488745457046;39.200508414737556;35.44212511171896;24.949650602507177;25.929491619325624;1.3755105302990558;10.674721849981267;16.887556694306216;39.34242148657434;17.606254500870108;15.395429639376927;13.595042453835536;14.817590107100957;27.624243613856088;2.8415850563573546;23.506601897129286;7.269841862309014;39.45561547625869;21.385994322436954;12.090093527731648;9.878925704982157;23.412233625057453;10.16683268174913;16.634733239205325;28.79326997390594;28.540736169211637;23.60075517573262;15.28010632869227;20.972643688715;35.66806358921232;26.093199765074612;6.032459090357825;14.47168610293128;18.862153135715257;44.2905085178858;14.73974972102064;17.126779933951045;23.08884930699367;26.229203144375834;15.213028448813803;21.912641695259456;11.39130771506544;12.74832064406888;5.416020169093576;17.093507149294226;26.750705451699435;20.114251299789803;16.581099847506934;30.07966355132389;24.122329675807947;28.299133535233107;29.98577982590728;23.933695730327692;13.509440633018773;37.758454041634224;43.63852535994626;30.14924480112757;15.284112761055981;19.820356099556705;11.398234331290084;26.361027184320854;15.811688852719138;42.2070483443387;21.801100626247994;42.95413529762716;17.493454142014233;34.39270721790565;20.733832709664398;3.2067433289783938;8.681994008208445;21.88877061298527;5.883302506726959;23.562048361102246;15.531137099196947;16.609508720991744;19.388348994284144;33.900992900189934;24.78158908423737;27.425055273410965;17.743694255221072;12.088876185068298;6.360706408467253;32.85908616358096;40.216151973890994;13.266611091433003;21.55814563672867;44.14945523066421;27.90503624119422;19.10534250790319;13.719636970814216;2.716558062983843;15.834878527662287;7.345429615980829;15.167495845735976;14.499151805875522;9.703042168344828;15.623578853273814;32.684048815416475;43.05074641613182;9.982116906942219;40.42299057143944;28.04614068136487;27.225175562473964;41.38081943951185;9.521663398772622;9.2673709524796;44.010914741448985;19.547771220605973;28.797391701410742;38.68867134776638;10.5844077991436;4.441206499930186;38.714434524613154;13.768510932347157;8.573607039706662;12.579058515229772;14.40432282478291;11.630103161511826;21.05478132200327;17.170587628164473;10.58922714944644;21.977347877258822;18.208447668459733;29.382015097009997;43.78671385850265;44.29735984108981;31.344323020131664;21.53194168267673;37.50260276554548;3.711033987852689;41.20806405919374;16.232231722459883;29.448586675733434;19.599853231377086;13.842067489315086;17.082525705100377;21.637634717325756;24.599165771597377;33.21713044727101;24.023152589266793;11.34369833571418;18.963604193874712;6.947760518571568;26.577990839976476;28.833084629417854;20.406954926940287;17.897953300752633;19.0276128666751;22.068921467747494;22.478184587888904;21.72932635967411;40.85334128193654;14.400781141945666;24.95792938038468;10.119929530373687;38.94271372356323;19.78494317715832;16.130589546218555;30.494634616098224;23.46428538941905;16.77940013931642;4.41609267850048;19.760995462374122;27.559293412462083;4.203157039920182;24.045628253640178;18.91099423245134;11.285762610557498;18.71803347002134;20.785959922030102;42.409243807685066;11.67394070279194;30.74162030167956;47.01248974874503;20.295906920890463;31.46522718109312;39.23999950099779;34.86834430991004;37.058937669381656;9.80310885005064;42.67759567355785;25.763535740532106;21.454349774542376;42.21595370573786;10.024580493883644;27.43162284202317;20.945896444547596;25.71621792943703;27.709425203214504;22.474763422214487;6.388595696782205;6.768706120644696;16.600695742700392;18.8802217618789;20.827293648235496;16.869464182146498;3.264422164958946;28.496332661709932;27.545018640110797;26.179872197225873;31.0539502401999;41.18396331627361;16.19210562691916;37.204265522606995;22.35290906547578;42.87534502848328;19.97709360961315;18.221225126579093;30.781067374098612;16.9219951326366;37.47876354858456;23.31260202142449;32.6658912207166;5.235894014783622;6.878253124280174;8.938656563989298;21.937754500621082;15.875736609895151;37.76327618458678;25.626812093679018;15.048491037279417;20.518848523050416;19.575088046016685;31.979544596773334;24.11786124944635;39.75654342483639;5.513680884529263;31.029946362433627;12.01899435136401;44.59295812542886;4.368660840885915;17.11503081276043;41.74014574837618;17.092277777253198;37.09100062491853;11.91710616373883;28.301745699193546;18.567921446511;20.019777441093193;43.328475548959595;23.357648064041687;16.22484255816157;34.84108121769671;40.26700271743647;30.44558766267033;17.04633195688835;21.88366278688398;15.778556629574501;18.3274229798671;31.455317231246173;26.680325968813584;21.92526808826895;26.604288232734753;37.945311772545985;5.217019557268933;31.03957350913282;34.665860535011284;5.968471859573961;12.640047453175466;14.536274875790848;33.48910736516771;29.310655660734675;22.078798740407304;29.592345569931464;17.73130613100146;19.99619044285505;23.9677001293465;10.983241767126952;38.15033633074475;25.553107719918632;18.921425143316295;24.792748212222435;44.10906188959605;25.57104102014065;25.08414825739531;25.474835161274562;1.1420205615111705;18.61507417342156;20.94592762804847;43.33366339475906;6.754556242322072;23.11980716742393;12.363582205415312;17.55681105460836;43.06527224628737;16.47121613731744;44.50562677508357;20.77907649447525;3.465854032252414;21.248720740864822;14.204357580594916;24.15007513070243;33.05167016858018;24.99045726954574;20.330657708062866;27.09918877288143;18.90058512173486;12.750059463417502;10.306307097855997;22.20968284537473;12.166692546849008;11.61207211245607;23.507315426554282;22.10038745244642;27.459841860692517;11.130664976934886;14.042309834631702;20.237041821206123;13.854440939783034;15.229637390694212;43.2326312006799;42.95431155053783;5.879606951317501;22.22063152481007;13.737198395074316;34.98744879393845;25.794269866926893;6.2967362057377585;21.94522283455176;15.744848814326263;20.24032303553551;8.227996052945201;38.42565408802757;36.000164666000366;12.176168308754653;8.817176787211919;9.98702964422513;22.155738213179657;36.4058363043336;30.569995358870884;13.029766834090914;38.41982913654608;19.544114516151634;8.170512099193388;10.039559133820795;26.284799980326007;33.92473686577974;15.240801501505047;37.306351586936096;8.750454970100094;12.334992922507709;32.78417256361628;16.02241862776576;18.33603207058916;8.166698052994164;8.51333588355901;35.26171446581102;22.449807628631607;31.24838592067747;6.808671177057688;24.396907531736726;33.79343534509286;20.39557011242808;20.971040466948526;7.422633514219132;6.540658929142838;12.382454680258531;18.76438461093023;3.7512034700761556;27.88782509054555;23.23149899963349;20.937937943079678;13.017088682882973;14.509168853434183;20.332351939698484;16.670292530902415;22.60371581531017;18.700660233107516;19.918918949582643;10.281234827700441;32.21204094811012;24.02998198303408;24.553456966952012;13.150710875662176;35.236957019773975;41.001541616499544;20.771234557811262;39.73435660636218;21.506934161757705;44.46387159128618;10.944514816527159;23.905650364476728;19.713952265158902;20.925839491174866;18.426857641740224;20.26001689607686;28.759677974693815;35.65121349471196;33.793902525699714;37.804470196714426;12.023779159807113;18.19971437648645;39.94080256336552;4.633686469767599;16.54683981263243;39.37574147909396;19.843484871905687;23.932508519430062;12.78026425093703;13.495042214495635;10.383909892973106;17.872326302835994;11.766653274257983;24.529024978187703;20.887841626083286;29.423361158266683;18.276328182810758;13.109621437531668;31.3996807721546;12.634262366674019;42.623454617655646;22.5179235369241;33.01703695564768;22.82566841738975;33.792705761448126;10.950610928338282;11.49181675577741;42.281610421460684;14.674582792155565;27.685813421276155;14.045041297383978;13.28638763739838;21.595868077213577;40.67014073799558;26.10401003040052;26.090547569102785;8.371202259619842;22.348715396523072;16.139626062422035;35.60589564363656;13.248582631612642;30.346634215046443;11.184406439017447;38.82742676181865;2.766571107607876;30.93496228366003;27.158105916500407;12.513878785439795;19.275870092896465;10.688227161810511;39.158090291712625;39.15585554639038;19.221219775994374;14.671840272395569;43.885103684990234;20.05213381679141;37.14421162967774;8.995741591305668;14.97637913245711;35.71763685831013;12.083612160835298;15.075808475970875;14.986380356112017;27.99599285874089;29.401513804067495;22.918917152209865;7.218369473986471;18.721638517715967;18.205006690869446;22.698928333939474;18.032189748786116;38.762063167057164;5.666944715297584;11.880827643061316;9.968633663580949;30.534813296150887;18.12784556371631;24.040245945001594;44.03948630134497;19.40115565459079;36.141437402071666;13.30348534742983;12.386067483599552;32.98198128218638;10.699774916956867;21.73349337657813;8.65843169449108;17.384241586792545;11.468512304957516;33.50801096768137;22.039182459672624;39.917950314202066;18.432606352165827;16.370188302474453;46.90300843251499;21.05873746314579;23.792297012578906;12.786711550096273;22.55359090943322;23.291338020777367;42.06948600509775;20.95518144127676;15.689427811762084;17.316534803541156;41.693928114390836;16.350870957218543;12.914312965886221;18.073259499515117;3.0914113362360447;4.139634173770376;14.476693883929947;11.438469680302028;12.452829334492451;11.211219010169307;24.185658868249615;11.754825489422862;21.44931097773849;13.158630733263216;15.429694767396755;39.79269411675851;10.60026218202319;11.780041092007906;26.057771399733745;14.051522764327606;11.695707036751726;7.7605681571096845;11.772164056115493;35.41657667776806;22.528756621546517;37.788904980444265;21.898272220073576;20.690675994237694;6.485652971815835;37.149585731208205;18.60539042845332;39.64783521690305;35.25778258249024;11.882973333878365;10.218325333018608;11.001470602932212;37.45278871393402;7.036075360256429;14.815818576917662;19.265215663285474;11.012063576937065;34.0526830786891;32.81291964798167;31.909446003723364;32.31841566258623;4.904395084876098;43.855783955605816;28.05460569553554;25.516836191971663;0.24384890328608258;16.280464849510242;19.33407062127916;11.898111542691474;39.219179696954185;14.093855914536109;6.917280955541739;27.435832099251666;36.80956148070894;8.977052109961264;28.605030727780083;26.036046666531924;32.75810362309616;10.963429836639168;29.79804628454857;15.665148040009408;32.89803937484849;27.260736988574784;27.32674866535426;8.702261055093654;27.877521513723604;13.01910453769022;12.111847375593772;
41.23205539245649;27.527350175642837;15.133049779820752;10.10248933841562;0.0;44.64973765990929;11.10695546011327;42.56176531940667;42.4065700268139;40.9277845172998;20.373234592436596;4.647156654881406;10.179530660703847;44.40882566774171;15.709974500275463;53.85728333908607;12.455214695626035;38.456443798457315;21.53669478241521;37.122183260516714;45.904883370760466;9.054470652805609;11.388012911899285;14.73424278848326;26.176689790755923;7.45764327015197;46.95331496336631;29.697016172455474;33.82078037982054;10.042678010318564;17.59646856790003;13.983685435717149;11.694684154495302;43.567217265812566;10.709143188044012;38.50055586020792;10.563014178592923;37.10935909096677;4.816984817602648;19.287503405114887;15.243059653078143;15.65576013237025;15.673952416802925;12.79581347826881;51.98059888112228;21.34342020815944;43.54436923467385;48.789634079602614;47.24918029085299;47.16501122241197;9.998946821235595;24.721547908039135;19.88195773054047;40.18084419094383;15.29596920703454;19.240161783621165;50.76240357680318;30.644244528635205;22.105735256686994;12.194191360510043;10.72449449607729;12.488319995871317;25.282364708594653;7.0753396911258015;35.65698075194204;5.333881595882123;35.16840564342772;11.304856056332522;11.552043574516398;16.30650045247764;25.835332648092347;30.759681264075617;16.316425238050297;47.87087581938544;11.734765305969386;46.293638566592755;14.712337119991917;23.661390424507477;15.974471218703641;13.444542971587826;14.760338440234195;21.408976867075197;24.69089007737587;4.217066097978173;14.985699139919044;21.477302370364235;18.5337787639384;12.570847150130513;15.909159619146358;18.811813047392434;39.42554735307385;30.109996102750515;17.4838580687699;34.685540581714164;15.584199982819817;31.73335387754276;32.18487293709561;32.30893775922202;51.091884189954634;21.01636234901309;18.470288285789014;38.71186213365561;19.162632751596217;26.376935340135994;43.954135966920234;14.663877100245571;16.937529075655505;28.658812090680673;46.59560224926595;44.111985705711525;25.841249655055844;11.206661703194408;33.31287701715576;39.87363979675492;15.103094808147533;29.428626346142906;27.20199704282136;29.497662210252695;25.62348886108041;25.58133901837226;5.619576070904121;49.00541998811302;39.40342708233136;27.109597980950475;53.52573738071212;37.87171612605135;22.71301193855686;17.244687617025484;33.66590738930024;22.039762663108846;10.825134247977012;20.11750373962316;13.940907557853018;40.606015146027765;43.68344507018229;5.975095788874517;37.409838799099646;2.2696146146412484;45.98605341411445;22.258296251663324;25.252847679162223;19.889890571310794;22.966632080233854;22.80698089096492;36.59516261589874;29.2774726054025;30.194097727890618;20.370241591933997;46.50582877216878;49.7029964184747;51.29719425732006;40.18896983766105;20.892739078040478;41.767237063292356;44.525611311357444;21.142496729567092;7.406741962289388;11.625667670568468;13.465095215885688;9.353869439870033;8.697204107963291;12.556650077828824;45.3228806941579;9.348445386602757;16.99177215832501;33.6807076001649;13.259670996745712;28.286909847237446;10.820880586182186;15.388117314405232;25.824102711873607;10.441350383248743;13.891624923714463;11.772197087641963;29.59273282466955;51.08653158704435;40.671364265449846;9.346703571721314;12.545695519385804;40.3029584025566;21.607744524383918;43.00718533527861;29.12317260898239;18.0442155647065;23.01857302539799;14.459852175548468;33.08007709808568;15.391225979220076;40.6597999428504;54.463580791990886;49.34446185174386;52.202410745606116;15.816071135339781;53.32366034188324;54.205946252966505;23.56712336998336;18.81528076206123;35.78572037414909;40.59599116023003;24.92887095202693;19.85133327191668;34.9529118354234;30.678360590933416;10.85379677824133;22.493639638422994;16.235137102771446;47.71964559162275;18.46210860347741;34.538521314464376;18.30376588892715;7.894649651487952;34.57033105216642;11.046429345482105;33.38928870708228;8.077811009992127;6.945450457781355;23.49857314596958;21.48699437568138;12.62181689481542;17.807778174977376;36.4410397832333;24.655551838613594;25.821006262827606;6.214390396316948;31.41346029511855;8.796066941238632;52.725723089486785;44.150096002232566;47.6327697715683;26.0848946132382;38.917777876458345;39.88196365979004;7.553147818374167;26.43569016873617;7.932618722958603;13.421605793997522;13.941532565982127;21.982859092257343;16.711345208930137;11.666901195364565;26.18979957499199;43.028521421325316;24.02319486162468;35.42821797985064;30.289354907244817;46.509620494365144;35.99246003121198;32.509039785230904;37.41944619775676;9.912059396152067;42.143375115466746;17.21818243490897;50.04556718011002;17.98577506470449;44.64198402617938;43.76495745799475;53.67654123603868;43.08427522662578;14.890616246485019;36.42085601287172;43.99207440267866;23.097705465565113;33.578865971156915;18.768556448032328;14.551679908896006;0.7765506358901673;55.50406985232495;6.841440184323246;31.918798968845266;6.78603431964856;35.937377862842794;35.821922482459435;53.222068727579924;33.575498265241755;7.379287735732502;7.762989408516152;17.92998951755803;51.52634466945216;8.052335659817158;8.654567739672213;52.97971818484204;56.786510878575285;37.27885195671661;1.688505640886447;8.50555326701551;24.334701926150533;37.7930657357454;28.9468799868918;9.89957239951975;9.696853252164528;48.56937772141158;56.05178587398504;18.11010721277525;5.112548183950496;45.44889937199916;18.673625189549988;15.022657956865244;11.36252247451971;46.24770162547231;34.69697314693669;17.298613254445222;13.3558696187852;10.928222392533002;20.037629012423103;10.916790583894523;30.121178071912425;12.05331486289525;32.17482436495459;16.838554266395292;12.20891669660101;26.74415716987271;40.26814070582481;16.10021492210056;11.44968854422157;37.25884841390976;48.8354909319203;29.642801437523772;20.841791287500186;23.187815174971448;18.38775511843784;20.05656186007136;25.043579443473618;29.606873677639104;26.0637145371998;10.551384780920396;11.984786032797802;42.467421982324254;16.563135543607846;16.049225764375986;14.175182039005705;10.283969778240369;18.794716904310565;51.19654563955589;49.76136476106495;35.2506587906867;14.299557137017946;47.30555263299485;23.52377462645676;5.516831158257872;35.74342221275442;20.879352917706434;45.059341641682565;17.71266684530879;32.81452220706748;26.702016043306752;19.706144884004658;18.12645451442271;9.897416575636944;30.3915361547543;21.798706045591402;22.148062623304384;32.81345366702686;2.4269666448277305;11.034221742588848;30.140763063211512;12.644471721149598;41.4357965237726;16.778116160336157;43.665148319535994;23.49146111169911;24.710990435152357;31.0210080126552;9.632410441658772;18.44561621942899;48.398589352204006;31.65801097537915;53.386566386829486;9.764454666053902;29.188648168210662;4.841141834143346;23.199300287826023;17.22824140267443;17.428336768682698;34.623632294673804;13.471469092532567;1.2795939494269066;16.065397421313;47.55461476416347;4.418937157997592;25.456215819228778;45.727899974664126;41.689592940448335;4.244724084734139;36.54079528891852;6.636931429957619;31.693596425723815;38.501853327548844;12.364356714064744;54.04220178181303;42.83894989975378;21.94283427479647;42.659490808508245;35.57811424918356;22.77928329094379;25.67405740741197;52.07881253428161;23.529968345198764;18.69233867895433;23.37270147261828;16.804332103169294;49.42504532459927;10.70220359741881;23.531941836584057;15.975933311542201;44.82102619605032;36.07895054717388;31.462021639731205;50.49139376061718;30.951353431417527;5.731583190252533;14.312516770570598;34.66339469436161;49.36368094074764;24.229668558156114;25.087874187256386;10.303068529540093;23.147093583035396;31.07999155625493;14.649266203427008;56.7369288443081;46.44499811205509;45.06748308894447;18.303685360440586;20.373808268821488;16.735841021334817;7.705365838487226;12.554620035074146;52.9831113937116;6.625486046295209;17.880358992602595;28.10566647043587;22.110568937228546;10.892491155482698;20.267594220114603;12.788872329075115;13.739033074028669;33.13057004275238;11.474694311747779;9.121297517449664;45.02346053607025;35.41804976722798;14.547977824432726;12.036817927277777;18.484515208853235;39.84566821497399;42.6592850650514;13.4554811268604;41.428244254000624;5.708391327466878;36.12019300927198;12.676139680563509;53.725704495995195;40.69824320097664;34.8332040645769;50.09812878060791;52.947732018413625;20.433026294325543;23.959896317415808;24.506270216053583;12.538256644727497;20.09067025882296;19.733344160828068;17.491752966737877;8.695980098726968;14.265353874139466;36.960611445346004;53.43600004087515;8.353481793944965;6.298467467368512;33.272454512406675;12.373341012407765;9.598050320861784;17.64855210132145;17.472229723580682;43.14538365561523;41.7476376994693;47.52715850384658;15.14812407029061;25.94333263046301;24.239271102529035;26.18057446342443;32.793153493756144;30.79518708397627;25.793260391220972;25.390393758130735;22.719578796775014;10.290333740485952;5.548641564109033;5.5890660006417665;21.734795069880214;13.82183519271705;10.127375832398675;45.509070272709764;13.042908529532953;16.498796887599234;46.55801291488059;20.522521522122563;45.66787293266727;22.178884934149522;9.62051890941764;18.51325170756418;46.47977297449657;15.65600631912277;49.92671425378773;26.188847513319065;23.96725274718145;48.58040131051115;24.43375652069262;22.462207805523565;11.904448534462357;16.388774294702937;21.98536390752238;27.395210554227795;40.53440633476995;17.554199370481708;13.536038525712176;15.391182456255468;17.78820856780517;29.17313725502521;22.636854779370374;37.33912715905096;16.564624656866165;20.046401570886665;32.89281274899068;6.196644954461546;38.29442437462784;25.511145942212977;8.874897381835272;7.213136347227706;25.054223849798664;37.974655400569226;33.5854962680029;14.534623581167986;7.650129648463269;40.00286451274829;24.62547883983056;9.07234992018695;22.48822826207269;30.244143957625617;26.543775735000796;33.028342761503346;24.47648820353321;45.06185602841233;18.825159654821356;19.45703947023039;13.815152953746724;8.107083377254114;23.925333252791287;38.08143464933686;8.930497410414098;13.501091005112611;13.269401088032449;12.859629713313378;25.688294215764873;24.364403409151453;28.309311379425086;42.26722927660635;27.690658308361936;6.496202246547503;23.12225509410435;41.346929364120335;8.425133574669813;34.21934920087672;41.92373934653699;6.5579613267325;11.001436536707748;34.25097489966016;28.000840715571258;20.882139971173675;50.793876696685125;22.051013514645213;24.782564316270395;19.569708201669215;14.438326578559849;15.076362881603403;38.00479797661273;21.060611521845132;34.97238018765031;17.591872060014886;12.552739579229433;27.12006042571471;18.17064721051266;26.24493495555334;9.466458407186646;33.310452056746485;24.586493339360402;17.229986928502047;36.99751157534694;49.695023959702176;36.76153316364422;45.522411549863946;18.850549954890308;35.17325038044976;25.75197711686066;36.817903932296254;50.44795568670867;24.45086809469383;9.01411635956333;29.97135398153426;46.23451436203315;37.36636566402831;24.819771469567065;28.968279777219553;11.436721479337727;9.256453515760773;28.688257988958544;45.26847617161086;36.063877498280924;16.357082487953804;26.620090150052135;39.592860286121756;10.105240513686441;3.6255129104894332;9.795829101362683;22.177526185956854;44.903123190484564;52.794589244412386;52.03290187998765;16.986395291695494;3.649216302114036;34.88016719904655;10.310335324377197;14.822639072091121;27.443970989002242;20.34814644874008;38.750733007692745;14.593995960652762;19.691698543087895;11.485157506973502;15.078191934182444;35.71267972798346;52.77691866167439;20.591118967923567;50.931144106166165;37.37583679269261;27.236257837104286;32.94528408727335;25.576652165374703;4.821751017416588;28.879313634201953;49.41159131481441;51.44781836358722;12.320199899993176;16.507073784350126;26.058771376220918;26.25490862333373;35.055132670433416;43.141762528144575;38.51412751744652;31.36129174220612;36.22011229734411;14.822506393508398;27.050588537010473;17.610633796947635;21.32002468954375;9.46423841955684;28.306438364763483;22.988726336723982;46.02721729914175;14.176887844597019;4.950792447647063;10.62328520376331;35.027932160752904;28.312149200609472;35.61303577492438;13.390293833302302;17.060395193924133;16.77723978525284;21.501619844233275;19.139979010466543;36.98240653686199;17.275119278594364;50.10652817330112;16.49113805870088;22.80217245064346;46.23831898563722;10.4670876988084;40.83039600557205;8.390183346530723;16.324342613336473;37.73026627480286;20.27541772968576;36.4475412627672;39.747024484368666;50.68803736349519;19.05289672101719;22.5973202479561;9.956477892006845;43.50201244037351;22.34075217332895;10.731192529041397;50.30768490322347;16.137040974586213;46.60937102600362;12.4517384498144;21.62900534180117;32.505442986893215;32.29614043657833;24.19061221325691;14.697750296017796;8.414231343948712;25.407148316980713;12.322263528633766;53.17426635609367;13.719257031011338;23.550841927381672;12.659530386433811;9.772639547563422;51.644256687788484;41.21226796913624;37.71309262586238;20.975589904307125;38.42267335117406;9.582621057358194;14.222197699799064;40.2219848259099;27.7478143602098;47.71771277993697;30.548234426123276;41.028441110559754;47.5690654497899;45.92562518773282;43.47927950477608;11.98084596506514;17.671085976340112;34.209400026851306;31.755219063287015;10.158259936173796;29.496265183566194;21.69577805895061;38.62691761368462;23.580256321279666;30.547047190831023;6.6613238611784436;6.553753060345139;27.136326486994832;24.43493378707786;8.964447211706332;47.303485034858;43.506040142516305;25.604778933305177;15.438731869661233;5.381378359927991;43.54971314056198;17.75769163334418;29.74243252000593;36.58619400014123;33.359338454614246;4.753287066117881;22.85343759448565;5.180956244434399;22.826846157412106;25.473910827852496;29.71518368009302;34.27194045942562;21.65115738515716;28.661349042437223;16.172454090193067;35.242259933071466;26.116591019404357;27.382225765921135;4.262727346897363;41.71134565275636;35.69133792382151;6.862341517471851;49.44582694055549;5.5560691956306405;45.179864900907084;16.01155635347221;13.466574459511815;33.16633388804335;39.758638002579936;40.004925188880456;46.525264915764595;31.762468510430292;49.45876712213083;1.9710215732674305;13.17341853673741;43.821078380207894;22.387164867497276;51.38500525364648;20.96358041082164;23.709353812677964;42.626434251066414;36.908939063641206;9.980869471558586;14.361661278553852;31.255943149801066;25.319827332393004;13.575322339623954;35.71978557948388;46.31548918135693;18.32774003535847;12.278766658528669;23.844309978796367;44.72789404776305;15.986845971250988;46.032613174833564;18.444510252927635;9.93307366140793;52.162713263265296;22.147549416773142;18.583820414013996;12.036440398288361;12.203367035514745;46.35183641238686;20.363781947441343;41.305828605199764;45.133094974377435;6.307061431585629;9.697307483863668;25.29561067645398;15.720462651231244;11.5359842208924;18.908994803615702;35.35972844646772;44.56652959000622;35.54783370023233;11.736424358761154;47.00874759940031;16.076246921383337;34.97142045159232;23.99667008153436;34.51903350247721;26.5596131016211;54.94851096490137;32.618716833483674;28.744296434591458;52.1618538208568;51.78582595248913;10.254795683665924;35.57693281642864;12.245321129370343;18.850775376204325;19.828518764655527;6.370041616855059;10.325361592634847;19.03628257283017;26.999746355783877;10.584054991790328;10.26132117650565;43.619136274567076;10.738654665044717;15.699755801615995;14.374474526678023;44.375612859693064;26.402604258008843;13.63995167997592;7.231161421961846;11.94979212024564;11.305883220679723;11.551208773115443;10.004236130403022;39.69127699796676;28.183171706563442;30.07932209747017;19.278316136095704;18.178943204119257;21.618286573246927;3.922228513960473;10.172964805168602;34.60472368638272;14.77298605896028;23.382295539126314;28.176059525110084;37.87870039752477;48.613769219040954;20.68455332022061;19.739344647749054;50.820145250372;43.80192027072254;37.51680038979615;44.92579936096127;16.295541817892346;6.0609638482432135;39.281617177535296;29.07700812326366;4.8141492980287035;43.076489367399724;48.68918610431475;28.753377292276575;14.717835885098147;19.51510533783479;54.782847069590645;24.8226306272107;56.640794892434386;49.04848968369783;33.10301970610085;10.598830704696628;28.388894935491034;6.206926199869718;10.946239269748073;48.25757662335045;45.861588627454616;31.4997060297155;19.36103534165978;39.638511126136244;42.11722178607591;49.17607208557114;56.166688100549756;19.54321825781217;43.03442141324242;4.402914933590481;21.400131597688798;44.75913931532575;15.74594929958066;13.073957405503458;45.65408507644378;53.25756535944084;22.16486171645497;30.025133411428595;44.13862516631068;3.578059785465199;52.48553839645423;6.123041656994242;52.843765118803724;11.688134563724619;28.818852274074946;32.29957607720036;24.324494711465828;15.205611966486396;13.231009511293923;27.74096130879417;14.515404137184428;40.48042122927413;26.07813582628264;32.90696721611306;3.718322189467895;32.79884667110743;16.862422341163366;40.59423574753992;46.23355451940611;11.083927156391743;27.225974614696852;25.63605939889881;23.793532546761767;14.932405542295436;4.1098662587671475;24.574371560480735;39.48862448544406;8.771790932691227;55.91982019266849;6.551464722205199;11.077051580417136;24.181831035046507;5.5432502097073515;35.7623203961003;15.482519874125517;22.159589496838397;23.04483812698244;41.307294538637066;30.46812801811651;9.51628893039992;28.510328727623676;39.951911890533374;34.418091287471704;15.542587399771259;12.313878839396809;24.91016066742643;11.405222778925198;27.994261111631886;28.468704019839507;9.949646708738822;14.317453874588688;15.51563487499349;34.80125543720325;14.487086780651277;28.445658440560415;43.457933852924235;7.947480345779583;2.4050306372474126;9.684407902352605;34.370380046305065;5.981111176762514;52.8650434101314;18.615512085690305;15.38478378682892;52.27382723843442;22.302635322743576;20.609473984108064;19.937053502673777;53.20676109962183;40.92322394620678;18.656653401194507;16.25285485452555;17.43865738930002;43.590719512613646;22.66372247610538;12.130304162128246;27.1268850926478;6.190877225248412;3.5342355407026482;28.355744997124763;21.58575042859937;12.248103357415998;14.968056876029303;21.835865686256742;36.30228884435137;10.883276438719333;14.798762958619852;27.716038729481077;26.283631130350784;15.230160802152913;23.45521176342919;38.96404763116604;30.86647949721742;51.11673506751573;46.70747090884144;30.690012186625484;18.070008043447153;16.834487565158337;0.9630084560451236;14.683194703590353;12.192128705210902;16.48052380007365;1.6342350361814173;47.552770720452465;21.937240561425547;47.83110529394885;47.25306108502923;22.580259025914152;14.08939215327914;8.350291770280261;52.22407874114794;13.842584479790029;28.50716425985301;50.55113912889585;25.877839712142684;44.209069002450875;43.58018731369362;37.097370429525576;6.1693337571000795;6.045536504940836;11.735529256017717;51.32428516965324;48.13273594478547;44.63458827811407;14.847161888440576;22.3276197688151;11.47663478162212;20.45152097676983;19.089940496131614;47.04148489466517;13.272015190671224;23.35667252290304;23.36496743268355;8.07074341786946;35.27201110769123;11.779823577078158;29.969603186455455;3.715706339145079;48.43833979227642;31.254664082777904;17.667627784769603;8.782133068899828;22.72043695688331;2.752450400757777;24.48858410755543;38.684624462357114;25.35588875288307;32.3467570706303;21.468248081559643;18.399262556713175;45.62954060460953;35.42872508412542;10.143838082389639;9.480020441562878;23.615722020659824;52.67665418543367;24.701222856864415;26.04196666976139;32.358435279450134;16.130358428326875;20.80709658801901;28.802177862305374;13.705804314621442;17.624287731709387;5.864520524870168;20.006018981397713;36.74754072773431;27.033370318114322;6.514616196498545;40.16697001589245;33.66102029762781;36.32034482702714;39.3840885646007;33.936812820117815;22.088110862395045;47.7443040934692;52.19791570024064;39.14403623558194;16.42165343161204;23.81094458089701;11.01397388377475;36.45856131577819;23.776496825639022;51.721670226416585;17.888035035179037;51.25757036182308;15.722808758813354;42.63196223697293;10.975865068750457;12.785372143490976;2.149744250115195;20.929242533267573;15.393258964725455;33.35168635755763;19.214189609060824;26.620997042642284;25.771782334864515;43.98889432209472;25.54534557992757;36.851972202203434;9.317720985278676;18.604124312572456;13.151317800197177;42.93301819383301;49.98978884171105;20.175939270444395;25.224828611192063;52.76487095401841;17.826591384924278;20.661284318306535;4.387973770111604;8.440662908673024;25.75308688284155;13.906911691760131;7.762201537860106;16.902250269144588;19.716471195195037;22.76056842900569;42.7859357179126;51.21681036616413;20.0845808844443;49.33016949823133;38.11387623086937;25.733300055126332;51.2675332115101;19.514611758863325;7.8467387291643735;52.966508115789985;21.40273605412782;38.86041043322795;46.54563760446679;15.302507729995419;5.754736865573663;48.607471033699454;23.856708327749033;15.627689335361648;9.257616182917381;24.308246099706647;5.2609090350720935;23.69794363874916;22.95723486685016;12.921646582423634;31.670881084442744;9.029246625165026;39.294509411689276;53.11750487840433;52.39420725945407;40.333568743679;31.626323040103795;47.5491842422277;6.391470569760275;48.93997260856757;24.713467022414644;39.26770466701453;14.337850005420798;6.997483160174494;24.855455057757183;28.75367705003146;34.700731508225005;42.46267429014119;33.66258613887314;21.423109565286204;12.605372054901235;16.960923161688545;36.67909529927091;38.7017594195076;28.530571610893443;27.942976749872777;11.363835624506866;31.70678075721584;18.979261431603913;21.009154038826583;50.896038893027594;23.63524098378834;23.95111736464632;7.607799250455798;48.98791414816213;19.518859803875465;11.289606090130762;39.417312318275755;20.67537861474502;26.872208715649215;6.353155085591219;15.527160904097054;17.47703748635294;12.16832496853925;33.464332715383165;10.750735968022475;3.56028148388712;13.22772422911491;24.186659286890077;50.71588237384436;21.74749413356232;40.397691839425065;57.10899665235462;15.367315258215015;41.52041581715072;48.849122370685336;44.768482354804014;44.74103649754471;19.679593612354594;52.25882208202915;35.851318163811555;31.431526330643084;51.996826213729975;18.700086451306852;35.629599559337706;19.986615116255585;21.887967641153843;24.937396176800885;30.914375597785316;10.907749794846344;5.723574472172004;26.09162626435519;28.85525766024655;27.304653020787594;9.220928432195633;8.226641222221664;38.58685824046966;37.59221616352968;36.27349624252445;38.375747029980914;50.58783765567962;6.752864911643645;47.30575546737495;32.40288003220448;52.216429587704845;14.94364375527127;18.920374186299814;38.684642118202355;6.913444127569543;45.16227896667002;13.304872545209413;40.637327767952236;9.119722725754272;15.269688295512683;19.02430856506981;11.839002146710007;25.87393298866963;46.12403224282616;33.367231824144646;25.11962749252116;23.0082736636739;15.707205870041802;40.94214790987901;16.68795524657935;49.55631151655795;15.614987728719306;38.54591154600585;6.182840798576554;54.42695865527988;12.22893452634648;21.446616214571836;49.61498836521417;27.071274781921208;47.14164627692483;11.885182162772049;25.95172091139685;17.444232636787312;18.479968793023673;53.360132202049364;17.70928518132617;21.773448721418625;44.904063525340334;50.349799421370626;40.48681993257871;12.505630534128308;12.066684390102674;8.544789307522695;10.704748743483693;41.556374288831364;36.75436334622962;31.170745022797586;35.9947618842163;47.30462120304689;14.919416183109096;41.045512608893524;44.73130335785378;5.0952291594900005;10.41377483216773;23.76724752767185;43.58484737341265;37.87844911003007;31.803943199124237;26.158852370200268;7.994076530292406;29.131479448552103;31.89741926614988;21.085345338647066;45.85817849698508;35.32387207384229;25.05254991578294;23.458664804106107;54.052633370513696;24.052472811036697;32.07276792835163;22.568257834371767;9.502186104021392;28.354092703534263;11.219041291410576;51.09255509902305;15.12332903710091;33.22120339329406;7.665800704782142;24.44903529119907;52.64772719708561;17.280729623062722;54.59346305887612;30.881222399165672;13.406031159130714;29.13896215552467;23.09064182962336;34.13715393479271;43.095315993640554;31.639288297508514;18.140652345235875;35.47559473412073;12.649024394102526;8.846377537746857;12.896391966709603;32.307847639315305;2.307208689823014;21.240020079848634;33.534020201111765;31.489157732123847;35.11152512382668;14.235044346775238;19.187862861099056;24.063250878245583;11.27283053232963;24.306839261573526;53.2592003468172;52.641443549519906;13.290630832717788;31.273444468213103;19.367905768961627;45.07975753139155;15.696622747104641;3.934174194215325;32.03693472601994;24.017322081227807;30.28148078765679;17.201405633549182;48.02484768219955;44.95904032178501;15.316848836106303;13.74843190384283;20.084137718580603;30.77155898914837;46.50831068025818;38.22347039614263;22.95488577125083;48.117219697362465;10.085434183115147;2.020925016657241;19.17739106268979;35.758111435788834;43.97699113700477;21.481251892870898;45.47768451099392;17.486397719457422;3.5373907580683204;40.87964538331183;6.145013782354506;22.536336590350494;16.801119161757924;6.419958346511059;43.961430227072455;31.326888549557335;41.235810481483014;3.819956334362463;34.28593729242092;43.79209371970378;24.376220091162054;27.632764026460514;8.102035052187036;15.051657384239848;10.654738643850296;28.611676145313858;13.73712264596221;37.889842746823206;18.641310238917498;15.297269849111412;6.660684255025283;23.06724960243601;26.952734172278383;14.347011035927437;14.758879860132135;27.826562763017407;27.018623747042838;0.27952782052090075;42.308788710457094;20.228145779729047;34.5662889748454;23.249307545911158;45.26021744669044;50.77113186591301;30.41474983047858;49.829939481201805;24.31301146395502;54.5343610957818;11.318776868340093;14.766212197791946;12.384506311276732;30.975353639828732;12.695953857891439;10.335822641660831;38.86181223129111;45.73269496487287;41.35757256976187;47.849333423469865;21.985676869506733;27.66502168634379;48.65274922190231;14.470382952730017;16.00988927902855;49.428573648439325;12.867123541609379;30.661472369822853;12.38778749205478;20.245100965085058;0.9619945923372997;26.926327072915168;13.611533494504036;33.819231754099434;26.94014171871985;39.27165022947561;25.090541324562196;4.494502842204171;40.52863219618437;9.523000363349656;50.67431588514264;32.59083166039831;43.037661859054936;31.80292378563569;41.1964970324492;0.9547443990235779;4.510233043963656;52.04546903026964;19.845373680637046;37.67068043549064;23.957528126168725;3.1876847746561667;27.57602965346911;50.74733907664592;35.692053926041474;24.09622287749905;18.374821818377256;20.80774642720268;25.8590915224824;45.704175481126505;23.26916716213294;40.17647598735679;4.291657369538205;46.50557887843835;11.033193374817145;28.136972686649408;35.296409506582656;20.78284674669445;25.272456440642813;0.9502256383025647;49.029515891616676;49.253502211152295;13.344761430724779;11.41325055540437;53.75036958452558;15.21699455163236;47.24588037390853;1.7788335477695667;22.35397131626903;45.81878454258943;14.17455210805731;23.927073806875473;23.619305528600805;37.80734512448917;37.939818133337305;14.003131752211894;10.171956808201188;22.2265064520626;28.29636160305596;12.696370643628708;24.643857039197183;46.609661672243135;9.502102751468927;5.671667656959923;19.438793114619152;40.40383226886834;27.812815759819944;24.95545915496492;52.81580321999939;9.730882751544;45.03298963046541;10.202966524251867;9.337192977399242;41.65617953667721;18.131240282025296;31.407464859920797;2.4173048164171758;27.485711802704813;14.832428676472365;40.90593926444793;14.40804847370442;49.82880519609504;28.45027597236008;18.367085713773783;56.961095369783614;13.004210644108532;30.8251257530217;3.591713956435498;30.240225802625726;15.101436251854272;51.895600230393555;31.022797501245744;23.172301934524416;18.582314027739244;51.53605892191996;16.59838853693406;5.8832566801034;28.15334845888518;12.422555168259905;14.222629571609183;10.565446631461365;21.366107517281193;19.428075057621186;15.931323108969611;14.126441599247974;19.70935358843301;11.34970461543773;21.87396055833998;24.659288212471324;49.19860983620993;5.230064095777166;14.62800443381222;35.25597140101575;21.200999141484207;2.631242273748053;2.987688288150489;19.618687468586863;45.504930965873264;22.36116079590065;46.515639528267926;12.796697147204847;30.78610526496741;10.206251330227998;46.70949183416969;13.81459699890664;49.34003141569707;42.753457137797085;21.416932268536865;17.00100001163328;19.12482833023051;47.11111447988791;16.065912065532743;21.368824270090812;10.575333650214274;14.659664148628615;44.1475339360931;42.913340274309114;40.12471171627656;40.98299249210492;9.503546715232687;53.95796505901589;37.82639357520953;32.630626315245124;10.302081355179972;6.989190318486704;28.711939022162746;3.2647653391310483;49.282442500614884;9.922220618739306;15.493878931724923;17.335682573728207;45.79773683378605;13.350459900659692;38.555425118368085;36.13685239766255;40.410724154368886;1.2259551551177819;27.70883582945876;22.347061832334468;40.72972672784494;37.027550002588704;17.233307743709197;5.282444663839465;37.94153009489746;15.26617864602678;21.793681729003467;
3.5283094548729017;21.706811435640745;41.58732160604562;35.79629031074449;44.64973765990929;0.0;37.31382753222585;4.4665940708685765;25.601213528174732;6.13212185358544;24.875476015708983;49.01814783616716;46.85730939355721;19.240270255705664;29.873674335571554;19.94101226849982;56.54065148308771;28.769109229037547;23.841270819247224;28.152068630923793;8.908319513274318;44.745223923023765;33.84646109566467;55.28399137000602;39.635905507830294;40.68156182397661;2.3636312590192277;25.961828124872543;25.833611541762217;49.31090742806282;29.403749799187015;35.76344216709412;32.999062546727906;6.3835756244785875;54.60101802332026;11.253954816330344;53.791533468412275;9.330720945037605;41.965288734002506;27.23230248254389;46.18161583536031;29.13955368848765;58.49262725632833;57.37967596021902;13.315269377987025;47.17857815196547;22.499831861448776;5.736411975654644;5.29519471120579;7.992790198371048;50.41835988355228;26.393024529018113;36.723204831744724;16.169968571132717;59.818902669828645;28.50513608238723;9.946389484952919;17.28893459477349;42.170869933898736;38.069969982804075;34.84694179903805;32.19345009812457;19.551688472471906;40.988998211249424;19.66231060314966;48.012036170707574;11.225651894634705;50.80540140732233;35.76519462094068;32.7808437132416;22.093320480594738;31.539491268683104;28.350539577996;22.02386437468767;32.94623254067004;9.187277319857674;46.02861855390595;37.47252414213369;30.739841592147833;32.54934860771263;35.965127639450394;61.104607876066375;49.93885516910741;44.787082937201255;59.48326352323182;52.66012683186223;59.003029809658386;48.287068534254665;29.14816838562554;26.17959106181477;5.392200012206485;36.423144495013936;27.195924002716175;10.16644028259669;59.46321071248389;24.985928042170176;27.44714324078156;30.50225560948633;14.170815983036709;30.543157179850954;60.899989606639274;6.139240578723729;59.20972142748611;21.33999890390108;5.521473451917139;45.30344797779671;31.985017080106353;25.0692633218647;5.499773570346347;21.3264867371605;30.05948897409901;55.32274964794998;13.914554370350173;14.151431982508662;29.546684653867384;64.9741239847072;23.67878395833158;22.77156710760055;61.88394899634125;19.068531541233522;39.09417867986718;12.000320285502458;14.381851714928374;18.545524223348867;12.521457650024118;27.66940449568306;23.959690265957395;60.144027938179796;12.19051429273554;25.99860437309639;54.86990961582419;38.9366223334844;31.87862985176485;4.048648616860415;11.059668512465331;47.34153349275428;28.590884877020592;46.5691731745251;20.772611451853155;22.504107951910868;50.447939919505565;28.231298562459845;50.91320853504856;22.391055253526456;8.057969659035153;18.82835145243072;15.330079058036437;34.42575301693632;21.210411689394846;14.958073972539347;15.403943860666272;27.99371159900279;23.759150020554923;19.57422866161526;9.79673587138736;24.69893963180443;51.19327808147994;53.22542249466396;57.88692739619993;36.81456579638738;51.63685456429477;56.657698735323144;9.923087166663281;42.727777080277484;60.502832288405344;12.006321012035967;57.612354491839994;18.854676085915354;52.9569323381982;59.69442504333953;44.55345465422248;34.24149418524396;30.76755082696229;36.755781178477456;18.072570517312982;7.729356509032539;5.117679543419322;52.03625699532146;56.20135640387447;8.654389930445166;30.051208897541464;2.9169714915419354;33.865010804661274;28.839632649530504;24.041490439039187;36.66856274813214;14.243848131754278;29.65479924955131;11.619092317229718;18.477118333133657;4.952530476718098;9.699272558357862;28.855493395734253;10.010348311718849;24.57879854217753;24.31060238347432;31.460154654341096;9.618505829673651;4.566209719427217;25.804353526879616;27.000128912440825;27.272929404356496;16.33382787821796;55.47565484695806;52.584144672507314;34.64675847490495;16.159417243308038;60.760170336682776;14.294789706925565;27.759936520299945;42.11431384483926;13.8148726485977;33.95992848660392;11.364278620661247;48.49144683840931;40.28006906397747;40.0833291885058;60.12670345058766;52.67232251760557;60.11742069775099;8.659049979266925;40.36942346510048;19.189453702202954;50.76610751909108;13.247097592930928;39.55541679052979;12.089746659762792;21.671318923991493;4.282391512475942;40.035684390505416;20.904724894323795;21.666282862376903;49.10300577722652;20.29129755802997;41.112189451651886;57.956443215766186;56.35736537953967;51.045082644653334;28.217484358291106;56.22439756993865;42.844507896278145;19.47563258248053;51.8495050834024;13.110161850653894;25.35734190276922;5.885549838132722;10.99743337049291;15.154027052900949;21.781758874822955;41.815177039884844;3.074641598365337;44.463886329649576;23.12989293771024;35.5202648707419;17.42969861223812;12.33123500550285;12.875730164383437;8.48294642198315;50.056898995828185;16.300866499549002;3.385505760661175;54.64462062397476;25.46938275948202;52.82705010205638;57.78079257360265;44.35785879279293;20.040533853074848;51.45114577606631;34.00641278691247;44.804486376537845;8.71764413945078;25.427335712304878;19.121010035831045;28.539939280264644;39.53999585357015;51.79443807386899;54.98004628739495;9.820515111844191;42.80190511876221;52.25401990351678;13.288469981168404;24.951182756055783;8.635916949208843;43.574176742742324;49.336867706984215;27.98504115226629;10.099917543771575;36.62665913400663;53.58885409331844;53.05089188373079;11.677196265952208;23.466050658061697;29.149926520693075;49.70239725249251;2.0611579440615793;36.72073296820137;29.701356324317636;45.05615023800893;3.946323899903636;10.599322937857655;53.741454047190516;57.05710083668634;35.27043380996033;37.79321813661522;55.5516934604964;19.931063276442877;41.27947126569959;14.977274421726095;60.23392636396603;56.491462845834874;17.952399383580296;16.779049711871128;59.638107425193375;53.29954693601281;7.392063927239501;11.434419755668735;15.803065678410563;40.54747201923272;53.03494787274301;36.89889403946685;24.62695219177786;62.49146158507909;18.943900692913996;36.133547672239104;45.06462212676206;56.62206258177163;8.847007106445178;47.6596027222669;59.82996978810174;36.05644973827898;48.571489016848446;26.32679773166891;11.419759235702504;24.706200755977072;10.755580984664771;58.84279529332717;4.022164333740077;35.223188355106565;48.104347592306716;25.789645975797537;44.60851551389958;10.257475947807116;28.799972319211918;23.74960314949969;33.48272540981066;25.74304559754484;36.96211913041311;54.5470308630351;14.612972084779924;31.568997756688873;61.14493298561023;16.853763222062238;46.01483169883686;54.62278135559603;14.618393795632219;55.22011281094065;20.44976525075481;31.161004587597635;6.936171445404307;55.55615356140419;19.952401755364704;29.202168856703572;54.18745050236753;58.68037076468359;4.008732580377927;16.24137846010137;19.060550728572885;37.46237458379541;16.25262225690701;49.1735281247684;59.72625580447719;40.66025930823426;58.1052192123829;10.610553314262916;44.874126210194;44.728848232378546;48.392239906400825;5.905263638437439;48.88816865386158;57.6515579782633;22.456687561733528;16.903710668207804;41.54866539494464;11.696541759726916;38.57810038383962;34.80741016166843;16.235230735673984;35.33445896044111;16.128485770122428;8.599108893551287;39.70060444875507;2.1221489427241313;10.505805784808047;54.67688186509465;21.197265672640405;8.923030668881108;22.29806404103231;37.05884732799619;57.830762385357446;58.001194572061785;19.415990955426494;43.25289265536439;26.9638446343888;55.41015426783146;4.702219893743396;28.660267311996055;14.312328525297994;21.213283339024695;20.591361953538954;47.85209582341532;33.973434559238065;20.98709307883153;23.216534196562414;62.450733629540295;19.587013866137355;37.0723779419064;32.341829962397554;13.721798523295876;58.436346190301556;25.339253679687882;9.898884784124434;2.3387780656959993;54.09850782356811;24.885555060658653;29.62756232014105;39.007344580667684;56.29433006711044;8.333401603888568;49.878941874549774;43.57706012915302;31.88681401106143;45.835680283949046;33.780141389291586;46.28141848177316;35.40070226364144;45.908920680980785;32.31045151330733;33.17768289175184;50.428871045161515;15.49662093027113;9.55960439012752;38.455358107920766;41.39819818257505;30.92845225618914;5.472680206634224;15.54937736912733;49.381594430289745;4.787853723504768;48.622621012722185;25.189793959344225;56.80203073591351;20.65106185915637;11.756119093189946;13.092769785576396;14.202498265082193;23.449694209995172;39.23457581552013;61.653022091391165;55.98510055639775;47.95612664694291;53.868032670085405;58.212976209075336;27.437115397107792;38.98882867613176;36.35729038377761;7.709789794764996;23.664065215852172;41.235854832324264;50.7943525896168;13.902793070949507;46.73960555182063;51.258922647641256;28.76116442656226;57.06027602812382;10.599322745225084;7.521027311907535;7.115387842318109;41.63665151923157;18.828071028573053;31.93801181679773;28.04061987739814;12.00718990505382;29.1239249008049;28.843175430714794;48.374404093692704;61.48700030845997;38.24969886581323;39.32819602654132;39.95474290400532;43.71325845768227;35.23941586569038;50.249537704949866;8.276831118454863;35.800129372947026;48.03598807706659;2.052518822230292;44.457201715882356;14.013546038431409;58.123020951575974;54.181239363740445;47.89276363205908;5.740544708323686;58.221193919118825;19.959969131144543;41.57346494301082;22.800694498974995;16.30549208374106;24.058283026835348;47.94003624162117;37.25233456998106;28.825398172861494;61.06575004495821;18.12675151047815;8.46309253894779;30.38297211394407;38.123378063064735;59.814104568368776;57.153774583278;18.277499673641216;24.965436329070826;14.551692232630463;59.70079790493314;26.797395672045788;18.80796239560167;38.86976404479105;10.353976471112032;23.616568471566318;37.58603723813335;38.91687485843105;35.979615032749024;9.432932189025;26.179695035118563;47.753595423173365;43.80109935062969;9.033662600912812;39.028037474309656;45.28614478864857;56.931241532630544;23.948464099338903;61.86428672155804;14.70248838209228;36.59807331596553;20.678230976391717;52.08073790409789;26.446508202290875;57.60760806623422;43.9268567673112;52.77324833737232;26.026796378332968;53.03418877412676;54.91732935709786;34.46688063264071;56.552071893273215;35.855876423729335;57.54871139511971;16.40936021413837;8.72559242801077;16.990414440297066;46.85950031079528;21.860480806571147;16.17515918186514;52.276970324122026;21.62306908978445;15.300067136748796;38.33754096866694;43.580759047642374;11.54932504294295;18.439706511532826;54.30798985268623;6.1883301779289965;56.409748528864384;22.047089538603814;57.74114132075495;58.306274470429926;34.793189816115735;11.451776665429446;26.295950871599796;31.871198433528598;55.6359171587092;56.36513569222554;24.52293820325917;26.542823940552783;28.906866613772095;38.16461784829186;14.835398926242997;20.7071554732664;28.042952832405117;8.475919754169269;5.5883851851929265;29.806928562993203;17.43781329016503;28.632166682695416;10.117642900947638;45.06757634432758;15.497917562120728;14.072909358145578;51.88601500114381;39.88921596704155;17.039535842511324;1.5882511361135752;7.558597565135035;56.51988802486403;21.350047158388303;41.08737036430502;36.923449387552715;27.511399699399657;3.2864801835193793;11.819012730279697;36.387520645811904;18.162480228952084;16.650048148859998;52.93193392818506;48.271539929169734;38.18666622879949;24.567867765019866;3.0623348695419006;20.97199383997051;9.228312434042943;30.443413178167386;47.62854052161014;21.353142961522884;51.70855385719656;30.060288746518367;60.91809265976071;24.48616105674115;6.78239152359594;57.571778719241834;59.63634094794037;55.31350388063035;59.72407429835019;15.700577136561371;10.899761998718919;24.98481667262835;7.624462971821353;13.76210710627156;23.38758283674476;27.162868488234583;62.14710176331588;48.43015680577288;35.33172626007801;5.687076681932406;11.787819943407861;55.96455103711807;43.02284316217785;32.087597137820275;23.15900052713315;31.944363165906932;3.924433223066457;29.32327459930403;15.778117252479738;17.707351547831426;58.735603285911324;30.27080705794472;31.10799196269891;26.133819781851138;37.08974923406476;33.265368548459996;21.662767757736088;1.8725981533816274;30.912243341630948;39.897678480783355;34.02647102798022;10.251012147874626;18.706629133690225;9.093922260595281;37.79663383213043;52.77187966636628;47.03158192247893;60.792880757365076;45.44699053717776;12.423151354763231;27.757336283095224;21.422777162482024;52.55534872959394;38.252300594403685;2.239037011845344;44.90766775877824;24.987116569929253;49.75241905677205;37.88809968963199;12.460853912361772;42.96592403730593;10.278781276355774;4.937161177244379;23.248940033999286;26.78350945319009;56.96711770621681;54.5742286807909;25.363629089310027;59.99862110425373;36.356244731675766;16.55916294635857;29.50936392058749;3.452738931486977;55.98228520385818;56.96902616796554;32.663221747435564;31.417312002087932;29.502364184609668;38.84873081716873;36.609628914073205;27.50348268740711;56.102709393534965;9.283164897637231;58.35313589835526;48.70275896231698;40.94696663743564;47.71069738776876;9.004034624519818;7.433141292986419;7.9741325844331366;57.04735262964673;28.010197517118762;51.080270548315255;57.81292799080165;4.892930856182774;21.937704626882205;22.386108249219983;30.016676599717044;3.777876716362098;7.122855179356505;8.493451668365617;9.674692968893728;54.97770762726639;54.748314983573906;16.071385568086328;12.954894879596194;35.78945186499661;15.575687364036371;23.147953511137484;8.056211289033932;27.579995945687838;14.361838677875829;49.2881559378311;39.719334602063675;36.513125453553805;50.095442196828735;52.26938188616692;5.559629320058957;5.926804931640074;53.949967524025276;41.54605869167139;49.987532301542856;8.999462164284688;43.88779574766073;15.591432685712826;22.554371524166026;21.999074247998834;49.31282970765734;53.64617124819497;46.4096617271453;28.33676339748247;48.552276525474106;34.91580530896224;11.27877306322097;55.44264860219032;37.327506347627;57.128527483719886;9.529658843983551;19.486576502427233;26.205716054882558;48.66335639937299;23.015727040187933;16.59903486619447;38.90630545797097;4.838389918826637;39.15022015073377;1.5398127465407176;31.269266504911613;39.72116080792107;14.792604588744231;10.420296354338884;5.452647488433533;20.97175771957784;14.871916991317073;8.545868825085982;46.030087874308;56.069434189637434;26.12933078299679;31.308563033231703;21.258052995220417;29.30630416363383;30.977967294647264;11.748417789115965;7.9547700798372585;45.42110448535532;37.534602827711204;31.78644218879884;20.89162770135013;56.60760613664117;9.837195588814513;14.342440696291495;54.08518334069041;51.024400407147624;32.83412219775716;25.549145880695516;33.473672870493594;10.143115363670882;54.53453658823664;38.19137735515146;11.032443530089603;22.50618030517505;47.99806072192298;33.27609230141738;51.45236992893505;21.270783416560622;25.026287431276952;3.773879068487353;4.9120373299341145;40.81069975096413;51.2435494698178;47.52591457855189;58.692887588937424;46.22379031479981;54.59458664871261;10.829635036965787;12.245134150035378;28.08656854764739;33.891192468802636;19.280705738641224;44.043879452129616;11.83971915885095;44.21545383320131;21.905429487215567;35.77316751242341;17.722589438574047;18.87856206617776;19.076391395282045;11.28081030217132;7.17946363582334;53.189740981911925;13.250264216975381;39.932299859316686;29.496219483222195;38.264433901969994;42.4090163623906;34.55228202065353;49.03026605303314;17.67166823458094;38.27068463438684;54.00043847035017;16.14259492972878;37.13542000813083;58.284936357239175;38.32024833098867;14.427521733084214;20.61987440865158;36.02894095881592;50.29867090283827;34.369163881435234;34.03881632267263;39.58086117438674;46.61015455422272;5.0437787264943035;27.232879597529223;16.777903424677323;46.566599116837075;34.9167900123865;42.79342196986012;43.432675151941034;53.866773139401445;10.667597616580592;51.958398775508925;60.84845647373536;16.49594649938903;7.805609338884673;9.799141526925833;57.70743396658343;25.074394629553705;8.062000271372249;21.883371106395398;10.233176110735515;11.691336204627211;57.04719203792729;47.53554494311222;7.707757734685165;20.923340172411816;45.16297148694063;17.450694835610893;24.46834875764253;18.874887973240675;57.121357409726656;25.32060058403398;21.777711982891486;21.196689693834458;21.748021717901395;21.742886481737944;19.65665780773736;50.618496585148044;62.79081756467379;46.84599546610072;34.33512419220163;4.067768355663159;2.828470935396699;13.201201690802808;25.8101075761299;6.782795558635728;3.581115075763626;23.774000002552203;24.18125230454226;27.081454421086097;7.545973100727793;42.97057477241721;37.73238490864554;16.638100096578984;58.54264915586745;35.31942924551288;12.839211119580959;17.511810815772144;45.43002140821942;27.682722775102302;8.37898200059301;42.093080593364675;10.339530304706834;40.21131929527959;8.910694540023933;55.71717078292164;31.698659079856853;23.808125564246232;37.81551590163852;30.948550019669902;42.23301405703743;26.274461052725247;46.63758695376925;7.652769129896936;32.03087579794432;33.070536037635776;44.154916728314674;12.389193477143033;49.84281144678409;17.60159649775555;17.874263616188586;33.74627309004969;17.732329760742793;57.63569654169567;31.40380382973414;56.038015387943766;45.18222283774696;29.400568257523158;18.375875906349073;36.21445062277386;24.54313682434468;51.121105900111054;35.727584398973576;56.756815522605926;45.591315672151;10.778269587680407;29.205959441290585;25.98240716619847;23.923015201323242;17.055472002320037;15.364440941416124;48.29433677171207;16.53254376118264;11.6884868673209;11.203341174944946;29.133546298765353;55.98846970580684;33.860790958573965;52.78107465012297;31.466926280324817;19.983912065160233;45.76228367664287;54.23759904013911;54.6637685385181;11.731026606369937;59.13192687175064;63.34378937930642;16.641661832193634;37.00495432193282;45.21082183822158;39.77241243621194;22.886701539311083;49.438212875778426;22.78223795510475;39.62651580106079;30.420909525891823;15.556370046497843;59.779884723483555;47.53630029138539;25.21295851853177;9.978697329121916;6.128144338119014;60.64908925705139;59.15370566642741;60.29066023902596;1.5323073014290054;52.74969496167748;56.37283257380964;23.95854637019422;46.34919907593123;45.54880471417517;62.54531963679994;23.87198154735047;55.027738684800894;29.929690937338034;31.50978245351942;29.638755135731685;55.13400071919238;51.13907709195689;21.18117775800768;63.50993470867252;57.4514788376686;22.821299060641454;27.398321898993192;27.35824870216395;8.183033999108673;7.004877937156111;16.069233897127038;60.85169458431227;52.71285050291864;44.01955032333136;42.011364693295015;33.7988019973851;39.15891172366914;44.73315308922272;3.8158752673923417;61.6274465219657;7.750704224736151;9.905690384148702;48.49418057974677;38.183106003536516;38.187767193925254;9.005453601648984;31.705465523505517;19.13089488559821;6.330358440926777;21.18714849075146;20.44828729036109;4.844720184547684;7.922830975891829;40.299873828199935;50.267381924159764;55.14600836622856;7.99182138710252;3.516666371865153;2.989090784806413;58.40387956588854;60.21395601461507;34.60885181573343;25.460046929083884;47.77545314813475;8.865820725653508;52.94413727928249;36.65944100683597;22.75949756795415;50.61065280643389;11.492227120129748;36.03541320861142;18.16980301980154;40.96804377292818;3.9000144174713136;26.52017862766268;41.04927418095443;38.01908286557378;55.61570267904883;45.62110543703444;20.391354087340716;12.631611796039536;62.28793514507863;12.304587519423961;24.56399321264797;55.103919710171475;13.40545174516844;10.231386874169136;40.5690320071922;50.16139617864123;45.148337956962415;9.15179300227904;22.52263274205506;33.29826497802044;31.619601173435548;59.43006647856745;42.058368881501266;17.987515525007645;44.41169690037444;28.707568985062455;38.78525373777295;47.038540405003786;15.19019157583609;40.753320341574145;50.22640793918958;21.12565077764588;12.670895630128792;9.598240843417111;7.272744106536187;16.601757807877636;34.678383522546696;14.582033716238582;8.106721119868842;5.696325889834905;47.81421193043863;46.99247302600416;36.8493792421169;18.652014665626297;36.69458074654301;9.648369587408409;56.622489779692216;8.22351697514786;51.64345750512457;4.7962673916731084;55.59556189813428;34.850722313502494;43.93887905182221;54.63058498792245;29.912987823774714;14.50174861129467;45.167709532613394;21.45678659275168;21.09345840147092;21.603093450643257;55.05057874070871;9.415223113096143;53.37694804096812;39.50390975432765;31.516592440922757;22.187695752014726;11.504914422493933;24.994470710234246;48.544048530566656;8.501630886766275;60.69419698003621;49.96930779935359;48.89217041028309;38.443758916090786;21.372454190550137;30.82723466359942;45.33179240930745;46.11027816451697;27.01195053504395;38.92801573504454;18.97473695222899;8.84134707733203;27.91674903278236;4.68491606115874;16.667836365896118;59.59910697137912;14.029861622281045;27.07264492943222;38.49863462950604;8.331183452991917;49.91270135468551;16.34005095195971;7.674778550562451;41.694818877828716;39.24155803397095;12.853912812595807;26.04692256481845;29.104409135104607;40.12597111667853;28.099069629791636;47.38419076764325;49.84899870952303;42.414650744865604;33.729110144817824;15.15659067389127;53.55765839450534;25.823125872908697;9.530448371042391;10.155431433949703;4.523690201039139;20.14637920426373;16.374746219884813;38.982143795128515;9.637001911472456;35.017662637251405;11.379593775160648;55.09994652699095;44.122202718257626;20.102855591090886;17.584753605039516;19.641028802647025;4.151467397775707;13.216857652576016;27.719162198126092;54.706502123987946;31.21478391344497;20.067248266059877;12.288855211958591;36.900224028338265;24.937183601061626;54.80589665144438;14.828917907578493;57.01137774425719;54.2839810778957;17.62737024437232;32.08916298678671;57.19905535623216;45.75136335699086;16.85575275422527;52.334957158030456;51.70567273295174;5.30525077359928;57.43485247069656;22.700682342747122;38.38269571813206;54.89615936039303;60.41459800038918;32.58856543026841;12.326504421555168;54.62248476496838;46.812392317942304;54.31455630738844;48.52287664282847;7.744076378730065;27.61618614668189;8.957157682561212;24.199479565148934;55.65637420734105;15.763232730829593;8.762707657998094;11.964260391260304;8.256545997128653;26.4605625458222;10.655350026126948;21.336468314562918;17.686298400286933;12.785196211690614;34.739640992371676;9.718438200135381;53.86559771287754;60.166204101575424;61.20021068017263;13.814739421506406;40.434531382901994;39.12573690634509;19.43344256259768;19.431109357224077;19.853785888034356;52.62696616736578;38.96585015481332;20.906485758422072;22.761954940757608;18.381220627788295;11.025630058445147;7.887997881276968;48.527862717379;19.90187382347434;23.376885124350682;8.79666302878214;55.38969984534286;50.260789176727435;8.366947447775866;50.29376745751476;8.335455490022806;55.972530627322996;7.039694225318072;40.3506024304473;29.449475691522533;28.185028796384916;55.71540305813653;21.889220723152246;4.187319813900576;12.661368287584018;25.73858265129724;49.72148267711665;54.5692462411938;3.8689886932351145;59.9106626198782;11.67587630002105;31.374033722567262;10.102221944133442;47.81205522950613;15.185760164216193;37.07509303578903;45.01403861414633;9.224021601194515;20.794604684920632;24.375195879342925;36.28380997103975;61.35938173778984;52.08096400677765;53.57378178450136;18.599318627743873;58.81942782179587;25.12186206608408;23.149378538133995;24.18098719534238;15.360045630215586;52.48777226297869;56.6453073370087;51.5580775351712;54.10347005705585;18.65318743567838;21.87038931980423;13.99783902742997;9.959694689957136;5.364268663137356;33.510396693432824;14.304999746950939;22.99519798079832;41.68126897247789;38.87351679302712;21.267170777665967;18.119612611602747;6.9507813539938965;15.234450125508337;63.44634018250538;52.6384728537818;15.817549549459553;13.505112441991303;27.272814863141484;8.372593133986433;27.47040065065603;42.33574266350102;57.37990994630832;16.81606608944646;58.21317573941478;15.518615750351232;59.3078165686396;36.85011504821994;18.200124416154758;55.84773135014746;10.889916701289582;29.594792831778673;20.866454857136105;41.54873059750596;21.361426933384127;10.958568826231481;48.91896764433981;21.83717014105149;21.217306619584523;32.415677445728974;16.031376214432317;33.55257796986406;24.410759321919947;23.431941334325707;16.70738351088996;54.296838968241396;9.51209700977161;54.63082209116855;48.36738860098087;33.540765369533034;20.098382161178378;46.017740911560615;24.368560599204876;23.691996885188853;14.05095726686634;11.592131471632525;32.39446758805226;27.366074777518634;47.50334683633094;48.98799274127558;20.570298729166552;18.379079524833433;12.035013589816426;37.538653232872086;32.87476289583752;26.737035179638188;21.531379731032146;58.993440346865015;41.575906163579745;22.06037672716767;20.65982213144241;19.365350483459515;34.3233804590312;8.245537386614124;0.9233302882915876;31.77271380667934;31.51327301973737;28.219419605072137;13.884718846545544;20.264790303088553;9.665193645764651;23.76503009366279;9.536057146250894;51.16758495284772;42.66229057224927;33.37489754731055;30.481741086097053;23.331851242704555;40.83310189866348;5.245223898664487;27.279062312892705;47.66223247024442;6.299210793638688;50.76707326149468;45.84501690226625;35.16462207900603;39.31407024443116;1.3647374517390873;13.37263722235151;13.831021134966887;42.28955196144463;25.96434836150362;24.91935287452753;47.33064311191185;41.776984221989345;37.201759155573825;29.703459340614646;38.29736906659687;18.582443424207874;32.20150578204336;23.943365038994976;58.27907984269716;56.48621081334607;43.33045999759692;34.71797936505582;41.649941356701035;51.26699503491794;58.387998649415;17.10263665114213;18.98204647986328;44.71651618162593;20.560881111307616;58.60183493160682;16.462225705812564;25.33633928162356;24.65974621464268;11.88038426737308;28.805727192522685;19.97891216986597;49.89839965455875;20.803881295352923;45.413439236087804;59.33100529623642;55.51000892498652;23.77574706288709;54.08434504481235;52.92209939878053;19.55342552915059;22.470514727175;8.972327407758618;24.861779224509952;24.789338204836614;30.34022233868418;4.2510024936949256;33.42458292502331;50.06518320288532;17.331508269939363;55.631476453465616;17.086443108389098;47.138466494081115;39.346280230472466;45.27302084023335;32.642776857522044;33.83816164052427;11.56866467061574;43.323046808227;26.851484128855695;40.44193970818872;48.54268332991536;4.82957878577613;39.89420935155229;9.002460426346783;18.82942616881658;14.641253004042499;12.970886702869997;9.853291365912451;45.21682639510836;47.168552423627006;12.582882258358676;42.582381989942256;14.609129301295958;22.841955910185924;47.47048338037137;20.697013178972586;19.05896233919467;29.42598317668977;59.09833724231058;30.383724170810193;55.51304899592183;28.99002721502631;21.084465962701113;24.133384212829004;27.289027216934556;46.852489325472234;8.779506617529268;36.83703168974375;64.12779183753355;10.139793824733339;35.64200911536516;42.78538932790737;45.4867601026064;12.629462591043987;22.434896079788007;54.88155701175427;49.933265248726386;15.199322690150074;55.394549320674095;19.93374958937303;43.005119326868645;38.201478103706776;20.62948393964102;33.35562126256187;33.627396516010045;34.4493318636579;27.16953208257491;6.940805609947859;58.45282316858016;41.77553368232179;47.15157524546686;21.776025346555276;57.02189505771802;40.87445542004318;7.759591568026266;35.262819497101;47.65519545004638;25.855419611062203;11.73134606176358;28.812019434240774;54.295668577261246;8.246224594485493;54.377787189009055;0.4831841582789805;48.67808982896946;47.85649048856569;3.218055462867052;26.625210924782873;15.268698706412705;42.41980278503378;23.36072713635581;31.83424383888107;9.933268243623585;57.83295342795326;13.740977189365912;25.220692970814497;47.67886893486249;21.851630589537436;56.81068626331931;16.239093365763186;47.98719993600967;15.355346023633116;59.03956734575985;13.38598738318496;19.492817530700428;38.05142823364503;49.06487448106133;13.422537761144543;49.31563421276349;48.65278610167359;24.03981838564043;35.35544780260545;32.68708426394699;49.948741301541595;29.23877750616529;38.693684368528864;30.017973294546223;58.21593135731327;36.462865625589664;55.23641489871956;22.822658922029404;31.96395547139454;6.906851903729369;41.887126490896726;32.410969075937395;9.946629757829223;38.58923358912681;46.87915372644339;41.68778783274135;25.07895753404228;17.857133763226663;54.37854295611378;2.195860278890368;57.33046108296031;20.611876190318405;40.99163893580307;7.266999313884458;54.02015142424861;10.043235418342347;9.210763702821007;31.31039105322359;27.910139801888388;36.05889036164544;8.631368138655997;28.86738019006013;40.06775023680488;54.845053802576906;31.69867882926541;18.11989010744972;20.148500807825986;6.155467621701655;3.855841020652285;39.85254562370788;23.88779586123727;11.471359635282179;14.81889910559247;35.55277450060944;51.53621705675681;30.808341262988787;47.246103816165096;24.72062327862505;49.65852213153658;35.53773134509136;60.604185693578785;1.580553719135403;41.474444137969606;13.655478302041422;19.120031887057557;8.745170697082186;45.017072896607786;62.43468769048619;40.01073546826291;7.719414121102362;11.863416637990227;60.35197353274014;40.37645283474392;16.56887871135956;45.398522879760876;30.488016277357975;
34.1641384760748;17.62732009405016;7.0033951274725545;3.3873118828379436;11.10695546011327;37.31382753222585;0.0;34.475109097006346;31.483634004723097;34.77332539967515;12.560639403308963;13.791684434563441;9.558979489794732;34.02784225034285;13.8278550484265;43.782782539947604;23.069567912181995;27.377472642625165;13.511262801852354;26.056599245103314;40.43194280956275;7.431745523646548;5.276532508568377;17.97021700298085;16.050675875508723;4.020683427458408;39.676643674493384;18.815806438634333;22.87157963980358;20.655291079238648;8.011733609535945;2.8769104135302936;7.592316194166985;35.0366637703997;18.176652185729182;33.59842570829521;21.591483379117268;31.297236451056445;6.429802730751366;10.137871966123159;10.39782454958213;9.477981604172736;26.667880754465664;22.708732500248658;42.702282543178995;14.724702667465868;32.8489735376015;42.163149456592734;38.999968482157634;38.40616783112006;20.88039391715193;14.112321308078629;9.231196539964875;30.163412242775806;25.24512705122792;9.282007157752643;41.96499557535065;21.391459198135795;13.070880371078143;1.8566045617322244;4.201228729195889;9.409068376030074;17.972251614045177;4.424906725728033;25.30629920338889;16.380744729715623;26.74530526784581;13.493516631378617;14.230862788720072;5.491337968576903;22.969154133917588;19.661848994014033;11.576704233369213;37.30675526827645;9.063462236356928;37.29719595591804;10.0294645056784;13.160390539916126;6.579219268628974;5.0828597982092925;3.7063552613140844;23.95302538663717;18.41430009002739;14.286547740096006;25.00271885456088;17.922741997186495;21.719081088692565;11.220639143677763;12.89779498755178;11.566226966918578;31.924499441053086;19.330495448711144;12.55865557375257;28.12879157182724;22.75428977443547;20.88707120075383;21.15390633262569;21.201983805332006;41.599365859195466;10.048193166913284;23.64887048423328;31.877303990382828;21.9694900449142;23.23663499309191;35.56903655370086;9.44303940450787;6.240422588112275;17.92790516846802;40.282515158233785;33.52482351227341;14.755599557232085;19.03657552773003;24.477955407226325;30.163677938710595;10.291493793067279;29.243809725703045;16.851065570262914;19.066230301728964;25.71469505490989;19.063477296781166;7.25578962721232;39.69729110747804;29.677072765033508;22.267361670783313;44.58448210755816;26.82421944476158;13.58157550242852;28.19042213975982;25.41601928600075;20.377307074185946;21.542026333897294;10.096007429634595;13.274496055667463;33.40799228491907;34.36142871613117;10.696104418306069;26.332444720901783;13.347665192628963;35.48543178735702;15.310286652369033;19.0430065220404;9.792837292369363;17.765347720909293;18.193771064296566;29.41850984892877;19.870665782729475;22.0509544957018;9.344094133182587;35.977268745494825;40.004347726654075;41.63906246841076;29.140052765819796;14.970937880752796;31.326254994722657;35.40096442166655;12.616405641822706;18.39989874431095;22.71717860001767;21.81301560073086;2.9537467898653627;19.79600428844626;20.26773027326987;36.18563855330023;17.301865030132333;27.755461258077254;25.520228515160994;23.584151093770327;19.190411539036088;21.926912625499394;23.36141376663422;17.116442321996278;8.624134292523909;9.87116779888294;15.474460320482077;20.364797633554037;42.87262709931528;32.75307595901364;15.19967989614416;19.5113719472729;34.80227838621094;10.664110078107456;35.21624589820125;18.12313983713752;8.566725506479496;20.306991548771776;3.5509871730214;24.196965760066075;12.551976648935508;31.331903583415688;44.62441864234282;41.62588437256012;43.684795537868304;11.277533770828267;44.97976225834861;43.66714414149564;13.85182724519777;7.906712761379944;29.603818484405572;32.90838464811693;14.419219398510249;17.95120061434587;23.918612085853496;26.1788095384174;20.73407799245045;18.42287004711643;5.128287761045304;37.772146748928755;23.49377645345167;25.310261862718228;9.554743706536136;15.623929555734641;25.464856690114058;10.35833761582517;26.773962471822;11.392778766752988;13.15322688333325;13.64317049983756;23.15698496946209;15.35923590360183;22.86085526403923;28.697219821309904;14.801101786475316;20.400290851689597;16.697559251188828;24.641602217616935;2.5912352228848174;43.75745747528117;33.5331410196995;40.85357592036359;16.055380352916167;28.346296723292575;29.232409255981416;18.513710443170908;22.60976293778914;4.090507239233381;23.43470915450278;25.01896508830547;17.242331844712332;9.880606816140325;20.543201590576803;16.89452518049239;32.60570629257082;18.921740532085273;26.3492795661608;19.449507846716845;38.092898646686116;27.404651097179524;28.001563756048824;26.774301651998996;4.5432754154202115;34.49351279702157;10.356053441939453;39.456842016003634;7.028782410862652;34.46309035567595;34.24973497951877;44.68436173245539;37.63876435446436;13.321378710960111;26.550518254574826;37.372029703037406;19.96790730728198;22.657973177139322;16.79291934176071;20.81055980971359;10.404687939425356;45.541784910051916;16.3835638820435;20.914756853396266;16.320087671244842;28.909539955301646;24.885978037431713;43.20442303222735;22.49686348229862;3.728228442073137;18.640821205789045;18.152766734656037;45.4417202505518;5.57935233202296;15.837657007902086;43.81520171397539;46.35477129423978;29.14566872239388;9.431353707666839;12.238601405327072;13.483183665768516;29.07318943428873;18.21288714433446;20.827161948502148;20.722953554734715;39.284724384569415;45.72498048371368;8.367897511953378;15.616647886875041;38.48479317255871;8.000363873717996;11.157502580133313;8.000544831102625;38.18831266536827;26.792860797688913;16.99065453171852;24.152123459143912;12.659816318802497;9.665411175688492;20.243257615978468;20.214322254298068;4.730156628385857;23.2982925013419;23.24427035408158;22.664516917397382;20.495940248308727;30.166596122416102;22.730113309116543;22.55138138061272;30.084416307507666;39.605289705191595;21.549119404321793;11.338576128558007;19.072065926548326;7.754876432415807;13.686509762479036;25.942533822574834;20.077340597421397;15.305741997848582;7.853774649493464;21.692901320759336;37.11053555799186;12.129014954287618;23.04401001874401;3.0985901593100276;11.257663868948812;14.98998096278613;42.16901878326219;39.03886326078801;29.481491924544834;22.963194210657978;40.524417969145745;12.645065460306443;11.78383881122724;24.784988228202764;13.1014906915222;35.8658913489019;8.530566220086582;22.06294713905438;15.674940796694292;11.639025826212885;7.504963912149736;19.522346415629872;24.40583374339907;10.708435451625919;24.1289513925368;23.229799613245053;13.474731974434473;17.99457883400551;23.779867075004223;23.72358355726034;30.904503245656933;6.5240867742568325;35.03197789639834;20.719178982816672;18.476410279589587;19.92996322897074;19.827283213254294;21.41198848474432;40.72162455132075;22.48628458012956;43.38784498970452;1.6101957308981807;23.82191412579424;15.719926534839454;23.344622525366187;8.156479392595053;20.800515200757726;28.43889428508501;8.545642585614093;12.057196938115672;12.435576240010757;39.21056084741312;13.840378382804651;22.957006218442178;35.073809478103804;31.556048260602143;6.865972469105433;27.630367440330183;10.263429988398013;20.744073505352645;28.52696803671811;14.905519575441406;44.51129597865643;33.93838913388985;12.072396648765618;35.52285262031289;29.806730342498707;19.826470184308512;16.56715295949244;43.74854908249039;15.038856692272802;8.109441911373171;22.107577685570373;20.688129774366907;39.168647030085694;6.125828675136475;12.959870949620695;18.15954878472117;36.572761068150655;24.997383667183794;23.186638165074527;40.09515293580344;20.78528568475836;11.38151518807001;16.23575036482056;24.175703134263127;38.74460560789278;25.670268242147756;18.896100400127562;13.921740131116103;12.04390437447727;24.727356369301884;21.71209642340743;46.264726241641085;37.339195306197325;38.1973628006701;17.569827686491365;12.545423881520472;15.506106044066394;3.4515064322487388;23.36239956590714;45.50870736418672;17.72803462126539;10.288485328094273;17.012155689035055;14.62357353974004;8.650125918451643;13.501250979932038;2.0212369484782156;9.515248982953391;22.04883484456799;8.100555902295714;13.336610276237089;35.08522636271578;27.75947704809498;4.477232514511914;4.832183110985332;7.765605083084342;33.21381912500824;32.69591835696303;12.380143828819083;33.434704929741415;16.79856381700262;25.198639533957003;20.42674047926537;43.55872172108356;31.34487837479203;30.006616325341895;40.53013935970225;42.45005200540166;10.496378592453995;24.992996500626973;21.491644725045155;10.916150420268705;18.062701926618352;21.208078653418923;13.608225057135282;13.873013468734744;3.252622951150009;29.95734048968896;42.942082518527954;4.060033618602995;16.875798602602234;28.391687605231937;9.786971520233868;14.182215696141451;16.100721169252747;19.830774197636906;33.90209551909632;33.10590275576252;41.47450612438484;7.048406595412768;18.74857953093681;13.134225226944956;15.22160631056204;25.348716710002453;19.706767086759484;14.777381325534549;18.222865586478168;24.53354466893741;1.0006771972285635;6.7063556658035415;10.964194240271114;13.378191568802546;2.7848767800694234;12.985689413039028;39.92118290384475;16.197757661740365;12.369061021898;39.334609311227965;12.752611011471306;35.936629567881795;21.845741614268373;18.66776938836604;13.328434286051918;38.08830381712134;21.044308898932112;39.63376900073365;16.536989124622124;14.834399045006757;38.64930182225085;14.535408684974591;15.89273903937072;16.049563958690598;13.553829893306883;24.029577329088028;22.37529814192115;34.99942349553102;7.363988059913399;3.2602654020110737;23.64109358973459;19.955494198134833;20.00072936251996;12.985468241940053;27.711279335692904;22.633412138458752;18.071885478658434;22.870431137619132;5.953750659474897;33.086714235133336;15.481432933264074;2.7624971177102844;4.118891358954069;14.281512475217871;29.398589360282763;22.615740958478032;11.325478017245038;6.619290482376021;31.217345474413243;14.436290491346703;18.402647891203188;21.140971506563503;19.57431159231143;26.05995725984875;28.45381313850214;13.803162598694744;34.55052880305798;16.28603962058296;10.868185721817772;20.926132101288868;16.925810723455218;19.354700209475766;27.108351402457053;19.704800886509332;17.647136405873432;2.8827756649192233;23.677144204109453;14.895285258715544;22.365814296309754;21.997490484963787;33.36790668249009;20.702825093717212;17.01049382753608;18.077161186201085;31.309738136215927;16.03460605726173;23.667557650097393;31.997775617031117;6.193731003667939;6.5152920188233505;26.049716456554396;23.643362456336877;18.700058595248407;43.21088568064461;20.609672974338515;21.420397953821517;20.785497885131917;21.640919303770495;3.9877592530089077;33.1122035913985;11.436548563967433;23.8766556413549;18.61235898088059;19.764420014946307;16.604114518189938;13.305235293755885;15.212886846639924;1.6485135889285272;24.17877719795275;16.61651337536941;9.581343891439676;29.049459395247098;42.730875894476476;25.66008733684319;35.35909954588182;17.898228052122658;28.976378592520113;17.23229941415279;27.059479072161732;40.92255489538222;19.210502822294174;2.7245422576916374;21.024989245884065;38.88772881746804;29.763735686367006;21.96739428041242;18.898528909980044;4.246509072101889;12.210851654708863;17.700194517668113;37.29001682069765;27.21226150278509;5.504066547232894;20.65196383937786;29.52306059249248;21.19552391972453;13.881553528479614;1.3180252905222414;19.44226057933634;36.962134988505284;42.536008216192045;43.60492167821336;7.062813388764915;12.296508265251374;24.33834549591142;21.360135513646146;8.513353568425327;25.866772249175312;15.475689403613384;30.83600481232739;20.521838436316877;22.416644977270224;22.2929481571501;24.27678569119141;26.012292825860442;46.70388056805729;17.041807798103534;44.31807172511563;27.893947103304424;16.94665099726053;21.923696941113164;25.87869311822358;15.924653880436438;18.001774754705945;42.59445621582132;42.38071464279461;19.281780617395434;8.953272616018378;14.963851073476645;16.198821825709572;23.960531644738847;36.616488939088526;27.423358092844023;26.804992952872833;26.130244609737776;22.081872809493472;15.950590758099676;18.209632624584142;11.65909539151352;12.761991225564373;17.269793782685777;16.78592724454457;38.91911663897243;11.971551862876572;9.503072816716069;8.004481762684442;28.83690001547879;24.28341014585741;28.769028698985668;2.9043247136009964;16.1526878672182;11.795074856644518;23.706435170033366;12.256015711863455;32.28277153651776;13.727795252662842;39.6741084062305;15.813599813550356;12.49486111957393;38.561949739477136;7.689535892256104;29.929637042622144;19.361862787672045;5.983515952567524;28.474117072493904;11.849147136371363;30.852610244444335;32.65747203483569;40.112631876950125;10.53830615133813;21.210188732398837;19.237394102202916;32.605491399186185;23.27643850151921;13.724794060175338;40.43038674758793;14.178366444240861;38.68834097824502;23.345305809109263;20.829240681848106;21.436289148605894;21.196180971942656;13.172083987699205;4.853796658677017;9.82950268890602;14.548651835063346;23.12005560627924;46.38025667632969;22.857543500572948;17.02974500318324;4.777928375559644;10.397774069333783;43.19542505693063;32.635874676672714;31.482612275337246;20.652856542548204;27.365254565653764;20.623342724264116;21.004281813619166;32.54552901611008;17.73777823221024;37.11805536733159;19.444029553130786;34.010100081691675;41.51260863679213;40.35604210802757;34.380807394083526;18.05020276757962;17.899256764336123;24.60395486637376;24.509054046137557;12.066925653781174;21.741486581900322;14.560314509472919;32.69616797000578;12.869024229914613;24.415487376841412;12.758129958863476;4.606785186718661;16.41793515866856;18.31180004995466;20.018602109992976;39.00573518754612;37.457802791370334;20.991782892071697;7.207086736362681;15.806248247959118;38.219951356680646;10.380302388552304;24.19713282984528;25.87585903456683;22.79418155720789;15.367912226772189;19.24326308995817;9.960344336654508;12.055191834021405;18.3608009326651;18.792293245388283;28.352552227109364;19.79227525554678;18.02665433538303;19.814721316407795;28.53651392598764;21.39489274791275;16.574732477430885;13.548631102137739;30.955018869415674;25.824312384671522;4.643186816915123;41.90058194932187;7.32370628468849;37.54549432429236;6.137927686358089;4.345994737048347;24.08108905829829;30.71368971031363;33.42101160383424;36.019097712598544;26.855841638198207;40.78552272937688;11.297192853005436;19.052970138245886;32.8857660658464;11.298201153560226;41.02416824395029;10.230185182704687;12.614983238664314;33.210187979153226;30.20758302862614;8.136542318314516;3.7942136534566644;20.163188210742547;21.32703858173342;19.613480677088024;29.640407458002336;36.556047753218685;17.567338163990502;13.727544680363495;12.76130272375846;33.837756136453905;5.033397470178866;36.875865414331685;17.948690499411928;14.570129707362643;46.277289754418376;15.809494721600396;13.435915781367767;11.504077480790073;14.141966210205357;35.814028687134716;12.353510566691245;33.67794079300979;38.815593673143546;12.989494217858711;14.142373371428196;17.797834171089356;26.68176994045246;9.126143582707511;18.143029559255698;27.0276516635813;35.06706900921421;24.482263187920772;12.015447594630876;36.681858196522946;9.331013740296987;26.382663851421295;15.4545566558241;23.92247564625119;15.75035009259583;45.26169314058159;22.61142425141855;25.100560673347424;46.346311564591005;44.180544708638266;16.35370266051911;30.958365926682895;3.5930255430209224;18.61464717992563;9.599793889432254;14.458668300884902;6.039851827325295;14.347231238200669;20.099214608856396;0.9568571113059009;17.514085997957263;33.58255824842418;0.6214286331420688;26.73206438757306;4.2267026200106494;34.5679503579205;17.257283833505188;2.5359680784877106;18.33636174383998;3.428010418886393;11.306224683067247;2.8022596158964626;9.307212496957307;32.27287442051323;17.23064211692752;21.204752566215376;12.9906960370213;7.142755097234082;12.896049848705184;13.122438227963704;21.088602340505098;28.451358580255054;14.902204783775076;24.221400080263688;21.208072486962706;29.86565924971472;39.63718723505383;21.052708077096394;12.856730933271864;42.45376184391842;33.16143750994;32.14637279437297;35.5117976591465;19.73485870196983;16.883314539239823;33.36118054400628;19.095099251790863;14.954001472960288;32.877700546427256;37.95296832222091;19.485278335905768;19.940338819052357;12.590243606534841;44.5567331820365;20.763274034514044;46.55370980364717;38.54683112892356;22.905417525354913;21.43532605810412;27.435774566900346;10.06959520447159;11.046813584007829;41.221673496111485;39.023057067897355;24.286324778138294;15.498170532539914;31.46159534354204;34.31568525891201;38.506324798818554;45.77333768003279;10.319721397412806;34.313273947907454;7.210386771020519;10.99472303847294;34.67538131425681;26.742599133301603;2.213682596930908;36.085432342261264;43.45270314455064;14.478760911710635;19.002716877798544;38.646011378395926;11.418613008166462;43.86214524508757;12.092557683381333;46.02352908230006;19.323432621262473;17.72236128607752;21.5577809401874;13.879664577840964;6.431248035771032;6.2223414727217214;16.90542544186474;10.422971506832287;34.712449313338944;14.98183307306351;21.85168040510926;8.435209655118983;24.945642727281655;13.851312879329868;30.382539104139642;36.037466956498356;6.5024046690794615;21.53354630101198;23.038510588945385;12.688834061398968;18.73129560057362;14.422028643560022;13.551403533991929;29.19600267552152;9.757658381808993;45.475923828111874;15.954577530935723;13.498187576500756;21.790673187419475;15.732856945658803;27.315317399167643;9.93905042644971;20.53191038497206;20.25107093493059;31.157174617539972;25.24627225485261;10.999155981690699;20.795350700194184;30.653153145986273;26.315282626358712;10.093330876404364;19.32223081946791;13.900480333499209;22.47726099967918;16.89206895307501;18.88631804621686;8.469671859498872;16.93212780547033;17.42508632087785;26.30585472766865;23.699736746634724;27.80249076747137;33.358550052679185;5.622317571278834;13.150789552251334;15.635016254388557;23.668040733002883;13.317639269730583;42.42580893495504;8.92930616378475;7.063149237132839;42.66867542684835;23.09968047603943;14.416846523050205;15.883888401189319;46.695550121267836;32.675439387764676;23.354644322500775;22.032223405356564;23.129283536418082;36.05118210447807;18.613892741868618;22.62949379619802;16.72494232191478;16.57202720580668;9.797889606531735;27.27105269625274;17.621082454861515;23.311282277535273;8.573028414619353;10.747558318252185;25.202360387480372;21.438464524287024;14.203641447100134;17.93332838075366;27.076749392709683;20.22948939121451;19.952104930778344;27.93065137333538;19.85257953916412;44.637619485193255;40.72663563282861;21.889844775637187;23.663044703646154;16.03834822606955;10.148967354873013;6.977374954246823;12.785400963412576;6.7153229569651085;12.315815334702512;39.68925007297509;24.48859880660734;41.88811929577148;38.17854725419352;16.251987359141793;3.859638294603395;12.536683588119915;43.90509760188903;6.16156508186276;24.81250922828772;42.68910018697412;22.423948271098823;33.704602149060875;37.28374148753957;29.418719988898047;4.938905395138818;14.636752076899327;18.386786744530898;44.71571285772271;40.63684814143877;36.70877612124649;25.655232435027454;23.437388413520402;3.530830402591184;11.854983778787746;13.593955891901963;41.45344813902281;15.635239084662187;12.70215629169831;14.63391037376193;13.861572442829935;29.871312315743815;1.2869155628806732;26.222178717161086;9.20113948933732;40.853921411250724;20.29008707031568;8.736891130974428;12.932622676898157;20.384332064376757;10.297128615215984;19.015768336718565;29.304989057743835;25.899988186991223;25.340608189417864;18.235674879734407;18.378378804234323;35.98084506170069;27.337438011107523;3.3002456863760434;12.972458763591993;15.504995815418095;46.034115010871545;15.362522630836589;15.000183505737409;21.261816541971;26.993806662841706;11.900080711490245;24.526997521611378;8.269741992368038;15.99593550031146;7.892191296551172;13.740057379389675;27.05053652039288;17.11069392870015;17.561074296831688;29.56819820322726;25.19033149471392;30.370018995746772;31.12116076120221;24.249900669253872;11.124604650875604;38.00124643035107;45.286899305985365;31.62231788566471;12.171804387657215;16.435806944695642;14.619831384447334;26.215513683773025;13.125542024275935;43.12784879612171;19.50735172480786;44.75069395754329;14.859744441762299;36.287804306936536;20.858896166223044;2.467107531015382;9.229423110975072;18.937652138946586;7.901824713023348;24.312337595344573;12.152005600594158;17.037933786312916;22.198545840196875;33.37539957367507;21.537561836051875;28.563067854972047;17.19827004936248;8.86835996771741;9.586336982600638;32.25551302527737;40.83272930964012;16.10062719673728;18.17135201936758;45.761218607946546;28.767796960059012;15.843919852687304;13.908829892757346;2.759209960418002;16.522106067037402;10.549270733429802;17.36535417224761;11.232720997086622;10.42220763410776;12.626778254632947;32.413852382345404;44.91831283564919;10.059359048080253;41.86845635193052;28.090241751370172;24.270309687857946;41.8104463457816;10.318865312223181;12.218502294654499;45.39986752178087;16.250442584131783;28.856443534758878;40.73438484256356;7.20334704615026;6.328203439531223;39.147047310995056;13.46182653114445;11.595144753765398;15.472649237675228;13.442218393993073;11.027505452860547;17.690100782055023;13.90410394886066;13.968650481454743;22.893060491091163;18.01564304417237;28.336412850621937;44.87718032751417;46.19220643398997;32.80821559795012;21.47507948138565;37.56892858319365;5.366564541899707;43.29200008552491;13.81591379671111;30.07823035238623;17.78850988050025;16.11835282920275;19.484801750584634;24.182140249611084;24.398936510562585;34.45877412121242;24.973997694402687;11.050078340995976;17.543129117263465;6.594891143244851;26.240055064249837;29.385679885961142;17.840033875680348;17.279614875616556;18.08457226403084;23.055242014868757;20.05496755008072;18.73984137759299;40.91722368648082;12.530177771632163;21.955422907861006;8.581816030832824;39.006723817948355;16.764655815497324;14.42135746826278;32.01597062103256;20.84347563608358;16.82113019499383;6.8672761723457025;17.640105079005735;28.409117361089066;7.371537642641087;25.241442354476145;18.18126111379343;11.21527652281245;17.02704665737011;17.399689485139398;44.20748798146529;11.330441969092556;31.58718384755274;46.774868269215304;18.349238995443056;31.53611118246042;40.07433671049356;35.31224140000743;39.19449348724282;10.86260432955413;43.523469799951656;25.28289865351802;21.876716819011985;42.81116422494066;7.66114785945657;29.426584689793966;18.017842388365843;23.284675061956516;24.993496338835044;24.42124003865963;3.368613107118116;9.345252316787441;17.891415228624666;19.356759738967124;23.584126437990985;16.059182259355566;2.8827814898851805;28.018114026519562;26.852594282326628;26.078137036184565;33.390259442247896;42.2217404936818;17.709146977988592;36.92411042406664;21.706426222098983;43.96162512177666;18.07710793080839;15.087320439738876;32.87733203986775;18.002160932811247;39.61040552977409;24.364660874271994;34.7105521910986;3.0913438377199673;9.567575878988814;9.367537224467549;22.60846927599615;16.3642031243348;39.56484092912294;27.862820639478773;14.598095521521119;17.165182487266616;17.36257140841865;33.45618714116039;22.866172127713604;40.33727477128907;5.963175347012989;33.29051965385946;11.159395132677213;45.09595536504551;1.2081801902143428;13.7319705802227;43.75656242674123;17.600455227268213;36.37302461317817;15.18845177383065;25.489852128713586;15.746505534497292;17.23236908041624;43.418176611560774;21.506054111304604;19.289771120984334;34.17916748021387;39.686011611080254;30.57613545650703;15.174541171066597;22.038288265067987;14.901328265374294;17.408749027036414;31.215224094098005;26.10954734420517;23.321586870508746;27.7891534274849;39.04654019757707;4.234080636162662;31.274702053461187;34.015234533348874;6.116640277343184;15.696793610320121;16.155127827291192;33.31361296284242;31.07672853239367;22.949158548832308;26.990006604572415;17.936523112053532;21.527595733044336;26.1461809220026;10.978494110376541;40.26632671707125;24.280823136590453;15.728969698404201;21.849293271130392;44.416414861497536;22.6469190915356;27.614234096097384;22.831770458165977;2.664301661537083;19.53853904670525;21.03650973378481;45.392352458430736;9.467553279787994;22.82044450379354;15.003502480773454;20.263726180149565;43.90766306185556;13.370321400979405;44.34847841140151;20.601602134745356;5.330264093418879;23.496664664832082;12.0393090118154;23.293275467448915;32.32186114645698;27.629900777444472;17.672123993138328;29.00411651379411;17.447504980776344;11.135392640114663;13.68921630599776;22.099777305568182;13.374040350425165;12.951286410634394;22.76908324317315;23.360629021670164;29.707460593938382;14.515871045266598;17.22397726377295;16.850675955898677;11.700239028168463;16.94968608931468;43.33842304213999;43.672615262905325;2.6458758029192815;20.215390697077027;16.84833862382771;34.491224390143806;26.572285418156746;7.2066133021415535;21.529913062602702;17.956787713172375;20.491109545545033;6.096113557858164;39.27677843323185;37.44215368898156;15.554956088703717;12.157596529786888;9.920108150264161;24.005119190431856;36.06880917396348;32.7788413215385;13.804464378753726;39.151304160320635;21.086908323614164;9.473005480212494;8.070566435870271;24.65133184146518;33.22308681074822;12.023500718635336;39.21143381946745;11.076429764902539;12.453616286241573;34.76774609958216;16.4245901443796;14.952907335363808;5.741614747742189;11.244406745239894;36.884793402652214;24.122929132744495;31.53090307051077;7.328119984960125;23.324374286200065;32.926430902961805;17.011797891206147;17.910014370943564;10.507256545584356;9.207768554964321;15.492321002840345;19.51097566120938;5.412825039624225;27.051488302539163;21.07134613954079;19.179542032642484;15.357572252430375;12.122147490479161;17.255512378847726;14.215720961037485;21.57442918514051;20.272154059747507;22.503716900966452;11.341653518480591;31.77145617172063;21.63575969201411;24.83364627056144;13.22426968278026;34.434185692412505;41.61951272154413;19.33742236433475;39.5308892611307;18.133483457217995;44.4034555003585;8.325325118783164;23.485523010249945;18.602971734223694;20.29056793791775;16.830387387076772;21.438009881439992;28.438182316891464;35.077572726902304;36.007349012310335;37.06374409057884;12.757040522517881;16.561804268642785;41.51948765350844;4.052668217638583;13.690375474567583;39.40980230659123;18.59331124000313;26.56330693477609;10.14816715601728;10.355998041318752;11.095782981459763;15.854695765613227;15.143230219998317;25.83869602772233;17.699568318171192;28.26247744748649;15.225293356845329;13.050448289716277;32.75597974084932;15.563619161293332;44.55100566991758;22.596452227056286;33.19509660683104;24.419733693906423;36.07032883412822;12.045569340113826;11.124892414164552;42.90085857421263;11.317136707864137;28.00713400306034;14.805959426189286;14.217011545049598;24.466845980747095;40.59089962130824;24.59451196002193;23.246008824989055;7.873679872110528;19.49496323485102;14.830574942637165;35.168436002291095;13.756461133828141;29.15359785406628;10.857488925800341;40.95118858934013;0.6592511630471541;28.175341139586774;29.187056603850305;9.93105639096396;16.063405744846346;11.442418874277154;39.62664486796415;38.69705063782152;17.625069056158402;12.626811593453365;44.34000064624514;18.0895328250078;36.859275237048536;10.480649040379689;12.04652577694204;35.32780678243565;15.467586226376973;12.890667182121263;12.651310826809496;26.77911421921032;31.183974471390748;22.395036103717434;4.543490970744594;15.336760634042646;18.23057342396393;23.080852443235948;14.928792434562002;40.81149365909598;8.988527559316037;11.173015256595173;11.601285737059307;31.070206614457135;16.75818849600278;20.787259526875175;45.55063112742908;19.489886579453017;37.62985872060612;11.365111440797659;10.56089623505082;34.64240730976399;13.486081130352796;22.679762918496234;10.327337906550275;17.166565938840954;14.846276388222387;35.79056841407741;20.942383206018807;40.31060064957843;17.71119731855065;13.10789642711862;46.887347109098265;20.180441345773563;26.3274396056152;13.009256323543223;24.864201609408877;22.390211435013487;42.59711095957551;21.083081862949296;12.807410893372412;14.124329618165323;42.1978864129032;13.35089641951554;12.303494813146848;17.621770158949076;1.961721137316056;4.627902762113201;12.64353842117666;10.59068434336183;9.350303030284437;14.511232587441022;24.66660131843951;8.996297490514474;22.134050848193414;15.22177480837018;13.555976552768131;40.837305262128886;12.940390657851413;15.166082515613384;27.423892886436743;11.032077404573423;12.016536866430855;9.483000581074768;14.348016992665476;35.29362114915452;19.434430228025665;39.37396993294114;21.513826987660828;20.634688031564984;3.7483561302951207;38.05386930998158;16.706666929073737;40.37831637191828;37.485844704199316;10.350138292776801;13.217556922355906;8.311061877921956;38.24004673997608;9.331625618889749;11.65466577376865;18.762250559979268;14.384751710127425;33.883076113427784;32.42144644348554;33.84152088208744;33.99156261598288;2.5671490848743144;43.4693373255911;28.771975309305148;27.997744819896287;3.5054962457074086;16.25625104135763;17.605040938121316;12.023891406131526;38.544699157716245;12.382699464035117;4.420668906978628;28.178681125722928;38.22369463267812;5.666227230840922;28.99877818107784;25.84134459302938;34.944350227049924;12.181644901887184;26.91514296010142;12.546707487542951;35.00477758232554;27.994727932520465;28.12395022638521;11.176939371468011;27.94021434980178;9.822429748863284;10.78401622846167;
4.835592214511028;18.039402420978476;38.260613805713355;33.27230770116242;42.56176531940667;4.4665940708685765;34.475109097006346;0.0;21.195211170328108;8.682565456018427;22.34452662582036;46.77875111497337;43.938378970205655;15.033298701699216;28.498680693356256;17.21140314903678;54.715107894693666;24.30343044092259;21.234253769836755;23.69611358225555;13.02295681381926;41.88447821575675;31.44678988630283;52.38728079919553;35.60204548588244;38.03387357221473;6.334706327987227;21.816271430848698;21.460456807484473;48.00069680225227;26.474043313080212;32.700177364869624;30.86915382499945;2.460352568830308;52.16571486816008;13.46294502408424;52.116782443037216;10.481631551147489;39.523590162303876;24.33750705925875;42.87468043486485;26.91070246782911;56.95641885020784;55.35462179791362;11.50650275318342;43.49457625195643;18.174388496822715;10.13575665008644;4.708279004934639;5.696287965252111;49.028464494035376;22.703169925344827;33.09257367525279;11.719155834362011;57.83838472927139;25.40357432326016;8.899539193790604;13.64559886775311;38.37814177025594;35.0698230397334;32.37250916027024;30.275001189160935;17.283079883781173;38.36476403872736;15.262456164096294;46.27908054767307;7.763176097671124;47.94033943377593;34.50652547404549;29.656855845307923;21.9771010832307;27.274760191414128;26.45831921733134;18.07370311899022;31.016431762002934;6.092236116091472;42.7565957197774;33.576805097857225;27.910509217193646;29.923890491285654;32.80743903901016;58.00327113834456;46.12366171157768;43.087632918386056;57.51698388123915;49.10943179228243;56.01909596864284;45.220039353067705;27.5781768220757;23.8008436127607;3.9535876069567157;32.19060447950418;25.351826536015693;9.57626007844362;56.96451698745672;20.723374316230228;23.13493273533211;26.17386636785091;11.779605816214088;27.01688506850557;58.12391245103052;6.46762423248873;56.178164283160406;21.234648396679596;1.9974993058677286;42.02480796689744;28.84725957291527;21.03449356083881;9.90317835598662;17.054717827867396;26.107444377120327;52.92945517454051;10.275470590144472;9.688368611980978;27.55053633198983;61.45464180294409;19.875353776177082;18.757052715728395;58.46913197473665;17.253617566779184;36.95050499595969;9.367470952803247;9.915277678462934;17.851928969710908;11.780185789666431;23.206029302918907;20.921796295856787;58.613059542900324;9.063861478792754;25.557805499543367;53.04202136481204;35.266042255107585;30.49273576076989;4.41680946717034;6.961549143316001;44.790068228354805;24.13218119168813;44.58147243323632;16.672822369794535;20.312112943686987;46.614484892963624;25.053912353865;47.21935156124852;21.172362576268018;6.841041530933636;15.227217584527986;12.489252192778808;30.80455009300924;17.14771357527136;11.974650892604766;12.80715622499877;23.533160931422284;21.877470576873808;15.182374419227319;5.967577577352172;21.92803128359171;49.37871369692285;51.778013065396216;55.5660051024626;34.26852631879873;49.96845512415699;54.24492989441871;6.335380435116282;41.533848367044634;58.850596124027;8.98140542436184;55.706686704243644;15.492865471888635;51.43155085346301;57.314934868118364;40.58278633238773;32.29739951703615;28.821041254265406;35.62518831067199;14.535851459056849;8.524889056903039;1.9913628365641953;49.460857357785486;53.69538866309573;11.264590919782535;26.488599572829965;1.5864641826404986;29.673177535405657;25.914594672850185;23.4888205508583;33.50742489458348;10.593669914994338;28.063029375888124;7.163562170743262;16.18195827799234;7.268313290751703;9.78497923922478;26.966518880847705;10.776684397246601;21.314460098808066;21.013847881629285;28.126536211761014;9.867641319630408;2.608039534586569;22.131213580793794;26.17096498020436;22.85894988378223;16.53970209229122;53.41506850752176;48.9674264750011;31.40455127065123;12.560460128926328;57.96730102146822;10.27035471879445;24.99684749116504;40.76205123649821;9.85405985479456;32.22789601453718;10.40336275015621;45.79987899757912;38.74343684984396;36.198201696339105;56.9430503567329;49.79640456200479;57.335691995798484;6.1832192513407565;36.4202558916328;17.998530416687256;48.7495131402421;11.789150488633437;36.82931735256031;11.116592219777836;17.39616980675461;8.702825032323949;36.00875024542245;16.439081992164514;17.210980755195582;47.538583877032565;19.94409140679824;38.39769806577578;55.96580422062383;54.85707105301771;47.41335546907665;25.891163399798724;53.98301139722439;38.83535056669158;15.156574920047204;48.12024473840868;9.066542813853673;21.182845912741858;4.196785993087559;7.256462105248457;15.800932207477679;17.3221754978964;38.90300313936773;2.139630874360494;40.999533124863305;19.379993301697542;32.072576419112224;13.291390306345;8.21352277687227;12.046304495430746;12.004132848475894;46.871734735979985;11.916942306529895;7.297239267806874;51.061112129505915;21.107977426870804;49.463961814897196;55.174767185023505;42.2060080381713;17.712253262390067;49.277433100404124;29.695153952675934;43.34943303692719;7.656092888773908;20.993061614502537;16.37220158027862;24.167431840622797;36.97787245287061;49.93874496665737;51.778064162914966;14.243421987710615;40.03143617791372;49.80402682291943;11.934126693673218;22.10148412414917;5.341136394945503;41.37225658685111;46.64839859808991;24.243261365136526;5.984058764324888;32.445807231736225;51.826593363221654;51.342767879192664;8.953676270928412;20.679666099993614;26.161203909268536;47.66277790895122;6.510996116112501;33.18418272840248;27.878352307136726;42.01790191185625;3.719166770709457;7.865182692650121;50.52656676408405;55.33083172911932;33.826654968031086;34.13725773777382;53.382499735491145;16.037753577737305;38.197034790498385;11.422388035526023;57.624881178793316;54.60574468438163;16.396691808190926;12.331806888113388;57.063868633591014;51.82084652603468;6.341950881990164;8.873817491909819;13.020227161044373;36.82563433982591;49.390348681637;33.38161719095773;22.54797817154615;59.161587105542694;15.25531486918469;32.09928649077067;42.08873915792806;54.53934945244692;12.19465374559749;44.289849995083074;57.30466007712531;32.95515416500434;45.69413234830534;24.889950660245358;9.93723466547751;20.830182492245054;11.288140420726663;56.57655910076108;8.46279219519651;31.350884904682832;45.63865992404994;21.35683817535873;40.91230722469921;6.550707734476809;25.954158625245938;19.442329280103955;29.42323382066428;23.13749937268898;33.46459419424303;52.422096710696636;13.739301033989287;27.915199848028355;57.9754658665572;12.84141060157436;44.101961148863374;52.12845542767027;13.38378712941953;53.67555701951817;16.039655266414766;28.131294355636395;3.0129786304835977;51.98227625420548;18.221542652406804;24.934649595878188;52.17804804502544;55.6781778611465;6.441850173873261;12.547902325641767;16.362696049280007;34.77919497726424;15.620153184284485;47.21814258570637;56.37279299011024;37.18421693025533;55.160674682231154;10.492195164923128;41.676692805828004;42.756801146336336;45.0738365274398;5.081676608758226;46.67743832319217;54.03707504646784;18.282943568486605;12.518711482692318;39.20626759279478;7.6191250374752855;36.7857762585929;30.5066812355951;11.771915967626105;34.16646546185731;14.27446077424104;4.358063320958575;35.908502139575404;4.578761396921071;11.144540742578663;51.11488433379878;18.00687515305912;9.533622497291027;19.47417354034759;33.51427706225017;54.36378476236643;55.11601075806721;15.848514307945194;40.26032428349328;23.380259275531625;52.4018826502558;2.3461483052920786;24.22087642006843;11.300134312256327;17.668578086804178;16.538764815715048;45.34896333916261;32.99360571343067;16.61860051289027;19.377124532086086;59.18807397968635;17.90977881074147;35.746891295915404;28.54659482781401;12.637601248852146;55.92832160340924;22.428113890576366;6.725034514215856;6.69652624031988;50.823647797712376;22.34961298301096;28.504029690607375;36.45137283238235;54.55199681325134;11.282125735825746;48.12566702313847;40.06069220957027;27.75690314454455;42.08393396118296;31.826766376280137;42.64637697487901;32.50723541645036;42.704738255549955;27.953431294438023;31.127881665280814;47.74665193223185;11.471872032585948;7.226983370629371;35.222604308241905;38.31535731266913;27.67761765288773;6.846688841821659;11.242739730904121;46.281379052066555;1.1850294322040034;46.88125965365573;20.749145744631143;54.39423730827217;17.78092198256397;7.302985300298279;14.203129573648857;11.472767835618429;20.0946306876761;35.54115820763911;58.35838516106285;52.36362214372302;44.88240538175039;50.453971894297844;55.05346985366762;25.84286946493985;37.592824596024805;33.230616139370035;6.966626518720731;20.36748812126058;38.47705920070851;48.80193082681692;14.538237186942707;43.65006194693591;48.58644402186998;27.69869716250759;54.027729942110994;6.406285452320143;3.0715930421244946;11.534218130318793;38.30858541615029;16.644103669532537;28.066348410961627;24.118972110491455;9.888296487518554;24.868173602519352;24.928452770494857;44.48855901449495;58.2902078359178;35.44043456047293;37.11417282155429;38.18477412126668;39.95586504112012;32.23027842662385;47.46064541721106;12.355436086143678;34.78300109254296;44.67910278058121;6.222076879873092;40.78083282227317;10.172448499535983;54.75820456232131;51.95564471051842;44.39857894018361;4.123474618574111;55.505278299273265;16.430489586509896;37.55228175607008;19.69749943360573;12.8696316079196;20.634898165984495;44.20556446971849;36.17614083018777;27.34372458913786;57.905531998789094;17.386686411103582;11.146591107960608;27.322779699418188;34.99186629166508;57.4795684070111;54.09808345867423;14.805702514624782;21.751118729907013;10.150615399580815;57.05203464457345;25.979612386343273;14.639453964209835;36.594031779984;12.370598714544336;20.063368657980366;35.01648674533193;36.440437135088295;32.004514923778586;5.4116074584210905;21.814109689283992;44.527761985140216;41.0539178668459;4.609589410931785;35.075387667684396;44.043785885304494;53.48382107303395;19.815394427063353;58.379069615492575;15.44874463215461;32.65541791453982;16.494869132435504;48.68564437327644;23.697210108266336;55.1108024994354;42.6084627815944;49.076605878397956;21.561487640825806;51.17486862753526;52.1215608812766;31.59716761087935;54.822784209684094;31.84377685349085;54.00083841185751;14.979109127559855;4.373167237032466;15.019098380577253;45.3178108863555;20.511362522831465;11.772076443312628;49.87097830222026;17.268953751194648;10.934848322863719;36.10685828529551;40.5638261916945;8.43635338302675;18.15205114649956;50.85724164768477;8.941853456401958;52.96888864456387;21.58182658370897;54.564916641851205;55.81787138286447;31.668883930050598;13.508033159306779;23.1837206574892;27.460820988257073;52.49864887641909;53.88856630119162;20.671979883881786;24.769081227326005;24.952697763787462;35.457898818943555;10.997341500495098;18.0947642025492;25.545192590426925;5.564368569237199;9.65606336366121;25.357760496956242;13.405604075155928;27.85498214175703;10.149114387032812;41.107535462990356;11.107532724572351;11.484003934479713;48.1334791334091;37.1223511509512;13.632769014703939;5.519664558889902;5.448033414212947;52.89963077750414;17.49665658443259;38.059590930098594;35.40000597151739;23.404387868954068;2.829682900332129;7.842734948480018;33.05753248180916;16.763935220446232;12.187982779022075;51.30676032060147;46.15566346981054;35.43857727021382;23.87608619453931;2.538505894303273;17.862900912947;9.540013383793365;27.470604260422398;45.347145758482334;16.969606837267055;50.24638974361032;27.77322328434244;57.32123022980076;22.90594411147053;3.8331304255463348;54.92796740703029;56.58638001690561;53.54146122295281;57.564095869977464;11.393896572028266;15.281026014967216;23.83392494921899;11.877489495456754;9.382546552622898;19.602126645750385;22.818642154504;58.75188409719233;46.59107480057573;31.151465632931362;9.926266370574043;10.28340914635391;53.45983084472285;39.596821692326046;28.08281308639399;19.536875777849232;27.532190386667597;7.43441338526321;24.8576777890491;16.11390017565565;13.307312746125781;56.252905674414336;26.226347840516695;30.411593840064644;22.995621523651398;35.62694444405921;29.116559044140114;19.817364523714666;6.287129246450876;29.303191659580094;37.966301518175776;31.99860573070582;10.244991610250416;18.632654779571862;8.289209960386165;34.69132798884184;49.53088405307735;43.634426878980214;57.65756507553094;41.869324887391784;14.239744004885914;26.218489672860056;17.801791903914054;49.348013156935814;34.407897365518835;4.434006748109607;41.936969149501316;20.54300256280896;48.232572678893305;34.51825439265835;8.104474115490827;39.29037893748304;11.380962514306255;5.133647953233524;19.575542120993557;24.062919886944467;53.51369257764296;52.38877149682274;21.000851194256285;56.731731996682996;35.02460251391216;13.489913147246336;28.17190999591281;4.239080360931207;54.28100029364986;53.58538676730734;28.32810966969507;27.088882680695793;25.706661061594822;35.59325706229328;34.816095336269775;23.675701749598897;54.34933700585807;13.224599832980852;56.17115753865597;44.92258586316022;37.819919869821305;44.84650666911065;9.173793624913454;2.970023163281266;8.897980550522107;53.716744623179366;23.544302896986306;49.587552578707886;55.272153324823506;2.901357595745839;18.209728939502433;18.402609074320026;25.76779432032773;5.071868353676006;11.544740492912714;12.633344321751137;5.5696499341416414;52.381141869525024;51.55479973773934;11.919249045922465;11.010801350515546;34.268501862421196;13.069125435486367;20.86666010011698;9.71596178092294;23.94613043891091;13.390817658514482;46.78413770373857;37.24862775187863;32.42059315706399;46.297870448999944;50.55642830834605;4.794061751528628;9.607633125588716;50.19297442516207;38.19679277001206;47.938480307630186;12.629920451563121;40.382058117487745;14.939448124878679;18.107803628295258;17.688188195842;47.287010186869374;50.0423641819368;43.89522279440635;24.741448854960186;44.66565010948398;30.696492522470727;11.356584675042114;51.98654545043478;33.16210426935555;54.23381493452131;8.859150557532931;18.689674518637453;22.24373151328222;46.43732157101827;18.603344340981028;12.25967965407045;36.48746068721326;7.737467368022963;37.011614825607126;3.6626472964996095;28.352244097022485;36.55004383568508;10.998010535368563;5.969507254023411;7.004343747482364;16.91998577137127;15.099667167988137;7.423613080440129;43.81239518719303;53.43813155469951;21.771152671933482;27.61029159090177;17.856723945451808;25.86798109764723;27.174140248967813;7.463800670510242;7.801330585232788;42.49325660724994;34.347676785953816;27.499556649234627;20.28316335654824;53.98784798803834;10.190078680817068;10.608491549273916;50.80789169935638;48.08579506589221;28.973949138348956;21.24256281234598;30.33460700858045;6.7729982587054725;51.269716357878714;36.90708292391339;15.471823820739592;20.551033271771868;44.501606699003815;31.679874357947025;48.54244735588945;17.190346587053682;22.433183259640586;2.438968836810062;9.102329055546567;39.22810968085034;48.55945027438905;43.62880700747105;57.13133805290022;43.18783444191168;51.29748364252165;7.454399052045321;8.281657671481705;23.657683230093596;32.36869168846943;15.359593479101607;40.65373540620684;8.225751282301728;40.335811383122895;17.53268843608597;31.711921804460356;15.753651354154272;14.736456350575855;19.252154111104577;15.729145813794082;9.859976645267382;50.6201267561263;14.684816592119814;36.861091601722215;28.84832574427096;34.61889249598772;40.90265128774421;32.296760081794645;45.52883577568147;15.719116200945992;35.42767500879685;51.54396680563417;11.922197661842878;34.35522190901226;56.78637605924822;35.10648396495612;10.345044668432111;17.36566068003297;32.98733838254906;48.58183611211879;31.725467418523927;32.42756355114935;36.58208958960609;43.69967549739573;4.025067830587694;23.170000713093497;13.407423663462122;42.997807484433544;31.472076102282823;39.0344086321339;41.699083231739046;52.107129456190606;10.581308539325905;48.85835519958556;57.54932272943222;14.568521510552623;4.685623409387655;7.625772004786332;54.43619042446246;22.823055263011938;8.302458912718924;17.58197516563604;11.885255080656592;7.837974981180706;54.13211414636206;45.915150550653536;9.663858607514264;17.09278766102853;43.51396208588783;13.15962652510298;20.4921620144719;15.387203984434418;54.401603092964294;23.049804345429067;18.971966573112546;20.48064260688295;19.382764007386747;17.951183056238236;15.428650639246142;49.28018904965967;59.2241151906068;44.255083474392926;32.69381314981918;8.22716310545299;7.283248331385607;11.27550329051642;24.421434018945934;3.016297064153718;1.43440032650058;19.882680382892286;21.316583569474403;24.15696269400144;3.359957683225379;40.522731064136735;33.9817940824744;12.537163703069496;57.01098338312716;32.39626906406559;9.074929079129959;15.068961107613593;41.66905996294782;23.48421847866636;12.16812104783748;40.253341624425154;10.18882295650394;38.55690216489669;12.850181229200762;53.297546620443235;27.53011569770235;19.530305771382334;33.87920452404816;28.24534594165081;39.04736522129288;22.27741436490273;43.38982179797117;10.222094405079572;28.025569531784384;28.722412244292244;41.74069723505718;9.763962311354142;46.50912725186752;13.165462373376421;13.917864007686296;31.510670164352806;16.576465392578957;54.009161774693226;27.580620318754267;53.182760108176986;43.466227482155844;25.573685648282073;13.91434432262938;34.41714251451242;21.582925694882682;48.92468191503857;34.38023598829664;53.18694009726127;44.00185410895227;7.218628627757725;27.092817516599055;25.568716314816154;23.35083215922055;12.64945599934788;15.085247827673326;45.47053198232043;14.055654280665587;7.222020344490168;8.203676591762067;27.042368151047267;53.48923474395959;29.910506089663283;51.3511362310006;27.347028327206054;16.369867209517896;42.84128132093467;51.30523920678634;51.64844647981698;8.23066996002749;56.97038002768991;59.80286481775808;12.396282395028463;34.74012285026999;43.33337355552023;38.54721152116959;18.510863781486513;47.031887212139324;19.48063670748649;36.05688433074783;27.79169488762836;13.237952351890089;56.50215306392638;43.9032361354612;23.836568338510205;14.142588488644394;1.904580043122834;57.81613225692982;56.47391784282828;57.58710386877177;3.002770269478253;49.127837063659;54.49958639004693;20.144228584509175;44.798162591681496;43.15728257153703;58.96808680300457;22.7233439623758;53.447551575536345;27.63285482268068;27.854835240663455;25.19658194321785;53.250662061561165;48.00147945980236;17.544867336947465;60.14475359564076;54.70146661493059;22.092064009103968;22.931833442435657;23.114493113533776;12.49667409435214;11.3430411414999;12.698885941766891;58.129396570746586;49.48632693240021;41.868070888073326;38.716468553131335;32.374230604140465;35.752958803925246;42.79366729385812;5.2591662794446306;58.516621202341014;12.168283282081406;7.064398008396795;44.764436330184964;34.998951213592115;36.666934335492584;9.674532098812007;29.17472105171147;19.237524157603573;8.227718190996523;20.880875071574806;16.199717864583835;8.564759286673672;5.60828846682342;37.824167480368686;47.9718120049369;52.61196401687773;12.218940602339057;6.64712731885345;2.314762865369285;56.722508650675394;56.962326530618405;32.01690551292458;22.684374995825426;44.24176395454104;13.148500695923087;50.02486681459042;32.786471775301585;19.84397793773608;48.055427480751376;12.35586936714999;33.217325746911094;18.565822710040376;38.94430667477285;6.696001822754496;22.26436031997007;37.54055102922489;36.549535336870036;52.09454117480622;43.30228534801276;19.012173653669297;8.193048716842275;58.919142637153236;10.69463463056906;23.624417552564648;51.87118820830281;9.595863489401927;7.179129476908895;37.66710836303675;47.427674769117964;41.30176559247547;13.258494998767466;19.293943640440602;29.280712365110833;27.288860273496617;57.813151657118866;38.34379275591813;17.899371509720712;41.19322319154972;27.625757367299904;36.723147128527124;43.43286724268486;10.813262174809354;36.68393106772828;48.40898551557811;16.676130497202372;9.311790481765813;10.310512667670551;3.393563528760494;12.446436773731982;30.915664077012803;11.142844312980118;11.999871453068398;4.103593983670979;44.45753368237798;43.16460366906473;35.61321836996358;14.229031438430688;32.79474630391568;9.411540089820596;53.521181780370235;12.514331843590757;48.45580872760468;8.097644583684625;53.53735010879925;32.010248993691754;41.67082379271426;51.18984682775562;27.429777434157433;10.716271297074849;41.581531679252166;17.991702729010292;20.724551100925108;17.318216226586898;51.332709559125064;5.920845414348364;50.99584763794425;35.93588563632874;29.58252827946036;17.833181218785597;9.415343100691773;23.639050779591084;44.67021811362916;12.240777675987228;59.175348758407885;46.3892184605296;46.6924261619202;35.843797125012244;18.12179264904499;28.994477032777475;43.96142039068484;42.68849013752501;24.061058038984903;35.08523788410662;14.645002529525394;13.221219188251752;24.746908785029767;7.836912331240095;12.209257901846382;56.05383259082605;11.735982132964944;24.156751625799377;36.93062563326449;11.084766715776311;46.285639544257414;11.873707157068162;11.954878331099609;38.35502684401418;36.990200499407756;9.903219500279477;22.496634098142376;27.302158425128617;38.86492495767287;24.3541788376768;44.90208054998617;46.08643834082962;38.57419156337639;32.456874045629;11.719017384115102;51.3194429366072;21.35833308477641;10.55580382679448;14.51296020299447;3.2979153252789226;16.04330197919549;12.724748993087447;36.63811018897586;14.062407742244286;31.069291964391315;6.935099845822608;52.22950234272515;42.694118472308254;18.815304123686236;17.33773680399529;15.292799026589503;0.41773453892705625;9.657810501851833;24.35852639706846;51.995408712923734;28.15077465314931;15.626812629110429;7.856628152038378;32.73947259317693;20.975731942482135;52.28292702151688;11.483407448853596;53.83970424897;50.82361360103013;14.548606632306837;28.26114356927825;53.663330673224905;43.01733611454511;13.448214260626287;48.90163349563416;48.894256772341116;4.247418547883305;54.14875035444801;19.030123527889764;36.22300718739828;51.89490294134602;58.87944597040098;30.39784418147467;9.244301895840279;52.182666838130366;44.47054918386818;51.497334836770825;44.703958938392645;12.069053345888458;24.218409192026197;4.503565761506235;21.52388166872132;52.72448267824081;11.370383598943357;7.140773150020041;8.058419117228846;12.184557766465954;23.642243198576683;10.155300903230893;16.914400962782697;13.81829034399449;11.164893230540693;31.253817902009178;9.888452965145166;50.4586764931696;56.94953225825225;57.79791425314293;12.570134003396173;37.46782468117611;37.21074362197491;16.676738445078925;15.822463576939974;19.711225666086676;50.13839346833606;36.34653088233135;16.43990894769239;18.299757821694683;13.969016991532625;13.164746212456096;8.072827057531484;46.91663446910002;15.98784846071836;19.10028508259474;9.655293329182674;52.479930197115365;46.80015815606484;10.157651200064704;48.53086300664085;12.345539085828873;54.42582541655898;9.594835006848577;37.552395112376985;27.2941482338924;25.171659100904982;53.93620583744455;18.51070685714903;8.604044721525852;12.871885744908809;22.046265720763508;45.99499462122865;51.53083082489767;3.150375320814487;57.274164013401304;9.347006232170497;28.512742451498138;12.183484544220493;45.26302655748464;13.778140916361872;34.12479510907391;41.289177606893496;13.687203769074067;17.343501126367684;20.26089720685462;35.130914877306765;57.88963457663713;48.783288859466275;50.262235627603964;15.975533028037502;55.909084769894605;24.436450111242845;18.89761665899923;20.402686907302414;10.916839579934521;49.61099207960493;54.62369897447507;49.0366782250165;51.585523889730105;14.255281433223928;17.42182675674824;11.39761679049105;6.688318185539978;4.767821025396828;30.50526560816394;9.883089788833932;18.73486738888368;39.226927878702774;37.69528392732594;18.823940129017068;13.86169934949054;6.9735068474423905;11.72977977745143;60.087251422428174;50.54712037357401;13.431769073147096;13.134857035358209;24.015390644057813;12.507596838001088;23.04670092946109;38.37962432858948;53.885711840059614;14.780996535027256;54.716990453301946;16.08086338418577;55.979599312388196;34.27433644422249;14.99000561687864;53.778641969996634;15.356438362503539;27.44048326190311;16.58994925054601;40.15770179273179;20.537131829604252;10.531822284400763;45.53067991260186;18.981923801492176;17.137124276215413;29.82754210202957;15.202291984184974;29.735161693874083;20.033047468565837;19.072263548861596;17.37648489743701;51.043769155624005;9.265029033726751;51.906931492679696;45.603075391507154;32.232023786849716;15.926642808507346;44.091342242056335;21.674527474665094;19.34738018499624;11.172684745757145;12.401931119686708;31.188400228508836;26.427833388596465;43.671070987187484;46.045203826051804;18.255040890179522;15.768653988236172;11.041743391539473;34.45393210587973;28.586853461498237;25.69495831727388;17.328461992693626;57.372610703585444;39.27382125667271;17.84046671366182;18.95694646349555;15.503091742614389;30.99773920527495;6.359823303588048;3.929449479163387;30.70385946706253;29.957929797504985;25.011295429119848;12.355195182655015;16.238720597199666;11.528123133666737;20.708193346735253;7.202569691447515;49.72712901688427;40.54895913734858;29.896600040649254;26.05110182034884;19.019136855132782;37.07155744583039;9.489222604371003;25.075375912475415;45.40245545214962;8.854766736544619;48.70647433645234;42.069015145157415;31.84012743248847;37.60414503917244;5.256770795468037;11.44491118665237;9.418305019427656;39.93678517920953;21.573562119625393;20.57501765950609;43.47833124892399;37.68787985441174;35.47532393104472;27.510507581819645;37.117897873689024;15.193829479500655;29.580284028057132;19.478674511479944;55.22533786884873;53.630532259363015;41.868421714210506;30.883299272635455;37.59186072445877;48.169979797961496;55.84741953804625;14.735620539898996;18.43640748424764;42.652847445239125;16.18937011683215;55.424774945329325;12.238353349484678;21.955092440827187;20.400378913723483;10.019614808630605;24.572366571775902;16.431547585047902;46.10287293766849;18.093721541631417;42.382322927067065;57.07647619772514;52.923424780000275;19.58962011474988;51.3053295164969;51.33246108853537;15.087279762736497;18.296788988688004;11.983528337703556;20.791072775404434;21.753558087908313;26.25362112638433;8.217882028957728;30.490980618271777;46.79864595836003;13.965034901567153;52.988962462445116;17.4869740077684;44.05615706812238;35.66510032711013;43.11699052049165;28.576465356989488;32.717720114885374;8.758839594102712;39.2825853188877;22.385997861397083;36.469582458094955;46.248265532814614;2.4154600907708605;38.65492764622676;13.444083327311922;14.69336329781356;10.381429692757347;10.875090664996279;12.844267982516701;43.195869881193126;44.74923690673166;11.05955505499397;38.931345736714526;10.1866521138146;19.73189040794897;45.50263666221056;20.83128950476792;15.769627888386863;24.9951017572575;55.642937291727144;27.198534175551053;52.119374647521596;25.065228402649037;16.94775414218195;20.92793447813446;22.829574873558183;44.43807998213597;12.994263775165;34.044813231268165;60.6547959108712;10.317225630468045;31.96102957950961;38.822155356479;43.35522973064693;9.86520759966048;18.627546067620145;52.10016121070439;47.016851120600975;13.511522867976081;52.45782837803069;16.010490651478246;40.98700147402082;34.38560914102277;16.51783408823338;32.27994987719264;29.747558075833602;30.579514094072316;22.706296166776095;7.085490277425811;56.139814867484766;38.8419899102848;43.41544344889976;17.98114601800731;55.12379372286506;36.92882303893151;12.044004714700193;33.37743717336484;45.1472346196016;23.317077601812382;7.269162655519391;24.74087359892286;50.586995795859686;11.59500714272627;52.27644255222177;4.431443294876705;45.81133429225775;45.03245907575852;5.047174255959681;24.904694326550754;11.89052776858049;40.428758603931854;19.544734333383914;30.667069655973226;12.838462408977097;55.26061780611356;11.017173551748572;21.199049028435574;44.189593532294744;19.5478563632749;54.32700209329745;16.479889518323375;45.7718849870622;14.921486389333928;56.559604463924686;11.518839932212897;15.508313981154332;34.18442389592642;45.593776018391914;11.397404641156427;45.9848776725314;46.18656122959658;20.101564255164547;32.51499943150704;29.883815067603287;47.10543611454162;25.75576300070455;35.0729784793216;28.75518418694478;56.40047272792288;32.84978102707484;53.45023801172941;20.730956859591547;28.060002080363102;6.701791946853149;40.237087227767425;31.293692303103068;7.312641218464858;34.847123398447486;44.66029392149114;39.64971383874527;23.311418658141143;13.806722950933844;50.83224754997803;6.499861183596433;55.067721765008024;16.57738539695156;38.07219468921998;4.98780895418863;51.12105746324986;8.152438425454186;12.635764087262201;27.703970235252626;26.28964990095643;32.50013712271668;6.077338834023912;26.542612135049065;36.311947814319;52.49929420332227;30.464665667772437;13.913170685126618;15.81451805289192;8.180094331848338;5.191691894351756;37.0382678629886;20.655191668051277;7.169100413013066;15.42927566151486;33.03155440540492;49.32462264355269;26.65242348178353;44.97632995834121;20.792899937374443;46.85765771032888;32.326275195089345;59.00530763947624;4.371460389528601;38.28525729682821;9.206936279411776;14.705293798332727;11.406275805931587;43.03363588585671;58.89672644139834;36.19399306743101;10.40825660450286;7.658177138017004;58.78101249074773;38.60982401325227;12.114486626147068;42.078613762027715;26.882541885868626;
25.3500230265985;16.54142655816997;31.141793364543535;32.45228528203015;42.4065700268139;25.601213528174732;31.483634004723097;21.195211170328108;0.0;28.955692959156693;25.137861663566415;45.23131970293869;38.70898006508237;7.1914946336822245;34.52000784643427;15.925854577265104;54.55302183104967;5.558843768133695;24.16641783548109;6.257210937153945;34.133248270978754;37.33606629798627;31.78063788582738;46.3047191892704;22.72884167237417;35.47057082172786;27.03034747118971;12.71012501027994;8.613732239068664;51.05526419764477;25.296099369571284;28.68603680600459;32.77873859863452;19.300580864854837;48.907376252062484;32.545781714026866;52.96880812974982;28.808939546861385;37.89824782862165;24.238141667585406;35.136994853567174;29.47152074208967;58.075449585771764;54.08157804604901;19.48956978772385;32.72321765668357;3.598804966564539;30.99893494637607;22.43195134290441;19.637661654586807;51.59440735277388;17.82102432081572;24.689248826794444;9.564956194236089;56.59438874481438;23.560650569255472;21.480685210839265;16.4383404115354;27.417983975800055;30.900673537533624;32.05446412319804;33.38723018390483;23.905057799289168;35.87995074084962;8.993883291301067;47.469255968428826;18.4478412842687;42.53814192379809;39.71761057665523;26.108643543658175;34.19085073912506;13.497946744608171;30.781887448714564;7.6560724818087325;33.885954711342;17.84551730515056;35.289317605246744;22.593906572747816;26.829885025967652;29.410543581327733;28.11879791813863;50.10090032445464;33.91059546940627;44.857248332878214;56.37505777949667;38.772845226844616;49.046220377618134;38.8360975910302;33.009756329796595;26.739708385960988;22.91171691126502;17.51421910404636;30.25069461815747;25.545205537640378;52.89773543177424;10.695163069827336;10.475058422573602;11.651183988984094;17.576490728881048;21.437731224222084;52.295101998856744;25.464868032193014;48.881453267104426;33.67736669692104;20.21047999031785;34.61961804496052;25.469477895841692;13.850525479178133;31.087689894166616;5.038859506146224;16.96032955013561;49.837747262282846;17.022742220883202;11.664131710390526;31.050107598479478;50.39477097992271;15.844562127881217;13.61042443526883;48.36485893974825;25.65708892938738;37.436126000979925;17.406460788258897;11.569842579079928;29.658890447859907;22.5162429758015;5.326103320842191;21.65331688578514;59.62783836513863;19.263204769062813;35.84553417567438;53.021518995137264;26.002983201827412;35.983657902167266;24.572558009752616;14.817699166488575;41.71462696946894;6.280698044876626;44.67581610446789;6.883926263876324;25.665919455038104;34.18839180682931;22.85830185385905;35.92845049556136;30.03701222206065;23.596985351672203;16.678717303863266;20.260378321383104;23.117770218556743;6.96489519569869;15.334156897576616;16.667215232927912;3.633772935005979;27.886484428661237;6.0321816268324415;16.323665378234416;23.650448218846677;49.79801044798821;53.79032656880191;52.64264752104191;33.08822439550328;51.06845939679643;50.916430367948685;16.572077417875924;45.91143987720198;59.23669414115666;19.60591634783215;55.038170689602936;18.14294933576648;53.09541130874668;53.90877693771825;27.574765536556587;34.78835878028294;32.188686514980496;41.191876232798656;17.052683791277108;24.831079617965536;21.393650526561512;45.666517911492306;49.87655065622776;31.179218716192278;20.828459072135864;22.781633221723066;16.229683720697867;24.98153098735321;33.92643813458139;28.615875366001383;16.8897230535327;33.266246687703294;14.077030617616241;17.89383850215503;26.269453453025932;23.94566689831118;31.147477042876282;25.619764114981997;13.35022962657323;20.07145579725872;23.611935370802296;27.107013428908157;22.424962249017995;17.724458652606465;34.936375990523224;7.828716071275013;31.17521881693742;52.127844889121874;38.1249238954912;26.502146793633273;12.387226563424386;52.04693929033503;15.04902918419169;25.391532959652125;44.52382328363033;15.58753965304485;35.75815830053285;25.14963467082962;41.74691842996034;41.95090521163777;24.75992743771085;48.56935090506547;44.11410482465806;51.53509151223766;21.309986187302513;24.296068916364288;28.20699142254606;48.18036876867356;24.49487211016449;34.02629844431132;21.807099477100767;4.738305072009573;29.653335457778642;23.135840768354395;5.5957962604728415;4.431051599852284;49.419897706294364;32.05212044304175;35.361042926689485;54.823937279473824;56.32982038540272;36.610705795705655;28.305445324204847;51.650233906849316;25.682118853146687;6.360796225677006;36.441494926112796;15.53341406006794;12.135502234156512;21.177868710576796;17.699079810554583;31.644396387443045;6.065539196467316;34.529504530692655;23.11353060905181;32.36314367178789;9.278989992915692;25.441174228393646;9.049891387635878;13.610928775233745;22.335466039774605;32.71374539757171;39.46958673434059;11.286519134932949;28.43513717916633;40.28168707059619;8.83120421744687;40.503137143855426;50.627499056728645;41.76029745844228;17.986026837746074;47.799221049336936;14.347041600611517;46.271895172884626;24.048826900352736;6.59768579289173;15.777093605701362;9.57831770595891;35.126973020171064;50.08539731071361;43.72810508746771;35.06254239216125;36.35670172387469;46.70859333532271;20.854104875437837;16.342817043252126;19.7517226215799;40.782064021493746;42.50556519776088;18.072015502996457;17.091808514906802;18.438072238468703;52.261750121235615;52.10184215689028;17.298242771684926;16.26761293403997;24.73530105231441;47.09596560198576;27.66235387242145;25.545447550573986;32.093563491510004;36.28753552736781;22.896971778330034;20.56087336643049;42.51135910747754;55.62650446718445;38.34639798620047;25.258229856379558;51.50633732725482;14.588680031672615;32.82523799841866;17.176384009136573;52.851027811452056;54.139259862721964;26.15057427973528;8.940998322860295;52.543491166507245;53.67627136541875;23.738658501023906;17.785486391035487;20.55874597600643;26.789624095246893;38.282939938520165;25.8496171318219;27.421273210573638;49.613619640199346;16.106062786063966;19.991242491966183;36.76194908177879;53.02802707179555;32.73963967646706;35.89198464818156;53.053469832843916;28.617037178127017;40.49303512425248;31.67158959675089;20.444980348605675;8.145328790256146;28.399203938878728;53.873850052748125;29.46083397133635;21.17940805086076;42.95250961019382;6.7116991920780364;30.3991381936531;16.12142563878686;25.48546559874829;9.772953311585741;17.78325779195733;25.187545639473452;26.07094636737822;50.881502656234716;26.841906640444442;20.91941420383004;49.61860846187765;14.15843883953668;44.65113911869304;48.53038074414718;25.7234068174015;55.03367315854357;5.155624793049521;25.717159221685126;18.788361305788175;41.19572031310672;26.450128871991716;12.110850922554699;51.2854608736505;48.61529027797013;25.927577504246443;16.26814766904725;16.030006073348385;32.674403605934884;28.49031790383898;47.15043746705348;46.86196756439073;29.13163181801919;48.515576518272695;26.825566348952332;34.90537988312431;43.1853413057119;36.94978953325664;22.09574633278191;45.301079677145026;42.76455341786886;5.277071855569223;8.702734696112168;38.197912324523415;16.19076245694741;39.09665800996892;15.139407581896497;10.076302968246937;39.834212413690125;19.452838651711783;17.03736361598139;25.417044752651343;25.614506131440407;28.482708212439757;40.497920666040564;19.67325107967096;24.85993669125795;22.227433836469;25.72644588326695;44.18701305225531;48.85425893333935;11.21893146575123;35.12075306402957;19.00976937411457;45.59563803315076;21.275303023784968;7.4485015074958305;19.523206914668847;11.0178771699699;13.145978053085637;42.482709759691474;39.67263367558859;9.02899858032438;8.47249268369399;50.10629455138009;26.48588554933173;40.43587088799522;20.027581629666603;25.788134977299123;51.89518975091349;16.075602598125926;17.269643132378995;27.884764396234868;42.357857101044225;25.1151176785106;35.55933555541616;34.74234914914054;54.83389070762103;29.744844030188233;48.99697394256529;31.167551958920036;15.802443582181503;30.919667744479295;34.383112999969065;32.39782280710324;29.653644848736096;35.72877673724247;12.19839802723603;33.37640098676542;43.50703018180513;11.10186144088318;21.554195863005738;29.416180621918095;32.91837089543456;23.92465738838709;26.64591950595714;10.169523835417333;39.53587839325258;21.266892513967484;47.95687205524636;6.28862849366698;51.08060060894446;15.226527750353984;13.93035986308746;31.3889931813363;16.441960853444954;12.447485586440303;26.01869881422182;49.113989253678874;41.17225743545204;38.498424028162454;41.01881342389166;46.9977503081758;31.676028194920427;41.644241160859465;28.647921952356548;24.345175318075583;12.910751048037277;35.15289214146106;48.35543687297547;30.730552074323214;37.32983770706098;44.30720820873967;35.19376021937693;46.91018502205877;15.131590920628932;18.127099690452283;32.71284086019362;31.1706878895968;23.98245644948149;18.969300790677337;16.262152754540097;22.265153030553368;12.278983691604822;16.731198747619317;31.81518139240852;49.724580174414214;32.41584487247097;37.19240151497247;40.35779382351465;29.055246913393464;28.70110426507714;42.59669303944671;33.454070576887005;40.98015177595923;36.324688926364104;27.065690817141142;30.457239954178835;12.877990883274162;45.29474282923238;49.90723423280029;35.04232084571695;21.297018626156106;50.26412586133127;11.322901833030162;24.473104374734373;20.76113260379246;13.025950335952317;19.058744143598652;32.91499933640598;41.88314389662515;33.21961001833415;49.61640103540232;29.237332458939207;31.154023584922435;24.997864805665042;29.95139588273833;54.31602527327008;46.821408142769606;17.444876292065132;20.929620475288065;12.402150631830935;52.08685999516037;34.835471476735556;12.305725513167689;36.438232835404285;31.389374335161726;17.920854019898627;33.53197555508597;35.19362312058659;20.58105366495064;17.792621299292882;8.883705070067508;37.14034939455081;37.352335753998;16.99021502126814;23.17826287071194;47.8734503290667;43.52504191148835;12.404709277624764;47.76815085221171;31.59814742911102;21.412507880943576;6.258193906359475;39.57223523281572;24.717513677901987;51.21549686210941;46.271251567047294;37.5756186684744;4.448130278246904;51.174191657784455;46.702644362508224;29.137170592375746;55.147461508710855;20.053293751584615;43.24504387416651;25.87905134766201;16.876191184519463;24.127876501004383;47.572583431794556;29.151918167386977;9.426874660452434;47.022263649940484;9.117460804027651;10.318282061984608;36.29218150208117;35.21095353237258;19.405016229115198;31.004712097236098;41.110484529044356;27.807249667309932;43.102911320435176;32.839241933629076;46.43727316431684;51.90921286939257;27.518686623577835;32.368516783058354;22.276289318127574;10.529488507095152;44.822745007804734;50.22349960700103;15.635292549710165;30.17329366824632;16.322035371504324;33.0607355401101;15.820603504576855;22.71983565312423;27.192636790506647;20.520989676415866;30.033281474247175;7.6395357570066365;9.560128021327868;36.40548650685575;26.905694202565716;28.135164170268208;11.789106020500576;16.941589832504867;36.25710950724648;34.00941684372211;17.763045031425;26.328963629992295;22.024316282359827;41.67322062571129;14.98075845458508;33.08324034435752;39.251667162934446;13.796217287701376;22.83484816851023;16.501781860065726;27.062812641790977;26.854765571696323;9.241526135275155;52.48737968610168;45.362488869105846;32.793188518124126;33.73733970396733;22.853309430409922;13.855977364517617;24.313440814974623;25.65494754209197;43.74865799637059;8.612662380553298;52.33765554690651;29.760955955153943;45.944522196005636;29.769408623975423;20.94209964986561;50.17585612218468;49.13530517994595;53.76265793796023;55.3692544190486;12.435479824247357;35.945149778518726;32.05874128170052;32.37871299586117;13.203675604997008;15.931477997743245;9.687522890089287;48.76880780446213;47.203239713746605;17.462924767147882;30.525289508152706;20.379195032020164;49.67065655516018;31.487964062487062;17.546598582202325;17.24011188695838;10.527829985642853;28.432499583226093;5.9443411817400875;31.183110525582798;10.132950190902523;52.33991039033249;15.970170249827268;38.716632027070105;22.014768911160157;39.715852836086924;16.440079348247124;26.85865005276396;27.313636227600195;34.10249998284893;39.36841057529995;34.14305297219808;26.892729488863868;31.911680686170985;24.677021211324764;29.900630474932115;41.43674319128175;35.121328966843365;49.554811520458216;32.201657589565066;32.60381706037021;32.17381104032508;10.445106480559843;41.50880386148471;23.74125415570643;24.776408527439514;36.66796709245601;1.6118000977127047;50.25491999260278;27.86349623741855;14.381418585098098;29.2126989294714;29.357005844007503;24.747151820992375;9.933649975800227;25.08600063023472;43.507940628416755;50.51939127006372;1.204758693598841;47.802376861980925;39.81722711141849;14.536927806516934;34.43431285622269;23.769434041748596;54.796825481936274;44.08479743410103;12.913596132020448;12.21588822818813;18.330128069731607;29.540310015193125;37.49944399839927;16.999663939323792;54.592751339947434;33.03974721902214;53.9720127441817;33.1504960814597;32.21440375681889;39.842758795141286;23.949814880416813;18.32705738337431;27.479862476135594;44.58607348395041;5.054610362634378;51.59755485525463;51.103972958747406;22.364708823114462;16.106009922046294;7.246930772750753;12.869233651102576;25.484992412338908;32.72145228966126;33.761229566539576;16.103724699801088;48.153071765106375;43.585007930481964;13.450245211735252;22.96038431341249;38.349489026690755;21.6234883680265;25.554769368067827;28.904857950893;18.867106634701724;26.42176226095989;43.72776910260366;35.87439393903425;19.54645917441406;34.22120277697672;51.370582318979224;22.207123727677573;30.55760533881784;38.087215288638646;30.92199464043997;47.288900400454914;33.399301829074695;31.520481129022752;28.05122879283729;6.399925441292589;9.805724897306172;46.83839607116756;39.198016124543656;41.162357738809376;19.590389895093633;31.96523620958836;16.57177349193374;27.64735471347005;42.09472490504953;19.202489461585603;47.99014155050904;25.114126802878573;29.871322716913237;15.045332660365327;45.006389673792626;2.5964516080221993;11.575569922796676;35.55858064676465;27.16976277330861;37.512487022734156;24.461051151885755;26.581954094805898;30.893100423142627;16.055011149514502;15.574963532492639;26.89471998174765;7.177003968575697;30.255246689623625;21.37930684561539;42.77528081651056;48.899023564081446;1.4279359360540202;20.337531693533617;11.9979989131728;21.453933920714498;19.093116002539638;13.91650082996408;25.48857500024034;37.41854859098042;29.07016971830041;13.259381673262423;31.493879604512586;49.466390515707765;27.451560593871392;12.98249384395322;42.326466069587475;42.19372047288347;19.667750655774952;2.411711852321272;26.47248531255555;16.769047128324125;42.83077521463461;41.57925338246338;36.330474970501925;26.81409925191359;35.11434579329804;35.964303835354826;42.78274165839503;6.779191842703048;24.865284000030357;22.92050798141404;30.280089558787914;42.13902742569066;44.212540229092255;30.949234141734227;58.109759517973046;37.296113811979744;42.62738546296472;18.822352060737366;13.996096411892324;7.613545031171531;36.835492084158645;9.022469408616043;32.64101424230509;17.762517035541606;28.253265138380254;8.682713298885075;19.389369308227728;19.210129756782276;12.542111616325702;33.0132695143843;36.62443329567145;28.32780896059207;46.73379278944646;32.32474151744656;31.829444824218495;37.65913999541398;25.71761494437741;43.921108635659486;33.19329391623743;35.97349302560737;24.473059757974745;32.19402704882731;48.22597265203506;9.847671558045768;31.756199902350303;58.10616830672226;29.462205160455035;11.812873635227078;19.124750936689292;29.044179894170895;49.58679698887321;30.602598813269815;36.4763483154283;32.09397837602939;38.55906499238456;23.34130754695452;14.253074046754604;17.948556943542258;33.240727591991885;25.033220957923717;28.26845830228963;43.49583806523075;52.52822190899608;26.929041602173296;41.808822165510065;48.332899818694464;24.10740605903122;20.35496580023241;19.169984937194048;45.66310934880115;26.784645860160442;23.865164368708204;4.331212743097054;30.51424709692825;14.689742330519861;47.76762936072632;47.71111071296741;29.189890675218553;15.13512578509554;45.475195120295176;8.385688246701354;7.067950078097687;17.39322440422035;49.23556696265931;26.82450491219297;15.752778332275392;31.287411024411114;18.203369280809227;9.077798799543833;11.442501226859296;52.066390016948056;47.95051284713667;41.01915287473044;36.54539414406538;28.85772958787242;28.428291980077343;23.07628583452445;31.543547629306655;19.927622015214233;22.401060744065482;7.952965934053152;15.987254698949144;23.958821203441918;18.091281051073505;38.69310300602506;24.29661754415764;9.869850372163022;58.14822827490539;29.382195725273437;13.983327712354011;17.16518297583406;30.481633620094403;12.557265290166978;33.081783553220234;41.73795518544659;23.56187103267243;41.231499847213634;32.6990709702268;50.01880806505381;15.132363233001561;10.289952954593732;22.410738048952457;27.80208174099608;32.80255385062757;14.675019102031568;36.00470128049486;30.254481740339468;17.504497319277906;12.929895437494766;39.90838125977325;20.817390156022924;38.09402301541816;8.066721740509623;9.650156926062891;32.70846662608157;27.52579023109384;42.644556747581916;19.15130702651879;47.287010412763394;45.10187128392591;17.957327169250263;7.5984105691919615;37.16321909506009;15.473432581784138;47.36110479749743;39.223864414241355;42.328873499796686;46.19063327126099;18.322649725673532;30.168575920255787;35.945623552909794;33.76120229563253;8.547425878457206;29.07190600799844;40.63934180127808;21.96753712853881;14.17099775225877;19.784951008857163;30.241179377702334;49.72941309662879;19.357537287943508;53.48951567129524;15.68033914690523;16.678109266905857;37.75845035566777;45.10180184122712;44.8698088146882;18.170783768034784;54.81606925813267;48.68560186811384;9.302633009987906;35.02549882444461;44.170335156879275;43.21868773909927;8.430044785063451;44.51137957920687;12.741920063261354;27.47946996489586;27.92415542445421;17.693249646563896;47.51517541110542;33.50271757426811;31.194531003404784;34.327244934083154;19.898154744405506;51.658084146358874;51.36954783709676;52.24612925474643;24.19361654755737;38.228415566083314;54.10802615303977;15.81985015705491;47.07215692457491;41.24103644989681;47.631448553631955;31.309181867371304;54.64912962156374;29.61461049347799;20.87174227684887;7.881198459135876;52.921423575347795;40.793785078590716;16.682862906615753;50.28119652923559;49.322258582814925;32.34378096855256;4.203775399090711;11.698509331732392;33.088492018168935;32.538097296863256;17.95473272173307;52.630614845640544;41.498393760076986;41.475267481012224;31.747405860054915;37.27863819306076;28.543203321219746;43.38638939545971;24.54716003311324;50.51242433442579;33.3480253168967;17.85811668183606;33.446792845234754;29.589117965269413;40.299939336716655;25.01437207228;29.422428451726642;32.82056856202721;26.28712826778505;32.829626926086505;5.927782030933182;29.585386666372774;21.66559268599986;36.311033356485616;45.96670965752339;48.73239739782004;32.65065319512204;26.648543567341488;22.808092206203874;57.129671481099095;48.12095408506211;31.119217098062162;24.016790996209036;34.5970181702071;34.33206692298227;44.03997854663161;22.22469326637216;21.88863184814659;44.54258310146987;29.64843913440829;30.65690609093827;33.07278084443071;39.70055960268172;26.397347364823762;11.198080508896075;29.158841435659262;40.441320602603504;41.70311763679603;41.77608645050889;28.15202291316984;13.666073609136545;49.113001286934946;23.756428318774205;32.687695969851006;43.59886205542489;13.431711179504072;19.820043386980373;33.59337465607225;42.91054759306391;29.39181011693058;33.38676577395212;19.856835172733856;18.180877514068502;12.298866918096195;58.45894242421213;28.09042405657678;31.370260217826186;34.34985249869041;35.06287707283484;37.68066363328678;33.31829633094692;12.148365659867336;23.218632453108246;48.92055573346737;4.780212697087074;18.402498671387374;28.07269965908737;19.47066039231436;13.196149953505023;21.931135598348764;13.848176922047784;31.858526650130084;22.748627821563176;36.13402504824881;31.1797249902104;40.72209799744526;9.131661379878958;21.960166028958753;23.21890619261521;45.9927390025455;33.05712215623253;40.85153009950288;28.944042617604023;52.251393499473366;29.62141725655254;40.67112129751783;41.48608043863113;28.492374912922383;16.186338035421443;31.887393182031055;17.961469474269716;32.53128905885222;4.7049755832623;39.45333461246933;19.032120680957316;48.16928567112078;27.397294818326472;32.80146455382741;3.6230688636600292;18.918378451117857;31.14343974106481;32.08737716902557;31.80925523020332;60.20790350513804;36.114244568504084;45.3747227864737;34.00254316477216;19.3502713581161;32.85268266794245;47.20545934935087;34.123289666850056;23.746188130947843;24.28606274493829;6.791340116802096;33.940757204034085;22.736570260159954;27.500888776786617;9.849731568353045;45.15973948092261;17.915774310186986;24.01025580635449;40.295824002261355;29.28959103810762;35.645232998729675;9.813929718532693;33.140818684404834;31.12127029492941;36.89005705919417;16.21614081992386;18.873148059752257;31.78024746729205;43.326278065608946;18.098492323951394;42.21856565193785;34.33643916718298;27.137753699032515;38.01055099503636;17.696839814896173;49.26564750009449;3.1959231390885465;26.019830925267808;35.13294885332113;23.067040460975765;12.686144861056757;12.048362203674836;36.09782045241309;35.23748471339478;20.18955828864946;14.740100558567253;46.329720878528164;45.831824522299826;28.355419492358568;30.576306911507853;9.875940391529575;21.562055529447957;17.53483151202592;21.20142784815096;47.11278244158011;25.50517555949058;7.836435281139781;14.022425032786343;18.93291184733604;14.632917739764679;48.50123767224883;18.139614825263937;45.80665964946205;41.00812232310643;14.261310847823102;19.527748665449664;43.02747057992945;39.09119054107924;12.928648135048611;39.48125622383645;43.72072314198009;23.336595477928196;45.296006778957604;16.731893668620383;36.764856926668045;45.18420756830052;59.853028527969045;32.11977859361267;19.387927178112133;48.89649987352495;42.65041257396456;46.00697711935148;32.61476156891215;32.70378139712894;20.856830449470724;16.927271795389135;17.184773740492133;46.38361383584408;9.83836521161108;20.459146343446196;14.355242615375836;33.194657203518666;24.29534851974266;22.796674026052152;7.708656807212853;14.97175621127442;20.051092720395175;24.553065867167874;26.993245371056883;41.07574533991849;48.3499135289027;47.83129176512562;25.349075903876436;33.011774645687154;38.83186171239058;21.532408297204103;16.664778502749535;32.47750810633449;46.78173829162466;34.28584940110502;5.801257870103267;5.382084145703526;9.504623814421775;32.20221163459785;23.72250654768759;48.638722290616606;8.758950986635183;10.290944116892378;25.344665372041515;46.30478893802019;37.406220441263265;29.38250780925463;49.307749136308644;33.40435157119236;55.70628221548489;29.716119884638523;34.15938657615262;30.098580508644417;23.991146083612048;54.08425312994395;18.66421436320517;29.780927824289915;28.79478070409185;17.528355096286838;34.563277052565226;44.61147561557807;23.4343616760243;52.364459572313834;18.280664262555657;27.034791318878412;31.32315407976826;42.13814487877639;20.929843003957462;30.502359031412;30.472520729952635;34.78977588400681;17.909869301681496;5.440924076109537;40.68810911434894;47.42629960622634;40.367577252991225;41.59179417898233;16.372875077913356;49.41882531622228;34.16759673655646;4.010121548616602;9.051885603013353;10.318633849618212;43.943502556075686;53.434446206813114;45.60983435981335;47.903905961578936;6.948416931082095;6.59047191512226;21.018292991459884;19.355624932549762;22.414716740826;27.489273426868177;11.313214671759413;3.9882442983019626;37.580895437178036;42.70960237248235;23.81241620035764;7.895793963553937;25.355178869175532;17.375192193688992;50.27058168178806;49.3802835897429;22.147123277462978;27.729199288380567;21.748034383317922;33.63428724811962;7.553928255913755;25.84556227184485;43.545086869779816;18.82139102373442;44.29430399496111;31.662687445378744;46.67879737210161;32.920063191564516;18.899733460935092;52.41126600503928;36.39743963451464;30.203941902970683;10.534678751220634;43.828352216605424;30.975391404994262;23.03179980166678;36.83398271644257;15.472190561490791;12.840299306983916;29.55667273283156;27.726089805058688;20.596589858373292;8.314563552017443;2.4619309615654403;32.84012344582572;42.709706146298316;26.00320399383668;46.954679604923534;41.127277805535485;37.67448484634668;11.974697193436143;44.571787112543;23.936072640182026;9.050008674849602;20.02264701401344;29.588737976593208;37.29126516337708;34.72177395210679;31.583819990168664;40.37625547206775;24.127660556452607;16.429144503374193;21.74612102930799;29.85937826729863;13.968784737717694;33.79039305397761;5.510330837336976;58.0337623597855;38.478081420087456;11.154708524966342;26.94402792659646;14.850743045462515;25.605002225894175;20.15085716332127;24.910213007918813;37.479776331238455;34.83271805085306;22.626668803480342;24.50640611459403;7.75331365040445;30.520838740801725;21.44786758981645;18.95607098729307;51.976782349528136;40.566820485629265;23.67172172065908;8.900400347356662;3.112119345480482;26.631848345115905;30.67578967165839;28.39209615718968;43.917139399640725;29.1019615610257;47.90673395654954;30.69284358050058;26.21364187890017;40.17171960782192;26.446975697469515;23.113653217943206;11.777358150296736;38.745018932760054;8.169635126350364;1.7258776350676124;31.232069400981473;23.835797991384293;38.353723636412525;30.059266020683182;42.220120565919125;17.95526710140135;29.193264395987438;4.662434130600369;47.8628174487839;47.689985850027035;44.95886272695545;21.220466141479328;24.103474540523695;41.218952212750665;51.62978809801085;22.582247860717967;30.462083177795357;42.61382442694767;5.09746939407569;47.218540299079464;12.71050644108056;19.891094647624065;3.333047572970668;19.442848982774063;12.50281536294068;11.204681328652583;34.06492268012919;16.132816076007877;36.643572987707635;54.397236973533076;48.70171296654682;11.676263189747704;46.07344554299614;52.687879817914286;6.783780072041721;5.270557153741394;32.22269667608296;5.977630272879211;22.045871055845772;15.466209042086689;28.640769591489786;27.94140288475159;38.83250972345021;12.953123339970347;48.42537863691416;32.300666971912015;37.727571238562824;26.223564536189915;42.51513926133869;17.13665182427046;38.86538354010984;20.28353982127687;25.73099701453116;3.6177047297407943;24.096014145957273;44.4605012365927;22.020531013522188;43.246618061505146;34.34464840667571;12.611719726921216;11.149304247759268;22.504419165770468;32.975493756689204;43.30512693122774;42.44973345417758;20.32546431708499;29.123762753585993;12.139688521128829;20.73373653418906;45.58119043902232;34.06037676996542;12.921986858159396;8.234524011626798;45.450342289139584;24.08184698163011;42.675942313335504;16.694904575891055;6.387201611053525;20.628882710673118;3.0947935142543197;42.2093576326889;34.1542565680305;31.444256261774193;49.984438282381845;27.2398370296413;23.419598756585074;26.14589841748832;42.85186548127567;16.829706335337082;8.833664588726238;46.77295981783187;41.39673875406159;19.958529106244338;46.11159750768696;8.678296623228043;41.439195604509074;23.997918336089125;6.871833053441219;38.701611285057965;19.98437155338542;20.658338781922943;5.1272578032090825;25.550736541395583;53.21117610839081;34.34099493908778;32.20975968707272;15.528860079370576;54.546091732194796;24.74792901689984;33.230728457057765;35.913588550636426;42.27963498408296;25.642205676419255;14.011986507027585;14.859398095542186;38.84785938499936;30.626939430399208;50.87867075205534;25.47341176798888;40.66269142377391;40.258454261356974;25.741961261699736;30.494634861139918;17.958756271107298;41.11027619796029;15.651187687913074;37.0459984581505;32.87563954210391;50.906545914772636;16.588741523281264;14.045795735753517;34.89881729237094;18.560687191209944;50.579640229586815;31.216334089699597;44.48467705192215;28.594509204357166;52.63637385217932;19.31055728771897;13.853265069334551;23.34737494573881;36.26410896800867;18.826870483989335;37.6552226029616;43.42630988081265;14.637477742632477;29.99347207254207;28.328219093403742;41.942208835448575;21.044741819925026;26.281291757335467;35.18133567120168;56.14480821627326;24.659031478593395;53.60712203806376;26.330135283304948;18.633029719062602;22.916066872332486;42.66435835051285;37.74497186354966;20.859591609497603;25.040894982055335;43.50014909335402;40.21227311878705;29.253173833833397;9.157241211534117;40.362755603599524;27.416434689138498;52.51634378352912;13.320484135592388;33.80698104402082;19.98354947637732;45.15027713103186;19.67578489531703;33.222534092435474;21.195017773089607;31.874874883646438;24.85760723130378;18.973445970255288;28.73907007954909;26.07234927459368;49.72127266149618;36.60929590377144;8.137007977018692;5.654599400198119;28.12758105640337;25.5817383502066;33.646585340667485;13.416227375044084;15.428451020840212;31.30335357726487;32.28555685323953;47.632389876362986;14.777455033628202;43.491819985573514;7.607053459696551;41.992766938191345;27.387136985576685;59.64961295279174;25.045032003890174;32.156462498821135;12.653996716122906;9.00503448913419;31.354262091384648;43.36310688375306;47.85994929491574;25.414593608030057;30.525816577811625;15.566906409110121;59.58283329941028;40.72718341000071;10.038622574075363;34.36451877530946;20.704046065870756;
3.857047715635483;21.263621428115183;39.82837319425169;32.80400574895012;40.9277845172998;6.13212185358544;34.77332539967515;8.682565456018427;28.955692959156693;0.0;22.229398898766966;45.443577504010726;44.30108691985303;23.395417845923724;25.568755318331398;25.66632104855512;52.401179195270714;31.20740967400866;21.36064951016166;30.35882755733968;6.091569342289164;42.121109188714854;30.71774385190525;52.606521363417805;39.57506948931149;37.78469088271696;7.515293816195053;26.577933303178746;27.400516104979655;44.67929246576278;27.21205966671566;33.63031494076152;29.522124675875567;11.132533470195654;51.23982019165664;5.124600142672342;49.50317918752508;3.9055986673507435;38.74914654189707;25.059650686452336;44.31965296780268;25.898540052855342;54.02868759070245;53.46808023249685;19.32160384254292;46.09477170853653;26.26514153552322;7.967650392098402;11.341559324528294;13.74063619509325;45.85725195902659;25.774599029093867;35.68049357221824;19.413200583101265;55.83862946208254;26.6391307892841;16.04580882104157;17.120976962675318;41.41434044630994;35.78177607971416;31.802755741638524;28.464929952040336;16.838105449794707;38.05214922787405;21.615214119686613;43.83367502170263;11.589675257378799;48.11830987876415;31.225990266125205;30.825372868422857;16.816722039821286;32.43917019859132;24.692567727552703;26.64969256847946;29.214712922787417;14.59955415131716;44.102385286814624;37.05813555409441;28.34174247443707;29.782476720822658;33.994817755206505;58.726102638861065;49.141565161669;40.602634873234706;55.48816781071832;51.21986693422604;56.439330366656556;45.96356694435119;25.079483621562076;23.25369656799485;6.045064745989521;37.0963783232408;23.515025567184374;6.6753289403333325;56.15410948487378;26.059356102480745;28.656791282693305;31.71261997250159;20.006350403061617;29.42614278403605;57.989288512981986;3.767056030318113;56.72467696831835;16.077925237188794;10.507008369068732;43.39910567538653;30.075408667049928;25.377139478480895;5.668070838570105;25.282083518120857;29.967243195780938;51.89820090623655;14.126294773209041;17.31284680074089;25.984992546464337;63.37155900667048;23.44221860565918;23.12212050693177;60.08602217503362;15.767790335344932;35.51882005407363;17.707089318356164;17.38611113496168;13.958510454305888;18.653135529545125;30.04085101766594;22.174409101133357;55.665882815853614;11.780893021745522;20.88670410108094;50.74432406122083;37.94222229881215;27.540844261674547;4.468223700616734;15.559733425782579;44.213869223069715;30.837117823973;42.70212374252926;25.143260880682067;19.487963383774684;49.69192419234404;26.51082352780146;49.81097412680818;18.16282118368552;6.345050248128342;18.440025202890638;13.928310524821308;33.411584559101804;25.64841619757235;20.51297251705518;21.164847423881312;30.795619499476445;20.262572021309758;23.114960665563675;14.649376866671645;22.433022936090687;47.07999879654587;48.70266160935353;54.346189292656156;33.834270664165636;47.3571940127803;53.249542433733126;15.001655304784453;38.03985253934486;56.149503504719206;11.47007907346292;53.557917408017715;17.98938525841383;48.51579032545214;56.21972575683207;44.23648095848908;30.50020219425212;27.109269537135656;32.07573444544327;17.615243201343702;13.771331238187603;7.729243724094372;48.89553240856005;52.92617501565081;2.6168675738797105;29.025989249826356;7.38408160922691;34.43106440808416;26.658978983668927;19.078716478266756;34.68971560064751;14.432035798993095;25.597787519517443;15.045500526340259;24.381050706421586;10.714303862001001;15.804794706948156;25.17810633670082;15.986586776363655;29.97257070109634;22.97530698087695;29.929015147021634;5.202202017262692;6.6627457178826335;25.172042421211277;22.211954627498038;29.067624107904834;11.029689448087172;51.62041855141993;51.28924771934302;32.86060233646825;21.24302013375719;57.87641787127424;15.306510663334091;25.35377260794913;37.588801060367175;14.730161730032892;29.968422858615355;8.02389673296025;45.55835469228257;35.968705547026524;39.59563446938516;57.90140388586592;49.984542357411996;57.220844541250216;8.343664531152823;40.0511180339889;15.107633530360388;46.89441341722485;10.164136845732054;36.796603932128555;18.210970002907832;25.612304134879253;7.024322568176103;39.94766040025919;23.717036809582996;24.683499370701135;44.7316119041782;15.275998637034826;38.31018980295953;53.999790140288326;51.868794551019;49.79910098055865;25.141659156033047;52.59132274811209;42.662272743372085;23.311557746291516;50.82150705895417;14.317028762900017;26.092339776024975;11.716983218255292;11.912832188065513;9.564831938734402;24.213452061858117;39.316352347208706;6.549712311530752;42.93641485975394;28.03435869269614;34.11374790167542;21.758894288445045;16.776130490758433;19.006062326992797;3.8618776387742337;47.923127003150555;18.34639572333095;3.484825546708691;53.25718859307229;26.981618042763895;51.000383022461484;54.63719382756504;40.72051679730244;25.940685995827543;47.76921115365882;35.062545985053355;40.35677989193387;6.447260695015385;27.43900339246812;24.832540801954227;30.03135436798869;36.53443236234957;47.723552669351335;52.829180821040666;10.701441484198348;40.061398029618694;48.933147680324716;19.37848920784753;30.62904364126232;9.478053044328183;40.011268591879286;46.39005212175939;27.42742796258163;11.971484029053277;37.1005855651127;49.39831924852407;48.80423812802331;17.33638971259351;29.174897713959254;27.066119413402777;45.8682758044982;5.481641534229873;35.47341430770812;25.91803641080128;42.72276057313159;9.947108663785732;9.964249216543083;51.6253374354037;52.803606012579436;30.931873941106605;36.78653469404809;51.83111035830968;20.122907054042972;39.07740299317543;14.881022770669153;57.07735627372671;52.42120139719532;14.407951125303745;20.03566478670137;56.435206120107004;48.808072936871696;5.86660872938876;17.16460132056771;14.24659325599536;39.64476291421827;51.79847380728864;35.607252778280355;21.350401701370988;60.52234764521309;18.732495257403343;36.1351068398645;42.62537485856257;52.78586459409989;3.792068325325557;45.90121652221311;56.55589740860379;33.98366779186913;45.927814790802486;22.190278356323216;17.47307004436987;29.434255516931188;5.71736947284083;55.22369854934425;6.722844254118062;34.79171754842457;44.84597904224277;27.77814468918687;43.585664752481364;15.231555628805436;26.49012264285512;25.05552538695503;33.61543445759804;23.171417484554016;35.62787378005763;50.778272774739406;10.579688432272208;30.699288517007435;58.88679443711995;17.57931881427177;42.06360469211374;51.34372833694554;11.028755272355065;50.784049641086334;23.873078952899974;29.08488297210886;11.69257236453509;54.1396788685926;16.47755447469775;30.169432097966226;50.27949708912264;56.14966546757999;9.857170615225932;16.28182002166388;24.797573773038927;34.67508871379423;11.77046855989014;45.24215213074578;57.82247943327578;39.21410216938649;55.483056413666034;6.377993785739974;42.82476521688567;40.862709867632276;46.52552749303329;11.943176294553147;45.27756366901544;56.30723466571779;26.653988250627254;20.542665279660866;38.20071233621311;13.192686853302959;34.57778006044092;35.79971892748157;18.96920995765948;30.711226022151003;22.146688570681437;12.92871354114618;38.98156976526954;4.413321550790387;5.398479422350263;53.24231323313588;19.841812333850118;14.965311842176833;20.24522749988285;35.82178587104773;56.16897933589869;55.28328694388087;24.531009885738086;40.86660084129178;26.08932589970593;52.91590570976051;10.144480976325703;30.646183155227167;13.33688913489007;26.35110402207842;21.164059286564886;44.6494231841645;29.19010752423391;22.699711535203676;28.002114708006772;60.354331537169834;16.069079603277967;32.58201150982808;31.78286160644555;10.072828702301866;55.14752243379255;30.981947592386263;15.277930319311219;4.939616098237089;52.09054861190578;22.24651403212635;25.064995245676396;36.00173014101517;52.06332318869025;13.164162420376922;45.70710148212606;42.17025138952157;32.280549837991906;44.92868534526959;30.05995988468703;45.09680206773807;32.98860201158819;43.85831592650614;33.63229145091123;29.59263701641859;47.46144104361673;20.05117261448158;8.683086484348758;36.572513901402786;39.19494949017983;29.255581267864457;2.3588219843798024;19.506316517028612;47.10366912646428;8.091424542195748;44.44821945854883;27.270675528782938;53.38600137518323;26.30336775053608;15.19846731851231;7.291441755556946;19.88944446557682;28.766150900602664;38.287500339090144;59.62229526411123;54.670115168067575;45.64804027007711;52.13262651043679;55.9586441623562;23.446144963643743;34.54514153482344;34.32314021133335;5.5593987659433965;29.030254396974566;38.50053540372861;46.89313052026397;8.398187818966118;44.47359697615603;48.26870062187373;24.157182942389884;54.593510311669036;14.950518800654061;11.359026597803537;6.708475415507149;39.879544362873766;16.05182206505992;31.58141600215127;27.928291111872912;10.100520819664569;30.04497114100606;28.68676983121814;47.77759675424064;59.27583072835232;35.64438463430605;35.84119663224587;35.90859159308418;42.84801226554675;33.024484484071735;47.4475200686195;5.459335575261382;31.025165839821437;46.24794808590076;7.056496690122899;43.390415833897684;18.835034331724994;56.25370292937726;50.543258631500606;46.38353142325307;11.581726027476583;55.237551778548024;25.11288343510258;41.44500412714199;21.191714067674045;21.540758217831744;22.98025275667091;46.96611901740251;32.513681753696574;24.664975225246597;58.791588529078105;13.61597286950998;2.4743541552334603;28.382834196649107;36.06273210141456;56.278421773716495;54.72582155165615;17.673241431831062;23.44551150430473;16.81735252608267;56.60613707110089;22.003577104134532;19.837851293872493;35.47253102966387;4.239175405587496;22.824817926465336;34.625715590490834;35.79759012364724;35.811543589378545;11.245207664325894;27.693889035635404;45.72008874673643;41.01035924550951;12.033902550584472;38.74127978909454;40.62112427140204;55.236648674563455;24.60045806816357;60.210299354875154;9.064567697930572;36.32724000717139;24.87156295693578;50.32451004795383;24.06926130667673;54.30896464379119;39.3488881392969;51.65917437662937;28.50084904816613;48.95789349110672;52.08258883994407;32.03692644007886;52.305049716384296;35.79698826363718;56.059370149755175;12.85286983780233;12.813107983516806;14.088509600391458;42.48330255165669;17.80602162923495;19.749241166948714;48.89509452498644;23.233781005882243;19.06698434156776;34.888811254580915;41.23110993900462;11.256818797650801;13.4576764235317;52.64284202567624;11.497377974392814;54.706125289265124;17.070468379235976;55.52054438081776;54.99080779026338;32.78908340035488;5.322266881652545;24.533308920991338;33.54094009068365;53.36293799925081;53.04740747927496;24.363404385328696;22.797154367440616;28.854482971537436;35.40037744298153;15.344805042165714;18.421189373745595;25.22026693063513;8.837667792961257;9.216559671665511;31.883168376675442;21.961322514988723;23.757764634680072;5.8297015931930245;44.713805389824735;17.633505772087975;19.825009932251096;50.913703327941235;37.18822245367788;16.424989486678463;7.195063614403461;7.314372604870842;55.19768221040854;21.35657445802925;38.79382724632001;32.6445471095325;27.95097402028741;9.092170666994525;13.06061466373745;34.72939775323662;14.404274149044332;19.715278353185788;48.5961311944503;44.54582050015704;35.486128402658366;19.71719987660404;8.755939629983109;26.47449819711634;15.313477065198766;28.29140687356578;44.123453114185885;23.134348758925437;47.21109725410887;26.87169676207196;59.51000237141528;20.583872980119256;8.036181584614576;54.485178510298105;57.17953598925644;51.121928153682774;55.96341005707496;17.43821733985981;11.964712589823417;20.5796670279351;10.06028608711191;15.979762429882859;23.12240496674233;28.535725614313755;60.30821600774219;44.36876283870646;35.827027325976296;8.752452394537643;17.84133055040071;52.68944390371081;41.43780849513063;32.090037192775206;22.53711868480207;33.626381038304906;2.5792035392672386;31.74739765824883;10.397639728710635;19.760001625613615;55.409128435380296;30.436690588167618;26.114593174462033;24.42424129645991;32.74290758868393;33.691737598219184;18.228088934181635;6.320938666005858;26.843916689872145;36.04379662520546;30.394951044352585;5.973035530870788;13.519632206415992;6.2976528858468255;35.6957345492754;50.71304063486058;45.33496508025171;58.47632196432929;44.1460144013833;6.322340534827601;23.692293666876203;26.480651392479533;50.4365886095275;37.689899706319146;8.367879246574745;42.46180815365827;28.064846972231017;45.328966508454805;36.277521558377565;14.701631793564333;41.9181533121618;4.734739860421138;4.210401805718128;28.245820030355947;24.347348875604844;55.28449646376866;50.88167857572423;28.941229734311953;57.927412213755936;31.882661389502537;22.070742277149446;25.172713858345116;9.564448472845195;51.7082198790327;55.146039334533135;33.862037752670176;32.60792017082359;29.02399529079683;37.000962484279206;32.6420663554403;27.169417915535146;51.8851531021221;12.378235396454274;54.62910752914323;47.831270704276264;38.82887232662644;45.05555516691455;15.109743054884895;10.971531643432826;3.293069319876091;55.12015467226415;30.474978075562348;46.61863736686592;54.57502335138367;6.651944621308488;21.616140126953823;26.955753273248842;30.88734132191043;3.6437611210414924;6.7475196237044;5.883914659723309;14.191409855457701;51.842175274655595;52.584078751723;17.254082744703855;10.595406524225405;31.525859331613812;13.617145999737627;20.2226245909877;2.3755440196673794;26.7917679401168;10.479061713110854;46.07159606681422;36.578544853003415;36.688433275529654;49.25217232934184;48.0337813689496;11.59001228786503;2.687542988506793;52.969080622407894;39.831471612601604;46.162414774279455;4.575255076462305;42.454231661942636;11.192377288640563;24.776296000453588;23.39017437647252;45.465378801878536;52.31253486552082;43.23937576430018;27.43761735196927;47.95559469840486;35.564464464994174;6.6559677807101;53.77838647194395;37.73393462913627;54.43275331506266;6.371053248619272;14.951332333107416;26.265988827757127;45.07485982244699;26.37396336753739;18.407665463350472;35.70549184522372;10.270735456624806;35.567415632899234;7.586974136370002;28.99940333406699;37.70268276292507;15.211565510002389;13.417189479817937;2.0945943369209656;25.431675747825707;9.64518104461321;14.615287282593354;42.45855012002908;52.9759683418967;29.717339945700378;30.54708095529482;26.53152920968225;28.047146535480163;30.47635251668628;15.872809490809882;4.829389004426149;42.89741232127293;35.58512291017181;32.7756057447745;16.09547143611733;53.4929640066842;5.224028401511396;19.28657790382197;52.08192488778354;48.454644076690286;32.42552525746534;29.342482874212617;31.52746952980016;15.393725357062761;52.503782207776624;33.64384015772921;11.50396602208973;19.168278559950025;46.49233250128674;29.14177133002281;48.831355691983156;25.674841025757246;22.467346628863137;6.369800882063961;4.211061852254639;36.542559880965655;48.270936726091364;46.96884656309428;54.25402805067016;43.87146014926869;52.62421741559399;11.137901259782462;16.922942196658287;29.98406434061906;29.662607089660877;23.96567984492255;42.37242783265339;12.347314820821765;43.65260535523003;23.60329165619642;35.86389876810728;23.721997644684787;19.82088296572574;13.670075841559429;11.577000425198673;12.406222614247941;50.03027196432255;7.263823076331264;37.73288552895611;24.48909746814878;37.225401850061075;38.039997380646305;31.208507119383327;47.52313973554599;14.676107023323226;35.71898277164214;50.67352538999349;20.313539771295314;34.50515595759199;53.783623488977526;36.40485129322793;18.899535653133857;19.419914716233674;33.8525839704774;46.08271926789305;31.5860073584433;29.906679881798528;37.26301503313604;44.04308222441753;5.615394421257381;27.545254245537915;16.12172285449295;45.23208801123157;33.51768376960146;41.94514959565754;39.30139793984514;49.67133528010776;6.380385604237098;49.653466435044294;58.83193714661638;13.58688704312783;8.744454396812749;15.645575469103957;55.661921521763375;22.01432707574727;14.174060849166379;25.739720937531857;4.2674296670204726;16.510165613530713;54.38507621528145;43.23751891218422;1.799084424416086;20.900016333195552;40.918745335979544;21.41240322260632;29.039464060011834;18.252181914063137;54.15184642651117;22.277119522737916;27.470323014623016;16.49268122860589;27.641971157372584;26.597260873867974;20.83606165884192;46.00489377279803;61.30368791530429;43.78143391686467;30.231540674837106;8.025912976402958;5.52843145737196;10.768361047651526;21.63659389709383;9.04655617484467;7.249575134049972;28.48266899941846;29.848402821977494;24.96402504464359;11.999539339408066;39.74905037329229;36.947288594042305;21.049081212631457;54.073762605056736;32.95808912811141;17.75366290413257;23.354054010766074;44.550524896993686;28.42570684010218;4.512254468465889;38.10024500071698;16.459507908554478;36.030214931639385;12.074747374373697;52.325548881118785;32.22857709174507;24.98624846566965;37.5045754866126;28.344470046989567;40.20000672418303;26.429052430773716;44.65825835695575;1.5719677368522986;32.03621825835587;34.32945042149774;40.87070604869411;11.145444881327967;47.98934658546318;20.92643376212302;22.515103090738233;30.393134893018388;13.717363382472787;56.318482939644625;30.938397856370408;53.28772179937236;41.01219775112482;29.001952290926653;21.387071490512437;32.25810718203681;30.153676365782143;47.47116380433062;31.279870249870264;55.321494615760855;41.278016723843095;11.413348855544564;25.807039823240572;20.848112414546723;18.981497011954826;20.587699918913163;10.587125801948071;45.56813719584135;14.411914650712351;14.835286118718576;10.812916394012133;25.707765854333456;52.705442772174614;33.667783742407465;48.24364441700119;31.837716272644062;19.536482283945467;43.22297805106839;51.62725645444317;52.18788354233228;12.053841039603473;55.37700645292097;61.79736859754927;20.742914191052083;33.625374535357615;41.2261906556983;35.14652091485893;24.564721631868615;46.08346135480212;28.14302491711176;38.39557568534128;27.718440286710546;21.43198444126082;57.73065335275764;46.33195838325986;21.046559896094994;12.285678298311927;9.308191987985648;57.82880446223869;56.108972571841974;57.273607810361426;6.448916903044091;51.46469432589716;52.28896881760244;23.734949311248204;41.98757668121453;42.21599803035277;61.08279131297975;19.504808697355287;50.63011836864337;26.75848723102089;30.644279837546343;31.63471024034514;51.07021589213871;48.9086050298044;20.70220121076626;61.602638848015495;54.52556276975482;18.064518073530753;29.99432408664738;28.280811563988113;10.197380345618205;5.953780576893741;15.490156876935119;57.859111213102885;50.62781119858651;40.385824559100485;40.184871852242644;29.46527070446463;37.59628385607479;40.82762212235045;9.928375633117328;59.26191378353344;7.115932026937808;15.47370283443757;47.5026494149106;36.216118165500994;33.887364845665466;15.033670524359982;28.81910853310115;13.776612601280144;12.123396197912768;16.099993728932734;24.48121494555253;2.6683353236733423;7.74276177909295;37.156944917213856;46.75480570403589;51.91899228291728;10.446228279767567;9.07878518037031;8.570069800180308;54.09345283754069;58.112677777328045;31.742361086208014;23.166828618625168;46.35087695861368;6.891184390859605;50.32409373311608;36.200601194874096;20.830861086963196;47.45423624116264;6.010222123115892;33.48759314829446;12.632356865693641;37.21257579242314;9.588242300618598;27.51597369916734;39.6647772307951;33.6659606963536;54.085453251984326;42.188362174599796;16.453458035258794;15.30351567146972;60.39589162591887;9.615237079246489;19.954282288220174;53.008414304904406;18.267140050984093;10.18422021557793;38.07311293494697;47.27490867741712;44.48686585073428;11.798960102109637;21.155452692420912;33.309320262055664;32.817450470083266;55.045078748458195;41.11485555805884;12.847866453661867;42.407193503364354;24.124259780269625;35.11031850345899;45.779050824438634;17.277717483839716;40.78492017435445;46.124345446218875;24.228094901648955;12.56262111744395;4.610619772016367;9.490322788297323;17.749593299025484;33.984836564345976;19.809672842200882;11.531298729249036;6.2203823793605215;46.028373760137335;46.26026657108437;32.271767032252;20.810765642059884;36.30584905569939;15.776895391166935;54.27789437063799;10.343663605674125;49.49779440165996;1.8057130343152243;51.73655866445595;32.36458729764054;40.458528803847585;52.94212982299342;27.0079327720322;14.936706861722966;43.88898446540212;20.606030611257005;16.065355695927337;25.51557464314069;53.965833644054094;10.302176515835844;49.95159048547752;38.27162417231891;27.82374827408574;25.84640025278807;17.411314954434577;20.812427215848675;47.91344875847684;12.180896660011392;56.20085089686118;48.62012917008817;45.26731335958036;35.51293337716942;20.11573859372844;27.026226223598915;40.79262889675191;44.474468940273155;24.941518838346784;38.349534184073015;22.783310442937726;10.298814614202888;26.193988105250614;9.944077337171157;19.28666687571989;58.08830027991106;19.900208326676616;24.941217448101234;34.24522129758679;13.35266253349079;48.66809963819848;19.186655867522255;6.015009549922676;39.95947613466468;35.80557006745061;18.408817330078993;25.13811573791041;25.31240398630554;35.53131392607157;27.54482689093416;44.156824930435114;48.92184267909822;41.77481379197173;29.23680745502761;14.812885994696195;49.94101003174313;28.55238104218642;15.448535346064709;11.5110282268311;5.955627073236803;20.892131657974748;21.406064919892398;35.67603201854856;8.615784212533349;34.79430634141762;14.218445417081362;52.38174197707796;39.65333695151281;16.074719696358056;12.612933606623358;21.312926860935594;8.265302994409135;13.378968184200804;26.36147682612682;51.743358700951205;29.196576065752673;22.312871228140818;14.944608331652312;37.297586073439476;25.045630626049995;51.565873633280695;14.357799073466014;54.78843711588933;52.63875073594271;23.13807012331352;31.61779403357134;55.686516519340984;42.91493530584324;22.116622025305332;50.65295164167474;48.92449356954261;5.6227353682804795;55.419520348935116;22.208665485343282;34.83966155205382;52.394510736783495;55.93934516137439;29.201898147649253;11.81610345412707;51.267353929845754;43.397195522965134;51.51860225041742;47.75032600037389;9.805620785762283;26.33509247743102;12.162671376675522;29.967931875846503;53.03305370671108;19.399839860187026;14.740780972905844;16.718697072730663;4.873039356288241;24.19337967020451;16.787376351508446;23.3739305281568;17.982406947393443;18.827112636893656;33.42876946705759;5.37262533153274;52.11591196829305;58.00071207340983;59.382018866849535;10.355777746658667;38.04816286707997;35.26332814307141;17.469936998273134;19.01222084852976;14.676355289880238;49.35679558337972;36.054757624399414;23.637972102977596;25.219426410797748;20.476354402234925;4.893565952626311;14.006784237201302;44.21127104662708;24.593989025733777;24.56657552276094;14.788093687278558;52.73251500774082;48.65563363140599;2.4910194212875383;46.1292984339881;5.2315858598528315;51.53404666764598;0.9365787900509056;37.69131061425846;26.09947053940287;26.176757772324322;51.52914591444576;20.841799311643566;5.333546367730301;7.669987039271031;25.152115969425;48.70870332719566;52.13344555029047;5.7233178045146325;56.79647534052111;17.503303369667996;29.009478588643653;3.979292448343277;44.675640560750516;21.279566486563247;34.72218142972809;44.05321417368374;8.989283764669748;19.95866216111361;28.687743615474286;31.63194172266878;59.67688025739552;50.13531073715409;51.640274356144275;24.36954178357743;56.1360028702579;20.249092037955144;27.140208719048488;29.046550208104083;18.707684320693073;49.803111233958866;52.734500421110525;48.34412687825226;50.86212243282237;22.184948979339197;24.13792620787971;12.414388210502041;10.331746256943775;11.412887930381212;31.32919757199833;17.843893161513346;26.96327464306387;38.48707307868074;34.21248014229242;18.68717625537031;22.162347642721876;4.269080731037334;15.00867777544543;61.527542997495985;48.8428958099273;13.646044966258515;9.031415925469084;25.73526893458475;5.771920219247287;29.337449929726148;42.00746648829735;55.778209254568075;22.79217924052497;56.608987724305855;9.97359897230518;57.35825742751318;33.91296590754856;17.11120605032379;52.00024382456434;10.656845842054851;26.239101131941247;22.16498641998027;37.06895568807329;16.75913922024048;17.08897425251367;47.18259355809385;27.50238637993284;21.83515637244777;29.59600757541899;11.78896185047038;33.018711733704436;26.04747757215068;27.049916878489658;11.034393047854806;52.246261297288775;5.786971122338189;51.68775101493608;45.54712215264353;29.089506952567188;21.061284928952816;42.08260349549189;21.99671073482103;25.175325946460603;12.896915223632128;6.1474075221848;27.858716805790507;22.6735692515298;46.776410485219785;46.446546489025195;17.84943929909736;24.154273244240315;18.154596759538933;35.40655014966788;33.84576919827026;22.1645801581173;25.668649235386326;54.61499624100706;38.17278383813039;23.08879602356614;17.102680950213067;19.519623996582407;32.70274496715473;14.138821663739659;6.999119873743697;27.11184980620149;27.369933522438075;26.55547646138576;10.788263768798698;24.775628976381885;3.621578699676354;22.022622880223054;15.318846060565255;46.65191852772474;38.99685970867381;32.08105812365116;32.345463623373426;27.13062479751947;40.020767736766025;4.550081057327692;24.06568407090327;44.12819028729041;0.1754293009813816;46.949251495141354;44.99700893546666;33.52240265184275;35.20784093555258;4.79149497056223;10.910853056922468;17.44005987421422;38.945324624839905;27.633590766451317;28.580184837568023;46.65738056286489;41.85665439371639;33.14615404236808;26.396549453670016;33.644641759479256;17.79090933332087;29.43722701596061;26.441283148654627;55.838944748371574;53.73295455611502;38.90485432471906;34.200951668590044;41.63303310525107;48.963650438668196;55.14565646832533;14.75475121657889;14.218746812269464;40.963331587577045;24.176039867576176;56.37603365214914;17.839744519328057;24.115466908585976;28.612446264042866;17.85734051130285;29.646750672390922;25.114112290751276;49.05208914841333;26.542846239746247;43.063154231981784;55.69348580361054;52.35564200736597;24.611258324224025;51.23070101571358;48.54852881205262;22.379122638764358;26.66772582502354;3.337744514835518;29.259419586496495;22.95968561006213;30.63310357816313;8.573571276082566;31.124882772543938;48.08143159832771;22.628043473261545;52.558053775220515;11.588732545867519;44.85498538704586;38.36899195102828;41.63029945304775;32.81546920188426;29.191701609432002;10.793650083560618;43.22863953657961;29.53173033485795;40.18790938790763;45.045442133223354;7.059349527692592;35.280741803234115;9.822000117999117;19.756331946996788;18.747213320909797;10.824305288911905;4.175665939020357;41.405007056860036;43.85560537082084;18.64099795304467;41.484278764495535;17.00385501854405;21.24278621769592;43.57026918476773;15.268095302487891;24.42239281529308;31.312846096279813;57.402905662206265;28.606183822922514;53.722232022996145;28.855823402103066;25.376895935940034;22.637245584314947;30.124151597947044;43.53626254730499;6.455956258887884;34.2316621654691;62.43335994131642;5.661691360601374;34.735539538087856;42.470880249254684;41.81030513486761;18.281762207147608;27.26664129307197;52.02474948483315;47.33831726042324;21.247258134139372;52.78135492154794;24.61198416074884;39.215881093123066;37.56773432728054;24.977831209633862;28.673499243467088;33.25079761730267;34.02811350032166;29.547080985739157;4.090984456214388;54.89769889667213;39.31254613570075;46.190877254322764;21.61809664397208;52.96248513354022;40.538444558184175;6.098086200043711;31.429336809179695;44.46155631658781;23.177281241720443;15.059727515825465;29.099948121193922;53.195818787379565;12.609333417908221;50.580922434987464;6.605947837716078;46.016160764587994;45.13559019964165;3.651383931223866;22.811522929675107;14.800139621157216;38.60458714931326;23.169682387175094;27.269800999455462;4.157154762141305;54.64014224787409;19.426189869265848;25.484880377965478;46.16193008757044;27.768428100541392;53.49953937328614;10.910953581820463;44.39158376798958;10.741136575647413;55.707160535371344;19.37882546941195;19.946499004746848;37.55095271722018;47.49430519142587;19.373219350749263;47.4622844851351;45.38937732981158;24.124733180274024;32.85807932144678;30.193343739878173;47.235656771874375;28.072692498805814;37.59123730173796;25.589971884883962;54.05452515847627;35.386496865083515;51.06118319260978;19.65100298964139;31.69106239023681;13.035555514857533;37.6801090823622;27.78597651928315;9.36527546790139;37.76812029120692;43.29979773323126;37.94036166106075;21.38069690568022;22.34568421498547;52.91280088272566;6.795543254327658;53.71717563226331;21.132302788074206;38.51767100270908;12.989097703423408;51.35750008838919;15.981845136513313;4.281029471193103;30.34289187382613;23.93541516427269;34.872648416787776;14.2993327923131;25.76793107395346;39.25398213287664;51.360017090697944;27.204918217753562;22.291166195631074;23.92040884236457;1.0178946011473595;3.528948590374982;37.22701557072169;29.30575543817525;13.629174969381797;9.275583777521103;32.56149090661403;47.90215383562843;31.316019072761936;43.7296802696149;29.369646921863655;46.88137534396874;33.67456091011063;56.19397451117755;7.7072601201472;39.45967404819252;16.333151117517218;21.196711554541462;2.743163249075549;41.16154679752037;60.888008410650286;39.34793795360797;1.7274856180259117;13.667978122562296;55.91398150597473;36.32069654278884;19.131587579556186;43.571542159710866;29.542161116483726;
21.651146490164212;8.611502885074207;17.884575427737794;10.947265876106123;20.373234592436596;24.875476015708983;12.560639403308963;22.34452662582036;25.137861663566415;22.229398898766966;0.0;24.46484894398602;22.112826535858396;25.226529106191844;9.40959877985106;34.024141553689184;32.728219934217236;22.96963737321273;1.1776640058214216;21.565737461617942;27.96474699216101;19.956229924951376;9.1096670176774;30.48541062460302;20.849522041613866;15.806118813632851;27.2314082357292;13.705400952736522;17.55009076116427;27.11451076960068;5.216714032690127;11.495831643504534;8.830075035626484;23.220705734360884;29.82822658350589;21.385759308037642;30.379048607859147;18.831404807796943;17.18140828511899;3.338577674262252;22.238603993469944;4.880520000250125;35.393120992920835;33.15243673356974;31.651067453049208;24.811560277630246;25.21208667405834;29.61447406122207;26.98930007898869;26.79561566217415;27.919121659713493;8.881176885574426;15.024687938013445;20.529149203092214;35.6650360818492;5.33861237745332;30.393071352777167;10.540190067061827;20.904050535574594;13.565186635478648;10.030616155690268;8.767711459621912;5.411854649627068;16.114523665296673;16.82400096057777;24.53412162638259;14.814595788388917;25.99607323431002;14.694501364220034;8.93630817861877;13.05597949219724;18.15291905165999;5.658189013219564;28.995020661907677;9.41555417662061;25.92697110147947;21.984876251938974;17.72176521735636;6.134713328449294;7.676159468532364;11.980045313112772;36.508523821321184;28.206123090923914;21.474811728382566;35.3579142706768;29.403549194877506;34.270600657673214;23.734319511451403;7.879731559509184;1.701643854639567;19.50964849942478;20.905788808101015;5.1426674978499465;15.573042628130398;34.64842084094135;15.136712266157168;16.902665291891395;18.759713513362545;30.840442878239266;9.506227966674965;36.034043705770976;19.326707463964265;34.529674594567965;13.001088487028742;23.641253753412794;21.299686772427936;8.292001263987949;12.089059981832863;27.722165286726163;25.425945578147022;13.096773332487608;30.586180611186315;12.96233508792308;19.886304549935407;6.125604191154287;41.33740224086025;9.530139666254334;11.591204735883382;37.95787092051602;6.662406911929125;14.75951153766217;28.69377796097335;19.441298545848337;10.661916213234365;33.15251240204768;21.993636082800904;3.540437885487323;37.038033269611034;13.341718126896827;12.477594887980915;31.06594316700815;17.198701631324916;10.85460906278458;20.917642978030788;23.403453338537254;22.491527215765363;22.009262506040997;22.48411629951016;27.0134454726149;2.9857948131912977;28.806332141229753;5.619010422219715;28.40561098939714;7.580813767240638;16.90442367816999;9.386634401669331;9.873458763890545;13.06757228322682;27.583448711845882;29.57632610796423;31.13214037292612;24.105393566220712;3.960884085055736;22.80974228416421;24.182403004324417;1.5920419795955636;27.458037744722414;30.47466699449894;33.22326743894481;11.956266375890479;28.273035049202623;31.90422391475904;24.97979784674824;21.279628765625624;37.072729984732995;13.382906900482407;33.61786833131261;8.167712377890112;29.976311061414332;34.97130136558691;24.463592779512965;10.576191219345782;7.384745855026865;16.139429918281337;9.514035916137026;30.851720109858057;20.519964730722908;27.179976930627863;31.380568205949128;22.374415940840127;9.47092600429119;22.934614772978467;18.46909562945198;4.719841538138367;11.218385776379977;12.651665987699651;12.742051013838852;8.128488304006954;20.406187251844358;34.40139564523116;29.340802283191202;31.877864974236825;6.052800167125099;33.049724600007714;35.11873685366346;5.333018585046734;8.86706594371714;17.081602632129425;20.569006188824357;8.579210919314207;10.756451334762168;19.273203448320547;14.471781913618587;31.191477547498202;29.621868038769406;11.095481837235319;27.82665496809244;35.89899043457889;14.315078605829019;3.207970068484845;20.086743206935125;14.28879012931783;11.081727627683348;14.218387161562681;23.61676744956209;17.67531332593797;19.805693157928584;35.672115996082105;27.865455890167397;35.253414882637735;16.353744640865138;20.620342087929767;8.566769801878884;26.587404744126964;12.083308028739076;14.698530487529974;32.35299896191168;25.54672307922841;28.317548908141433;21.10764804174076;20.445235031612558;21.592368047785833;26.08712459751728;11.82807725615992;16.247645304897965;33.7909888844063;33.39084032297345;28.212975557903523;3.718679394428161;31.65791169012275;23.320441703113318;23.9808643943754;29.49374888716598;15.12651270931219;13.924248486127617;26.196300685201322;15.621945628052481;16.17805904966545;19.283324743612706;17.10240142737404;22.147732014190055;21.164688545524072;31.1718978700954;12.876469343600425;25.099690025629755;23.577616895314883;33.304275363210124;25.19769270477469;25.7110521121035;16.705317507825708;24.816471052021097;31.467293213423023;17.14663200679309;28.894834751498628;32.917613616237816;19.962525700060034;35.53908054202003;26.990479237864328;20.587977533413603;22.274055931766984;16.369720458417596;19.201510298207882;33.33397940085782;18.719216816122323;14.678580748598415;27.95470929561445;30.60777453079551;32.88458699670414;17.957280640916977;27.468727236125996;32.624648432491576;37.43641452820333;17.014635521681015;19.095982869643855;24.461811565938554;9.94102885716627;17.419839895489762;20.28369102777464;29.95464026816705;29.560737791056596;28.252313486828655;36.53145186823452;5.247319208745782;25.485088670635527;25.96860085823009;14.42710197455034;7.028139657531763;20.493362049333374;26.05835636618741;14.511301314947401;29.411053511734718;33.47538581716172;13.441956046581785;16.10856581257265;31.08849555776302;10.86588944528303;16.871082642609334;11.843679000651168;35.37088149926709;32.5462016535681;8.14225821620029;20.733938204469208;34.78625347673778;30.451734137258153;17.57328420219764;28.502869543771443;9.332138892581694;18.961968375573996;30.1888496143424;14.469077824153691;2.7863631916921516;38.32954467127539;9.83414374847899;18.0725810864733;20.404379582085053;32.29547057608693;24.696168632445666;23.87587662022375;35.00037102107976;11.884675451927269;23.779331366976535;7.02503195635171;30.827573823828207;31.28399611732603;17.04988984702101;34.24244207374922;27.987938808079292;15.733376902389296;23.305039837814082;19.290075773084922;22.484022950652008;24.730445402778813;4.391914280721315;15.576436565049404;16.4536106314763;0.9659918320687526;14.412013011726696;30.155951161205206;12.010924990473637;11.192012304909627;36.65771040060401;12.917183667442188;22.10752096923505;29.808116259554026;11.287807370904714;32.14455450689248;22.715206870679452;7.130819488662724;23.30336375241855;32.31244402403057;6.2739599536504045;16.907489724073077;30.003527069837475;33.9685459907343;28.41561042851456;11.465347170756887;33.47719046439466;12.594690430351308;11.735827287097765;25.13409454889916;35.65648708049889;17.645829222307736;33.33800670664091;15.925554206775628;20.655225395052323;20.69967316622248;24.42462959118892;27.264866751448206;24.377277189751013;34.525323152698206;27.172348410334326;22.158781898216656;16.87012570801627;16.186808498431912;15.188080983310952;20.931116352925798;18.846982273217964;14.743673380779551;33.79404246777722;22.468683867854807;18.726188998276207;23.028345183752208;17.369734864421773;31.4079453047537;5.770907369374467;31.806129138312155;3.281719622937611;14.768657021668867;34.132904267706074;33.188161469180535;29.899238384537508;18.638253138143167;8.114185734667235;30.719644860397043;24.552717513519696;20.91600486009254;11.117665536642908;31.18427223721754;12.123463692799344;23.027599460594704;14.539378393623888;16.26642628082669;30.588734975527053;38.1345609013394;6.681443872912749;15.551841082999518;12.933213096008371;12.22269185314054;33.61555231194344;37.46517908557752;26.09277302327363;25.66655643803096;29.902976692150176;0.03289439038325453;10.591377564154694;14.147660311016788;32.680672651052625;33.143794466915345;26.31584045084881;20.559863181837713;16.314140616475576;23.96416677449197;10.111527291328716;23.699095961258934;10.759960795575736;21.683298894623867;20.47099289636653;9.234713993669395;25.55345637521248;25.163355169180637;15.373136693463263;14.579469079885586;16.98788801382383;7.976900973526654;20.65436650020957;22.87442042814029;24.874626171774015;21.245577036795755;25.111185614989314;19.37172749693914;32.05287667330825;34.006090931097326;20.45613339440325;17.92427472979919;29.889428385030904;33.794620135889595;17.612319373539947;37.41528834111198;32.935396490479796;23.418647981390166;30.073849228996814;33.72926482534426;6.668741467851755;17.002686478342525;12.247179433659557;17.418423112460598;34.26540266965291;16.38978014844851;26.664069663996532;16.342432436303604;22.246313132323966;26.383513436624472;10.386248470275603;32.39141328074224;22.840298111317956;21.381782311587163;28.92367741313075;17.936501202255663;6.188367561109651;13.387976533100845;11.774150288584302;12.869845198178982;16.666148761180718;12.064455547412097;27.24202978101514;37.04669907628032;13.455982411815416;14.854603780144453;16.580048601439078;22.050210132733636;10.85116666943292;25.397888177377244;27.434668136814896;15.85576148318065;24.198586998637133;26.874389174943097;22.226014197660696;25.60606970443464;34.10590624811841;29.63862521690137;24.567517373573025;26.173114632735803;33.34649113063171;30.44972079577532;22.345041727766137;4.391896582956331;28.65895789724659;6.317555039218332;25.820753782430554;16.82206852796307;8.131138280803837;36.56306318172805;10.625113565386593;22.560951460912925;6.583801164026876;13.941709377360054;35.135502152304305;32.51466888981316;9.069642165005373;4.706762653884542;17.335779147813277;34.829031333498186;10.727331443397652;13.597341194087665;14.293819545212209;20.770372480841118;7.377653042582767;12.720003441199008;14.102673637003319;17.317779833287375;17.60862179588616;17.5047572885909;23.54374549275127;18.943401718728648;19.629872225566107;19.527886460790633;23.501577175350523;33.185006636363525;13.064893441641521;38.158537330530095;16.5679763068234;17.468907644191212;26.145075029936745;28.26442959171768;2.0779047095076306;32.793033399653815;21.92657087124227;30.200167371151515;21.4877104099543;29.17430163241123;30.062306264113122;9.808072599809162;32.96792031996103;17.61736875232599;34.15062782080514;9.560004197236507;21.897515339138167;8.145634963200681;23.97263064614479;7.0159819060794595;21.688105836026462;27.528226183335484;16.058632926900785;22.11192049043467;13.841582099841878;19.00171675068371;13.94438788782303;12.263450047763294;30.627032543475547;30.8772369943658;32.651844483743304;11.324801044096317;33.291685793926135;33.497268828458324;10.77381077808846;20.914056137896242;4.215013199199287;21.65641225687775;31.133611022174726;31.56287243711255;10.042587465891238;5.18716147833241;12.524497458820905;13.303390092268987;13.059812247801908;4.251280008517395;3.2006797068542823;16.808551464709726;30.226322060033112;22.038310255684955;25.9363014718139;11.895897593801665;16.456497220176672;24.828434142621784;16.957152674064776;30.21538055695927;29.661590709992613;15.05267888344059;9.70080382993637;26.458957444789384;17.370786974;33.449506918540294;10.186056883139539;16.569471345765276;14.599235479166147;13.74470757353178;25.111485000518474;15.702611116440881;13.051818452047597;8.4313458457121;20.034186308874013;29.66625953176699;23.91952455920544;13.345949966301324;10.610300528096;24.7623434599385;33.21544043339334;31.73077660284031;6.284891935889298;23.019814741292716;16.62428046433052;28.945617947644536;5.583355449839141;37.641712104073704;5.677238025437848;18.58942586424382;32.70023174341129;34.97726644431722;31.637279252728778;35.26720680788868;15.82639625519985;34.14628432494498;8.198986622459122;31.771286966325437;17.25599177031692;9.365794411142922;17.430949968577988;38.16139640325637;24.66957153462731;19.32499162423155;30.06680969044037;31.08210714972051;31.144362305478147;19.635914636158663;14.894117456982979;7.980441287626648;21.760749854941192;24.05668096472102;23.262592409210736;15.020462603478899;16.834665172746796;33.930460059482094;14.277712317861656;13.902276709308005;4.347037488784169;14.994088820327605;17.45409877457478;4.8454257362710065;26.43104523457782;9.005633725742655;16.056123502975773;10.10907499178427;16.319091009559383;13.095699815302744;16.212341349880244;13.5547867682541;28.51367126553356;23.363242031329747;36.25061233711934;22.617638023858124;20.18952707074403;7.158847219344209;30.877712518245144;28.223498289385514;17.913872685210553;26.246666096010944;20.24172476382406;23.53970975735166;26.85706292662703;14.598506596726299;17.47463534313704;20.846864900901554;18.449540764643192;20.14234782347418;31.764373540033116;2.225984816623612;33.24012549637024;30.0885751756253;26.01808167412119;35.71404002941162;14.887894072242357;30.31503498953385;9.358687618288682;26.485867750139477;32.47421665714619;33.02335556988649;20.200815690072243;19.291372381314645;11.191948248145113;15.031027078605845;13.311433453474168;10.579719494224825;32.463997070922275;33.85700103012359;33.86616361717024;26.818783216127226;16.65311114382448;22.911267768151884;31.33560004916961;20.853020331485514;18.943121889544948;32.95254820967969;22.611939613653686;28.23724917192809;32.97453622575511;20.199416082231394;9.033087927182663;28.938966473502354;17.014995308316838;21.48820100010835;28.961459826533336;27.870519154011717;23.134074656490252;30.116014680022236;30.361112307725705;14.279118498217976;11.979068660623227;13.579647213459024;9.33572022121998;2.206315962584588;20.193436540218347;8.787218741383649;11.972859734567638;24.4641815166986;14.910202344840178;19.040488300286956;28.239292997647556;28.77719431607624;27.02746190460571;24.916113937205182;31.659307377519344;17.929890163346396;25.750235803536327;25.80210654787722;20.802813959252287;11.996825942082705;18.755331391980206;15.33419453735284;25.12531374746372;30.58872910975848;21.577406273298035;8.789101502376967;27.412703070465014;19.611140299165154;15.897786864312083;31.755361083191488;20.599180544320294;32.32394753773892;15.975874565213076;9.998272220911238;11.553559783795562;24.130185573148694;23.693842362566595;16.001053796179406;14.142943597366255;29.548217327713367;14.825418214095738;25.208765547870723;6.854597444139976;15.58863029025294;12.896695744098954;19.416619829070857;20.860697356266027;27.548901602261505;14.861727359595596;29.100779850422747;21.51676337588844;31.1996276290509;26.540673427751802;11.38763467313626;31.99585255922875;8.064824731522988;12.123362842593439;22.396671839794575;17.64752037588596;20.69617134223008;13.553821669290315;18.698400303407897;10.612773791739336;31.740445659846085;17.135371047864894;26.26826555380738;29.89587722704689;26.278012161239175;13.877389070741163;27.143523276577046;9.617966692365288;25.691522321058827;30.308392479847218;16.733618355498805;33.731196293268376;3.9563706118247435;24.67809845668588;11.037966978788281;26.67684374384291;27.456953982163594;0.4190938678933249;21.31903964925694;26.255725227716482;18.016051567799796;26.36812892772393;26.544190097973093;35.52099570592719;21.64262590350303;30.44784860805302;15.024812684786184;24.36272412401528;20.185703730508063;11.892708418055808;27.652169442206013;20.46500840754673;14.599502169734935;23.393434099874423;16.474235093934702;18.110817761909825;34.7778413407956;13.317495053245171;14.136741369508792;33.80620715443408;31.85875439078146;28.33629800076105;18.94575488525277;15.53283350863697;13.12469694322535;16.447493391246578;19.803735069997032;10.048098471395729;25.691831755643506;7.555791334251592;13.511724494297125;29.21113626210254;23.902751101108816;12.324355539443669;35.29424966994175;14.386559407688038;24.39635675948111;6.463620117658651;11.690248625984786;26.82536362556185;9.496852315366613;11.642152706040017;15.03787370873442;21.858296953917492;19.833879581116776;13.076488964372471;9.776562469373141;23.633772050344707;12.341640716304248;21.226409264059466;20.05609434460814;30.235933804582707;15.943570762436812;27.42435653402324;36.629272631310485;8.650042502325313;17.66644326316519;28.24327653210595;33.45695388813168;1.7931035665177104;30.53286548187468;25.28291005121441;19.791773984072;24.67620278176535;32.258166598979486;24.38888066008606;20.855556544398038;10.090752392719748;21.991583202517287;23.606751470466747;30.292267179190805;8.75558140036771;32.247162535255725;1.7468622830195177;35.12914583670498;10.096035563598903;36.79290043754168;29.99148244166491;14.129360698692528;28.284828799139923;39.35964723931569;21.981395087263564;11.781881992243882;28.726269482611485;26.49019544686612;11.74963707093488;7.104225082348288;19.37189836064701;22.034162676107787;30.551132597059304;36.75623622091555;3.3965991315338;22.663875418474735;18.18202080591408;16.730880981480276;25.079053556878797;35.45511952302648;10.735505050330424;25.48006566184363;33.17827657509013;23.64846062691657;15.089327817983646;26.186539339091667;18.447387699259092;32.13984272441115;17.19993994930157;33.503306959815205;30.957609100132544;16.73572798719913;15.091468922663198;18.378226106516244;6.13120973407885;18.054468255740584;11.967759539284982;22.509980150875805;22.225204288803432;14.863989937464913;20.749336716576543;19.396646232822476;12.621506561286777;25.886379047218956;21.22633227239357;26.680231269869672;9.295912076850337;9.40944244937315;34.56278822295899;12.57399568020388;31.21005549074957;21.811653954012662;11.441780440175599;20.314450236665934;12.926012992853638;36.60574070999444;26.626351636450913;14.264906133877481;33.46538489197728;22.591401380810513;15.40683868868702;5.355434288353838;12.619949599971658;11.085887338172641;21.813866850604658;13.161411178165588;23.46473769292071;8.36035945979819;19.691964405924768;14.14562624076544;5.37907326528613;31.171561543670407;15.495830749469029;30.094240810619258;15.924639603107842;8.866363242105704;21.027134245773418;29.471958128539352;29.985719067951145;14.436225777821756;34.67369224664626;39.80764318528656;23.82918771615393;12.458783719133418;21.40244877371206;18.41955062347765;16.728657520868797;24.68847303862843;33.59400413535664;17.191650186676952;5.554677363862612;32.07183253437545;35.521966178843854;24.873666969509266;6.988818406427342;34.14392045720824;20.638861934066657;35.80309183554706;34.278653575936104;35.41523144190984;23.671851617157362;29.805548761152213;32.45537879979213;9.6415994313443;23.44779852536879;20.812758214783145;39.15900339387795;7.989607693879387;31.854689793137172;5.432696864790481;11.16109836681676;21.57757524721806;31.203344861818334;26.681432812680974;8.537384081424074;39.42700878479185;32.58148430966348;10.074671920550234;22.818463149402525;15.658319278196146;32.082175860431505;28.18295877721522;10.354419932291274;35.97707491698427;28.42187996291476;19.62695293684129;18.17653021718173;12.250795423941874;15.930582653380817;20.780089083232006;27.462394294265508;37.04258464013956;29.345294661520906;26.894171507699973;26.313874810178444;14.15896739494374;15.774442111754617;31.955457148146742;6.846278323624548;13.839979792394576;30.47301292619441;12.029837669040718;25.30582551731564;24.725564235637794;17.052990540876834;15.487444633198397;25.637311959884737;30.30942398480863;32.16908619094359;28.262223143898883;24.499971821480635;34.92065757674327;35.89394410965452;9.73484432250759;1.6866511658253511;24.624324465738795;28.95905804408665;28.171342809742296;16.86174501012873;3.3591581794011423;25.76140218127706;17.549795189056063;11.273724352602809;15.055330785764877;16.872508309830135;28.512032064812974;15.527661098162044;18.16574428370997;15.817841264654033;32.15990137292238;20.966860401323917;7.333192132546783;18.47934118834841;38.228113713106424;12.785767882873504;9.26066668487998;30.796303692161015;25.50734721845255;15.167904586877757;15.856386628857987;25.292146860323456;23.985061971860492;33.49241389677353;5.294039096358711;15.837679409899092;19.461258173350917;36.1016353054462;20.26621050395879;13.118075705671673;20.260402393498854;10.247317679765061;14.636597560571872;24.26228464562133;16.825129258184685;22.164306828822042;26.49585091687264;21.701608446821798;13.295448396807377;17.883512331527072;19.087776333017956;14.103546723851371;14.355567106881278;27.668073040006;32.779323821593444;19.212613437566265;23.982477751698035;25.543364189938288;15.744046665620996;17.340520851375235;17.135488711216745;31.380156089345;32.05314338442447;32.196866761500864;27.280927175078777;23.728930263353085;31.31516741909007;10.13712960422869;19.356050141006133;30.908425453076333;5.0853180501516295;13.06026062259949;22.397243390709793;7.259894298877222;11.729566186308489;25.382154316556296;32.50177942479236;16.53552138297918;28.651553432076;17.07212786065568;8.098195056264482;24.570258717768667;29.638795772640794;7.051403067231928;27.310264463777692;33.27158892999594;37.61492174234072;26.93629106365673;24.398042015597593;13.571186433308295;5.9933689956396625;7.91169847864076;23.075806572427922;22.566682083657046;3.5029662240344392;18.467623397890836;23.63986438570008;32.35778856709996;5.381490845641654;29.486898199829916;18.541247398103415;36.14712552230034;30.999962600106006;3.3436895542776397;15.886330900246042;33.0674870012355;27.105432886459976;19.232910115806686;28.20929308755677;18.035300694857213;14.703496218055049;28.35508816714627;7.5548463081246755;6.664532079642889;18.59536079768971;10.020090100976034;22.572827866250613;27.788560541516503;21.477529248428272;12.903454855164782;11.320637042443447;28.99857815540153;22.481942071090376;32.87868136094066;33.63178005374947;20.406771166757434;12.69249270990986;27.69353229985063;14.305999847059608;30.780387731009238;16.31740780593333;18.970213742939876;30.28329623099273;21.714350235930958;7.816117932257042;12.584972354293742;15.825837133732177;22.28069752192938;13.291743869785265;6.617402929649867;29.8320341063131;7.3128632844277695;17.990410469010367;18.4631197397537;20.21052200313015;11.242811440689797;29.97482030132794;11.337997594921623;32.559636413536595;30.63701064466644;30.99395364543847;13.066245805760534;33.76194952638163;20.886216408521456;29.112589019292624;28.640330034788303;26.861937966760106;19.570468347003835;33.22265945349407;8.434352544821403;14.023551202261176;30.199849079886853;37.29386052312836;8.272024510859515;13.14617818597145;29.846131155719977;22.129545369105326;29.469425643922815;26.90407990300107;31.653222771998326;6.852207643751031;20.025136191593933;37.586407841021675;30.885500944205372;21.788232787989106;28.479966101813154;24.540311774801467;26.72017407760468;2.428515729102685;31.896502779406127;17.59177397221242;11.5719306787069;31.6470605283463;12.43270657973329;16.902386255079684;30.04840724051537;35.77438282885265;37.24682314241187;11.893825529740822;15.818832258015904;15.34981183565228;5.724001281853154;9.103914450515141;12.750007388880674;27.814766819588662;14.091092295418214;20.12704024559504;19.791059760238607;17.07321646220424;21.149264413857633;30.300033829487962;25.385337058427996;28.043301726671118;14.984807518233994;31.969874629916585;30.600988718777874;26.721210167061933;20.397035043952126;26.699621553169077;27.132486844572067;32.879232290776635;22.195542550659663;15.533569023643164;5.4153678044800415;4.627191390665182;32.01815359897998;6.517844667899376;27.00862575213915;15.550859629629981;8.739403515994956;27.454387929623273;29.921654615109837;21.04507130962711;35.04106787647289;29.218971592709053;6.809367669126599;20.954643563292098;22.963480681615493;34.104933815942665;12.496826418860527;23.034444806655397;31.21766290665829;7.468207475584394;28.91599239368762;15.62756967570407;37.61056163600751;27.97663435158447;29.481090043986683;33.39562566535599;34.022411194144766;10.811679655977391;26.61188218252404;31.67322678423641;20.69211162299461;27.682048067285557;32.42728477348101;26.72580065373594;29.274688781956847;22.393158399408218;18.669944739500007;10.978922446104148;15.697947197626391;27.04186097909514;9.200067196918724;21.09053744292716;26.415997505473957;16.8865846424674;17.803524814982183;3.6141851553377635;24.221765795398326;18.522024448832703;11.470744527541825;39.34824761580323;28.310720212015834;9.059933321804287;13.787644769110004;5.648166638602662;27.777224618232523;19.694316129877357;22.376639321875572;33.78534952956338;33.85765213490746;34.60898460040342;15.842110198588347;35.177304119126575;11.981480255890945;8.064313891614495;31.547220803244315;32.867046836271314;5.550804685759178;14.721423578158856;19.40795793530217;9.576252587042392;32.28527464143206;25.16090948052219;34.9689186813221;12.33272217436497;7.5407024665442295;11.282047023382528;13.987127604384328;17.173173712014353;25.069323946662553;16.152162874753753;30.04594811240264;16.4515349636342;29.75772880201701;23.508789203182776;12.573677942657067;13.42963514842572;22.078244094613243;1.2027486270252956;16.259820530833405;11.184356758989102;17.388327498067397;12.153750660265553;10.320204725503869;26.047224133810335;24.25665738410964;4.389118580072035;33.2761438157945;32.268755147650346;13.251387484409937;19.39720241625768;9.441250190116534;26.36026315557257;35.65951560198233;16.950736866171656;13.983658070565193;5.942986506506662;10.815650921632066;11.196330622825766;27.657031347728395;25.061387479063832;12.383885806052469;9.74378962610646;5.810292783975362;11.448978076258784;27.38397398862678;20.39143233031574;3.7218186741939845;27.746446179144257;28.485622746802616;18.352314162755462;11.265749199513527;21.552742721373583;25.83182658562573;19.491411790996978;26.65262392110771;3.351994612507721;23.082839652374542;22.2281558042278;26.503563420006024;24.13023406781022;11.930026013006978;16.158808083820684;24.383383406638444;11.583868943528874;21.217866168938574;17.59744013187561;18.04169909356441;26.133720330826208;26.029758469403912;23.24687876125301;14.100153749183976;5.519523216409083;17.280752522440217;8.479689795376705;7.32805440617843;20.501759969409363;33.63144738158699;31.657687837459594;20.83838593900267;15.006320276587257;22.79630476447239;26.734401483245165;33.55000082218947;7.773469987186188;11.131768644410778;20.48838272411381;23.5643264745446;34.146886288903175;14.758532738422936;6.027318832181492;27.34524908166067;30.41769332980371;16.139870250175367;30.364795094132365;28.040573812209054;34.75967066768828;20.834029128813505;34.74489189593605;30.651746358383996;13.72934078204472;29.224221767585234;29.756139327316397;20.00186701272859;27.180085993376885;23.606224557168797;29.661073783178217;3.404019864420669;14.839984512659386;29.045343541053516;8.931204854360143;25.915132188427894;29.58808291676007;30.759588345823264;15.103688019536394;22.62639905020498;17.62825347969853;20.865089491644508;15.977055172249052;13.72950176835287;13.59102528906732;24.050362869722044;22.863054784482685;20.900953052864892;23.9158370166113;20.452438656018188;18.472336073192082;31.99306315392755;13.269298685646463;23.114065724600188;11.917263280825663;23.73482750574039;21.073469562843027;22.40643417688151;31.688761779688164;20.349139392234083;17.691232696113225;4.414794236336652;23.419901584624277;14.059831736842995;31.055250543790965;20.965970591050837;35.339457030278055;7.192877554104213;31.622348484812022;12.243914526802877;26.825357418151043;4.677227473893903;23.816211398389086;22.09470565142384;28.465279454416567;12.039259346300703;40.349327821974136;16.680565198457742;14.480273114680804;22.834303870526842;21.121556303746996;28.750785534940682;30.319838443935396;30.02146008654345;25.170064399045796;33.455108297338796;30.628865490311714;27.994516552625942;18.893260959059617;17.6358730506345;26.829037687137294;13.565370947297845;14.623826509454918;15.127336700110732;21.722857295958956;18.62688530726965;33.797766702423836;17.09140622434742;25.09181645408737;9.612905722401226;33.04683559684575;21.018201769632938;28.28783678977732;11.732691402737364;22.82767145396852;0.9803049044484315;20.155316833408868;13.856114652499945;31.72635161769329;33.12163579979139;30.026571354355415;25.21266278163869;23.877029262315343;23.02822295129304;22.12200379864678;5.5314513586228085;11.049800462321178;18.378504479744134;9.644779277473098;11.920929555936016;23.462445147749637;32.980964694925966;29.59632421655907;11.971119340752567;24.34174561743945;37.09551700509717;32.00395515285984;14.611394012894761;23.4717395146464;12.717344366838613;34.236350713817615;31.57160397912551;11.737143239308498;17.940159415265175;25.603850229828037;31.224649993544546;25.362767736043708;23.85342571022289;10.868272673302632;10.632643425179523;7.964274602146085;25.12696124662267;8.360899060080456;16.66469416283644;10.103808457019737;34.41367276487708;14.687390015272177;31.52702114751531;3.1883701790548615;13.728976551847584;28.908471062354867;18.81980814354205;12.616379272312047;15.111162252379879;17.395991828621582;22.361411916962098;17.548526245675248;4.698783500218729;25.99161333678818;31.05355600843978;26.89468137995858;32.73550144986345;11.944758391705388;16.29732497421613;26.349811576123887;29.22692529993904;28.96831296286762;25.09150086854598;10.637567318552117;6.7991551168173485;13.99474278853017;26.737884062958912;4.339826589822954;18.776984597916602;30.155269762298307;11.476102758507782;24.756384318350364;24.029035429573472;21.289451566751065;21.465438201824714;15.05159573747506;34.76646588417207;17.49723258601161;16.100980683954898;10.704925305170912;27.01802623137975;16.03148395131724;22.653668625699755;30.871243636780523;24.81333842550475;11.779648971506003;37.31051158097477;25.86698037440268;17.330056047021376;18.467576253346245;17.14745830793534;22.52382297083586;20.958442883826564;38.90301269181287;19.184388737387174;22.523835379667826;16.69790459904616;37.13500529353912;16.996618370963514;18.343441959883396;21.520831882591086;10.087761321522825;
45.63242246133765;31.094029176812654;15.86628071772985;13.724650145953232;4.647156654881406;49.01814783616716;13.791684434563441;46.77875111497337;45.23131970293869;45.443577504010726;24.46484894398602;0.0;9.057705460006405;47.76010145545145;20.344270384014155;57.40933773405355;9.417484558304924;40.94036916187089;25.605121264275756;39.65974576918893;50.4909319284818;8.987138158289884;15.359568249264475;10.908662085310196;27.165029388166044;9.775971475474684;51.3377621867814;32.59621648424566;36.618398618040175;10.981451526517384;21.155879362403788;16.54712114656318;16.021909788592588;47.68069929570341;6.074437411758098;43.1084853419875;8.706591799088832;41.64730346929637;7.535998760050539;23.024545938744346;14.577230765619142;19.901346922628424;13.42517131438531;8.937108169043768;55.88574797930172;20.69881551706887;46.640363636241844;53.270880903535605;51.44334303408865;51.2264158068211;10.32973924571708;27.87370893010132;21.552197133408768;43.741019006275216;11.481148046975763;22.69571980762004;54.8213757154656;34.48268206181028;22.585004325787637;14.367075690708683;14.518931532606018;16.97881331747843;29.544412304776333;9.368920702893597;39.01509854023945;6.064152818985432;39.27488755194208;8.44228800837137;16.103499545948285;19.266505891202563;30.481467472246077;32.93446777607437;20.76887204907438;51.086173965582674;16.229812574243702;50.281094639391135;14.077858054698378;25.04444563117304;19.54473370768271;17.15105168785896;17.132277533061494;17.394779894435892;23.6633498608248;7.343017630484651;11.225426656523894;19.53428908747603;14.47029820180642;10.995871897547376;20.496209342613092;22.977909933030997;43.747724891308785;31.623920432811527;21.94419003946918;39.13158896977949;10.937044975138296;34.67234348496653;34.8344892873675;34.5973557925982;54.913947657803334;23.822113492479897;13.97293939979457;43.137338073641025;15.172337084313623;31.020463310542052;48.105863709830395;14.263683686614343;19.98605753080457;31.717361373753935;51.10846875238558;47.30611595891137;28.36593510889524;6.560996553556418;37.29839240797448;43.57853669406801;19.511695491080765;25.916177119678675;30.53471972595571;32.788081686220025;22.148943235132183;29.970639407853856;9.941921571784855;52.893610268943;43.09977232720635;31.68369099520757;57.54703895737546;40.46082314176516;26.515058153643015;14.803770311451729;37.80598753506678;26.682755755347177;8.026845587572918;21.30405366615257;18.58731120606104;44.98394260490611;47.5533568927825;4.29927097458847;39.90401651187815;3.786315127904506;49.25139636016323;26.542023522927522;24.163500624426913;23.295874128276704;21.58500743520728;27.368408094192837;40.96045731002774;33.0531547138108;34.33573190612965;22.48098953593691;49.74949781690357;53.43576041107307;55.05058383063824;42.767319461721414;25.30176519350304;45.073358509434904;48.46656799900857;25.086921659969317;5.758361902753593;10.80154521910997;8.903005231062144;12.816501020782743;7.593734738205297;7.912826769947091;49.261838119682;12.78171718788512;14.140119290810734;37.841521313981964;9.806929490325935;32.15913323423993;9.811707114653856;10.788893022478483;25.92540416429677;14.948264737510035;18.344352613189432;16.195183794774945;33.43237574689931;55.29846541841526;44.91770096765649;5.246566081824067;7.926400351495649;44.8760057637068;24.44404642574347;47.287625241664855;31.002320577152496;21.650343116738824;27.66312679150103;16.67955304825796;37.05017443352554;19.980070095637235;44.51835461295557;58.13881781211332;53.656878121717654;56.341992130546686;20.27637976438114;57.50951806624256;57.44491072484404;27.177913154939386;21.697882729111754;40.28138259749825;44.888099695913034;28.151745301435838;24.49844662300206;37.58511320811611;35.28805083209017;6.954367819382818;20.680672904415403;18.734585946674592;51.33085936619054;13.98910658842128;38.407279521122824;22.128971637492658;11.635803869888257;38.479922740156645;15.659704861397836;37.82130048456265;5.820862106892135;11.29586882761521;24.3981047647164;17.711032955183054;9.247717743371503;13.346458690119722;40.7046572919716;25.50436227176139;30.33920959920094;3.3365118498228887;35.81271781264183;11.218309140698537;56.73697093612684;47.31857209349596;52.09195951789994;27.00377818622631;42.12158241085841;43.01985256616164;8.05059759811064;31.06132191176422;9.878190106996488;9.651706145479343;12.168398825792012;20.480869950949753;20.889748332246718;7.210406555439425;26.61576084043397;46.34901688285804;22.529940790735036;39.35056663225856;33.23692154676522;50.66107064754001;40.06074500154149;37.123516339872275;40.5601014751187;11.084870048711261;46.44817808283964;17.102541851371594;53.24076863996556;20.065991202072453;48.12185190582499;47.56166822483854;57.682082612406234;47.66726558919572;12.916455756067366;40.04265867222913;48.46280081303171;20.87322308841767;36.419352808986794;16.447138832453007;9.97674526334136;4.732948392712802;59.11873759036542;2.6037762879953417;33.7691315880908;9.658423935263011;40.322975300348936;38.63634543343602;56.80458761375823;36.081123186586645;10.322445063309873;5.620656689138135;14.861472783825977;56.0714553605611;9.113831825168834;4.160918735165014;56.92689044423542;60.110861772240945;41.464495436191385;5.4477274260060256;5.782748401232505;27.2737881371223;41.833726085220896;30.426771331399806;7.695707330228044;7.904972218311937;52.465109659626826;59.45048065029526;21.626874754807236;2.582207668910242;49.877188900097025;20.423245322448572;19.526746474916525;11.051048665495047;50.4821449512517;38.91928239353994;14.489659533552903;10.638930848020037;15.556751683779797;21.47265434630729;6.637863432537418;33.69982818798555;13.135074513313599;36.14142804501675;12.216829319597041;8.934059979946499;31.179587402142378;43.783746106838954;11.468806793143598;10.498577530856918;41.627432340073824;52.751210895967446;33.791271916791224;21.665352739223188;21.344989928858517;20.11812145806487;24.391231400496675;21.350117167993492;33.33957835519538;27.636267517234042;10.256390684595395;7.961006357151641;47.05540009409095;15.510576778347303;11.403277906499607;16.61819558528656;8.326814849189036;23.371900628092785;55.18573177674649;52.830139302595406;39.78617995957934;9.824648906132614;51.76373072357975;25.313118364335608;3.0047904578441043;38.52231807453719;20.805805489385627;48.978490578712055;21.401680327675862;35.85459593355061;28.67874804665046;23.7293811731054;19.862147274128425;5.784453738490835;34.88298601323908;24.341621408953042;18.25673910850955;36.5434310926911;4.77415233346208;6.45133732783928;34.58699745769901;10.953145281612928;44.67373912315796;20.06066296266769;47.75155669122857;21.10600774492438;29.129099080805336;33.48546507386937;6.0574788715668815;14.44639774436752;52.716597268580315;35.52983990197397;56.979424265902196;12.788030144192582;33.73320561595328;3.4728732381487517;19.809355938150905;18.11788898427248;13.369613440353353;39.11418403522224;13.20694428840527;5.19140160450061;14.75387325797602;51.726885506669646;0.37244561966885237;22.861610143344546;48.863383040094355;45.190373919346506;7.620213437965674;40.5206351171223;11.283586841897304;33.43791473187549;42.07941902650166;16.901421645024996;57.8539174322639;46.84596176766359;22.928283697291736;47.05394630172814;40.11461384290063;20.50768318694313;29.519155500626503;56.265343920893166;27.52079095884865;20.364624395779384;20.446028727492074;12.640021231243288;52.864001035200076;11.169975673039318;26.70658854559931;12.39313878032168;49.00844659952576;38.56153965207239;35.58219709410568;53.83763542490993;34.40469798562415;3.5385959565226224;18.851087763763545;37.92634234020904;52.53192847727915;20.411545584841797;29.515221273958375;14.809240723046388;25.45657641037954;35.53298029945602;10.005420514020782;60.03039394883333;50.3974229168239;49.50803854348532;15.553376870053228;24.462173356065833;21.38299762886181;10.78728091312805;9.88719717562643;57.348111735547604;5.9982901282864445;18.00623654145257;30.28133800065437;21.80612322517241;15.384537810675019;19.780552674681886;15.71815270066021;13.117596650295242;35.196536829252516;15.879216256867622;5.884514160288842;48.634446472742006;39.69311109895335;16.24167948536518;13.078001916600407;21.52980705261471;44.30246311018158;46.25275209300234;11.549545376382147;45.66149893305228;5.960059007088552;38.95565159580786;8.034559123644184;57.22414229145996;44.54766437720062;39.43711489104357;53.88760368923147;56.219441203685975;21.54582955991244;20.26687297788663;22.153196959308264;11.092595454603833;17.667709568999737;16.106338637941068;22.045630723795497;13.07730714901557;16.605669701399552;41.354498419662036;56.710916520923305;10.120342596057526;3.607703157918181;37.86893217207345;11.399026543136095;6.02926686698153;22.295498703411216;13.711741287998644;47.041812843239114;45.82532105231725;52.068385435908155;15.866125761757278;30.23247936594483;26.554033724406406;28.98208042189511;37.093192543687856;33.27385344059578;28.50101958183301;24.73157228064832;18.852406322551207;12.83355295536162;9.691247628529739;10.198234216433251;21.88114691481765;16.57285032292146;7.270241273984889;50.08609626783848;17.485654066552826;15.329000898338101;50.94998770784323;20.474139243246235;49.37812105588026;18.998814473540843;5.176927941107804;17.521626507385783;50.63744101806342;11.19388014788451;53.342759952938025;26.84093960333773;27.785208376278216;52.201362109680076;27.977656916784536;21.710378672809313;16.25096341124719;20.992356056744082;18.082990326155496;31.95788772828732;45.105363671639424;20.880739100142346;15.463625531382164;10.83540375059814;14.066398702838587;33.02799650373733;26.261532683163118;41.0704292277509;11.978068691535844;24.693418744455762;36.42846783022546;10.184903506829881;42.88357672944725;29.004338423040537;12.171447616588326;10.568650612443061;26.669746223550302;42.055235986134704;36.35014423626256;13.315839954370508;8.257512788536202;44.033901066784125;25.717071729950526;11.681618258888173;19.64157296272714;33.3581233221778;23.214145733462306;37.64089926330111;25.99834650461321;48.3182120883216;16.71875647382971;23.35162282300301;9.173302977520217;11.243919080909148;22.218883951443754;40.83064015429126;6.372809852942904;9.489517377500292;16.383514950474105;10.204416166759147;27.312110964415968;21.644248174139005;32.74914883423875;46.27275048031913;32.03025696495792;8.305567610053016;27.651645559173268;44.89944206246089;3.8421050947948205;37.43382573566212;45.53422792820935;10.687893414576358;11.309640142643174;38.4057093990463;32.608536587803705;18.453419583399977;55.13495999094862;19.26538338191153;29.41809366803592;16.03495212461586;9.791854341875174;17.720224316063906;42.612254918221765;24.67405067723272;37.09704526301674;14.268774919135966;7.914588100170396;30.34631850258332;22.650918614995017;28.91784501257438;12.289179510252513;37.20492987190154;28.711890903410374;21.274672943927683;41.222197921077324;54.13342710801199;39.12546781587257;49.01274615467444;23.489608915573285;39.66476789083975;25.754035504841525;40.49176684290606;54.25555788612978;22.98960875255299;11.222190609351816;33.902514488167206;50.605539139927146;41.66131207697431;22.388495085887484;32.462958339876366;12.666919979407796;13.865049083212327;31.435197510844457;49.517520447136604;40.05893369210493;18.400188278930596;31.08786124460098;43.12409988448986;8.71652388852453;1.6545334723741603;12.50611480168524;26.82014471968316;49.15897381559834;56.2355653555263;56.1951444408965;20.409449505939666;1.50253720833642;38.103164860878046;9.944567959178073;19.012752029786764;24.438325266942588;24.862038319565723;42.99017341595848;10.067652711956985;15.699391956896498;8.857777921563176;10.807225939552776;39.407559757934564;57.32502527488686;25.199700024413822;55.418290379658316;41.165341389692664;30.605008447035832;35.61314149458071;22.039859227768684;4.821626322677383;30.549858451101677;53.86965031017206;55.42464808263978;7.705129054376371;16.787547830570485;28.26794993262753;29.74064851246356;37.1718926955732;47.62189352424287;40.94300660613237;35.97015758155013;39.731926396823546;10.175351430365641;29.489579164377194;22.19137980025866;24.923718582005787;14.040592885148062;30.28177100006358;27.39127866369512;50.435730364355976;18.780033720930387;9.58664154090368;15.057342143051903;39.51949640569839;32.935834803999406;40.02430535204442;15.441476625975548;14.508733351478812;15.922595314145134;17.574420448137676;18.813279847746198;41.59768924127894;21.84925323883376;53.42630056208385;13.918357181264058;24.05713547283528;50.55073665730925;10.244155105911496;43.689689842655284;8.677697938218094;17.986676610159027;41.60359879653358;20.565261146029247;41.00254960046936;44.13886157375771;53.894921732636384;22.956624308342104;19.75825745490002;5.631264634800381;46.3645227356972;18.744437063167865;15.283739848022625;53.95821178519087;20.77230793322561;50.87431219215183;10.001003540614906;18.642365864892632;34.52760863215737;34.47319762345942;26.901191686043802;16.260887202232087;13.047797276197214;28.33783836116936;9.640238455017542;57.64269391968445;9.40209839351842;22.702944875832536;13.788713073264192;8.197447971383598;55.80036193779072;45.30563104510813;42.210570920480926;17.864931246235614;40.98155282692565;9.363697867449279;9.596725691260575;44.51481345213365;31.26500595454682;50.902625292703505;32.92045069119739;45.43558294539042;52.11000978249642;50.50474353139132;47.42584882762521;7.531919040187126;14.624775362190878;37.93726402615829;36.083121982475724;14.793390177341022;33.714917437009646;25.939318565412247;43.1584290204724;26.649825501132838;35.02317214782362;3.3562118540426034;9.780070036751612;28.63732984758482;23.354667266909125;7.411755333862067;51.48627488860303;48.03920833276387;23.818079539231675;16.168543962557287;2.582223070687817;48.14148722312442;17.801777715455064;34.27417572087084;39.66686228574456;36.56233234625319;2.647826123741241;20.832148263371028;4.357956086894123;25.843305740769683;24.784943446097667;31.442463353543737;38.78914765548272;19.044719868601206;30.035128101249096;12.110297278896187;39.67111871726091;30.693480613384754;30.366217560892967;0.38540505948765713;44.74572096402283;39.312173797142606;10.405876024171585;53.790623381084096;9.889708468681667;49.4971600801491;19.425725834152356;14.905354309247214;37.07496503180495;43.71012561343375;44.46836894826465;49.78665685663461;36.352481110955395;53.55013506309946;2.9911265602311974;8.706705809685053;46.62471767156591;24.929303559552977;54.75680905531404;24.0085203168423;26.213328474994217;46.45839980835946;41.34563686016849;9.539954303264672;16.34613998395057;33.394038092700946;29.934247373794605;9.061672828187499;40.22627688787621;50.01440439459429;15.585082183235102;9.523513892387411;26.031047810812904;47.598287716033724;18.824912814074032;49.96688481936347;15.592164191380387;14.31596918868427;56.726565475202925;26.520814201883812;17.568644419788217;16.67302669838501;9.247879967142408;49.587979427902326;24.413401813561798;45.61182983026483;49.64220903615258;10.630021729981559;6.170819480270872;24.799917867577943;13.361241040208505;10.742031451394732;16.114634871855667;39.4895638821529;48.371565837478926;38.091307710639626;16.383396963714294;50.399438911840356;16.070709524139996;39.0342588445821;24.0998674530765;37.698475515272506;28.183218590686014;58.695110141368005;36.16081716335737;33.381544393029294;56.731487065223575;56.12501684775821;5.933960479807592;40.19324521712417;13.774247821544657;23.46522026458926;21.17155689732418;10.214586049571983;14.4917738147294;17.779382708674383;31.346774996844456;13.041851508211106;5.659965940823858;47.17663972618534;13.591494772018173;13.603375490554924;16.128517319204942;48.04824183797025;30.242855692165808;16.188727130288108;6.536638233573097;15.477190995426922;15.947173875992572;13.314939516734656;8.995487200992933;44.02907378316018;30.98868807763253;34.03244225902121;18.675278496226557;20.377305847163363;21.960770489928937;7.816643833022753;7.910114958322566;39.09867870667208;12.117149272754732;19.769437700641188;32.52287910601017;42.093540425526086;52.6133611867172;17.357970591028405;23.98902161274272;54.995025999569734;46.94934279193435;42.09262774809469;48.76488759188904;12.284490635769956;7.367370127172677;43.81606501654498;32.6150931398118;7.649297825491866;46.54210989667192;51.7437410086467;32.573438025661915;10.325468110009172;23.753051798654;58.246167248000454;29.431563133051263;60.18874062707374;52.31498518081342;36.54650314330404;10.973543958411575;25.14434578806035;4.962048445412614;15.585893236682281;52.682397606298096;50.30854381349054;35.83143322045706;23.940891012181464;43.824374726445384;46.392551253144376;52.2973437247999;59.51887739876264;23.26332854018279;47.09444195175984;6.627212793139293;22.793617308794545;48.293237594327714;13.504952620006717;15.962296484809343;49.43389783498006;56.94751192194583;21.9513832123439;32.70172193670007;48.72021187296285;8.079007192802695;56.59746016284184;10.612465154607522;57.308145938404564;7.0409887216504226;31.004357173158283;35.34916977601322;25.635062736984214;18.915690057951146;13.875696858028835;30.695128591815028;13.672349672795722;45.03206699380194;28.295229734025412;34.87888525344849;5.373574028096756;37.02069079726669;15.178808460712075;44.04784053064713;49.705594922328466;15.288328430980604;31.7279770718883;23.0685934757175;26.221731739731208;10.909284063565872;7.005823110683925;27.274443034415885;42.89094515672996;13.398542329454473;59.23458276258614;2.194211288744594;15.664438902803214;21.61427691965222;8.08406846132548;39.86586068984794;19.812650023105135;26.801714518255118;27.688285426263313;44.79796383997892;35.030753928283154;7.602624418505873;32.72874707956732;43.818524573449004;38.596078646292476;19.88737063702759;7.694228459400907;26.88103592040315;10.77458075335595;30.23201877938516;32.173550640963626;9.34818998346442;10.754073727179053;12.07540748515227;38.887512385514384;10.214331852670231;25.101389401259876;46.98109859841027;12.042059322159398;5.554756329390341;13.806683496712012;37.45798161913776;2.1295188075995375;56.18158526426281;19.70200200870141;19.21298160233692;56.05165209546562;18.75063163250599;19.838536252593805;24.510651501479217;57.710003184454585;45.09763031423101;14.23884361725408;11.709389782786122;12.885259102030323;47.92060327831904;20.830296292831132;8.918963852036313;30.428106239442236;8.289658513959642;3.994965002221887;25.154592176613743;26.179806802685953;10.467697816053567;19.150936205305925;24.386443409618302;38.681653727029335;7.7867882719446095;12.435653203315969;31.3349560337453;22.579744786813272;10.865640293119029;28.08171660740998;41.58653194783732;33.55758806736046;55.62003706312751;51.253854684157446;34.66886888027614;13.519179643300932;14.26608013791632;5.063979955264244;15.313034958446647;16.83640549782475;17.80012549089126;5.406187567250359;51.832067922587925;17.90221297188123;52.38302322965587;51.21786132419559;21.71242461739763;15.920653882578582;12.897599627722828;56.413659333826885;17.726102146103287;33.14257899507659;54.83813847346998;30.513793670480254;47.47013034211257;48.08785063281589;41.37671588445079;9.246051818655543;1.4123001462361817;7.1787997650082405;55.81271318165996;52.48311388851406;48.89279236344079;12.119730990984348;18.679276154442732;15.075121842839678;24.365109343688687;18.16639606233368;51.62109518870849;9.945667912370926;24.894466927978204;27.291221004145545;4.319409153788542;39.838972911801804;14.749837223983388;34.60641970154979;8.305538173588113;52.77361570897214;34.033537198754864;18.442503530858783;13.308250806790204;20.219622936960402;3.569544112156463;28.99070847396248;42.51745334788889;21.754853823761362;36.71688911869437;26.095434198827185;15.376951327267102;49.37577166841882;39.61469093741495;11.792885045685866;6.50702585460694;23.517504852579147;57.16338275504812;28.46101779445071;28.06538980767868;34.510317299824365;13.49983678819327;21.30302416610856;33.41678215027297;13.59818588361164;22.270811319468816;10.335929411713968;19.322106981382372;40.44773306143998;27.841991324472332;5.346620696373266;43.34910898070499;37.747228639861454;40.84232273162486;43.54893612751454;37.63005574051213;24.040430293053866;51.453506598558896;56.648822782841336;43.46137742772559;15.313365661929469;23.341021608395643;15.487004427345324;39.88492180971625;25.297062834767654;55.83997008634976;14.336733366343813;55.75793102990242;13.327032846321988;47.131867371438524;7.079667399593885;15.896851364267174;5.109311520638682;18.424986863321266;19.399100810791364;37.275857684705564;18.959528269319485;30.3115319450398;30.40399674625507;47.16033473537639;23.519288756613356;40.99955849671987;4.6740442789017225;19.719824165244933;17.621889663161976;46.046061060134825;53.933402105977436;24.750553152917856;24.521305158408484;57.203830972180874;15.361637996992046;19.299872278664832;0.5007262946102132;11.50230698790072;29.559489777642995;18.4237358967406;10.369239062027429;16.3191633523272;23.41809780167869;23.886945078333717;46.14138763169737;55.740105280597035;23.524896391392296;53.68942601071308;41.665625720565075;22.75897957795571;55.10396679044778;23.24259532927392;12.404420893538203;57.31517539708872;20.118359127972;42.424222801448025;51.106694921544914;15.995908568661884;9.793472400601505;52.43726224715846;27.14653148272822;20.132262260260152;13.350155585331132;27.23160669913586;3.4842378811401624;22.613012559014877;23.396680323019133;17.545958351688405;35.66267735139693;4.543507755264681;42.06740479076842;57.327710792631414;56.92930940966008;44.6548570158702;35.09025258573541;51.1432904229726;10.165107075087798;53.518069403887075;26.49904114049593;43.16982958272381;10.477602805769369;10.141019828757592;29.370649083813415;33.3527081883046;38.087428443349324;46.69735100162989;37.69134025801968;24.70852182100718;8.423115995461645;20.19495265691178;39.97984948262534;42.557707781283405;29.968687607160383;31.059648136149036;6.809031867415083;35.733643822830246;15.52946338717169;18.603672636016437;54.49605533687705;25.958601864457;21.25220470647558;7.085074935369055;52.58384855757149;17.428789764339566;7.998988359709779;43.75700639017288;17.41640473851942;30.36432884109576;10.642151725804757;12.012774645444805;14.993310801741265;16.43297701837726;37.609531431660635;6.11830482668191;2.5811106587805095;9.362450562284087;23.419501154859713;55.21507354150725;25.01043055639873;44.422983353741856;60.50341983694037;11.569252768977787;45.10072749987694;52.91020739886268;48.59095633799477;49.319775458320365;23.51947741675878;56.338997245668565;39.054733008467494;35.16551949902953;55.93478580973185;20.886583725921213;40.12229525686236;17.54996008156983;18.174010323078193;21.500039539357434;35.34857600866417;12.46706989293316;10.352901088879815;30.1833674436263;32.59454819509549;31.936477151181112;4.774475710793773;11.119529237436309;41.79260303632873;40.644269119593496;39.727208320251776;42.97879128154489;54.762251924675674;7.457409235322568;50.65954303961053;35.495013746697225;56.42131245945808;11.133056053913412;17.32335714160268;43.227874989252854;6.000851901826367;49.7413787484845;11.445175923127492;45.17495764129886;11.09461984733159;19.5701014828816;22.590902294141728;9.111842864109423;29.58531347081541;50.60760116884114;37.919088215055346;28.335247785909445;21.89772115828021;12.338753081132312;45.27272379397981;12.087969298474123;53.47755297833377;19.09142966667911;43.13246259732829;4.109226842440015;58.31728627496207;14.73089436625758;21.299027508615772;54.177292104389394;30.807198896915743;50.16152103007965;16.356658346536125;22.63741601496262;15.157494994043109;15.90688684226824;56.9826356854292;13.52421797089626;26.418774138987544;47.97071589465294;53.476888479823465;44.10129311704674;9.179548880690971;8.254258354697928;4.378972381960385;6.183721808157246;44.93085185212263;39.89493549706889;35.382751634438975;40.15771915405802;51.49684479931448;17.948049092060927;44.72684906189548;47.80690647036034;7.85605929552324;14.635270641761517;27.95487369833908;47.00712671337172;42.305310117568155;35.77456080488716;22.448090262436494;4.149317252130154;33.37656988884438;36.420690404634506;24.50199726413148;50.43551765462895;37.93303905788446;25.54430406804248;20.64863376608467;57.82006303176654;21.13862364733982;36.68842598108854;19.171206332289405;12.888569131915201;32.310659334325116;7.270198943283114;55.66979428109724;19.4245405646922;36.54141647139798;11.595025101148533;29.049434997217755;56.7273704827341;15.91040132012765;58.04472587914743;34.270280729863515;17.174492780496998;33.65823850235652;25.192979857540596;37.0769797218421;46.110939524034514;36.271582872592845;15.306766808847014;39.93599537625708;8.506578461562986;6.79705391538061;17.530131382924214;35.742860883715075;4.6522423330324685;25.24369341868939;36.56067704134347;35.64337472826591;39.67770755433463;18.87083806340497;23.83418749115226;23.501107645469084;9.250021174794;28.548964202139572;56.89237474144557;56.65234418343371;15.438481009548337;33.27140714543266;24.006271803887927;48.273186779230855;13.103907691430933;7.51501438815984;35.28132794662803;28.44981976975005;33.91283431914157;19.6489006177302;52.09156925671929;49.297128060761345;19.944059397939725;18.372490261454274;23.46203967568187;35.16754008859504;49.82009770939543;42.79562518023421;26.754404037765763;52.11895427454405;9.988416870186976;6.461888708534278;21.61001509363488;38.043555513760765;47.01352562686782;22.238526509460332;49.99312675051672;21.75630702565101;1.3897862329254567;45.39971252457452;2.8899491033329636;22.248001542841628;19.09598207594723;11.022016033786596;48.36900732455681;35.6590502687782;44.94681453515962;6.917318405772036;37.06269068035053;46.696699766196254;23.867508607368237;28.28094825123865;12.749187102637148;19.3230983238614;14.95147839498556;32.48517840818929;17.472939173542148;40.83342158893199;14.78588287915537;11.22273168396198;10.14198008038997;24.964629259447157;27.607016263450035;11.867548154836292;10.126034260039987;32.06985001957359;31.613423952301776;4.690835076305178;45.54264608031838;16.59383347253895;38.24282428214374;26.72605010150248;48.21418725526007;54.71827488338271;32.94145343306961;53.24190423797558;23.265007307215622;58.05492615478409;10.860358864899096;10.31426294908241;7.8827630648053715;34.07698630787484;8.772743416206657;9.094571077228244;42.17658750806796;48.867223189522136;45.943818646242775;50.849941236170906;25.746955971144633;30.071140504476435;53.06391525230578;17.62030439378641;14.16525841328733;53.00535135628378;8.4497013209739;35.288670940376626;11.256682799427228;21.339198122535578;3.83568759086195;29.0235178660987;18.197346481404452;38.02051991161002;27.302846324104735;41.94853950201466;25.929208544498923;0.8468358285361929;44.80395573565094;13.636761718821694;55.21435556415092;36.13918951021184;46.690937216090056;36.10763498350237;45.79682294931145;4.495505124368433;2.9448509506720058;55.99761596144178;20.220958704486712;41.38830126640313;27.769539832017674;3.5455275812682747;32.221337189097284;54.24872809693736;38.09241284655093;20.989745642363168;21.558450247336932;18.06097406345155;28.5413908697348;48.941601660478106;26.952319303028347;42.82093120758939;3.1128925965078036;51.086789365420955;13.915830714342846;24.595201291127292;39.79803021250451;22.62265772831786;25.685706647066848;3.7074123221002693;52.88243917897199;52.475814727128856;9.304078417591162;8.978438155529608;57.60948267190736;11.469013745206787;50.596151809481235;6.425785666805142;23.628136945332223;49.09144954998725;18.764900861586586;25.97592075979345;25.540357989037826;40.44542364418988;42.373245245374164;9.457557669855346;11.319039009383605;21.636561899401094;31.789510740167206;9.321145623319774;25.3998633891847;51.171936829653575;14.068911307693789;3.666208868828581;23.505096253833337;44.25946262169755;30.423979056439183;23.025302997880296;57.21529550076304;5.719044631303575;49.39116070613094;8.180731367049372;7.6419109867560175;46.066083458191784;22.632094759558637;35.411536031100674;7.064134360601522;30.838497131710263;19.470586131564573;45.50637208382362;9.80285722867143;53.63811971981198;31.501164908710546;17.423623534923713;60.516909525782566;8.364419554488062;35.43536142676806;1.061477481602061;34.78933793891089;10.45458277874262;55.79326186336738;34.590624853053754;24.458106333451088;17.27929291950015;55.41842072037844;15.048809068156142;2.886936751572873;31.371514438098874;15.458617713208072;17.65566925853849;7.961603203397095;24.376963590737585;20.694015361161462;20.57609784046639;10.946527432111575;21.4452000271835;8.674240745712513;26.198051648178616;26.94826701433365;53.3708749044145;9.440112285467713;19.250987735080287;39.49604725150621;22.427253357776152;2.1449743514050135;7.583170618067762;24.08249453098157;48.96680240614831;20.10783760417061;50.92028777229013;8.312314594466654;34.24669070030555;11.670795379637534;50.79870341787055;10.209200745217437;53.34600776007648;47.347855440008544;24.04046759541544;21.554309475021533;20.987490901348178;51.13940111627232;20.237783821312046;22.286769675858846;5.946588471880559;19.30419553090082;47.57485805931431;46.182975767345425;44.62424843456838;45.39397389315156;11.596374543039483;57.23729614922761;41.76727777541878;37.23916829733853;13.952188306008159;2.5583735312940163;31.02161470983342;1.8266340627191682;52.33530958621799;7.33623536771001;17.87026659494784;14.638405595047523;50.1279224987831;14.237332217898624;42.31991828438921;39.530742207923566;44.986603727187045;4.893251443281497;24.436229833468676;23.266109497044432;45.285715785949996;40.97188761790302;14.647143580490525;9.865802275357813;41.504227526340955;14.846576737404746;24.53283390239118;
43.721728657859785;26.63619753115122;7.722221903489772;11.737100971343864;10.179530660703847;46.85730939355721;9.558979489794732;43.938378970205655;38.70898006508237;44.30108691985303;22.112826535858396;9.057705460006405;0.0;42.25309797095057;21.720685239465;52.23454947672095;17.811609803036834;33.931057034080204;23.07021110452177;32.761207786559545;49.90236966173907;2.217794965689178;13.92932279964475;8.448970340417983;18.69890938498004;6.878640991279104;49.22071794302944;26.547047114259037;30.24119880411707;19.608948801011312;17.479000710999752;11.306656149817842;15.762341415244133;44.3992371742846;10.405512133049829;42.94829622913872;17.69565135860956;40.77903507467564;7.398694260245262;19.638628876410078;5.521444439342092;18.660190220408705;22.135694935881904;16.404141475837537;51.72982260132183;11.647785945423225;40.60639896380477;51.721424059656144;48.412471373566625;47.68008789959671;19.171237391286056;22.588531792155432;14.088865539446491;38.82517277540331;18.716165572539097;18.56514141303904;51.20571488815088;30.648295387676946;13.843948311913673;8.890537018252846;12.769094058231481;17.389930900691137;27.524450716291767;6.748017362180359;33.72682175550485;14.556909009472184;36.185612281746494;4.047484533214719;19.777966036974938;14.385087935076449;31.62912103069791;25.65491405275993;20.441780766553315;45.22476467924562;16.793312507177077;46.49037125474987;5.028253154622117;17.028909657697476;16.11870670564157;14.523383485740439;11.39129368487713;14.451837592167845;14.725672797591438;14.383471233511237;18.584176161926727;11.330541143901765;12.160141158317423;2.464248997811549;21.204680568953847;21.054303603553883;41.46600825381268;23.55652572032888;21.540092193672805;37.66989794882356;14.194985908988183;28.62443041631642;28.247257224148367;27.436903265551884;50.51513432481251;18.09611292058699;14.28565733346312;41.43497091776173;12.423608735598787;31.995864254598715;44.96572605630451;5.276144551386403;15.199321367645831;26.027921326778404;49.82952870693723;41.46245079138016;21.815464476258043;11.359811089230881;33.83634934340026;39.05663922560532;19.0898191164998;20.656130468910952;25.515820341938614;27.56333759452645;16.931715270507436;28.556734294619584;11.464917903398293;48.730390488489824;38.56570435382218;31.496501123592108;53.75618502699897;33.62862412657929;23.016667519035543;23.35852645987999;34.896828838108995;28.504654831749516;16.691453235324204;13.244670608021954;20.54798479871904;42.962767035471124;43.43142243273487;4.807288993317763;32.93154622632966;11.384774427164416;43.52659010641821;24.816474810055677;15.255459231186281;18.976554885585507;12.836734446110798;27.284863048187894;38.97665561358391;29.0900592189961;31.566756783220214;15.609251598030143;43.96957571250105;48.79934353983629;50.448302980169366;35.872660600856854;24.302076720030357;39.516562811979696;44.554513368847424;22.159495720632766;14.816061775883112;19.856853373891983;14.109564887463675;10.738452049714214;16.645965512535255;12.309286871458932;45.32748337880927;19.428258551047573;22.409051373176165;35.01421732801699;17.754185522999162;28.536666392319294;18.869235533964908;15.228394684340616;16.953821416410875;15.821546382078628;18.32479208799897;20.51638926120007;29.64735603054183;52.27835510831733;42.24933070731897;7.113522145609396;11.187056417791917;44.25742105494469;18.728669268002953;44.72134838171271;23.378177675540993;18.041604172769265;28.842708148864972;10.73291586006022;33.544136554937474;20.761116824617744;40.428534260855294;53.276156933974704;51.12354582997942;53.00862777277785;20.0525555592636;54.34644932857105;51.54856921770872;23.075492166892417;16.33589893921761;39.1195618199167;42.43173392930641;23.009654751824353;26.084680806958335;30.890900672335615;35.378548340067745;14.667172801900795;12.319524385311864;12.974058877233105;46.39725560103195;14.102799300260628;34.52159330185625;19.107187431576858;17.86973648949742;34.72277960693474;17.27730838577177;36.315330215449634;3.495024439435631;16.30278659042002;15.926888164727094;13.793675695991688;5.871917511709038;13.494196391290691;38.22717028712044;16.96237643749717;29.72909342993583;12.349831709798446;34.18667191412475;7.575292328738069;52.92245925808926;41.420905986342426;50.41253855792947;18.48412536190724;36.405151377248515;37.14363082842594;16.7627300212443;31.57281110017022;6.1781284541625405;17.173231995861617;21.10058644407396;11.820682235268078;19.246777398178306;13.454977931292975;17.776090491176078;40.798903738597204;13.868980066746397;35.60695154782326;27.258098969748247;47.46948059752203;36.80292980120213;37.22331324365464;34.74758130970744;5.0434228545370585;44.016594772780216;8.162354758100047;47.306078513286835;13.369920915223398;42.91208919073957;43.21616122868519;53.8343260514271;47.09677706905463;4.907484278564604;35.38636347573295;46.928265222530605;13.039786858133915;30.127080300784534;8.869246859053733;11.970771810568694;9.50607533873104;54.08275806002588;10.926972265226873;26.03704550056935;16.95934550391224;38.468357607373456;32.23509551161142;51.71502948160655;29.217093454156657;8.296887470489178;14.646446229715503;9.062307099637106;54.98128421503707;4.40077899255578;8.473094255478648;52.89236394619077;54.368452129761344;38.62495119866241;9.102948221497464;4.03881235305884;21.568949321077795;38.423089864222916;22.350932058313035;16.6313248111018;16.9238936948044;48.33293603535315;53.88255450727321;17.777479281093054;11.631980942379258;48.04238163705391;13.167149934897871;19.67031895201252;2.4505545374617217;47.64231480326546;36.31337464630481;8.068645289703138;19.189306860983084;18.57762492353221;13.70122519366007;13.636005816987248;29.151780625443294;6.040052925918303;32.65726615426345;14.289549761469313;17.15891682862221;29.967562586963158;38.75327566938873;13.905619011348623;19.556143737810533;39.64224727319071;48.67828973896783;31.073233416942717;13.21960084652652;13.01534152500765;12.861579595860212;23.07717962620339;16.857447961736952;29.236605513018084;19.74286949501468;1.9724281092536913;15.275361448898307;46.554042801875276;6.53037415438338;14.370969651562076;11.118593646611547;1.8259328406732127;23.71888008173974;51.318076042885664;46.645936027855974;38.94944651918563;15.376344256605233;50.08338862243357;17.78665294290977;6.053012964546259;32.05974418826007;11.821410862900152;44.98484609265261;18.057736146464503;29.9693032934998;21.262349644138723;21.19621903146033;12.638225775457823;13.366643591699185;33.87291097730034;18.068788633655885;14.719470674690642;32.30320047408376;12.158294537869988;9.918506383360087;33.288187809196415;19.929951628336966;38.974692962500384;15.815012386491507;44.36567984015206;13.518580102447457;27.92499403275804;26.63058190548449;14.334322243499582;11.855779662739295;50.22674666525702;31.757844631714068;51.91412699167963;9.68237791434737;33.1826712428327;12.400598269266414;14.477260679321098;9.93858618853656;11.247915530025173;37.95064331846128;4.346860306293708;11.4453103093476;5.9146649550206085;48.60014442116075;9.347545309664454;15.599066008004984;42.87129292678834;40.0911958703104;8.492575098214004;36.93399974860169;14.547395460624987;25.586615807771548;37.249791464491594;20.59793977585059;53.382414155468474;43.1922133340823;14.583363350409646;45.077840277795836;39.27658964202429;12.750091467547364;25.953403849991048;53.12326224374019;24.56460251239403;13.000246570414754;13.91252202933036;11.178374298269809;47.47625682212921;3.767481429218669;21.548297543124413;8.615074299239732;45.9957229535299;31.599907929349275;32.67755654621246;48.221569549915024;29.504362892324227;5.523376184483766;22.38891532355549;32.45233258161993;46.55131197039239;16.41574092226938;28.343145545070744;18.866635122187496;18.701796938658852;34.23970292454037;13.187341008183617;54.22143130434096;46.48618526553618;47.75618275630507;8.894965620506609;22.098230429845632;23.219717673162336;8.776982011726423;18.510957310703407;55.027773151429756;14.945125693864021;9.168551157780936;23.08934429156959;12.761063704100026;16.082869059140197;10.723893683070388;11.458368223716098;4.0833179732225355;27.707374741299194;16.008689874919646;4.8934477357156485;43.7480516852961;37.29916316267526;9.438295740855668;5.931951136638759;16.540942022766096;42.767099444103316;41.36762310333238;3.5324934767350094;42.91741921192065;14.641006613642372;32.58478037784312;12.472973062381204;51.91902066832027;40.42877148969;39.316871468344935;49.407658016737734;50.4077737697615;13.391783368964337;15.843457066915578;14.498443209399841;2.375592350203954;10.227117949130395;11.84303921726818;22.295366700285413;17.81142580022687;10.905757998478643;39.51622224997921;50.90009403146691;5.886969767281774;12.635909154150381;37.69975993186278;2.34625043575026;5.6431332742914355;23.99252567403886;10.295124664919424;43.01454640219236;42.4492257833407;51.00671395035126;7.703836977066098;28.298064752175318;19.74454290705084;22.9065347838377;34.90432460091191;26.448823495557207;22.272893847996574;15.691651654585883;15.16587406354302;8.659640791794976;10.78692650573255;14.263621859965811;12.969195743108216;11.721299523678788;3.891419510941276;49.40458352889812;21.63095651924888;6.4040657351755845;48.88219374866015;11.502312787760703;44.74758604430499;13.145368649825826;12.087505034168464;8.534705875095282;47.471269441080096;11.851714674979155;47.89396176590282;18.13041431084575;24.24494846446788;47.27913650628983;23.639749911471785;12.678574780943055;20.858680426876763;21.834673594486542;14.606330777368957;31.646749600104815;44.46009000866798;16.633796250632976;9.23139254704772;15.672183096621723;10.440743600428343;29.309083601693423;22.2647593706536;36.6893551333295;13.582880309364125;26.24124386173914;31.66100879062989;10.61653040203728;42.48861167911962;24.469180462375206;9.955209485165208;9.281924387575694;18.86204954132012;38.78503770808476;29.920851753745033;4.397684629384466;3.68758065517244;40.53063122353288;17.379452330653248;19.237477744390908;12.964680816491194;27.71727145646209;17.54880273545001;37.69561782997869;18.104698677106636;42.589814794729044;8.778734259956257;20.419969460567025;12.50915042778949;18.274996821050102;13.746096554295402;34.261181890883826;15.261911780726502;8.316582348246317;12.390438080287018;18.818063041924596;19.490664957260275;14.642313440653657;31.489256714731273;42.62645755577043;30.248107369735475;16.3784591121329;27.278569256844413;39.937360973488765;8.932621724720676;31.867349955983073;40.709307052368466;11.281405423886948;3.566547240992752;35.534558436727686;32.77303506315233;10.998392095646006;52.72205581491405;12.47335782775719;30.212425588579038;11.472943749619695;13.200676714353078;12.416662836720269;42.457299746286964;20.776130589202314;29.64482539101511;9.27873278339992;11.55310955164387;25.089041734031262;22.304120550460954;22.604158629582816;8.950428504764524;33.44265620762246;26.171067767155872;19.081604203305336;38.55582096775264;52.28647129001448;31.970249460855715;43.81230946304333;25.6167858958581;38.49132823632774;16.753544350821755;35.96487105753744;49.82352352803278;14.3051308277382;7.140329248063319;30.390853386911257;48.42822420950548;39.30259513485175;14.855276458521264;27.75030574790604;5.99080613465823;17.338112132465355;25.143670650548515;46.76123629658262;36.53874745347556;11.847016831276136;30.083869069838393;38.14885848362905;17.767286409167546;10.263335728518687;8.82756473604112;27.95985738682125;46.440502818193465;50.80538690923086;52.95450900652135;16.468780752675205;8.150623019613578;32.53503893172496;18.945881702081756;17.66881625846225;17.954109671501207;24.56084047590817;40.33974527136165;11.564371460304393;12.880292947100779;17.56357095118814;17.022916805515628;34.971550120166775;56.24405719330126;25.766835585379106;53.8766372152935;36.95201531853034;25.66913682186535;29.034061399156634;17.012166040539135;13.48399214843484;22.683073268926236;52.152975300246354;51.5112949839985;10.988136867730423;8.110263705858173;21.207025585505733;25.143567426546756;29.707454197289604;46.1691900178271;33.84925599238644;36.02546737009485;34.79728116263222;13.630954655205135;22.741449472973084;25.194090589912882;20.977098573908805;17.760229983097855;22.806682542612638;26.206194194799096;48.47240172657784;19.851797875478564;12.853632089578086;15.499569148531013;38.350774667973404;33.33432440683243;38.32451662946664;9.44363894444066;7.4957637653880695;6.884378785945194;14.24988592727145;9.779555854344565;41.58364322866658;22.29862088652523;47.756859775033746;7.007107788708104;15.940688263259265;48.072190848694184;2.0919372230920583;37.25792646495152;17.487289127229367;10.862471710593963;37.63533242387843;11.753955405121733;40.303346800916394;42.21540747948151;47.975726858361156;20.094901962576095;13.060333765511617;12.76940666873109;39.890317781411945;14.11607722215406;19.029697234638725;49.08723473028464;22.130375918300405;48.16433941920204;18.73830172245392;12.329711596715235;26.99607436036517;27.154595416825657;20.76820015615199;9.238548447690738;15.418828605538035;22.552798227819306;18.26929446466554;55.93823631141755;15.697050867257502;13.698013448662829;6.5868703559686255;1.1486881405555707;52.540938263848304;42.0004665501444;41.00849181200428;11.905577443653131;34.089761905811464;18.327516785567873;12.399710417329073;42.07095564341043;26.668113769784306;44.98027087839141;25.936947356350846;43.56850748216888;51.04515670197127;49.83839179545217;43.55381081360402;9.444300783099814;8.794487993253716;33.64228246926425;34.0680284883189;17.798947380621254;31.29131930145243;24.078463813110194;42.19697648690774;21.261836063235013;33.90148240379134;6.066604707432892;8.693938169008034;20.63152246410018;14.438901914790513;16.46319176965689;48.40718657692544;46.98255703388416;15.425565802883593;7.986475004868543;11.639095596007293;47.66355569830427;8.923375092629614;33.59412062755413;33.75300004930153;30.998441628007377;11.64316895739741;12.718651920811201;5.173755966099938;20.39710426964659;15.750223494187756;23.618843291289775;37.83421751037935;11.899328631562243;21.85898369893424;10.295442406565899;38.08655564909611;30.58081739675016;24.58435738789706;9.09201957690853;38.62456793109264;34.674997143893656;9.635124056166237;51.41847239399195;11.47352212970854;47.062890945286085;15.603621780400617;7.945561567047186;33.363197092879744;39.9401002328343;42.97268374799813;44.04441395023459;36.15515240364902;50.07480065957319;8.695133998911793;10.219291876906707;40.04152625142166;18.6125758645438;49.18592317625997;18.770222514767138;19.744675028347213;42.24237353136314;39.75994222005091;1.446507605824525;10.029920709402681;26.049382802373955;30.313580293475706;10.790242008539408;39.14604130163857;45.34060044089849;8.906718471224428;4.169070424899756;19.045432377025843;41.11811743132667;13.745119356632493;46.003651662895756;9.169134528622505;18.936772111828333;55.80339650046475;25.23673297019951;8.591046166308965;18.511592249820186;4.604216425656927;43.7945345564554;21.911326653248945;43.20517893789135;48.361161712614916;15.78419299298488;5.534568506004524;15.743655150283232;22.013846341523585;1.7276394740935592;9.513974667223387;36.484036192120534;44.034574945446124;31.237768087845886;18.659265636427854;44.93722265176629;7.223795292296524;35.78873944404005;15.143883112262714;32.04758999326996;20.33165386288894;54.023309196474464;31.419674650023612;34.05341653824232;55.8665826955755;53.68718021021167;8.09722190780976;40.23200701626674;7.264397084954074;26.032758516008784;13.304922975066743;16.35108971235754;13.935691518887232;8.926818098412141;29.636359004375482;8.60429674410238;9.735402043547605;42.17946899583575;9.796877667208419;22.38276640034576;9.448831828521199;43.338825913591464;26.620104280810352;10.99650243640196;15.518797096066455;12.73371413990865;18.002347383758732;7.389136890418033;0.268078029740098;41.81903632571421;24.825830491903194;30.58859391456201;9.61808382069129;13.849115305185443;13.149004190342671;14.01408638381799;16.818908466095785;37.959994214779144;5.658933797300775;15.116725613862513;30.753958685560995;39.35987452208874;48.82292482344528;12.02375713530483;22.317548358491237;51.82427897851977;41.014646764261926;41.56988278211382;44.52313313971692;10.19775517509472;15.678604317557369;42.863074754511814;28.007869215527062;14.950938111414565;41.328179699419806;45.546680993066865;28.767469971305566;10.765577634067714;22.052220936685067;52.843642799846116;29.757255044897818;54.96972069339341;46.54474844309424;31.542069236553747;19.815081752071663;19.196394886874558;4.246267999129781;17.648555999036418;50.7758924967587;48.58194959732149;33.845131762211636;24.269437612449078;40.92214762453051;43.822144717996764;46.22450809765119;53.84479786761295;19.803076675564128;43.62481515415909;6.811088902624038;14.893108911146939;43.21498017390598;22.217064079623785;11.550845326997276;45.00174728976039;52.140679740878454;12.920978016592347;26.233479272485607;48.11367983937626;13.091399102061631;53.15273467166642;15.239767567476115;55.581167198924106;11.45801418684041;23.801343268500986;29.500244818250692;17.51852543468186;15.981691372061354;5.917145706272883;24.83690371013051;4.618630887771381;44.20167301153239;21.245243486328064;27.273861864912224;6.690671554213548;34.4781939199651;6.693709842228231;38.85789288017175;44.448220825369106;14.682034198327246;30.9289184224794;15.754504674949478;19.620891523396534;9.264732808311473;14.235012915336027;21.099503839259025;37.60467996099539;15.592911988783705;53.480807578529756;10.49730854828315;19.11802692390164;14.32794608475346;15.637417113835518;36.74666539311964;18.959851877176963;28.65002559986761;28.81514289068255;39.682236619348444;34.5937081994689;1.9623804012476282;30.349260712431317;39.770943035764134;35.81331374359753;19.094594381984592;11.050693289799385;19.531257697796683;19.817989701268242;23.134660019349592;28.04423687589317;1.097185687117531;7.380533047167262;7.8911493648887685;35.73396067776419;16.517164193521914;19.408218785988428;41.900711993544;11.988835013189664;12.486764096407905;19.20715293284291;31.62016338524438;7.272631175538495;50.4681161138128;11.628825041973757;16.585426411250747;51.50537660198927;13.979982439796634;10.803508580262124;24.734138325876604;56.253295002914626;42.11663423874494;13.903580099969572;12.91218487058638;13.92361122426214;45.58124834898562;12.491434320817662;17.205161974787156;25.340081254497477;16.17326315213969;6.678336788539052;19.100383210478387;26.50342492050771;19.43336795870502;17.75809309780647;18.124301051920526;31.558781938482582;16.273239819290488;5.235527772180213;27.006118780598637;18.051378686852463;10.966309268008466;28.753295714611298;34.786111996787014;27.0848368915858;54.1940103772815;50.251962810935616;31.28552332099752;14.405852281170509;7.311168236986665;9.55608736753263;7.111739533585941;19.354250166725265;10.192575770870874;11.799734783904738;49.171232185664614;14.993033547157262;51.412285150781116;47.33310688058962;12.70905944735305;9.416379841001667;16.943096042465644;53.282065619408165;15.52004926934177;33.77581876332671;52.16305624888009;31.268336024774122;41.76707795323871;46.82607660763986;38.95236472137725;8.22991894585936;8.941751865243605;10.049803426564846;54.274301312613574;50.16209877922652;46.190343583764914;20.585308096673128;14.227412463398593;12.626538855959947;21.39884420781668;9.160870591890369;50.94080949303334;6.090387188613093;17.06568019215442;24.13194537726143;6.269288907142323;39.28679914132855;10.844523431591329;35.22266697469153;11.630677819355366;50.36961395436193;27.70321310627744;10.116131775421763;17.42016844736731;12.845686118350251;7.520363620809026;28.33358585129653;38.398345960094595;16.9398419459563;34.896779694260545;26.892780622307423;9.398628193569722;44.847292780326136;36.83199939339437;6.288414887161961;4.231117041640424;14.50397285095898;55.59305420693241;24.699494005575307;20.738821131157433;27.15534778484445;21.97306034542955;12.606319716254038;33.64836308811382;4.827874300890528;23.917230174078046;12.269766270171912;10.271919827827215;35.995795054723594;19.222147834557514;14.363117113837545;37.5585472912176;34.632059665605475;39.86441053530774;40.56727368941843;33.24666278752121;16.8141178920677;46.78319987340753;54.84274869699544;41.16298463621908;6.356324399814;14.283372964240638;19.64492319263247;34.734206649508806;17.43016663762964;52.431073039021264;10.065897347075742;54.30775123651341;6.091721180420285;45.83149128282308;14.7755182931907;12.012238286980889;8.317992329891192;11.107436757408378;17.320339020477768;33.6077962514018;9.9409567965689;26.237473340279188;31.075941623289776;41.27168039202595;15.3971314964405;38.018300213442984;9.963872214935806;11.67916397483636;17.812429516647807;40.057489961395454;49.93221470876506;24.966277506011135;15.488586146730823;55.313674155398786;23.88240128325382;10.52667525099287;9.477603920746038;9.064394068577482;25.871306829905183;18.7953306009494;17.915064001828647;7.263594320460298;19.88833721416255;15.643549632045264;40.6749291400848;54.46881084203388;19.27085517915354;51.39480906295255;36.779707837395286;16.252025959782284;50.74570074667603;19.80759462447783;16.454074742500623;54.908842191562115;11.297598884606;37.549955772481155;50.24428828932083;7.790036882148406;10.556650679241246;48.10095960800121;22.225646958188634;20.20747105489462;18.845966587629334;21.497104425730544;5.672385881237114;13.695980228967377;14.613656505416753;20.41703424373231;32.283709660892775;11.527279686747967;35.51338744859384;54.26984998255898;55.73920961857586;42.346172525706045;30.18958908043401;46.168110648765776;10.06670760454588;52.7903227637576;18.913163411952592;39.25153123666187;8.301636683069804;17.172728402853352;28.78877232306104;33.37384567626592;32.89469842305764;43.93597938095735;34.36735605288878;19.961879074743845;8.486924481960477;15.812761063333268;34.531986557345675;38.50903070633385;21.860016149499195;25.5241657874619;9.841718112387213;32.47543672005641;10.757379907788962;11.103658538714022;49.48377469580245;19.19682157513609;14.219286648487243;2.6047897335341976;47.58998535823481;9.4495819981425;5.129150596830664;41.563521816505;11.88633209732156;25.749386230000738;11.758437042112169;8.093464318018883;23.51340326426283;15.826475099060858;34.727601352868405;10.383248672342962;7.2902643590040705;7.65232666451814;14.396701192726924;53.76437583748184;20.184920050991995;40.88962234679318;54.91391469331582;8.799742515931632;40.20604086716497;49.33330003003521;44.30206744971752;48.67076133232797;20.396799796439343;52.77826991365819;33.41624956696629;30.9893195516725;51.8843133128726;14.28439611561185;38.94370862766893;10.1382673372527;13.990725128892308;16.208037486272243;33.94535884039057;6.479436227715958;13.303802260274848;27.425633160607106;28.545035036085412;32.533942189728734;8.372022537123046;8.516741329493804;36.08816395810272;34.6476588636342;34.64769685303828;42.754560476838286;51.593259193365924;16.058424570370693;45.10833949803613;29.729337716367738;53.35403456588417;8.543021757378877;8.74111215038513;42.36476375614984;15.002057567687796;49.08853294938513;20.3674799920301;44.21723368803747;6.618953093922005;18.61263527213425;18.766898909545148;17.74560546015054;25.612552463443993;49.12078111133225;37.28216292621981;23.16537529771195;12.989328115006117;7.8565345942171305;42.995788296583456;13.843545842159315;49.410556613408794;15.483550557398729;42.70141981372582;4.948636390824621;54.08024901045459;9.813653879837425;12.288074777535986;53.27655339628483;26.837587926125007;43.92019076218326;20.451187199519726;16.95453942602576;7.573870390318723;8.837935504902683;51.99442874089328;11.973702397778023;27.707591086283067;41.855110851449226;47.39965998493277;39.319331110393016;5.686461810674427;15.895137397862282;7.267606235062178;9.288099456925883;39.53328663755561;34.09934842204476;32.8603421182055;37.26356941464105;48.456873410484135;13.438861285595697;40.1119185121702;41.711800480034306;7.460574223834986;19.733253907958524;25.712438461334933;41.679762503635494;40.6331805713325;32.31825747949151;17.949680903646524;12.503900349485718;31.083844633507645;35.59200314768555;20.097148321817784;49.751123044840355;31.19140549500138;16.755446522385053;13.857006167029974;53.2193113239879;14.55143962445195;36.82031375447275;13.90106311310254;10.595136841871465;28.957847938749083;14.844999270438931;54.90019133653181;18.490429412521465;31.24247050754458;17.517242693876014;29.283269248434873;53.15896707300368;7.1241112034729115;52.61600094579035;29.217502461284788;14.722637656752786;32.903744427144474;18.123693291179425;30.954222966733006;39.92762749091462;36.72206563278789;8.86488398368808;38.5417858656654;8.348650167791254;2.610473263158678;20.247755272647648;30.746105404032342;12.007634487716526;22.506042799364845;30.625559877473144;32.870891515855156;39.12248759918921;21.42050074232803;25.351559371393535;14.447548954825603;2.1454650299273066;26.500481986538006;51.933485635283105;52.83784692186408;9.624951247703407;25.73920921593859;25.184319512065684;42.411066311295706;21.6201094153779;8.836630122193963;29.853259259584284;27.370390798186257;29.498297155010963;13.660538588826562;48.549366022478914;46.971463074602134;22.561995949377266;19.770257661134057;19.055573851310186;33.54805723699468;44.18809333851273;42.21696860404378;23.230413684284677;48.34440741757317;18.93802209723184;10.239261704936528;15.370791786329509;30.796002493984748;40.85499485864783;13.714241859904769;48.75462738749638;20.39640012046521;8.415310805347868;44.291965132043956;11.852649421761681;13.20364904173061;12.895983027623426;14.98845064613363;46.44060196033936;33.681604594412725;40.409756503731046;8.031870022901362;30.635007193369688;40.29353856075283;14.81112586646868;19.546594531470852;15.646120071782459;18.27144801913306;19.809850011685363;28.85095280901241;14.867193857679826;34.61956029377429;11.545635481906087;9.710548800763888;16.785663745678033;17.605493431987732;18.886064484650248;5.025278849705221;12.932394018585809;29.83071415911994;31.656019854487848;10.442864043814556;39.817121597779234;12.298074967270537;33.79214329304422;22.29794022245255;41.8777694626978;50.7164082053004;26.206626195149088;47.785042826492635;14.334357083022669;52.79356306841025;2.12383069421525;15.889605235775113;9.99276676745154;28.382087728406418;7.567502037867763;18.150280571082494;36.70418731158829;42.87312188662625;45.44555733567338;44.56175836751555;22.184820946738846;23.244510468009125;51.0694816328747;13.45430692434343;5.902377706907543;47.95543817249406;9.744233727221559;35.665820807690274;2.2548528114523148;13.175814363619542;9.394390639776434;21.764239987474618;21.43092348669055;35.35462038702862;18.424317668565642;35.23158040383914;17.36946764806604;8.245034613434804;42.270606465447734;19.067201194710208;54.09201229920128;31.41512380350969;41.95612614317626;33.97770479330316;45.473268170823445;10.906085712704607;6.402748376499787;51.99299726866555;11.473261796714326;36.95925979244966;24.211997546215386;11.77309941639397;33.24031747330164;48.99117133116386;31.014130241380155;14.85077582010714;16.883525809712616;11.239516658143788;22.264000375961956;43.161636615819006;23.069385109350332;36.03300852491414;6.420332196974912;50.433257687434924;10.07522196617878;19.467937598584264;38.694061856865;15.324323244150246;16.85119368710996;9.669425018424418;48.60940451809034;46.6087399792588;8.334166179601135;3.079414726748438;53.28474736112527;8.537293774924779;45.0379846211368;11.130420690830915;15.55061857111969;43.385307324644195;21.91221880525581;18.78308210334058;18.184583566218034;33.694357688625445;40.7392889392066;14.657070099341649;5.096414213417415;12.582446580602085;27.10466655828139;17.40513821271591;16.78879496111641;50.32025882398925;15.52987583296985;5.413234699988808;21.14859868911355;40.16676770383235;23.92991392465969;14.790322440970964;55.088340991803065;13.495278710503799;47.16820773402494;1.9796901356460497;1.6485808763238479;44.200661383731976;22.424644569262743;32.08538681450883;11.524278694493882;25.852144131332675;21.914163212278428;45.19039769476111;12.219327139914586;49.22081511863623;25.805278006453165;8.419359871660609;55.31381548436128;11.891197404356069;35.52848376400632;9.020277349778391;34.23713360902979;13.927474173300599;51.614847354359476;29.976869143745418;16.358790210437416;8.45340234852643;51.19724244594625;6.41889588715252;6.235579577748047;26.045495318060407;11.50886282943489;14.184016255307816;3.2993536936675465;19.032824930656577;12.764876472466291;22.24523105532167;19.09528078846404;14.08306664491226;17.365025019582653;24.688722776717405;20.07597172104756;50.21570699866255;14.983060324629607;21.98960751847734;36.949550107567134;14.352685215669288;8.757972849395024;11.257555565133014;23.504603418368582;43.697801654880955;12.328323025801877;48.925505015892604;14.145400667028467;29.370794082006526;5.870611610276267;47.3632699093017;7.182771336247766;49.56546188409019;46.91741820990114;17.940630538340436;21.845854122801583;13.851372958616736;47.47531713915871;18.651367862599418;13.90302783265594;11.410260059483644;21.560898523051506;42.24860187088547;40.522876735942454;43.37705510783909;43.550248743840854;7.07427157775294;51.42962137302952;38.01328996226642;37.248374719029954;11.96725547468563;10.55346483717487;24.00533353784442;8.21332081415112;46.12679571008164;3.283962098036351;12.007586337599616;23.014789894008402;47.74593236240888;6.553094218988225;38.00117488926318;34.31209506213176;44.39521625021062;11.318919463358965;18.58014807489927;14.847494556047153;44.489873542816525;37.251958978536585;23.107518127182484;14.17423569417183;36.65091403994698;5.837426088633082;18.6168481504485;
[truncated: 46,767,550 more chars]
