# Supplementary material for: A New Model for a Carpool Matching Service
Source: PLoS One. 2015 Jun 30;10(6):e0129257. doi: 10.1371/journal.pone.0129257 (PMC4488330; doi:10.1371/journal.pone.0129257)
Supplement: S3 File — The distance matrixes of randomly generated sets of potential passengers ranging from 750 to 900 passengers, incremented by 50 (ZIP) [file pone.0129257.s003.zip › carpool_850.txt]

0.0;13.341168864417885;36.06336488625855;48.57020735887446;37.160293946306695;24.103348974300857;47.5255630633683;14.762746235183064;15.398687181808983;22.017025207825146;31.805354949144537;30.39174796074133;31.9442554445817;4.249037156032734;16.500522398159024;22.666752044454025;16.438821617127953;18.652002935111394;41.38554909439134;50.05496467718297;46.797894504850404;15.935609813469473;57.3528243117244;53.96200459490855;47.95865838580553;33.321346436720304;12.940825342942114;32.288629361243835;46.046959282762145;18.004194384578867;15.768651283711069;14.686475680042287;49.31169615574538;7.316944335560138;13.371169132985127;4.639220779001902;15.67186824153462;6.813873870742201;16.735527855840648;16.144068912227244;17.163603436052192;45.36039380284262;27.659283954568224;11.897046302666482;52.860034636440176;44.965306531784265;50.787013731908765;46.56646694249417;14.30417511443215;23.959797377306245;15.801928349983378;37.45487405007809;5.484006048248507;14.699556749850334;27.40203553645782;4.221548869792746;36.36346242384032;47.84874878629181;46.61412855329769;36.0800796983861;28.728222220917857;39.69595541356802;36.85442378132687;44.1709566620065;21.33491998852336;29.394853804989935;5.251288644808621;1.9910430777812886;43.08635195630095;51.55999134315027;36.04717157272423;58.077658133475936;16.36509581124907;40.25268452704494;17.534241307344324;29.47491074785202;23.268154229274707;31.421891180787625;17.347457414208193;22.921070703095843;33.66050835383941;24.06552630997154;3.2280731569221404;43.04901220998767;17.90184301981602;16.705257732849205;43.74021190768407;4.212939801028601;41.30411052468312;4.8904103109437695;41.43007620687157;15.50554884616617;18.168536919081888;17.922081671507396;48.48713458888913;17.299843900076453;38.17110141422334;56.77166594751618;14.046173861562432;20.69386504654215;22.93185620244524;48.957564972986425;22.808644549912124;40.17004894286932;49.96223570566866;48.13564655591912;51.14418116901564;48.492677651919365;15.145395724946873;7.366516121255073;39.702074921134916;56.845460906578566;5.892276578510389;37.12199324377416;39.46501840007725;4.859073887282224;8.001463153696033;52.738680468431305;17.724368015572285;13.631794157139506;52.12124724641013;4.596212608819169;23.708124455643937;10.6835241559754;32.73306345720095;57.97109899733855;53.86616246902565;46.07470847193413;51.2776595001525;30.444801079417765;21.210719642370783;10.212144556387665;18.61589261635651;7.168207414162296;21.63275959163635;13.754681081594448;25.022951183950248;16.895224624615327;29.852757592994728;8.129240982260244;44.88038025382579;13.139973330797764;24.562252791392243;43.301077561349025;9.13512942282328;54.57398825527902;15.782253669767382;44.33807422084251;14.090935677612256;9.206696007610145;25.678103100390583;54.01473304995963;31.204118291354074;30.68414332967105;21.455497595756903;38.829908640556106;28.78828986954583;53.13981014610856;15.821273891826749;31.885698602537026;39.38613045639815;6.671450664485903;58.17964042820039;11.247175625762367;10.150297761232471;19.710079653347346;31.49933516205021;2.750055309803756;34.422504907245695;15.424446412175767;44.75347480303997;36.489786846138955;49.91227054561349;31.05925392619898;19.683757401940607;46.111231804897415;6.29143258395994;21.890368720998744;9.611011769049224;46.31782580344424;32.377218185375924;54.37371363672001;37.20270091938087;46.62772073213005;36.50830246929903;1.5920828963207254;21.97795196085222;30.846132037723688;29.007628635826592;34.306165290787234;53.37039617275364;13.926402035199004;41.41841700862234;56.750089783169884;18.558180327049808;21.132336671855274;14.685042887475046;22.355137895553415;37.982351395258334;52.23885747328953;28.748419083345855;56.74067506035078;10.970631749578883;28.241547924521065;35.05598852435747;51.53264931662482;1.9561888261973694;21.89416493126233;30.43401455094665;20.529650353716608;38.02405290425728;43.599037215256274;26.661642774990522;28.66098498479022;33.56953243566991;39.09349609234003;18.85430649906354;37.14740022516834;49.02131136566618;33.368848496658245;26.482072793550174;33.559654063960195;52.880098788639835;8.84442401476515;29.836785920396753;21.862710822626852;0.7337769197988342;43.525805929533014;13.92300405189421;9.114257385433444;51.528332202004066;55.58517146418697;4.93497281676302;10.206908109683816;31.334810106393665;11.375063631547997;56.009757111649414;33.088823766923625;52.06476145417588;37.23157414537339;56.43301097034849;43.47148516377053;17.69601725689935;51.61617093429277;35.80749327487823;14.014261110044545;41.73029240586583;10.617927887628545;34.061770646497145;8.556296053087344;25.779619163009652;32.946334076362966;42.001309155188316;50.977816566018795;17.520085962452804;26.607145928508515;40.556543351512026;38.897745968400436;7.465055854555289;27.460987445541512;18.570385623536044;7.736075986581816;10.82436973315614;44.3745178650084;4.096959453984464;54.634241438508006;42.35727522919392;38.33078303920683;53.050477477829816;12.6933638168133;33.988385893718565;32.465950146603745;11.410559232372375;10.61816880517495;51.132865759274814;13.778651708122768;50.330100073792266;5.408104825659289;22.3290683197043;29.958982846450894;39.60670690534746;42.78882544181132;2.2150019353601262;14.896838399223054;57.15390434810764;5.521702310616398;56.709647195967314;9.101022667288271;17.184812292130786;21.10712883427059;30.67411749372755;55.41948881009999;21.576162920838232;14.902030716910833;12.346909581539316;10.52146497273094;43.37001906498757;51.2694126122449;53.97445228283432;22.365589305959666;8.376027793588596;24.03108558785299;44.668970088293385;23.38137419893303;15.516875024571505;39.74062093104006;55.75646034871017;7.3477375743389155;36.742070985645874;33.307136422943294;51.250464310701155;43.04064298475473;39.339817710804326;5.844136871600201;22.996939966558603;18.395664507502094;56.338225097875565;46.35014145637659;16.426080723699545;33.66758735584363;55.92414669800792;11.74422376601114;13.137100526850698;19.56007131782969;6.3375338484245365;44.44954456409694;22.89157491239415;23.78310668824649;14.51742415748557;43.52406829496632;9.853423423311034;11.520868035173523;32.64812562882244;10.725049660265869;19.81276910828014;15.294594153990152;6.111133186344631;18.645236441957255;35.46206810436306;19.66458431643324;37.85036079983045;44.603767096695805;13.50690587713166;39.58177641263585;30.773079477413933;21.374865932539617;4.965982541659836;8.911613049776975;54.79277360608284;11.368895215824097;11.484865726007504;23.664705987778436;37.1403300757144;38.02014725223364;7.6680846726192975;39.621828599733774;14.589953777927654;37.588372485495256;14.469482287315062;37.52475506873551;16.806787127490548;38.46534246570226;9.17631164277661;15.540771066766272;25.76741922928323;58.27668447727446;37.73417440298658;31.091294690360996;19.877121432450046;49.30130203242216;17.06582253279227;39.53458562845273;9.706632113006133;10.594580710587445;26.909231237463334;36.79698212820669;20.143951723818983;16.448532375414537;3.8297204949236865;28.339913697269473;17.777616230588375;6.06617475375813;54.229900170584926;14.580280159873555;35.19200999195938;15.132128993554696;2.5526424331189137;20.36669806071057;42.11300662168034;53.09673633987687;22.2516486764343;19.887301386724513;18.89795841324382;14.534533234987384;7.709298370840594;34.62293686015651;2.717149286881634;43.34933362226252;23.027170212564638;51.866718743003226;28.939036193041787;12.503150542631056;12.192704539200754;21.37498208403605;37.761236582161345;12.831654846706915;39.402564869702445;44.01193610397654;5.278116498957819;23.127737677947046;8.44417661433001;10.277729480375212;9.448544295874935;55.52544160172077;57.2995009080384;12.624197156074397;34.3208502254507;43.13372206608227;16.007065209716572;9.89631390804289;18.792693130352596;59.272477289577196;26.849252357719894;50.474933498637874;14.61129374867548;35.47050191507357;11.87751841546413;29.1714818880271;33.54942135414692;13.477922644999976;34.029932767333555;35.04314499079592;25.882200608246276;48.3155145047228;15.410804552591593;42.943175686158135;16.76102156766463;38.50738559450806;16.34100172578409;32.91822454942263;27.89208532167548;16.83730767850211;15.112755784921092;57.36486143005859;53.34793955273992;18.90297423409516;6.573915857496479;39.9144009791879;28.253579006492757;4.203616773722577;38.2034299481063;56.43128905305725;13.051524535240123;29.034463213165072;40.96814784458444;28.90133891629481;43.31997294174099;7.528069368276539;24.81062339143379;33.60640584138507;18.513473135622792;30.825314506007977;34.68748407721364;48.95334539428772;45.43301792835251;47.32363655610957;24.7639900119649;35.20532807439717;42.83037833193903;22.512498244103405;28.540309081957016;16.329316002668804;15.780140888020865;14.222128344457701;4.551471822204182;12.64498854205325;32.07837968191887;58.99138324212512;50.58518181823505;21.240006145881896;32.97157435142116;24.680524776497215;25.986381335595194;16.289427486121557;7.101326722144563;9.483710342055929;8.955617334603808;10.252852019629831;17.586696470623764;38.86605822336784;22.03464148473591;39.86994659820316;8.656541952281307;12.108478181020292;39.56026422303067;13.610068207024778;33.6063146490752;55.83687105327922;5.47873599785173;36.3839484166553;44.55026424201135;11.298521111759257;7.618391128137025;13.255451453974294;43.89642081623729;18.298135640510406;10.413407978661848;17.19287237191215;34.677737149287076;12.683149754268303;17.693938247074318;10.622889384171577;43.32786409802289;14.232027357176674;40.87431234293588;25.67868094996192;8.806292575932659;41.62522048380219;13.636609390012566;47.87941221393063;27.044945794734986;53.91465155001581;16.678424580540803;18.752424303381524;37.89833097758732;51.24962409199024;24.447481040926498;57.32270001088906;39.31532443240889;12.13070309035961;59.2892823014216;23.392914407733354;22.21512109366759;47.146416684958815;30.730345896656036;48.151546746504934;9.896135910756998;53.63436732387182;4.286615129382192;10.659863131403819;39.84888177460498;28.757165598772815;1.3126572478106533;9.35454925774915;28.994519712353856;13.398665476201801;12.197907357117392;17.75761760968631;40.190497260473705;54.28798645348318;50.145268955760955;54.26344454660139;15.882527374268903;15.753870969774942;21.172934764490023;37.701216959075076;12.947140967136024;13.905510605378675;28.426934285643714;46.11160923111702;11.318939589078694;11.534445292881411;14.638994509373255;22.58976272273327;2.024205136481926;16.35776136652269;9.225991141580865;26.309034138648453;29.617027927079718;4.750737560485261;55.54200631970872;44.13269009418385;51.983916949059335;25.103787282991878;12.83140284238845;16.82325950390526;15.422859772274272;7.488246445188493;15.44439834710954;21.81659619927855;27.685319354081102;34.547313167417144;14.068646917472627;6.69820133698396;15.01533049637392;21.924478916325963;41.84640324648045;6.884046270685757;4.825817355847163;14.879993437579714;54.6410889871074;36.3248235181176;17.468269528433712;34.02048574306947;38.83252971147243;17.023640059753735;25.1286540391895;53.99320429519187;33.691522833622905;30.078055954433378;49.9121964573788;2.682485960883632;28.089953381932762;35.06860194682634;2.4993519021451815;22.918716516735532;47.17183526612208;2.073854696678823;14.929735212839589;13.812725429789065;44.1702147830958;48.07838825719408;57.863444922205325;10.801213892637886;50.35994678110653;47.3564062207647;6.557472266560587;15.472675303300099;52.206909512274834;13.965629413468124;20.390922435363205;8.52103318002591;10.813681830327187;1.2981712628328168;13.017500875892479;54.44792505849982;50.02532977883163;42.73079514966022;21.052672009376217;12.551613323316534;11.057011408411986;48.45481035079121;7.323022725885764;15.598785385016466;9.222822878903466;22.737606101082005;21.124639373674043;12.912383146023815;22.03304176237454;12.441200897277477;17.276021984152255;15.493240308933629;28.44081753132667;49.20399331714515;18.11492488366239;17.23519963576056;18.341006172978545;31.5435694161209;41.814753369216255;8.56058045854145;56.524931958825626;0.2826424078998429;15.965162920189707;1.9643167112629742;4.103682251003935;25.208424480727892;7.14377984281452;31.733479524016;45.72421956575114;52.61360106286555;16.43673734223617;43.33319034925549;27.05718398253306;24.506888091164303;13.409263888890393;19.886379910519945;16.9566487948337;22.36385723410973;6.705563592211722;53.80478909474231;32.57473063928348;43.252553223940474;9.793040384674281;25.051846215704764;21.697766588429193;17.994605137614126;27.06843682224607;10.753032979329124;10.729242700099295;31.102085320663452;17.288197008969103;19.705655542744058;41.9012621978245;16.095455815971107;47.857592037273946;54.63370221915249;41.43099395485712;54.97953036354965;10.475309498615921;33.0987235706768;58.121345077321465;24.786655392100055;44.21201648937299;33.46071683512013;19.841615011071227;9.892302106523516;23.488317591064803;4.692335602622102;8.904427644963333;54.92378008986259;58.004741364353556;9.99192494455181;12.869471635745844;25.76185135349227;52.074067353775206;53.64316106398245;57.90649276154967;51.37247091734842;32.97556085175237;8.750671558667324;17.036602216985173;7.829482197986193;18.411626788907515;22.684889126244595;51.662370284494905;24.055009869655287;27.290647643119723;6.827576388404608;10.323735222146825;37.89727699843039;10.765564568535781;14.058878773446663;27.302225835570397;53.80370828417269;45.66570236034252;52.161683092063406;31.73001314849825;15.053789913168293;7.140983578705598;47.99040258881993;39.47691980959503;28.282180642161503;18.09868488323444;21.86876386284042;8.567724024856446;57.59892812490676;56.73306720090876;17.161404984964776;8.02955128571905;12.481953416649972;6.733976254791118;8.970306600052453;11.009682038645805;36.726326334326956;27.362291743023565;24.119969993201895;36.25169543024786;5.687809095338087;46.57817855717905;3.548237659851272;20.40719625315901;8.046230965310901;16.5435436314459;31.168807853389595;59.49261591740195;31.132317213827584;9.48949995860761;3.0213429969366836;53.75692903874327;15.650794492639683;25.465533560572727;16.83562709494357;44.567981343366334;12.787991659540715;45.78941819537152;39.37871451228906;20.032490385407804;37.6199725983403;32.75389462152181;14.048994967168497;17.252058942302032;33.04089798075387;35.009846789080946;6.0883195738083975;53.52785008750165;13.715476068703147;4.577971263093996;53.386367612796995;13.113515627516358;29.21118333057834;8.085698053215811;6.028271864252617;54.82668002911119;10.978447048369357;9.995953329261734;12.304115511815324;5.602306966814372;26.734355218709116;51.24277450867587;7.304085468465105;12.46146955440952;45.539728764793516;26.4339247658548;33.794683333152996;8.078919925347716;16.416236069535206;12.315345629912708;43.89364848258472;26.927463573828568;6.85217860416152;7.669118274805733;12.75199180485187;27.031389313878247;9.51872392716457;31.675753359400524;37.99713529067175;38.47055471609109;20.694762046644126;47.594398791201904;21.728617566612183;26.501450747016126;53.30896717240571;37.55463446164989;30.654950875890826;52.03360975289351;33.91304786680549;43.90423224535715;58.69943163509659;20.436164374318817;56.75707412346128;10.064981391606187;34.304089806846726;41.748087618585416;38.196188082255524;49.96523359602837;13.545230359292518;54.65686133088105;14.191083929244165;5.769741078673676;42.26882026328372;56.305499858041884;44.202415858434804;33.9790633391826;41.42787208994928;7.876848245495018;8.068942072304232;22.03162975218942;31.860452094005254;29.705279304549634;24.736209867389498;13.915102406608158;43.77766574249767;13.033948284275418;23.21344801485441;13.77049856085991;28.52943708686046;2.5070245542794596;33.60354746790038;49.34511291507332;26.563481442890996;8.011207321617297;36.192569964410325;54.6484410217494;10.742781586375163;44.227970216846735;21.059809123278526;29.882722606725235;16.352097879665294;25.291149268488233;13.396007913168994;47.39324355719855;21.618495828430557;26.1073490514046;26.786633819214604;38.70808890559649;32.57094533515462;10.761122547207599;7.51681932329957;12.739764848220267;8.417144415237228;18.71469463610599;28.423458734263992;34.69453135039897;43.84421670885308;11.870332919301422;33.48809397764388;21.418847925431425;40.54765452522303;17.32508683800128;23.842039623203423;23.944548039484914;13.15053246613835;15.301984585856468;50.82762236374274;38.54946266053255;40.79036020322382;12.853678469667658;46.9422446528124;1.0505120037697635;14.834309456147901;22.09358243672108;23.182456459006545;5.853266928223967;2.783356655643813;41.921387955614414;7.171142316884433;10.314902674252405;30.260268496368457;52.78069667628441;36.340887675066185;2.5160060951251233;9.513151323675068;53.404686566050934;10.13987785879969;39.516520438079034;48.72807642834753;39.43854708167903;11.789586978156805;50.392886870587034;53.26058184715369;11.169077485622875;12.92802822442695;37.31573912915679;21.30695485081389;27.74830954384026;29.48628869059942;17.79827929895701;17.130418534269914;53.02029592157741;30.479068080123525;56.596785204662126;15.680572713129107;15.913900668876392;19.64719422142326;4.437702245619561;43.807477718192395;56.51036109929366;13.639816856305528;3.1860135804462737;9.255748666291264;48.89852624151946;14.126315890114373;7.153322623830097;18.18510658925891;26.9850963385455;48.45492146718185;10.150825082991913;25.429099844996767;22.94243617200905;56.29992964470936;20.63227789779256;40.054445322835754;36.2599817873945;14.925840737616266;34.571187777806784;21.140616566899986;10.41335546358415;52.90972088332198;26.910194892699685;13.71649670546998;48.84674608254883;17.552377578690745;41.679377097506844;9.90545162514647;12.07282529703305;38.499779465261774;49.04094827360237;48.27276740719601;8.328592458119694;53.04371072978085;52.692228549392354;22.830797889037193;51.80355216272885;54.760007578172534;23.740321868294707;9.123402367141974;17.235362922950994;29.423929539236035;28.027411479990516;36.53279398421372;7.6462447389695525;9.78296206154963;41.73731234224741;51.891908050621794;36.8942515829175;47.156441676487;42.182518209114875;11.1791662045299;17.181924404326285;17.77189174219638;30.455110648661634;22.390687100988934;18.846412357257254;31.558607626750483;37.192880680028516;55.622188355314464;52.322965857062016;19.54148524733676;8.62747718402883;6.78078084819885;22.61045540156992;40.65002747700498;13.417774696841603;12.205836465980324;15.734508606186596;3.6239250887652235;42.23266078716885;26.039043355703242;57.495191076943456;11.07982539425723;43.14622988371099;57.015143314132324;9.296031229183038;11.246835636039611;39.42440731729925;54.672465065123674;6.555004644564133;18.951519155939287;28.991836914774137;12.388763903620797;9.086039339824023;37.60716906786267;5.94816620427385;57.03304848042364;4.171504343557506;2.7607723873450554;41.17300398664868;39.49780282469535;54.21840401098205;14.75184337010696;14.832043515046914;5.364243020581742;36.311943163678635;24.951770998921273;25.504846309560453;41.59577231826961;16.46248750284189;44.08680920062436;21.254792900937026;27.821916153357233;53.99121859772175;9.18126121767343;15.86397298252517;32.83353146269402;45.29706691090648;9.93800652967509;32.46410048784541;11.529879352832557;26.095295007060823;37.31235480201772;15.435661718609587;46.8034351666972;47.3621795653528;32.96870255497328;49.24485507073799;7.920424533043713;17.031875862176182;60.178906076573874;14.35480990355474;50.90673666418087;12.01310024838755;22.10112811372635;15.213870786732505;8.343602115259117;30.479224987569374;37.39443300347761;2.4052600576661383;24.506463690044633;30.931381057042103;28.6901590055502;55.64312074224436;33.37272994012081;21.90418027445713;38.40014246483069;8.103549196629402;8.892046000043424;32.97268734269839;33.37812093852385;31.703159966579598;22.309914215688703;51.39619915583992;11.316342518043617;12.8431510661643;32.692710234947384;44.07271151464509;41.5704405137915;57.27428504093018;16.16814080767239;8.630552911269202;58.33861737093944;14.553325084346254;1.960552050362596;38.801846035327;22.819431969701782;15.678012271197606;14.067664827716554;18.420374860986673;45.93560579210862;8.583741713677716;8.60449968677802;54.12229612061341;40.29346392796202;40.75940189663914;33.29282786603673;46.05761134331354;42.985846028957646;54.68146145194147;51.67764621414891;13.900736775448328;22.0544424002561;14.830544820812863;48.72845973950628;30.92758222395295;35.363439827034;2.677122576258326;49.53187611736344;13.228408362559831;20.61750056611965;51.054162193098605;33.7616080764788;43.19333988132362;28.6393605743602;17.28574861847399;8.444922474972765;35.67714529304772;20.056968293560868;8.475836521693294;10.520074349617015;17.16711005217013;41.925752644559864;50.060879335381934;16.305788701130552;40.58068559591181;15.806586649973434;41.94632478880802;12.256015174815143;12.078295843909348;33.66433614930651;49.02057589282866;55.90734213247316;46.51938743538731;32.39130047188066;54.26774163386578;22.62965500342997;22.30212713509059;16.540937655987708;26.438029927931883;16.17304811220818;56.67835138767231;45.25212875470279;38.74156038643785;17.95274596958262;2.9469424335314494;32.8940696381547;39.509743575982064;29.24662589258944;17.651829840470747;49.87521899317156;40.38601118901083;28.98780775790084;48.29438978787793;17.811106871418318;18.13875598569337;12.282411327811982;33.041891710961785;26.35080361699452;42.03242720238763;23.986035749676784;27.84968645849933;16.95161087155638;30.46818288216155;7.6688371608669845;16.366863766487395;23.927049998714;39.9713411681807;52.31489009705111;52.83108181493765;32.2381163054715;21.587954376613794;11.988134510939824;57.97845223842829;40.04750501622869;28.14561834000764;40.22225953265542;47.77954715656678;36.632911120023415;22.565649939727717;22.810026336662;9.552657103506338;0.9250216423965059;28.43728130856854;48.94971340819795;8.099250227214236;27.293536764399274;14.910230172667127;23.648748991791646;33.49765559229944;14.313612231110207;13.952650990417041;31.219443464163;58.97765544013929;41.52947934760885;41.80284553714539;24.958856878580534;4.416119662734839;7.693479165817312;7.954099663425182;18.893256988793794;39.99409209010535;27.759580270567703;18.631579290342117;2.4922613576053427;3.6916187587269764;28.648595157429398;46.917369509368726;46.69919183906976;19.999191341403264;44.15420492092433;6.9256681494807975;24.741672229400926;48.99503341860067;13.32073863947966;25.861052734641518;4.973394740384594;45.360470577725515;16.48669533099209;56.0386222900749;20.10473009400064;8.498376665188674;25.396003834546566;11.93656987974985;54.12271496007037;18.944008135393936;57.5537059303531;34.1302652520705;27.256551213346654;21.097977373901788;4.9488151932355375;29.66762451716337;14.427010962432766;57.82556772118737;49.1079738075411;59.65025980343325;13.611989606153434;21.59668600459822;24.873901477981843;4.113477313011815;16.853452360054376;53.51400719386068;19.535998811490025;40.70569966893842;27.544616846704795;13.823434034245528;29.266713037786623;14.212963853701853;11.813422778969768;17.176956148962816;30.625012499563507;27.066695768631046;7.165226753205293;6.3634984452601495;10.520330391381071;15.857927126424054;8.543593695560324;49.19429757861989;43.663474014070424;6.419005305704456;26.335580286491798;18.314905841214493;7.046714511042493;16.468386766484727;14.980107743936049;44.93255866688528;14.772517099508978;44.637987060711886;56.98936031108624;17.705969139218467;12.768376753681816;10.829546564917926;51.92671594384077;18.072655961992265;20.73019026093417;5.914804083450871;53.87933444785798;14.625539071021652;48.89973352200287;12.61231023223273;43.543452086121775;12.973702837313802;51.91519725790433;48.672823610943304;18.14775897181258;27.702775987392467;56.46525769425242;13.637543766050607;19.378701423832595;42.26500180430868;32.09092211883603;41.5143903481001;52.46589073388225;12.154559907521952;16.808936373561156;13.829023337793187;43.46256454977154;19.07341032581776;3.8229970715950206;50.04853512001526;8.197810196891242;40.24485777247748;8.336167460203596;52.03279058770924;36.622775736773136;8.77328836709559;22.70549155660197;27.696584984612382;11.231947004584036;46.995529459644175;33.04635755492584;27.72633888502367;17.077878259680265;32.51503609036825;24.48558112970351;48.127286045081405;9.070131897299559;26.057187421084883;17.898662471901886;17.06436624721644;44.46825014927347;16.91154188658298;56.046209229266154;48.97160885266213;12.856217987417569;35.99049431776881;25.935626909203446;16.173734626185023;17.17262248550156;37.28656612506987;31.952417678089397;24.225233069795102;7.461146966460411;56.45332749500605;13.364368860155063;16.19260249392476;50.74244594746489;23.15669809675695;48.09968985431615;42.97372119902414;19.41180443381044;26.096740723439908;5.194199801805834;50.59084774884177;35.723358438416874;50.60617135489134;36.90264906037624;12.579378217198881;30.873495926703644;13.943910752856276;11.795193994316646;17.749303271827678;24.659709078157004;9.47394251024845;17.58023898641409;16.404326372486093;36.4894549793766;10.37514501522173;51.63801653239457;38.462998334485185;1.562834670936457;53.86155003834296;20.333903326648034;13.380530639872472;58.25512159647226;16.51167081726749;30.98800564266069;16.612115137259842;22.238607397051624;9.635048898866446;23.796858134287188;36.98402754277399;45.26525038066383;5.1054641281261235;23.778353057913392;39.93552193381144;37.67024536827256;50.104060789257076;32.56743229606741;47.87450817000766;43.414024423351805;15.701166327311793;43.28594727104693;54.90211331152397;12.885270805449721;42.558264947681984;30.400098116023795;7.011674009220285;51.97933537196431;28.55980412304619;29.550018180564212;49.157078939692354;18.419963574542017;9.432427965558249;17.875431860463017;20.468798765147348;11.749867668873874;16.253238171726224;12.799614100340156;6.350441982195398;39.76747331114053;56.396531029325374;20.255558766061565;49.43043068657268;47.08648142220324;27.12527355838244;52.748919785999746;44.79640890940804;44.924967075125124;10.41508538920414;56.38688795602139;18.956179152820567;55.2211142684291;55.191013529335514;43.24355210063253;52.638845179062315;34.7040628691509;50.615340865222244;33.57251669045197;12.495108882019071;30.8711178937159;37.31733145986828;9.81654387966349;15.974772527732569;9.216888616039622;15.60537131757239;58.47013279707192;10.960944715778336;30.05679470315374;8.50186014167506;17.49986741139251;9.452044166097277;8.170011938314508;6.099844033266396;57.035827042867076;29.62090908539398;33.816132969093964;7.2055374234804805;16.956111141078487;48.86412600252938;18.289606393862922;11.45884600375709;10.640557503160453;43.04971101909053;6.850093151121462;7.805282279033652;35.18283894743063;17.072893098586693;3.990929189997971;33.66356160681841;10.579933255503253;44.28165509524424;26.945370645459718;28.566838861638857;54.5276725332071;9.399709970547221;13.392723898582203;41.77201953984916;8.579329281159922;45.463628275936514;25.90265699693532;14.552161634024815;20.00232255147777;22.76292577368277;10.076988309795382;5.668715532746683;16.520051325049643;37.468775622885516;20.400632145350766;45.53846019462473;19.819305374453563;12.485682540820836;20.008306441380572;33.280438744218266;3.9483231949352717;10.424046167019759;50.17511760911449;15.597813508519746;23.270997057031128;31.503807856596925;30.13347205699025;4.143804897283087;8.960161343582737;15.717926746468835;13.876260603012012;31.134687581351464;27.489720954290437;35.508287078867774;50.74296316616037;16.676673357781354;9.35923402819021;56.777852060393016;44.03104627352634;49.638534497608084;20.197365405393175;18.01467237734626;54.39721118911064;36.0019518572624;12.416837239943037;19.20110176058165;22.858555667294567;30.35772402805978;35.182565656706814;21.42198684489082;27.052233530416203;20.411416795350704;20.601603762107693;37.81619886560011;29.76155627328641;10.680240484942795;27.894188955771007;48.28365760189545;50.274933813169206;18.177125440401245;22.213539247126914;54.8728529754917;19.722541733667136;55.780811011453686;20.03162735638067;45.43470376556553;22.643514825105942;36.92395899134782;15.877779943538485;11.17176928697228;28.049899715670243;17.998734361231577;26.036579154737744;30.102906916389887;14.083426267965011;4.753206270755724;12.496157055743707;26.983662323814414;19.47747134233309;23.429624077384748;42.75849088648588;51.38850837279267;39.89353998153421;54.39428178542157;44.32937646172452;12.02716414448707;8.5763461712271;34.79170671257895;37.65647575044223;17.452062248549712;36.4510187400797;23.5620746707689;10.498754707319248;34.40014610029254;54.30672267825925;6.427112110259364;8.565406354780016;21.982479933844747;14.290521586952362;11.172853921374161;24.670643535481368;47.260509551393625;11.866263570549766;32.55614352018447;14.630759483080894;18.001108649457098;23.73124938854232;35.216731480218286;56.99805955999811;57.623235436386906;11.722455345296419;20.534531708196717;30.42422860113831;37.222642676621405;2.747038801456956;49.994807520662015;37.32485063361356;12.391449691865233;29.518639206951182;6.212063914704272;52.656445342437806;55.74935233759637;8.108486186029019;20.160791577996722;17.468968854723848;29.94774714815457;9.965528170945825;41.17232471061034;18.360640114652195;38.956612199214895;52.409183884632995;47.65486141800638;8.116632028736209;10.31515232958371;7.897812013611238;6.913932634146272;17.649196665917394;55.958966157042845;34.10764164484776;10.752082424737207;20.33688312133777;17.602390886133442;34.390883906344925;11.512473360667844;36.35726080860146;16.239874746016866;42.67013882728741;20.651792601551943;36.82930785604278;13.86821127449057;16.02802792870306;46.27760901381759;10.528054602928705;56.52087520801391;59.99585617791841;8.558481048092895;35.138495417769505;31.69219852030939;37.43048272923247;16.367075856659607;15.122771392165943;55.26716076977829;29.484886529558526;58.44780600859153;9.881475034710743;10.606352531138091;15.207988029932089;14.737197717005156;51.63472227598084;16.713181116693036;3.027045342675173;49.72795138587988;17.31138246045988;36.66033099396691;27.1486390674391;52.60705355198749;35.92210946237946;1.5888975750579393;9.963403418305589;10.957148932495341;14.92079267584067;14.481342440050499;8.152578861435503;29.955802935529107;30.011520605673134;15.287921785632944;17.08250189943575;32.17737235698921;58.73698459135412;15.390745311910251;34.633309103632484;29.027573204734768;37.165279590300344;58.041584860756444;43.52801569112433;13.799095783953998;40.339462151764465;30.73635296462345;51.27671699427313;15.462559151307623;9.229345119838543;45.154099774022704;40.980567337313296;16.704177487528806;56.8240408661699;10.053433532958266;47.42022277792461;53.56468723410948;18.35554931306782;58.371920626273145;15.457639412852563;7.3795415820340535;33.00279020142004;54.95772879256702;27.958053924739303;38.860190211289186;35.15344549648209;50.697324845643074;23.496762386310106;47.72421418855188;3.8555812121134956;43.73634719321996;54.7297569374627;16.893108316801413;8.522117393634453;24.521155628285047;27.166635659582255;40.3158188624711;27.206505460517715;31.065459421402725;38.11030892061439;22.61697819994184;27.165012079383274;11.71329597032289;13.77293558109439;43.001884292242664;9.93514117176639;31.81257874657152;20.026593432399707;18.16290104477461;15.276221984879145;44.65250947305989;24.28428992813632;39.5225896078055;12.197521285577357;55.417472891048156;21.572475567966787;47.74355702840853;33.96083210647714;
13.341168864417885;0.0;25.70662000585688;36.473478401280474;23.956377756178007;10.963228608374397;35.636329338905284;10.257302405893348;20.499670227321694;19.674111499258924;18.48922333995921;17.221176947585093;21.553256245060467;9.684365531927932;8.396223085632444;13.456872565387258;3.320704682982088;8.266236688954304;28.045758142997236;38.46589039732942;34.04897791414978;22.591633823112296;46.11326076171198;42.554293755723855;38.472045107765005;20.24933700884194;7.531358646743269;20.334290016110952;32.72841363400309;17.077612644484123;6.4599564871419;20.93232170087119;38.55343210881055;10.739003206957664;24.768148590583138;12.92129736293954;26.08176137329765;15.398389732739211;23.187611175137963;2.9055693691575306;28.384744769568282;34.07876334031;17.14481762470353;4.994891499826848;41.335357296682936;35.49813085612117;40.39545183116775;33.912441590377405;26.455424098704874;13.681785936245316;19.566663034530542;27.94320750316594;7.895135608539865;9.144989962668218;16.210971108756933;16.938082324909136;28.154823625497336;38.34047856887363;33.85480771460805;28.389405246720386;16.636162272781867;28.925709522159767;25.58627425227016;34.05638239246691;16.71889204586839;18.400705495383843;9.617015819169358;13.070715113394773;31.106130156170398;38.689797878749836;22.754733505611842;46.929433081398884;12.736365733348578;29.989054907167976;15.312638849970218;20.071800020344806;9.942514891129314;19.86054851821977;25.131628852543216;15.779390442331488;20.464150318605633;13.27015805435814;11.403886312519964;29.853231854977913;28.0381094801731;22.76856182729708;31.498059779615563;17.549516572222846;28.543988015313342;15.150642349655982;29.9612568816386;16.507302313705722;16.34272061309721;5.284755565766204;35.146009923292375;24.71024448220085;24.85309861624298;43.48704926884016;14.898300179729128;9.923441113328577;19.68526680576434;39.25047163266133;20.596771454005868;26.877678770932512;37.77572394978125;37.89781650679293;39.53268517889118;35.875104970574995;26.89719832255821;7.633478152524493;27.116461537878664;45.30561152234136;11.853338549781725;23.954642141252013;26.345519945518298;16.741536264684747;10.574553980670244;40.06008778178644;27.960643489916222;9.23621539446761;38.8676306875608;8.884373372510334;21.30598647371662;23.28076250174363;19.422761248156963;44.67421514263804;40.940682089587085;37.15986684094376;39.22586804254659;22.108090468380187;8.175575111120589;20.41297831706911;5.286102413591619;11.29414936989403;10.271002309497154;7.83083720366144;12.207477395435157;7.703642004239943;18.680843322533878;20.647112012294876;32.59865583800256;21.43477118263547;17.665836772134647;30.718618180452996;22.461196381890577;44.7501766567513;5.372272640212033;31.01862375137749;2.6550947712358437;17.094419415694297;13.03238077572038;42.26419837017378;18.466958890521987;17.551840361003332;10.864714265947415;25.52643687280496;17.566673028717478;41.31486375428844;28.18262805015433;18.544567089842953;27.951118682559606;10.07682852244923;47.71243916698831;9.372820823229304;22.244482242291507;14.387281487618436;18.245154964484804;15.120119960696048;21.162976384275975;5.065165882031749;32.8438980998783;23.846246948264035;39.37105479047328;19.632593241948864;10.495813138473407;34.57378107799304;8.127440322844926;16.621026018213882;8.834004428951726;33.22152580398548;19.338311744468786;41.69672235278094;23.876731843122524;34.69067578458532;24.7469406108506;14.840899055642051;8.917813671180971;17.528625838812292;16.318182289717836;21.10893932486005;40.29830312062898;6.515925134652765;28.379107652159625;44.726870081109354;29.70086260033482;10.002145629460255;4.940733083452865;9.769175155679298;29.837043429761863;41.521405788702886;15.825230244697936;44.40834975509661;2.7606845935220754;14.961728462429654;23.910739026549088;40.842665531943844;12.059581959534544;17.012873954721346;24.448937886989473;7.346759688081904;30.30569924968819;34.27708759005586;13.720921315033099;15.329990185489935;23.714946874132664;25.752327730296155;6.992965758239351;23.812719292958636;35.70359064791701;22.05437446285957;13.491924916820007;25.85858349484602;40.46208119359891;21.22303104261978;19.660573754120765;20.17941265138759;13.461497068182029;30.412387428002575;15.917556007667494;14.570020080419612;38.32421249487063;42.50714906214638;18.234588209302206;21.399654716472195;21.96844010981888;4.939874371906908;45.64072078459094;26.6249208367662;39.84153204282436;23.964980775113123;46.53078545635141;32.07051577895413;24.29504692065585;39.00651160537721;22.507913625962864;0.6941166416909957;28.49425639860919;18.133772351134063;20.751570934801506;4.9367380541319745;13.324997779416535;20.446937476956222;29.258967270304375;37.67810526752067;23.84755798019415;14.653939105174931;31.7552111530472;26.843354705364316;20.77888647439958;14.978082748576284;16.290915833043012;16.57866960220376;24.164791273320862;34.458164112286994;12.498297631543647;41.304078624477675;30.731898805311918;27.506844280439488;39.83549498966814;19.037148039372894;23.428044956230845;24.114505234554827;9.609282338946233;21.79192293395118;40.29349274365503;22.304521838555285;37.183377364061975;18.742562150525327;13.716617242779437;16.621212474104478;27.152230730691635;29.587353643131213;12.735033149177903;18.385314501746524;44.15492647114269;18.325436941612328;44.480022074659814;4.280137925143122;24.914338505186556;16.46058256664138;25.31793261758336;42.43361369375844;10.022912654389625;5.080414783034852;21.41158974163536;6.912213039247107;33.29350903835968;37.944579369450324;40.932486444112804;9.661140410864142;4.965149917987251;12.269135851641245;35.20228677675129;16.159437389984546;18.31840727550708;27.53127220705522;44.0247498573292;14.519871827569196;24.607321296357423;22.162120643091416;39.42792009035798;29.730457235551565;26.733257557211463;19.164355478842968;9.85734440060019;7.398301153453404;43.013053688928174;35.614526384217754;17.62054366887756;20.47793091243759;45.55691973858637;6.897968216889505;1.6915944858503176;17.441249347606426;13.789776993848692;35.32362546195593;9.82460055786369;17.90085974123852;20.378466607258254;31.039111375432437;23.13940524000944;11.891052726126835;24.751716528376168;23.328296229262083;9.941673742627522;23.351993686232834;13.355817665309617;7.305701613787598;26.184333409093984;10.411509955410748;25.691567779275484;31.766496694383807;2.5816038606920397;26.336277928296166;17.658273541803826;9.460644516849221;8.934931239433046;20.618950505416823;41.77211820536249;9.408612838972097;19.790399777987563;21.252106992175488;25.258538881545036;25.183093363763213;9.356820546782664;26.33579634768021;8.23008791901508;24.28663717605869;2.2521497545026943;24.814533725842132;4.468531771241281;26.810417747550215;12.615715987965704;22.904169531773487;16.15455006642967;46.519836254229396;29.112438121238203;17.786892601985617;9.336543190142942;37.78018053687713;28.164942956952032;26.86368952167449;10.88530598611107;16.957020374261187;13.90938787082889;23.52097893116169;12.153298597885449;14.633121226409205;15.908036788696121;17.15372324520792;6.458531813509625;11.340493240418619;42.77380703089726;11.771309231023281;25.6119154682705;10.612996764754044;15.893575962685276;9.295388513747344;30.834067690436424;39.853617873585726;15.728157172281522;10.692755735804365;11.908570998060826;21.15840861263611;16.72476006097648;27.638037225018895;11.280170657754791;32.26360525933831;12.879490256763402;39.558453248390016;15.815140624033196;21.15158822241055;3.5899542045362876;19.780899488933144;26.531128793863292;23.403275640972264;26.77519735013208;33.68312403392316;17.331889931810835;11.316698189989363;12.046441228025058;3.069530549122877;6.474320757227069;43.432290385747876;46.50832158463587;19.02639916178064;21.033147647364363;29.81097454513863;7.269385704489718;14.426570137881248;7.074780980739817;48.462967272429474;15.24677289735886;37.16105501856954;14.256270391773135;27.241286821622584;12.923892231352346;21.79216560468077;23.927845372700002;5.334880867062025;27.4509348159678;24.22940326915325;12.612401651733595;35.66781789600515;2.073440096544595;31.729006447347533;7.339532112668639;25.181366965283985;23.162820372325747;25.634619098606546;14.553629092040238;3.5738530951561227;4.899068907870339;47.141211865001054;41.17241312952081;7.676068421021097;10.650636044652494;27.106564272628454;23.52637972485868;13.587264470526419;26.244192065183853;43.25486358434729;6.937659733212914;16.122273466402184;30.42260904027029;20.94455930139907;31.40833455750732;6.996459236114715;21.969253694076517;20.385130263664976;6.167595770110265;19.70127561794611;21.37921005630919;36.34334358125407;33.41191573133071;34.103943693843625;13.379717263800272;25.75858259041424;32.561522650595435;15.850390284795365;22.10175050375668;14.78233716931162;17.462101220041617;14.74767453786731;9.53651144728417;2.5309575636049697;19.178398828686248;45.74027249608391;38.72483139444455;8.620421294972603;19.72452152553945;11.3692839089545;17.987751370977726;23.505039078553416;20.32411395073371;11.899010080158279;6.123907223056925;20.335291898121227;20.784617811260535;30.1185591523833;18.654581014793983;30.752901343774486;21.828068555866206;8.538131710288049;30.179140249571674;12.971201901265037;20.704729545892974;44.520783277906524;9.624974938574553;23.549931407812466;31.27534674256841;8.017131495139246;10.158874562497777;10.395935918784419;30.814757090030177;9.408449408323435;2.9565782156931735;26.143557761282437;22.034875771604636;16.060945655111848;13.174825498577173;11.649588555835463;30.965717427891526;8.927063888902525;27.742027751817794;13.369076967424308;10.954672459720767;28.314731409742254;18.73541947339727;35.025986378820825;17.452585559981596;40.612907168598866;6.645895451703216;10.82780146626331;25.650417667970828;41.12290366650502;19.951566509011567;46.67643094070452;27.666105038445433;22.91917989393922;48.51155575133969;13.596489083992235;10.436801125573107;35.02684216733699;20.94319596729998;36.21371318097585;19.429522725484453;41.50079165930497;9.259777146548261;14.314697419457103;26.67733160850593;16.371813680761694;13.267051251329379;12.282140953419455;23.582850715223774;18.394151606261556;9.89014088997764;27.464795129622605;27.728111183644025;41.06592041505795;38.79020669969497;41.42827416731294;12.534063216573609;27.01608261134197;9.181595026842226;24.51869369511235;20.888080705816627;24.574286288911143;15.094700119114531;32.770512491168404;9.74279774877613;19.567329981328204;13.626587517415244;10.0616812969737;13.675474579732146;3.6813063842055374;22.39575906028778;13.264712932311639;16.582267511993088;14.00285137190823;43.7159313699541;32.203772973386265;40.73423671333381;14.515332013313756;25.70729547100231;18.351508521133653;6.883705308269502;14.009676374892331;24.461955743552227;10.312402797678525;18.44477894497049;23.102323969756917;4.011021718276145;13.913074321520435;1.6773454651212938;16.0027513982745;29.65051408622469;14.919314327112415;18.0320889542854;4.293944046695481;42.27427452181093;25.66619536286506;19.068412343411676;27.125270677726945;25.591564776947404;14.42997879567682;13.000610559207978;43.18639662289705;26.736666458619965;17.045946423567962;36.60731641577706;14.425753661369555;22.67049273346922;27.624462689974152;15.600301162944037;15.676060983611338;34.80661900456272;11.274536915232897;26.71818212238789;24.073684302367187;30.835829640674543;34.738236462533834;46.79045874341992;19.27620891817894;37.06156176993854;34.46217688294756;9.676437791631848;19.36495200189668;39.029332647528086;24.51436826002671;10.134619349802373;6.5471897831169965;24.031050433818518;14.531654780633751;15.730875245303519;42.204268810355494;36.70057298334953;32.82458083494374;20.682858288946896;15.14461383880085;13.617892187363076;35.9097305918655;18.849377803418104;24.24813084875574;20.048470089798148;9.443920966447592;19.77487030259371;8.238705338032707;8.741000945744233;8.662945772882484;25.120250031421996;26.94770671916847;19.920439645853865;37.35863598895268;16.089282089434594;12.735629939062663;13.472957904057573;18.41158108400708;31.466022911627995;5.252512217809081;46.18664258750246;13.58965671121077;15.393146934299347;15.240830756439795;14.465428255312952;16.56037048722598;6.260460457692606;25.46856717799877;33.553558381588985;39.29016519970426;19.870460562249;30.082747324862805;15.43359287307862;16.113419614196903;18.67231396355389;31.139717995973566;6.509535341018639;20.40602198067379;18.487712632264763;41.26675896160082;23.2945282979851;29.940804554026613;20.253689801454858;12.712636882265125;21.421900060379127;6.108769861665589;15.162858987640154;4.214498557451167;2.654970122975154;19.569610513917773;4.741613492698723;7.7722641487643545;29.02135803883792;16.29585884423807;34.690486403177125;42.18619214297679;28.089916020091827;43.70555793085899;13.519697111726215;19.94285121545938;46.110730159582076;13.360191978482991;33.21053921626721;22.870192886602837;7.202099169447949;18.83351681524847;13.991911777048324;17.986337245551198;6.014982065020685;44.608699856002175;44.877462547410765;19.12722802682671;4.241680375035912;13.573370955500556;39.889450068354385;40.304127724001425;45.24554433168482;38.80741962524455;19.64387853800587;13.814985294477514;6.184029906653948;8.97866040177385;11.287657506364258;14.695923566441762;39.48568803224375;11.420261976972963;15.108364169913113;13.621995537584613;21.957632020888454;24.59130997893378;3.9734117553640993;15.16047238404107;17.82501305652019;41.349833569098244;34.66743165227797;39.47876749089603;24.799009396881132;26.57475591774802;12.793190581049725;35.288664818656564;26.14327198329217;15.73271180567506;25.488757314985993;17.86944247500493;18.910128561308785;46.82589262258057;44.15292980025266;5.238772448928465;5.429200182869154;3.904103796314122;13.038202834908287;21.080273400814136;17.874706233444165;26.278613614505613;15.205493136861396;13.460947634090255;24.309727664126672;18.811836873964452;34.76721410130129;15.742384433262115;15.368665374847573;5.622854993812133;18.475775255708342;17.861191052618167;46.20064247482047;18.18767348655804;22.613639454999255;11.599996413195289;41.62782316660686;21.06300867027692;19.47771451292711;7.753324964805513;32.19368986597198;1.7054140046675248;32.79894919355228;26.618848592728042;7.284343735110265;28.065462709367345;19.419940491230808;3.288622274478052;11.539610448047755;19.953778540038897;25.983631020690325;13.819398014532856;41.308722395534595;4.738385747212849;14.40808558735965;41.87828339347833;13.929861099158673;19.040097280497776;21.37458452312648;8.707657426218107;42.19733517679275;15.616445849324803;19.274416809851598;18.991591597584627;8.123545034507519;19.650562552386667;41.555926875357464;15.998213833734008;8.416291048773562;33.08919749603254;13.431947245236982;21.06876111780306;8.43796017938496;10.261017604382133;9.391036863103068;31.231912227065646;15.752753729687216;10.790634084925438;20.984490317737546;14.426906014630356;23.124820222793407;22.603388544971327;18.34125214563712;26.427491012015064;29.49705763434706;9.38364209578462;35.844888311892824;20.596590284266302;13.173768599732126;40.05289476849533;24.260171631726667;23.12305879946094;38.69336901747311;20.73247345684397;33.90104337132289;45.544427434242685;7.542886865545842;45.366828491917765;22.359834339532668;27.713335059731403;28.418800042273844;25.797065147927167;36.878184216972215;23.375193349598703;41.49378922497404;18.492245249552973;10.390276446693026;29.023758674286906;44.853817504200094;32.15281735546419;20.680611232423736;28.186810219702835;18.13016235305913;5.679017730934364;8.778960578406167;21.908003488639732;21.39888609085508;12.929929848874032;8.397755413205985;31.249838462588688;25.920247191098184;10.167966385209173;20.106125469163125;15.447751213397675;11.086625479250591;26.790000524224368;37.230177143821706;15.590797156301141;21.314106977537367;28.482371615698007;41.33510675164618;15.254529954169081;31.321410848240834;21.67746676253222;23.4980189166338;6.88404087555863;13.172200965123622;19.039140789582913;36.83403371593957;8.344566041275444;20.161676259776783;15.186208666822349;26.979256193375132;19.60744568817283;14.68060450233652;8.701282452203316;7.7404120137893955;15.156347389911714;29.628654917784452;15.283289532353404;21.375418554426666;30.884870986037903;22.81267497953813;26.71332796505974;21.06878711476224;27.507419781445847;25.015370816316075;10.533155901688332;16.75490058822682;4.870624533108985;21.526496678829677;38.06384312831797;25.28326355365086;27.62312431534506;4.044281617306406;33.822249519723684;14.106613458242983;20.509309908524163;9.372711533454673;14.361167613875512;8.327556299045817;11.234290620797873;29.68285117830222;19.90507880811231;22.988538079247398;21.23494571311395;39.490427967040915;23.298508212319977;15.555420419779132;21.994851600182002;40.094503335514794;23.34775136737475;26.175364937751265;37.16421933843588;28.089057127040565;18.273135010427723;37.111846587937535;43.47951322981598;20.014233374193964;9.754991023142415;26.87845131353555;12.622296317886457;14.41634654737847;16.373660556965145;11.530606956698838;28.09944128598862;39.68716260341663;17.15356755014896;43.75322625254927;24.60000992112867;17.08932596147962;8.59114287173541;16.445723183344157;31.60535049699633;45.61848902637634;5.260732771015704;16.276886336978162;21.535344053538303;35.65564471757762;17.169976369153368;13.654934134392702;15.2308872764954;22.734669763241982;35.3213199165325;14.557786989968173;12.566305945341433;19.590127389951054;44.45023823385764;11.015304180309853;26.713788774041014;27.45535970197437;9.004737787974822;26.645926208672126;20.918679675616122;22.769133226160648;39.843889492857734;13.618832240313923;25.230235482979182;39.09617381083376;10.479135780930237;28.968655356963357;6.156266123601059;3.306401469886966;25.961198450798427;35.77394664049134;35.63604636177508;21.643816839177624;42.47503940420797;42.239538974770795;11.195911508446388;38.478990703972016;44.72465835135483;12.517119341819482;10.178461182038285;5.079472624438831;16.16270641836567;14.903984014377603;23.31059207974028;10.889851039395076;22.577110017755494;32.49320817067112;40.117572015642374;25.740167916575363;37.76960091904549;33.60492651356784;6.888428560761932;10.997787218578283;25.316563231046718;17.11486845488298;10.996105516183984;25.757407134745492;18.546254933944546;24.16747085020838;42.28605553806005;40.87499014030872;20.879335703662782;19.57657036960549;12.266928829993782;10.097473440112246;29.43349990744423;5.646219484986629;8.032115457106414;5.266565486714195;9.934860169978586;29.960528746299172;13.20403770314384;44.505867272460684;13.468747452610442;29.90556723209818;44.86124088953275;15.642739022861408;4.174349700773466;31.188250885476002;41.3372674149597;19.27689878262993;9.8525708897713;21.373422788134516;15.214962004393682;9.315583961763924;24.268763416008596;9.899390834935927;44.33499474569344;10.229710248247436;12.633300308757319;28.514186794730488;26.377725106777238;42.59646404869713;21.209243769629254;7.246912053835724;18.357297956296527;27.11850910617477;19.351349956439872;16.20070926727657;28.5933299993403;6.210568972621461;35.16151050705769;11.859352541562172;20.360655126103502;41.677445264886444;22.388153936710264;27.828703948401078;19.51795141423192;31.960083990131015;15.398658494545364;19.194281906600395;13.889138541476777;13.416732699262898;24.355017487513432;15.417478873655341;36.05905112911933;35.54148556274627;19.737816110322836;36.114683301060374;6.376170261755952;7.691947434628925;49.99895206643736;18.58648307188655;40.190627828861736;13.385087740217935;9.676519514616647;23.903637620831528;12.99216676731555;17.740987675484174;24.073093073292252;11.957530899630507;13.016728646911366;18.17103800123565;18.613787363870124;42.45572907130888;20.044588811267772;12.449684606060393;25.609532568541756;7.159610005450452;6.143036484088553;22.111954380314348;20.16002016777075;18.45375083684568;9.009916058471138;38.059612622899024;21.625143353347177;22.42482143228408;24.113704836477634;35.35749663353017;32.51748707042161;44.342632997001324;10.288083095850853;19.766304861548864;46.69731054520462;14.714563432126813;13.100946577196698;25.46393766431912;9.765157831223435;20.635501627120846;1.107240172054264;6.525349317026818;36.19615062617028;5.350003609692392;21.767727296651536;40.791291322648576;27.883076097926065;29.3515102233825;24.433763597544058;35.42189359885914;31.41667580540416;41.956289140240344;40.21568728817937;0.6465420477812944;10.592977797706396;4.470290420221237;36.00910633272324;22.759141139752305;22.127508807014642;14.092770462055267;37.474928844093;16.93426090845887;7.812328230306506;38.21516475654241;20.42803072522148;29.895286736061696;15.53966142460278;18.63487413733689;21.448767419716525;22.633809687082685;14.184741846287947;9.16256668980587;23.742295521865984;20.438682349737014;32.70662399500952;36.82296694899183;28.1597103201072;31.0894783597169;22.981300876815737;32.35789159802477;17.030228448202326;12.402839495707632;20.34848562587549;36.85573597520685;43.12698898598193;36.47798432754023;19.059273664468147;44.053226306548545;9.514184312815265;20.363346781925905;7.465502677457547;13.15013502595091;24.43212771786081;43.478978071700794;34.33622934955422;27.485352738093848;29.66891336153492;16.248799425720705;19.908719630691134;26.303814771280145;19.539702811674694;10.237876968414884;38.88145809809474;28.612110906151084;18.103365428190788;35.55716358699082;29.29164485472113;19.21263105617197;10.0490841836558;19.77617936469221;14.095317126440163;31.09717582853385;12.89340671616393;17.44795686106021;17.6542172443917;18.314522658225286;18.086899323485206;15.035343285526876;16.127063546748722;26.699749869252834;41.28426952413319;40.783644786910514;19.26852895340215;21.00036256568227;23.635343493507644;46.80271852106181;26.723002322535656;18.789301906787006;30.40474195224083;35.02801967261909;23.582183988337427;15.19200030645329;13.66917874487662;12.689265338696973;12.42507715786938;19.805943240779012;38.1830483940549;11.009549752163947;14.889804340382375;17.5064902725832;11.347111626673785;20.16225590753888;25.599122257670942;6.83455705852732;19.558144329039248;45.669570481335825;32.89141371336945;28.86807006960285;11.939363282214655;10.350271789186412;8.451387338163938;20.3174316012165;6.087110415379314;26.65760315877694;22.702740022838938;7.3682854999173975;14.916785182888631;15.592095788630829;22.049681454286883;35.0815356339727;37.5133992832328;10.79022344752762;30.833843762863204;16.430212395598208;16.090223507879784;38.04679121556143;18.08283776969992;14.030064710915335;8.5391412144538;32.82013429015387;24.70048395558231;45.05544373138815;7.053427585513485;21.835277535316415;13.623938849141192;19.15859719934077;43.75060860608784;15.285756680698048;44.76437859797036;24.037419701247156;14.726801625298263;17.277809890151598;8.624437421795784;16.382074195400243;1.2046639058308821;44.52473370989237;37.5163624109614;48.83507700209009;7.572937408390735;22.210098040969367;22.62123765084173;15.41501287242215;25.59568079964984;40.931365345753754;13.726218778640833;27.365362089190373;14.985220564009975;22.689689293338485;18.058290922817996;4.949697280033671;14.44483035035535;13.950027662167054;22.54332134648621;13.950030718434961;6.192792522069747;19.697442840553506;19.353101033639547;2.6627281236245066;5.134982259074634;35.92494036471322;30.55474650304553;17.849491395129522;13.086089756954964;12.589490584751093;20.26000952500648;23.74003425990605;19.30339670833099;33.070047561889744;12.801307435983805;32.154345472962945;43.700514342813925;15.912980944754398;5.649084597342139;19.254263021414047;41.36187482639148;15.971012431105567;12.750736373362876;14.22027302053008;42.961836462569195;20.881031060214323;36.03676831182616;1.7452453548368825;30.233883094335294;4.363592140052784;39.436332083457124;37.42992098134298;20.834296717674285;15.018620134021567;44.914054760341614;26.20216775950156;13.2531283838711;29.356313540268097;19.172626261569114;32.74390614898575;39.42890609245771;16.67141001197675;12.106083113812419;21.70666136860087;30.12510901023369;16.416710246810087;10.714954120115351;38.18535969359689;13.161659781617624;29.959750944994347;7.330204032122325;39.16880827523587;25.571944145365315;22.09871280277073;20.14075599935137;15.24674492945136;22.4062896101783;37.91299518442147;20.61639941808473;21.031902514620057;22.701710139798415;23.84883702457328;11.502178640166631;35.26191063450007;4.497230701050803;19.38282202498432;12.712421227639958;4.193301044796778;33.21356431947169;24.06202305143369;45.30894007143005;36.64408611911982;18.05420766142825;28.826075000733116;12.627912070861187;4.345421190961357;24.004768616477396;23.947504630013107;19.264425940895983;15.959371126619859;15.973877176841942;43.40187131726889;18.495559693112796;28.389285753644003;40.52893294670237;10.620741404821105;34.791392914069185;33.04331523172777;13.845862701515394;19.422643341195702;11.083394310997045;37.25428161477404;25.62056019783384;38.157859970091366;23.760894486660263;1.6498798971653181;19.476818115813323;12.34478232563597;10.498452599027766;4.56945656416233;13.334396457396572;21.409646219974064;23.377656198795616;24.211532731523235;23.925548588647178;5.215400513665236;40.22099369116714;28.33182181415025;14.050993441408938;40.58413528516681;11.42491525803519;26.009428887429518;45.48147469416084;6.4544615771357705;18.157880542826273;19.67303604999476;11.425316124623603;4.703429417273999;12.90849648056512;24.78675185194368;34.671058847938205;11.195469608883277;10.559519791809791;30.18630597963179;25.829505370236802;36.77029283204434;25.568921839934816;37.16340522261867;30.080773293654335;9.853097454588431;33.09226041597634;41.65124350036073;11.25889398563325;34.092925449928465;17.058930296999513;15.119631617654834;39.33842693527013;19.907152981470816;16.487686356966105;36.51681560292646;5.1157693672232485;19.835213315868646;23.902993465589123;22.299236018956314;19.93086753827079;9.79399059520845;22.599829245275725;19.643621857654324;26.66415856893109;43.18643358992372;8.461201733246483;36.66094229318347;37.31399418104226;14.834009578119637;39.705486369097585;31.68396636483042;33.32109582644735;15.133274782679186;45.758794512937314;5.712397052472848;42.28007288896374;44.260555160778146;31.907664981432003;39.298241689132446;21.362975081872737;39.03456820684549;24.849875559445596;21.470297465691942;19.112134255523607;23.978046381737144;17.79348090618309;20.561888243864125;10.080451830468997;24.030738657499246;46.73370913057434;21.096242922332443;16.84983092493487;5.47327981941205;26.651715753996957;8.905972663426407;7.802017235733199;19.334736296406664;44.425107236288284;18.208624102225894;23.5031445928002;9.769397278766899;20.14398733994386;36.15003036803151;5.532818570330944;8.298619244057706;10.39174241421712;29.937244584327185;9.26596998706968;5.932963002799815;22.001086003744813;10.829012323445193;11.220683164708323;20.83400985396625;11.384402749461163;32.8137221736898;14.788350692495415;17.78464081200314;42.78828807498731;11.37408156749102;25.309347279948696;29.016880857550817;8.954456049350652;35.678895980125176;13.71906457897195;6.799545633727752;11.497735598719268;9.849244130158702;15.60947671343861;17.568180024853373;9.536442719028797;28.352218931944545;10.66739068446743;36.3352195651723;12.274382261789443;14.964810701949853;7.233034681581646;20.61089418804264;13.079333301051376;23.465058967302895;40.18199593746495;10.865560991676464;9.986550682143728;24.79433152738759;16.84403978242949;15.650522980414246;15.043251962173514;23.02642630689183;5.4340428778873715;22.5691225102504;21.4297751700429;24.066866155245723;37.6578263752248;8.34078489129257;12.293803702169628;44.316946095131804;30.741963254408006;37.163214251067515;14.350198989182907;21.811295201558053;43.70869473150966;22.783324292455614;13.130397930269908;6.595748625507572;21.361625852382996;18.416220657177426;24.44656945817779;8.251345006753388;18.282537856726456;18.754719187699013;7.264566431028298;24.640663024706132;16.706147724568094;5.723517912262236;14.561488772186724;34.94347149092613;37.109279166259384;7.852330445320352;16.14034665920563;42.43080538263885;12.324273150316479;42.64403581716771;6.9330161711013;32.267701663391065;16.05798331049;23.617260990331527;11.883424611019986;3.330848990109277;21.130289114453653;4.954395663828552;21.236840800729052;18.110537990871602;15.154720272389621;18.056854830326646;16.356533380593188;13.689599030900373;20.877590819027887;10.548535259111864;32.72082210848092;41.18513840413906;26.76025172939827;41.079944420389744;30.996019570427645;18.265148037867426;5.335467633265881;21.45157460451283;24.334021890333595;24.218520081151006;25.51651288214969;10.343034810811668;12.482287058410488;21.220434875432897;42.35013893717184;19.765273364546395;21.904521822146133;8.670757996033684;11.78631888330793;5.178872374932893;13.803545455362192;36.082219923122146;14.30850233622107;23.054009474748266;13.900330010729798;17.70964087669404;20.53705090574014;23.434040323559607;45.3418388525471;44.52293237084519;20.99237541127359;13.685790162199382;22.926075812964918;28.05315604626508;11.99312195560851;37.88967810247904;24.035702376148702;11.164795756420753;17.169839154441263;11.566585116382138;41.412863981111606;42.45737091057771;19.782814576050413;9.95277841912573;18.53257268814354;20.488442780590354;21.376012387520664;29.45541526178117;9.860033603611543;30.55205871153784;40.30785246299695;37.452619069914896;21.420036553150698;23.508415529029914;13.265063855007403;14.86914721553489;28.905631612273496;45.96608407092748;25.38306039233119;24.072904224587642;8.5417841002598;5.895909921781885;21.751730913462538;8.690053354123283;25.1367758691049;4.959125654530303;29.943934983606045;9.045139746893296;25.559176877617574;14.658184499696162;8.047168935159071;34.80254529414972;15.863536007390842;45.63222347943381;49.426418353927474;12.32063975295136;22.023465965328086;22.519479505862584;28.810837510191437;4.338805246094952;3.00418563745094;42.27916710534295;16.547005872552155;46.801538321056135;11.083619572781222;23.554435570575354;19.149427808766223;8.869023436318813;39.46227337510064;6.3079290428419705;13.702778074512999;36.47189310573022;5.5350145853905905;28.26969727270605;19.76958437837153;39.33961192948169;27.71851044510998;14.587068711821056;22.565431844888096;20.87817157299214;4.601251705650705;5.981723955830945;21.439029147643414;18.124327300866703;16.680881300885428;27.754917703982112;27.674960761132734;20.029809271436903;48.45041622838593;7.056091095540461;24.732218343833626;16.51854367538779;24.068075193362635;44.95574382203512;30.192580873741758;19.467215722504886;32.31613206876587;17.48701024810266;40.42114278301955;21.264276965004125;10.504404550527633;36.318834663126616;27.718257346898486;13.001710013810152;43.90424419434408;23.06521166070201;34.083653026047564;41.345585502344115;22.14546556334801;45.22451567073256;14.775036046094622;20.70073172966619;20.19687557839819;44.26080486460992;16.764237495010143;25.723479634710593;25.780495152756686;37.38714051706561;18.742163957417223;34.38587581241996;13.155618998463481;30.522242534909473;42.139587985307095;5.915304041143178;21.183461652197504;11.180726688493946;13.872576934377383;30.647985173956183;15.182009125566564;19.28529108301957;29.996300843163116;12.774548661677422;22.511382736956097;4.511053130226696;13.164464266965897;29.66134591229045;15.919127520976149;22.925781851949353;11.344473533412149;12.68998479061557;4.8594382012048625;31.781260845040176;10.94550422523383;26.33897613584029;13.783064747163197;43.70985133245411;17.845899580353606;36.25505182693045;24.18945360364673;
36.06336488625855;25.70662000585688;0.0;14.637166755338724;16.0196936867152;17.53799170450115;13.085410857571278;21.724989643570506;31.0496101575561;20.319795550845264;17.560491444338368;22.657123670253373;4.1841315675560695;33.96321156529465;31.904283656316398;13.399787065386734;24.83859167621905;29.603271049595627;22.259088317849525;14.715296007971023;16.35370459460429;33.75313970117919;21.422278948994744;18.226611065948006;12.917816104430752;24.299973417039254;32.78110537362508;7.7201298460713685;22.715847625606514;22.932440972526194;20.564973356540914;46.6175050270428;13.25206081461558;36.20391652807623;41.42380772037545;32.81993851292585;40.8090983432768;40.42991977681087;48.88321076540946;23.259741805990373;43.73309563651899;9.796111329291005;8.609437106020081;30.56087646452491;17.29852531886891;10.046254240049347;14.801720581918584;15.582953839000647;43.95221081011084;12.266599100355808;29.153320659296437;3.500758203590015;31.25779769777533;33.839382669159875;9.576449539721105;40.27465434603366;7.176698907488096;12.776717535324163;16.29118250463426;8.648479016394143;10.426249341998995;3.8193621729660925;3.593488695957117;8.350031119141372;17.542893274250716;7.379460106445708;34.44254866193329;34.712986321609904;9.79166541696163;20.858459825132254;22.103541180974656;22.09090910822014;21.067343819107997;4.287166435726795;21.654522458441175;6.840591133900243;21.08053068203932;6.882079016701858;36.46376532370934;14.102661059187854;23.03294795297273;12.47025935184905;32.964606055122566;18.28861646053292;41.69574354508615;48.47305848466195;11.385059224742127;39.808840984783416;13.034985965022328;34.73132848088836;6.798670249440097;41.9214781198465;21.85666596021596;20.579665149213312;25.992301117849454;50.35673305556364;18.752072279382727;29.688742607546285;40.40967377453414;15.915052845925173;18.800737231717683;13.586955205599333;20.42295152025092;23.765502075754807;16.153882506118425;12.226956112795527;15.786472393977151;16.83594518408276;43.55790291028352;28.720310459905715;11.102806121015231;21.193142679329696;36.99211222746648;15.493500188649882;15.602771549910624;36.85229990580438;28.712817018424143;20.664876359448815;41.80223800785833;34.3507348461163;25.346274624233548;32.86989142042009;20.0375664314113;46.73529839937507;17.415390951481918;30.9767029256203;23.15940851946926;12.171597672214363;16.903339987962788;7.601999516468543;18.859304065936872;37.09310743946393;22.84585770985123;36.72571334619142;28.561372072728805;32.80529931540673;24.606346123159533;19.313705277368566;7.245678654705708;40.21984519442912;12.387442700527517;46.88349365953202;13.193444493946872;12.929112767334507;44.36526873161254;19.044969999499603;28.811312831969733;25.145810490641676;27.375770616175192;42.4325611264878;25.429936561132763;18.76596861417595;11.895437907470072;14.925977075765811;30.10055351677001;18.51565599199817;8.314995708367588;18.077515513006723;45.735159755497996;18.99215031078577;5.279647290093028;29.68389158395498;22.18792922978866;25.16965781710721;40.716595437179464;17.785231570753666;16.29399903930738;38.622700221321644;22.28978783603087;21.34843785594314;10.807644778098362;10.669307615516768;13.869244016758724;6.778528275299655;16.403527728988088;10.955095469937122;33.09206431640564;16.547705546511683;26.635375224935796;18.971088052217155;24.331526721708418;22.068584975586944;18.759780407251125;12.452430975939746;5.757780612651085;37.05327449849023;18.430265486556593;17.62594025725522;25.80973588080125;15.45545882603981;23.98315467636707;31.344735669254444;15.526144827429897;21.92815535304613;44.570547093487974;28.93234965084542;21.935414728588896;25.43491104159588;8.020107738487196;16.175781070489066;13.934073504497672;22.77437408507067;26.540509509253376;21.1226955206213;3.290044197101876;15.470310596990977;34.168591955712444;16.976792300590468;12.606685617502103;23.247536854056186;9.325724555977134;9.032252182021855;24.0476877544974;19.92798286124747;2.8287513850991655;20.809393771568676;27.121203234261287;20.966142278534974;24.66917196050631;4.781395558745452;15.39276976481725;8.24919837947175;19.581284727463856;40.42124013009939;6.2398170258866665;21.3374340902786;36.53641606063167;17.45211991320619;41.52076348467133;40.13817763836956;24.08311538719774;25.873018321690733;40.64866520115943;38.88609574863054;5.302908751637524;24.97088680271662;20.055586404554152;11.49042733755808;18.143628408457793;23.082115098810895;20.82531283264086;8.307316748917732;49.99181314299938;19.35131915936241;17.525408581906937;25.128605950550266;18.268143999468204;43.59877456396998;17.525509737157428;29.827173327333664;26.229285178718907;10.026190882719856;13.257612485579317;25.507536505679553;49.55047569817126;11.706916946592541;7.697055018713853;7.745338589348126;42.91291200542794;26.44081234169936;21.231613522940886;34.00152069135089;45.54779435905223;8.776306578355266;32.909222427411244;29.419357012105483;7.989063556886254;2.736554233521138;25.427854597187046;44.6840218129645;2.3138965219937004;6.721318003682053;25.079523940552836;46.293854286641086;15.080577870056915;36.028599109383116;22.410681874597092;40.602690939891545;13.821219832696219;19.52513559294114;10.231838080806652;18.236019660344855;34.336909743918895;28.65094180729767;26.524237278692954;41.58315713936423;22.427182896894013;29.06321294320426;36.274932464902086;17.619219986019928;14.033419462530446;24.931491602706743;28.123055965539436;29.228835251638323;36.257137961281245;25.5438050767402;7.588493865708874;26.58083420774595;24.195686330033638;25.02398691774548;29.285036652195057;28.129589826946365;9.763301510273404;13.692611578013144;27.790797072339718;8.891013558683518;20.405729376571625;32.06636217749514;7.650913328163877;4.288615382895703;16.2986537618796;24.734906125019986;11.106063256632686;40.84794379375737;18.16778812214861;28.56670056479533;30.54414290081417;10.29618671805309;25.72713764746453;23.121180347012313;19.970594772007566;32.44544230772678;27.159474829885323;21.129968558651797;38.910743743299925;10.225803225600892;17.865066684298775;14.84242692546046;31.96326797436583;12.492555799420861;44.08638672455108;26.053192877686225;7.811937680305162;42.39447824843224;16.41502807240836;35.93611878920676;38.46183543057663;28.040767464278456;3.6464405816176204;16.431319944281345;7.970955689875853;15.490909265862841;27.721220816596368;24.48337483917224;23.279888110870907;16.336150273716395;31.18067868223419;44.782161210589145;24.689085141880195;35.02710024671449;45.17869474557964;20.0231653564064;6.405573496863426;12.396949597022097;28.58523525153243;18.358929975937677;32.87180287579759;22.40927694451498;23.554103444703127;11.30938692676222;21.24466231916752;5.7065907963627405;38.269573441702136;48.52889803777554;10.299608324936257;22.884344614396674;6.438270800969569;17.269478139475893;16.631245450643476;13.88689755358527;43.36260856790514;11.621380142495902;27.288640988565056;31.683677231634892;23.69976729165073;22.728740573649365;16.02836145415154;22.449049178106474;36.559230638519885;8.67684901442552;27.94915240278534;30.72750812134183;18.541838191049848;22.626377220250628;2.696041414543013;35.31626399718066;38.23723635879544;16.466127576194015;6.8610509786159275;25.916715060366393;15.101610965974597;31.942561518148853;17.4530309275925;46.822363777418055;41.761184155485424;10.320670552756491;35.15907337026603;7.629548225270503;13.174176243051724;18.26425616801743;15.296569952366852;46.51728740616382;24.616187071183855;21.51955089642271;3.6933479261102784;48.23850775370992;11.270230263209589;8.024319003026877;41.16234029331623;14.538193988225132;37.64607913164756;27.746706850657198;32.144388710903335;20.94298108923943;21.236218246021387;32.21622145923659;21.71050858359799;21.170391734250067;20.16780521339361;29.650134462686275;18.632782619751087;23.20924691990747;10.769201352137022;25.57166419200473;39.599405910646205;6.895754425018403;38.58246547734745;9.991507536090278;3.2692161657958465;22.841358784836597;11.317771529621787;2.0982671505573314;17.812095758872072;16.867573808484003;24.46728221344921;7.460861364453409;30.350845554749696;21.938435037428754;48.83864349665225;9.361353360486929;19.610343230664107;22.839917559980897;21.637038213719297;21.499702771173737;19.15528706020226;18.09662037274894;35.96420199996564;12.787623024990436;15.43776460567751;38.103903021393464;7.0338084033759065;27.652628318088066;32.137399379122165;13.748298258023114;4.906435900815886;9.11563240457558;9.699621946583527;32.24456346097644;19.213781154027096;22.678968944345684;19.61869885477941;6.273971112531891;17.5573174442151;17.1596035074517;11.745638092944388;21.28104813318937;12.38057825355935;3.113500674597478;6.874152610051028;14.79991880236059;11.995218238532491;39.72986748675799;26.362566398892813;25.308147294985837;31.526871521185058;24.684865330211426;12.723733108543072;30.897042499225524;15.768845546654092;25.33703078962287;16.13565355005011;18.865008981577326;11.024056249605843;49.15392724995677;41.40804514095927;28.06922252720983;27.262582560224246;36.913635023462874;28.616575714221128;6.682068752090047;18.826166524357166;6.308115415035767;44.40538954912313;34.02346028148329;5.3535501044370974;38.398774518526665;12.517965284655142;19.980257739709483;30.62098135682399;12.050489730176592;20.565514096028213;33.63227373083041;35.67559497860129;23.440103720336648;17.297957473118505;31.700607877021056;28.01702052105977;38.69273314452737;10.612297399695068;28.414499425373652;37.17802771237577;26.815295966268444;11.698462808148504;21.951163774972038;16.338841038981794;26.756713543148187;36.609746750830915;19.935165385620316;44.44032903902723;17.875339180463392;9.043919962161606;27.810868332522727;19.814347931684022;33.295774824471415;8.472177179261953;15.435047651520502;16.52080212429075;21.274786182243723;6.068162073707584;39.30698491434956;23.227262385590468;12.702287096010226;15.352799108214928;13.506756732443911;5.422995885439426;13.775702499577037;35.84099842014505;19.29435466558329;33.260638700409345;40.01246915467021;16.426325329876814;11.406363311636655;36.65280097577789;37.955690092957596;13.969125566202685;30.45317922995974;35.3976057592395;40.644518502025676;10.52427757358069;26.521973497238147;14.456582824113095;22.879056986988424;21.53375532915467;42.80522612570588;27.037622815541642;15.852550723228417;46.384298542361904;40.20163033038863;19.892539845767537;24.406271898507473;25.217682533350594;34.238182280009404;38.892095144715064;16.358037643087858;35.204589011086334;25.775006922905906;42.96966819334275;23.379977270387386;14.365736918102703;33.65039153941876;20.36564738407146;10.383539173717462;16.13745694850382;11.261880080827837;44.90334056361434;26.145682270944594;20.7583428912254;39.36224299603845;37.815092924713255;28.283412457972734;8.574082495506996;4.660295792571645;22.793156037150656;32.046185500351925;24.526455924720732;15.86488593671141;9.926210292929358;32.861121271125654;40.72436628387022;28.393171349881463;20.966634122043043;1.1255725879528844;26.253239319398475;10.464595685537843;24.22157940249408;39.05429834237644;27.27225475858679;17.931293033979383;10.263075491973323;14.205785224375118;24.876447321044488;38.171014701688414;14.074710739506308;9.116931501100035;38.556205392177084;14.025044762102786;14.527387240514983;34.235715395906645;43.48865941263779;39.302843573865694;24.288590540938127;26.1641383715012;21.846762487624094;44.605807553389106;25.016405507900853;17.804903021592086;34.956694623842296;45.03038633584931;24.240697683970893;39.989277492046526;15.953966087146794;27.646037842068054;44.535780418452426;36.79765304877577;27.683724855858507;20.374506370159008;25.668546771873828;7.168124018067647;23.409733389361215;40.8264741623028;39.323794134300805;16.417718869193997;43.056342065648366;37.19290533866087;44.655752482018535;19.4687356628453;21.908140665432022;23.219145531270993;19.806917639818362;23.773967573381523;36.542253646214206;43.07928453769096;8.606734377823729;14.467898673350284;21.65497828887269;19.967449508563444;19.0045120736582;23.262950440116622;5.802165229740208;30.429344467681574;20.588580122971557;36.2031365708022;23.799600857577346;37.41630339623624;38.796805664864216;11.157039363945973;29.848030266625642;11.914480422748385;12.550039306794623;27.531888234562608;45.48097614515748;19.366078424163305;10.622869748587014;11.92439893179634;44.37356884893088;45.862317825616884;19.693894066011232;20.866125122361492;42.53357358901415;20.90384100561651;4.569670544986699;20.82069278733199;45.02504272471725;26.537047993906853;23.57717793386993;19.598260539090372;11.212343978264974;29.91573772324336;27.24598815766288;7.0339313383763695;25.864016444653288;17.961219747677955;14.277984588723376;24.58982177693521;20.87844894902293;21.263765353182645;21.74570422922303;19.102027210991007;39.22201674350699;23.373943710962784;23.206584797735257;12.414897895847883;8.34890321593399;2.8676103721629724;25.363252771335976;34.937855641323864;12.575593397263207;39.71146361670934;27.350081408497175;18.994601800391337;28.4246391795507;44.28530404894825;29.55590119695764;12.962385047078174;18.025950050061898;29.307942046207863;25.136643234113848;18.92299253327831;20.10255131807702;39.380967309138285;19.822601806399238;28.35049922792892;17.83836326122228;13.736405385600289;17.629875139240742;25.324919742157235;27.601469402216704;31.685158902396832;39.84336166611272;18.266111984407992;29.667163423072637;40.69117166781419;8.825748624357004;20.545830231347427;9.752482245886522;20.19825023699361;10.306647520054486;42.91923099446237;30.7649380030208;16.93855683960482;19.980567535072364;26.33070097255282;51.14622708568681;18.056688538031977;36.4620041665531;21.536253743806178;23.707583461736654;20.475278748387588;30.14766708827127;29.37924299548332;31.28754765416844;44.97664982314378;32.4168329949769;0.7075442683531589;11.62485144473984;12.314901509385027;6.626325654983241;39.9058607012571;12.036739368587025;39.39674731221662;17.600978834214317;30.59387812696474;26.680098407349437;17.34382106191846;32.13833042904823;24.75433511830582;45.269353510682706;33.19435138082509;19.394590070782066;46.76953771056443;13.89121387639632;19.352792327229725;12.607048881846193;25.026552492128538;17.546454598960015;12.214070755049258;18.959239576356133;3.4648365456394985;18.30045351015955;23.15372835306806;19.31911890147822;14.172826135872976;4.42814672589361;32.456262177036095;19.45488859871044;29.64047918797186;38.923024341707645;17.785609357350495;39.50582454010225;6.871309330646236;43.59544479598732;33.693878845431925;22.228584145065906;41.29935596184758;35.491231508954726;44.6040089634103;30.697757771071718;11.662930787001459;15.880981764100234;41.05982426315342;33.8214385100285;13.69500650248734;15.484166503559786;11.237636254908372;28.02782564599001;19.859055808826902;34.85870813909841;13.801771841524943;10.010313430645637;36.16562929441741;42.390975781097744;40.06810346164508;17.131841149455212;45.34550844921118;19.797446594437503;5.165022416189969;5.758749390813776;28.463516797681844;12.776008669053596;22.202904951875233;18.639214534587445;26.31531742451315;22.587484555172548;9.141437448329436;28.26294934294791;23.30420187659134;8.203158548291421;29.325955023179095;24.510915380941174;20.950084172902766;46.11802276168897;11.337122826148661;23.26791266248124;9.424631859767084;21.46160494884059;48.49036203368623;26.018196037568554;44.191633829276;30.55973334981746;18.700598162993263;20.566507569215858;10.89156853126502;21.379387688585208;18.213120238510673;42.86970123729688;30.715119763367912;19.4528452838868;4.2596274207553515;8.07222684661516;13.047407094868706;33.347939022818856;12.902705387453222;45.106315472018316;23.494693214948228;45.774354100993264;15.091461644912274;33.584817269593024;10.630132186699115;15.37213373330064;10.120143011226464;42.596395976464976;8.624293960642909;28.74131150995043;29.620712968273754;15.8128485909835;24.997542621870306;11.79243221546494;19.973456593098184;13.184312714656668;31.342783474243333;11.338677475837802;19.85666487873723;13.690425758856929;10.821832325335755;6.128925999070528;25.0058167686903;29.03349954410566;34.16051897954731;33.055454302687856;40.57509969428418;44.11298423579163;22.74057561784825;20.961973416863007;16.042732199462662;39.449330408182924;10.720266857477247;23.446923921615916;15.142113994218128;36.27185761878393;19.166181975699452;13.310360560926755;30.040884965511047;32.79164029337309;19.561927415389967;17.518013530704067;16.761744381092438;23.809997161133303;19.661687493129904;36.32188013309723;46.212243512297874;17.23567924458505;12.957520828497687;33.11136363375772;35.140521606571504;10.182958038697448;43.22894442909466;42.266816604186666;6.594438248281593;26.6276557444215;13.89276089456288;38.57901785669703;45.57647928030484;27.661474316724725;45.748003104251936;20.93552134234161;13.421776024188;5.013382041743697;43.886407135559615;24.609016070587998;17.779750941761797;45.289660095339485;35.10297565312359;1.259290454845294;14.786529881801068;19.96502221963458;15.034973269106066;18.65249199583239;43.0953063952793;28.335045073823792;17.902484861338987;24.953428979626707;37.75738901511437;42.49308004096978;17.197580431235664;36.801758150544096;11.248109013301262;20.45351993340715;30.199249261198553;39.231010983135334;40.49338363737052;22.765213158472793;28.037583687843927;31.441731971617365;20.680865776531487;16.474540265218508;20.87619028207587;40.22474569806237;15.368607718198637;18.63998822778292;21.13625433400916;15.49670830143924;20.952838370303205;5.293837705578538;33.57691935264953;7.666435877664287;23.644492703658127;46.47367450079207;23.549193056857685;21.005373648372714;41.9352491304608;13.421313025768905;18.627290331627847;12.862693465836925;31.853677293262248;28.937605911879835;10.37975529205908;23.328586819521803;16.771407069249946;42.96548125274386;17.003132573393046;16.6880836170865;28.190036854388925;26.96726915775495;19.029483338733787;29.445396638142604;35.86156943641733;20.62847183109212;16.679026565138727;22.860077862998455;16.153669669539855;29.171915477741383;42.18576205659758;7.520616512356136;16.79721174355897;3.131919205321335;12.298324901477457;9.568704497062543;24.88557375226806;34.70867228089534;36.22136209281222;19.27928169297111;14.715573454186261;51.44954865822351;13.688700446539148;13.88528803587405;30.585094680235898;16.678178234305292;26.002682451990903;37.49166744060831;30.694619218980623;16.305799222385538;5.498577869061104;22.825265094508634;23.914232457885927;28.730134368346015;33.79234511317221;10.541268211995208;24.57858857844815;26.744883606863272;39.1736419068604;19.081501388428112;22.502446160892646;31.45482214883209;25.357140162275872;8.548143110354749;29.759937781873255;42.616999947851326;31.681355247397534;9.64006061663303;40.90648679915885;27.2593853808625;20.8202428323188;30.259372077111916;24.530016485525746;31.90105452117848;33.915220243414915;12.246736508634847;15.622053511988131;18.749831045860702;46.88549128979013;21.257424952167135;39.29218249731054;4.057891071014066;14.677998943190529;10.606916615825543;15.23706535700182;29.185066597641587;10.336475628831844;14.824036919884731;10.50412243414474;20.189723614529463;43.09042480168383;44.65836938209664;20.688137671651358;24.755455295612524;30.57292876294242;16.52124272086498;27.5243440729765;25.336471635273256;13.26041675226699;24.491737683567305;10.749221310055011;12.751663335743663;15.885334377266213;21.4065905868691;28.40241353942245;19.203964915406058;24.351130710196742;29.58050640640125;14.843372859246667;26.597250038863987;16.53749246728325;49.339761989683694;38.54641335389748;12.160401369029204;21.70804279511007;35.822499559963234;12.770096750464239;12.123546410721596;7.38057033048551;27.137059848857948;20.33281590418589;14.170544233297093;12.132816089538496;27.994324405472376;31.698463008990437;3.8205993119363115;22.665851094241074;16.20544267450665;21.790762728814745;27.36105729660442;46.511008891118735;37.43099931831016;6.097125096392455;10.813879325398835;7.842358535526366;26.12680057836915;34.4324073360944;37.817523862315724;22.77851664231518;24.88334906252067;34.75458096413973;21.322707453478355;23.491761213775575;46.33674576481435;25.892525267689507;19.181897480606658;10.55626780997791;30.59450835308515;42.42289330023536;29.06276449900144;10.259867216595199;6.111740865151791;5.204091867705062;9.994257985612723;8.321054177009074;22.59245367487463;16.071962378955142;25.584868732271964;15.121078293923238;28.624358138750207;17.615653419439504;7.6978908161804185;22.96798868587917;37.92881055670886;15.351713220656794;42.631733191751685;18.617217300818897;20.23338023882918;18.387224712762343;25.187706408853735;23.110991134026246;25.905417681209627;44.380483249329494;13.809245459597134;17.140859134339127;27.790832745762064;46.07568232175129;28.65442744666051;7.744046670707034;23.51705362319278;44.703681862274166;5.931676665598159;34.59951563416231;6.959106288284093;30.00543532188313;38.025262737882414;17.650967076269684;15.259621217318927;23.972567501578425;10.771367559595877;20.003944341122352;18.398576756354917;23.177460702386124;20.90165476995168;19.66597406574913;17.86115323508401;36.75749243886533;28.158442598464582;9.287382347229471;4.272881469142564;45.60739403914123;38.29900323817147;13.26112028726039;16.79917719062954;6.875412609150576;18.47274803520801;13.884693292036362;7.170909663136883;7.6249303930951084;17.392577607103483;44.87455110107177;25.530829217126037;24.33874799407555;21.84279149166322;27.096181394367715;6.200833860560212;29.839745558298674;8.347219495802634;25.075383991698246;9.496745949541264;42.76099766651223;22.931292625436996;12.809884166286967;24.155250430578437;16.317901389094022;18.314076873770375;24.861615975587632;23.068994139349297;41.01621644756572;22.005906353985093;19.7389922001569;8.083557270230443;4.90261183193317;17.09457511429038;14.029316667332346;14.20525102344325;13.26309604434338;28.537690249615572;35.35446898402906;8.475592044356658;12.891984789658043;28.83151791544479;26.736177181589923;27.504099387896844;26.458233234204954;18.465124001361094;41.8322611689553;31.666671490874332;7.329757506923987;32.12583683253752;8.889699137645147;14.703639032328457;23.533960175615455;34.93213723838015;33.93467519817821;43.99944051132548;25.026986488845196;20.406397809880495;14.833221513204794;18.40597108532115;38.36968956944618;36.233321769470905;11.655897180445567;12.40201992362929;12.21779522984327;31.968846579994647;21.643434026475223;34.552484068174635;11.573574904081239;12.991941592358382;30.130799770225057;28.40112376658492;31.429703964227926;14.0505777526963;36.83678528980222;20.001621930055823;19.70930272188849;43.66177480004998;28.450871107129103;33.18319214615919;18.16021139536965;19.6639343193548;25.480377617868992;2.0349782043622873;26.193586558937938;18.566355904057044;32.809625318285356;17.031284339994325;24.585177439891694;30.95809074195124;13.828619568840862;23.586999400288697;22.453537281736256;25.05010854461065;20.26288940524335;35.65880335735592;38.07304973936898;20.852571052164414;17.55128621240001;21.177222512473;12.824665064101147;48.054489579557654;7.849468632762189;29.565665805215282;27.72194323827978;38.40234177431093;8.007315609379319;15.929497176592974;30.008160588422914;41.429964855873244;35.038937067569954;23.361700153372716;30.217296612829372;23.486613126588498;17.474409278089585;42.0578436113272;21.632262633881492;18.494611108653828;42.810690713462705;35.07188367423461;29.810124973054556;10.797152519030398;37.93099680492738;13.229511852635042;29.965454457176985;22.033184271462847;23.439546390441986;44.5940164268526;15.883949016074954;21.58750166169894;15.489497946270136;39.18155035653913;17.833937124327562;32.60911521590302;18.710563542193345;27.40206744131914;25.038841290640352;29.62916795830319;18.99038712456462;12.903842527505063;27.921444632528285;13.237740211428127;20.835457032808655;44.58321213195723;17.46906335899806;14.710966121916389;25.20497373543802;8.52482322707383;22.920592170724504;42.37437674395543;20.137632038130356;34.93863045227337;22.218390144030238;20.6462997672182;35.07846966272941;15.282488462970198;30.135428547408033;4.262317286093674;27.736637847005294;21.201017551959577;2.6736859870170724;44.03843605329932;19.881182280717994;26.636820729530065;46.92554122553177;12.696064079792512;9.623771022787034;11.811714172327399;48.40723494522748;5.95088403262781;16.485457199985262;18.147399596254157;29.58900109898888;12.611198163311096;19.101038576157894;21.71635011042126;8.92375044855894;35.05705514667642;19.984522675776233;15.836414230220278;43.751869184105644;10.156980582039047;20.83652687148212;21.416996570596815;34.59479973640817;19.633633990674372;11.374083497014594;12.245705882289668;41.08097644112499;26.363036681572762;30.629596193626448;45.55538856155725;14.86123921425143;25.63354852539895;23.70881154516619;7.373463758727298;17.804380525824826;12.591268828531996;36.027289726663234;26.76857933973014;0.9254920656213989;17.731851702315055;24.818115028132826;25.27361419379263;6.850254941479058;23.708135460431;25.030050151057775;24.160969508181555;29.475231284417994;39.89583514444476;49.0837037912451;49.8051855728423;10.13926167565042;25.94498238770229;15.976221832188894;2.670080408293701;35.886048227005595;27.17738306482478;32.60405262856811;44.568361132922185;26.021496879739345;29.44896844831941;25.49465084550556;28.257229701355453;29.902829523204357;27.005592339956266;30.2576410520295;8.017987700411535;9.202392316438951;36.114181564829735;22.264085284596653;4.779353231397134;6.310623466048677;26.207704940419315;10.097099431660938;11.812913347732895;23.93273560027134;34.16613257822872;7.390837620604204;27.491791076119345;36.704374791580925;10.166213864534331;19.00181970440788;40.24466766822221;19.819781599977194;8.356994673266644;23.533952750899;17.489219689703788;22.00651990711886;37.01403066247067;33.44097817727934;26.933011762010285;34.549446114142235;19.932229799707045;47.70099844449811;41.97301950018124;15.523905753491352;28.072408109085163;27.384096529006175;18.480078839277372;11.647981824382242;27.14450749779318;23.208002253521407;18.187845348980353;10.052383513272616;29.827270348477864;20.340776160050385;23.412051025227157;24.41991156552363;19.14408865440115;7.966695052826733;28.795638168440128;19.344571723741126;15.232060758178486;5.48505222137013;36.1772435093163;7.877232109219541;20.619569300899002;43.154636743494486;30.409463582683873;27.394351333321644;36.77301732062255;23.040901450435925;46.02749617383528;15.846188876788656;30.721351670857025;39.29398329457696;34.605451154588046;33.34401489131466;40.62427078683988;24.1170836453944;7.937188146911525;2.2539123994315076;35.20508647576811;28.493690035019213;17.68918341413079;20.452285006530495;33.89273624218558;36.08229884872617;17.176618560401756;34.598980420145196;30.907218236035963;23.6833317152813;34.56380028234545;35.73536494842891;11.972086450373972;26.704907822546176;9.167514429784537;27.602302736182573;7.9232606645270645;19.237208946070623;27.837247451204885;42.661443525767304;13.231999226820474;27.64465495542738;10.027899710604705;27.252409780779484;21.571309006940577;33.08076676102986;24.176027757832053;41.223595947367606;37.35619748187346;19.5982645147729;4.758225429596314;31.27329744516937;11.084287884674685;16.45163412256577;27.492289648824904;24.953845969436134;10.949703631610733;37.5645787792507;46.26547041665314;14.475960607440651;35.405051783366375;19.10502206375154;10.855326891659672;20.998706543571746;35.93634307056688;31.14182820910692;48.659030129087235;30.253292885389367;6.800160959202355;13.013426268535632;4.3699344386275305;22.033489940906975;31.699594787767637;28.44303000112326;23.26270723389468;20.600477151626823;17.039813902696114;17.061749320027268;29.66042845268334;18.338064851425717;15.98923916788305;25.965269324398477;19.389287679326706;21.582271794196018;8.815586608424413;1.7587514198491838;19.30137379937043;9.464272168999491;21.556866995361368;21.23249183236971;15.787450112151967;14.480774283918102;31.423558108745443;19.91954664332266;25.565936841005822;22.606703931265272;18.321811484501392;15.538742549645958;21.457912593953512;16.587060682560587;26.641801515442765;19.92652495908799;19.272504633653593;14.77727787004928;22.025805991445093;36.477951145638166;25.842519289562585;11.288751858501037;24.54289170649288;15.620655236355828;9.154537123664017;40.68128246098993;40.469012562384286;28.951826086661583;17.78771396456295;26.09364574600568;16.75087676630677;7.023506277269462;15.516836076614705;15.938093680670079;28.573486976403444;22.3933118377608;31.83462780608603;28.08860178116046;19.12292843731063;21.76034424621781;34.60106326096607;2.194244862299649;22.300243591909993;38.188878749390206;15.228720280705662;19.464300065073804;41.76884390234391;43.46941728144779;21.735375670604995;22.968906635925702;25.116194543455016;11.915069503891521;11.468859049710897;27.541065096136418;4.172533373875667;24.066588520900343;23.712869715202448;18.735227915842458;5.935726770231674;21.492820478346665;27.822063714230417;36.295978914055695;16.153131183662705;9.286800234378049;4.4722402983037615;36.030791989587286;15.912766291363665;22.630291225982212;24.726296857554026;10.805398649971668;30.730619556871368;16.79209029224056;29.02430485093657;43.94076368035111;30.37169683922566;25.51888002559027;6.372899095373832;45.73697679967628;7.44490029717653;17.703413464732662;7.7640294806003745;18.07679365088603;11.769653530922346;43.56471695753809;43.99383383386206;30.481238362159413;32.784208428967354;44.18032128807701;20.26743652619216;5.3847342954812145;45.89891611300052;27.392079066235453;19.83126386733282;10.608827595595287;34.27999983825641;3.351547481094549;20.950003160489544;13.507319060441178;27.840528359640913;3.5979939142608957;25.63845371892519;20.04872155938968;10.981522170849257;30.483896676328662;20.463594212384947;23.97295865211705;37.92504607468328;14.511209216643945;5.339817265305004;6.303144593969081;21.383493661539855;26.708373512589503;24.819045844203586;13.734217502552626;22.89165143218761;36.78885284437661;46.52213819094744;44.82250573303342;33.513324018070264;17.591438897876753;19.939182516621592;37.76540466593283;23.6034769133467;27.184918435095323;6.7129056791134545;11.004025379942496;25.987802142361634;7.070074962490228;36.5793185013563;41.80350567364062;45.876495109312444;28.692533913590893;21.783777002696343;42.61340514001179;8.750042271641481;19.90850260684584;45.61956582151807;42.17614670095567;8.57787937232666;22.83700532045136;31.092817138400942;1.9831148025356726;11.736521386289766;14.64316656015303;28.0430972258802;22.083278355387332;31.477873170696526;9.756355517033475;21.723125349836526;15.227158517205906;46.968097488186956;36.19157534202709;11.500355845977685;18.414345960076943;37.4539557622497;25.650905718924584;43.074783915773715;24.562030605724903;19.488424248939435;29.73636706993806;28.958364587253147;39.97849398817316;42.18699754090467;11.8909871490241;18.898396225485822;9.050202485540497;15.600911111016265;3.34891583659943;25.611781101998723;16.451814433242582;26.175619076848694;37.60103734701529;18.954564248672487;21.957917627091348;28.31507861892572;44.57933003095074;20.1380383582483;17.734563642389418;5.298102442984387;11.39017798127662;7.8123656186991415;8.178176726743443;13.50495806075467;15.687891504022838;30.13661723866796;24.48185279952372;22.380520818098653;41.49780685965769;5.798723096782341;16.040660424931424;18.74650092437507;21.54355012826144;15.788060522724322;20.338765926135252;16.47047127850529;26.72694021949602;20.03967553705492;18.509671970726938;12.365640886699317;2.6931367156105592;
48.57020735887446;36.473478401280474;14.637166755338724;0.0;15.805767911538199;25.98670237421886;1.753843720889164;35.19443938557157;45.47715582993777;34.9375770629898;21.079056197641535;26.126237786686293;17.782121883161974;45.77648797020862;40.49310906000702;26.67415813396516;34.557682278751344;37.62675006395614;18.601609562331507;3.966540362069297;5.963860883238161;48.209766636461886;11.128047449998038;7.57222119388469;14.587327179367087;25.994986559190764;42.416227400541004;16.293485120719556;15.469814994768353;37.36838282536633;32.82261635796154;56.94210764679138;8.5607999074744;47.190754111555016;55.489281292512715;45.953253471377195;55.1044506301313;51.85842437703112;59.095559362952656;33.63922283462531;58.01472287792261;5.903407705050357;21.388891152340744;40.73121252854286;6.1561625648284055;14.319649441736646;11.002936163583916;5.154086083335634;57.94554530299444;24.916108376799375;43.59158400123717;15.961268908872315;43.33106306817328;42.90711925277401;21.252653034605743;52.66537883124861;20.033695331287213;14.464548055616687;6.121165450591335;21.53786023417944;19.925413582587506;11.067656528713751;12.26442462526184;11.589126320503974;31.98754712243389;19.441331662253777;45.96914605292598;47.50166891819153;5.498069245828763;7.762162660720048;22.181931012510926;12.124202320478322;34.99629079029461;12.317995252690642;35.938788832401336;21.109358236343628;28.685271898574577;17.190623318330307;50.965524132696245;28.296339968343226;24.57549824553081;24.609805531439267;45.689767113255265;12.68367806035044;56.111698740254816;58.58507015631232;5.0257647444395115;52.5863629757617;9.268046432426788;48.03520938339815;7.872112949761805;51.17384680813922;36.246204419417694;31.223779235933705;17.903762885408973;60.80280781918281;17.409191841409136;17.37124353650438;49.90588355242936;27.89318843780854;33.42506792787796;13.804008482736384;35.05799174562886;21.15547529172265;1.5181343755972068;11.032096460018153;4.465097641491544;4.388911995965302;57.66910093541619;41.25682995202689;9.821576673351899;9.534899974753273;48.31578313671;15.415265318471521;13.382464228175365;50.12589848816601;41.91803847426684;6.510162807304768;56.20370046566884;43.718913040696464;14.210240136574331;44.77963613168936;34.673372931380165;59.181024339790675;20.32471407210625;18.51383243680942;9.55907635370405;16.751534022810876;2.7573132992420963;22.238065099210743;28.430562298141023;51.03292115139257;32.19751572522546;47.752003579651614;35.55122109738905;42.19829575238315;30.58604435745284;31.77064221406503;18.89637344395922;53.728317038099455;4.030856462171851;57.81885882002535;27.64673764040894;6.692408793704781;57.36406395663767;15.712073145934102;37.948528198538476;19.847863642156863;37.381479254779784;53.548912240400306;30.9947888781421;6.200911493959237;18.236927349743162;20.12812535876453;37.05021453177088;16.65331969876887;19.895983870959707;5.140063921008984;59.75462107952417;22.126868680293697;9.723402223621699;42.66340050585627;15.152643413707612;38.41199130824261;54.46254105799139;31.926960130671617;20.3975914656513;50.90672826103683;23.401664718748922;33.1739898083847;3.9501334646199266;12.982453377881974;9.904743583544217;17.59878861055592;29.249443523903306;4.311418358675464;44.5081027655135;30.970165662239506;39.67725495909769;10.244872643463708;26.55895608074513;7.654179094996007;18.169307757726443;2.1847466683674686;12.102680417970321;49.76269599087792;27.750667223146582;21.776887825104136;29.735862644713595;17.716931306876134;11.186908762806096;40.79472804691752;11.370384499571621;8.253803636837935;58.91766101132897;36.08646123406573;33.89588241807294;32.503779576046895;19.824602618432134;9.963759448534809;21.032513718764328;8.315644916306606;38.059423581778994;26.039655678216253;14.057512531765761;9.756591134282461;46.79613160822815;31.445631692964184;26.939483162908623;31.59044427324717;21.109129004091624;14.950191030493196;29.31146524327643;24.861907054598994;17.43118021612952;18.750526222975623;35.37444172274117;20.318167751709435;15.682032783673025;15.445958926130267;23.336979846058256;22.212176628227144;4.95559909937518;54.01534608467088;19.811781040838714;35.96244371578488;48.933186962411774;11.241325915839187;51.17356785622641;50.92232367477545;12.803939682116322;12.506884211630231;53.39581820202909;52.75384197452741;19.855388831204408;37.195223274836096;14.025270552351955;25.30470566145082;3.5831975214421563;22.391072583569336;16.502288129475456;6.477390664000195;60.17520506920812;5.262537016271257;18.149129332630583;35.802055976308644;13.898441453929411;54.531353300073945;19.4561645948642;41.20384250872827;31.664125503779843;16.082839575364982;8.62447729785532;15.331438179496578;59.67009940888247;22.01322252272574;17.236004356161516;9.683857896968355;55.80662265068254;31.07588813422201;35.624990383011585;47.69510057466914;58.729317785791494;12.41843905516999;45.92742242558979;18.355527873896794;6.71136468208366;11.902013205944188;13.620884854731791;55.206325322286226;15.844415381297816;21.176894683135956;38.373132304570596;58.1542006358103;8.769425716582784;50.31631681487153;11.315193862279768;53.52874071974967;27.367329481618594;23.769156749328932;9.513813356516904;12.873260638129752;47.11980096210821;43.01122145632361;12.559132164614766;54.03342843431906;8.163886250014857;40.45878724067537;50.77137690871614;32.03770662294311;28.246429874083898;11.215095728059357;35.17581656963044;38.61042767652087;50.42351325667081;38.23276975336734;11.900585994770251;16.646319029222152;11.066217689151605;32.15589906938711;40.888345091101684;34.17576552860197;14.32030573774347;27.92944073893875;42.182763265979204;8.942821460166522;7.891288421317191;45.63561806213521;11.886262561368765;15.659776714184792;3.471677740786761;20.272622528541632;10.225958861843061;53.83421742099053;27.000949025393673;36.7943312471084;18.879729645836633;8.41042023869862;40.135163473222356;24.65545006165829;13.975296398932523;42.45248443344726;37.574381978072516;35.62356339299187;50.256544899987404;15.73154889349672;26.903445263274048;29.366020981356407;46.333210102205356;6.025831058864837;57.36017645349996;39.71403816848264;22.09362649062764;56.06822343151111;28.908615561922268;50.331190405273034;49.819348790363385;36.241712501617066;17.562033422832247;29.24155833572427;10.790228429120637;7.691651618032475;37.86382613189071;22.343832701072486;26.47132860934037;27.30613957125332;43.604593531181585;56.84049855979678;11.249985985989309;45.010200429271116;56.215891840018536;34.65933725358823;11.43654954170113;12.364106666910336;41.54696416446063;15.843221056474697;42.00962093334251;21.463933914892742;34.652423348730615;12.248892543791596;32.19702845375203;10.273172160029793;48.87576071121601;59.0708103133022;23.779496053028712;10.249371282144589;18.453302044525216;21.356561288785386;28.718780334528876;4.096928005347072;57.65470306473661;10.298994452182365;40.68752676342285;45.68289591303629;28.88810371880049;22.31451331523159;29.48653670561288;36.63881896638287;49.69021602302593;20.345082691403707;36.48896450215471;43.83876324709271;7.569875624116563;36.385456222878645;16.979337295013195;44.2400405410256;50.942197277063116;28.2035707550217;7.853239937914479;14.314950470354754;29.35254737422661;39.38475179827026;31.04850577022626;57.248373288508795;53.189508209522046;23.71787685991063;47.1902411655203;7.742527743163694;25.835332435689427;3.6274739875367357;21.588938963848776;57.579289192911155;36.468359508972185;36.132834955476554;11.5194257551078;59.85712342760935;10.245001289786119;10.69145637847498;53.34793660354786;25.493947855516513;48.3987180029668;39.104630449998055;42.83101458481083;6.970457521739243;13.014998198665404;46.432923185559865;22.91942994433952;15.970072425485096;32.667867570238556;43.45548045308448;29.894534164183412;14.538452518217172;21.721151335146267;15.812031601317086;48.86380092140179;20.253476554931424;48.516912175474474;24.618067825689245;17.90584670913774;35.0991527851747;24.856700619806453;14.55561459879132;25.057486427170613;4.688778391905505;34.74838989047148;7.498547982025544;38.968859215732934;20.34550575539462;59.17946196693469;23.400698353833523;25.075719705908316;33.044893658315395;33.48504785799307;15.655605013033796;4.7894176585037505;29.6902136781601;47.12410346561354;10.645296478109836;29.926163887309443;49.87457325303193;10.36690305812833;14.605997136997008;41.785975159818264;20.734219267958945;11.005317673119867;23.74280936217297;5.32154482151114;43.44898232528045;33.8347661942318;24.272310098739894;30.43209848214739;18.001708527536945;19.021223209735325;4.328954046813627;3.153107477392229;12.432168002023007;23.81011760090569;17.287733704379853;11.256628672631024;29.055050650709436;26.591576282794513;48.51395250131709;40.734511391606716;39.42712849303704;44.04695832276796;36.21771874076112;17.87994446489722;17.82254997765102;2.7556359539117685;32.907433365689826;19.21820966685515;26.426947025690882;25.390735724369986;59.60655253070587;54.58071334243647;41.58909775325753;39.616857156677206;50.862990568797805;43.15499649143618;17.763674794482448;33.41266107489786;16.30633191717428;57.17490741106686;43.83278323007457;15.520785319671578;47.85474425659585;16.50335329691347;9.515876041057108;43.34526187824419;13.760126144366778;14.02045850429495;43.68379483314204;46.59523306258584;36.93632567486806;10.671765077113266;39.701906588867466;39.23071147653417;53.148054505064145;14.693754961476838;42.53778821550758;45.38431564066311;40.3872773951586;5.7321963125399105;35.13031497380843;12.71336566434684;32.19100727336873;47.24379014995083;15.81465253215475;54.62524895699778;6.889281814274494;22.751746011599607;16.513132959841116;31.89443928820043;41.09560283836084;10.82471195726987;12.539899607319208;31.153803767052143;13.687709626613167;9.468599345561788;53.35749775329626;14.686069577428775;25.685670702570675;26.412014945252675;1.4483705692248485;19.61573716286093;1.1993570361599477;49.77764767851962;5.064214738781641;45.1780082584517;50.38224534551607;13.7725834762783;20.101948013126787;48.9336099520896;48.500174630518565;28.434998293331503;44.717973758257806;45.15263206734391;55.08344636915256;8.979350116842951;14.351176444077241;5.415186960998999;8.876468844108096;35.42948901795541;57.01718671450881;34.37627181969911;15.20143849072485;57.242198805538244;54.37775543351566;24.972758763282734;17.605017199582846;38.53129815023958;48.35699895672102;48.09414057264239;26.41690546808932;48.04674265594498;35.28012568348521;56.31552152936603;28.91951765178154;20.60374356283738;46.88588647827363;7.4219852514983256;4.514743649944534;6.971015589970158;23.703369951659646;58.6077745239513;40.59948743519656;33.23519277517959;50.47266557196765;52.184523247660266;35.22494004506266;22.650284504325043;14.216006037067402;34.57186317865777;45.504079150031586;34.96442279031186;30.19201401988159;6.826007001979605;46.402357608519246;53.3753994954525;37.91389625608682;6.369980187065067;13.801139930346347;40.75492578885931;24.06425436083137;22.5488115247486;47.57932454206593;32.91025438191092;10.542390255321871;23.986547249584866;20.17991572163896;15.265475595975106;50.33857626454687;28.628212161162516;22.430044098083073;51.05588947889465;28.190678237624336;2.589143964915046;46.590796737436946;57.58278648030169;53.506702919174984;18.91768125293413;18.43672665945756;12.250158360018794;55.72431876476137;15.110236822252464;7.416457946821928;46.14776261807444;54.7716711200344;12.491497308926546;54.17951022692736;28.269833617867608;40.0598056087129;57.93455227617669;49.48120300984685;41.80911955890765;5.939172523807394;16.29485891179566;12.732623294352594;38.0325112753862;50.77751509948235;49.52728551473816;3.7079094175467437;55.070766825779415;51.5855081029339;56.43267815065009;27.905364687989223;36.518163022731876;36.26367738891599;28.502214459631226;36.910982544632695;51.039502543515226;57.25294168491926;23.11307692481178;1.9681447081133143;36.02272879699037;33.884012302747166;33.02778818640369;26.02362000743478;11.311781780751101;41.659296755707864;14.52749808759902;48.751868878674976;38.04770246952528;50.14962533327335;50.684177069357524;25.15675202632625;41.75691720524392;26.04014021229178;2.9399631152709382;17.028102808690036;55.012511355091995;13.669879155617982;21.513080048758397;25.92909746886308;54.61417248491647;60.242893128472836;31.6152436648321;35.49752027496992;54.630211232508096;6.331301748557437;19.206381076333336;15.457339088397562;56.683585100402915;32.27268326894254;38.21137072101441;30.770814168707677;21.534457310354078;40.55012604460148;38.59204218434199;17.51493487339511;34.97350019209866;29.02075559179587;9.652437287940637;38.91103592591432;11.363539614246346;6.6274938952899465;17.989536228225017;8.99616294426929;49.567848710440465;25.232568950045692;9.63791646201163;23.78518872988756;7.674427550215946;16.232338711546024;33.525556018524;48.88605961680732;25.789907072411694;52.65421991805376;39.665793239176544;13.565952037776231;14.820927811420898;55.60023962190594;39.56760498892544;22.96992092154389;3.5360207618277695;18.85804576138535;10.511567036025811;4.765608324039699;22.33816886274325;50.17841695882246;31.55768642510781;41.25624670025971;31.306815240953366;27.616003933484155;3.122447368069465;31.651418314055395;32.25007455760362;45.134248531171785;53.67108228374507;17.168324195386084;40.345113259125995;50.21249032155621;22.669580058023946;5.913920854077285;7.197057413393151;6.191977871861793;24.55604563585695;57.06126800119892;44.17041474691518;5.252510770224529;17.602494685813276;30.58069794826444;61.53921811539873;32.59954096246043;50.236826327460165;13.332059831789582;9.072738842622277;31.652107148592712;41.621706224397705;39.54826469574928;44.67461086676576;57.1831091297406;46.47649546558297;13.959316327135772;21.33614920979712;24.60344151445276;12.318672879854063;53.0343503086152;2.718045931936022;51.63159702358553;31.88590067340707;41.95207297957256;41.126228493158024;21.356701070348862;19.320397511995445;27.643430816858313;58.02522874957399;45.92254881530278;5.187150601656931;56.814854364502885;28.507346995775038;31.845196687319742;4.645809404819041;36.31640030344373;8.895025992484898;10.835043782030176;29.189194428896826;15.76207175405774;20.995156838203982;34.70895751677476;32.97611607002455;17.885056619634703;18.40846063878772;45.83919384624637;5.005014595161926;39.360676297103474;50.705931312246896;6.649442497239106;49.176579692884296;20.343388182153014;56.47450625327101;45.10494458326078;7.696668193659585;51.73403782300557;49.444116217316946;55.23054201182931;42.99159079619936;26.26443448163549;14.691214919280066;52.46407932564685;43.53980778610621;4.225833201435211;23.4144360398119;15.74891872173691;40.849378282146965;33.24971920287352;44.58764287732107;6.724491646187855;21.719799192404917;47.260502399810655;55.49756743826763;49.88671594633434;31.67644828958732;58.0699661373445;22.914941308483648;10.810665619740156;17.16618916929554;35.830161180848535;2.552749221653564;36.83165598835562;25.21377042473514;14.74909792111779;21.66935247200329;23.68015036480735;18.47976600416112;24.684390387605298;12.108001562467843;15.739854453448451;32.593639315124825;10.008506337662997;58.409129007996206;24.783481176069074;19.48147185467486;10.75673194416465;10.209095627992186;59.84725436725417;13.340342954844763;54.1649169578203;43.48098927826397;13.880954169024598;9.370661449332697;4.367835350813589;22.829983007090966;14.114864388276038;54.540476306558254;42.03882377478099;28.29009943918894;18.503593909993644;22.702203043717752;23.865351315926677;42.666087430457125;6.021860287325286;58.81703293742696;30.524996998342733;56.19827989382141;21.76535891936576;46.064933500372796;24.35285722520709;0.7797706704266213;22.14650313851508;55.743452918741866;21.45909643211819;17.365345864074076;43.55256717796369;8.538033722053669;39.62803974045921;26.258920237668264;32.24770497474864;23.409507417449415;45.619882207864244;9.308072371806892;28.75983910631926;28.324655823663125;21.783746933562995;9.97058978265482;27.103641281310445;42.92783795767387;45.16632715700284;42.73236166220556;51.59612820087476;58.491352128124554;27.279248301361946;21.982086734847524;9.258149975318954;53.46740367451632;24.472007905982053;38.0770146815596;11.905997966715768;50.77509283097842;27.09677466165136;27.630463916071623;39.88792628089331;47.21468063772452;6.322336334440388;15.938533373458744;13.211521210452606;35.75393166594175;10.552209507733728;49.00461636536787;56.39404948417391;27.106858774687883;26.53589417262614;44.63814268942065;47.159119832549756;6.810403593436306;55.681207495771226;55.89368975341248;21.145767742289223;15.59615853537959;14.928153948471158;51.053864663967644;57.94734032136009;16.65331559551428;58.605470083902006;18.564861252501686;3.6941908373422474;9.837191617884926;54.52005571193608;14.499100648124445;15.18810145430338;56.47270301724364;44.658885660751544;13.57067360551637;28.13131600605086;25.42341749192532;21.05667042212552;32.26394670672987;57.4048565247258;17.89385080098886;22.219915757838653;10.636389398354837;52.14347181318827;51.70103801812573;28.92496930290366;50.01496314146093;4.886133098736265;11.943396431184022;39.86712760601458;51.74892320732785;54.13861399338532;13.103878089779244;42.30823894166579;44.9280055878751;34.96577288797584;31.038859163421932;10.78286314698915;50.749645559890695;24.04904507382595;33.26235923989014;8.102188486118532;28.237660362552067;18.17552260957896;18.43203964029273;42.58443432398085;21.33031554920766;38.270620604459964;58.79594393443464;10.874721835855443;26.68784321304309;56.00538832915349;13.567602774377288;31.95989132366782;8.687469214262785;42.44636536405013;39.32623157048203;10.790688232170274;13.783569890156478;4.584477874810688;56.109971448472;11.173517031658944;11.572911329251044;34.72945461778733;16.80406850090187;14.81345941321151;35.5338847026646;46.413797598323335;31.664852478031285;22.0844553405682;27.592357092828117;16.44149749524733;42.3899278086263;55.73982923748333;15.460780991109695;4.221538359996013;12.406659707910347;14.881262209549115;17.87004638631399;37.59715239821828;43.00789025679428;50.74562457360843;23.269861697041677;26.1815261498268;61.64930999000234;18.78065708624363;14.148732953699366;19.390447314555757;6.140143670918241;40.60201897752367;51.239879348540974;44.00501880720876;26.382946831738355;9.140183047132135;35.177402933969425;36.90994775385456;37.89605652321467;45.7892660180569;6.561282535509387;30.076331824048726;12.701994636976634;49.359145219124656;13.508893349719907;8.445009212687113;45.281720750436904;37.367143617237375;19.296109357621866;18.82007892699271;55.05164698672163;39.45935847940437;24.277073126060827;50.91086852771767;40.350186996023716;19.848067733613938;43.112170410316295;9.954459421691814;44.53410532747093;46.765659477089116;8.830618543462206;13.36842858159043;6.861619769574037;57.25434810910261;33.935926510301265;52.44493338608226;17.36497302555606;29.293021004914273;24.273894269296562;10.902238396294273;38.03298073028752;16.530673266995095;27.779233905423585;25.12562707707227;5.619003501311645;56.40627148238456;58.766962610130136;22.937477190188908;18.6637097982984;44.44561100707631;19.86235188709369;41.40979315604385;30.715509998960407;13.610268024278781;38.72142633700626;8.339594044337163;2.21833315071437;19.046025478673968;10.808114198412232;40.65943961416701;31.61855774605619;17.973631870107447;43.91382708618503;9.338270263845304;40.46481676054306;26.826317819369546;60.27970101484743;49.37546604868353;18.934085802831707;20.88424983887379;47.878510488304194;24.063770952899898;18.551598387903397;20.88530038050495;14.344912196839063;22.280293555500617;27.18188675718739;11.81507861876708;40.51584185138167;42.60053979524931;16.282069203163438;24.397749689265066;20.192274489545774;29.676972864642835;17.659548566190704;58.08222692426948;51.61261565774308;20.57916569193218;17.36119536254319;16.187566290465323;11.946629607101155;43.04586902227816;51.552449802574586;10.615544668802498;39.014806554113605;47.541895149453204;19.49647633383197;30.70897349135068;56.276983280744005;36.29406086174559;30.3324842070046;13.15983010961863;41.781695481559794;55.73478339604461;18.184159161709868;8.745736564844217;8.580951140116138;19.665560336808618;8.936574482694637;6.316398851700029;8.23835620922071;5.62837805509501;36.15258565184239;26.524023073397142;38.123640181396496;5.407962153777013;22.302449438321148;23.46999191261799;50.0496338128869;1.0281295977214404;52.62947373359097;28.668821610749717;7.212826287998435;20.366041520067405;20.706660270706745;27.482752148307217;40.38722102734767;57.01465484577004;15.460019301197104;31.22231770160638;40.79855715828655;58.96247581111699;43.17151063863875;15.523441756962079;13.18985327125933;58.85318593884756;14.834539543045384;49.041955676655064;14.13611193637834;44.14438531038078;47.87427288867365;19.843132013445405;0.6658103476412502;9.594984161401165;11.80198951524669;22.6307917707962;13.651061765309063;30.55352726707518;35.532234665713744;32.11927273395128;24.74800909987992;51.19280676480612;15.195865449329135;7.707685899243982;10.62123948453643;59.85106097230723;51.10009038752263;17.486139360135223;14.432281864695803;20.869749034056312;31.712932223597917;7.415641826350321;8.3051005403754;19.89743749787851;5.595005764358026;59.148588194461865;40.06000824013315;37.746399190716986;23.84001342277863;32.20101726791803;9.05611256913369;35.812480232946236;21.306355635504666;39.50624653067697;18.204171721114992;54.4780074524707;37.160088286125564;26.95278228915361;21.72223133646949;8.345507003264071;4.311494630497698;27.14636808938163;37.70000742853123;54.960573554290704;11.927400961902444;16.8997798144801;22.16061410687852;13.83001924336498;5.786910860109278;14.75961113596515;28.279905789090353;26.60102641537128;42.15558202042916;47.76385258958006;22.949516885256703;8.427255865178598;42.11127648578645;31.430580423729772;41.83386193455542;32.822317487027554;20.614131960014237;55.96628324817262;41.079938508513855;17.36462671349026;19.586501579826063;17.69044134412968;10.163932169733311;29.71702845735188;46.61162568589173;44.912552709731166;56.300548452334034;33.660918964032255;17.642374016884084;29.387597148261495;29.971278631282388;50.668625280331725;49.35386470337588;26.25729469176339;2.382548690820678;15.691060738397091;39.37090346645101;15.69074027637181;48.14485128628278;25.495950163811578;7.429958822744012;44.38207419200033;33.64959555965645;43.67100505673599;4.912996552466123;51.288556435714376;11.159519798647844;29.520641693475987;56.670580179266054;33.89773242634166;47.34128373262145;12.79051641568825;33.95855105154883;10.986367774854102;16.572414773705866;30.943086164312124;33.06448193115588;44.63030282072702;22.151657902510788;35.2698093271211;18.572396111750308;3.596030326592321;14.832599594390967;35.31849997158829;39.68614429506427;34.87113124837523;48.85253306345017;52.5225801292835;6.364360578376577;31.566978485063697;17.91803584179069;21.504045272049567;59.1103001140643;19.439985135928083;39.131567687812044;41.67492317781337;46.83509262129431;22.621025479613007;23.216436450459906;41.8467972895731;54.416350744170366;49.05188732891562;33.84013308938242;41.50100073414737;13.878466871442962;11.124684877477826;54.0594733547528;27.486558719937673;32.33225765470112;55.55875325235469;49.546371359618554;44.197356756314164;3.8789405312640914;47.035717581050484;5.101498534819168;17.63918303725446;36.37701557467779;35.833765956454776;55.699541842729865;10.604159201213408;35.94421908763707;29.050253401082358;50.66174494959945;9.911268007391499;46.987370326866085;7.002762563880081;37.95209308726545;20.282175155440314;39.59500126493283;4.512452785529507;5.663121138372863;42.48098698644993;21.52634294619279;9.146419019443009;58.43865096575779;31.38585476156162;9.650500399180109;27.559410342647244;17.216635384596234;10.256003537656266;52.63689598961184;33.94238028833964;49.2456793315594;16.94978558365243;35.05814305532264;46.878169132583984;2.3394544649340414;43.681890229636345;12.250875972002223;40.33267384538979;7.900585967354532;12.815536617661737;57.01917147842526;34.51158285480114;31.148022376891344;58.778099363276674;16.191830395570424;15.88044497751224;26.447674680925182;58.37463317847067;20.485895271589822;25.201865186963797;7.014410954566864;40.84960131416185;27.211029832892905;32.98957485247892;32.28376830962724;6.4462048394941265;49.55434740958826;12.30937360798842;1.8389622178952845;54.04122760068006;23.00349868613158;27.092448445762468;32.66203846157164;49.1088918127997;18.927001710701106;17.408401793470187;26.26013681898657;52.444124042520684;12.705015097960969;44.89428318340636;59.631289153209636;11.897676545476;32.31945750230411;15.100428868247594;12.582140089866837;31.853547882807785;27.1931290227442;47.49578730368476;17.41312493879953;15.438926000728987;3.446395818117548;24.4022514175299;36.557878127275664;17.79342874957462;37.54103282599462;38.49658063396322;33.506423904141656;35.18703343539379;53.61585703926093;59.054198025928635;60.42085066923999;12.768366244968218;38.195346873795934;5.847265539477879;13.671041070309917;48.668189888677155;15.622768580654697;39.87423699042363;58.390665838930616;11.470594936666192;38.24746368391409;28.42632278157463;42.73740546674194;36.56304093139952;39.01740532376252;36.29185191865463;11.689451550874463;9.242127582036087;47.601369331375054;29.293206631710305;14.169373026969241;10.921925447862831;16.99026819662579;24.16333231477016;8.553468895231106;19.043505520033083;42.92507161406972;11.435735603303975;15.363802978662733;46.285549100125394;18.27549589621702;23.090186273872625;51.58981826856175;5.730718482150143;22.83841293062163;27.368298100404058;4.643420787929619;31.74845222498139;50.87174064461857;47.99322828455628;41.559526785906975;48.68641397504152;33.209071815880485;59.072903154816196;54.7803568045738;13.023074935851897;15.24368769339782;35.047291196328864;6.009126990059346;13.114136024470712;31.89239443644692;10.474219676645538;10.811784975386084;4.713230867284061;43.72474229611622;13.070984381354737;32.43202593804675;10.579737890238025;10.766449999459246;6.864562389312889;18.813057995367327;20.518964303006328;4.3108418839534455;19.825913274080627;50.35807380121194;17.699827446797627;19.857612512757868;54.23871501058039;44.8704391108185;40.62906646218447;51.17391365385341;10.487694608464802;57.55843494126404;21.127267635735183;41.90795346681119;53.75265324020239;45.10222361503047;44.24920170346262;53.71902933161811;9.486675646465342;19.00986683472076;16.401017631127804;46.2339113914925;42.99745349216765;5.360141288208237;30.946487747301482;43.88723373847609;46.25033446065118;11.41662021006649;45.7392875968753;42.27199555817702;24.29017181914235;42.89682070995736;47.46805208762646;16.188482282493656;40.23766943820224;5.677452503654314;32.40798441993841;20.360724432644293;6.713201981734213;41.28167128122009;56.649864141841746;8.877593698656794;40.62234752173515;12.94413332074844;32.548474937023926;34.14725403625379;40.46005368088238;31.281534713857344;51.89160139892824;50.72296907774526;32.771784212460915;17.087513950685217;38.55684784787753;15.47100959160582;30.021472192742543;41.53068487053371;33.12824055573842;16.092784149639247;49.345539575900766;58.98238339633358;12.793342972915893;44.191673764584735;27.382873785484463;25.108290791623148;24.850341255152586;49.13176816739865;44.9047260940529;59.174481370823266;39.83794353543475;21.431833648243266;27.637348911755904;13.303207147733927;10.367784999940392;40.24298878419927;42.00050226520934;8.658784586939152;14.522788961152775;3.2294601121205218;31.16946649744841;44.22311235638154;11.396125475594339;16.748594670983547;39.82913010713506;29.89925984138526;36.219433641274314;18.231193615293105;14.57015049048885;28.54695411044867;23.69577647622558;36.12794202447137;30.157132645130307;15.046578767808084;20.557741555047677;41.84576723640635;25.30467971182732;17.481015316788362;11.659001322814632;30.403419146688098;29.874223816988632;6.82489090426718;30.191250149257154;13.522690954002615;29.67914374920589;11.548216330394245;29.06648768460161;21.523013179376363;45.202720119726436;37.59698815981765;25.92464170999713;33.675778008739336;30.248700751365682;18.501318030625885;50.194724399016835;53.21236050275499;43.078069108596694;24.36560798505;40.69150947969284;26.01631809794388;12.202910500444867;12.213451403386399;13.277523727441109;17.293200003394684;16.467700131853338;45.99081055251152;40.10807210456606;20.263984843127034;20.75622005892517;49.12777361578492;13.166334767858777;29.428462018302174;48.45788389999573;17.483629342025893;5.919958489659556;54.678986187143394;56.55416075467919;29.801285375897823;36.72570597444158;37.39885608494347;24.004884917517114;5.978311225439345;41.486251855579056;18.79225886595258;38.119787154717216;38.18273421779531;33.372012201709815;13.371761909702757;9.295831209558083;14.162899890386495;50.40533311340561;30.06515172410054;23.844456967206842;17.034129764095756;48.0133389301561;1.4249064689588824;21.866495253262183;38.32633283260555;19.30484889747831;43.890450076003134;7.43017336639372;17.050502534394035;55.99305295209033;37.787909714922144;40.004164047297564;20.68265035454257;57.685313724919645;7.624845954738426;30.661576611932652;18.832248065402112;3.844701921025077;11.134170953211544;56.46869323624096;57.385582930806166;44.00860398988232;46.326233679071265;58.47787572736334;15.768144144361038;19.563614291365855;58.952112383394656;35.02188222413101;31.124007232641468;14.958299166445206;44.24411672727317;12.781172813945552;32.449634550085825;8.023892080751764;35.290548982302994;12.284163206551906;39.732021506726305;32.814970866365144;4.5609872956644395;44.43245791606741;11.96624425000341;16.151598484900827;48.66345167992045;16.387070711134406;19.965655707794614;18.548747635219286;32.52642038318236;36.47741014577978;11.141582322491303;20.38989165243422;10.705950926618709;47.15969600424018;59.17628417597955;54.60543601250519;42.57978801196977;3.090678671245064;31.859636044197256;49.77485760871792;13.596250744056517;36.023230182946804;19.43800581392437;25.600707318335203;14.786343496896292;20.178177515337715;49.340531852838815;55.42696040698012;57.3472116201261;38.149248891723445;34.117197181309415;55.791198557298955;18.6175562269272;24.037857483535557;59.58589145471422;56.52116896704546;16.48078921987981;16.38701718977629;40.099848319243485;16.611180831166735;19.969428429172293;14.722895051511395;14.259180270017028;16.735531152089422;45.790060844339116;19.905455601654023;25.111850554343814;8.747213944785365;57.121228611516955;46.717471652501956;16.96472345330642;14.72784257022261;45.97262348807306;11.493863877945284;56.56016616475293;16.797413771975517;5.041235946873874;44.3124857293053;15.387992645896318;49.0360364625264;55.265470213578745;16.722328786508246;11.73002508256219;20.711764923915588;13.947275552114895;17.493061510522644;15.697610009652083;31.04526434777604;18.71149401680711;49.4053817186587;12.805849707107026;7.386097442472879;37.12757036581511;57.02165419821509;27.360437144688248;24.218194033903377;14.306827539886658;21.432470012831775;17.504978255683646;19.894870993683934;26.352261701595623;30.260580560226508;40.42792310241678;38.41611028126978;17.505426951996487;52.24391485908302;20.431196799207346;29.182888817570387;32.61656614266495;33.33369429028589;7.990857172887887;27.628185170793873;14.114381027734144;40.64581300481724;7.64691796561657;33.05023407532994;4.130578792758868;17.330242863344377;
37.160293946306695;23.956377756178007;16.0196936867152;15.805767911538199;0.0;13.057026450576858;15.887426545588024;26.635100500497757;38.740272664626524;30.609947153207273;5.847918868621185;10.393003694995633;15.233764452757296;33.640279408532365;25.95421347834537;19.442389705102528;21.277802365116624;22.920787121974783;6.52579791869077;19.245192155966574;11.23684003956314;41.45181387497608;26.910295048134007;23.287736249469987;25.758954408918264;10.26243264061688;28.460635789980046;9.69109168128421;9.296158464258584;31.37688033018706;22.58702167698885;42.94385677430031;22.031090309620705;34.104002332635226;46.80459863989084;35.695270626388094;47.23447754738128;38.99288213153919;44.96373744900427;21.0726005016635;49.96692506268581;16.966361542207785;15.414918091455258;27.29784254669421;21.872998534282623;23.748061985494463;24.58834884481794;11.477752275377757;48.94482696046347;17.211713214304844;37.04667311041398;19.456351850903832;31.678237673942164;28.54247091303675;13.868778207771472;40.889407321212744;23.08649294139907;25.6027033153431;11.020810576964546;24.461678628101463;10.850948825762634;15.801753188823465;12.66899935263625;20.87333262789335;26.737206746250898;13.69568368537049;33.49699961515335;36.57188935454214;12.182911872119778;15.251956780683882;6.778742124521093;27.89590585886111;27.52881183196135;18.052662186653677;29.45610551574005;17.98996506792426;14.544449095271647;11.392767709414924;44.32298488096194;22.761946673535807;8.832874535416467;16.275846503073037;34.778901233878706;5.896971071704395;48.737984346686915;44.39495924119173;11.289462807940339;41.36607691590651;6.552043301756132;37.953856252362684;13.655167180928837;36.624710937666116;30.16001159159559;19.291539627617464;12.297593931400854;46.80179788974095;2.7362360553294045;19.675242604567746;35.54314220042649;18.29794789025727;29.39272745308103;25.706823319672033;31.131901974215726;7.746634677875696;16.600228879281214;23.147238744371474;20.059099076833405;13.378956369813954;49.03421294138436;30.405609518453023;6.7155587132072165;25.322985502710097;35.50330270233679;0.538249683205202;2.6413308358489114;39.865419181611934;32.1024452900682;17.097729541158944;48.7539928750095;29.51134512986639;14.97783460508437;32.82212738723165;31.15849819105996;47.22588869194822;4.937473938934859;20.908705764893195;17.322566371477023;26.40714232524915;18.32985908581576;20.825694443786844;15.956506090906867;42.20537290950115;18.891036110565924;34.67480088840939;20.450246424803403;28.083047799538406;15.348690642032865;22.007363464325845;13.056844874934432;43.74444978434258;11.937421151935718;44.28535749966138;23.22867629875061;9.116484597397182;46.28943028930175;29.711027342280786;23.915603923954887;9.751322699013684;24.068896562393153;40.313600551335306;15.578320878082723;21.97724196729417;7.127471191851955;6.506080121887096;21.86325494760191;2.648554568132742;13.244443468398975;20.905344419140196;50.75925378292262;6.557912916441971;12.807859238061212;32.38757179220462;30.47104688466894;29.009393777980968;44.97030056260832;25.53309372645964;5.742793289573181;39.071968158382;7.706380938271366;22.297951338966467;13.682003438580299;5.3829958870442045;23.337105873151636;11.943549564097287;20.612207915879285;16.38313184489629;32.00549568098761;25.777586678866545;29.780322273449467;9.36339604876464;10.770675314789884;18.670273741850828;2.85637272959021;14.960383449373845;10.363833706436486;38.58169720543994;15.188178462466993;6.746304632712173;13.980728255745815;2.854128788734739;16.424317743564057;26.798154218099047;4.87997175176337;23.38906654455567;51.10658028413698;21.031216419110294;23.08580352273874;17.62909049481692;24.03890330220089;24.516234266186462;8.714638561296528;22.208040903780205;26.189691752240083;10.7372443700472;12.81334919742824;24.04847464755192;35.66625951875302;26.403388346746603;26.509220264614637;17.58048290162094;25.332421154809325;23.375055977941095;13.886440528527103;9.704214281552817;17.120188809032783;4.798576045676349;20.948061713621843;5.198757182975174;12.175952373357147;12.047866625972905;10.78286856050604;23.383829876508994;18.258571452718495;44.19949991705505;15.918985498427206;31.65146126008063;37.350530790637166;6.558257244490228;36.87200881715385;37.48604571612642;14.37286495304658;18.61608740453705;42.09230500542703;43.645271644417576;18.222120381931358;26.309598742286376;28.957279154593525;26.420162597149503;18.310928841623184;7.421938249593324;30.984640970621033;15.17770493274236;45.99912167306351;16.305389385492106;2.3441401194690275;23.26421594566004;4.5919242453779;41.09560992822101;3.801228419317421;28.89237494475629;16.174269628910153;7.079903063819764;7.181310339790111;13.970021033108942;45.46097693026555;12.557232950255614;23.331158396120824;9.540339276445966;44.62514189039933;15.405592280232659;29.630844140285554;38.44761465342294;47.91290999504478;21.741871944094644;35.47186443462432;17.83943095919969;13.456022002857235;15.00129836538482;15.891220239794235;41.40713477569637;14.842345765843957;21.26076831721761;29.071813540161838;45.51967709292456;23.149827688664278;42.65514130417838;13.240596742683252;42.49694118727001;20.46694735825052;8.437663705444367;7.51402301681018;5.632344261452477;36.20472081764491;36.13869182566014;20.364248794686265;42.278047164050584;22.565739226677916;28.228557208819705;44.10499407186023;26.654328871620066;28.053183470267175;18.678929609948565;20.12237778396331;24.706019809223548;42.31417062046494;27.908846976930246;20.51279060009879;14.459487318647783;17.097971905976163;17.34114111458362;28.856793007317513;18.774691502651528;23.55467453750033;22.61462554054918;35.521107691609714;9.038168723148786;23.606589960254137;36.24944424331023;8.504219384036308;12.686459422151712;19.270993373665625;9.034248733023173;6.39647556268765;42.886240758581174;14.163450011502698;22.25387857415719;19.4608886257344;19.9278847818931;33.72881317053945;8.91630711412401;28.891120231287324;28.776910340669474;24.60821042084924;30.144442237585274;37.375517903812735;24.59721494981366;14.277245701423562;24.987161401466988;39.26174834993251;9.828874354154097;46.76187477138362;31.03322595025031;22.542725847275687;46.33703990075202;19.797238076529055;43.13457958065833;36.96987402677516;21.721979918131478;19.4652393119678;20.547826973466037;8.61506852139702;8.824078672026184;24.627313515106337;8.494798983380873;10.692853161655002;16.594758764622608;32.400889372118286;44.478396190682155;17.964825470836345;31.17982617081605;42.819348076308835;31.12226975681496;9.903401969137587;4.147668998891479;31.336761411990956;2.920680670256924;27.733258713512114;6.615093431542995;22.698412271911312;5.016135253534847;20.436391377974235;11.412833610194548;35.369905891910996;45.18284644405029;17.8808115546586;25.803904260370548;22.456641718291934;6.391017976382771;19.065700415404983;18.917257503973858;49.662930629145436;6.050670751174593;31.354688380370153;37.35347528377347;13.463052685964092;7.173878314888518;21.899772199828934;29.734928427176612;39.19636189572854;13.502544745318552;22.160288380018866;33.69592816540938;23.33054775567651;28.30882559605195;18.41063419135067;29.729662035774993;39.692809574749255;18.206339998030177;14.896878442708651;15.942693915862852;23.783359170958253;24.310281524645074;23.427366547542555;43.31798945999911;40.27078492078811;25.744168563078425;35.231959818581004;16.478971847523542;17.83595385117275;17.77779053636174;8.242388294432722;44.1640726405234;25.177066844510964;31.604382818530468;13.102450287486377;46.9111427999825;6.284900965655253;19.9567061223593;41.27638959476474;15.317416400837365;35.040507088555316;26.951431873869065;29.711836165061978;21.989645553096008;28.526905899371844;38.74294614080996;7.186583040981974;6.621675586804004;22.811865383836597;34.779480406476374;18.912003228587945;30.198852940642592;13.18185304681294;13.56735962445116;34.39072523655383;22.645786026543362;34.49950887778461;22.889972340671264;17.847450910754453;24.522429837497146;26.54208055977288;14.092773483692653;11.356472125220003;13.082801897023442;21.950167981942613;15.674510304436234;24.529411867085482;5.959114353705313;45.1379228793054;24.252121725110875;10.163368748609246;20.389116755979487;22.589911262571626;30.638020282762678;19.66920445246164;19.159255556526915;34.20785085218663;5.289316098463217;28.45639102429307;37.46594992765835;9.800533308270198;19.298503765732953;27.875476129374327;8.471283434028857;17.331568261550775;21.48939412648211;12.679210754740767;30.792736867880595;30.81024328180068;8.514199025715532;18.826983536373064;12.985300315612871;3.2782288499525922;13.832833193549584;13.646542428435572;10.16336899040254;14.85404735956108;18.84342504602782;19.457129151806416;23.56015337894257;24.863441467359692;33.778507316785074;34.10644456711637;31.986986194074934;32.94737884867239;24.5656745894277;5.833063971446887;21.839265710153597;18.542789045938274;18.27169843438195;4.267219718595926;12.656622524311036;21.151323458584468;45.637769720529654;43.916486345291595;32.421097882243174;28.655701060277025;42.07084403498084;37.25850631370156;22.610358472854845;28.891571986987405;21.918462964118653;45.74873798459453;29.930416389719074;20.868980641579245;33.53550645901862;4.668456985555744;25.279518961567238;32.603428446043424;3.972923413032957;7.5009058047791415;29.974162697689938;33.47567078309639;28.20616650095338;7.032522773860498;24.879091721563814;26.908872628371125;46.11750156537591;5.649644366113179;34.82561249500769;30.450571367341137;31.442859610769133;10.353670192856159;26.01733111135056;3.900401568621257;16.679153628327963;33.835037245602045;5.034376458060763;40.58773099369179;11.780406080806575;17.689295493483137;16.893529851310532;21.570614967238654;26.116359386237253;8.120969147576476;25.93701673794253;27.634099475901078;29.077411327710944;11.772252871915844;44.72685145302966;30.328634019682532;18.249997568653654;16.064425294796838;14.523662391445493;16.989803082851143;16.173436377825244;41.01168261360145;20.099128604399144;33.20369722956099;36.62284613180129;2.752180092127839;10.022276999894723;37.19576305031991;34.95836511001224;27.26649041493861;37.32569784672895;31.146852291456018;47.873930109916905;7.760512113500554;17.127767260281885;20.291329954651687;18.00545665895308;27.816396345479674;48.74880762204971;19.50732373143582;0.6407054579742998;43.65862680214695;46.10024874941443;9.872051121350006;10.085260381302742;29.250991080570962;40.21230771525299;33.60858719621411;14.937747097868728;37.16769081597519;21.7483514378439;45.89426520277431;13.622549287969472;7.687782293553865;36.74991718650717;23.046192709391498;13.148026801054712;22.230791487611732;16.156029386737448;48.84349959574675;34.38334480627356;23.251126845271305;37.351634903186756;44.77034386911945;20.11955417947858;18.425962453461718;11.546157185234371;23.43043605119363;35.89363980147723;22.29066993073433;24.736608513476742;10.263217219127116;36.90281670837593;41.930694738583725;24.165049260080707;20.102325907494848;14.976900412095915;34.80277003804568;25.71468516742318;8.30319535324508;32.7366901806581;17.430240881975042;25.6313728577515;25.417666280610142;7.250170190958944;12.946340458427377;38.38211391253227;26.93187495520014;24.697859283943362;39.50468142590713;22.59331596157616;13.386461550985846;35.08805343479124;48.89749186918385;45.3669652677211;9.05802147353733;12.138247901722394;27.98399540316972;42.417123669096014;13.351202244663936;11.113890438652753;33.314787497678466;40.426915850641564;15.073141882585457;45.959938981140375;19.052509446688106;29.14033429531932;47.55012308701835;38.2768080898753;34.165995815815634;20.405707402835173;13.24006628843142;20.755842715360604;33.470095387568016;36.6911665692857;35.671013417250755;13.670725424471232;42.7214688712402;44.310118822467864;43.763333845038204;14.530385895253596;31.90281761266005;26.7585442750102;15.227871138727425;27.48900214790544;44.36412963480279;48.84097829110269;20.112713294972995;17.44696197946826;29.86674161053564;26.54272489786566;26.10631902230354;10.221212158308333;18.560361800075462;29.155599845681834;29.507419911244174;37.39121292323339;31.187915731786262;38.983932486684346;38.37114229734219;19.894631612203593;30.019112526685642;26.349463139417132;13.145099158565715;15.76460299360289;40.53075849118565;6.21471385779027;13.016166198538311;20.45399858261523;40.617643007414095;52.53409121311359;21.127559812749343;31.39022588711749;42.396502618851876;18.651150736972074;18.67098996183704;6.547213935037113;43.87802151730465;16.850853732932414;33.93182856465913;19.509119931541118;12.359675410529187;27.540445089478148;26.473729632909112;11.573770336883678;21.164310127228816;17.988627652207292;6.252131067689345;32.24137795016236;10.738907697199187;19.78287950150536;6.127136137349308;24.690803192145854;35.82056362136147;9.460334833485295;24.709168696687186;14.764850704356634;17.385062385608915;14.673700491677527;19.19407654184202;40.2042276508326;18.71638567829395;41.69006270103509;28.64601539030724;28.23699190150523;20.937218443350428;42.48260319012749;26.084590208393248;12.700236647776155;18.47987943265672;17.071263931639084;22.143371174676698;16.258786425312135;6.552791771831942;36.783479889670694;20.837515117192506;30.978880342498513;23.37191125700838;21.38636170650246;18.144202311559958;16.488415526317496;16.5529295970641;35.532549580454535;44.415669554155514;2.2467685113132223;27.391781039475166;35.85602025220483;17.915907810799837;18.977831756349225;18.378275385448443;16.531245380798737;24.714887206038682;48.551240164142726;34.55304846169953;12.543412202523497;4.080980760280211;14.854195925210412;47.48311879828211;27.830552863963806;41.029284425006665;28.85519275569367;21.290399049889906;20.236046458893195;29.384859892311923;26.19879406322682;34.98249757508309;44.98895674612642;38.26956033991932;15.889292897536677;11.583853749757594;16.4817849488526;9.438761375389586;42.363603501632895;15.50198333103709;39.69875225025004;25.97973017960416;29.563089048364358;34.82281169477999;6.345343192293967;22.40899499486506;11.837945910041508;46.54706974495184;35.00066884654682;20.228566424514522;42.620917519955135;25.072653511427895;22.121460208498288;11.220553907510354;24.37300901718429;9.220319576582472;5.334184001471283;17.209127243854397;19.38084046712806;5.404976211951272;23.27331770509773;25.151062441004964;4.310731457429117;20.094092384550237;36.05482512711143;19.657285842246466;25.658898132744234;38.271946871105285;22.393047937028687;34.95185002183172;15.991507802209032;45.24318369234086;32.559931306186286;19.280137689190234;37.97716478660482;40.742021592399915;41.51393769535095;31.65477234221239;23.094090414246356;27.522750262420896;39.54934866277876;29.58551969748342;11.60672547568345;10.817956471298466;5.519659462058254;30.472119654875154;24.821357323149165;30.58944777906426;9.147832595853147;14.11834056004007;34.273640641899455;44.678675887335;35.73803098539701;29.659639289130503;46.543691527516856;7.268242893134783;11.65628908007426;21.6881348211372;20.88753699234042;16.568479689776524;32.51456844627295;10.97509797586962;16.166770267278366;6.812351452431834;22.8888840745216;15.571533398580868;8.974553613914077;21.11997777338274;21.591127220246733;18.298704564740582;25.812196190701066;46.27884417155328;26.636832148691486;7.472406508295609;7.301514978313275;13.003324534181223;46.64105351746999;17.5396591304251;39.99079472669651;33.042356823607285;5.1460366775513995;25.176223226768087;12.602531702529994;7.056082725267707;4.303136072212178;41.823709160103114;29.60630880216648;15.177519981792024;16.577477698476883;20.77366250078003;14.1363345816031;28.47590281022955;9.788879472587798;49.059233168558286;15.800468088900358;42.294495469609835;8.684405472244855;34.768876080606745;25.74768941166534;16.381602188227173;14.735296187677443;44.98416923014245;24.457819427647426;17.688319175792426;35.196086856258894;8.134855262963288;35.09857147270042;25.39105898463934;22.13309494827765;13.187393911854947;38.21006347057749;21.37248236864645;15.613695485643207;25.289987617197802;13.222079460377303;11.143328922098005;11.335927939800936;34.52205252287175;32.20636395506881;28.790098634170615;38.345736806488;50.83817563579263;11.743076518944445;6.252659485884426;7.520788597252763;44.735494513071146;25.79867143871261;33.674366805359554;4.102128472466775;44.15215995987263;13.47499320842365;22.66925284709893;26.24886917626991;40.33989058378442;14.945199441507768;1.7763814436470093;3.6948889228256077;24.667762430484615;9.91932548574187;37.82538239536126;42.30629958039273;15.242344649668064;19.928109029715277;32.24756583578835;35.18714578547345;10.076808382914544;43.86144260924448;46.065195704145914;19.021807878410815;15.71812944295761;2.1482650926830713;39.46825895148992;45.93564790271028;16.434915526188632;47.26023633485794;4.958617908913822;18.27601905318076;13.218609738800946;40.8310391342894;13.312252986242877;28.790756002482116;43.201463968604024;30.53543600560584;16.127388347043137;20.640387887182357;10.454515103936973;7.710017401432042;24.457553970656914;49.49406295821277;16.302773887958775;7.187039064707074;20.262713043074854;44.80853949570983;37.11182747294445;18.73838978922598;39.649656974304804;11.545901810690221;27.46717068114208;26.090176188398086;40.189510612644305;44.42953090723448;11.748362321648525;35.127186742549604;35.41771488344788;28.609055574375706;28.950734313553856;11.394389067497928;37.10109574849502;11.93608987835022;29.213913510977925;23.642324900772003;19.674672356023944;5.068793056193645;21.24229760675823;28.19710413165385;23.153456323086594;33.754073284349765;46.692393004945124;15.981106135852666;11.667649243637076;47.31225276975888;25.467947147445113;23.636574525920825;7.138360409056615;29.266404397122855;26.186246267056863;6.505419960162024;11.928596782403064;13.09300353469637;45.330977769778436;25.738859454999027;25.88510379816258;19.4825017253413;14.980625010259992;29.111117601068845;20.095531221483814;32.97450143548258;20.08621407566795;7.817675217814736;12.097087976795878;0.7009983608560036;32.55720141862393;45.760652068100605;22.51852663950414;20.023522438581956;13.162636417559368;25.535343000134187;25.004727095787654;27.379747753079666;28.20054087716327;44.26712420836842;7.893814828581339;16.40719107813377;47.45373592962701;5.905188698455497;2.228970880958508;18.920587710568736;21.72232743011017;35.467229305789715;41.913278226284234;34.21479861106288;14.933097492629349;14.380372029412603;24.723857345431767;27.23962314064217;23.887163016325626;33.873256580031345;10.09139415600127;14.687369314157538;20.727884384579703;35.49556623259811;6.008249402337792;23.138197217757913;36.51982271590454;26.175007805545615;24.509938211766077;17.966024473828323;43.23312028284261;24.536402879879226;22.296383824836468;36.85799738798789;30.472609020294925;4.929649806684238;32.59122792444658;21.168142441950707;33.56480898282096;35.97921255120117;7.112416960752209;2.6672032495102123;22.667385420374167;43.28085473645374;24.150706411181606;41.8450388272299;20.04216954281106;25.70727419070484;18.557917880977136;5.2504272033081145;23.797294531226026;25.044046026405034;19.68502414309665;22.44930641275247;19.70559520526368;45.92455212234703;50.08021092564947;7.140862111554703;9.866289838864287;35.86277599845096;4.85622842865342;33.11217460632614;15.252183850368985;2.917540939445184;31.72403101844043;20.215657584453485;16.067235773817018;4.227374967709057;12.188649098897532;29.466457075459104;21.82035292155192;33.23933693348294;36.85510499525473;23.44643567718859;32.20890553843314;15.478168025288271;46.684739069386005;36.042163817985255;7.683860800895492;5.9184087453235765;35.91177549696911;14.8322532424801;7.254763832153058;16.301546955953395;18.500010021643426;6.476394297163129;19.34406153542075;4.65366756697953;29.70943093886557;29.699422866701465;13.704329427026916;8.62421740012669;5.527803892682171;15.589682936252204;14.798538164813285;45.14045859614079;43.49084358686167;20.696178020805892;25.737524254458172;23.07083179736103;20.66579769641775;28.405452190752936;42.17770006725222;26.293413058396983;31.656284715271518;36.60752321802658;5.306140395944341;16.072183018055952;42.02506346002601;23.44001077323461;19.129797610625726;23.42707200469042;29.22417378157825;45.273767448982234;17.34812347685902;8.1340928111895;13.579441395166336;20.065078495019446;20.120444192998214;14.104048865315814;18.793218805034563;21.120733969698822;23.472335917798787;16.564203215904303;24.342473377491018;13.148465538639659;21.35592102097591;7.9608656928243775;38.048819380202886;16.79663979721623;38.516997562529696;16.616819931772774;14.875518465659264;4.6308240282169315;9.454357667666645;11.887830191473165;34.347082273537524;45.396426585492115;2.430052671644924;24.76894086791639;30.734283428955855;47.64996812930098;37.1227397579921;22.713641973408503;12.90565928703443;50.29596280769412;21.020471486742032;42.15759089010511;21.440365969503986;36.35405427367139;33.820504353905385;4.226818692033729;15.882117421817144;19.793601927926602;22.72256750740441;6.890227945943218;28.056468129976704;16.026807019329386;31.39795431287753;22.288020059173572;10.84586785562409;44.15198825278456;19.526632794428192;18.43401132837977;13.34435196789967;51.58702980036662;39.988566092022445;4.817906860273789;2.349777105902827;17.206900933815913;23.258999246721842;21.538783009357804;11.652696546966897;14.107933522896134;12.667481016018867;51.02680598486823;34.35159164239706;28.7390466191798;8.037522029740876;16.60099151024523;16.330120821246943;20.329722283608792;15.640731002476537;33.27142863051541;9.676931079857049;41.81361193479037;30.329842512242653;21.580520720369115;8.13892838870819;23.369689645979765;19.724654946386224;11.360448051176894;33.358705730235044;45.95044411822946;27.705452029642018;4.066341696340955;18.12831143725795;19.67997800125874;12.12719085319119;1.9904351160452203;22.39776927734889;19.50738903822073;33.14949487266011;36.26457403223594;19.85131958277928;21.720062421911482;32.41781280514921;15.762384418007304;34.92774182132988;17.60375254371272;4.899180937122661;47.476578474523755;27.040548117751328;11.095126254537401;21.958490584567585;24.418926079544864;5.834174108461886;14.633774758818753;34.27171883041641;31.940292543729615;44.25804848441732;19.63322868125172;4.582441504949405;27.582097404768607;19.344782019521812;38.865030033452705;38.86073707113781;24.537203457389154;15.650605971784362;25.91374881636268;24.279508645288917;7.522552517517476;38.64194452523443;19.944158689890283;21.03346121379554;36.96391212707199;18.040336460333574;32.21238655508706;11.002415412329128;44.33141580022532;26.71626533618033;17.056699732216828;45.63947009675726;18.329827232404554;39.3890793844747;27.360333262433603;27.775067656217733;21.373875997365452;16.45838887915836;15.300838426914302;27.9426235227007;32.57591487207657;7.655209076206363;22.803896402330466;20.779003437048956;18.462274898956696;30.51469117301694;25.633672310602222;35.374138114487494;31.92771776005776;38.518372975589806;45.490464383550375;18.203642089120375;24.866143228070474;5.433563334434069;10.536779649399419;45.64660536914515;13.121195172323365;25.32762812406175;33.534247811648655;31.967986404119223;21.50906063026537;10.106659368123125;30.01580132479439;43.442629780651785;40.54278813073783;21.34458507393782;29.06617967806196;12.086903247821114;6.709029525131295;41.73451232114013;12.460231314176557;25.036409996849706;44.16395610484022;42.812791620427205;37.355644054775695;14.0357568507467;32.527926635497;10.704877139356007;19.9040871237083;30.07736926867869;25.353844680457748;42.38122358283644;24.842751987720007;29.750430876073285;21.769740032258294;37.90075753107269;25.11494241637321;39.91088488568058;12.712949177872122;25.07773587874552;9.419467793984856;26.07231549796259;17.116599543648885;19.58356565005397;36.802727867482204;10.139070122079625;24.938469940470636;49.04692928076164;24.453566018704496;6.38340609825926;11.772537091857076;23.977282552088674;15.614052832977482;38.716780559646686;26.310754368428142;41.72298771176051;7.3766660083840145;29.219900126834098;34.66060445564896;18.075823944068226;34.39354061534185;17.967351034914916;29.65380603553708;15.733322952481588;13.515870165824554;45.928476147563835;30.48605791730783;15.452211004016794;46.115061795240926;26.477849662173618;7.367160688123297;24.102061648135518;44.09148795196924;20.406716098180677;12.739616186610203;11.966218859709032;28.44101942623439;23.827159091121192;25.71356976247994;20.098541639617597;16.473822251486542;42.95955121320898;27.639139707369278;15.110473208793623;40.09770068630949;25.894362225502398;12.328875740651817;21.158120298844562;42.64935625879773;3.753639946008298;6.787730183498839;20.718162050352113;39.48881692634643;19.539864387523025;37.488707894568684;50.80939836182746;25.218641709736755;17.271780535429254;11.187022251396288;20.813111359933483;25.197203818126972;23.833912075264358;34.87598507293952;14.0165637038017;16.819621002122652;16.041320317541725;9.370574942628908;24.580955364740735;12.088440663327763;29.505336689593417;29.524459499876425;20.033816641874296;19.649934755679958;44.10234692157509;44.758128857793416;46.557754531899924;5.921637838686923;27.234596705467837;21.26970005755091;17.71112533552817;37.658917855560404;16.755875048562057;24.708723533682743;48.9172386132762;22.111397561202434;23.965497886690184;12.62057288657182;36.490398116786224;21.283167144417135;27.654144922737512;20.812296178610232;8.199986144377526;19.7414832347674;34.99587967192759;14.700705432877726;19.777684427948955;10.245557332859635;13.4712726502854;24.85372286319537;21.129468598177922;8.508083396713324;28.372676851285142;20.019580795078337;17.752675053623886;32.10920960940437;25.5982122575325;7.782370309346951;38.65102520706634;16.52287039799631;19.808320258446862;11.657693469906775;13.887655700337996;18.845203928728612;41.835754600101225;41.88099748012548;36.77297295275143;40.580294925921514;24.566752902438182;45.902938177129776;43.507539355612266;3.0143712008190806;19.23936452298364;20.303762418418764;13.595574601339282;24.10960688742333;16.222538410843022;15.877717884918253;7.8131336549178325;15.233122460055771;35.26269275018119;28.334597392465806;18.826492638169384;18.610311527488594;26.1825254370691;15.324216036747965;16.186652059884032;4.721218414118336;19.743840737853564;20.539018158320182;42.301590674508276;10.865498517599848;4.785985848835929;40.9492886050823;38.35435006565914;30.985496203583317;43.960019567643926;26.05814252794867;44.591841190714256;7.1099096970989635;29.340527593971263;46.712210499831194;31.682287002760923;31.246511007646713;42.95811818464725;21.473725318251105;12.408428481198495;15.665421851839723;33.2369236326713;36.87460733055797;13.297330377403938;18.904776474697623;30.122303566198415;32.50395042121991;6.094477560603388;32.87849471512591;29.866472985826046;8.781147787561713;28.111142902187265;35.14025137799235;5.020024982757547;31.22370161832227;15.407131039044186;16.736398236579955;14.494138855723618;22.476799362862977;31.98520581046256;47.68850400237555;6.928576077061507;30.52349874919958;22.942329218194207;16.985203838270717;24.171551348961472;25.318884387991517;16.527264742738183;38.31949778421292;40.60687440951182;24.009345826703548;20.764922241784536;23.446801285852285;25.05424929791781;22.54976618345156;33.645513115075;18.841202291490642;6.080596402595259;36.9745138128681;47.412616050374595;25.590943772593427;29.60330238565126;13.982242024279136;25.1797395017062;9.268811199371887;38.78436541667009;36.01296170720291;45.26364830672491;26.000035205665228;20.366476635823965;25.39532001891555;11.653344016126422;13.780712065953027;25.69017575660468;32.87603637505774;21.76595451274839;7.070428325002286;15.046947015699537;24.802858180627577;38.44243978454157;26.416476677717792;1.1890693439230255;31.625895480323546;18.068657433231074;32.3884637403058;10.448383626111868;14.410460242532492;15.745036458467425;19.51531051897465;31.138257699100024;16.789417667601153;0.795297697851058;7.5143630820231175;28.553471544640782;10.314042335079463;11.974832277675404;13.156412751597411;20.366661286048814;24.509770323462313;20.029332840903134;22.75754802561762;18.700482015095698;17.128982994650634;8.319376770810077;23.687807536415722;6.387997990542056;30.541642461134145;26.05647653631653;23.6833882131149;20.015573305852495;27.530653717826976;10.398801391033778;35.83380321606059;41.91143443270363;35.33077440932872;10.325932985833045;35.531819579249614;13.84218188163503;20.286420634178842;25.76416207159974;2.957727984662664;17.44346086203593;7.981285069416591;38.12267472485166;28.651064313758273;4.464013986874134;5.911868889997826;42.755024893930916;13.939228687956609;14.879356700355977;34.69447167635817;2.7713566909738976;21.416932548404635;43.57081504008973;45.65446459276705;15.824040760804799;28.601348778512545;26.5706985899075;15.83832104317298;18.776937840128962;33.34112279487717;18.01432168966028;30.616279706172655;32.28533781406171;29.75672324039272;10.10834547490727;25.01759065378474;20.603513981760724;42.110359774470915;23.37098582671655;22.910218178127174;20.487637481886726;35.949063174403605;16.98350037159409;6.915830316311257;29.656648420020478;9.6032456612269;33.83008976537583;22.81874962197717;18.67859851861392;43.65422456580693;22.769719329754995;34.019149428767875;17.855854172031755;45.16572502085106;12.340401837166628;21.908125297776767;23.739174429405185;19.125570407880325;22.929805371718135;45.27674897406189;47.009081273728725;34.65398883334146;36.83356621652716;50.475288187950675;30.264447040219594;20.699168224929124;47.908001896018796;20.262124576871358;19.93789713131311;5.76449020318354;30.43734966918183;12.748036489879832;21.281850866474674;7.796933388977814;20.420425921014687;12.653925657700533;32.182167614167945;23.348138874221917;16.780425829499563;36.052959923690175;27.48828246231104;31.70268080190218;35.280916412805084;2.3017797285275865;18.81706837401395;22.322007302245293;20.92677173730108;23.047151529652094;18.522259385505315;8.000922819987146;26.374684615186947;33.53363858686758;47.508994515089924;40.29193247412343;28.229702936784136;18.137291724969376;21.326887424068698;37.65083954193803;12.59239719447264;21.927798644641108;22.674644586714734;22.530055253936933;15.483678262051534;22.909486042645533;38.26110576641194;45.61124675325378;44.326431198326986;24.334033328337675;23.787241754703945;45.08383895638404;10.985128289217228;8.62618733745462;50.4455604225615;48.7974185428822;8.942627503107454;31.601356505063915;25.841018353916635;17.206661396966574;9.485033588377254;1.4339403042854266;21.04883716447169;7.336991396900849;38.50774448242348;25.67563350277929;9.401867499774507;23.202728812533316;42.994689361008845;33.24097890750984;26.04974285328675;3.9495606968496655;31.175356713538676;20.25495080244426;46.40353991966038;10.974233322281174;19.691104982339493;38.64721305474138;21.273896652871265;34.436053500380226;44.40847524032729;5.560774009143541;26.858867698786664;13.630461109097222;1.9895739646143689;19.061637016515093;13.757674149073761;26.92670612783281;11.946209144668623;37.05811208767765;6.576056788939887;19.332502251083387;22.930863073258664;45.13766302678239;13.165637495678013;10.145584195946883;20.261311876693085;11.996365420087752;10.725449320148963;24.19766685131925;18.48438437737059;28.20182657091333;27.1190006699159;30.545085346274593;7.238821138769106;38.72524128800325;19.63459659515247;21.067928950408543;25.35409033751824;22.38740930618016;8.697254449631169;13.43507159693392;2.3949523130171215;32.50721129680234;23.395873974460883;28.2021255527281;17.826687605852854;17.46741255835253;
24.103348974300857;10.963228608374397;17.53799170450115;25.98670237421886;13.057026450576858;0.0;25.33051640459074;14.878748274562284;27.22012213688569;21.494462243076644;7.941437077200899;8.967597850040876;13.906706420095146;20.635699797306064;14.78582837628776;10.50075549436871;8.610414580647433;12.205725360723497;17.75130443997143;28.366595322896877;23.156381118257936;29.796721578397186;36.18237751755988;32.538914948117366;30.363335549291975;12.016241493127886;16.435920275343076;10.580570406741554;22.058553781962658;20.895880175758585;10.159747416515193;30.956824370505725;29.205807567990803;21.423804639492012;34.18004112311058;22.781178936639357;34.89623263189882;26.23555067443975;33.109637921995876;8.060119274124961;37.51335872374666;24.367279318907556;10.366223944719836;14.791245187979452;31.242099828759315;27.563704298225087;31.33696971235143;23.067523765925426;36.19873422218921;8.860083841997243;25.731205296651645;20.551108803479263;18.621772193525125;17.04090119777494;8.559001764431722;27.859928221112074;22.22617947723166;30.216519737922226;22.95817759578378;23.002734563793506;7.1555384404024105;19.993730738374985;16.3007971769271;25.532207439740723;17.544017550688203;10.479430835826212;20.567819562886633;23.538983826547025;20.808806082812442;27.745675470985866;13.120447422708146;37.06118362463097;16.43518931826522;21.555761138699065;18.843946105391762;14.121730578125865;3.6032210961574913;10.757688608867278;32.61932421779003;14.316378841631499;11.600530529428445;7.748184466960241;21.756740453364934;18.946735055475614;36.5717996020519;32.602718493426856;20.963326761167938;28.309161752380646;17.668598893743663;25.053477080936307;20.207315672947125;25.316670628844506;19.753386287907315;6.282347886852932;24.695202482037722;34.819413817988526;14.222826426449213;32.69549251774877;23.97976422299502;7.2448200308697945;20.714389959926343;30.890580950518515;22.255665294786002;17.080375184513585;27.206974063545566;29.07374747357127;29.395963583126687;25.04085458750565;36.395390553691165;17.430288635480707;16.367916003037244;35.145371163991776;22.704250348617265;13.02437411765332;15.393643405856901;26.909269640695843;19.385876050005027;29.1816003997914;36.55553658318273;17.782582949688763;28.024917245085657;19.78834922995716;22.606134597295718;34.23917204870457;8.816209783778563;33.90965322289232;29.983840113612565;29.690965718511954;28.741827765153456;17.059149220477725;2.9130012922259274;29.607977957571606;6.222472625388324;21.99309439715298;11.032523865695106;16.247085378394175;7.659379112400009;9.965281745090131;10.406203665343652;30.811147009657123;22.016403511335497;31.920684155615422;15.688690398507967;19.936535060153307;33.23264333534403;36.08688761403051;12.01243614670872;20.934185106553414;11.450807518563145;27.746709663479002;8.661334322495193;31.976198895560717;7.75221283256806;6.596859506693679;12.566136537444851;14.824702518487964;9.465972607265458;30.980393712414013;37.996543088686856;8.407375700283113;18.32493372075098;19.518859403170342;38.4041255096866;16.585531230844673;32.13568988488569;15.611169275082784;7.4413580558125805;26.04429221407321;11.85996984489409;9.546833492355171;22.572901828658917;13.097226245279167;30.20343398071236;10.774021551271312;9.819559601548633;24.604052604687997;19.07531509860759;16.839218965482317;17.105076029385284;22.266495327472676;11.38105977066635;30.81491918610027;13.307827337984191;24.360410716231677;14.917243521374413;25.527227163918017;2.1469720463730333;7.020576019165639;10.414328963760754;10.202909552468775;29.340454267333904;14.826344865102225;17.41588127027085;34.213528896469334;38.721969596766584;11.394536696237786;10.3200690842101;7.937951133051128;23.776157533503703;32.1299214067586;4.979251701502444;33.69668177743543;13.132718895834369;6.379412053620875;14.922665521699065;31.493859200982435;22.619671994655906;17.45749560177585;21.56289845741086;5.844911066333512;24.652810520106566;26.56814363226498;7.790827330057499;5.94182653777907;16.43818336044425;15.412735960094713;9.764909731256243;13.71368712973169;25.02104207802979;13.033902125448241;2.650019519581436;20.836208222271384;29.719336563433888;31.29697111325708;12.709781322758294;22.397785291352168;24.298303666708478;19.460811432285166;25.22406206995948;25.032111740152022;27.42608337958947;31.550921012348983;29.03576477993217;30.932880092464256;15.637127567642107;13.398335297348149;36.46245152608472;22.82655677228666;29.228513025323757;14.443975269936379;37.747335212174576;22.30739041470039;34.19082838272506;28.163864683482352;11.811257960357196;10.269123772973218;17.631707578528456;28.654896511430607;10.122922721197128;15.893718704317962;9.443852312098123;9.9397309570072;18.389430708816203;26.928936932858075;33.68844115736171;5.99055147996441;24.791060978124555;16.59060249937218;31.568135573682458;10.24434591386271;19.36127875596554;25.779035383603514;34.86225352928014;26.11835496706265;22.51786402719933;30.673009288649336;20.78849870215889;18.611691400383833;28.947271776170034;29.239297978921158;15.266701793032349;18.640332429830668;16.6946819954262;32.702097576486835;30.822125196068562;30.514899672084482;26.24766332282735;29.443390335130083;11.462750167896646;6.864720273077934;16.509207351970947;18.685845168695884;23.174903478992608;24.684183443141958;33.191697959594286;29.249733104241066;33.831151560981624;15.210656143337427;32.396803483883794;17.365024662695145;22.905567768875173;31.47067558438228;10.592345088539721;12.638085254790086;29.988936932525363;15.135436538193915;24.85159761913015;27.29040886148373;29.970839116925447;7.524287002860012;15.815585195609076;10.845050474670852;27.28561761308962;14.425387512736153;24.23221285655592;17.103581198042733;33.73088242572645;23.580467353480334;14.34966480571097;13.365588788937298;29.119471665686262;19.740343556742566;15.97346196176123;29.835779185779625;1.1091756582671002;11.225962914384445;32.3494108650599;26.38741174316094;22.73515087882568;11.649329327382757;36.38218786206535;16.47482949485155;11.787577252696058;20.19765926493503;24.616245971727572;27.750983816279724;1.2644429637679755;16.96578730006053;27.533905567193347;20.3214524045489;33.727717083613754;18.866326025579042;19.696931120841114;33.435487925526694;8.770542348728531;31.19627516211058;24.194811042760968;10.68051609139232;19.27588784823257;9.7184307540715;15.367990291228383;20.843519383413046;11.961972016821942;16.828784060089017;9.631359400522777;4.914957785358682;19.35965036292403;31.57225076529635;30.809212480678273;19.024687764941525;30.359268319488667;22.55781624454477;15.259487589954544;14.284744778273641;18.50828948777822;15.573984030164912;16.114212374207057;14.512214393759233;9.644104684669259;13.999932390473264;7.439213184909203;16.99421325461891;22.955968139111;33.09676881085744;11.186217642850478;36.18174125398686;22.607316309256195;7.181350150520409;7.710791834358979;27.752958948781533;37.23463835889207;16.055849604414046;18.855848828365392;25.079213079479683;7.604412514706086;13.962581028181852;11.756569914262032;18.785521354299494;26.205315381887527;9.224418183192547;10.742511693017274;20.840566462779307;32.71505562633355;16.704722166691568;18.412557243033863;18.43624845104291;26.636075798453557;6.756652858439244;21.24356088162529;28.996352662350215;15.004971979444939;14.438502029636624;12.884841253893777;31.2678349360583;27.543054218416334;23.122738693394297;22.207147750101296;22.814524859986843;8.792996949540075;28.890334652290907;4.855152576231242;31.720321317443744;12.18769686406005;22.188978881729895;17.224814271377483;34.22345335427232;15.999381710466494;24.95518787556454;28.291888994935373;5.0055468677413035;22.52417377431285;13.915036154474057;17.0189694322555;32.880626232622625;36.945088285000914;26.719871042397045;11.538590425782253;19.175038137915653;10.603790020266466;22.441145408429648;6.413348282122316;38.85067298231787;7.125548632837296;26.459318547750428;22.98812619422267;21.411299508902268;22.531838293906684;17.966853066195892;16.917081373513394;11.78494201311425;23.396425699454337;15.640014056566955;2.0974001404181086;24.818525604966048;9.021688760823286;22.169100418092707;13.22595815793945;15.158259879568588;33.19341419791712;21.11789953340495;5.089851571463698;7.390849675081606;9.81342095201108;38.05719050852325;30.581635107906358;6.973421749903224;21.445288459176265;16.21330640947269;22.12283108766221;24.541553300234167;16.11465972605343;32.33717417911391;15.803038700987498;5.280089454159031;21.646471992195167;16.645561910166972;21.167576381938403;17.902402924816567;22.710935015667854;11.387780770474395;5.957418718905043;11.30356889579266;10.732418022421038;25.511089690586438;23.032070459842565;23.22039522645075;6.586941012942609;18.702435825982352;23.957600087547124;14.912910098137782;19.262736898080135;22.807001904923425;22.939594879838737;20.472376750399775;19.913606591831105;11.525197321291829;8.289961394631968;34.89220338580861;28.395687777132704;7.80043803664384;8.895779006042691;1.8290992661244274;14.549140186755375;33.624711617124326;30.88389282471922;19.95282922193761;15.681383590585993;29.48835160804866;26.327118395863316;23.36699095210088;19.90075512270116;23.533713270277914;32.69946180158776;17.846708811465817;22.718750752605356;21.9260277161919;9.79992248584704;34.550757336884864;19.624079981488347;12.663977342356034;20.47571583040636;17.705347680922646;20.80903355624182;16.20002010276329;19.85578455950456;14.325423264973026;13.898500092424047;34.168363551872844;11.32087162258662;22.96952448267715;19.944760285092173;19.120677574976153;20.34158543837204;13.963152160057708;16.79569209890298;9.907278266965067;21.346369480973358;17.62696470310974;28.638546898032473;24.09109568304828;12.014794799720338;29.86549714960552;9.192064186856879;15.879833985534708;15.235634992206954;32.290529503930564;19.729773864310253;37.234109528898884;17.816041069727696;32.15281718697935;38.92499019814993;9.63884771968472;5.073704420084841;24.540729687295148;14.258273524480373;25.857973952797646;28.459788422742484;30.936399395658647;20.173337252673754;24.412180871748713;15.751293602430982;6.376117434234852;24.153365349219197;22.56914556217149;21.47883454931359;25.515897989249247;19.171129066340956;35.79821968890605;17.069195597016556;30.184641205392396;28.888792038635692;30.490622101665593;16.582830637727056;36.23569296231858;9.499632325262777;13.599814436025316;31.32758745053182;33.62804065392538;5.721468712993916;22.332751608829145;16.874661754323228;27.929151495918095;22.231052856024238;3.021650884674365;24.137468816776995;9.29568039750667;32.880826617849834;7.026365602069571;5.633089192882306;23.851185878902285;33.35395724989683;21.928974102603647;30.885738735022148;8.681896949747461;35.91818560000484;23.460567598839607;10.914842443264986;24.707825401463865;32.68213246725172;10.761457751321599;13.184840829986737;13.795859395700631;10.5232333137829;23.15679618763899;9.32269003006107;15.812473509383192;19.18808188756682;24.181536271827692;28.87797709505386;11.92820488808708;31.552730194252067;17.126927500608243;24.01952831630828;22.785279263873377;16.139087276388576;21.98544700923963;10.24566249618677;33.67579699098158;22.394642858927842;6.095600545477362;25.875334315480384;25.368251446349735;20.77244055811325;22.613868559750472;26.45397396311363;14.14110483683672;24.137903343700014;22.031298571691075;36.244675285174786;32.96069257175918;20.603177133426666;24.361859467994083;36.98605847294413;29.900615877792692;26.309603231920914;23.51643806600524;20.510145726950082;28.820737265344487;28.111432318527424;33.51180835823646;8.145031435718538;16.167834843754576;34.53526863023898;25.2219273278442;22.385160871965166;31.560465786431326;26.04941033350373;24.59165275350663;23.79596663494609;24.794511744518445;23.54491722040472;25.116217264768665;29.80501108173659;32.29839959396443;30.951049453823643;1.9979232169508636;22.381006549411087;14.416049439352262;2.523587225805746;15.142978078599812;32.64237961882736;36.27724462443963;15.190607143982955;27.061686955891837;19.44507536151471;15.677975339216657;15.641777649035179;10.160740971413084;22.841001153427992;16.205005830870657;37.02310773084756;24.334209868684567;20.119028110369168;25.929524996278378;25.42648541733844;12.82005795222357;16.962943296538672;22.08663570792062;23.04684944172637;28.62544944383235;29.102725886902768;19.24014110467926;7.203800033681107;12.912929714741926;28.628023439702538;40.165279773672005;8.69123116232627;22.332638781550223;29.45007193122062;30.452748494400034;16.823457061318194;19.251403396400175;31.11836474862846;9.522805305800865;24.41453471554744;6.76350786886028;6.431910284632442;14.771276853792275;13.431002234294072;10.554648158753244;9.0115498844984;5.602003187993429;18.08928728325629;21.202222477032674;23.764800151605392;31.417899560202546;17.695036733493126;33.78310262288607;23.59785213567466;11.351853762773631;35.59572134884117;6.486610631449583;23.80939091613799;14.743335417269483;7.938718040324604;27.701652278270256;10.276971056065538;28.640628534699907;15.660062515953484;35.50326857558815;33.93581002149595;29.860746928548135;13.609481614171349;4.770285303799229;29.30280728835874;29.76249020557864;34.36290519962578;27.988768281440375;9.775628155451695;24.299101516984475;8.28461393324587;18.137927994482727;12.56996202880639;12.72360634414695;28.90810643235273;8.095315234734526;11.204005375971324;22.80617540614015;31.650082470146348;13.90524332629435;14.593484875657293;24.282754222359436;12.42864299266147;30.581702684721556;25.214721134383204;28.599894975726492;20.82528797004364;35.95899146799596;21.843478284016225;24.413857263057302;15.618179551949135;10.498391877499706;35.55339035545663;18.828320833379756;28.326500830024003;37.27234422004276;33.308587462609786;7.363772740455478;16.375128068493595;13.623658889317378;22.238241176353462;32.04292750532778;26.019554843736458;17.939731513756993;5.915917845085697;8.081302606048721;14.288178069161994;29.335164525370892;24.544862648396883;26.68586980480564;16.382482415278204;16.586044338577594;23.808666726875906;7.272976971696647;35.42319609960466;10.836127340240534;33.50201526379146;21.975976749588;31.065507772594398;30.834486050941237;17.878139140506974;10.092565648684722;21.54511986430726;11.316019564575189;21.83724394947879;15.755395793323416;4.277050861731437;20.61074856870408;9.022575308594282;10.287876804064705;14.122017929925894;8.991047971676245;19.402834758866437;23.260717048979576;30.687323160498995;13.374812645822066;25.358633750025913;31.790336799191255;23.21665210261;12.250952302546716;32.18675075662005;19.646117241400415;31.335365577645916;25.76714786953901;28.21955960269311;29.278470404658826;18.606078405759884;16.766924100298354;33.12510012724889;26.816306939686537;17.556934863696604;22.37635375451942;2.5739009798623034;10.2970335001923;17.612514786870044;13.377257728900078;18.606547369737672;20.396853478153478;8.291005782065888;21.544370695651324;31.632492588665347;23.91166945430697;22.606204217987546;33.502140520635436;8.510233384697257;16.72876268520714;22.55744336737796;10.929365022530321;25.655506903511835;23.140977004181277;3.2177990467891067;29.213328624936498;14.54118684126532;18.812081323422316;28.183246106232577;11.925807557632595;25.50169762776619;34.615125726010675;7.044458064497437;35.32449998685187;33.32306074545368;23.605688835591934;18.285724528105167;15.229982511130723;25.922307893846813;34.08190143234531;30.567774337654946;28.185686027663788;20.12145671469897;18.173756105091623;34.76913518404897;21.771241757711397;11.122384556638782;17.331545117143573;29.02041598594352;16.640211505769223;2.307220539319665;14.803918768324452;16.553441100437848;5.430859831779475;16.73254388645392;20.50004744185033;36.133838912918264;6.082072555109811;30.219214872868136;4.486716657927852;21.71527084519468;22.591522868636503;26.720452489295088;8.568522384432223;31.941332955703913;23.06202415988968;30.62371676556868;22.99089816589159;20.37646062311015;25.27311087155647;20.38915742321665;9.829444986076926;4.741984917489017;26.35064554030019;27.735388877416053;2.777311017596458;18.39324706115301;7.091103733902904;17.072261352973825;11.920777159211177;22.32163951100085;19.45046270222387;16.750070516295555;25.778835364462427;38.51818903999516;7.688034186476091;11.57589964167854;19.92829550785491;32.12688473591437;22.569030404957164;24.095217534001357;16.54419266063412;32.46448962156697;1.7074829381364136;14.79943416367241;13.907321305995923;28.669560295551126;27.15477193606563;14.476575537921097;16.69470057424013;11.74075030671684;22.874352225915604;24.771896174787106;30.40768435465313;2.7131534173004446;11.441238409648156;19.288809016923587;22.16397714777581;19.18199376700749;30.844993269538115;33.14568566948671;15.51050768525448;28.714713017203085;12.335782770799732;26.419438074293215;32.95531654666896;29.374003984376753;34.20853547027029;15.819270446359637;27.111787701476086;18.551510956822508;28.572150313284272;26.318055928667373;34.89443376688197;30.666733703323857;18.695996963926074;18.49557531671577;10.973264001357494;5.197394171028287;5.4118221558639;13.559096672272542;37.098686481130734;29.082031054357635;6.73643980822632;32.81124754816061;32.75521359215558;25.860710118461476;6.950716477723432;26.676445940639947;21.102296683044813;35.9856475889554;13.880518277296053;27.140277064580022;31.54851702745025;24.79918367328151;23.553548494958626;22.72478608037696;18.20325965507983;21.98288492610144;24.379138826930266;24.800635708719327;2.1838593349062387;20.55399186079441;34.06343285649294;9.239059505740082;16.30927346853714;20.939319237807005;16.734219160663734;21.24591318236898;24.081516402366777;33.73229376877256;28.884911906708197;5.327634539540234;34.67782679140595;30.700306328020318;12.460660026573185;18.118798252525682;16.604836789123087;13.475530561517944;15.266511773021627;24.95432330894468;24.792629915250934;32.286154133920476;33.19443956796593;33.07081399128049;10.741643103052002;27.822003948530877;35.86904182829979;12.087781373242773;20.502766418725574;7.157341756761257;5.404159294285383;7.531689106396948;12.433002423592017;19.822593568435025;32.814433365398244;24.99231525293224;29.838365450656728;16.58263018142189;29.79414284829203;26.72459305477329;14.6662707965392;17.486492351332924;32.64983057609004;7.202909157164;5.970030666884316;35.665302737736404;7.597370702429162;13.205843483220798;31.700767329358268;30.85350699933431;25.179959563648236;29.160553913869585;21.45526321043524;3.060199576268408;19.974069894922412;12.030304331663299;14.78058493724589;11.953245416125311;20.83855325336554;19.425584986321557;8.002243872642403;33.54272831967347;23.376048514146653;19.048590394233603;34.25882660331264;24.084207734582822;13.190037726546496;24.885738538728475;30.74539832189946;30.214869286274443;14.241183550994418;17.371876192458995;24.925700574528964;17.78162943039822;14.083844480015157;19.657575310702242;33.43924768960243;20.542526896091395;22.96597586037922;17.699870276454288;15.426060753224744;32.4057813752575;31.270546541369274;11.852309583502446;28.826158709496326;20.19204313040298;18.20502351165499;11.677835706048326;17.63197507023131;12.182037656247212;27.806261725140946;9.732868214826688;16.82001444315609;30.991973658429444;32.90414417632955;37.412668700431766;9.876511012353955;21.675544226002;23.52668030536847;8.425049285371616;21.033709007867134;8.722936663548495;13.407811806789724;20.514003294424967;26.80693192066671;25.295971558586306;8.878637324632216;25.171432710385904;16.443578667467786;9.77881999751203;40.89277736710694;25.25236078936284;30.83538308684742;20.20257331932286;3.479220934013849;34.36946935109083;23.514743835280296;7.052810583155941;14.134317723997071;22.890576987174203;6.207946794443291;7.43936231516409;12.082428834034154;31.54520742268676;10.2075077116387;9.793827517213389;14.734735699701167;16.752953543254964;16.89723151510462;13.719120086262125;11.204046699414906;7.636945791910986;4.252878335999087;27.492750467216506;32.44418912494213;31.132111639567317;18.366139140584934;28.20538491255646;25.21955360435254;33.383727135214386;17.35973618373924;29.407334032117742;36.4435136478739;20.218939404179082;23.574017951194204;15.262528698881955;6.018516011317564;30.30445122588025;10.553848407521377;6.45550742302375;27.945631964037364;16.28969546961761;32.25790999568992;30.16719106673499;17.265355077451694;19.68829096591395;18.291030813853435;26.30163747978992;21.507075769118597;31.054406188546597;30.19380461234739;10.520777112687986;5.811266800173943;12.139286691220669;25.123773937352997;17.77301284330777;12.898206481127469;25.040454642843972;27.00679157881697;26.646471463793507;3.6956512281244787;27.280133804446123;9.996182915119325;19.984499932478982;8.104545299788752;23.54346865223582;32.36075694529114;11.671254276883896;14.954811128830105;17.968013428069657;34.59722978986252;26.105060335031343;25.21635772824035;25.95982251664201;37.66574648438578;23.43011015918339;30.408828462866868;24.496848011962726;24.38073423638478;21.892415574210077;9.759271740028922;26.312509267109263;32.20376367952415;27.908750534567798;9.22377617091958;35.052951686514895;5.676030659766751;22.318065900839382;10.159649138687282;2.698839196008685;32.256326162216645;32.57757065231616;24.97771898257577;18.087872689253217;39.03529854423223;26.93490415164133;8.965093618685437;15.406402878023522;13.300355890907843;12.043083597010089;29.304882130914542;18.59018420245293;10.435257975916784;24.6651983835065;38.531159097617355;23.770931899178443;16.535983379099115;10.54902359653202;10.430426171597066;21.859157353719713;12.50634681785666;10.756030736323215;22.431073749948197;8.469738477046665;28.991046726895714;19.367751372680928;13.694934165977592;17.035919540463695;31.617055934158234;30.287055811678282;11.613549967107994;23.86232025403532;33.23642222958484;36.91387241963974;16.116989749139677;13.25926920700734;22.438862903534424;24.131331672394538;12.619027543781653;13.735258551432091;10.685565599361142;20.724827285404867;23.208399284492025;14.96411874373012;28.838715492204827;19.736675196481173;10.438161387853913;23.529899619701403;9.135380851854379;9.764800012602555;34.90669023472519;15.118317355196039;10.342328423184696;34.93508983685095;26.00506264843951;17.91910022897478;6.599900041006093;21.312568403448243;19.18833839003431;31.27824039610324;7.817249204871555;16.161899638279007;21.16567646812267;7.049678804915017;25.83324658328734;25.87198046350282;19.047004103111664;24.831406287854595;29.752417730391993;14.45940956236815;20.180218109883384;25.88752039390935;12.548598734986156;28.53520699838869;25.157636554876333;11.499005903070323;19.156860146575134;22.04929066387898;32.47068189714992;35.35503462904318;4.000559876721087;32.58355392054311;11.43120193276305;27.217886165109963;34.615441831250905;17.628119828385742;33.836398045400216;16.40624588532888;9.945269049268989;18.62699227352297;19.553537181915956;5.715244719057021;9.787798380089503;33.77054664312943;27.43261398414447;39.21208293327908;13.272189259423845;25.677455842088406;23.713202526773802;25.55950502133341;33.55843501390219;30.095617478695235;14.817504655415345;16.939801370326933;4.858925726500675;33.23874174430968;9.860864238193956;13.146597776141315;21.516344908636523;21.281967137114343;17.70867690092143;2.98689448024472;16.96301393026032;30.390273732714807;28.099349048696673;8.319906336552068;16.096684827779658;25.109415089426605;19.60184441705089;28.8076812248159;5.4836416595652295;14.45362788962853;31.11143328586775;31.117006477714888;25.848971186409873;22.836664796886605;21.194650319254418;21.426940201429165;32.9178567721746;19.52359316498702;12.61836305804866;29.87124542955823;32.11407550450746;19.315380480077472;11.95479699857364;25.094900216908336;33.35858826002062;28.15225573539924;25.097586105366577;12.219540579550046;20.238520043475074;13.629389300641565;28.662988946423173;27.661002580050656;26.042997734871186;4.624564457606591;34.74969744382783;36.199618868984814;14.291507754654232;18.41393577232143;11.736904132954592;25.729158039088897;28.46665693121428;26.653099475436967;15.257594640480157;29.675078134298946;19.611785164686694;19.126220946391104;21.676381489613387;27.861512001130993;21.808850541705368;21.50447552268418;16.72825414355509;28.225791336172293;16.55484739993922;32.87162622906303;21.630657844623816;10.510186871955154;33.3099086412608;30.233919811471306;10.187224693602975;18.189576732955302;32.4034034015976;18.043041680695378;1.0676914239010802;24.323074510422806;15.460453308754477;17.05498681102156;15.029581668213847;7.042732724703016;23.5571927108555;31.330449445239395;35.81489171268836;25.985485176345968;28.05707215465452;23.949314921359885;4.532535075826118;8.212061918475667;31.104260693452332;13.535397633889241;8.579208889376241;12.99905203752507;26.773860072322858;32.441612887278474;25.66416472223519;38.09414437265337;31.63411568219245;8.23290517704082;24.074443776731936;24.77105159177724;15.119429165867189;17.082261606610388;22.00118491246398;26.69027204229779;17.776316952997625;27.409657925344536;14.880326846476313;11.524139639718044;10.690843216053688;17.8190535091584;17.29125832464456;7.520861260357309;12.25932328524601;31.27140304699357;33.08391962030439;34.45187475909898;13.245333711194457;14.283571875471385;30.237452706036606;20.180899114512616;24.61538391553258;29.78019196266375;15.083335839192534;36.05214865856235;34.557508394677086;12.417841471806716;11.257875528686293;25.391803593825287;12.398009593101225;14.623442766675787;12.889210593214772;14.453507358872814;25.623605983277752;22.11701599629581;4.948585625046795;22.314187839161445;15.850042811768917;26.18014061072896;21.378370729608168;27.905146200533675;19.873404835026204;17.172315198217472;24.537984534203545;30.803782510279007;20.326563124991104;27.291519346950214;7.03927713492182;25.924269273660627;28.479318242217655;15.008971208161105;8.990649154788029;25.667941190667463;5.912904474637761;29.17461415184028;30.56047310089908;26.61124627892817;28.303204079153463;12.998426162419394;33.32168101303299;30.451088547958232;15.707818317351965;32.293948901454705;9.87141062771881;25.75268356104381;28.975474832137998;10.738205364952092;28.74378762909556;20.732686849261356;23.321525753703426;23.004586439113698;36.35045458353357;6.457337517646857;31.32064326609537;34.620004092882844;22.216128988856532;28.796518566497593;11.100040365151479;28.932260397425917;18.803618224026113;29.998777918688212;9.804628584016218;13.77709247781426;28.41653522957521;26.980547242132;18.36909439368398;31.987566958131193;36.40863967511662;31.904716074483034;5.960243871700326;16.409975209137375;34.742209452502166;19.19053268867794;18.504287582938435;29.91974319577179;33.56591192771667;9.63318712258774;15.659027772410974;20.505837931323747;25.827380739603537;25.26665249808378;5.880201776198012;17.904147237798135;20.273364268923327;18.98514492832758;20.082638480201595;16.895534796865533;13.070964885302653;17.354748978658083;22.182957880395715;9.977988819988806;18.878220212080176;22.959793578880024;11.08621002464676;10.370210326226145;32.50267887212788;19.477601123131297;34.967521900343804;18.141678042185642;17.751105392031732;27.409040782931267;10.437233195717285;11.75898275505631;15.576322356466104;6.707337701124805;25.96446050102732;27.672488605274637;12.429472174325621;21.372089754590668;13.746576007736673;28.622259486722044;12.34399678747792;21.759822713802524;7.525175395737194;9.905084245281488;24.037626570097977;34.3761144378337;31.509038961889242;18.441459522970682;1.571317849044301;21.0640425829468;7.775888689553472;25.820877639186072;23.53891959423045;33.197826219681325;13.853704488128665;17.136855360742565;19.176312337880216;14.682027873865229;26.70177777227066;14.554214358843181;20.409515447065303;33.53258048309313;19.976390244416244;26.40437599881813;15.056924397019172;27.505575331509963;34.29120899199604;11.90148052373647;19.684149170744167;5.146378427296764;23.405878931790465;8.909829706306033;15.934190552892085;2.711884151823116;13.727123360852808;21.431547615355104;4.172223810162687;13.716483416194164;5.748754303249312;15.956319206799956;5.2888644768407795;24.450401151011366;26.183506786332973;8.369785320352921;15.724714220757004;31.664523426498278;12.53507275268139;31.705572563111208;4.073422893895785;21.341094805232885;15.111904293997046;13.830164072963843;19.489850221185797;13.017057438561642;18.006469712664142;7.698466758027069;20.338864091590725;8.562869375079423;24.266499987306737;28.854795880845444;23.429320777571267;3.2239705138428287;25.22161195522555;1.5317295582452046;24.354052775034845;32.27864883054998;15.81372998434287;30.37264509620491;20.429407210979715;26.036540775179525;15.604810704926498;11.126601483863919;14.37493747808802;31.252318023391197;16.6482923523098;4.930956488968736;22.483348927927103;10.297981202028442;31.9049596318754;30.51448194686094;32.60266899297912;4.212979389891335;16.9384575427753;13.669625506308098;7.8275957588399825;26.40976129547753;21.3311593286804;16.340771790351813;19.17372871432704;21.773315846910027;21.35638839548533;13.661071647740352;35.091134152089154;33.57243380470253;29.71434276084684;13.669822078095255;18.69719530767853;21.045437472332544;22.94265160608626;27.380019256117716;14.36414287633948;17.58043744926341;7.133371670168433;20.995607161355277;31.55648230793648;31.682856453660378;30.73869790093112;12.852540618320932;23.28063581371384;14.358432039221887;32.30843851694418;19.462443082519858;10.699686912922846;24.132003944136773;29.7766640187011;28.681187105796354;32.219880678849535;33.99698693297255;22.036510074790037;24.115928554236845;38.03016499169151;37.115801271317075;19.249887154863824;34.85115102762677;9.874854678208381;7.197270990456025;11.04779469144977;18.25895952268461;15.944662074790028;8.457994549650275;19.079579173858463;10.308628039708168;16.273278011644777;20.58557510238648;11.343213142302647;24.885247088801098;23.802805754217687;36.001876894463024;39.999180616065345;22.781604629837528;11.067166300271396;16.330200744660697;22.342224760150174;7.959188582245917;10.511570813295986;31.316169830108603;5.667725990841913;36.54293794006703;21.204389210250326;34.482391977637526;28.64776705983579;16.71072918126002;28.887897058420414;8.840477494776579;24.66207426527806;25.633857481294495;10.145415799761079;22.122696146638596;16.50132097999563;28.51840337062315;21.852580200132596;25.21159592250932;32.697623081402604;31.66371256439565;12.167528868428631;11.209739759788103;32.044628803030925;8.849262620935887;7.095551892199106;37.64786548692232;36.486687926826306;10.02235476196798;39.28338512831755;14.222563736303387;17.250926088288967;6.275627539091391;13.10890253469667;34.00173484154488;19.652712843019295;26.701875131662803;26.13042934688503;8.66191881646488;30.931721218967596;31.135881472070594;20.796902038781056;28.981181705226156;16.898894093147067;20.36583523752659;32.94706441416841;33.42394761764015;23.53389282015089;30.723936421117244;27.769153039775926;34.29144084700153;23.226672111016;31.360494620225964;9.369598698571407;34.82375553048202;8.933218509024483;14.777729144942153;18.81092047992519;26.671364336247382;18.66288553178878;24.054089930685798;24.115581369365298;19.633048753920864;31.296254399517803;11.276025362690131;32.13371291811585;3.034875526573591;3.3883574538007695;22.829129906999135;6.187826137088836;9.919636932268963;23.951643995809583;9.273138087683735;21.422756611886392;14.522524889680284;18.876212588690972;19.21855793073608;26.3328990311621;17.020426962725335;10.651526006517528;14.742210189431601;9.59943017446325;20.846234885970887;3.131324995325173;15.421602127460552;20.54772976012086;33.438043249871725;19.06534642462628;26.289752873729963;16.948552159985688;
47.5255630633683;35.636329338905284;13.085410857571278;1.753843720889164;15.887426545588024;25.33051640459074;0.0;33.95339830781262;44.03649952632905;33.404922811855975;20.8936073605519;26.063885909455806;16.39459195587181;44.832280425936176;39.96472188832158;25.425515117794195;33.843916493479554;37.15059170089219;19.25249736416777;3.3581057408021433;7.050287683875933;46.7600178617344;11.13295285635773;7.462153130953155;13.038721808903187;26.144139957164786;41.76259553819342;15.33877420814431;16.516052114433577;35.92003138652967;31.758954967070437;56.2454238495717;7.245025791214723;46.37171030141079;54.15655170704753;44.797729796798535;53.710000596928495;50.98864606317376;58.41996324210223;32.83354789573676;56.625588079504546;4.150398719213532;20.152804880639923;39.997793994550385;6.071259268145021;12.628875307885972;9.786978033207063;6.149749602209971;56.63192429306722;23.738762712791242;42.14632046648281;14.265508899899995;42.34002239471862;42.330484945930976;20.140008371955812;51.648145005677975;18.310508708608044;12.91035304067223;7.17258744883994;19.808818288310448;19.01740410525502;9.438812600945775;10.929322492633329;9.858469041988055;30.531569702915405;18.249049450738063;45.0680278522489;46.40830998537674;4.536833915853226;9.43852778165948;22.449470417878942;12.091881385953476;33.66912667654958;10.59964392790219;34.53285172075485;19.6680592491263;28.17010588107611;16.10378055679927;49.499075095501944;26.897636805260042;24.716045830260004;23.493652426319713;44.60283542214595;13.381188338851377;54.67917094765681;57.92246395616201;4.655797129044353;51.50466368883746;9.35542466558928;46.85294166536036;6.408539015135366;50.60792483579507;34.81137772942206;30.36421145258274;19.1157189312918;60.09759921100019;17.71346849430425;19.04754555191045;49.30266138662551;26.831726701385847;31.886108275261492;12.331175218899293;33.50298229251722;21.736492271994816;3.170191136544126;9.529391557404542;4.216325273466452;5.827351098858259;56.32624994558616;40.18790146508112;9.533197795281717;9.841766904186548;47.45169283307764;15.457928233094552;13.606747038322812;48.95255157475213;40.741154694297244;8.263960310479304;54.77619374028232;43.1069572458682;15.740663236091478;43.81786721404792;33.099513662749345;58.16585342472036;20.190237675363015;20.20626271753346;11.297287661718393;15.102672795137819;3.865924184626211;20.67200790764602;27.675172802905898;49.72635591513706;31.509788946274504;46.92917317401497;35.18626532461566;41.57544670222511;30.29112057796653;30.67244073708566;17.733180702634368;52.51516537850506;3.96892303001596;57.03608096736139;26.18255453960765;6.8638905276484;56.250887003826136;14.68495340098826;37.33371544740326;20.742366397185084;36.650605877788855;52.72955623147645;30.75484626653444;6.64930009028881;17.618034996960816;19.711697468305314;36.70284339541875;16.997304307491216;18.76501701245988;5.678923380682258;58.435838211998266;22.017138341076375;8.356135738486344;41.52683084157587;14.64997691117475;37.21959399241375;53.201668506326115;30.54832938279548;20.120652437130072;49.903061625744265;23.569882121356535;32.17283318847627;2.7935292175292883;12.524297249259854;8.622157374863344;16.47762778549061;28.079945076936244;2.5576884561064177;43.61816119101045;29.519757756828024;38.522199665961814;11.317790049472265;26.653775085118475;9.390234308843018;18.402890043141767;0.9793824896092809;11.01986388101165;48.6872555161773;27.016907971333303;21.535216314077974;29.675979026000615;17.566072321337195;12.867867212234014;40.15685557534802;11.749530170087878;9.234663679236494;57.50890887667903;35.70594830696402;32.880333092701555;32.09960966422709;18.079442443994164;9.034667445385669;20.424168878389693;9.707582848242206;37.127998703248814;25.80243698206664;12.74443251478721;8.724305182270562;45.72779737126168;29.98132956883879;25.279117078786992;31.021145214184816;19.36020445389057;13.222988173093029;29.08540910316292;24.599901741130285;15.899516947990422;19.19582973418871;34.8518907349334;20.628224393866137;16.96738551648043;14.240340976616308;22.689400053999528;20.5295967370298;6.617693018309201;52.78543920813277;18.458998961718333;34.42269189903161;47.907101675347576;11.951108827575943;50.553537209289736;50.14394477846007;14.3316163179872;14.240983413394554;52.32067335125339;51.46499163868691;18.346074919179088;36.158442452723435;13.310991781643084;23.602054367670416;5.062685625793914;22.75936153933837;15.632400603537555;4.826890421659717;59.506180574344775;7.01228787845271;18.22453452297307;34.973138858099155;14.47177948436338;53.74131525926501;19.41378262130106;40.30678996411995;31.447929889177562;15.390880176708235;8.788341182885066;16.7617429344807;59.00896356941031;21.068644387792606;15.482177087356224;8.798622768733015;54.70992892864585;30.94860279061653;34.18841875853251;46.43745505582282;57.58445941977418;10.699249002872712;44.791824024895696;19.92019952327392;5.304706151707217;10.35043580453383;15.221089256966742;54.47712591103149;14.415631644380323;19.550596625478992;37.171842677320036;57.231927295930056;7.745949303984728;48.9216416670211;12.791578448726073;52.42294740606373;26.08152255742773;23.56601729069197;9.071466229755915;13.543489385846366;46.02658228770198;41.59063636520458;14.312910665950389;53.00903661519835;9.431623525578216;39.555855824518;49.30706812016302;30.589786011859374;26.569215924576792;12.963567950193273;34.799802703810194;37.96848394290257;49.06187206590324;37.12977539632136;10.154490749935455;18.06650972722613;12.776825635373726;31.740315150385847;39.957599726076765;33.91299261231844;12.619612104009242;26.520345535819818;40.75187507465067;8.232444412737426;8.407899107992218;44.399545172825576;11.0443991988046;14.403045165439897;3.796850752275159;21.069501364759166;9.92893459910601;52.71830373350328;26.31501059489421;36.28634143519307;20.506531752858944;6.755413893373686;38.69781564452218;24.79861927621742;13.253207472808986;41.749524018626616;36.79078765944088;34.154043634499594;49.394792514163996;14.028314964068441;26.191639534816904;27.88061543824132;44.91172680254769;6.089552822831038;56.19645568070344;38.44958896800009;20.440141652907965;54.824064951991375;27.786431770091003;48.903622727793625;48.95465703782174;35.73274499970294;15.906890963456862;28.077142142515118;9.983165319311201;8.389952681403612;37.117989658681594;22.891995763253473;26.448543796402504;26.366235656320836;42.56045676006855;55.88455651050927;12.984377900871339;44.32205374787461;55.414552988617054;33.086673150156315;10.419599882105263;12.182540799648281;40.41044446166999;16.242377553955805;41.41912321582232;21.841986147012932;33.759437249901744;11.912707372520815;31.305783109685922;9.078659282384747;48.11624337680177;58.348036824100404;22.479771890337506;10.886756760709766;16.71820574596866;21.110713354417907;27.650071709237963;3.1229864918336734;56.262329759044285;10.088063585321873;39.47360847624391;44.35742742461895;28.665022147725757;22.646535893166305;28.225526060679023;35.25743385871206;48.54198145557296;19.214849670694115;35.93946907304102;42.68258818655511;7.556157365839244;35.09487972022628;15.358236071344889;43.6888868961413;49.86979544342466;27.176199667387607;6.242754957392779;15.899901797156453;27.943703557695045;38.99381860206575;29.771424368515643;56.53800426975309;52.32303904510197;21.998833223140768;46.217100423813534;6.01340987069136;24.665297794610634;5.250269781257798;21.089246892918794;56.77732456983373;35.48196256604578;34.604048075531395;10.130363413772008;58.97556280185678;9.97558898367589;8.95028148388593;52.36506015481027;24.53317430417852;47.61696380326965;38.20083109970805;42.03744474261061;8.068604316023753;12.645942125167437;45.0551633686407;23.06472022342164;16.74801468325144;31.56856686873209;42.168999258019205;28.943942134056012;14.316106346575644;20.698404260168495;17.198277502291425;48.28780236229456;18.547191573170217;47.849197608125586;23.036925519789154;16.346446512339153;34.04768535201246;23.140594910576574;13.145294147387121;24.526255087803982;6.085673485651292;33.96374159600856;5.814697694725353;38.42709542647284;20.776787374623797;58.485777843682854;21.719517053637936;24.75485501525369;32.25694111490821;32.48271369844646;14.976623417600257;6.096381821912901;28.694761206426474;46.28003379499346;10.617636601879866;28.287527878124667;48.9482855242301;9.398917278853656;16.326513938651463;41.12734693875962;20.129978728256305;9.291101207938121;22.201042372490285;4.231952675009642;42.585469106165654;32.24177319995037;24.400442443077978;29.543829999953996;16.805215601815195;19.022087563502907;5.8546043099795995;2.3410032727645276;13.614928131688721;22.76895337879579;15.654011426959721;9.503004893417536;27.644568431374207;24.989882128980664;48.000180526694834;39.30876792475053;38.066404000264974;42.988910237544765;35.27483706697967;17.38320892814062;19.553321713461642;3.088550749108205;32.446345873375606;19.0248782170844;25.882747702154113;23.94511416269401;58.89781470373269;53.43232757740707;40.35505288121658;38.57039281456153;49.55410194800854;41.67047880436686;16.017319228467645;31.90118683820938;14.555992641998795;56.10182075238312;43.16279177726215;13.777610531054808;47.24919792321439;16.080214679001006;9.484361564988891;42.25253724807568;13.451094006004352;14.919915931334607;42.98059645627741;45.783709916542676;35.695621855512876;11.413511795313662;39.24303770906762;38.34764724236761;51.70044554698723;14.147007844132606;41.17984784520393;44.93165341614246;39.1410221540145;5.545276132231855;33.93794551254244;13.10610067899652;31.9810135831393;46.474793850920456;16.436353459278628;53.942229876507575;8.182571779958725;21.410975864078818;18.086690956814934;30.849975560529803;40.67104160165994;10.094881448994428;11.311004458697049;29.603686993693085;13.226615185242576;8.241000377350105;52.02693304250539;14.443171360072416;24.47089132420035;25.450536319643938;1.6937633556806952;18.177320659126327;0.690302744347526;48.47060359843637;6.280180750992012;44.21633278255178;49.6607713272598;14.08543571845046;19.286809618270677;47.9259959352853;47.74806720421521;26.79368022429841;43.32596779101283;44.49581031191225;53.64244021509444;8.59068252822429;15.996079044484741;4.529462446052829;10.62987145682553;34.10997184007004;55.64734888765318;33.95787138572512;15.31086161269376;56.469480423033126;53.01613026258945;24.69558977561141;18.645038663551954;37.32699079955639;47.00578043817227;47.52342670165983;25.57636102151081;46.945540717388695;34.59922209888148;55.13691037858338;28.65486076457963;20.081571814070617;45.714015731557055;8.080032587706437;3.4325569925101034;6.37506686707096;22.538925235720566;57.359427416926316;39.14722774770766;32.14232037561756;49.64596695907189;50.76607010739915;34.86299987925795;21.251465904612772;13.026664871869874;33.58559092968322;44.288968370280074;34.160879549722594;28.766446139447833;6.193629337081022;45.17290610384031;52.31647815856145;37.24950470059344;7.886934932226555;12.299464504257086;39.285064236279105;22.35329193791077;23.043046706082322;47.09552507908838;32.68372274868753;9.875086690840064;22.282337610540484;19.67488241659161;16.623547436031643;49.35210419307862;27.00814837994007;20.71193038804583;50.017701239427446;26.797641416075223;3.5608638082789534;45.56566691316587;56.24421924326565;52.137167583482686;19.801047023861596;19.61264618173905;12.138080573576937;54.90986311948279;16.503181408176765;8.625252392038163;45.2959518806008;54.15071344597698;14.071690206637948;52.81402122574215;27.166919459809684;39.005866074763006;56.74752885045064;48.40950750137797;40.4498453782839;7.305381310719112;17.640793322832955;10.981931744312751;36.49511725466168;50.115373024782386;48.82613699564822;5.156161507862312;54.118445989540554;50.15928050376679;55.52017084449699;27.27973816147536;34.99197842215628;35.09723424228287;27.853625799261327;35.73165509072948;49.5749357110673;55.89357962288604;21.625076170439367;1.7314679762003393;34.59406971261727;32.55675134358747;31.676862498594854;26.044615620125178;9.565329846269723;40.78493090562291;13.839421893959226;47.70082093896261;36.653682595641364;49.070943865781;49.742084835002366;23.78435398863283;40.7850072178091;24.358880681385298;2.7638428506218022;18.51962266957903;54.421032388660464;14.429525882992051;20.492921742605073;24.55931636747782;53.92330329026937;58.82368756563405;30.59073553682844;33.94951219577989;53.66402325023142;8.029557539110131;17.6454933533981;16.240269352638368;55.789856829555504;32.02730885685323;36.657894662599084;29.839332370408137;20.577734355367863;39.753184036094815;37.68743061948544;16.424062089346272;34.34036575991618;28.087852545399286;9.948883151047367;37.49843207413922;12.610426444379037;8.225793846601556;18.635647301430847;8.837613732360586;48.84706875898448;25.347710473007357;10.599086285991289;22.750635603049655;5.920948301969237;14.829797077419657;32.99785969561626;47.57552765443253;24.543683451347828;51.544114230135044;38.625353387876594;12.736324588795581;16.57033148008014;54.756310384943255;38.84901340347833;22.0785293018461;4.940769734614586;20.362214302420703;12.15016172318056;6.516895215592256;22.343381458484792;49.39591805199869;30.558024412129097;40.128171171831696;30.052138343532864;26.275775832744294;4.544795174316407;31.327639956223525;32.13524484887694;43.920136088583995;52.391867616975176;17.430473486395517;39.541226473711134;49.60697329642507;21.307986446524193;7.556938886668521;5.475892574579048;7.940897540104574;22.89104137669843;55.71012525425174;42.96260349757044;6.578163610775519;18.051995915443307;30.49329240677837;60.84319364581961;31.108781638156128;48.96548376656918;12.973077658742795;10.69362863756304;30.727246520821378;40.71249823297249;38.80869927761724;43.471134146018166;56.20401522246568;45.137855033573786;12.39664965861467;20.442472488072585;23.468668393593106;11.346228994992016;51.891828081040636;1.048692550931259;50.63732549380148;30.473864132237598;41.060744733270006;39.67692474798328;21.119764316826338;21.03951222429863;27.676743761689803;56.955712957792315;44.835670502171354;6.390252566935527;56.15723085046097;26.975561416419072;30.74235416989168;4.723134840529557;35.40757164301688;9.8731428713198;10.702259550357283;28.361827481345017;14.064632534813999;20.907472820536352;33.75437729785454;31.69506158360086;17.56168946196681;16.74947923448662;44.63860641118991;6.378565780353423;38.67925806929035;49.77987738266327;6.611172532025571;48.54712491323571;19.009746082726306;55.38134107885127;44.21780351263154;9.405402595861016;51.007631522633574;48.13308048011853;54.486489776066776;41.96581316533521;24.741881864718543;13.383159700898355;51.59943424106367;42.880593769808826;4.715035157254078;22.770144698208927;15.219108070068096;39.733857820931576;32.01553866017466;43.931827604030104;7.113702799901891;20.612091113742114;46.426230380439975;54.36246867885113;49.2396918486761;30.050312215644606;57.00593830364119;22.82725258482895;9.57908026547062;15.4283738170007;35.421289992013726;0.9415007187538038;35.287341496087315;24.764433600486676;16.334651433140095;22.049025920839213;22.063956469912938;19.90550441066555;24.846892330417077;10.373871050773717;17.489617569707132;32.066633079127;10.131184500963144;57.41830750337426;23.06348316173817;20.172728513244433;10.175057828062917;11.68183566520582;59.005731644178525;15.025846571505252;53.51013482543263;42.3562111604493;14.520093732877864;9.534116960074911;3.577409734656021;22.94347561368956;14.658967067605042;53.64041288777326;41.152755472360056;27.62163075709011;17.047943806167037;21.15753257471097;22.89672363299866;42.055472102112994;6.203037239854591;57.56752506976425;30.102833037995605;55.48562362156545;21.22624121837855;45.01860471205287;22.64749753548189;2.361948877252063;21.009847696874857;54.60130177599788;19.72880619680258;18.95412743686864;42.239481005826434;9.221035645112712;38.08105005645217;24.621378351514462;31.178299081127808;22.501541673811403;44.225172198783916;7.748518677634219;28.089493321325026;26.772775321953663;20.761147994652017;8.819591199280156;27.223320082788355;41.62195866447929;44.33747514786649;42.07476850727397;50.785556936580285;57.07233554254687;27.108851956976572;22.12777242903237;9.91629491573497;52.144712417519756;22.767942527341702;36.530748426591025;12.179179427217697;49.307979709383986;26.51959481893237;26.20147284609433;39.192873807885064;45.7763715009308;7.9936166727475015;16.212756787502947;13.62428717151022;34.750857878872175;11.703285753029753;47.93207584607319;55.71617145888265;26.29824242475801;25.240357542597803;43.732566253585496;46.18782159731705;6.250161032700455;54.65937844808583;54.65905732994915;19.639695447521145;17.131364463869808;14.79183036576697;50.01972835489533;56.94267978252736;18.197076370884073;57.51902231081529;19.04526114974707;2.542771195177158;8.421537048755546;53.773160639224926;15.907316609571927;14.051347836550569;55.65037266404499;44.026471750355086;11.981463230766135;26.8810829338309;25.110177146292123;20.573277262492073;30.988555398222818;56.007158919874875;19.387659857872013;21.97024280689177;12.376866807497969;50.71961530159237;51.1429000664667;27.905433128522983;48.85247056456845;4.434708231207813;11.583071802832126;39.19549816330237;50.70912129527152;52.89843265701161;14.422949015682704;40.9126364405917;43.7065618839498;33.55839904673777;29.41970535686488;12.098668371995405;50.00754383555881;23.33111004148758;31.725395140553765;8.818934029970624;27.07623976033485;18.697317080608176;16.729552891002328;42.013952945669025;19.633044626018478;36.729511577733874;57.80062600419247;12.540399912731516;26.370973664850418;54.671844443434445;12.090051424547065;30.73020763388677;8.768684641112984;41.66402268521635;38.5561413811811;10.360590970203228;15.102769980802536;5.974676787590912;54.968765694313134;10.270680910965215;10.583718355535561;34.41207487907578;18.25353748271616;13.865229918966877;35.278869838914375;45.653219147602314;30.758429418732447;21.702024373093494;27.4039421606798;16.487410068478795;41.21192324786921;54.51982383332598;13.709039072229848;4.5079991140983795;11.025760923178531;13.28592691702938;16.127577896806372;36.48831076866276;42.531031872963;49.269424889528544;23.085530175950048;25.167297683682587;60.98117517442759;18.32882680460507;14.067220749185507;20.975728602084352;5.849164831178209;39.08395771339562;49.975241156498456;42.81414946515181;25.539741903910272;7.594429490983246;34.11255949684792;35.753652333963345;37.27721397131627;44.81739319152832;6.080872068870577;29.83267869809825;14.454769536124722;48.659914298315755;14.242698819088849;9.606086231324333;43.99335423678227;36.36242918260431;17.54293426619795;20.375658766401724;54.031638283743234;39.02693666258892;22.71325403278806;50.24182085201542;39.18885117690816;20.185934482987612;41.9978147225592;11.636166441535105;43.459285996343425;45.660360517556484;8.783255546424352;13.5967309740105;7.098803654321469;56.55213982212416;32.816785663595645;51.29715116872809;15.680288493893446;27.76220318821028;22.95047466362131;11.271865652545333;37.45568082514831;14.819622752501452;26.58430161368494;23.589077542505255;7.105799278962738;55.23348128286822;57.42539398261613;22.95579883888019;19.6348480822009;43.1464429978611;19.659998332384852;40.103527242041;30.494389277187555;13.478068795775494;37.332892068445915;6.7223379779034484;0.4781260884010572;18.836785995054186;12.200890593446644;39.63149723696651;30.52547773197081;17.45008664970478;42.50187642416171;8.232592916096712;39.16074866873368;25.963650803033357;59.50140685059665;48.58599154995153;18.293613734472906;21.232116447776946;46.903388834479394;23.04242501480012;17.935633979540526;19.554154839812902;16.045563028698417;22.31931463986259;25.974751684895683;11.622430928028649;39.44683844538231;41.77611679025277;14.958939583669713;24.511617004114594;19.92272580457672;29.14100913729938;19.065641966834185;57.2046552763511;50.24781897639234;18.959709971854785;15.651299728815802;14.43605307060621;13.69523750325911;42.52884835516554;50.290935322380896;11.113650430521815;37.65059875315473;46.44885118817936;19.933999864408488;30.266484426380575;55.63263321126918;35.50425756430615;29.400086834480287;11.505789347663416;40.91387530776289;54.56194669488351;19.72813785098797;8.302190835735063;7.122520399640598;18.046458130487313;7.266058046323488;4.811666272197011;9.980380065995494;5.236025338858047;35.33992913995302;25.52156674062131;37.463376432006555;6.861786098561147;20.711007937804563;23.714637803356997;49.069828835340395;2.2705080631681334;51.966760976716905;27.85763485416472;8.870711030488122;20.347436651860964;21.515206493252013;27.33567632936718;38.924786614318286;55.964513325243544;15.274070656864886;29.854972369446408;39.65234987560526;57.871321672356466;41.69633036280515;13.773154827580461;14.601607095926374;57.50105458835642;13.08328140307808;47.597646965181056;12.383246736956986;42.784344237920244;47.215802081141284;19.781310743276162;2.417901908790816;11.330698733733227;10.177015732493615;22.595643966409188;12.724571819193361;30.089971107418087;33.98546479524125;31.023630206700716;24.252861017818415;49.75182837115855;16.912680456170133;5.974358007497031;9.197022687895986;58.4736704871846;50.0117457704593;17.082649252567634;14.74117402265503;19.47160018766886;30.49702717261464;6.254665992428561;7.140431537082544;18.692602647168496;6.972151092922849;57.76214721980563;38.57856018414709;36.52356007621306;23.909721685614713;32.03078714516215;7.35489958380096;35.57406384915235;20.04774158701749;38.06107893035245;17.32269494576028;53.57072530880111;35.76985137305945;25.560607486422484;22.29372889947169;7.613709732419295;5.368162943063759;27.24424348748183;36.152385573796515;53.65630221462206;11.91353925832069;17.38602730566661;20.758694393111302;12.089331188166522;7.069414672532878;14.653959264820983;26.905674579985444;25.34251358493989;40.904136663167996;46.73301334757773;21.470415428578278;7.062856676711483;40.9217996748421;31.300547742760322;40.42139148578183;32.50706273221754;20.58210455756419;54.616585708507166;40.44844645759587;16.312143643563328;21.2879737589985;15.941197523821458;10.499596461056326;29.386372643112825;45.68993044320383;44.0867106261277;55.30457529997566;33.07609332393185;18.14486904693036;27.76690289108681;28.981894749899705;49.662061750360074;48.206916097775654;24.658373197091098;0.6839535874222437;14.07051047772742;38.984878443833495;16.564180798627014;46.9080381125475;24.13864941828295;6.105446449214857;42.99346100560138;33.47792614705396;42.65541474864571;5.48474280560115;49.841672894710484;10.829083412147257;28.74858840775795;55.55469069600238;33.70468341334854;45.97939189905533;11.912497510844624;32.54728057298094;12.695925610934374;15.053526139657187;30.800407438456553;31.591507030683204;43.68138161115006;21.80467497821201;34.43592818500428;20.259162984548453;2.630366618342105;14.636451900237352;34.17693605753484;38.12741788288322;33.268653059957394;47.69163886739239;51.07691936359707;8.091659222921136;30.214029261922843;18.495711830070643;20.729567567509996;58.3124778832717;18.297031131419867;38.468932748432984;40.354654414129314;46.360000667515735;21.033639764991122;22.64218005818663;40.88557644929572;53.30128648939143;47.726681369966336;33.023166752322425;40.61837397790849;15.208357805890818;11.84998929966744;53.10714019187065;27.162496340816208;31.01613187204015;54.48694678318792;48.090395167859214;42.769216966998826;2.593104965914644;46.47354638487131;5.401025938799448;19.317416109035356;34.95552320661152;34.76580352369915;54.88694657295069;9.571637085219836;34.518632556580975;27.770534142419443;49.781172106869455;9.305870415322516;45.56363494393047;8.441149473750711;37.15270955438539;21.116810095440513;38.882627519542325;6.251779458226005;4.346623626429221;40.98619208360037;20.79641655268929;9.44566705709918;57.15724815185336;30.051902332440324;10.026844882487339;27.655637811765963;15.466484762622267;11.9140205935476;51.93734203297259;32.63697179059113;47.84479401551637;17.768102894981112;33.61544427465861;45.93929314554459;2.5490304752789203;42.446861754347324;10.534411173424829;39.2514343078807;9.60195777117566;11.410076441897546;55.908768836325905;32.965168676568574;31.03649667038972;57.85816654240533;14.582846222193572;15.1537653398486;24.878108378123272;57.731845879989976;18.877467058228344;24.500948416379373;8.344373657714783;39.96743112570484;25.689834440198954;31.6655470410824;31.443062862060597;4.701983978871758;48.08935621860848;11.80164297740129;3.5018874668201967;53.34192259612335;21.268465927923593;26.714162846083898;31.73582507663307;47.636755496503156;19.201979949996424;16.78804322915504;24.889994403177237;51.5855480523816;14.453660417207864;43.502444304095626;58.29848568468073;10.638094771826477;31.95976302695256;16.3231580804429;10.833550475317345;30.494471037119478;25.67072433656426;46.60798342265589;18.774319378259154;13.860248082099815;5.19884548228979;24.778743865115715;35.65117352504966;16.667179521118165;36.23857794230153;37.26526159217842;32.83132460987609;34.97455959021;52.359624963372575;58.41262329643019;59.690323739633165;12.246277754056885;37.15896484850785;5.382558977338522;11.99523494071065;47.578365010171;17.21541920626444;39.50810257639552;57.11660929002712;13.159780929335511;37.67791431414921;28.46672687299367;41.27669235712472;36.24721702131355;38.019640142477634;36.0501920269574;10.897516811609771;7.529781931924993;46.71113352054938;28.855348066117475;12.430959311194433;9.870983239089657;18.32808476244712;22.48190818978511;7.047503424241264;19.86723025895619;42.38862392642873;9.686220983001508;17.011948058610383;45.65685471807231;16.538725308286892;22.889841441759224;50.731730982440475;7.481969931349689;21.356987882006518;27.283700692945626;6.190456059461379;31.00771656705562;49.58328240755255;46.503268639357465;40.01782312311533;47.33094380529712;31.99352318745539;58.22762190272295;53.69714312111675;13.265085284973914;16.951085733512862;34.595059778016015;7.54529894507091;11.521860468451475;31.761472206050765;12.14214365482325;11.68917691353799;3.053871630854972;42.41930514747916;12.524851162831611;31.787795599484607;12.331315438080372;10.314004527163894;5.202609877493307;20.265193897354592;20.605094080918263;3.8616107280836065;18.189421147527234;48.99263333469701;16.682279938846374;20.168849511910516;53.42580492958108;43.417756616016035;39.44391541618927;49.7447656919088;11.104693208146259;56.685998300309464;20.73271844045505;41.04074791853255;52.303969046738075;44.34429220699529;43.43105910329993;52.58359011988942;11.118581366598113;17.909116576351764;14.930647235415629;45.405611174350916;41.52768496399774;6.836867973348747;30.103511497075157;43.19263600674732;45.54211923357769;12.063482559790396;44.89334603200658;41.38101827915425;24.539138910746008;42.41502793691365;46.54094535051707;15.720000071319026;38.99838198012767;3.997337135742458;32.27609005795698;19.146853076897685;7.175669705729484;40.06085633977502;55.33653558356168;9.023160246094019;39.48063030622868;11.26812335193242;32.35917228842833;33.04442806033664;40.084217725773854;30.85931635067877;51.132613396836646;49.533193113084515;31.571089375868908;15.371599629812728;38.1797688124187;13.802930467833328;28.744563046374708;40.19130352037208;32.595253625640986;15.50772076192345;48.4163180582992;57.920931201951234;11.444625189593085;43.6581348245889;26.768697831984714;23.442229772893285;24.71743063437081;47.97104115529204;43.629092883021116;58.45575053066499;39.17703694653683;19.859620848674922;26.051026882802113;12.086387433969046;11.902404866731517;39.71886758103137;40.7602437789532;10.182131574022222;15.373350927771527;4.9152176320017995;29.796459484013337;42.72710267050812;10.700650428985426;16.74692282081017;38.52474045057765;29.04432207616919;34.65295859356009;17.27603337700878;13.13460763716479;27.832505054441167;22.273889299968435;34.6255554652926;29.50092725423754;15.159875484042136;20.052811476781518;41.083922897914945;24.997841915956847;18.68477645975207;13.122523033626898;29.34854036914226;28.445964004669083;8.407360949516162;28.909278396717053;15.244260435751057;28.916065790878616;12.521835915086388;27.64804912873886;21.846918817055073;44.682136659724996;36.63002100587593;24.355213663744152;33.02883161052544;28.664394640618774;17.563289005210954;49.59020839100066;52.13755237509465;41.720010647277576;23.8989897067229;39.17445372997025;25.264214097221924;10.450873246954062;11.014872646843127;13.560557515969233;18.87161703444101;17.361230909956905;44.62823893413203;39.113580115796324;20.346565717676842;21.123532991683597;47.650108364303556;11.731688384544709;28.980514574181402;47.743983527305204;17.323372221256683;6.781297106848777;53.577745102884165;55.42442472323256;29.245167226531102;35.4363586707061;36.35433748364629;22.887359408655765;4.390317623953646;40.16739429767971;17.254797067878012;36.77216074219225;36.72340147233546;31.81123185653794;12.319314976657708;9.760688794213445;15.913273696950101;49.05811031826228;28.72803096361263;22.23314360529469;15.325816412460426;47.04987066244184;2.8385538477183014;22.23157462951612;37.07027452883897;18.485759610683612;42.72596641542451;6.9404925014190395;18.695068146491334;55.036510360720726;37.38864176876266;38.54023853961279;19.231469584862467;56.74833998279144;6.375269892870744;29.483910875557527;17.08188418882708;5.042534905803305;9.59005502792899;55.371142223678774;56.19933648133204;42.77777975850561;45.09651024722689;57.084212522559774;14.896307670861928;17.91189499685612;57.83111175548422;34.57354538087452;30.179765461443832;14.397151952714013;43.55520344085086;11.44683754879947;31.48795228610173;8.271726978182363;34.86673672030997;10.95086291807243;38.37761739371498;31.677235602112933;2.8173828228970392;43.116851239504356;11.604408590135007;15.819911385769467;47.88457993355791;16.222694033496754;18.42467760711698;16.81810382616047;31.612713352784287;35.77131209756037;12.888359693597184;19.81291191101817;11.213669573146298;46.427040160895565;58.12588956335001;53.97825976887992;42.001612705921794;4.506183728844324;30.836911041402214;48.81172952841889;14.973687671575247;35.43256821299528;17.714258614097577;24.08056473868975;16.331549343748712;18.46253022717445;48.25557613327504;54.19256348274583;56.48352051737986;37.49465357582284;33.04977605071025;54.64346484997764;17.629096209440316;23.854431709463448;58.27975076449199;55.11220395374538;15.606598054697265;15.828612594149273;39.51542423286661;15.046187108778485;19.201287186441217;14.703923408603085;16.012264225759512;17.558207578086137;44.38553983914345;18.152463693332543;25.039819152723947;7.752609536971309;56.449237386234735;45.96167801905345;15.2840875059153;15.241703322505245;45.4824367509635;13.244059401139259;55.35471088187303;17.945970806238368;6.412753726218154;42.80924584556932;17.136947286242606;48.48823037124125;54.13514722332876;16.208672103987187;11.095992048538555;19.589991910214323;14.124865001546688;15.85479209197164;17.101240457549352;29.529109961338325;19.859161901202803;48.47276815735858;13.59354801132642;9.079397121506116;36.54840849106047;56.0036923503955;26.871516184736187;23.759566291365758;12.56082392771907;20.504425087651725;16.492791643250406;18.148284986013344;25.16164445025537;28.645180018184607;39.67672797995022;37.09462979656518;18.28688409950489;51.47477024152954;18.861309126502768;27.969384201873048;31.29508816489076;32.33841314093566;8.722301189365307;27.135403884496135;14.403814642555817;39.33130135863303;8.10888633867233;31.56070027958458;2.6164093494578182;15.7736300450498;
14.762746235183064;10.257302405893348;21.724989643570506;35.19443938557157;26.635100500497757;14.878748274562284;33.95339830781262;0.0;12.348506186438062;9.497851093897179;22.53071936242704;23.5943243447346;17.75836695864701;13.749453404996396;18.611841564764752;8.527887991850191;12.552641674826978;18.39422252117337;32.22886927852214;36.172301761925596;34.45046961248113;14.963915605623239;43.1460562001372;39.89455807355502;33.23990765648988;26.726211693748546;17.058799883647996;19.397792181599304;35.93124336651897;6.910677476622631;5.03712405948267;27.580150857750386;34.93762339254306;17.138388394324565;20.52650862958818;11.122272090834917;20.65577551445829;20.25230014126002;29.851362530967997;10.511211517106547;23.450384543818515;31.334496354577183;13.807193030951439;14.395487412084451;38.888117147108375;30.255967108939853;36.2571495711485;34.04231502698134;22.87545278201595;10.351594352103538;10.862341088002307;22.808802124822122;10.914778941214339;18.960153140798813;14.131070092710953;18.963803732760653;21.602775956394304;33.133296848537896;34.293640142076036;21.354917376116596;16.353433411759674;25.47667189975846;23.04160346973354;29.610470469839548;7.15701166502553;15.764356078370556;14.661216175953617;13.192467047014057;29.71907040255698;39.34793532149026;27.97084072820249;43.81373924473708;2.4969760544447928;25.79171454604682;5.061044511409528;14.955930111825964;16.345701849487906;18.154162550627273;17.812680538359366;8.159431490713834;26.440208355001598;10.884506618366707;11.549834919818418;32.17211762831134;22.104911023850917;29.610133577018953;30.6660405887733;18.216807071584768;29.17827160306256;13.007937341557069;27.630626987784463;25.06507429328029;6.094761148541337;9.677230642523645;38.862026977604444;30.920526525842746;28.42521692327662;46.009092642408916;23.353195302198998;8.337359236443262;9.715348652224785;34.268342716921154;10.423741253294978;31.84823031486774;36.661576420218275;33.577413368269596;37.26233011787822;35.84935585402048;22.7477867842655;7.86320474003342;27.30722139645803;42.837369109711894;17.261798162637515;26.425664449964717;28.43267589628084;15.128257088883176;7.021146816105175;40.10458406775726;22.12485085906773;18.73504231570515;41.252968136543515;12.61575639226545;11.184411763043517;25.270223686111418;23.30124489028813;47.28687079404997;41.734768672643284;31.314547240375457;37.799034690476866;15.695607377487512;12.413821075013455;15.969383751863974;12.926437586445243;17.523460698447547;19.89576716918944;17.572838754279616;20.132364146637734;4.915770068057618;16.336563534405734;18.574308996990375;31.824395404284445;26.987326185699757;9.818646710695724;30.754880960316967;22.65981431882234;39.883273102350294;15.62358675371867;35.5089319627636;12.909888777888263;22.55809975240625;21.154576165731193;40.205348381286676;19.692906674745437;20.381146996868054;20.777569407435887;28.87952607210241;15.406558023456391;39.40783890551575;24.69811784996101;23.209469977483234;25.61903043966579;8.133194930066562;43.6284488636977;3.5287362552726838;19.272710148593337;5.121035865006301;21.723614971671676;17.46519556356774;26.73852358196955;6.287815110219606;31.26594883405161;24.372432816480185;35.44259401447936;17.68507330747968;6.1692056756902955;32.257936801089585;13.702236533591043;7.445076044560497;5.1561109516468555;34.9034752086857;25.990785257769;41.703320955199274;27.632674817561142;33.123208815845096;23.150798678036153;15.546510790982575;13.015621593508572;21.687910986746;24.03181718640557;23.95309237908077;41.67082763530024;16.465437657028605;30.007511794642475;43.15633364794359;24.53722126426456;19.765074072530055;5.841044068711211;18.403638877986374;23.22735554333382;37.81901691635664;17.98349729659531;43.50127043733663;8.680581227565083;20.995884358294344;21.22043872291978;37.107543084545554;12.810474083612185;7.616365499331624;16.018666567504372;15.211024538197988;23.306705035327145;28.876155327311956;21.189056741538895;20.770349282571033;19.089177003204806;29.908840300942217;16.6924160104534;28.410018735351237;38.79165666484258;19.748686758449054;16.256437417870732;18.819004898769254;39.823175086071096;18.83237083637828;15.633653004150915;9.93903289294538;15.334663357461034;32.27940154727618;24.040453706034764;20.954040284632963;40.40155626988916;43.85544167607592;19.06493752534648;17.616677934096227;16.75238661164252;5.855487468159945;41.43976778186955;18.57499452649656;38.76732162701772;29.30117806320776;41.749994990751745;29.569100448800228;30.93108169016869;38.88418325587001;26.014519680503717;10.272265324866966;31.12644925115317;23.904330882629893;24.513212172893844;11.192053656781463;21.695120464317572;20.807978506235536;29.80886381335228;40.492063314552034;30.60559539742324;14.317783646568767;25.79934383458738;25.761670239482317;21.24319278247034;23.144434786909432;6.03564955819139;12.505655803628432;23.823013298306122;29.757452359708818;11.262943403088652;44.43678516753568;28.663919832588842;24.174403760623985;41.93849950495408;25.50257824744645;19.815829083009344;17.70826575910969;3.396477864216647;25.334542854681693;36.777095759544125;16.024994764069458;38.98135219866779;18.93322072164296;7.930348643021452;21.743466282862872;26.99384355706821;31.951220024292777;12.829630723730032;9.805490312132603;45.150230077042835;20.192827754731344;43.34319189935895;10.59858647156051;17.591357680766066;6.8994762191731045;16.505680391953863;43.414028867248135;19.561695888439488;15.318795535367421;15.75705577845406;4.926665482708863;28.806150925118175;41.071105317755915;42.16450624291911;18.139576325386304;10.28227617383764;21.44996272477505;29.96094422651738;8.619732337587257;9.377264818242566;26.765245404211107;41.908645547287634;10.446148947732848;23.805631771296415;19.551801845294953;37.5458088483611;34.3888294334966;26.999953820517156;19.15672421336019;14.039149373528316;17.430328668850812;46.01515746802247;32.000387351434576;8.051853191113741;26.484175990589065;41.354074857626536;16.04910294954794;11.819059150506504;7.191789368625748;18.967384944783625;29.70375446902278;13.691533818740025;9.213366121151214;12.72081229471357;30.80738864470591;22.36829677092614;4.5626863493454515;17.890585980185108;20.874602313146053;6.8584747460317;16.51783241996609;18.538826191323512;17.225582287009576;20.79009888398381;6.210351351418164;24.891104939726233;32.51925686398049;12.762336579901097;31.67208844656049;24.205626578891867;10.238507600446884;10.254890752064556;23.668189393118965;42.900153122777134;18.04217136030882;25.24155245349623;11.131089465777723;23.882202906861945;26.22859798698274;7.095949487002084;29.468124177129354;18.13959718901184;29.31810918029393;8.646729603259265;25.480618947816463;8.824739896728994;24.921969813760064;19.591850268231653;29.065311707534374;11.528887164648276;44.42012322267304;22.97481175102551;21.758261533991114;7.583088539531795;35.37838321636786;23.128642550798048;27.307278119198774;5.566082225890078;10.81299465680373;21.206186562287282;28.81788407635951;5.74193840006616;4.473315676427996;14.846042187584953;14.967522273431678;16.470347547287595;9.05849456413145;40.192215708454505;1.848847055953841;20.593168203253228;20.320400431700886;16.712828222484486;8.481796202260076;28.153137292711094;42.13869971754065;7.509335727662254;20.906326358397553;4.273244063160739;27.625712173621753;21.499405424349025;20.000833787684567;14.498390906448678;29.235416559488336;9.470125586629823;38.680006245683906;18.81198351404001;26.475764823431817;6.794005278964232;9.53090700332086;23.887907721403376;27.47326973009041;27.098304783449187;29.524057265664098;20.023652603552836;11.31969714254751;18.797267739442574;9.81134521831483;14.407873312362986;42.02196319716584;42.87169135047444;12.107893757038715;26.413657252930367;33.19504310298875;4.373967204515434;8.363833330916274;8.524466144367105;44.83945365680875;14.080571999024336;40.15308151521501;23.078620726494062;20.70836291526597;21.035174378275123;14.430345310961831;18.992440785579692;4.946346271450773;19.498534032328106;20.981574885176883;16.974860898223895;35.730564383074245;11.059867648692695;28.920049517573112;17.59649849144741;29.863576746571034;29.63112632588528;18.223080520379455;19.906720825529973;10.881208113145782;6.20188267634154;42.74818822303303;39.971032482502345;7.905777737240625;16.627759814955578;27.956660285461815;14.314129812589332;17.60487061483633;24.98526662627343;45.057679408358055;16.5804972897806;18.201729909628487;26.612227677014417;14.140275706698352;29.872931958612668;13.420328918450192;11.96674780108828;26.24335653937108;9.385586634806174;17.197965633579916;25.067375106033122;36.284923193345556;32.04638584715037;36.404245781568996;12.0668964896362;20.572848860788525;28.335365355048218;7.761859178222919;13.950717729017105;24.04185618518437;8.147046433738153;5.596875257621949;10.43228251867333;7.754838686050803;20.87771381847852;47.9494327318695;36.92671991028871;17.387051356694705;23.008703746417602;16.35490332380684;11.249993591377525;29.775141532261472;19.68353040905941;6.402534790766781;7.0349274739995735;15.811558314651663;11.58224405449283;24.109747866057592;8.681352899379794;25.139730292725314;22.77804134201035;17.613546868604747;24.86917504246898;21.74180856555031;22.275815709224595;41.69019744200781;9.31134032231503;24.682777978955734;34.07718535856208;16.832830212315855;16.804844782298456;1.7423481588221565;32.52044441453814;19.662773070460993;10.336730658319533;19.50343726710402;22.677078751002988;8.20834453646409;23.07888598934781;5.19330593120025;30.431609041667205;1.3320242661493522;29.819741043570534;21.91767835369493;18.114177327372346;31.600919821803814;25.784626494732347;35.726442628311965;12.709483068879386;43.36923444501961;5.832967273912781;21.079959062564786;25.05673488858385;36.6387821074088;10.49180411179824;42.837741631376744;25.73616953859856;18.401457054020526;44.843178389995565;9.517831904807334;10.610859003012528;33.828938313715334;16.30854862118103;34.61476918919919;14.725815611770397;40.20476624620191;12.949447153669915;21.518012780306822;29.01217229444867;16.83632826709467;15.577225093135349;19.42597188844387;14.759466260258511;10.735657241268521;18.773866517646354;21.240222645231324;27.5648380563432;43.18256345038011;36.09142531943761;41.91128735154282;2.2793192169492804;22.2967265487636;18.511120807530073;27.037653353901376;26.618273963284977;19.630135499827244;20.540375185269795;36.563255835720206;3.5185270872876866;13.645902816764574;22.605873017478206;12.114403268007925;13.634754377329596;13.384078455306584;21.264341947891467;20.51892654481128;19.080504917629224;11.927407945453943;41.77758933150891;30.681342283575777;37.83862062587395;11.580677888045487;23.41340793686187;8.799361668913122;4.249973728871986;19.73944533163636;18.135250306630102;19.852595926886828;13.17780700312476;20.980241715786935;6.492101546805174;10.356094538653315;10.678477139121652;7.275245343187339;28.774225191887794;11.221198477300067;19.199561899309227;14.550586144267939;41.4813091321358;22.130926363846307;9.438610602784543;19.410806061536828;30.99519669633803;23.960200113114656;21.785852460360175;39.596810418580006;19.064841739573488;19.47787337776025;39.508823194316584;17.160450679277663;13.826164758588753;20.36832627557088;17.190044442390953;8.160717899079664;34.16743105822811;13.19146142894116;22.636712367710373;18.844198682096245;35.07466231386344;38.62536547404279;43.56178235250976;24.5928451440197;39.879840884037016;35.31627115080839;15.700890586561886;27.00658396905553;40.937952401073325;19.46800894640848;7.60129261003872;7.2036352954698435;22.848588523226745;15.316148854862838;7.574476084559324;41.13360788650013;39.862756906874935;28.12550708568276;10.459973343257788;22.933414279498532;21.1983903997476;35.689741604102295;22.034539587101502;17.68048584286827;23.835063464004993;14.683609052871295;9.517940587545615;2.33370519168781;14.152465346738618;2.4541962440616967;17.8432343190713;22.44722196849582;13.734272427726616;35.556311648691604;5.835258792557243;2.7969857678802046;3.825007243373138;24.82782531777129;27.362891244862283;11.962197234769855;41.943264691452626;14.856321125866325;5.512330697798705;15.885415049865566;18.09976624309947;10.621838339675621;10.051698551635932;17.254660388530432;32.5030903483046;42.35672890028533;27.74166728029286;32.74396933496853;14.28556642391891;9.882134893100906;25.63877603361042;25.951393204074318;6.348291752680943;10.194599458644374;21.443533601526035;40.91000470765209;17.944534805033562;33.16734300819307;24.323281269909863;21.29394419719155;11.193318289824008;8.461659799181694;14.647682266732966;12.930688337104286;9.536125755135249;17.828744650404854;14.321448669221702;9.27979493736644;30.02345187562746;6.5540624578849105;36.66903391287157;41.58674965897866;32.08036903630693;40.81580570500639;20.86633062743766;26.137371971014854;44.497130639436435;12.133727236374913;30.03210131316648;19.32488151333053;16.189853732837506;13.8605275897446;9.410003644717307;18.04078608882908;7.1914587614725685;40.34379739665364;46.39965868242807;24.032680016273588;14.108483532072121;13.95816477726418;38.73024923549603;43.7054997398758;45.14389250367767;38.57102726273469;24.620879009075043;20.253610504719145;6.849177275694561;6.942027073566357;3.9117669315595087;8.044777865411614;38.316806977766376;19.756370455048216;23.64250070062002;9.990209839117053;18.50799988363696;28.028544848268066;12.666423221212803;23.549793611259805;12.902322662143593;40.78106090585369;31.459877301742704;39.54800701239248;17.08331150882809;22.199234681478163;9.052215417850025;35.51509760209004;29.9160390538822;23.730921159251398;31.738781499699005;8.0813883535704;15.063804905920852;43.161626650852234;43.85319894162792;8.279936586165242;11.216880614545142;13.644740129910367;9.57144577559403;23.72320498983787;11.701046780799764;22.413745558493336;15.25760999744372;10.804842592643183;23.103777061394993;18.186256859415035;32.95101055005892;18.264289666464446;5.970029574918685;11.807811327727913;9.077216969958966;21.861159708344264;48.73420235721486;25.19670723982745;23.64253524832045;11.768705237497683;40.320310533506536;28.128800508712736;10.920586148432566;4.787954477538594;31.649775534099835;8.575044308287604;34.05560198773494;27.3412403263651;10.930553223094725;22.981672306714106;23.679798675331977;7.238333461807176;2.493282322512666;22.330560231176033;20.29984728979851;10.741738426492144;40.199357081244194;14.810729519471028;18.355839140229666;39.395631206125564;22.2814983650401;15.038714038114763;21.927698524655394;14.22090529269139;42.06321914345995;22.554955379383102;14.41571471735496;25.276678011695537;10.033216218518282;11.998543721557088;36.541122506037695;20.874328348747476;17.644819988392232;32.70543470967169;16.253515605474018;22.030539822263528;6.762313862028766;1.9504542534350158;18.407270044648993;31.470168175008684;13.695151281491281;16.916218165603624;20.670832690633492;22.50300098043016;13.518246172536623;23.732773465665815;23.375940590101994;24.39287941298539;23.73192641401929;19.115491064607742;33.88982624511245;10.339321550571501;18.06484416939735;42.42530654927862;29.36090831084317;15.91132076736556;42.20307738608885;26.760428798945842;29.31411368238241;47.18931663475761;16.079737894729387;42.64806733304751;24.773834352930628;19.773422406048468;32.87288651753141;25.561959895515013;38.40432442746513;28.005355751804277;43.2651512569021;25.886628145511967;9.035102490608496;31.693626351499418;42.24173481950133;30.88031734065984;25.99518054745892;30.868180594662363;22.241353053744863;11.974548052619483;13.881522867806712;17.46741387105722;14.958849189991668;12.565411159014383;18.107610735297545;31.12202312262896;23.622600239426408;17.878037423795153;26.65465861758383;18.29630411323433;12.418571110804296;19.007163251350452;35.97364213878755;13.186243219513623;20.872575237512308;21.465872011549482;44.207567008917835;8.637427898464606;32.32400397693152;11.560232983043715;15.33417936215106;5.175984894974179;13.4641853847584;11.604081682886898;32.9550806915042;13.723353777026105;11.594394905595244;14.024006799152652;25.226510445011026;26.452904743970755;7.9716508365463286;15.371126105925537;17.16902932744702;20.982302819882733;24.238488637824915;21.980607059649095;26.411782716596658;32.093934528552744;18.46565087331245;18.899295476131467;10.84017370095093;29.181104419675716;17.651182856924223;15.667153235204877;9.181889866003743;14.774603792499121;13.83826895554902;38.40153069707016;28.306223409934024;29.88617966259848;6.216552301956283;35.59357736796744;14.851405870029977;27.41355846983396;12.176079612698455;8.791217124916274;13.511231921748184;14.499451006124998;28.902250786841936;21.807977087947567;20.70577338224623;15.6153123764489;42.160660434924566;25.221859923558966;17.234648329685143;24.179817329467514;42.95938298957692;24.0781306876712;30.29017672934945;34.84745374241125;25.602190536129957;24.60281643916862;39.76465686014071;38.56709641995203;25.154987345184775;18.932352279999808;22.98406600820546;7.072862320124937;19.956660782146425;19.24496643605787;3.0912483511513384;22.938105714540306;42.92489851924281;21.47374138772425;44.21700556200396;18.17483362064524;25.632931890546597;8.054343415306388;15.077554698638792;30.679692022556303;42.131960183706006;15.266676638091955;17.833258654343418;18.946595608892288;38.05802323296537;8.680626319114248;9.7639373128858;5.004522975022523;13.264057801201034;37.10963073216121;21.449721765838984;15.034716580140538;9.648804556022624;42.546744582696775;7.181827684498076;30.721226409805574;21.51619306707515;18.894080305713953;19.818479103667762;10.705355028035614;25.099928207826153;41.200599529053456;19.7413778417931;21.043016046941574;34.16577304743232;3.2433766709717196;29.435619212880564;14.388344721333896;12.871690255521738;26.07937184454398;38.350865723456536;35.66919476616051;21.241614687146726;38.55891033237599;38.16902783886412;20.56908945081381;41.58589002801582;40.10989424248291;22.03253558174769;17.63425292355434;8.6422759262429;19.929322096261394;21.70574179986038;26.14560964839126;7.470305457514183;20.571141956788548;27.013131179075106;38.13396512870453;22.994916437637006;32.42810598075681;27.419905917221506;4.395743206466778;21.08486679336208;17.81325375312341;22.072632648601967;10.230751358848766;32.282670124849396;20.7344831696134;25.964179941297655;45.53593305976215;38.303208160097626;10.974759878284395;16.055518691300605;8.969671364600037;12.099278583705708;26.682358106532842;4.6218568967702005;2.9323095410066324;15.517256740249739;13.297769708817993;29.247707833284625;20.965997750244526;45.45798528056416;21.099643290563264;32.505291674255275;43.5569213478518;10.1804706668044;6.683625913820748;24.668102673070553;44.584013106450286;21.219983997037886;20.091779132371887;14.233701581134108;22.913671072958078;5.688075476367267;28.724725971525906;8.815907369365588;44.35212318827134;10.635084835776118;12.36365768233022;28.848813371219716;28.46593683206479;40.30215172468619;27.76578778689408;3.4112485721696526;17.57056027162926;21.61620706128787;10.515793688649751;11.139326692098907;30.062818362787286;16.45075905623997;29.32935597643059;7.478072861273832;13.065784917114694;40.77264636811464;21.378478483451754;23.82923005196027;24.749686630272734;36.082039996961946;9.410977895029538;22.700826871695227;6.508599423145867;21.441463049064744;25.872950509089954;5.7672166635532705;32.45199105761615;33.727547491279026;22.909246130808185;37.86220881928802;8.151119111520428;5.1010587957145415;45.540538530349195;10.38990107443812;36.498292508587824;5.586468625950795;11.573582117619964;29.318790503325268;19.459223520058302;19.045597176745375;28.89267072588518;15.08006936268489;11.97922208741562;19.500062988485798;14.496309462965744;44.3358532578088;25.05301977273;8.039063060522597;26.480605995384046;7.266899690162181;13.61900123067708;19.026613203937885;26.052590263096942;21.876064735105683;15.883498670119772;41.433565961688124;25.853821115414178;16.94722101681282;17.94873096067504;29.3100622690609;26.827045306127552;45.08920033859885;20.27879340545576;16.364460863148924;44.38968691137535;5.362370833847902;13.234239392879347;29.866070261816358;17.521586803419943;27.888167699418837;11.267223869116563;8.630319441733878;31.267898755582937;12.178604810191132;20.709358898000808;43.95386210918488;27.581822053883915;26.930084322174768;18.57498997019218;31.666716537029497;29.22810891278513;42.09498937159517;37.67630179711083;10.720746015498838;10.073696074795107;14.722802436193376;36.26718066986073;16.167426914283805;27.776655062813354;16.98450734239728;36.092025049919194;24.44849733304071;11.409692179398968;38.783138421343935;24.59068046373169;34.66983578782514;22.35221267240051;8.968453696582799;22.823477753964777;24.60675613589696;5.34578892375939;6.287364246008291;24.39489828115185;11.32338870023027;27.19773644564496;39.155742497776025;23.980140489760267;25.901428317155982;15.614930179470743;27.275290178232197;9.719651514349303;20.721231062307904;24.215536489966983;35.713909305412585;43.40636423392664;31.917704291046352;24.081362284726012;39.66336086840899;17.139086583685184;10.148956451109187;4.747086780287109;17.57268986684892;17.55010586029774;45.40464727481525;31.00770417181501;24.856124816745492;25.154091786713046;16.710705614323686;21.86062155966137;28.855331283340966;14.849896782780057;3.5314972328973537;35.609574627729174;26.889443610959844;15.301510995653793;35.880194458332994;24.540154036335583;9.378253211304518;2.6141780696425334;25.420463147421813;22.63681563790639;27.8553484804628;22.45225868038321;13.905793729310167;7.884201763368877;17.997752369296656;22.082018965664332;4.954414994981229;9.204629297898475;31.844045136756524;38.04155871449723;39.320924182416285;26.12415492645949;10.755845499166702;19.866659569163218;43.73031284845979;30.285961518389502;13.659685897320077;25.619232353246016;35.4086265589751;25.52223324670733;7.8222240705869135;8.61447356439147;6.964192836625959;14.187456569819494;13.749306806760124;34.58334914214719;7.113388743686633;23.173326227861487;8.65761054349257;20.124262926636998;24.393843768576584;21.106276862303904;16.75487490320907;18.071440252035142;48.382171948897536;26.766921448638662;30.069875080464552;19.442227274855895;14.83623857965443;15.237811692559335;22.684970556706766;15.075248463642525;30.478542560283113;13.644126477354837;7.837047685896129;17.205314960789234;14.523396300987827;14.02325597342989;33.30643731548992;31.952694408323854;20.999906400089035;34.13781211806378;12.95478039511908;10.178670130870998;34.71621604456428;10.373922145612624;23.000372783723645;10.773765975201917;32.67440440362708;17.742639965536576;41.70684814671511;11.766903761107404;21.955817062304888;22.677602669981262;12.775373371723813;39.56430454698898;5.216921417429332;45.04107656371744;19.72754701053567;22.849086254516404;7.386221279218742;12.718081333982473;20.324012929043246;10.05578157697372;47.18115129922154;35.242772622433655;45.21725351316207;2.685679401292246;12.072044842956617;12.504620603284723;13.937437455263765;18.88001767262567;40.696992815471624;4.815663495882288;31.31295379813695;16.10532513838712;27.94715430865691;15.830690036686658;15.107471065554261;6.906531172207741;23.60988728970479;15.863266382386911;17.1823851223186;10.327169613576604;19.73644093686911;14.113989798398727;10.276025972688936;11.686614813814915;38.51592515156465;32.393943504535635;21.082413048786133;19.566034731236844;3.563445799838352;21.205769182670366;16.302905049730338;10.97326965311779;31.39319247756768;22.00377707837828;31.882688203267914;46.256419685199226;5.678874951498796;4.643816119574871;24.599047648561157;37.44905054306229;5.715664861674585;6.244294480908483;19.018565675181215;39.534414330949;13.35536538913083;36.73977886786621;11.61431117873116;34.877034603341;14.256240396567877;38.96659511256877;34.5670777505736;11.404248824586144;16.49777517770022;42.469461598436084;23.273325928110832;4.619467615598244;30.444020542094425;26.167436944183713;26.75452528191892;40.676178278662505;23.794096724597484;2.220113659377597;15.088124400770763;33.808702144415754;6.19147756344969;14.774678923477223;36.402197006768716;8.493610611882303;25.792198031638538;6.901148444828374;39.79503955522354;22.66027929300022;22.33799718365728;10.017532545929662;23.43478108321178;25.956892156650824;32.24150970810989;20.780554189277556;13.06401063617326;29.75667352967925;17.780662369755266;14.627146176461709;35.99491949899708;11.281326861994447;11.367462789632647;3.2298397071762617;9.846208829553103;30.441155547801355;16.493896830579622;41.60492158649046;35.87147702907496;24.99774102100556;21.346064976191368;18.752009212697292;8.00807115452637;16.2456771645818;28.021912666540953;20.263125539085745;9.580844807125796;20.951152152239118;44.61958057730894;10.893162875263503;24.640034929188584;36.15825397634798;19.203481230124204;37.79002685938825;28.3725344940959;4.735828298308484;11.40781405158219;16.1619328057798;40.651252778446135;21.28539750633368;37.63975526616685;29.746590338139956;8.691858940985993;17.484370176743266;2.94348329146;3.3195557350141973;13.229642832039335;22.728408239602924;18.42329260490922;30.380732352662644;30.1748902597292;24.222887368824853;6.357941617249478;37.605808982911796;23.98216955854665;14.34693593804123;43.11149590352359;21.64910436011901;23.21327573237507;45.69856373279982;16.70150070738132;25.437179592509917;10.586851560151645;21.21756595144803;7.683555814761646;22.567947045934115;24.11819357541459;30.866407496147644;16.209182402310052;17.603544791569178;25.318097215201984;24.344409715030768;40.10632509527335;17.91811368029975;33.49518007294979;34.378525636958955;19.804154465409944;28.7598109906191;43.946752548354496;20.137210924441124;27.797898934047424;21.897161356164872;20.198448977486663;39.29376912704913;13.873306350468603;23.32254979202266;36.5368208040904;11.907477110588543;15.73950690250042;15.682213132615226;12.431475670000559;14.007193170634388;2.0880252140312514;27.22785518061671;20.34546613215485;28.657896017634947;45.18138904114914;18.01835146437213;37.05121245022256;32.41871096964603;23.265240702002984;40.972280561355035;33.49613149615104;31.150515027689828;8.745415721355188;41.90104989631584;13.785401911795878;43.10034378543894;40.840950362826796;29.298485006623462;42.81871977888513;25.772007434588133;36.71747778536499;18.836302397090435;15.730706732242046;17.85916948397415;28.415475184532518;23.277133517805126;12.102843950719093;5.704722604300971;17.336802968552455;44.59469224655913;25.43396589002951;20.16657481225797;12.274776450921651;20.093841691031244;16.710829848977063;14.89887869576206;18.908395179411;44.20137317090225;16.347098992879765;19.52124225816391;16.206444548759954;11.037250884815386;36.38900136126719;10.067644612222363;17.14444024269604;18.532930466162167;31.819587714667087;15.487914113883436;12.034917881571177;27.931950252645176;20.91686368677461;15.475975214794376;22.146134645438487;5.045086526527798;30.412199692481803;23.378049290618904;14.835216728388154;40.70198624726792;6.128329720619398;21.58421657018417;29.6158029707136;6.186065271022034;30.80815085948099;22.376666573393184;3.7437686775649404;21.746335309133816;17.923089410264303;22.116789258532176;15.647273134542328;2.6298055418332744;22.752351945631876;20.80775631718623;30.7962786089572;5.275584133853019;7.0167122718528745;16.0273658959207;21.438617473026262;17.08780059529438;24.650054324222836;35.53761339404185;20.650913587242773;15.011834999349068;16.90173752791758;22.58835774415953;14.214390670984825;9.757249663489175;29.223716278551468;15.481638382681503;16.40100106235832;12.980205033699862;21.892648075875204;39.153939107244284;18.573676008033885;6.807410374952178;43.714108597853915;33.69151966702461;36.73450345703233;5.496332080478148;12.737660223750938;39.94826977316394;25.631994789914767;4.9927970428077275;10.181697919507142;11.122848403443658;17.610728226391487;21.06890018281115;13.047413091541497;12.428490428136064;8.499267221924974;13.690358221090008;27.113252061196892;19.277320847522958;14.440144849241431;20.067270927097063;38.56472914030736;39.006551202941885;6.519987303995157;7.540657984368124;41.81380655950007;5.138005812975361;44.2577505996946;11.878191196523662;34.32987234437518;7.901740084147136;28.640999126008534;21.575846798249415;7.661058319159582;13.35319443726523;13.821996383694145;11.985965183652132;17.44577326074094;23.554931990206537;18.88947264095976;8.703846647484585;18.082587985634706;10.990956254270436;13.529523272021573;28.189444052971012;36.79737704071271;28.892628509576923;43.971462454553816;34.528115942917935;11.492594198345454;8.438486013388292;25.758821512575693;29.121504509494983;16.38626481746171;22.41716104705379;17.42538702792851;20.10871050878631;23.95518250647011;40.68099394013309;20.098950647778945;21.750626296931237;15.518584286773823;2.0604467555482153;5.764494648002188;11.456037251011407;33.13563757914331;6.7126257793771025;17.98492177806367;4.332853701296787;7.630665735483419;10.58449579412582;21.945011213719223;43.07512050542601;45.92781427156254;15.60995138558531;5.784304430337249;15.681918279366451;22.51553651664727;15.376645672574789;36.59906691488657;29.196296231416184;3.155680332155889;17.447193876971227;9.038677293547334;38.499548204922775;45.07071689776042;22.85482312810126;20.028614813137548;8.774080615880079;15.432097342782415;24.705025918198807;27.595905725377744;4.780924676256264;24.194458593324825;38.96440201066819;33.08971628027264;21.88835559124075;22.303423985089825;8.826141130244363;11.144679217649351;23.949159459739658;41.295095499758816;19.36814700311507;24.181224419546023;18.088915898831967;8.084139964128164;22.403368587913928;17.500161941633856;22.52657676887003;7.307601636034212;30.41791062808276;18.652134529750263;23.018942750371014;5.708037471906047;3.5482407056039786;32.37284760007727;9.513913163112726;42.14093766667494;45.468820911212106;19.065040550467728;24.362664172626516;17.05284357045368;22.67159158311157;8.296385978533047;13.153004606973418;43.27076453851422;18.66756941386183;44.501519138160184;18.741768355808592;24.935666631498574;26.753911951097454;18.731254768383433;38.28470912015881;6.270601612494765;16.967932595343246;38.943468089348634;15.471268858539018;21.89760587337893;12.393080083894139;41.81730709653229;21.160949935958154;15.042901327248748;20.239243094036;25.35913741223939;14.85483388396451;4.595067648097069;20.888481905726334;17.109683070713608;21.96930811766875;24.482736470309387;22.199866028709536;19.549102645135758;44.13077472140012;17.236074130089655;20.144590908268174;17.294036537924672;26.183074511343104;46.288292242372904;33.81168808824646;11.924012303672294;25.600244150321913;23.44311158838936;36.92707599975045;28.153693077101565;17.95816611555828;30.39260403760122;30.578302127031545;22.71115116525037;44.617947619948055;21.421932173498607;37.58354300408763;40.23553196309524;13.02404239758513;46.837517053528614;23.760584575442085;20.470967711145793;21.48342260116733;40.5080142480885;14.630603998583465;27.92915931499111;20.50491713546979;40.32667354721319;9.362729008363797;38.37157210726986;17.088874193137162;32.92247279511123;41.90188271049661;16.06847660281323;23.144970086652556;16.981769382178282;18.237042578666248;25.675158861034994;14.92995533374827;18.061880441795346;23.357366283907417;8.898921663515868;13.228612854283503;13.848160392883441;4.002340773867857;33.51376373348118;22.244320438039797;17.11515129113921;6.038608552940725;3.4416467515357434;6.386312288401332;32.64604716501548;16.872327709430998;28.758634654470885;5.873734799318304;41.55411708391721;7.950197913787357;33.82217164644024;19.442515379034067;
15.398687181808983;20.499670227321694;31.0496101575561;45.47715582993777;38.740272664626524;27.22012213688569;44.03649952632905;12.348506186438062;0.0;11.27427708750332;34.85961541625543;35.84080969808895;27.709562087410955;17.696397658666687;27.784170484370946;19.603461075948708;23.54830249671382;28.593108533309533;44.50699255005587;45.74340678046254;45.637949090220694;2.760636618126853;51.91024241193427;49.033560136433145;40.336471781801556;38.98393839343901;25.046035243555895;30.713795825176888;48.01600310054998;8.11927786578617;17.18153553669651;30.025277719187258;43.521823685526286;21.757803791595276;11.235011978529839;11.01243897878095;9.900434886606542;22.196540295171555;31.986962966268546;21.863776531293023;12.814060232915741;40.82326370315847;24.619946670770958;22.790980031474405;48.23102925709171;37.57243680839559;44.29045296157174;45.11831815153001;13.868593750593458;21.76687297562961;1.8988164038578002;30.988218415668296;15.938623155007898;27.098746499475414;25.486137508090493;18.168707885531024;28.34476567444519;40.265347294894234;45.50211856128901;27.4777223076135;28.12201655477024;34.84892286620112;33.245030552513256;37.791895645621615;13.510874557117726;26.664481382793642;19.021636521031628;13.46420807295937;40.1802370572302;50.526254715870216;40.31928781342532;52.427369605937194;11.21638253229223;34.52488090356409;9.616402795683944;24.371466210549844;28.461506117953103;29.24200962391266;5.615789539122948;17.2213223058527;38.7515799585511;22.564706109662932;13.238882279811516;44.09406552624497;10.646752124335196;32.01315222803009;41.38859253068655;16.13059365900632;40.62506071932798;10.651497095874179;37.63309629051548;30.437698638939434;9.23166945482237;21.711742472251473;51.02441613133524;32.31910989091038;40.65642348885224;57.802855658177286;28.832693182429498;20.54914956929917;12.769832884975614;41.56769429844094;11.581095181709317;44.188388615038605;46.98876282029561;41.59701876091942;46.8031107474144;46.79595605160104;13.09017360452912;13.723671937533775;38.64724883848507;52.014986574094436;20.83420574467467;38.492308116912575;40.36681684722497;11.860275311706795;10.379212565782556;50.96982505179592;10.753273300002226;26.400192016045523;53.058212358661685;16.975623364189893;12.335836915907345;22.494640615511592;35.61406064560661;59.09669634989641;52.92390419426801;37.843300465741706;47.8920402504932;23.703104179046626;24.68287150979946;8.118723979039975;24.564952895423584;21.83669842301614;30.769626444222972;25.784287944375592;31.960326614199715;17.25540759056032;27.31220959484713;12.837450040691206;42.52883184021533;28.158078785386373;17.863289527337432;41.897766704674304;18.38598580552472;46.975412442791615;25.495766654988607;47.803206531085536;22.83112503881504;24.554645671028297;32.930199117227446;49.78299480351397;31.675502296019996;32.62709998936337;31.31458484685529;41.07261936466143;26.57547167228599;49.122019503785616;15.469009112563295;35.55707112790116;35.75683907571244;11.516680017586502;51.35794689310033;11.2718446574958;12.049468337208687;13.702177167417188;34.01864450142249;17.68127575906848;39.07672995917091;18.159666724244243;41.538362714890305;35.95878134818989;43.71843752088248;28.70608416554862;18.135969767881658;42.001517613265314;19.03425678630212;14.517682013294754;11.682355970100065;46.58083812891038;38.21678629858896;52.509779914069306;39.89557733634063;43.315707656457995;33.88810805835092;14.890567804109136;25.31647143675653;34.026876720106884;35.99076179184399;36.135997188992896;53.1080046350189;25.181856821360487;41.775033613845736;52.97699557277623;13.55101443275114;30.49708538735429;17.513197229704293;29.90828354179828;29.65522792646221;46.17428612561284;30.196377894186938;53.74228560407603;17.95049285532788;33.25875949525988;31.4956878758045;45.469408972455795;14.080949104229076;14.072867737618266;20.929650506929097;26.913350871617606;29.179965578728964;36.13711907565197;33.177833341747906;33.08761137566893;28.222667936625665;42.19857760473295;27.4886040831454;40.74171198727432;50.8201185660838;30.386304381792154;28.570067127962737;25.387527284944436;50.32641106587518;12.562175981060099;25.74032286198728;10.473915537103712;16.1245822132021;44.069567646308414;28.966367475149845;24.41031253124305;52.118553585789954;55.246254600114284;16.810727346491184;9.933816771421313;25.7467369463622;15.618129309326724;49.14913789543465;23.582448570565862;49.04647063169041;41.64939177481045;48.842376266621365;39.33560426908872;32.88840646316916;49.69550403070157;38.2631880085162;20.82202076935966;43.14491960483909;25.94837715081927;36.80566091639871;18.534183603104655;33.37921129106169;32.503470329122585;41.20175538679582;52.43188903745877;32.76681048421966;26.224547431727828;32.730669223181664;36.59820226018748;17.734669320518957;34.93317706024118;9.852230746303439;7.878011410058476;18.570210561253496;37.679511338382014;11.679308296260253;56.4234242492127;38.771606649269145;33.74704207846786;53.642469887105776;28.06903069472932;29.63395758653384;25.30417159255686;11.073131427101703;24.406957145134633;45.34989636545029;5.296247487304427;50.62448440963546;15.951803999059152;18.680882152166795;34.08353565743991;38.200775589513356;43.88898384935338;13.35811206529191;2.6025353186283624;56.367113690985065;18.742640704170018;53.44441973453794;18.392521284510707;5.404021768913664;13.447045944917708;20.446132234454705;54.65468600396668;30.512870675843146;24.891905130931764;6.114038084459566;13.599145897887237;37.012745179208736;53.086458953378404;53.53562994406032;29.708778965096194;17.627451912150352;32.690284793536506;37.30301640239732;17.566883448011282;3.316150494269086;37.70421475381077;51.38429600069661;8.152340380771571;34.8890847569206;30.037920067852387;47.34794387936049;46.702938982709156;38.38269078158951;15.83641356577445;26.35730359186106;27.831758226818334;57.952915740550466;40.76065179551572;5.342516229235175;38.79316738575065;49.06550077639691;23.784608504557113;21.585316103726424;9.937301748417552;21.683145999089938;36.64116223757575;26.021060764584043;16.219801186410677;1.2163594093099082;41.82466326207989;16.977634713263086;8.727833180984659;24.884725421745237;13.795153497170604;18.999412643883137;4.899093066462;21.407791503933193;27.787322448321486;28.975011016432365;18.204382782332257;35.91320802043498;43.91014382706641;22.452475378259344;44.020511923596466;36.43234183600059;22.566612442437417;14.357803627313473;22.55289230748635;54.214373142584805;24.741077164606093;26.62133214903362;12.318992042518149;34.68345582129815;37.91948071751452;11.684584449158688;41.61574936766961;26.556278647204007;41.66420145923915;19.739267738690423;37.07116246514771;20.709139698769206;35.37578126876514;24.065625136892727;30.660577268722182;22.025644913710572;53.82498408973484;30.036586170394713;34.08824343070741;19.847275941332725;44.90729941502157;12.428126343838692;38.747047368652694;9.642492734368297;4.812322664186144;33.24061906110515;41.16618353097629;16.926779156078727;9.100651715689835;12.48186739781979;26.176773345837923;26.91812692527377;10.818124680551115;49.38027424837872;10.548638649668074;29.16950516606879;28.095070372630342;15.539915530370926;20.775297102918678;37.884883640896945;53.90063242088653;16.148800581403606;30.760953471838846;15.353694428621216;29.833029534438296;22.98429115203596;25.434225387331296;17.18569502745378;38.64384381449027;21.022898780421414;49.07905512706721;31.102858595080395;27.46019104459664;17.060614637289973;10.116123030933846;33.959016479463315;26.743965033149934;38.49937464704831;37.97840555503973;19.59792428360065;23.517442026345943;23.24863838783587;18.47914909795666;21.45015143829207;51.98468816073591;51.05885830727436;2.9008577485543734;38.75804793079226;45.345318600921686;16.64055573237942;6.4415413929054415;20.834770809246542;52.96142676803847;25.77098462006033;52.14360431674054;29.109369174547577;27.61611500056265;26.482397536088577;21.56694427900302;27.87270800427784;16.179319065413427;24.487352362967094;30.92171673237821;29.317254742095884;46.72380982642472;22.01575324714726;38.51044349104566;27.252477213678976;42.1949983073117;31.541148323234825;24.371261440566137;32.22301051439659;22.392971773873096;17.979695812114993;50.204264291736926;50.1326179927969;20.250681378847062;21.014731311173453;39.52378259646947;17.91909943222757;19.590058811221574;35.77714174764947;56.61088256207076;24.80936892935972;30.397273423641064;35.601554999073045;22.070418521162363;40.24003415532118;19.616731169860984;13.513944410133664;38.56313458153097;21.57891902862827;27.995397316184356;37.34718849236016;47.202428529398496;42.409473282038924;48.251360527614004;23.923156226131436;28.993671772539738;36.822566144046;16.442398120366654;20.00284993638987;30.608297559757418;4.776499654490807;6.789301899654316;13.955198910260293;18.142773707909306;32.92245122462613;59.61652331064635;46.81015366156346;28.80448355802776;35.26747170922737;28.65671040234265;20.091845133777895;31.407761521378074;15.357261442154964;8.708401591518564;14.654074774950157;7.925358904699356;3.0654706583969213;31.178404021716005;12.434828304667013;32.54203260799251;19.38876573546965;24.922621398670028;32.63010408826004;27.906236727806245;34.24604508480902;50.622139340016396;12.85199177825785;36.453512454918624;46.09248850586006;24.015022769782878;21.786970638137607;11.074724300676582;44.25496264355718;29.272077311423605;18.993745902354977;7.675288999167992;34.374020986489924;4.460200549232612;30.95238669651688;8.85469907914398;41.31688229800866;13.28763364605497;41.72175590825882;33.52425429033641;23.19814695031262;43.75050352672197;29.033375372920393;47.00981050470688;22.868912870483836;55.26208246604162;18.084398341836007;30.360125513488033;36.16489665897608;44.31072388177332;15.044582952836747;50.83751203608556;36.111147466065;9.370504924232224;52.923243988752326;20.77347027540394;22.87419829068823;44.214484450656926;25.864220589821866;44.72278164309649;7.23141908246809;50.29895909888311;17.048495361016272;25.780738760611367;40.996701913341404;28.774605687920154;16.706092808024263;24.128167763582162;19.202066481491872;2.2140097179240126;25.615954894327295;9.606624761500754;38.74476130859297;54.87452033087014;45.365744036607744;52.951757015582274;10.924799729037742;12.062695652590122;29.618179457249163;39.102510830516444;28.074215059058595;9.667214081785128;32.8553982830666;48.756458462666494;10.913182540734692;4.872355801466972;28.93062350436742;24.45673580845809;13.381748961584652;24.138936188129676;15.75651230124634;32.55196175000406;31.311450302472565;10.655796779904113;51.38617727591171;41.0156323054617;46.87858332127563;22.945314722944076;15.856756476816777;4.908743352768374;16.39516736243002;22.807375896556998;6.800224890919759;30.803712702620782;22.84456027803626;31.606198940294664;17.798669742944732;8.88387741609025;21.56336360864446;15.288688236678919;39.55946135327319;8.51940923634577;17.296257667906477;24.35307779068981;51.84707771196522;31.75033215705004;4.902581715938742;24.830959299052108;43.34353408188233;30.998069097832197;33.27080684048932;47.96844633326419;24.626027103646813;31.690710181394536;51.48282109457089;17.95110520866738;18.536754995814416;26.334274957184324;16.676110900920985;17.340048493332734;44.854040035424376;15.405196860125907;13.079501185683869;8.713674190049282;47.34280942502413;50.820017944724064;52.087172793317066;25.946765260378076;51.82765309209507;46.67428856119277;20.50433385565365;30.83985430189652;52.58901280447414;9.414734164183782;19.73896150816713;14.354612028814739;16.811235024189802;14.890122002539183;4.910108572448441;51.34067187744618;51.89836592460827;36.185595331387304;8.62846740071386;27.618517539733713;25.97494764142194;46.544111287277246;21.53007093841018;6.15373519128219;23.550627795510277;26.922798320912204;9.720124593899866;13.081924954929313;26.351911088455118;12.415339662284918;5.669477020893993;12.436819229040232;22.44411621076969;45.492938018730094;9.46100486074557;12.233499440731283;12.81670741916949;37.0793984709996;36.040063463555974;19.157893540315058;49.58738964755033;15.261654098811345;7.633410668352397;14.960020548751132;19.468533400459435;20.40321817643508;16.46009174085908;22.26413835791256;43.02820436290196;54.34476562254015;31.787872305715368;44.744266072930024;25.961662833228367;19.646791283574697;28.80733978568744;14.817349524149547;18.597843697353913;11.05064293210849;20.850276214529842;51.54148431070896;26.610646356786294;45.28748599140833;24.255750971740675;32.87593831629916;8.912189602250058;20.66968207439319;26.480631511710968;21.16108094102658;18.525984554955183;28.9313792644486;25.185587152491276;21.618214530165883;41.58093851154357;6.650528187302132;48.412155401951644;52.06309887552088;44.33618582577885;49.73394105422401;25.443135376171938;38.42590381183264;54.24830205505138;24.006352598776846;39.27332503816882;29.247669100913612;27.46304395976898;6.566612636235606;20.438293490275537;15.285072055652302;14.80553319391971;48.04101002995204;57.82347051896566;25.022693799238073;23.09268642718685;26.049780553020298;48.95861487766945;55.76477439521253;55.81383377803395;49.33135675167738;36.96932801903003;23.95545618857974;19.06199770155731;11.994614214545662;15.371627177116277;18.110353925335993;48.55311636024586;31.42133192144535;35.2778137653736;8.88417713691987;10.923205895417272;40.24462490000656;20.977438794260205;28.90980417390194;22.892546951672685;51.29712395119132;40.58763899610444;50.43989972813989;23.008866438814113;12.378724741412146;9.081401730074534;46.592339067975416;42.16047399788818;35.59067429405421;33.08400608926377;13.05252248650424;8.680451601651605;51.31150542313147;54.442647673710326;20.34021008315315;18.206361837299948;22.57669847610256;9.230924057981266;22.110399141486425;4.450624054529602;31.75503422633544;27.192966447047855;22.40315932167483;34.040813999692794;14.5103284310998;42.99419164307199;18.327983361113;13.618565754940557;18.707376981654356;4.371227210788432;34.19199356071305;60.50441321224268;37.3500325046878;20.11043520021379;13.283548323103934;50.40343684312011;31.034508660851998;17.364681825719735;17.12839471368203;42.48107336924252;18.89410575658837;45.60086455450441;38.88353402328067;23.190298512947496;31.190124911456994;36.01372994411355;18.410834015315068;13.589287728894067;34.467385105923434;28.257465856467082;9.440103744758462;50.4110648890006;23.987704445532263;19.96440481432097;48.69128927125901;27.800284215807935;25.258885328436772;18.30821702412869;19.23142922475004;52.78650169875355;26.278906846331445;6.887760609572094;27.66294126453174;14.892364447387408;19.480849590696536;43.65971057358634;22.654882268597145;25.136012530466676;43.57778556713147;28.570983725007498;33.85055307568238;12.449422938450024;13.998447060314875;25.485279042743393;42.677786332428475;25.112645422346784;21.34183600577701;16.39303888259122;27.628931802068237;16.167160178768665;20.298657158000786;35.72271152781961;34.799022293973565;31.130340821957446;29.88247215942184;43.79839542811676;9.811121244859569;30.39356089825926;54.21180112454703;41.70820893121384;22.872457138256706;54.29844416991668;39.06890764383217;37.383681660707985;58.65199052813263;27.564777459381954;51.63446620270369;22.62505764725789;24.729159600124284;45.17542247358258;36.80171295798496;49.95921578702465;27.862246473298033;54.83179621249059;29.56216398086567;11.83960247742921;43.712040401325964;51.32806772473815;41.351002455434845;38.34052630565021;42.90221165038581;22.755404086852643;18.856098404265023;26.111070893163973;26.98859527283853;23.10419278974914;24.604908671561926;26.18819491807346;42.17638043175631;16.01370975709729;29.723229048780244;29.123291849898106;30.582110822571728;14.613011373447543;24.39414131242546;46.24012821838108;24.530541042581973;16.364808070593774;27.596414156890642;56.12536130383154;5.484429770997133;43.81754592599771;7.6372622752701105;20.947110490369276;17.431935262707306;25.569205845781518;2.002817761227186;41.424208673810135;25.910479822165108;17.73596249251806;25.721282001253275;35.73726607428768;38.649697962371434;5.933810848241327;20.912699894709174;25.0056981431448;23.8014317302169;13.070653030952016;34.15666639073436;38.76021349016279;43.66957980712755;9.649597628029076;24.25549100241876;8.818434963933699;40.98253276000558;5.436974972492441;27.942877997346756;17.847256913673426;23.686283959224706;1.7420833332579895;49.45390245318969;40.44990948971793;41.83574409031825;16.94478287250029;47.28766796160358;14.668352359416225;30.21470509016665;24.522135317238586;19.40393449295532;18.605755565658857;17.233127666634466;39.73042698843191;19.85813010794479;13.901025302574453;24.455676861133313;54.04137591358688;37.19128507783192;16.8021545619914;21.902419950022516;54.887307523937785;20.070237651856434;42.573072486813786;44.46226530860453;35.6422405941795;27.173590651718413;51.66807254111282;45.68027147074004;26.179132361046253;26.11924279685437;32.242769018681024;18.256088952108858;32.2587847799035;31.51631777152641;14.286058175793;12.133060727352488;54.95111612926849;33.81851324411627;55.200517973448356;6.722409955856269;30.90901312237487;20.389290402752536;12.164259512829506;41.35179538956416;50.4858574169303;24.25749163910405;16.977370453795924;12.364117398316115;49.91108829423473;3.6678800986809574;8.614044254549235;10.5725731056694;16.488478064832677;48.78166417857942;25.365443125755803;27.349471204050698;12.891951776005573;52.15459618474261;19.06563725574372;42.98895310422607;29.014190577570744;27.17768833443799;26.491857313951538;8.524394434661406;22.774198532696555;52.639627607316626;31.97618408330061;11.694192180488866;41.52751284313615;15.125261737998864;40.808007054454926;21.69869345118001;21.821570522285914;37.44118838243969;50.25048708215677;46.649924693945884;16.659465821388626;46.680735659750724;46.164428065580154;31.66190270592065;53.59147312859976;47.46043984676104;33.012245667240215;23.16754050922719;20.667851396390606;32.26135771182658;33.85841479658131;38.28891814558525;10.251100441974435;14.169278354387105;34.3639221539359;47.84301770112015;33.075251674367045;39.46171254067882;33.89097680416372;13.71638233342271;29.598382085121063;5.527554416730798;34.4184443729907;22.39204383458237;33.92626393345287;32.877682665915366;37.8822097503845;57.54383802467578;47.57591723882246;6.019527431365169;9.542365040819579;9.661497162785468;24.44030222895921;36.467190130059635;15.856344595610228;12.93549504145453;25.40180583664371;16.86435602394453;40.09441268456597;32.863603681405074;56.65008727854659;25.957057140781348;44.49413205317228;53.543705498946125;6.201111460313597;16.332921368121347;31.022872205221304;56.59871029695142;19.505926298796187;29.83432828738376;21.72233131151319;27.489769847744835;11.272062638627117;41.046437864539335;12.180835811737778;55.10358221012686;13.46977217635702;12.867545235819469;40.188449346206866;40.39962580766622;49.70420723888513;30.065020943389985;15.46768447179786;13.981290446408599;29.57564287686894;16.596639809068233;21.441335776191206;41.778814390259924;26.35679986006982;36.0489004835125;19.09510053827115;20.68697612245106;51.09189595835195;15.988237498054103;14.156790535794151;37.0948021702963;48.32912806814631;5.818209186650544;34.98733805051364;6.622747496818133;33.258049418413954;37.717907965891406;7.042793859317564;41.189953175145966;43.736387207689944;35.15575622628284;49.50679232541052;14.971484768538962;17.442391670169194;52.810199078991204;1.9823342393426315;44.93036046509566;7.244993059457899;23.91803097049557;29.931028882855955;23.413150974514203;31.071700489796992;41.23323918426924;17.340068318820556;23.91686200134219;31.513625591365688;24.73236444949646;55.92787820534892;37.40147968305048;19.499872843530213;38.10503096230563;13.844809432315651;20.58662954389554;29.284633560479268;38.36885733674954;34.1640997788432;27.886743280299143;53.50466564932867;25.63642450731663;7.069338915731395;25.776055715901812;35.766189228295815;33.959019141877846;56.19252542197638;28.619890302319238;9.851226580541857;53.63868418486797;7.094693886299812;13.486769896722166;42.17841094894416;29.34208933096042;31.075529187914686;21.60621916778283;20.887944586480277;38.839481471845964;19.34090565583298;15.478107782829847;55.95237634646456;38.69960877159944;36.91947639752778;26.624626716063666;40.32745245703771;39.225038582841;52.960560623726266;47.00041766613795;21.115731261481578;22.285898939287947;24.450308912150245;47.33810536567155;23.862943068389974;40.114346725083934;18.029404665528112;46.276255662614076;28.516700566759994;23.696902346459126;49.93347339595687;36.914286774976006;46.99189880784365;34.51173319949145;5.185620469648595;19.935872194828352;36.60398891913885;14.451948151882725;11.572748964208902;20.213106622353287;2.7891302520967374;34.49793653108103;50.97251520671918;14.081757799094458;33.67941470291888;3.567243124287904;35.02668269408448;3.610455925820467;26.484321456154806;36.51999678662971;46.05919989011166;54.31450455078578;39.815522916896136;36.429180090757434;47.26841003819366;28.988583081336973;10.994869342200843;17.064051998833705;29.91651564658273;5.71582675888876;56.99929121634032;40.06728360097686;34.85945678314883;14.740179885307631;15.112478801360975;33.92810904893647;40.893666635285705;24.621003361341515;15.515527311341366;44.45056598620022;37.31268568369836;26.177368091505564;46.991994137306065;13.95748580251783;5.716978857406155;10.927418480509141;37.750778367832694;34.25639020685891;37.19842861277327;33.392122703115284;24.59071544793436;5.976565908204667;29.6404905808616;22.5061951293865;8.522776588679482;18.571922474402662;44.18971989882358;46.78719434671617;49.33721981372756;38.316254477682726;9.161966717332295;11.37513783782418;52.38403861238401;42.49670269898291;23.329647178528894;33.82925188854114;46.5597630268225;37.48800800245121;17.310466619157896;19.595925763634014;7.974441714677333;15.560795052936083;22.584005912501365;43.201441705491796;9.945197423154537;34.91502622532855;3.818114621809242;31.59014366708121;36.72269089450972;11.365377511691506;25.378968534102608;29.26451390208589;60.21322876733131;33.38441371064365;41.69645009971497;31.387418911972944;18.579756140930083;20.93968773367813;21.02713024259449;26.313820281622277;42.724579139711174;17.903217273399278;20.17133205778607;17.478850674834273;12.373240080818404;20.266050503521676;43.35958682751315;38.770727465422716;30.868868877405333;46.26270007463302;8.792524967196972;20.114620748557883;43.55574907142751;2.4647541961877852;34.39180487810525;15.22813411790337;43.664827850706;5.816217611010084;50.20060163234431;23.94742083165197;17.795666375388592;34.013533710724495;3.9110803469242366;47.37726041152589;11.558368893092833;55.91395224748336;29.032939960555677;34.650861019672256;12.493454556328846;17.3334872998492;32.6613684478228;20.83502798890882;59.0058177812572;44.869992593499184;53.33030007224045;14.172977751319637;7.995008309707707;12.9673627304401;11.693456471424485;7.047447021071372;51.40078296611812;14.205386395161325;43.568910749149325;28.219886162425077;28.585906447639214;26.91984403977007;24.426953514282697;6.070301172475738;30.924840576898518;23.521250210055243;29.511748461718106;16.760434028296533;16.24278284613218;6.174121939205412;21.575453938195075;18.92874789986463;50.417389663610244;44.173189837768355;20.92501979473715;31.74303585048085;13.78328522994511;18.297873363162058;4.125793103164249;1.3861537589328403;41.59890818109635;28.743374835030018;42.84054131177668;58.058461120143136;9.122595915987022;15.468205985994656;25.985262468858483;45.63041040601294;9.544540501493533;17.156456007599488;21.306859173051542;48.052675297767685;1.698602624784004;47.99903365599682;21.17535583357311;47.18811424916528;23.24607754631648;49.58976323895909;43.7900788442667;3.884561575413698;28.657420634335693;51.67838419592238;14.970930853814963;14.517329613854875;42.02020901095143;38.33299547865824;33.540104751982234;52.0804381823557;27.49101325863493;12.431545503334053;4.195888995471662;46.00578757760734;10.421188122641974;18.138610663398794;46.316652082557205;8.183047702323304;34.551241450843264;13.539149337435411;50.948859936887246;32.66171625303013;18.208408977913;11.898443663474383;35.21879472824249;24.903328386120695;38.90556936069402;32.41378709411361;19.71101693991799;32.42487518762556;25.746319154884997;26.973663714559795;47.28541859739933;18.93493930241485;18.54508453283151;13.095242750216043;21.62798313295259;39.962292017914635;4.226925276629021;49.78302732964129;46.42454611174512;28.249844234049803;26.792208878859395;30.97040057042227;19.842942018324134;3.9146479504409224;40.316090592089374;32.166542195276136;19.318553926077552;22.823213940794066;55.94299371429557;2.172635059097042;15.120336815543377;43.971301248257994;30.748983723418128;49.80748823834408;36.4389261972423;13.887637060823472;18.570831217580842;19.852735163893932;52.73408702725082;30.375155331269813;48.27608589480904;42.07059315392237;18.880525498790615;28.504329075790366;9.405068978093142;10.271978274093712;24.529071582931127;33.81581098488035;11.5118813374266;32.898978667832246;31.355946666052663;35.73438698043383;15.295103662834306;46.87534867416884;32.75914921070926;13.977520341275733;54.93854392518548;31.425328926519256;15.085943980397724;56.52738134740418;26.547536200064084;37.532314226525614;2.888031473634454;31.909630491137225;16.073851128810542;33.40627385245352;35.24381818958445;39.53785262979958;19.815126410397788;29.621951864325553;33.47841667494895;35.059028842374936;52.18017516056352;23.757597227155962;42.1169772401377;46.65743210215546;28.106892817506708;37.11538153172623;55.68964877440061;26.71742443207747;34.08750522795235;34.244660293573254;22.409373051096757;50.134224712093406;22.700333182993486;35.4899713573157;47.485770239867136;23.69135818521529;8.552122170947525;3.4276780787988748;6.146884925439214;4.95143136179968;14.313657179792818;27.222764846862443;17.439670326887953;40.56239434066038;56.80433853417695;28.9457515159228;48.162676689844744;39.93921494146051;34.943958931354125;52.37906862119621;45.24442305925553;41.05154862881846;5.711071621947943;49.92263337402103;25.342905375591194;54.274749241230865;49.30860996737455;39.00665404889597;54.91183753343104;38.10395865288649;46.24773072669186;26.673398959195726;5.964577910980907;29.169032679358786;40.73731791015853;25.123998925912737;0.8161400130487081;10.495821679241478;5.728555828831286;53.96474903142223;25.43624494813361;32.46623659245342;19.36438708739743;8.281256569084423;22.8731482569728;21.01627510847396;15.167030111104493;54.82508612550587;27.5435968469326;29.107067577940622;21.203155039833135;2.8098527130594886;47.44758245404815;22.127318209137538;24.287657594517388;24.562030712973662;43.62393278513379;20.565881924375514;18.73414814828521;40.253473074229596;29.447071661323026;18.670741783361546;34.05651370485008;9.121017019744881;40.19778345953711;34.98326932038272;25.698740149839075;50.24186977128769;9.217549629723164;12.684326927403465;41.0343936402079;11.750726113616707;38.47496098585175;33.93585527898669;15.650483890003429;31.339505674719017;29.647373676886023;25.43084871937368;11.635116010560708;14.8855767662644;30.457477075113154;30.914252942284982;37.73361160702629;16.288435291625998;5.624672854702679;27.393667214829495;33.245115406120945;19.28249302094775;21.05117832090222;43.11139049638383;28.527176527750388;27.283354407252727;22.576741613399413;34.89595339556424;11.816534435654297;6.664482717908301;30.84188376772619;24.515959429517157;24.52736638496667;18.815674290742415;32.41207914471364;50.683852394014025;27.842834500768106;8.378200118350495;54.132849511590145;45.7463629537879;47.447360758524084;14.473607837929348;2.852090761076299;48.14823006973432;37.78646171183633;7.656010114530858;22.398880725604723;10.86730043636332;29.1131553138177;30.910998263515218;25.281907838953124;21.782809020331975;9.72823999762815;25.692260730954665;39.16665004150485;31.51324823834241;22.16675391328927;32.37338644406538;50.711344782093285;50.68379717704207;18.868481472079235;15.604565574536297;52.27384603444713;16.085229967926225;55.74933092809115;24.03230413615736;46.140091397683406;16.419713623650175;40.987719335733225;29.172742476091077;17.183976334269378;20.204685996218;25.065549350984973;16.410683915310113;29.010866659961795;28.928853370792464;16.710911935957576;4.1437244772383455;30.428972632875052;5.920447293797382;25.87794435863204;36.405723721486645;44.55696668521118;40.82861584886821;55.8969070120206;46.69252618654589;3.384458694088987;15.968277970111664;38.085047898403204;41.46023228766973;4.040836121658874;32.315452353154434;29.429683521659726;25.182698372630252;36.12007415914774;50.513885570578246;16.83230148267175;17.31452617891586;27.51385090165705;10.2949220639145;15.358089024384489;23.06564329574189;42.36999381780074;6.219808190480511;26.901993600653103;8.142821351287942;7.345284283657352;13.185878862722657;32.82370623247511;52.39883938912404;57.30998779132773;6.477456823362538;15.758446271858693;22.654489693629667;30.318071383353246;17.743701394883473;46.82132749494082;41.54441124907238;9.797238544928739;29.302123209064867;10.543934185083089;47.49588706296234;56.903042950639986;21.983640601702827;30.30201919801244;5.574014030989599;24.805213012704776;23.66665819979513;37.89584183381427;16.88611442732485;30.821910086863586;49.0695601038668;41.10009334425691;18.17716245526269;16.388748705282932;8.297333275753033;8.493786322682423;13.228794602279777;48.527568827528704;27.11379208949846;19.3894568066282;29.025140364273923;20.2641726908928;34.11519005109493;24.522431359364774;32.73312459737307;19.272685221811656;41.760113774118636;29.53943455014574;33.22702622154723;6.6429791439822985;15.876957829665956;42.03071634629223;5.20918056139057;50.490195855161076;53.248710181501956;23.432042717909074;36.44571644725183;25.763578721783187;29.772799588847494;20.141527005626678;23.464190164445803;54.518964268903105;30.856041986639973;53.75271204574619;24.18609818446852;21.505352799320512;30.573868803063398;26.98450500463663;48.51676935411876;18.484343891114428;18.425220585419517;50.80490285063625;26.0276887548352;28.823984014021608;20.117329500824606;53.64421873760068;27.964678217916994;14.403010454036087;13.531806007799142;25.549040272446785;24.582512274276283;16.36315626162287;16.238391389305324;28.57590461177402;34.30325366332202;15.534923368760477;11.168383759368018;31.030539965270194;51.60242275937937;26.38738741143764;29.165715671771302;29.281151400668143;38.17494801855418;57.63458578599834;45.99794324125294;1.6169861888647092;31.57143971794745;35.73777805166751;45.51169585713947;30.824471754856447;23.395928176877035;36.90098606476794;42.6563487669709;30.214556991377464;55.71439085917622;15.214173905008588;49.714375805473736;50.44568228155161;3.1380299246772094;58.29211601893522;29.935013317051475;16.368813013558377;33.41148956271657;48.68944445037498;25.90289947854247;39.90407268829736;28.848037273949718;52.30181239687154;14.76869005386768;50.584203471684155;19.203826256397814;44.85333890058884;52.573102013203865;26.278068552403724;20.87296050506667;29.20967718089372;30.584270039625807;33.69570232322371;26.81166092152159;29.366618147835805;29.727865400277594;20.383671973305272;17.04227962834345;22.321179419884242;8.346440201467779;45.73972024087906;25.316652901241643;25.476788166277693;17.68437139774565;13.467114808527068;18.19294590492364;44.07782281528809;29.08044400617364;40.768365298216565;6.858430888318412;51.01305243785816;12.60086144543183;43.40342276072485;28.422861269232666;
22.017025207825146;19.674111499258924;20.319795550845264;34.9375770629898;30.609947153207273;21.494462243076644;33.404922811855975;9.497851093897179;11.27427708750332;0.0;27.966463085029467;30.44029975281899;17.46777567032672;22.248149147037655;28.063774393911793;11.4390521995478;21.633883328747128;27.63390571985282;36.89808568901641;34.85846659690016;35.80479389397176;13.799521783497038;40.755304333284535;37.980686115802115;29.06232183755823;33.41461984076092;26.54424803843635;21.51597099530179;39.58392347244062;4.072461247743711;13.700259327082442;36.08715572667345;32.37267468767;26.018110897789793;22.387529813211014;17.521914611507693;21.166311513874444;28.378167539879893;38.29894560425606;19.481194688096537;24.068848953620034;29.962517500434945;15.338821597133027;23.886370565419742;37.24439559401126;26.303689124652117;33.055046098156254;35.18354395276339;25.01870392773289;13.60437273001158;9.421038969602698;19.880439303773638;19.562985884969866;28.456684696903185;16.7434082181023;25.878081194430038;17.076732000471353;28.99107269781369;35.693366679823725;16.207308396279657;19.780840998981503;24.04175420927227;22.920840419323227;26.60841505796217;3.9950361325549344;17.27896471858391;23.352624856109557;20.10973217640526;29.84382158049678;40.60564052366873;33.70618534494488;41.24341401776446;7.004732841706079;23.501121557079202;4.7357184736827405;14.02769858726798;23.961060808449215;19.866925396094363;16.34356524522567;7.85294323281371;32.81290985637974;14.682922039546375;18.911810057338506;35.35529224123006;21.732113072237098;38.140924813397675;31.219330063243657;24.458011087804522;31.203010797680626;18.553165676301948;27.068311305333168;34.298137316949195;3.90085331003891;17.963200381992696;42.77543927203425;39.1320253387723;32.91513292680811;48.58821545757539;32.58377818432223;14.268747876671705;1.5360414212579516;30.294252568130407;0.9259191779323882;37.1422977080577;36.455683677839865;30.3698140342293;35.8967385895732;36.71404560038896;24.330534431632337;16.46208562746633;29.148382193752717;40.95562558573757;25.82795605594172;30.260921613574492;31.75419771293216;20.472343318874888;14.190099702371969;40.761022963159974;21.8722956240541;28.21074890487475;43.926199182353095;21.17568403908816;1.7464828466330036;31.501411124434693;28.53291253809084;49.89504508923105;42.98259862593475;26.58550834419782;37.21829413682364;12.765228707776341;19.793024689786822;18.646865517052895;21.509523880251464;26.329705558927266;28.801297633617818;27.068424185598335;28.132030947223917;12.885560562791008;17.953078973017043;22.814604867061487;32.32263782422846;35.03410080698181;7.607721193178848;32.09508609944364;27.980701311588348;35.70539096295812;25.00177375667572;40.22128065438336;22.32748082736257;30.785569695522224;29.19466676497972;38.86558226489062;23.535902977537717;25.279215698914243;29.836932679231793;33.1618737905926;17.49417161735063;38.26269776488793;26.679390016108936;28.9889982726821;25.315453278430883;15.66062937376851;40.088588265265365;11.86727738861109;22.606645743225503;5.952200626147231;26.87599294020044;24.74354464144462;32.81691015812087;15.163650075090285;31.05378131293841;26.880325754187503;32.51554318417245;19.29393306125612;11.74831739997838;31.231960818367448;22.634746881558325;4.865160783742878;13.452509448846905;37.347470036975;32.842447836008354;42.23641560330649;32.33165677072545;32.75490069782228;23.94139721248555;22.274204013568706;20.170611042230153;27.307253858373972;31.66971675846394;28.360032316587652;43.438393131582465;25.960768220197558;32.80032745908396;42.13115845241725;24.73587993940806;28.75229611576704;14.944026151869227;26.870353097799622;18.38198090454009;34.97259554166475;22.84614027622929;43.09043529887368;18.170436583196587;27.869931950326098;21.286235656845925;34.271600449456685;20.145912026705677;4.2286912858165815;9.680746831462717;23.598408417757234;17.93278172857033;24.86886265590726;28.866501544792968;27.313910582061997;17.508726465703244;34.72184262150612;25.729570150859015;33.666151793224024;42.18778887590706;20.508869957509738;21.889303551852965;14.126598397410786;39.8629811789258;22.75916012090855;15.741413909790028;1.0619847637013669;22.707519540268674;35.07730374295891;33.16608184472176;29.61856526934615;42.85235313808309;45.49462188661447;25.27735185172411;20.540024034417822;15.088173099903887;15.331845920498074;37.88091662435774;12.366808986814975;38.4610529222553;35.02855574183386;37.57401668590362;28.617455809517647;39.33741349913005;39.459766489440604;30.68235925287906;19.61736117000659;34.64934614214444;32.18891950199528;29.525342082692386;20.495924691884138;29.841654790774005;23.75206074657947;31.6966526546919;43.56971893448324;39.07447359724438;18.32407374519588;21.458128426161206;26.645422087805372;26.92236966404013;31.09956476671678;3.640148132198932;16.653004716473674;28.616301179677347;26.45930936856546;17.961131673311662;47.60710937065735;28.242188068973018;23.054548019498778;44.33363080336045;34.004861831899476;19.211366603944057;14.189819157237014;11.613634672706683;32.463416384766624;34.18822213671456;16.542159083195475;41.2676199894356;24.76155549862566;10.386607563563143;27.98078557402716;28.56263987552935;35.188856352221684;19.82291677080722;9.302794698899106;46.41415067899367;26.866949820922592;42.72277218220251;19.96323027110529;16.170141103588115;4.1469476013549915;9.340719221502615;44.74511444229721;28.42950485114148;24.753844849733884;17.145261798227747;14.100776776841887;25.83952926987483;44.38516146235411;43.782192832480966;26.548830078114527;19.54799948104917;30.05899387818167;26.03582449374775;7.998573376401287;8.368294228293346;27.810902790915414;40.41948118075854;15.437312805854111;25.23070341489304;20.053703929758438;36.541852786657216;39.29459926346509;28.944033138055985;24.819306646172993;20.985340685908692;26.620179496588865;49.01008885394329;29.670624554830862;6.454134569550178;32.87405281210438;37.79744366062249;25.509741854578998;21.2775280216478;2.5114940147429423;27.317965792384133;25.367024849072326;20.560583015743138;5.789921727888736;12.364162969767305;31.900191647994074;27.02128533653272;10.60432871419376;13.672263716406377;24.38269953264264;12.812381223110341;16.12216981826352;26.924454697272946;26.356752328774487;17.90774081253556;11.855859377389946;26.15589880661721;34.339291356162974;22.21642551355419;37.24952928878406;31.11373680470819;16.61594091499452;18.48832955620219;30.65414137635706;44.38849084581793;27.403596562501104;33.32224242342816;1.6967522562931379;24.763094477890093;28.93226835241372;14.966709125631416;33.52796994034721;27.637268604227064;34.82365866168241;17.870095139612356;27.95776695033655;17.42232006060585;25.155196857615618;28.51057558486581;37.31253141094909;12.767365819659663;42.82235831200153;18.778069253300128;27.24277638350445;13.92137894170788;34.01456498352709;23.67886748830867;29.36956913611056;12.496154712191528;13.526195162898647;28.78664399758698;34.55011234710267;9.741647855492305;5.748497775563772;20.641995842511697;17.180102603993046;25.666003103255925;15.973153506203133;38.338971222113976;8.381832644497203;18.20996882952464;29.809251875562385;23.292338640743722;14.832642510400415;27.17630023606539;44.68210907485404;6.863577415409449;30.204771718482075;8.800480507827292;36.05523475103661;29.50099102805927;14.195135931483795;22.589022539664178;27.782767772475072;13.199843383786927;38.56418361410175;24.088440783213237;34.43908461096521;16.28268034068986;1.2075340862247212;23.5282564048782;34.752876763276625;29.080048859661122;26.844185343949846;27.164986662225637;16.723130065300058;27.686262263056822;19.2729707113862;23.754138033040082;41.20875990886846;39.82150297841096;13.17683945592979;32.38303957358693;37.16994658528326;12.861049735920838;12.580361559634229;16.104832800024806;41.71414465288861;17.503851195702662;43.39842454614299;32.403993363104355;16.361801065213076;30.221374879176178;10.48609003350305;17.065491542216343;14.340919707668498;13.289387501575211;20.517684619196807;23.4245285225912;36.68442037265312;20.225511855387733;27.72647615487172;26.98707729259163;35.073825955887735;37.99878455482784;13.098331363965787;26.499952963919966;19.707706898477024;15.180789443581439;38.930030343636915;39.47137359482885;15.22191360383423;25.4205296379693;30.296588200013687;6.782061236661;25.62287117551448;25.81133271141888;47.04581933075423;26.073995338200387;22.96510599669556;24.638922770025978;11.20467458493764;29.8395225936304;22.564735475296356;2.7936179299449395;32.55106884252027;17.340423338799038;18.40629513020437;29.96686622388158;37.08902214273056;31.966081761222775;39.27548304949252;16.175670762384073;17.990873686663864;25.70667332695359;7.065980092064662;8.7788992832124;33.45232908311722;7.209140282305362;7.835731410468448;18.44980819380634;17.211530090286203;24.869512949698866;50.178673134316696;36.04596042022307;25.975808945888488;27.855549414659613;23.256080173234594;9.889983545614655;38.04917164045893;24.824352231742658;12.543127301406697;16.14022315354887;18.449933092962024;8.49326084927252;19.91508813556137;1.718377276685398;21.29600947768384;28.592159381886667;27.048769363585304;21.424673805116313;31.072282225190623;25.943959409920883;39.50833190893896;17.163354802959045;27.6549413727368;37.51927094193107;26.243525252532567;25.771798413894402;9.96852650221897;35.162886278885566;29.035194973241847;19.806429313532828;18.666443480078;25.534874581618404;10.201919693404415;32.575884358799115;11.478128164179811;31.2840202079401;10.799158454198968;33.002395324986644;30.152802267712254;27.149071692447034;35.611557858629915;34.50537594842252;37.25459577976125;13.197900923299018;46.26242934346435;14.095444093199406;30.495461432117253;26.48639091078883;33.04681323363186;3.8519570693375793;39.58386816901965;25.813595165879057;20.40068755786204;41.672494155811975;12.577803799714012;16.44629538564359;33.755981911869796;15.492901487842811;34.09518497980051;17.49732789500592;39.60131552526291;21.443908959766514;30.430474871674477;32.47856965445751;20.72424546468543;23.11641881537513;28.400538843087364;7.967335600861385;11.365410219601785;28.166205244507207;20.637126553484254;29.061424082334085;45.53033979007834;34.37986111991968;42.868712815151376;7.299628744010029;23.33624368406375;27.307318274544784;30.845506534586143;34.762097247231026;20.901175281561834;27.113476409473133;40.660360120173756;11.605236230094215;15.404851928486748;31.971048729597157;18.47301902762555;20.354012065466872;22.54765395927268;25.79671532287953;28.12974131129271;23.96861635183848;17.867142893655952;40.468391965913135;30.57899944110087;35.81279334450164;14.526129862535038;26.679662863071187;6.553275292496416;13.046873179936348;28.23977164243415;18.033697935957754;28.712558424530688;12.807141055004983;21.659852914436797;15.753099178425678;15.811404366341046;19.89216073446327;5.926528780924835;29.482018160031007;16.19637133090228;25.596064366779146;23.960311782153113;41.282790027482456;21.13860544031801;6.386707102992508;13.58664865718209;36.66328665709747;33.41828954411383;30.15965565220766;36.76240124603306;13.368464513304234;24.24833043861019;42.71064745754422;24.668000775254693;7.267694122373892;15.065372456943644;24.118794847320476;8.024198576839552;34.5930049489159;20.979590892472096;24.307604203567795;19.953434440109614;39.612569944540084;42.690979332708494;40.890211189832684;32.645863538273986;42.992167473041526;37.00979844735055;24.57595132464013;35.91383411233788;43.214253311565;20.6561404167258;13.374347689263075;16.18035225877938;27.11905258786178;22.13188825355847;9.592553261321775;40.69196853694394;43.2658243754994;24.99473342991475;3.0991995362269433;31.983905169855966;30.23536341974175;36.387947780687654;29.23357712464086;17.35876306745368;31.199614435154448;22.014113854036886;1.605689857246804;11.756225043527182;21.665048286932592;11.62057399216375;16.43271391770467;23.702824448320865;11.884731428850387;34.76853513590061;4.020920985847644;6.950974920878555;6.3689798666285276;31.606855446683667;24.97933238358319;21.265949693475232;38.31651255989772;22.015083176891;6.05507553953133;22.514360483973444;25.90250074770222;10.801744007419025;19.067900537698907;11.026799596537838;32.6815766203438;45.56037288988143;36.715521404339874;36.16533701433581;17.65091231105601;10.18112150952318;34.33263797127638;25.93691361465215;14.531563448490587;0.838239764672766;28.577294389884955;41.15058205904594;15.770747589420958;37.01759027435044;31.797698511542844;29.577395100490115;3.3836701707299475;16.480375218813496;18.40413458764571;22.39978306004609;19.01960654610164;19.59300823992049;23.40142141065052;16.506942087036837;32.28306648136055;6.09925842388752;39.24969677034401;41.5640193294918;36.610110283411636;38.62136871174529;29.845514903944437;32.677701381102715;43.365507775227634;16.281536506984438;28.341494913700373;18.906194460184132;24.94538990217002;16.63065149307399;12.028533907978815;23.925958445428076;16.31127531935733;36.773403295410816;48.08171283021352;31.929658966107734;23.603160093020843;18.621915007373474;38.345609725190236;47.13490213827881;45.407032446959626;39.060810240692035;30.46917445060222;28.971511386960056;15.069683341077782;15.004565541892642;9.266975820275938;9.302033327025889;37.94898510449115;27.99399013155827;31.79128658811863;15.550177059326693;21.554420936327215;32.450900945514576;22.13887475335083;32.759643138029006;13.084645523515137;40.831381136873226;29.60199620681622;40.25953928283449;11.735398497899327;23.629401942353105;14.97697651965532;36.632957181372454;34.435972629526184;31.556216484382244;39.94518583824043;2.7908183214725963;18.58416956586046;40.069897126461456;43.9936482388015;16.662194318246197;20.448476276759873;23.141771937256088;15.45131426402129;30.477214931878336;13.949854084961041;21.011413211910714;19.264912304524593;14.411424539715748;24.2691613029792;23.58972910619017;32.35629832847726;25.525763377319418;5.1163082058068365;21.04534495204239;7.079792779008871;27.351789319518474;51.21960192315537;32.32853242773694;29.414723350487762;19.08118065373469;39.69923371729035;36.79092874439735;6.430489997729452;12.777062155359237;32.37774803624767;18.021210396865666;36.19413797191154;29.64038321879631;18.490506129046455;20.085595163646232;29.13329095339383;16.509181244231776;8.300493609758886;26.605656413258583;17.151221677914148;16.402465077546328;39.77385823094595;24.292331557019253;26.267327644239046;37.686453021621105;31.50361459337714;15.386354924835455;27.579603933853758;23.087275250155866;42.447562180412596;31.34275695423065;17.122385912027706;33.71421101941292;18.533615907864654;8.675917478901406;32.38663488921843;28.96379205413398;27.09860356041407;33.48771318433001;21.922968209012264;25.2534521848872;15.083877081353528;9.526564272275102;27.82512742249388;32.92526600201332;16.494825979489963;25.73197923824477;25.894888992181457;31.64686589225677;5.200835248304581;29.561399952550182;29.383820599593047;24.562151942384848;19.893240214741088;28.100652886297762;33.08152359620389;1.9499229569533243;24.639393393334203;45.0306480303829;34.91385271403487;11.701970140753613;45.78816676574222;33.14546253827133;26.185532859873586;48.94842465477537;24.65872176359863;40.52847165665866;31.304929441867266;13.540229169974268;37.710110077552876;27.24450946265509;40.48734873825053;35.55229776556189;45.30653757246647;34.731645665190335;16.483402225532323;35.20195682782215;40.24818809420292;30.997681301678895;31.952992609448824;34.4519062832447;29.885757644252585;21.215030386157284;21.307570425697424;16.52847508132418;12.249061440055351;17.190102787385502;27.600982136681306;32.27953062809584;26.857140317893162;25.944335467557035;35.150386788173144;23.56754692361239;20.116947604160405;13.148116162651402;35.68092916363874;15.878073894494017;25.976286162701218;16.326113560708652;47.16431071865969;12.037178758718296;34.3788089251804;4.7247379336266135;9.674389595709195;13.54065622988844;18.229305546013947;12.135057990915948;30.266192535250834;21.30659911329173;6.660703275514545;17.47102249675619;25.54744590587234;33.40171125423042;11.719188853102287;24.43114523340721;26.646334477116877;29.443235187200976;24.210830685751493;29.154736169800493;32.14283690948018;34.34676576047174;20.630687679476072;13.010709115077027;3.1857785795456426;32.08978989795561;16.149744208180877;22.76508491647917;7.995152143510281;24.26925409761771;12.97219148495733;39.42703521039931;32.38389523748164;33.214486605375654;15.66622211367871;38.066792590225766;21.73727707283571;36.030427328261425;18.92304407487426;10.770809382055091;22.36496027581482;22.608015564640905;29.684987532145396;28.319163299131354;24.38960110717948;13.803669012270689;45.03493834794312;28.764064273437352;24.204299609217095;30.62577872493415;45.96390516954217;29.605011698591028;35.042990223477034;33.60776175896522;25.145716791441632;33.08513818845885;42.74255103735728;34.408608012068676;33.09835190468611;28.368101827324395;21.450202172633684;10.596761446971565;26.654272374907926;24.360886428255668;8.547209006346755;23.372752654982936;46.24871190310131;27.226476875410416;45.0423758117148;17.930323915880553;34.854416733283635;14.84390423419866;20.60804360640636;31.144079764831208;39.26938821775737;24.75634415145895;24.647367947598035;22.681998676952595;40.916535661638996;9.18299745262795;15.22318653661601;4.5043525955237165;5.362440108279674;39.49913053984417;30.264419990356156;20.773106453988056;1.6860170137457424;41.2312151614073;12.255430405527694;35.36018999577325;17.810121426767914;28.39191978507321;15.229610317616135;3.348254735710168;31.554077760388722;42.97855519685457;26.79833599639739;22.86780371213169;30.25528356608091;9.749451864627662;31.28793105922699;23.77571566680825;22.369474003192053;28.006669400826283;41.34084742926429;36.600505674721674;26.321244552891276;35.44754285463882;34.9199857006546;29.315136314553254;44.85911584962682;36.186174172090396;30.818567531571805;26.763379469360093;17.047198530247034;25.532122230875036;28.963807277576823;30.293134777570703;14.46552353538685;24.510898176588455;23.105390521306248;36.99291855616067;22.678360427340635;28.187782155405802;22.625473772571436;13.695019410717743;30.57446898619536;16.04789651696741;28.168465649660384;15.625574438284453;40.60350090563719;25.115285750597074;29.31628754162117;48.76248548370325;36.57197534772102;5.706130475901445;19.6073755689685;15.260338406728836;18.434278695052676;25.81328851492615;14.036170051421426;12.225493913728272;24.89470994806931;21.627727797108424;30.05610934745572;28.82128353933702;46.669316987547866;30.154089478515395;35.894068201284895;42.76656627233528;13.984632236695662;16.168944642987096;19.754546149826027;47.84576554607259;27.818790082333486;29.429599961879816;10.730889622931521;31.937284301832523;13.651508836262481;33.8524604095467;16.490962786681163;44.76179860867774;18.38322771590648;19.281892823119506;30.645359318859303;31.785042900865793;38.726235053765386;36.22867932790077;12.4834517064842;22.974451060070734;18.44417756937152;5.644565173818472;12.096535809456382;32.71691652630652;25.807237163396877;24.778196785577858;11.806812974359941;9.815852848099297;40.507989036943556;25.987651471256296;25.40790011080008;30.75808973454996;40.47064114468541;13.066095313989035;27.744687973892294;10.595115444669231;29.41075434367682;29.009989166475187;6.622630887556575;30.090886113040547;33.070180637741466;27.687779555281733;40.170291797275375;17.12647132661837;13.007488451499965;41.53889240237136;10.275137837702768;33.74606369671163;10.012525609020123;18.037910466337994;37.20345844345547;28.22715827902542;23.074904935207456;34.274443435859844;23.046814847458627;16.34221197423276;23.458756639456926;14.920358618828939;46.42393891677958;30.882836619404202;11.871153584771053;29.007080001874428;16.050812322425354;22.9320988963234;19.16656916412339;32.397571040280106;26.968774412802055;23.776422028315995;44.939108388604;33.31161103903382;18.217443058791893;14.702520089801956;24.506901956193104;22.690281853597604;46.13121356341573;29.775371233867695;19.946758843425197;42.59067024595217;7.47810535066697;20.147540654140087;34.8672540350536;25.640966270741366;36.63004934012621;20.636401504252007;16.458001192388064;27.581186058669633;21.483425265579065;25.38111606438357;47.16976267501968;28.95230399959386;26.363244117959702;15.583248374617087;29.217659610734085;28.62514120997463;42.728695190855156;36.01711135399131;20.09199005822374;15.717608328584967;24.142571016963135;37.360499953370194;12.823248575917182;33.8305421558358;24.588032127320187;35.670062445921545;33.372529731445134;18.79132820066672;39.993346372503424;29.879446731079742;39.65029496305371;29.564297336368345;6.175276388598551;28.904795474945733;28.264681166237935;6.5527874720685055;14.286542501417868;29.835555590271987;8.612686934824366;23.235819323800605;41.89326328322667;25.34907415345909;22.467355169321372;14.672043897092236;23.801607751957345;11.492747402499393;29.965393598615677;29.33549019260535;35.54917012107585;44.102432270474516;28.58209326189851;30.011319782498397;35.998096549131745;25.23269613289258;0.8251069584419111;12.937664366688844;23.954559230424312;16.810956067957;47.48625973780397;29.06630174692714;24.362538671713292;26.003250612275856;23.081384457948637;25.885906456006662;32.510309327158836;14.479445976353805;10.123983280049075;33.35123794669489;27.016340057299825;16.808816890084493;37.05926792850182;25.20956102591887;5.558064974296173;10.764851673638821;31.64826187634514;30.83435727339955;26.33515209228454;31.254431120787455;15.186211793492335;5.757478587698423;20.97219057905903;29.683097715295826;5.698430724139927;9.042604725576737;37.26859832831736;35.65213369152929;38.610195999244574;33.099678355142665;2.82706124549998;22.332828439269637;41.20704813682228;34.614807666267886;13.242087839905968;22.687972631575953;36.67322851197731;29.04141661892903;8.258182852235707;11.321110245952568;12.485376071336006;21.71347577540661;12.075086102016622;32.06111576169149;14.000021964557408;31.19564037535874;8.424693564175008;28.569685574573835;29.75148763009931;22.59559010014682;26.251574197007898;20.007301680432615;51.03697551079455;22.11254992507525;32.49620128337576;27.27331799151807;23.33430412109013;24.332572296082553;29.37642877384094;23.90098443298637;34.99215936478444;6.655798468305687;15.321115483488242;24.491657649221576;20.39340207958829;9.060623671097863;32.72166437133039;27.500797450889515;30.293170101881753;37.98534264978845;17.47078063682946;10.693421068905609;32.462472643596165;11.128822778869711;31.43288137499726;19.203465650681764;33.67722698756231;16.843703318624353;39.00491225534988;19.52638135962599;27.309767933485052;31.170598277546876;14.28783287386087;36.116482857807185;4.4077997500086035;45.65721633363781;18.365183560121547;30.79393095736535;2.8675801864380617;21.371807150244745;25.983520471935876;19.336624728741107;49.83150351086755;34.01608784556841;42.081625392602525;12.158575098600963;4.872834833575445;3.0417660838399274;19.6826319155981;18.069084972692323;41.06290840529789;6.755806485952794;35.86300355328162;20.66773076318672;35.8117730680652;17.716618375038895;24.57499477794387;10.435351739895141;33.08665600478521;12.485830705264863;22.915749990026864;19.36986753437025;25.34142526807167;16.506409661848583;19.29491980059417;20.98950820003865;41.508608904602575;35.15928675741576;28.39352377946651;26.840337381078054;7.46921681763348;27.202352453910734;15.041626609460856;10.25743763011284;31.073437333158044;31.41783427394084;32.83975122840071;48.85515450665296;4.383407325006979;14.129156515730061;32.66435214628214;34.40737661543052;4.09651101287905;9.55457540474214;27.218893076167706;36.86890490838609;12.952119034240102;38.20084979250995;21.095123422139963;39.74380495157905;23.75022730467013;39.21567974957637;32.80188808364098;7.733332714430716;21.21677827041286;40.6294804904283;25.983941772982984;7.300538644988269;32.73771637350072;33.23070136009655;22.265901162804834;42.385087214076655;32.602935614821;7.576478558446645;15.431513937741832;37.98238155535638;3.330732913824189;23.136164558083372;35.572255099210736;13.971357798555111;23.534537326353732;15.651933120114347;40.99805549813449;22.230657192775514;27.726347497800223;0.7046871701702786;31.387987511520915;33.04767767962228;27.642497247823673;23.56604550664954;8.613432804511197;38.373646821156036;14.710099243896432;20.86009970860524;37.53332496352405;20.64459671431472;7.731923601595951;7.128097632664098;18.481381953465938;29.12648440600876;14.963489433271413;38.5476741229468;36.04361781284616;33.70313175693861;15.56652177016341;25.921881826472738;16.743842241552734;14.461105983286519;32.92441762144939;23.82222846331807;9.903233751977044;29.077547609106844;46.10703937525886;11.527230557275265;26.363674846354947;32.71702596130021;27.598391542678094;41.165912225444956;25.24710212077933;6.48756928358701;7.748364077201354;24.714965165691453;44.21262643650019;19.566274901383157;37.92793856070023;35.910159004443074;18.153600793903234;19.10479238912599;8.45927834267631;10.864388493716602;22.09284342163424;31.42258572473252;21.913198211680637;38.96096211949181;38.29345120847886;26.556850631765794;15.73611509561755;35.87570293538471;21.779528304822286;21.091861740151373;45.818988291457124;30.95764496706092;26.055370411160613;46.23036672325487;26.067066925636038;32.7257045753206;8.386283878135995;30.191749225852043;17.031585915193133;31.43057492944109;25.61644398010659;28.437523300500676;24.736395395387596;25.37593252267263;22.33140800173327;25.051336969564122;43.642957679889534;12.483921347262916;30.984742594646523;39.003106419137694;29.301676284605;25.968968462947696;46.415745648381346;29.51052930422154;22.833398734586947;27.935872187177402;28.419700320771696;39.91596337638834;12.17684178528103;30.473921983026067;37.395144370339736;20.38827546632955;18.829819737877813;13.219301152736758;6.629927332338812;15.63259185986105;10.010997301406292;34.81323575974653;26.298094749740933;31.88123681281564;47.33354060234178;26.944347652300625;38.210871065752734;28.675245677790365;31.369870673352374;42.68263499516547;36.15341423817621;30.370458983111693;12.348844469588506;38.67231743733733;22.403330522163568;44.3025888706695;38.112009696238935;28.266911156691865;46.38619592650909;31.118297300927008;35.34250669122425;15.576856201841267;17.023238565689663;20.059927797943523;33.553933062829365;31.473071377983747;10.531000656539046;13.200707104578042;16.923705662548194;42.95057349706933;32.97271635926035;25.43400110750029;21.56893765707596;19.25278961633809;25.951366373685048;24.07879847980626;24.32629649488328;44.39556715815927;18.41425946853966;18.57726385550294;25.155526590466707;8.511402953451967;37.45660877333921;18.269190100510944;26.55449111968899;27.787700872825184;34.66758957615203;24.430847226536322;21.23777684845455;34.17086135758956;30.406224735968095;23.820645798411512;25.63074532588573;11.572039232963302;29.474384251740492;31.571082083875613;16.3611348952808;39.30732445311031;12.682498216461823;23.78754738134712;31.56561041615886;14.300202566582898;27.224849833512856;30.652486410514612;12.911918811063222;31.09680726270672;26.15767639842528;30.770974525367688;20.63785932618516;10.398697556239629;19.26664303901133;30.033524855088917;26.459939711751773;9.174018731139268;9.858895974728696;24.71458740133532;24.65193236616942;25.157412969681797;30.423300654285764;31.844525324534267;30.14438007879998;22.175640557404883;11.302959764540953;29.129565482908617;19.91467491920321;13.963809640711801;37.482155510525864;24.967939416070976;13.588331731897858;7.6034642611386705;22.34523339515131;41.166950082072574;28.014160611969483;12.659037981167263;43.578716092522406;37.28103127042959;37.16645337492329;6.4426767844170785;9.44054333369587;36.919560658813495;29.84591088294936;9.603275470268013;17.977404228226703;1.9117810369400294;20.2672533957719;20.449560236581437;20.5192360391854;11.663575132896398;1.698985880752534;21.71861764644944;30.87674264265368;24.18088130324662;23.88103451409597;26.7314540385209;42.415190471822285;41.37750106023236;13.928526613230835;6.12267607144876;41.762442939521144;8.992576066817882;46.11415300710736;19.70237732088971;37.1380019931837;6.927736322551837;34.189410734962394;31.06077593852193;17.15259331066663;9.127751935090721;22.69770403735481;5.137656521682664;20.26481747085169;32.767639599483346;25.128977243811555;10.639757060353853;24.36359727138123;5.800367249239062;19.968654673230983;25.239353941385563;33.29775606494673;32.206281783995856;46.95461932091997;38.534759774435365;13.057505796242285;17.6402714881454;31.033981617426566;34.462972980673;14.43435166449229;21.8355826014593;25.23529004662968;29.19258673709303;28.280119770411858;39.692355613983146;25.847080353627735;26.938561396619495;23.447489036505736;8.525604081461605;15.219154097561606;14.992489620773556;31.399398860008613;10.333895992766932;16.15069505003166;7.432155083912001;4.360578337205123;1.9454924820131942;23.046734072759442;41.37924115360373;47.525067692465036;17.364047365759184;7.82936322402502;11.49294890701874;19.14512688569198;23.406284366190786;36.229569188202376;34.804069618793726;10.110715297876085;21.037233311012216;15.810130167039025;36.414807713966894;47.767545100566664;29.92179547304349;29.210872525743;5.803212391256986;14.403239357045281;31.7628946372998;27.50269404212414;11.20778340683914;19.54764483115538;38.389629947285684;29.873882291398676;27.488353365661606;26.629960729505918;14.312186422417255;16.12923936739294;24.469583610703708;37.254888453907974;15.986151669046183;29.262496235101604;27.007617450476154;16.228107016856693;25.312592453744912;26.89947006917104;22.428941325199585;15.951610936625462;32.1799360523486;27.583296906838967;22.90651110915784;8.205035663608179;11.949338201289553;31.223249484889344;12.689269444705872;39.27311060115656;41.97977885988587;27.93894104947038;28.336269575575084;14.980245999859992;18.518561166893576;16.992541059478736;22.478407232885026;44.6188138596215;23.367951860680492;42.70474028879825;27.878881638076724;30.81019008466953;35.65343833492297;28.228915673316465;37.91067326897632;14.575820991881692;24.74051651354435;41.811117339890075;24.651548935364072;17.56326614264424;9.341172599521489;44.542463486359445;16.701357051007086;21.730071581809188;23.964732355597437;32.97414999061039;24.272559033736144;13.762688721432662;25.911092290906332;19.716845304196305;28.28687926912114;26.700509822951883;22.380061872890955;22.033151851513335;40.328153128499835;26.701458268377895;18.368192985886573;21.30641644892137;29.764483260928042;47.805601425709895;37.93372084585502;12.124052857998912;20.33089332114605;30.039682710568396;34.35138845912917;36.74369711215355;27.07393864013642;25.64182744630751;34.329441165770305;32.1953162186923;45.65168336475885;25.52544324018336;41.385835354525376;39.80728848066549;9.478696892182407;48.58244722711904;33.11579770030514;25.783067704593336;25.05496373364774;37.45721165496997;17.010637367808943;31.396619715495632;17.826446821860806;43.5189941708508;3.9323248578962993;42.53031192111395;25.12812168441313;36.115633600973766;42.198944614032904;25.353206080911093;29.553817923945505;24.210624613662198;24.47632601464142;22.520566254268896;18.802671686509218;20.23788980494514;18.45592908865328;12.587246924638071;5.823638603785677;23.339454760339766;8.330904511803354;37.8404175971525;30.826432785500145;14.574614869880792;10.859126332422084;7.264639584624876;15.318219295925866;34.553856649502684;24.180919684908748;32.31710786881377;9.86024735903741;40.04505921048897;2.4646740696057376;32.54733737739317;17.635339577154117;
31.805354949144537;18.48922333995921;17.560491444338368;21.079056197641535;5.847918868621185;7.941437077200899;20.8936073605519;22.53071936242704;34.85961541625543;27.966463085029467;0.0;5.3709309478422345;15.36584927789611;28.134966258941116;20.106821610749552;16.52768022891301;15.640346584904002;17.077699527257693;9.812655954422217;24.20400906983903;16.980786316397634;37.49451750377876;32.02546407564875;28.355487776929024;29.086249923302017;6.766888027197608;22.63929270807247;9.932278611772867;14.241899052815631;28.042894861478217;18.019545848601673;37.10166175287649;26.306378880542177;28.387738696007897;42.11964318813795;30.69688303998299;42.797980608612974;33.293018562731;39.116732986218544;15.66177669571062;45.436555996055226;21.189687866589146;13.8496064207952;21.55870090747321;26.96252463057261;26.69321180819584;28.75073017276565;17.13623944661187;44.13824662819967;14.392931229755051;33.284469247610545;21.037918421585093;26.327689183632273;22.695170837145312;11.946850746033245;35.4076131570396;23.97771850389265;28.930143396027567;16.766893981236475;25.144318133309255;8.917405325223049;18.560206000975192;14.897957266132627;24.081388161028745;23.977966263239573;12.720794718924049;27.912117886445404;31.357802562011248;16.72672754403533;21.09924072068192;5.747118023779557;32.9850913452959;23.813989924519788;20.633650995323368;26.02787652120726;17.22656184324511;8.798317926814516;11.24504209106625;40.34191218856669;20.2324185452893;5.593216598214859;13.289886693144961;29.596883772951113;11.591358767085893;44.43739508878052;38.547246166631986;16.241130884836245;36.01820719753802;11.898064681071999;32.97155823172947;17.353508079224543;30.783078201797363;26.85050285677169;14.194639382565498;16.773079267605258;40.95786297054203;6.3658146562732405;25.007784324575745;29.695334175195374;14.370733145078498;26.940866854478458;29.269307021148354;28.61546688505702;9.345140272498703;22.029723196192965;26.950281578501226;25.10992345227007;19.079792616163324;44.33596125166741;25.32480792388194;11.36141630727449;30.601546680323885;29.831113812145794;6.03007290333256;8.469661962612385;34.80079679075699;27.326541453481116;22.908459145110015;44.42879861920181;23.66877135143876;20.42680834808091;27.372030545818987;28.80113718334048;41.6656622427842;0.9456679563855177;26.187446855092396;23.16335843765276;29.202566886621934;23.720258968053706;20.306379539261563;10.822731574687475;37.54444668534566;13.294923728099459;28.957342696320225;14.664059978644264;22.248157239468814;9.590988484155368;17.677375182655695;12.239751556357376;38.710973818769496;17.077187239766833;38.47644876407365;21.13256123045552;14.45171661632416;40.93771452480389;33.81611740473883;18.100247683808472;13.024288931583255;18.383860936390896;34.5494332842524;9.926301833815286;27.27863269657012;5.8007373023239595;2.9343898548013674;16.10887025651695;7.042353042603245;11.920033558531173;26.219047292479683;45.934450062321716;1.4318353342131567;15.963221014637554;27.450259557128216;35.16179342063663;24.47589531517504;40.065622149660726;22.389257362955906;1.3065927922088458;33.590450204947;5.1283082352411675;17.481873589292675;18.402962661863207;8.640969592649153;27.5198998785511;11.641345672467684;16.90253097257978;20.923607394794917;26.4271026917946;23.116534075511595;25.041657696457953;15.17308280159561;6.774693183402021;24.493598804253217;5.405188447997464;19.926102759176434;12.767501851371085;33.27246535676189;10.069888295420268;0.9609029791899634;8.907060869443384;3.3699108636459485;22.197217052464623;20.977078140777024;10.693488515063004;28.949332923506617;46.634992915688166;15.23460455161272;18.25807652871138;11.79103433187605;25.232476899640282;29.009584414907;5.171452548057522;27.926144839180036;20.8760722109783;4.986614767013741;14.307892818367947;28.469693331604617;30.407343568338817;23.755116835991878;25.71121248750614;11.816315488303545;26.390428302281475;26.044291007143638;8.237433240762067;3.8791150950474416;17.735331634969295;7.473556116530713;15.104821992783133;5.882457504388845;17.216643662713626;12.866302484104114;6.29977239083823;23.538884175921982;23.94885443333559;39.209268886315314;15.254105184652586;28.9559222217159;31.948011901094855;12.384931580388248;31.024109710968766;31.702077275581264;19.966933073777923;24.370626613721896;36.716680864689515;38.874242692222744;18.058054310744833;21.327867411720888;33.4757670007905;26.226112057954715;23.856080897358726;7.063118104639921;35.253505365352744;19.213807322952448;40.151403059971706;22.072821883564636;4.0378752255752595;17.8058240560079;10.139716904175886;35.303130561315356;2.2664425952768577;23.398992036226893;10.58550312558072;7.552483086704204;12.596681445233298;19.191224083967338;39.61308962017406;9.767445141318976;25.251379268393638;13.138329836786106;39.25945969125294;10.067691059080977;26.38607084700169;33.719184829123975;42.613946209899574;24.860134838552476;30.416187015606937;22.833816241855466;17.49471324093179;17.434699515723388;21.452511058069625;35.578126774427695;15.758502108616971;21.279410079098582;24.573574923973037;39.83510681145974;27.640879792226798;38.36536505928486;18.951443248525255;37.187623201472086;17.57987996324247;2.692824224071828;11.899018450556941;11.31365725883553;31.000048129681833;32.28669317462276;26.165662347172223;36.79098858224627;28.234342923318476;22.76753123588464;40.12033446314145;23.84651084488178;27.2118077932991;24.49448926846611;14.32264510707715;18.904179673255747;37.88295189050217;23.076793724156953;23.570784539510736;19.46477149680812;22.88990756744683;11.497321024116463;23.44219515726748;13.118881127524137;26.458156896140274;20.196682550133616;31.766203598848396;13.100497791695243;28.964033549740556;31.520034382780743;11.309239092618753;13.451777739339677;24.487663714061817;11.867437530903326;10.968227206267814;37.59529537583659;8.990551758739752;16.406011429754045;24.5334285245654;23.85951188990288;30.134057652685513;5.677535023025222;33.403584149127845;22.98943611025471;19.001795634433496;27.07444084528294;31.680302028558835;27.287933377085395;9.20587881090398;22.73369058553709;35.249509976004106;15.059376011430004;41.52842648079673;26.69339955991241;22.526249723342623;41.346687832094084;15.94567435127939;38.990649822157636;31.282533959874247;15.8745107535108;20.47065461068757;16.81818858534544;11.939540617477661;14.564733475180063;18.95357251153607;9.308814491466253;5.898747924256346;12.294396654021378;27.170478296889538;38.84847922499259;23.765611099732887;25.364806671045724;37.028093220017325;28.758377015686076;12.66379833091655;8.725977163541662;26.44638973843638;7.87675675782242;21.8891475191268;6.892018998024191;17.451939349370765;9.025470450035701;15.352913888926917;14.470783236952666;29.582694295773308;39.34487126720444;15.845596992218049;31.255027263585298;23.767378934236362;0.7732123555813911;15.028814223892615;23.763674877541963;45.153900095712245;10.81412895083637;26.768302969713755;32.95385481476876;7.813186910134663;6.586365577657681;18.545795053025454;26.126794324930856;34.07257822236147;11.991049498464095;16.32100545697527;28.773343761385362;28.44435523797723;24.31149273107293;19.434899499319783;23.88299570372729;34.35352675540187;14.090038729150653;18.574704225841053;21.425809978101736;21.137269796038076;18.527056898723508;19.924271781160204;37.478878194378744;34.55639927509816;25.95952774072696;29.75501500852863;20.230068102323493;14.769253011877822;23.37329502757659;3.882739689476892;38.368141854488094;20.086863574223223;28.8267938744745;15.614896977077718;41.17171624270734;10.918138717906476;23.27599247513779;35.72414534208983;11.483774170598476;29.275209522714636;21.534545296970055;24.016648874856273;27.558386487871577;33.367778548430735;34.52906929436455;4.6033732941750065;11.328917599414448;18.390573201351206;30.325914334216673;14.259177329832204;35.137029602128266;10.780642443145576;18.67245455355653;28.544729295366174;23.35164058313136;28.66261518594987;21.96053009957799;18.40691231139946;19.722117545945643;26.551835078646103;15.464348712794648;5.967884938039642;18.79949895015357;16.44044532325049;19.457425257239915;18.682213966181923;7.335493598425998;39.293167756062296;24.18259939785265;4.317685024623106;14.968183764177315;17.75174899947325;35.14547809470217;25.225549570645356;14.696765534048946;28.52301899974641;10.459670528248303;27.08530604766213;31.864936090993826;13.049134221995299;24.92479289105461;22.060708977579832;5.1069280767057394;20.235600810424785;20.52499921871166;17.18729433823735;25.18979881617035;28.665469249031876;5.250815465264487;13.89787733128263;12.628827385055567;2.895655531871838;19.5421457067688;18.56720006637475;15.739669763448946;11.799074800681122;19.83166735765655;22.542734381734675;20.967400587956266;23.711952641526917;27.950003523219006;30.414419101583317;28.073057459215224;27.73894477852459;19.367323240484414;4.8367716189554875;27.292499390746215;23.74971293857446;12.42391985692033;1.868752007350721;7.1249181650819695;19.380511588039912;39.795570217671774;38.69128689954971;27.861288079218646;23.5804871423945;37.42340269988933;33.72492720268211;24.1945253149411;26.27766420015681;23.850381890193976;40.31537210184983;24.11086439318943;22.857756999284756;27.687756500882937;5.344333953257122;30.37762634259957;27.51142667381944;7.487689503061312;12.819883674512957;24.177316837789977;27.756778581059258;23.959313631492158;12.87404954265784;19.04946374602916;21.443450235795826;41.97193422086157;7.526540532165334;30.71200868121134;24.647123668090668;26.993001842722116;15.39730907532757;21.723467288382423;9.744825899066587;11.111953717273144;28.06661999123066;9.825601745053216;34.74505385982034;17.605263005064295;16.08964819795759;22.124833777247375;17.026894947957395;20.314530419489554;11.571206250327796;29.97089435424244;25.51157956121027;33.83233743884719;15.091446711589755;40.0881179132392;35.249128114249935;15.40274526020388;12.025056631441688;19.711186162077066;16.653594841173316;21.276113929805074;36.39101427819216;25.637866254809865;27.74464357618028;30.80376525007657;8.576894765733787;7.736157502779674;31.755001174891436;29.167635105183056;26.11131031120805;33.25253627133291;25.315309385046838;43.63984863018826;12.329664367920788;22.667266747239115;25.076540700805047;23.85329978822788;24.02751093069165;44.16611937008701;13.672958771135239;6.478276897615118;37.8456292337967;41.551793363094674;4.034596884278297;14.404805510015706;24.75396044613884;35.81092395400823;27.762693621845376;10.424625368761186;31.960022342400524;16.040115162671828;40.71581139336831;7.8855855539757;4.101778700866647;31.770917156715242;28.454818053139366;17.802071893724094;27.072061327685606;13.609390778684515;43.817954474775405;30.83426522545512;18.750616099326727;31.614824713935572;40.5223735564749;14.333603622049967;17.081979731778745;12.930598532897024;18.458486817802694;31.098221986518475;16.812085665670626;22.05260880203471;14.834426748517538;32.122953996310635;36.52106750870023;18.390559834646027;25.801372799813972;16.723321646685644;31.33608035546167;25.792141543321655;8.701250903963572;26.920924803501038;11.833360163644425;30.302273090144684;25.44272801592061;3.9462692384786235;18.118716148917883;32.877103198216545;25.597045306921565;25.11293577529766;34.08935852244806;20.0539613096339;18.81044727112512;29.73250052543391;44.18568448638053;40.87342585453143;12.666627564407769;16.42597202926911;33.019548960576145;36.637860461164436;18.575464649006996;16.948138216557716;27.65236236970054;34.579491613640826;20.71879859732608;41.43187045847928;15.227420962121117;24.0669165475398;42.366618128635224;32.96465749084049;30.098489604592974;26.033636834450913;18.22075073355526;23.606751893909227;30.585731617751676;30.848633323610848;29.8446904286567;19.316436653308834;37.102382061282526;40.11667920833818;38.0790107188078;9.07005971027297;29.07570194053461;22.27594123588754;9.774215705610963;23.00728376481044;40.371084207001076;44.212946494293966;19.032097840689417;22.550460761961002;26.54533745587351;22.937203381652644;22.701909918833707;5.753492293466013;21.51065236810999;23.6080050887686;34.03663158416085;32.046885783675734;27.52807442852358;33.67439912138983;32.78481668354159;17.839013080330297;24.67054298409969;25.853517305524225;18.25304421355938;20.80843116887381;34.68748248107731;11.678871733738802;10.688804880515823;18.223685682984062;34.77683928166497;48.07646025016972;16.54128867091396;28.78839418326993;36.80279497490477;24.418493463757905;18.874821956374298;11.451588135928409;38.169748410466596;11.20567595858461;31.13387906331326;14.688317154737598;9.810006322424718;21.887765928311953;21.076497658804538;11.267276328737475;15.402477514267618;13.38713987466243;11.879539134744752;28.60811275021033;16.437942977979976;25.52141730126359;9.755219090194727;29.721390640450895;30.004116007617487;5.843459995560642;30.294176785159465;11.691763538356229;21.212745667988987;15.402664240228493;13.363407670161275;35.625749477839875;15.977815263281158;36.40635126831021;23.55146305734891;32.65752267638894;26.62753068878128;36.72941783456673;20.344785229746396;9.344745786825248;23.999006741781102;21.875772765196157;27.980214594255557;21.99871839322901;2.7190181015993495;31.00711775650994;16.168927337729762;26.07485081990367;19.737046489575015;18.69854543037997;23.642095435480545;10.707115380969359;11.261759304553449;30.747579815664487;39.589065391754225;6.1056941489166245;21.75374885138265;30.0081953733229;16.419617825705853;24.705575202906154;22.41589310850496;22.33772889424849;24.326600911628056;43.89691435541471;29.78444227717175;18.287912757197383;7.702223007796825;9.66120550010976;41.63726920221641;25.188817419574445;36.26791508544924;33.69923471612682;27.102650892237026;15.305206814949623;23.904777237102255;20.484574193409067;30.17964908795459;39.39014360357862;33.890009920486264;17.66673392293398;8.907773309924105;13.571744818029513;11.854154464313378;37.152297408635675;20.3438297282217;34.18900769182119;23.005917533866924;24.040069936654028;31.224692808995293;0.6733046246811399;27.71593572516774;7.324349490762555;41.09632573083959;29.811915467200848;25.76833906449944;36.77333900800966;23.203603178577943;17.80089786411132;16.433266983978474;19.080441939795524;15.0674651512111;10.245000340968259;12.218487845262356;21.01870248828087;1.1729463657506023;18.196304614327016;21.43478957185992;3.608040692751851;20.91124890343536;31.19979853604319;25.246287882551123;19.882976356935444;32.660277294454175;27.499302877106352;29.105345492928105;15.091247592375785;39.86045170602776;26.966463443141244;25.092852780275376;32.15611623680868;36.14687414743391;35.69153731493562;26.397251052919707;21.54226469036732;31.29022714829881;33.83849547684115;23.76157331246144;16.997976207319287;6.29389675759536;6.589319331296616;25.547230051106585;20.874551385249077;24.759488616316094;14.647652234805214;12.006034907960274;28.57489787213514;39.40535557839683;29.893509493572633;27.98512100615181;41.08181163762241;2.249085568257571;14.487272778611759;23.281880611356247;15.067118164649338;21.45607943022995;29.771272552726554;5.321761691760083;21.606646166007046;6.967233592126625;22.338629987876324;20.282755852948284;5.895917187434347;24.218789532270026;27.241654770838625;12.476808968076766;30.995647349598137;40.68692754288303;26.700685194978874;10.376732660756165;11.082596104365859;18.787691728543567;40.86595928798952;23.196529578648192;34.14398274638389;28.03791985567158;10.64049345137051;30.379695848956043;17.39691701611762;4.192552652025065;9.822274369877194;36.13853616364366;24.071450625963642;9.797633067013555;16.641911059300423;20.048021629579004;10.78170959034349;22.635393819408588;15.105000552246311;44.033428330690775;9.952600866449304;36.45758662451664;4.407906156556795;29.47509122419229;25.725397315771037;21.719351362420017;12.572294139969022;39.72379486919788;25.168219182852447;22.846503641241792;30.842736068662145;13.921955643136563;32.15399174465026;24.52925209618801;17.643760320356563;9.742317128836463;34.106903864711406;25.306403848898935;10.19502742356112;23.56486802850692;10.795912651375803;14.34612481987084;7.447742299728424;30.170318847441937;26.525631531394424;22.96928279325821;32.58526876728708;46.41930610589682;6.2152797250509915;4.20063148052989;13.336466935928515;40.06503715952607;25.745462552305142;30.8414641056127;9.875402826525782;40.18127659711319;7.963326756079461;20.39948826396625;20.4798955992121;36.368983763681314;20.767278670059333;6.881785513456885;9.504490289134528;19.669222914662658;15.698627265055352;32.525260280199014;36.46103416507016;10.482013670473078;17.244674436007823;26.693712872560734;29.707209776160582;14.718959712148987;38.34915727947158;41.04996235474709;18.499685831362346;21.008626194912395;6.153922691592027;34.044615920505784;40.36991718604647;21.605329598218802;41.83616933554016;7.878389357251907;23.108492569646355;16.320013473615425;35.012017168149164;18.639564405861805;32.776910088830896;37.42512740923794;24.69641675687653;18.070555271055568;17.459500607454768;4.606699314829042;3.6214065275420038;20.796831746536174;45.012517671230974;21.22598438889752;1.364854401810291;26.10920096290637;40.58604154484782;31.27299848769984;14.476500943695324;34.5572277743808;16.45910415210234;32.331325245542054;20.300115376973643;34.766052492971205;39.467678081219994;17.23993690109452;31.19599609822808;30.66532232045013;25.277903670434508;27.29916993555351;17.140799205571536;31.29245348228163;7.515861664209314;26.76734850662397;29.08991564053867;16.096322875471472;8.368941702852013;22.29498325387439;22.349544495541608;23.58310918138057;30.87397538642954;41.10400405601785;21.762079090033435;5.82742288209668;42.61799926260583;29.044761424423122;19.814209954901163;12.455235434014929;23.562271646654114;20.517700248261196;10.639643827790893;17.320376652833406;18.800674101468196;40.062401217576536;30.19290741614908;30.23947430213358;13.74481287972162;19.998760432548494;33.3529856831008;14.468497436646421;27.204800692875544;15.095210679596958;2.6030605269361176;6.516239737281043;5.149286575494788;27.7638788501583;40.70589067022386;24.848414923556135;25.239681773138514;15.34078516106662;28.714735935846626;27.095346485385665;22.604266237424206;22.373998100963004;40.34298506264019;2.1931246801278066;12.628417878075318;41.605837801637946;3.9006005965744155;6.962759563332124;23.836033745130013;26.726502063416056;32.2800744404997;37.100848543931455;29.396506039998854;10.437004831376028;17.687044065740814;19.96255336856946;22.67361322664384;18.07495531351674;28.421710849960554;14.837940187156228;9.012657804925237;26.5327406940991;29.668886716364458;11.52535970192308;28.774380877414057;31.992920699024662;21.08900102573559;26.000807644604894;22.883370226873446;37.72509210326522;18.72078672507753;21.3377599685879;31.016945969286223;25.72007684187208;6.1979198984311035;27.569734491373275;27.008170109277156;28.38515329131369;30.815513475426425;12.251734935978385;8.497484996192911;27.89167960094926;37.43960626253555;19.682641145303872;36.65886900239255;21.23339530874754;23.717420831714122;16.495659057168357;11.031046766300355;17.961501810090418;27.58184015869117;16.328935034836647;21.181902103712577;25.362445435271276;40.729510369309494;45.3540262802967;3.2193707280186525;13.73443965703729;31.413127927937055;1.2420819387956623;28.841883177630457;9.63828471430018;7.4698714823094505;27.98821280154845;24.210012141225825;20.996415642929914;2.064898290026461;17.932174195964905;24.296125942282973;17.48794677211435;37.858549177008115;32.91400821923043;27.83469758585203;27.983930810509783;10.97029876485992;40.86688183442158;30.27704275547466;5.788169179122047;6.399925790414358;30.426040516947626;11.6244214108039;5.647649831530795;15.217872302864802;24.109965274406854;3.067161034421784;16.151674666918147;9.282161235675026;24.65965587127307;24.050715010263055;14.287721721798244;5.1962843432625965;1.3596694422561124;9.837480228395506;19.61515095799554;39.40636553020788;39.034302941876874;20.813208583100753;28.17038059029638;25.280440124555412;26.49438731109703;22.563659390922886;37.34647081005597;31.680950846970656;27.786389841228612;31.391621937700883;7.355315513791927;10.226490334138594;36.17715007104995;17.88324980866176;14.36063378004928;26.657818580924047;23.662056512448576;40.09041618323368;22.323270649041326;12.647499154939096;17.069758860388227;20.39425470614099;23.943043394371596;18.207973398203023;24.62955659182805;26.094853992597322;17.965824427170748;12.66443689447187;18.561415483261385;18.920995229091346;20.94891301578189;6.048566090277576;32.53599022062858;22.097596134713967;32.67241294698368;11.636060001956158;20.718083697861218;2.0679496274786358;12.140311463670784;6.448720501946599;30.865188212769144;39.92046775087334;5.625925925268455;21.659174191585787;25.909443267140986;42.2311629454965;33.538113506413936;25.063293953428023;18.41170426029384;45.606119677479676;23.26198681175725;38.14057460376997;23.981153349218634;32.16754128231764;27.98206498055539;1.859387608541052;21.242433681748878;25.6403510828431;26.210838313754834;2.479952687316127;32.373204676203535;10.1893034926849;28.785169165280074;17.91009891971947;5.388029996226818;40.0399849461705;25.109378497009658;22.351486143173034;16.176547983988232;46.97068572631841;34.682845659807946;4.416093479685208;8.087438370743655;16.356657235589374;19.40792396642748;26.033616067082253;15.39116893374392;12.985616823416969;18.44136807738779;46.46040979941;30.993933358034436;24.363838056304402;4.355795053357686;11.138161952118566;19.720691437919342;14.737924498016211;14.178359070318304;29.759650795981447;8.68293310721414;36.138012578873244;26.72126833004566;19.254393944001126;9.390635381469052;28.080286561437866;25.178511082782467;7.314809248170165;30.564269235861985;41.17763709275565;32.80713847845547;8.24481389059701;16.926486907135374;22.01371669315054;17.898460530379985;6.338281747172829;19.753827241642725;16.649930522079494;28.62567362370586;30.895871128438664;18.76932372718417;25.966076083765564;27.675482039847143;10.417098632835122;31.103590576906026;11.84766231107971;1.8632355909892446;42.842532678448784;21.214439679428615;10.813559678301203;27.180348805053146;26.432605765364666;11.53656842664806;8.820419471713397;28.71086915801578;26.258899240939776;38.694569807229584;13.84388362600441;8.237425966016346;26.148848823804173;14.822979501482765;33.39278514318753;33.741706211621185;23.423075134091466;20.55037434399678;28.92829553060873;18.500834293924527;12.348850026514835;33.8282872479318;17.748595470072956;25.414279902160576;32.89172847809681;12.585974910159955;26.909652190121513;16.477589294272498;40.24396349024012;31.613803936095696;11.855585475234792;40.3036048060429;12.822272919081469;35.070366589889645;31.764091694703037;24.563905913098825;27.2217948097968;17.30764125609075;9.91086383765813;25.1503503434548;27.10330333481387;2.2339048206521372;17.379435725845404;26.03659186414052;23.34949194228702;35.471186332142445;21.1317853014292;32.49987952311107;29.74787170059072;33.451025099782775;41.35579099728505;23.986178349646192;21.643832051418343;9.00228013030945;7.360801900268804;39.8429376154206;12.021247321440486;19.537376710850584;29.307067708061524;26.155050051702357;21.013035774882436;5.348633792889122;24.64012819595689;38.13985341001145;36.014246436937675;15.950136786629502;23.537568008598008;17.46792746294358;12.537691200615754;36.125480540010415;6.624545192976368;21.550099294000116;38.749228811650134;38.83284469266724;33.477311230970955;18.732725108615508;26.682337352872725;16.054271659729576;25.218232193495133;26.68846353287645;20.556330559212295;36.600603727094146;29.211825144737734;26.420365384221903;18.566337318549614;32.22538437089483;29.85098838100579;35.88051401305853;18.549790840384517;19.488610739149117;12.359662557030733;20.325130127988842;22.81975846409721;24.155099591864776;33.36448608243375;6.785552221436325;30.209943089424023;44.12512975880409;21.165087423325975;12.081881144983397;7.671521682310661;26.047486282162883;21.418131756554782;32.88189665559267;22.60061884533671;37.49852857145503;11.700531956779278;26.060135740820773;29.12534278878036;23.251624053902642;29.73930940443274;20.558919607849834;24.64801518075305;21.580766515280086;15.5458237234901;40.57545792632909;27.968614173325253;10.169412398849994;40.42350819981747;29.472066420584174;7.9558513022021655;22.780019746515677;38.24375042341941;20.4916927615529;7.947088329557609;17.797821489129813;22.927791050964693;22.104660491720075;22.188557650167063;14.86193571379078;20.545353903682848;39.023904751312166;32.38411764626023;20.604125188032604;34.26013699899347;26.4146152102075;6.485661430922892;16.14382198246515;38.767244387371534;5.593991912632069;6.201663776815495;18.42280776535906;33.77125322736303;25.311483079073962;33.406365217396065;46.03496442981509;29.262945782192133;11.461083176599333;16.302263962136326;23.718893610681615;21.968391643928623;22.121004165472584;29.247437478924514;18.810470173503486;18.164672463538786;21.690605088672527;8.13321600900203;19.271683850720763;11.700810803357118;25.468663486930943;25.13186800861095;14.365627808291082;14.108014106484095;39.202395007643496;38.9105831619184;40.72032131740258;9.065195354648498;22.198038175687024;26.208447173359506;19.80855059142778;32.407900709967784;22.112648458586126;18.953912368640196;43.97332867610825;27.95929598598985;18.125943373683963;8.10202480972042;32.85440386830072;15.565459719162652;22.470309538947763;15.218298259890242;11.181638896228074;23.426986373296394;29.369546946312635;8.862621072593205;22.017914068387327;13.181858987265914;18.31306816530506;24.655930749893997;25.22397955870879;11.94163426720748;22.52666597098819;23.135644359903516;23.209264992462757;26.265875781295595;27.695938180220942;2.0140265724687985;32.939710903315266;22.310157738612;18.762801034342736;6.492497752868067;19.622230734868275;13.386632941491834;37.11509579498734;38.13790709822544;33.66537463790434;36.184142109033296;20.546694338712182;40.1341021074821;38.12789195178243;8.835190692474113;24.800553119183256;14.459815136562808;19.404708898031455;27.503334536476466;10.876757834323902;21.675958224478805;13.625321277647673;19.67933778131694;30.870620440860872;33.030744176692934;13.143768334653958;24.443045530250505;31.00264306856866;19.2638618294379;20.893712761216847;3.245857538108637;24.736134061805163;20.913576773971606;37.88795012431534;10.358112057473267;5.888770122757669;35.17589080203494;34.563120608579425;26.300190061005818;39.793822436126234;31.503100629615457;38.85546536062093;2.5342826147279918;23.774549967299226;42.5528793489267;25.921007922594097;25.563810638796053;37.716272075643786;27.296129134588504;11.398435524960671;16.462702878124844;27.542281943571968;33.271152633927265;19.069616666676296;13.78231367761104;24.31787124169839;26.69491899329403;11.927408538591376;27.213353888224017;24.33536942472267;6.573915313728984;22.281857972132713;29.57476603859935;5.866261303483868;26.755864398653326;19.634701485296233;11.390134806915329;13.221810546589406;27.792199995240576;27.392845673154614;42.90841488264735;12.334775446928868;25.692501609647085;26.137066264654724;11.474042497624282;19.62516037115835;19.557426253424996;10.679773471915853;32.51684449536609;35.57467283105604;19.974469517484838;22.19849699706018;17.671468180732102;27.93288461181185;19.187001358316824;29.507232307038223;13.017366271819052;6.712090744451914;31.38511292331069;41.93561558774103;29.446006334987125;23.759511752713173;8.542411952581467;24.7080890204759;3.861761275409391;33.709238575592785;31.454070243040924;39.424394298865586;20.20155959383391;20.060430821446914;23.983009405073407;13.453654164257673;19.560654701183857;19.842963226785006;28.318461498965803;27.538441734477093;12.267744576587127;20.68343414875206;21.727175810936373;34.912970730899765;31.03645324220332;4.677055889027126;27.441018428695497;13.087698679635077;29.839517219715283;9.552221201668349;15.804656235463414;10.471881877111892;18.007965441032304;28.20593759416332;11.23350926945767;6.625326020950939;3.89598547007005;22.83238363917953;4.466626708494612;16.539830778263678;18.836909645011115;16.034815447922767;21.88433920952578;25.769060252008526;19.393059109202635;24.3896975707858;11.885909856832628;14.046332766642644;21.132726666686104;6.239724162975764;24.70314816665134;20.85428838682863;22.450350807473754;14.299744995407272;25.738223757732285;9.319646641900592;29.98600755401412;36.538026903689286;31.18913264103981;4.836970234177459;32.332804601092015;9.072408495146917;23.21879056538901;29.85773553533206;8.804964506210915;22.591638038112603;12.542416618850607;33.86262321002041;23.414255901672362;3.2288816549191717;6.616233188035203;38.900451331345856;15.853100081819267;9.045119537829965;28.87859235467867;3.5971641259329243;26.865111128260498;38.23222785344901;40.35190858176162;10.096947277334397;24.571442334207553;21.601111052835563;13.023469893456591;23.15206469574175;29.118555230197483;18.248027359727974;26.73506343251935;28.944832551087003;27.446484650115398;11.93591481049158;30.37181215442216;26.3259218295243;37.62226782597318;20.275996467819432;22.299980076653497;21.885054988679144;30.439050421909812;22.35001850494093;6.844507379003757;25.37233718098931;7.806512882546501;28.931497432003425;27.69928143318191;23.973493576916738;38.03269117209467;16.968962099238198;30.570957338380634;17.248664452538296;39.50309917861739;16.2153062547033;18.03043913861272;25.208892081404755;24.600028349182946;26.656093167620078;39.90348248346261;41.83248242085348;29.971020901899784;32.05731277122302;45.95239809023865;34.55726493059615;21.21102806578059;42.552236142942085;14.41914233268969;15.123147675643418;7.3962697476700265;24.62695758940116;14.771786317199897;16.398388216873855;13.266534774018682;14.588222830710704;14.875109979832274;28.21954208115536;19.058108760284835;21.286452369574082;31.66864780879729;32.35096895343895;36.53294527065056;29.511167987915027;4.691985927618239;18.74220960206739;23.569181968626214;15.884925181723968;17.346777581563458;24.337550525713162;4.781567263236832;31.76824758081518;27.73623945259625;42.009545045001;34.44415037874704;22.382817253878386;23.631088856212905;16.708590159151658;32.112301631833716;18.03262230178553;16.113234478931325;23.68438559730245;21.086935226581332;20.88011496724008;23.705930127342732;32.98326770774933;40.604679297421775;38.5825621730547;18.547515376064723;19.117573998957077;39.8362688757143;9.934772755476647;2.9621690700192373;45.581858461423906;44.384357081359056;9.047694852903394;36.21443896470112;19.999942261171487;18.162397423829375;7.146315865069222;6.499142501355899;26.783471133770444;11.75193953890142;34.44136931444328;27.240693564894883;4.354423669630867;27.716327685138417;37.14819266065431;27.464777041105293;28.68763628109468;9.303719266230244;25.351380001752133;26.08834797807085;41.292589537968276;15.643683466196366;25.28114588204481;35.15312975675525;26.936487991447187;28.596223309376324;39.12756868876925;5.752100213131212;31.517856868209186;11.947051956769114;7.813616062895204;20.014331280790056;18.897935242842042;24.61639678566427;16.114001879933454;31.473365840534616;12.201676260777827;25.131366620148317;17.10081361734002;39.60357440521865;7.437562504191879;4.655192858000861;22.538278411887486;9.393468794051778;10.317134326274822;25.40465630759984;15.390219420980506;26.618623912005848;21.405422667935845;26.526843277600435;11.287270342261815;32.92792476082366;19.558683842007984;17.55455198928173;21.85935220225411;17.538494474315957;14.469081926046728;7.699984991597047;8.20540721866926;28.314897992834723;28.725697873112342;25.502841412932057;22.50494188978807;18.18545417291411;
30.39174796074133;17.221176947585093;22.657123670253373;26.126237786686293;10.393003694995633;8.967597850040876;26.063885909455806;23.5943243447346;35.84080969808895;30.44029975281899;5.3709309478422345;0.0;20.0675684437087;26.402306007245812;16.62019805402316;19.260095109411278;13.980600567793497;13.538289343464964;11.645080195545775;29.400794869795096;21.579583365879746;38.329361847679344;37.172063957245406;33.51808388868327;34.431079808688914;3.146464070565119;19.657467109516983;14.942573210725824;16.884224427920557;29.827289107415552;18.66002624690542;33.66957966006046;31.65443089337388;25.914471934110605;41.840578759340836;30.06955391262895;42.893886830365254;30.81028632122761;35.54969834253858;14.74891855261785;45.35908166979278;26.534698190076277;17.794207806699493;19.14877277857831;32.11345068514309;31.997693098335077;34.11106472396412;21.862198740072245;43.632396257846885;17.37717772989419;34.44474508727015;26.09025098244174;25.055155988992755;19.292378470753473;15.827028707561324;33.60652019040942;28.75629363231119;34.275239544681945;21.3628215936413;29.82116553300267;13.135979011809084;23.87678693697194;20.17624604318716;29.4248607748582;26.473341444581248;17.072598548568685;25.94043196649319;30.27685062785957;22.007251844187774;25.263494694727505;5.914078942781324;38.144538287054004;25.31347678658659;25.911709604373847;27.773196641616263;21.4366223306764;7.503088709854224;16.04902180870715;41.09997743404662;23.091060903374064;3.2733413536612783;16.228306221503267;28.62502306999319;15.39795723295868;44.70865087860273;34.941812917393214;21.41047749472454;34.54895496236615;16.862519736139863;32.32500384176682;22.723093375283547;26.988096286440296;28.697824602389737;14.185301241820234;18.694203800030103;37.46730273454692;9.647136833136063;27.66208156756096;26.09238693016064;16.21128470995053;29.61563904841985;34.63180953965991;31.186654964349948;9.93439691884349;26.976547485679337;32.321172974075296;30.27367016399441;23.742722262360946;44.0075832079695;24.686341158085025;16.570725276900955;35.66015302655972;27.512612655308246;10.736118397005358;12.982369142806759;33.96107734379593;27.192799708806916;27.30719170645581;44.66528278898472;20.38944539873446;23.407044163333225;25.813016863052848;31.507154779704802;39.565637945238436;5.918080430089302;28.725490176373214;27.12808563798281;34.47445489218141;28.69780620429464;24.529925253416078;11.180534842672929;37.37195460809847;12.004897167220703;26.468258311991065;10.675358017176057;19.12409487888991;5.744425882803536;18.70239102444895;16.701611657955656;37.868269155568434;22.177640575239092;35.37483962988211;24.30495881896407;19.44002529362629;39.39381388234434;39.18258102897683;15.32141674390512;14.197414822716476;16.357703562023918;31.75648954372453;5.584829651227136;32.31966029147359;10.761708597130534;7.731723008078963;11.920515030084278;10.478457104871726;16.152645238458266;31.2510759371091;45.37726002006773;4.077733631676144;21.325804109473815;27.023718580991957;40.45363632271057;24.837819972129644;39.44136463089317;24.575545044423553;6.488158462672725;31.81828462518945;4.17356960302732;17.73938954279607;23.651871116499656;13.99049595539162;32.87767933834896;16.36265657156316;18.787030803482136;26.221748378916708;24.512007218911034;25.73450406484218;25.047949023100994;19.10696359860105;2.416186180497519;28.830964027575295;8.642676754925445;25.107824438604307;18.094399655568107;31.93985619465224;10.597543132230232;5.067912541143969;3.612861928776442;8.529856899959464;25.841461027895427;18.042690003334368;15.201030639559248;33.780963565213185;46.63250006286827;11.290195289852091;18.44111705569495;8.435393259587187;30.104514647569395;34.332474155645606;9.12698500911598;32.53934835391563;19.895911995024623;2.6084484619031296;19.46061549828575;33.802783178080844;29.247695676720326;26.36030131550874;29.627363831553954;9.887706815685965;31.197909818046906;31.30663694051551;4.040305122699504;3.2091291597637537;22.5414303938847;9.632726543509827;12.09602778924603;7.473958822434157;19.758345033640477;17.894339163926936;8.905958999795244;28.012988834057797;28.61712404085951;38.44102442485138;19.60804533699159;31.354801441293613;30.413440977968182;16.478292180104045;27.448727333077844;28.83348811295194;23.223476050757355;27.919049520729985;35.17017052767336;38.49913535596181;22.532977385286745;21.04835824711006;38.79966168615478;30.471700686240073;28.7039259261319;6.942499671922644;40.60990897314825;24.57105417460801;36.536340980181265;26.60055225695457;8.097494237328384;16.604058827177802;13.85080559203594;32.34072679392361;6.670073906884028;21.835693370800854;6.018808004976739;12.76926866107499;17.526296366116522;21.870981070004206;35.97879071663316;13.296475832889977;30.350253663485415;18.50336987014758;37.702680620298054;5.03131734957967;28.317184077372943;33.50637736144214;41.17268674987157;30.192360835883722;29.684275462208703;25.054994464145974;22.84762568107116;22.715440949105215;24.603162436548892;32.32989864324054;20.720671040330615;25.742619387488165;24.986435203423927;37.33767946656212;32.96220341971725;38.738558015675494;22.490226897914138;35.7912870912039;20.26744571036692;3.1468439400714594;17.170235645347265;15.11602219558732;29.947234281162846;33.359124372924285;29.86077472330155;34.956012722624116;32.929403955012404;21.320004864706963;40.877148706983775;26.30147733571882;31.06743381706395;28.276119186535695;10.4314382850631;16.206430007237472;38.059578999956024;22.997244371585346;28.900123378974985;21.841372743946618;26.590969882299632;8.291686017273967;22.0977096313087;8.657239060826052;31.757328433890258;23.151450958919625;32.97000158551222;18.430558588795783;33.97007920792442;31.353436387805846;16.67527458547296;18.443153234793638;29.572965454513998;12.855757264457134;16.188385353789606;36.235037034747954;9.62278582349344;13.131983269415626;26.80633251773621;29.227848352839715;31.568374853682705;3.277034768403071;38.72839805755926;20.261472884681954;17.255178174235642;29.163973832292346;29.23995901844848;32.54856178648835;10.012444975531379;25.716579109441195;36.05494512276251;20.106699132296967;40.24376723030934;27.26737736507629;26.941801240565916;40.549079642400464;17.736574023123655;39.555076284972706;28.880095114919328;12.669443609519657;25.351991089159533;18.685685755880414;17.309154107729725;19.18157249645944;16.94781762242667;9.223153552558736;0.6963561310526695;13.881632916031432;26.156082120337572;36.556973178488256;27.489255000913477;22.379896042632907;34.05658970376625;31.459852132228256;18.02001439703712;13.891889586290365;26.137363742815705;11.423256537695453;18.613549944863983;7.4620416386254975;16.828687987224676;14.305825773732936;15.260348605415585;19.833682436888314;26.724278127483522;35.9629636846615;19.340642178583035;36.1908591777144;28.699023522234143;5.4569686094148135;16.6685425090257;28.99609564469395;45.112099781870896;15.984594896539026;26.9657083680374;33.2716625859353;3.6805682039739254;6.551487254810835;20.713113412365963;27.6654271548958;33.12791212907882;16.114433615281808;13.33104871188964;28.336654587644496;33.586844703594906;25.440654302941414;24.343117293731357;20.28548785259435;32.93133603852912;15.718181582422044;23.945345019482936;24.43341832642979;23.851892757494618;14.425444588205492;21.850561635240293;34.09382047105938;31.996616107509986;30.414975351171265;28.066842677388323;25.60049903549663;17.49698028653334;28.167895265271607;7.628924072752696;35.355515988172236;19.651766091102555;31.152036998307164;20.9237940260591;38.434968765153364;16.123319901612394;28.630540125588123;33.717204926029076;13.77404347155486;26.54821736283108;20.25829070666544;21.735261554621495;32.381150800157684;38.61837820698674;35.07850387101786;4.249153937281509;14.052335517871168;19.232297476005584;30.625941567589603;15.078313354656547;40.358312076858134;14.463168093393453;21.21818844472235;24.863738458853266;28.068195262729894;25.396016264179124;25.900359317543757;23.174226572155813;19.864153851487586;30.896112933595397;20.560968734876763;7.023304513870034;23.438126081425462;15.173493435219909;24.826853718863198;15.386792481582264;8.582279775945965;35.79411454985751;28.534384259811976;3.96110947468356;14.085792321696402;17.950243932261284;40.472706892513685;30.061958781096106;15.7738814145347;26.179297378928375;15.488574962231686;30.59794280181224;29.763642333987047;18.41995078296035;28.13076893129168;19.153838903030874;9.217699764660358;25.56037864659345;24.491972282495677;22.477122084925586;23.225559877177712;31.554156782309494;3.254304499692733;14.261890781022865;17.267346091717776;7.1243067138071;24.19047154251436;23.758906605067292;19.1188978908517;14.838036586230542;24.719694149968383;27.8784046691495;23.73681390441157;27.461092695195838;24.025375391786834;31.727243487804415;29.17922406936493;26.757451924464828;18.736715115834855;10.03572156228212;30.104829993703078;28.838690112225034;9.40473339919762;7.176511802582091;7.2896199850602885;22.87123380794725;36.34541848638837;37.46073698162164;28.066567193919344;23.016790753437796;37.274620606141696;35.145027064141445;29.207785558838715;28.828189574822726;28.965206059800526;38.57832910824084;21.111831430923747;27.996558229896568;24.17207387047553;10.705997149558245;35.5299342347075;26.7821650428451;12.783703081673409;16.01295944238679;21.356700723282135;25.28403774727754;24.766136676373048;17.03504100400764;15.262277616515481;20.035741019006245;42.489506548033766;12.890962768481481;31.4848405887553;20.57395391217795;27.39453338511745;20.52803189486326;22.5629748070665;14.040246090643652;6.472532679483754;25.34310844378558;12.857367131142416;31.32226923186094;21.98632179042233;19.86670876637921;24.70591442765958;17.776636900111004;16.286553627500897;16.936103046299746;35.33877704364121;28.505982251101624;39.10720984672711;20.46123755721323;39.91152861091856;40.476594026140035;18.279332896596987;13.994128379166952;24.799666723751308;21.10161557794102;26.408507944494136;36.30279677408254;30.49212633941248;26.151793268670907;27.69871160704995;12.846901063556027;11.931692959998195;30.12496914574839;26.29343123249849;29.7932789967246;34.019346505534486;22.16894493960357;44.01413520865807;17.56962138864947;25.744301958365586;30.329581058078865;27.965045267877972;25.429374220977788;44.0232647156919;10.132497198670988;11.023993244183268;34.718653782437606;41.495733507899274;3.377281285171331;16.378766479650853;25.161800594942584;36.068204418274085;24.087011310993645;11.98337980250795;30.8804458684976;14.043190144120757;39.557303374194184;4.163869383976067;8.407412117795408;31.155986323044367;33.42329699905573;23.064346503833047;32.31318521127128;16.888888005214923;42.92443119812834;32.303264975781985;19.448164344517206;28.994698776898563;40.920463890953926;10.355232439830806;20.96603984429934;18.094504204965414;18.357629786403734;30.829353336033588;15.615286308868678;24.693151512560565;20.09744720976876;31.857287758239842;34.893081791633236;15.904332198750938;30.452025705852254;21.883983167033062;32.886143772849955;30.184118938960545;8.470723862276852;22.904912234092336;7.246163486683074;35.59287089947162;29.81557970456801;8.49275702870727;20.781736624522463;31.05116506727155;29.172545306674504;29.67528339372707;32.484305631984;22.912807300260862;23.756437327023576;28.360860438931276;43.83703174111453;40.91057668306806;14.197740965066593;18.176093671407717;38.2018125482005;33.74083851068268;21.287383994620864;21.289635305207472;25.414002947464272;30.903992927315738;24.061000276604588;41.40871755716892;17.111664681459096;23.48827343453286;41.17760289923338;31.63089358237291;30.94870525265961;30.787357112094657;20.630177162342864;28.90941613233438;32.76330846111285;27.46545352575902;26.68476157161709;24.0549761618707;34.86703042724675;40.59617251389547;35.600185207278706;8.920028807751068;31.347069933843017;22.8097151670249;9.493293013990671;23.50958991635337;41.113262541320154;43.99848741576116;22.986774962559686;27.685982545229038;28.38973053742934;24.60119926435986;24.601015861183033;1.2402429074629722;26.835153095234727;21.872958692536926;39.359279558578855;30.654243779741535;28.960755104460876;32.33387019099352;30.716057390860765;21.199972510123953;23.454143048798002;29.942428307459938;23.3726193275495;23.17525254795147;30.892894865357036;15.14651190119176;14.43404466442789;21.430340807187633;31.386759385318822;48.0792083658698;17.260980481487596;31.277983337269937;34.65373898468539;28.937591371636945;23.486620793960313;14.343609852848829;35.594906212068466;6.775150436121912;33.38190668172944;15.172722527863122;13.512014885292922;19.846080586032496;19.87307906029253;16.011515968631976;13.159888123125246;14.386253494246375;16.644780927770178;30.039603166112197;20.026340568219744;30.10049849868381;11.872275940265077;34.90137825634305;26.931851444267288;2.7220033129648664;35.09772645298115;14.72744133319675;26.582302579918597;20.31658842002128;10.69202738282109;35.61800632766175;18.906817193340498;35.080010049126265;22.94918618886352;37.995292108174304;29.95813120296366;33.96849995009492;17.974580484838658;12.462068069894583;28.87195849235535;23.88696954935606;32.21900125385431;26.585284475784096;3.870231088014018;28.192440139757604;16.783881902503282;25.752897232754815;21.52508198794416;21.49897645001499;28.53425487667859;6.899962151042047;6.161875174364946;30.50509439135627;39.10859541346296;9.643583898092832;19.772824390697238;26.404362754688776;20.243878505920385;29.307801267953685;27.77810850927464;26.7547891142867;28.509512813069655;43.644534782617065;29.59410337893878;22.879730152276352;10.420560257471566;4.462364859841702;38.09626925474445;27.749279478266637;35.951735009402974;38.949279369608654;31.475132171073113;15.525452273413451;22.362921043618282;18.23424366457773;29.920304963580765;37.194846802553435;34.21720432160614;22.81910755027944;12.653541266382154;16.550329196234;17.192818487023043;35.97373175084552;25.56737508299775;32.32840520724687;25.3351737409153;22.367026480258282;32.62745103742253;5.399375524174613;30.26513512085566;2.144657652816175;39.30573095865985;28.82046105114844;30.621569482674914;33.189866780612256;26.470681759969377;18.830841355715727;21.496594729765032;18.244658906282275;19.31760301013463;15.362165638585417;12.666484171290602;26.086989603655244;5.158449254719284;17.900129505804617;23.038616982118718;8.976042236041026;25.716791425946568;30.82430720473227;30.047344955149132;17.32661272327889;30.510726065283347;32.643725686561254;25.64135024725533;19.333845865129785;38.25501779339492;24.98847234978167;29.472673274943674;29.017687014231264;36.103407536124564;32.505465727384454;25.3439373486323;25.096978382131212;36.65983655015359;31.30283021128039;20.728164656457647;21.962165519024616;8.846466437191324;11.93145790843458;25.204395870294718;22.22410430479839;21.641847835155595;19.527645371209896;15.755385482653992;26.17325735996948;38.0599592824227;26.47843647721402;31.25841621714152;39.26228164892059;3.2453226034814753;19.836547207864864;28.308694989095848;11.307974462408444;26.669277073673918;32.10436378395614;5.8026407828534925;24.534070547713647;7.3825877269100415;26.484388552254142;22.252908923653653;3.5214468735906985;29.550699719588934;30.463433073270256;9.99387309079574;36.107759660433075;38.499901044993784;31.069320700013048;11.755871816472862;16.423161515923056;22.53851809862941;37.955288036877946;26.506465432633266;30.61939539583354;27.46716251933354;14.239128320494203;35.480626594990376;22.621470714970012;4.038757795755162;13.532400113295246;33.678052587054786;22.361163356930934;9.730230402283482;21.26773302958156;24.16848955058468;13.6755891580145;19.416636955506764;20.107522117185038;43.136971340119636;7.194702806583145;33.11081717964494;7.994449669836405;28.25683262961336;30.069139366480485;26.729241406658502;16.23257118381759;38.40291589889127;29.856140631615812;25.296137473904178;31.27772024947366;18.453986720296324;34.235719559134466;28.436223258527523;18.43310273852509;12.70798793813795;34.81553866451106;30.675445013514416;9.93841163463243;26.926231514935655;14.458828795204992;19.714539318311587;2.963189871392387;30.624853315580733;24.240593102383205;19.98444948647717;29.835549239099738;46.49711246036701;1.9784058624892522;4.944364469280877;17.799387760958776;39.83791488584234;30.07322290589153;33.062801357332305;14.473914204748205;40.95488754733061;7.931413095548799;23.466376657133004;17.943986381180174;37.20656456542075;25.134088612526327;10.773902747571524;13.675277461610454;19.443338544675335;19.514997056371765;31.227722729955282;32.96809429110685;11.630007654568086;20.135631628287292;24.85008947571112;28.01172446158231;19.96536689983217;36.424183102577935;40.20962293892443;22.78432620524283;23.717247805077772;11.27691237920777;32.41895720585011;38.26663335545854;24.11596939514409;40.10578417079652;10.045520882417053;28.3433569844947;21.678580212908184;31.861572911636173;21.496332388556635;38.146958096077675;34.53698945516996;21.46077003052689;23.253951177451484;19.873549231877497;3.7863219619182265;7.746527777570178;22.497877212488525;45.01374279103603;23.416383355746824;4.759283043303074;30.124046053050478;41.018517795731974;27.432937761511468;15.867816760589664;33.666892600923596;21.642586857376486;37.57361829858884;17.636356608229995;33.12925163927181;38.74829685797803;20.411099831040573;32.19497083739655;30.480409430347077;27.15498998600412;30.606480578186886;20.821117369192233;28.26510095641226;9.84070150974778;29.451837050062018;34.027805084608204;18.191696425334023;10.63351891028731;27.160254720549588;18.936344358584474;28.180106205152086;33.0487528006904;38.923822976916256;25.441691998121808;3.8654048066651305;42.31736588729525;34.40822958890812;21.37603381417436;17.440171765593384;21.2550809029881;18.464849767028596;15.933745185317603;20.33229811841646;23.453790240775;38.71909161807223;35.523376387232005;35.58324522681317;9.549853899871346;22.367003730886832;38.710516056272326;9.900183431655265;24.48994071192317;15.216771325772648;6.084407098933264;2.386852262070705;9.723784090966731;27.586862303468195;39.7947183863322;30.050196313017267;30.326598229291395;20.605369345336264;34.044490577844975;32.22453770143167;22.64493961953488;18.49568792105169;41.173788349291605;3.3855520681627778;14.834724149156026;37.958394261960414;9.019536348336288;12.001438923970476;25.915669056770454;31.911887973469096;34.11140748415231;36.68354753262331;29.130395955083017;12.019374267302457;23.052196337490646;20.15950631211841;23.059154256139443;15.325632211704772;26.83302235652961;20.059415857196278;4.829792293350217;30.238862678854034;26.507689482801165;15.073611135728134;33.51492431982042;32.140606494076586;20.611588841241062;30.964767703424574;24.999818652939272;35.81981666159916;14.816455295944209;25.28031043258157;27.658670383823456;25.678656581120663;8.022908165333389;26.97921916000903;31.226106685912555;27.448840200156557;29.854286327070746;17.317609537593118;13.004022825680249;32.97828607080492;34.021504560511886;20.373372016727547;35.54120049628162;26.16354615193572;26.87471866889875;19.929770681379996;15.605005328786657;14.956653178265885;32.81158516480518;18.644910783193765;24.938716037706385;30.078127973383978;39.536209870731454;44.968266678938754;3.345511700432655;15.351901693421189;31.692004880088977;6.594112548164075;29.449373200261377;5.190991137711813;12.586881835933161;29.316467731103653;29.576218851295497;26.19450145259733;7.398774462016503;21.582289895946793;23.505665184660995;18.522998118389577;43.16809472203511;33.85996923315402;33.17145014557811;28.680248694927823;12.446231505223352;37.67903748574884;27.53525217871637;10.540371780552384;7.461271562658117;28.69954113883625;14.54524155391184;10.5386939416094;19.354481143056546;27.296416170323102;4.045641610467767;18.64698467694568;14.453121851876473;24.106989062862798;21.9544490522223;19.19252901599653;3.0228790154086482;6.623911556286948;8.286360928151057;21.747289007737304;36.70896921609187;39.15460266857175;25.333727124752237;33.37489107508009;30.45202632311384;30.327459312209214;18.867825731817373;36.89265658427415;36.66736057550879;28.95659924821253;30.30599981247687;9.113011006782205;7.582086165220048;32.555147326294694;16.369827334771067;14.97034266469271;31.997629251039285;21.878936999215444;38.92974233370543;24.537577987313224;17.90288552184412;22.440372902141377;25.018204218822042;29.31370207383847;23.557320830236353;28.891568660270174;31.290241342885704;16.609456013727968;14.724299835698742;16.025484385745294;23.451576141355726;25.211358175032807;5.018576672480773;30.69353849346893;27.130890953423755;29.22739347800311;12.18708423187886;24.95861158828095;5.771198798157669;12.946294939278664;1.8449709777360803;32.409738032973976;38.07658143291003;10.831049838056373;23.912382840799566;25.73579533586292;40.509790484263675;34.9034350224126;30.267917173562108;21.559778113574627;45.27666339120344;28.456139446983872;38.887251234817185;29.230941978554895;32.80597169180313;24.702615682379214;6.2875163247399675;26.236849384112904;29.77907249634064;31.572099943307816;3.5044437567469355;37.72308290786843;7.762196051106747;31.26485354829933;18.84881365188639;6.519407739549148;40.63084970562488;28.21784220012836;27.71926121629215;21.515625803549835;46.74323328930411;33.333781238916956;9.753463418847176;12.241161168512013;20.56051571839303;20.958099735667652;31.35171961401367;20.756584676495716;17.2432817697118;22.97143484795109;46.31617012763415;32.673067188953986;24.97000316071754;2.909926352483384;6.282386695990277;25.085796465897914;10.082516748648562;18.161969824869924;31.298984976422258;13.380673040219415;33.71416902829125;28.239531849685044;22.33076334504557;9.664674213671818;33.35827945667946;30.109049703869008;2.6712250773398285;32.82921096715161;40.76633357706546;37.96078818671886;11.167242626414357;20.904289754680097;27.237101843761135;22.437522982090446;11.40995641591852;22.536709465509304;19.42600612412014;28.864641945547696;29.466820047606117;22.734016754013005;31.316638155994895;27.5885697648646;5.387650262687976;32.238906426088086;7.8186298557982425;5.51547394084931;42.635623364287554;18.221945203127596;15.597970165571542;29.604796096591247;31.546629829830284;16.221900742110567;5.4988970231023435;26.798288078186506;23.97737439649189;36.616513378039585;11.532963844559456;10.798004570467036;29.642090968098973;15.796350774988463;31.649260362348972;32.81286958384224;27.204520859901997;25.756667501346893;34.236012384219556;14.376682648032643;15.05537193526319;33.46853880401093;21.008544211387203;30.748478716928105;33.667815484348715;7.697280957293213;25.73626433388779;21.380843513781734;40.86442863461624;36.844595047462334;11.89778953760751;38.80445499954523;8.022499242789698;35.4616198193403;37.103237547871345;26.593731924299934;31.29263260542905;22.20656800476148;4.953191595659908;27.573137381487435;25.48903907132913;5.682089916662452;16.30223402818991;28.544692184321853;28.568238452558763;40.68634297906937;21.691427554617846;34.64321872393779;32.581108220769366;32.63114837457976;41.8967550260768;28.46816000757873;23.78331933701791;11.270932476874718;11.018358188183049;36.76753432030088;16.36227508093673;16.89996229260859;29.96194371344191;22.126724997930783;25.2267890693117;7.92350431251925;23.356363952970888;36.745056103267366;36.07678088141983;15.059723610017212;21.863921720100258;20.45690091797576;16.63452958382697;33.93544794798451;4.193585781046052;23.411716460312952;37.0783800614939;39.61605307144375;34.49020850883771;23.989024373045147;23.01031928479937;21.041630429195646;27.837246891702872;28.455046315525685;20.6573996547541;33.69622474051365;34.55271355407744;28.259534240164815;20.887794839660828;29.855046801359663;35.12551760482476;36.65014053160576;22.857964820519243;17.77948848508936;13.348647960393922;17.917059156187612;27.46968726464345;29.455659968745994;34.90003418459831;10.433249129823203;35.2724127308189;43.418646071655054;23.258481465274357;16.770232310711464;2.860113936374143;31.17918482203041;25.191782755139965;29.592757293026438;24.15724808012243;37.97771811853435;14.02208680467475;28.09056824328248;27.282244566705177;28.355256889310414;29.740814297480537;25.839165531033977;24.18268813559382;25.734817878433947;20.782438148295263;39.03274256784665;30.556347822675963;5.063101472197641;37.89366081575172;34.775328159525635;13.168228814323715;26.446832346041212;34.56773752836238;25.006174494273367;9.588841679343622;22.14463155304977;21.322025351398054;25.518590576688627;23.97722438252902;14.469895207819077;25.902566295027764;39.86072310478422;37.659817203289975;25.498063931204648;30.922988402617655;31.001925256554962;4.878815436538966;16.126628795198073;39.67584882791671;8.244803375859895;11.31654734181745;21.567349763361882;31.207846451506402;28.90244806391737;34.15763999139184;45.56177412452991;34.63011346230711;7.812296166716195;18.992876306222296;29.02872496961004;24.086289281457933;25.541231214238863;27.100153333265865;20.958481262569595;23.197141523224087;26.421324704780385;6.540005971344167;18.38408377286313;16.384839536937697;26.502843854409956;25.683147751199026;12.679890306461791;9.357311812795274;38.59895890326349;35.21577214029933;37.3369611036151;14.42635825244082;21.770004003698876;31.4166152736361;25.003764750336263;31.224161583870604;24.887522928736033;14.715164891332988;43.228812532070286;32.03222851368019;15.054322295244111;2.843116490094679;34.17479803473086;11.245400653795734;21.721315687686587;10.561607188121217;16.551999538532684;28.797438829952547;27.227624195898716;6.662841593912749;27.222044356246;18.544390649688275;20.546986065214657;28.93217569934792;30.585759640117914;13.439238608851571;18.92879526715566;28.472622207134272;26.12038334563958;22.925535570286236;32.822763061262286;3.659021588957491;30.414189197446785;26.786451985851354;22.74931468891596;1.2774038752476005;24.227110014914118;12.550045765054799;36.85226634144836;39.22809747563569;35.54949247212375;36.44218678326714;21.81945677892729;37.262671479385034;36.55200672921433;13.3588202623219;27.87109557319353;11.050351903708021;23.831077631429704;32.85640133908463;5.844491761540867;25.421415044886725;17.61729107699172;24.990232151114018;31.248326895269596;38.31904674485165;11.509032619090885;28.326325192546708;36.2562736433889;24.627185529348182;22.82877488747802;5.874034550912559;29.92195165504873;25.544078083836474;38.09045210265813;15.091849642276102;7.801261838268781;32.32654509524268;35.66105310275471;26.3523406170972;40.315426741488864;36.44420191182618;36.15287968894485;6.830082679249485;21.9753296136977;43.04385884221023;23.278476100220693;23.29371536137902;36.46341360069757;31.623583067725548;15.833193669256692;21.367259155367446;25.17827932433821;34.62038243368768;23.599972884931628;13.7613887026577;21.439140780223227;23.7336059950174;16.06660201828424;24.9741311527908;22.628324864765005;4.791513969875124;18.430979519877074;27.629647854612926;11.219348874351708;27.13788001559964;24.975536947565534;6.355403871868852;17.381812153774398;32.82501729940083;27.560940899823155;42.46227156607366;17.26825389683646;25.51532072054034;31.474308597393282;6.703024711051699;20.197524026718376;15.337659564087254;7.7190130646086486;29.517807359942093;34.784271081499774;21.259393711901097;27.190971962388055;13.546401150559067;33.223104038916;21.30688023114674;30.278641615398005;10.461456367977453;12.004756279293236;29.32988666484414;40.06695991947048;34.81693607809977;20.083392962089125;8.583784086612372;28.836470016181533;1.6647007568748249;32.86902832173692;31.564706883963172;36.02387754592528;17.481346494500723;24.401313794668383;27.551669582908442;18.686065721053716;23.279626872691534;16.35215808391951;28.51371216672584;32.03460821061917;15.36956638944586;25.431719047544814;24.011283766184413;36.31339018741021;36.33890343900675;9.383459959331647;28.209589870194122;13.44306974451102;32.350277337588935;14.201128665408033;20.899249744987582;10.560877054300434;21.74240119496176;30.399099427425814;10.355144998154554;11.180783867106962;8.260147651800473;20.469908313151983;3.713362821683121;18.576005899613207;22.307562418332537;17.1838637756745;24.58446767626923;30.345087255131606;21.49929926719009;27.75474017406452;11.823207174263619;17.7894820795541;23.927533912236097;6.861239383909479;20.924071301432985;20.13733422107881;26.185935447552733;12.395730979298282;28.98295773638373;13.914162617928135;26.378592929442686;34.999509824260414;31.912194724780168;6.172864000262918;34.150479251825516;10.480954410548197;28.53413883828017;35.22295247086237;13.216086541273828;25.03546262560374;14.967304987740222;34.36148421032122;22.508695612511303;6.098260913791534;7.7240449989009035;39.841284324250786;21.063239846791998;6.879034150116523;25.826870053477904;8.780187635597672;31.801349891638875;36.75322337159673;38.928825982000035;8.650220373094296;25.648059711163278;21.33209498704259;16.137892271067173;28.482887654900406;29.785115817642307;22.89095283344383;27.92459349313862;30.696297827314723;30.22896632276833;17.20467372749731;35.38123833088514;29.748424726230233;37.71818331142771;22.610993567671215;26.41370184406599;26.870835392857646;28.643310185043656;27.34218674408581;7.129224689767796;26.0718744322593;12.256746688344341;28.53449297981473;32.92950926806525;26.594893510023528;35.77834486402029;13.001350622987788;32.160700025852336;21.539251814535845;37.090466552342036;21.575999324901954;19.634377156033924;30.174771693546184;29.513037217149787;32.026202077522775;38.32046566298858;40.66408298011486;29.919463798313775;31.79927617672518;45.8803837222461;39.911081575981136;25.8916571727175;40.980685069900154;10.988310679379607;15.576640638075009;12.752047249468488;21.695252564167838;20.019233079062243;16.61476108017757;18.164018776196038;10.973646768833008;20.15254400115616;29.259291826758336;20.049233692821048;26.592018419003864;32.03831841765626;37.5937387283876;41.79004626988893;26.75602353457863;9.872494432972234;23.235247876879694;28.482219166433065;15.833076689098487;15.307070904509388;28.119819136280864;9.095243497969692;36.75020198519907;24.841248847219603;40.07943986326025;30.797289199160325;19.007881461158306;28.526860165939436;17.363080092129255;30.20200595602033;21.087740147878225;13.437703464851243;28.511973021909903;24.732269876186265;23.758668878907383;28.4522415258865;31.72815310207309;39.786517302943494;35.848078770732556;15.975676719580859;19.52019658386812;38.54199357913423;14.480477578043317;2.7597279449391885;44.96148640586798;44.494568237819216;14.079320164902326;41.52379502525831;16.83825956154342;23.07561528520762;11.4167667584046;11.403371295723396;30.23510381455835;14.147907441772974;35.19199597557464;32.21601526938348;1.029565334421582;33.03400150566366;33.61342680607977;24.70785982524685;33.932298472844195;12.907698652045166;21.412935856482914;29.958881394404646;40.2639168559141;17.864762991371194;30.081009946919593;36.5890994227988;30.19229681133837;24.792789729007445;37.768888148478645;11.051646605615774;36.81269125277145;15.974354904869573;12.352583748351924;24.886459577251514;21.479671049834423;27.485054787063543;17.767663790907992;29.43157187822201;15.855342320060027;29.56024342504778;14.209950203651479;37.601843264907345;6.631512355871349;6.093357463115966;27.745830489567595;13.117064448819963;15.091216695801517;30.279240204609042;18.040359485088068;29.99326408466466;19.12421797905235;27.548250123641697;13.434098317082867;29.960284171481405;24.02582317828374;19.6144615308818;23.697012349047505;17.732398188568734;19.029352360965255;6.768781226478377;12.46633972553118;29.046539833575395;33.75015226352696;28.00025711581936;27.778633308727347;23.016699563823995;
[truncated: 52,872,785 more chars]
