# Supplementary material for: A New Model for a Carpool Matching Service
Source: PLoS One. 2015 Jun 30;10(6):e0129257. doi: 10.1371/journal.pone.0129257 (PMC4488330; doi:10.1371/journal.pone.0129257)
Supplement: S4 File — The distance matrixes of randomly generated sets of potential passengers ranging from 900 to 1,000 passengers, incremented by 50, and the street network for Guangzhou city, China ESRI Geodatabase format (ZIP) [file pone.0129257.s004.zip]

Archive with 3 entries (3 files):
- carpool_1000.txt
- carpool_950.txt
- myGeodatabase.mdb
