# Supplementary material for: A New Model for a Carpool Matching Service
Source: PLoS One. 2015 Jun 30;10(6):e0129257. doi: 10.1371/journal.pone.0129257 (PMC4488330; doi:10.1371/journal.pone.0129257)
Supplement: S4 File — The distance matrixes of randomly generated sets of potential passengers ranging from 900 to 1,000 passengers, incremented by 50, and the street network for Guangzhou city, China ESRI Geodatabase format (ZIP) [file pone.0129257.s004.zip › carpool_1000.txt]

0.0;31.25642254777826;38.4125096148874;31.765784967696224;33.09443841422531;28.828863942692863;21.015049430688556;36.88005391293697;12.136895934894131;51.31318866704213;27.66727671400486;26.306096089354675;25.96693017553996;40.358248869481216;37.62628760321393;56.76537091503641;46.581577429770185;10.136457153182173;45.26211705335291;29.661168073319057;23.297633562149315;26.66527136187714;53.832377987478054;25.007010121875187;53.85419929532029;50.214651143374596;14.674661679280174;11.947737023975236;49.82986044473259;13.061011588983607;34.87139334361402;30.471885285543625;54.257039373340035;38.95090928728621;16.86205188331009;21.09672453642614;19.239983637864544;53.18011715074322;46.592428184208394;43.53324356120484;42.223631137604926;20.297590408187297;31.31768774637711;32.86639394878294;42.9159089545375;35.13373722094218;19.12636854979099;39.83387225634303;20.008836400138307;46.79728088693628;59.87117377891435;46.90298646544305;10.78452395229105;16.410316172383386;50.0762583171306;41.387360359372636;37.30888087934481;48.25162056118235;4.457158350920466;28.137540057437423;52.82199674740727;9.84043430871913;55.13039969102182;51.58377540721002;18.422544820736842;49.04699808828382;17.040005477308775;37.69755383131445;7.863523976166609;30.473173556591757;32.497309633138876;8.851050979465004;38.64791195972544;13.382910728454274;47.673882794112664;49.29307394337541;12.272060722510183;18.93292762631387;17.342895668400477;35.78215869659061;28.930806691369632;46.88669954401152;28.475203618342803;32.25509999561415;24.731784420552415;18.01642864433499;37.853681745831786;55.77758299934471;31.28053691181615;38.81451220164103;19.947106558132734;26.15122983135616;34.903888114762964;57.95356571566935;30.94095026041112;29.80268084163868;33.29921577700117;37.845559856964435;10.691087918286586;25.70547759547822;51.493204074416916;24.574606876404292;53.61905046779774;28.105441466543123;26.356095259014104;15.012863611785074;38.55239415130938;42.76945343187048;4.645007306834848;40.23557120922817;11.0327314842043;26.256583168077064;47.02066928022601;7.135667273895911;25.045141836762937;11.687051397400179;30.821098928429116;26.080455425653444;15.612575398749943;0.7172392600443804;52.8787749779558;4.8150580573755475;53.69070540724355;17.130280447935583;49.26655963524666;22.566170279012713;32.77096928488755;27.922006119265543;11.785891631992898;21.607537435845536;42.767272035932976;38.80767275556772;18.749969798012117;28.355345236953145;46.75595616306245;51.34118481720696;23.835229455908138;52.63514444131327;16.20096906110249;41.08685677942485;56.96227583584556;32.7456272057239;31.7599859161972;25.041502948587414;36.98432177861426;16.231907421139425;5.236998954196665;26.975244193075973;51.52189580011975;10.106796037169234;47.22381352718486;6.115936184347188;27.545389091890822;50.08413657720825;37.52368410271886;18.27857188348688;24.186357393861293;56.00190022140049;30.876724553192847;49.09958042285821;57.93568437191693;26.791808168066723;61.078094356386885;40.90351182076662;13.737986044879813;2.3740876081297215;56.46577873655166;9.2242408947708;33.91246483071211;23.498762011167084;39.66209686904871;10.20900003481784;52.890297986816925;19.660939050139586;36.45424791863737;58.597331634403446;40.405273994660526;12.50956050397155;39.78763473081228;13.932761113179449;31.933032412640184;28.820621782888733;46.35924743785821;20.995149717725475;24.33718949813138;37.758657635973314;16.52444706068652;36.18213925087611;41.37565738885513;19.60632814912857;16.786784289748162;17.855075386173773;38.79802953173011;22.121874047072826;33.54419196285235;47.561365791689695;53.98295026331242;20.70351201861021;21.392206557994633;21.98438198518155;50.84676066519827;35.84864293073809;49.10949562832645;25.966394967014875;25.672261067246385;16.254773124980186;24.625071614837296;42.28512293364353;43.107630705598964;27.920127753602404;52.95182470734694;29.234636186910418;17.29984230914021;14.632992131388752;46.33935989659888;34.65534833804587;21.63160618821613;4.004158468603546;22.23621539403502;24.494097397296343;37.07635765113901;34.27030821975278;32.093614611394486;15.470850652367766;27.703074658298476;5.229647530545222;22.303212743937728;42.91332691791358;8.759453124770285;22.091778132331882;29.05524456927677;31.300717605038724;38.83331259334652;57.439887548588;52.14425104582032;60.31906877634147;53.292866572878836;28.46741148217897;36.33187020448199;38.92376027783784;21.733207805100328;21.06572372467654;13.611426566400892;27.984194317161776;28.452367903117405;46.80853119184368;39.82985736992034;32.76852821119746;47.37550692062245;25.94423518544299;37.17251015401721;30.868571984616416;34.92276725545712;7.71979263718857;28.880914343569987;51.365772376278294;43.96935143098569;41.9767963823414;29.609376936535874;29.03563876377051;12.768251975211601;29.996776153043086;18.24769442846095;17.629485013106667;27.669781129275908;50.31570182472434;31.1396490636258;51.87083384011363;55.18431736848136;49.45792788767734;50.576178699895706;38.75357732264941;44.31818425680111;41.42391809989919;1.3172357167307616;34.1647656480037;31.094896556775012;40.47226765168698;13.712373773928832;10.785588470490149;16.693838368611345;13.252701542364724;11.228783496920142;56.61926291990745;16.43085102254945;15.350554474254235;56.65076611714799;17.76540231137711;37.97799606513123;31.71265843779232;29.504777491600628;46.05298211617696;56.76532979822661;56.88008701033754;5.005851580978345;38.57895331703133;11.60954235205105;48.375424507472545;33.946542465911655;33.977153839976644;51.68598805912096;38.865229660439844;39.551862488273905;26.65739737907966;7.119275309367481;4.909256231086071;9.58724914327971;47.720858801787834;13.698029424518115;53.31919650280143;47.45354573259166;17.647206209402;27.185616855784712;7.533436662279124;55.61430104962837;31.942951936255206;30.70495444271437;19.609205220544634;30.795365133754785;36.31800105615948;28.580905400686863;12.312544404488843;57.29697925936895;6.747536234509875;60.866126212739275;46.71915978984667;32.851019195980555;46.04603882470294;12.167706753768101;40.30637697551155;37.30060453264649;29.546366451954494;30.205414752553203;5.639713072886972;53.58163858419732;27.03088187673459;51.4858234189436;48.73825329960326;31.371148843680103;21.877129559253614;55.31283715523072;35.33682226081421;51.14293987484334;5.569433412218444;48.47264704529419;55.86532963655065;26.288652213184477;45.5742738990374;28.652327176550898;33.20751039379268;36.965971436684406;14.858719800363902;27.899092435206384;28.335369320480158;34.99266196194788;15.929021259825067;19.82954831407006;48.79451576182569;12.811677560566444;43.23719866503936;35.06138092542333;21.433663435167468;23.100494814997823;36.31454883104488;28.214568266714565;34.37225596466887;16.220941348792266;36.68320490555577;59.13072992244124;49.2429325929541;42.61057494298736;42.876885496400796;23.153499144015612;65.88025954211201;51.82539062889614;19.74488160170945;41.0788440470544;28.478857963495493;47.68099445110609;15.348706965949976;25.99835456494074;12.333522264072938;53.60524938565504;50.722859196888805;16.443200704837846;48.38182883461927;29.598099766259466;42.151959931188514;26.786318606649374;26.739609979163514;33.75765509912648;51.79398535675473;33.52380001310474;39.89113622044862;15.693394378031119;25.91728674399786;49.21185036027805;13.45735369397135;11.396261823979374;17.042840053076734;45.50250682584093;49.69548518236976;53.117962536878586;24.998581587125294;53.742194245197;1.8536665050287136;32.214067018695104;23.274784160296903;11.643271026444497;29.279524002773307;17.33401788586742;36.23366994764837;33.84226632194421;28.41546314307149;31.433788806160646;25.718231998640324;41.03995916131617;32.15952602720982;28.208187168994694;14.186628593103622;23.76370011037637;12.367750510828321;58.49751694333601;39.38569481126077;59.30309991948172;24.15906363789643;55.970501510627514;58.68103716324545;34.553829642045585;30.701917801439436;33.24229062279707;37.78239399684784;32.29660106868685;34.90844102269537;36.38575457920744;31.331957522669978;25.592179317843588;36.61581161931686;55.69877135967606;19.766388986155388;36.78737364538095;16.26683725553192;26.987616852927584;34.22881832432672;12.060511488867897;45.375152194464896;2.3324691680146583;9.25161116352131;43.06676138744985;42.583816826506045;44.748879174584886;25.740653696713164;31.687178698653042;31.10975127593767;33.147373993331556;29.910876015063053;37.2321945533295;25.371775204441192;38.41196420244461;51.44485752129808;52.9737727861833;5.6196880409852366;17.056598627137497;43.768874091380546;32.329205088094824;54.226265722612474;44.29491486738897;39.181415489809886;45.135803659818166;47.42463625509013;26.881309346311358;9.349753831837099;26.828098465569877;50.46942395046586;53.43000389175916;31.446263704599225;50.98069790483565;21.14962752637514;51.612040932831235;22.199039319333636;17.816840567952916;49.70775023439443;51.64092005261151;19.164780885853197;36.09858447107011;32.45631118841769;12.223501531983702;28.556164223821288;29.077536148969582;43.45480237737263;13.289976935876796;48.86463040391989;38.236411303794576;40.56112217899822;12.292963205140067;31.271584702827735;12.082924107318142;25.070287032967023;35.432643560212824;4.4235554023702095;30.935629548055168;40.39814871327872;35.8515284025832;58.35353951494484;36.75663418998987;50.733326036143204;8.101277468310487;23.988063216800015;29.560695224289915;57.11176444132057;33.24626583740081;17.06824560440972;36.08363493039415;27.736683442656368;17.04010032530381;45.38849931029984;15.20609009270013;38.38702615010692;15.17342858995049;35.36957888545958;51.810135060143125;8.36119448758885;30.348064984240956;29.382214059495617;29.069396385360733;43.87684309637058;49.97124158903088;22.76008370436098;26.267808091941514;47.20636724922243;11.982996521575947;49.16937819494913;37.79480194771627;32.29550938105362;40.73766119159577;53.243738019456885;18.450798186266702;37.25527004457427;58.026930180088186;13.7984183431998;54.60856084999244;18.45461462153308;12.587381722332958;15.208579702474186;30.11227045198324;19.680883062726977;43.10308100526202;49.328787185155576;55.43562323097996;33.24103420017664;8.713430704818776;45.64199462035714;12.201119499329891;7.375325068958269;52.9877160879044;52.34767700725551;19.812204798519804;35.20915307305639;22.39286198992164;22.215727228786154;56.89683468916651;36.126121540715914;16.757705071959386;14.073802960993737;47.11133068522031;33.213544749510284;8.603235373899745;30.087389409787985;19.536039604532267;1.1395451378911772;26.445420911274603;48.85827677003518;23.686900905359852;23.918999661357166;54.95762910560515;36.76121393970161;51.86827121294267;42.77215057725257;24.597393731026113;42.602636300418666;38.073057302101425;46.247724149766434;33.95737682872242;35.8586453593963;26.730818158997206;26.349165009872504;34.58046084050837;41.49360395760765;52.31027775471918;11.08373750892225;7.320745939056575;4.174143944029478;6.700915780231232;19.93254382122181;53.877776380129;18.200019200720746;43.88536423617017;44.216359562438946;36.13642005481168;35.99227492607491;24.227907030234196;30.753516592373497;41.15779274110986;37.76455777362654;29.370599924844875;58.71722840827907;56.41215187942293;36.47301460717154;17.57552917050722;30.606298582659516;30.42863860021954;31.2521114486595;23.720630699772023;38.45244254326687;17.107162330701424;24.974050902415406;11.489806121831176;16.630226956025766;14.968924423185335;26.980638369512047;30.093560424632496;14.32680998091811;14.726826938221038;63.29287693665511;33.90365879040328;44.33823170229428;10.116809843778602;2.8560173425491158;29.862047542488156;20.844887170284842;33.00657731865709;16.511368536283562;47.38106333068886;16.547197919601516;46.13806031525557;7.7488574025810095;32.26037953651843;30.514507269033757;43.59173122594707;21.021205039145798;47.394176844541434;32.31187255559044;47.2219175835632;20.252408572401944;43.29270933644801;12.563349385353526;31.530722730769916;30.05032496532594;20.919937701880727;40.19823256413765;32.16221960480907;32.541508515288854;32.79267645275139;59.20831996958317;32.87241527107565;28.957877965305283;44.56049313939801;3.1927554441496393;24.456028834183563;21.356696685646014;56.02900138049794;17.328604014681595;33.901466495943424;25.99948605946409;22.54942993769714;20.6737085441976;16.119554663035323;11.819088330804673;50.18084532532009;47.166330156624625;29.365706293018096;48.95502173695598;33.24702660232985;12.784057786342593;56.31554213697801;30.068373964686405;15.858573493452214;10.84663296706976;19.273079396216886;48.61580255416057;33.55057708491805;38.750532373966834;21.36568404552435;46.13289914898115;39.94851898556924;35.09572537290382;54.52298249547608;42.205895236908084;15.09177474246806;21.281517007156314;22.3018426794569;16.103935723528828;26.38168078499814;44.41670647411795;18.2001906740102;46.01813394924845;25.304958824581213;31.167798320208828;12.81720417717544;22.52044228640094;27.35768263110486;11.219049065526654;32.99471392479176;55.652261990551914;30.86053947474195;33.793662572209264;50.41567899944947;23.663296415267315;27.955241077758963;4.525943654875612;55.537222906523105;59.98384912432965;3.0675732357530934;50.10075475464542;6.40949078520868;33.107216683063974;45.73990035882908;44.824344834550786;33.90086590030366;39.01178032197312;27.715306308500725;34.708799265411805;46.08372551551182;37.145241137797875;50.98233342032159;28.20307354101526;25.07774885427889;17.983148398738976;52.41684623487801;59.64287093016806;47.625982312130134;34.11689303803603;45.02869301097866;32.22820286207318;32.96009987352163;10.810370833308154;27.92210476916027;37.932599363527956;36.114842401898294;18.244333874040265;59.11431091328721;57.91251969743286;4.61323321185987;11.159864382268708;25.285087278186573;42.81133839157374;10.733181366352749;27.8398078615102;22.10694366597708;39.5261417191758;32.419772821604965;38.21920782737201;59.44848624025659;28.877058644102505;21.634000913804844;57.534496067184214;36.99151959837739;29.71044649672617;33.425588389810045;8.010373524009147;25.942994814003942;40.64767743550807;54.125724500315506;36.19474549845407;11.85017131356738;32.121743306630435;60.41381750617154;42.74508395942086;22.689123438086384;32.82635336125932;18.701577111776476;10.308592745420095;22.454180886459145;32.08896274869441;63.93907251799611;34.20681949227183;23.9559452706833;19.95477428182567;29.525970394892443;31.13211343510579;12.716800511751444;58.40739671899455;10.421799314248732;46.942742416094475;28.215466540328062;18.841173585124043;40.170321955838425;35.84931028507784;14.515319393935478;44.63258125249591;30.045442483106786;37.39466974296192;39.795920745757556;21.940870490353834;43.23224218176579;34.16301781018681;46.53630284980369;10.975093863349414;52.68098501491011;21.797633417614158;26.675142617206706;36.98111067425337;34.549583527547185;29.738685922531115;56.91410119190019;17.758779317263908;11.363471161419072;32.352131853391334;10.48264752932845;30.747795475275176;38.14116264472954;48.952244784673006;36.50072157456737;38.734445297443365;28.577320213646576;26.497658316061433;59.54799714363346;33.18562290063706;33.2450124286446;40.46072548939049;59.134955828543454;44.23463136484548;21.783078974173524;51.787125752053406;35.31517458741505;11.522847000604973;48.729479611997846;40.915908711828635;53.77602285040351;42.84095693332379;30.625600229493998;20.072419421263188;54.605262847969335;23.990929041092283;29.225403645364533;57.877578471357076;30.883641488030612;39.58379038363679;54.851419072164525;26.11765277657024;51.66636488072445;45.30891498829808;29.93488460335481;13.16544043305036;24.515470993882637;20.20963154582605;20.12077557781069;45.445035218940134;41.18904336847693;44.31338436455518;23.66036089835734;30.48123952952121;15.510630362665596;32.30111882842269;57.493872128649684;35.99260623788161;47.49699841298789;47.68100383892276;14.292126991349374;49.1732827560188;59.901867598680006;36.194950191566626;15.540642036262604;46.205057501639466;48.987464614800686;36.93999835882969;37.7515788412894;8.505598292324601;13.724272441574627;30.456246297871445;18.367204486453154;23.351821375896108;11.42393037857497;58.44238546051259;19.5561741340357;29.130566257647537;29.12579980884789;59.054414600874644;21.80814691799216;37.17635439231112;26.927223680065513;33.65677431319917;32.165552363649915;10.532296591858898;45.3646754415083;47.44985388563455;47.04015438488357;47.272575283294685;25.63274959367951;46.96818389742165;60.2131300912029;25.54515744791172;4.667249321805882;41.01912794996211;41.51631400861988;18.765546984308138;25.441628445403726;49.45280194963671;47.92378827200583;22.029227099940226;27.413045460749327;42.32471242267488;14.720666517914426;48.96769851676546;49.03059704914711;20.386878535222944;21.786775334782504;27.3033958369701;41.391542946289995;60.64016156811702;11.79463129402754;12.87944116429817;31.41791327085442;26.06422826391733;35.18886097949853;14.681325255676528;34.39388768089408;14.185768311581699;31.409554637250736;25.926852730854634;25.337511939300136;27.51601551106786;30.351275476662032;30.95947616119752;50.4655994434187;14.967782262872694;18.752649860424878;21.242286193923572;47.681933805617035;23.123296130577852;25.356934568178275;39.123090091316435;17.119241014726022;27.247187136348188;21.972754740474677;48.99391195532457;43.37923797792086;33.01671605072608;41.137209675197205;60.96274754266991;36.69153524626717;61.002927957528904;7.562345045668317;14.966428073768236;58.12678411539032;30.855077342572983;17.61349606240207;56.197283782264954;16.614335028578267;6.414171121310356;7.829185147768798;28.309702106563137;16.627772590970817;27.791494151318766;17.0494675124114;10.373855992435002;38.76080027425033;19.725012991174435;33.972238295828745;56.99016863668305;12.911444045476662;24.71560859798341;31.53716048202815;35.338758667963624;20.85299213616141;54.749996993640345;18.662211736314674;48.6475168210157;50.7002280160722;4.046907077314021;56.90611182379804;32.57332150423294;26.89606135027279;38.82678942077492;61.85072618491813;18.11684810074063;17.743824821215366;54.029445840850656;18.559327861482206;13.085407725207327;28.35352028019795;55.04713099865238;38.48136765310595;33.03926914718679;22.00315490864522;45.428471089921324;50.95961467553842;24.34164774333974;33.01961688447385;22.79415470389189;36.68275624670822;58.00634531117936;40.68995480979826;31.586036683354152;21.221911256251918;47.30106761781674;45.05491012200114;44.00387401208179;7.418369607585654;7.492433825390564;8.804616113900849;48.45140256624597;32.330024325018385;9.846635307597971;24.005741266510167;31.871145451523244;26.878679141432333;10.716035474857211;24.23641568193933;35.69122483377455;56.563941548853755;7.420609769668915;49.22857472365746;39.91880384880165;46.24193886738471;15.62092720647258;18.9317399784536;30.756357276776956;16.23556866054645;4.443269020345507;32.69867812262839;57.22298495157151;44.881976985005;11.85555305835624;58.79651994589993;33.1042085008347;17.868893627005566;35.12287541184715;12.957137550672396;27.887362842105464;15.698223322710643;24.608436149341166;13.984955392013628;10.858624433039227;56.70157888375407;42.55344691143643;53.577676495731474;43.98503378694612;21.123205292325043;33.97950314111802;18.776478663496217;25.011670548498394;9.969499135230997;10.841422740090792;13.967260514275686;56.5732925228758;8.665547566379281;9.299181054928303;31.49720530173443;48.3082840476353;54.55751377590484;30.326103727364053;35.98415394808371;59.27752120408531;16.564923781403124;12.721303708804871;55.336751937050956;54.78527748255176;58.64147320085168;40.25236263526029;42.01545964964085;30.34215095412939;25.63170752552535;20.44839442261512;52.459608982378455;8.491878659396148;24.042507495293485;42.36616830230611;37.62905610718864;35.50016110288434;60.25298744757902;52.01734010072089;47.973240773150124;11.69076852680811;24.993343502136664;40.28797571883262;15.854370127306874;28.995164467040052;33.65158724425566;47.01011657744757;15.276889291489546;7.569752087121969;30.262103021391013;31.535268412348323;8.483706395858961;54.52922607777768;25.599704140867118;23.687613248795888;22.61732713852874;60.65205790877811;46.13441820126346;48.06751057242851;26.99704401163282;47.70221799882996;40.608065802257165;43.482571702254475;34.263187184221486;18.627383152106297;17.286604605168808;40.86741804869781;31.941488483327767;53.458849306646485;37.51000057476304;41.33176184672017;3.674586809384612;42.6123640215144;23.977139871152627;37.70928380086852;28.174923134086587;26.67827852839138;41.67381444072835;41.21537099442456;31.41275680867697;59.65020853317793;13.535764103357758;6.662147017926018;32.87622531368452;45.243230636504556;53.81074767738549;26.070210114875298;22.066226690886392;2.93078197240913;26.795232072121927;48.590367312381076;26.880762437061012;13.645447172304543;42.171949729331104;59.903493250309154;18.917467639426985;13.20830812365857;11.744090105372486;50.97702372387261;44.71918979722599;38.509612202364316;43.87915609941989;37.6480171443472;37.931295423394644;35.9631524089702;12.501145692141069;22.97890936484317;42.45773736575701;50.418982875521806;31.525393350983702;28.164474014208;46.02226159682468;42.420423381321235;42.01864052863739;31.274494077455557;17.334851311101456;38.74000662920826;10.837663399108857;7.960719751887221;21.797382362316846;40.19671978886289;37.80131502619351;15.62357412841955;30.41528317747091;27.156755941753342;34.73172661870027;20.45257514237155;7.765279810492558;19.61117640691222;62.53991810659209;28.280457923378325;24.882567036700003;23.256370911596356;35.997663055688;15.75003432865011;50.796730010937985;38.74085975466137;25.053811120489073;57.373276693707574;47.19960695005234;30.330890762060132;6.781145499449602;26.96496893020295;57.41426867125256;35.38460272039888;28.001324256736453;32.432098399861914;13.930446052085511;24.037304768123004;58.41465117033223;41.84527199074071;31.597680019290888;29.108650741569477;3.596521772642277;24.35618216510119;49.56016483985487;25.290405562276455;2.922215158795886;41.69182232960994;30.56201506048791;19.1756463559642;48.83752164904921;54.140007494959335;19.57886572050492;43.50815837261708;11.123703454170073;62.96732659000807;63.99503393695518;48.30219584737196;51.04399817307033;40.95214081233772;32.754810343009254;15.191348889025674;42.20507143398216;0.8806326123311825;8.78889480254101;35.4493597270934;30.270057174966052;30.235138699807376;14.24741996416044;58.592933768817424;52.71468956074719;40.343885697388465;63.491234445840256;53.675170377937334;27.718713574441832;36.48793740667713;9.498175666040453;4.8048952045043585;52.585676447384145;15.67657621760496;9.271333491610177;24.933065609667004;47.23760898602276;14.387809788089148;42.70321201887665;42.113704465178934;10.370990201029214;36.462158568244185;23.911888311073614;60.92519073006207;14.055554945456695;52.2784138879801;24.095507315448508;14.796868668517934;53.73565904842496;18.813454067560922;51.41947674470704;48.84590298095101;40.25889600594835;36.92202581297635;50.06516632081738;49.01585925560955;43.50495041648218;44.17814292617606;23.075253398562097;57.60724136326944;24.22634830838508;14.471917713191827;8.209883042229634;39.085040811836166;17.08369811232995;39.57475825364052;37.642921399863276;23.29818500490549;16.36873406881363;27.136566764839003;36.19833268478219;40.21879356171237;14.625123071791228;14.043389588321256;6.529224248322514;27.06355749318766;32.53157989877149;33.01782883067389;10.590750601269024;29.619027422838638;56.3158471679658;56.78082649959287;12.191498100820915;34.875477912505254;27.648456835905662;7.759888594381154;23.50404908569526;9.733012300776752;47.33517200618877;44.14259679302024;38.64808832436973;52.716747627443596;30.533730478383955;24.97197316871915;9.958817267427488;27.52192641314954;26.08511266218822;34.888646414373746;34.96244732621918;27.678964693491768;26.939403233922913;48.836435295014375;38.674597577625796;32.67100313511308;38.79867519403262;63.46969984422623;60.68343067099797;31.26073645432483;46.14557285543955;43.19072266984565;36.26037739729553;30.55668271940313;12.069500914494999;13.953208968508974;59.24352293926047;13.755891842560958;22.938266467660267;15.281414947781093;53.49229547798707;31.37086658207825;25.590511298668698;34.0609198779702;27.075491893535514;34.51301539691776;55.690888760811994;43.850734859295194;16.764356675288877;7.661548461332281;17.038560652676875;61.998913247376954;3.1926954259070968;60.8944506163528;14.204471412706983;49.707547530638436;35.39410694873856;39.66213760928541;38.30213177371243;49.06247616495023;34.22752655023532;9.591100282796415;50.02973129190622;26.92797084813325;36.961822786018196;62.093613520524364;51.07713489265726;49.479722342146786;6.5760441580569005;16.749288691972918;55.25445840700466;34.593300161081785;19.31857175183562;53.49978872070568;45.53515320162121;30.69801705303253;18.475853734248766;37.55227296152444;34.817270693413015;36.524896790866514;60.07262476113527;55.75761767564896;36.24686078473674;58.563271900805994;9.648588334835233;24.574744326164694;38.70593264376006;24.21748432470862;13.352714237553675;50.999167065030676;37.21413937795746;20.209382449421824;52.61503382864405;21.97204718683877;29.79559321295098;46.116476859512495;42.880958001946226;21.0895424540319;50.81483924676911;45.091821805439025;25.36523106270755;40.601162088334796;22.77495400312585;20.568780970319377;29.418411281238626;53.541976397582154;38.88098741046674;17.937645167559005;35.559840623698605;19.35271408948812;41.43266805571214;15.642958242443258;15.92896386399944;10.82953102128524;55.84555556812712;32.82110972731789;22.52853629275829;20.59666024838079;30.42749547594607;34.559164586953614;43.98797819209358;39.59678104913116;19.697055093681417;53.61973998272654;48.47991563339038;30.533970184866305;36.17575075138865;29.64523473291185;46.89232044077207;48.18248027654738;35.882627093308884;31.049838499329766;19.313302549502506;52.42999838731196;38.279236906690706;21.426485589726074;55.53726563996213;19.345214877956824;35.663165554678365;15.329633382158075;32.4409399811742;24.042668574598498;44.11112801590657;41.243016510502784;33.84315451658358;10.677995553187227;34.14894483527532;6.970110300910607;30.83559521470629;43.703288393247966;48.14178591798826;31.97922475943479;6.818764956726047;27.544004604302856;34.03763386645199;54.91190120915014;33.063020174525825;31.593237392432354;54.06157863080439;55.39094395431246;28.271974214316728;18.08110129163572;27.952567419870533;31.63977642583783;27.246254117105554;54.92167036005945;6.784409688667205;10.631300570067294;24.47611156968051;20.46743658969429;35.55070760011107;32.88460648811;11.730562693309833;20.47973447973825;20.638075839663124;22.683936999445944;55.21531224537294;22.3488071367519;48.4674484326912;17.80807029449227;50.65438217871542;2.967263907670765;4.451152712268461;19.91563441806378;27.31939429717966;32.878637582500076;41.13859161134988;19.65809238562694;32.9766931084147;53.571905691569235;26.68480499500002;55.44742579750722;25.235528771481977;44.25896868143862;30.07054508684795;27.64338392817923;8.421766066203148;24.8170268148132;36.79124081587495;43.192831690291605;27.995414663247022;60.35175926097957;51.68063474467605;22.109968314906425;27.979652651103255;19.971006226211685;44.75383756987333;37.53849436131941;13.56595928937916;43.03406457213599;30.895782039192188;46.17442593805227;25.50594627897077;51.35392044127481;31.025576429466312;5.4538846203593385;5.8416078418952875;42.323933222907755;14.506739736931737;46.74014989832682;47.277952323226074;32.22609773362996;48.58437177848129;53.451607844033525;27.52285215486487;23.07506116264808;58.59562432431195;47.731236081658096;55.47487744531584;17.57804909265642;36.20269268019804;23.290963281755257;48.339802641606056;61.40442032724056;7.394224148729703;23.077401949017506;48.086859073826254;43.441313243016445;32.22813910609833;35.83279683933157;28.103479709862874;9.117229811954685;53.9828962812668;23.682231074381672;41.07561298752464;11.219369162636003;16.125137804711752;30.176004825050335;48.240625524846;31.13636966407965;43.687608136581424;16.466974532991912;55.751628679002565;21.883796834752246;31.20287321248337;44.65874042890754;12.23419942710753;36.4762418989216;46.71162708995754;37.117168194824984;56.41014661442128;21.21287079360034;15.682201409707673;38.67309866510324;20.301432104201275;27.676598015999115;57.015048628536455;62.26059594149689;28.23582402179215;58.796093877647564;37.73138419128858;48.4472890339084;42.76555361228927;4.484026376003055;22.099821099685883;46.259944857320484;13.084655482423424;29.425963622461737;24.740964995423983;59.075088548466205;14.872328945480138;36.817036720898116;29.66048063393585;15.030185214077358;29.892348996067774;44.04019050130156;26.006199063011213;9.567919444510775;41.302677921422436;60.113955422654826;54.79625132655093;24.069415236172865;9.342575221796332;55.95286048685737;49.94052461953604;23.78013617735719;18.709645526589725;33.40994614349631;28.082655078330372;55.97676695003637;46.358151221039726;17.548273407494975;9.697306575863655;24.724304339170356;30.23552975923167;37.54319521719176;12.136507863031941;12.344607233700623;12.412512039288002;36.61989085823914;36.47313089696066;31.93122717793958;52.946538906027655;40.863738953224576;55.30975235407097;56.53018755134938;52.51114618364382;25.588292891698373;11.683167114057587;7.295077727157185;10.531928617272467;23.932268554749104;21.116552652597715;19.4483234367998;35.43726538816298;35.85475197799204;16.03562076002827;18.559588383590146;3.376016599155543;24.65878836533074;33.82763268415257;37.73876777246175;29.231835004317748;9.19375252664523;39.05643922524843;15.204217529625998;29.805016251555482;28.286659505218935;15.214310384562912;44.1302988024261;56.576401106281565;15.538435842138266;34.83631924090732;14.812003861214658;28.529172670818244;9.79660841799446;28.13951872170531;31.661806419450457;24.76976198850919;12.925328329070792;10.651211548144568;41.160689054175165;47.989068971103485;36.384082558267856;31.136994071942286;7.26005896960831;44.879866125926576;46.425506742359765;48.926848323557934;5.123656606431088;31.427311070763906;27.233536338444598;34.57958352211401;37.832321577160116;47.08314439553545;6.8338233451434816;27.269840134682354;32.320517211219105;22.812201839344006;42.83256979287255;16.58728055575731;25.62466936800015;50.068021239546525;22.89136177925126;30.947312077885943;33.653816182789186;26.794739560625384;26.058300461092205;36.72035421983663;29.276888353469044;30.76471515576706;53.761691024268345;28.759929105559678;11.131450208223535;34.07766928229557;9.20457096698422;6.651545961956267;37.01689789763816;37.047595619725065;59.078458988741886;48.76007910495981;29.064379426909206;20.493984463706774;16.618291161130074;50.18651706428207;37.1636630917457;31.437589366680534;7.427249928361597;42.444133961953526;25.934639956405547;20.26076757567007;45.259586887506046;15.866435180579376;46.31231474410195;29.89436582587711;34.04527042394049;43.898512627769485;25.120861536705945;37.019461223045745;50.83716958794541;54.54265502755597;10.772462842500925;50.293137668104634;24.69043817657542;55.43022607501964;23.946256680774596;9.765513348107335;13.007519259030841;38.249754986727986;51.69343874074822;33.81860095990643;16.91007531810227;44.36561890201432;36.97330548901771;24.01888699926004;50.42556841090991;49.16353568305718;36.02063416070234;7.672948884032957;8.12458683966135;26.36838354746611;27.413833338470024;23.329883380717423;30.005986321234797;46.55308179884004;11.802139893716122;5.5291903115411145;43.70416150201714;21.631077437354307;19.494153310025517;62.397867354120706;9.537159344509394;44.523742267888444;54.406790702124376;50.171480892273046;52.96133404190368;56.17567684174672;64.78921602087671;28.32918755113167;10.125876663090336;6.659537848946319;56.35490360840231;47.62620431743407;11.752182613115805;16.151670333163857;54.147507009662014;50.187143251233856;47.11383225151133;20.83453955113853;58.02691774213825;25.739485166011637;25.503687283191564;20.773766186429555;26.88141872648444;28.315365896041623;33.21921491740445;17.65955202977661;23.039394170388544;8.957808888358427;38.74457919929767;36.15257337336478;54.53099319532525;1.8741544346980308;38.26320449310395;35.95706194945378;24.788642006476813;32.828316516719084;38.686787061116156;37.196265951731554;28.932451535471653;17.727860883348868;40.75266938108973;31.935375377969596;35.92716888658946;34.20807143302547;40.48034035632858;12.931456478458477;27.949508306192495;43.25737950860911;12.213731123894215;52.323097505487155;22.182504892183022;33.04286874948859;26.20123599881855;56.31879878175214;11.63031655589896;40.964702766312385;14.557807518794712;46.018112518539475;41.46215869661256;51.55754796369458;30.398529877288215;20.048269971108915;5.9768045131485295;17.447516086217735;43.537934643713214;45.36061970485303;27.900828203599577;25.305836601832198;32.78343400701953;15.418528297746596;47.49479539036893;7.332008616631875;51.72198255355629;55.474845363623395;20.983726366716596;50.287499531177;28.087872183895307;60.356445521620145;43.01110020704117;22.584684274614546;32.46649894297337;38.83275277236927;34.96657773506109;33.76878445934117;26.34245577931076;59.13191671148303;31.06607222262849;29.85095451468652;13.76950601214501;19.672905359337978;59.61742252699711;32.419108092134515;3.4958527082298074;20.792546662989942;26.071600298046473;18.719355766571063;18.899363042807643;56.01748368821923;11.652942036714968;48.2465105786159;18.311421113920513;58.59100658002728;22.01934544252247;12.771430079084494;36.41683825727781;21.13756894742528;31.737165607218657;19.2099381487983;50.59339802047965;6.256613731431345;34.642770593785855;52.03668017930113;25.060033366622417;51.47589324476837;23.730980625332627;36.718199003435664;33.28735226970973;51.600255777207224;18.89486913053918;40.962646337270584;18.077424064156894;18.742078574510895;17.735003301181067;28.569436874039692;27.701128292864894;50.04099782394813;23.525312352407024;27.357200453780422;27.690011422195635;12.235464896136085;32.98146847216594;16.209114659301957;56.5216010710152;48.334563295490284;47.255504547560214;47.747486848505375;16.58336817079545;46.90108067618848;25.70199672470081;29.797739522611952;37.0692700207845;52.866984308414295;33.004430335469465;28.424204276526428;58.99197268811999;15.530798876311708;54.86398288757232;22.091082157960273;7.7846507166975725;46.53250399348065;47.01140340487687;6.234067487024595;53.398451900829414;33.7972254236224;49.33612264544997;21.41062256838162;21.64649955485697;31.516762445278594;18.9257836871407;39.389938350017616;33.409087235075596;32.442998319771576;28.87138865947766;42.462138427031775;32.94853593518456;20.96532736510748;34.23115720127809;31.76962488819963;29.17723551484812;6.126260314839411;59.77994238253724;17.457937596866767;11.803845030498023;36.0130890434497;27.000056002773526;27.098679828096575;52.89352907354653;38.47995761874238;21.60053550345461;17.554404827432943;49.67948485641128;47.68887802430732;37.19852690361194;57.854619889299386;4.473367265149122;16.60159504909238;6.873223221276568;16.801694678423964;35.026516367434326;23.357238246769214;15.0249201858236;28.105405712546652;13.889712965579756;28.184922875260277;3.640861222211955;30.11810961323984;30.272831214066663;13.251774134737168;50.81246740863008;8.757009289871766;22.507108871040735;48.08785162620541;10.394579897826114;6.876906609384359;46.10994965121094;55.735895134445585;1.0671957506169791;36.26115791455868;8.982368733971217;7.326496570000499;35.01999544910049;34.75764516618171;17.445843044654744;37.670477852276186;2.066933419407348;58.57980472018648;40.991771675914734;16.03295010317503;26.893783694567716;40.57431373832302;24.90706290207968;28.07954818330333;54.796676534135315;23.364776020528673;50.64815760595715;34.538019125037025;53.145690936740586;11.251138249991188;38.86902850734839;8.42570882571524;46.70281841282272;4.316908513482677;30.389416718746077;48.77022182456465;48.46887946809893;36.73903028574982;19.53868258010416;29.78784495728104;28.638396165270564;19.17229097028968;45.432459334586234;7.572698971471121;44.74993273805636;47.1040526692212;41.580604410339646;24.210675448588056;50.248460439471934;57.05057519747893;43.786914894536444;25.763984628493695;43.06363768128023;13.966938426797139;19.12891964352268;20.209913977513576;35.72662424820928;35.05408088509125;50.788816644327746;16.16208320683341;19.569632358822595;30.257596285820156;13.889314934418714;31.02925122860334;28.221261912887154;59.03096119202066;48.32569325273989;64.01860834771469;38.32790777496102;11.384069107261112;54.95383519426049;54.45138872823737;27.89480072135193;27.159049819699895;42.46772587367716;31.939712244279644;41.712315516411415;56.12380392118865;27.881309270825646;19.468432058319685;13.576975491016533;8.787568018516067;41.12315961852741;41.09930913971873;23.94863297073729;12.058748876845296;20.39242987108739;59.302498613022;34.053419270641946;34.4619863368636;10.806691740522007;30.81299509970464;27.26034406736504;
31.25642254777826;0.0;32.92314028703401;31.188512012544223;5.519686382149855;20.64872689919744;10.309225534109467;48.249780677919226;19.120597040869104;58.63103779546869;29.48524668376932;18.833198324049096;21.849924608011747;33.270758136354715;39.80253877435151;53.948301450972146;46.77248770296601;30.90793404730907;50.503355147635446;20.00819544149181;36.795912198145516;32.27996290828647;54.20036118391068;37.25005944672534;51.34512416668879;58.87337777411824;16.80084967678832;25.777136666501193;62.10362747251468;20.727107617986782;48.98050856753357;9.252170859685249;50.385816674794135;27.513760558403987;35.07247886618314;39.936416281873996;15.643016086706325;62.4733164559625;44.96351322842368;50.61895038243249;44.49359902687847;35.109579466369276;21.654825099255508;46.40740502162141;54.90034523216424;5.2828804837603345;12.130218876592567;42.393235044263506;11.428596220349043;58.20821389690369;56.123053991817436;57.32900592203969;20.800303254986854;19.353388662338617;48.2063537866608;49.13421770111318;49.279784909456986;44.73155942753045;26.925397492911074;15.568779830449223;48.753488865101154;27.864134469256467;61.94962028323353;49.249563478413044;12.94636176638847;57.49279979202881;14.639569989775516;41.91593264118853;29.71148353293929;24.58076575755141;27.85063505543651;32.77131727879961;50.07030146231001;17.874132727110783;49.396348010893256;54.47422735589463;24.14714737415264;33.187469212896566;17.598703251026997;32.995796261393465;9.74490104902145;56.078550203270595;4.961833217844933;1.6008925970277894;8.753192836137664;38.515904853028815;26.952423733969756;53.03296585209127;15.837614100996944;28.140773059491387;12.130738725318023;6.998845819857892;20.717288233140305;64.18636091203611;22.961738866146646;18.57704760342682;6.476863199919932;43.419807189770886;22.936299812305435;27.720165903107645;49.58843346350829;21.292539755349193;50.91889243326896;39.66329467732402;24.512777959236303;34.85863410186668;43.29864289115619;38.7921395513853;30.752302853461195;40.51118633089928;32.10159584144388;26.68534670243416;52.558382810406826;26.425151587343084;8.11381485086246;35.943228606150676;28.069511090081814;27.186940617940575;30.210734073224874;31.233897350067977;64.80064226977615;30.418123914972448;66.31465260256164;19.4139545361075;45.54503902421443;25.741692286616015;36.38877360524588;8.143611770956987;34.916708141767536;10.507014913488186;53.499697019001424;33.8532846845399;36.913844676489056;6.543756317602943;60.346374327182716;59.30313948838705;12.018586205530056;63.43455099926511;32.057489518474576;38.06200377608363;66.17186380706171;21.134456955373036;12.444681938423232;9.125565556652637;47.9532866171673;15.261874981577346;26.960521238458377;24.17654394425377;45.061121267151364;21.991633462482106;48.43448559097158;28.122528698114298;9.433739729087602;51.74760255198641;37.839965307110056;36.9017417380449;7.6227977248264605;56.21881139527868;10.81085820433664;61.558806604781914;64.59413681592926;23.959928190591828;61.877464339499475;45.99147844097397;22.72059246857472;28.916367161151918;61.816707639121915;24.288689029873897;26.393109609911804;9.699840893216505;54.659625703368114;27.449699281590718;62.87489673263888;14.599895930646042;23.2462988087699;63.644287406708635;34.62737143332087;28.991308317740387;51.07968096268642;17.780439645252105;39.45949403204392;17.381997797235236;56.09095176059957;10.359859621162338;7.14606879419134;38.13238152767417;20.8405196078607;39.30468961120111;33.7505140835221;21.91014393760665;17.10075233394117;14.015415739596355;36.846894349896324;34.492458098457135;44.60586044818664;52.1217990768834;60.64373696492193;14.954423022578931;27.4673532370745;33.53446328082908;57.35413317732708;35.88387829660706;55.72511035305735;44.5097297122333;7.587682017146744;19.276492146395398;15.430710788373371;43.04728438168769;52.31563363655596;39.293495658291015;53.93262154243738;41.603184926999035;14.441764424066138;20.902494363597217;44.84140953484005;49.5020226340196;21.09791175780263;28.68641682754101;17.631777665380955;36.78039172941681;49.26017583562354;33.11765603263427;37.85085089099579;16.729326677394333;3.604054345045654;26.48767764486855;36.986165516305405;52.40680950151331;22.80028420074936;9.582201101371938;46.81437954446341;1.4845770916045549;40.39052881315015;64.9187480994487;61.353106015578405;58.740402856056456;48.37331380148755;39.802524938912285;28.79954437037278;40.308872889635936;12.992302768124924;16.68972744818997;35.377703613877394;4.174156224452758;35.912832901983485;56.95725698593882;27.82727684296236;29.71870073435895;53.518032204308966;18.86657269565265;30.336307588742375;15.473287529598323;39.90273126994223;32.96392464999238;30.530970263043212;56.30488307674382;57.2813787149177;56.3478746155573;31.110042656330176;2.9350891876805685;26.162441927647652;3.8463345677739933;15.298449350141746;15.382536752215193;33.33695155891004;57.63670989689486;16.213528689102226;61.471752124775946;62.364011930897036;47.99195405064387;44.32067062528187;29.78596667108171;50.383096303000784;38.79241720307498;30.71012603065379;49.18053633981372;17.997411862046828;43.777367904508154;17.570091332976844;21.228327220562175;18.594590144282847;18.842053739859193;25.296470021764925;69.50437469110275;23.0897145102778;21.452134765206285;61.356732029805244;13.736960241132794;51.422827117967685;29.128027431938612;45.97502078784288;39.262472963816194;60.81923446465973;53.57160999187767;30.895858593273516;38.42339930310707;26.226241238002896;48.63624272923008;23.075826098625107;25.312136939972316;58.00115742116738;39.27803855611269;52.36324508494925;23.918489293376265;27.599587200341997;27.6554113732289;21.724366268218017;50.07900133653911;17.980851716630344;65.78452225762818;59.507373207480555;20.620998305889664;24.315797095596345;28.79762921015728;59.17760720274671;5.019483561162629;7.038818244639926;22.29537189206986;1.7488960002542024;25.037018283291673;31.891549041367643;20.10273046243578;65.75511670129823;31.727594832210137;57.67809002912154;60.07220550376293;45.20399390814756;50.42814298668927;26.515940146636744;28.91860357588962;30.22642393182824;11.557002985928092;40.87206790831841;29.59462162256275;66.04671682674527;17.933322282815354;64.53199977789568;42.34395199382691;38.576197536378956;34.214067125456936;63.003497149289586;46.02597362258451;50.92627152684754;27.202236763162716;52.17402646011747;61.95717943613347;31.172329862595102;52.59764772760785;15.278079733609859;45.74802518450257;24.096548674575097;17.470773827394844;45.456910155057955;38.69996786300838;42.59731314766722;25.95607420003772;26.068251429218254;49.23528232097807;28.272145792526157;48.43315796136135;33.272896063857814;36.73401278666363;11.282404197595074;29.525232280673553;35.04903631404623;34.65242904499596;15.674978214092494;29.076862948127346;60.005178389285284;62.28712973010628;36.994438110771526;51.317221008176915;19.736138901234472;62.67844408214202;55.36325717919946;11.879006193351863;47.2150087276417;2.9546746061504425;52.41344329318525;20.92383622261739;9.486707102950655;35.637939461237416;54.873328232077775;51.27849093279328;30.450185898602783;60.17789743760207;39.72469213409918;35.083515703471;41.3687750161552;9.462520335152561;26.744421475233644;63.24787910759504;49.28992641438325;32.815904688262776;32.55309119572425;32.70410337246877;59.14803265658449;25.06337892033103;19.910343034627953;17.46081704037297;54.0241359480359;58.004520795556424;61.412180230884466;22.749838231860338;61.83990693096923;31.145851629379116;20.978756662391884;31.716634135572175;32.888981676790124;29.524147441648086;14.252614820434218;30.524816102738875;37.273754034469576;31.10856123997908;26.938289561966187;40.67774951935161;47.46564183234779;45.428246720369934;29.32107630648869;34.89283095674381;25.298381554940278;30.99529332809264;63.486815005282644;27.69774764416422;56.431400060521995;30.015575523733485;53.82805824197666;56.114172709053555;40.64193458485645;12.995263455076344;28.890147737504133;44.79772571720719;16.13954543952523;24.5997659023939;30.25387493627706;8.674319555779691;36.15722608797345;46.794014367427344;52.86037249117814;30.52798937635611;50.57486394678334;17.60253144389132;7.1711548596767765;15.479795453033233;24.322948162902566;53.829736413733855;30.895764532116882;33.35610958528241;43.77883578661503;52.85689813493731;55.52187214334005;29.13092260179672;15.029066907818617;5.754350942356966;3.5478065954000733;18.537371589325375;26.994077956530152;29.233416061266308;43.521672086503855;46.5304000405159;57.355683122891286;29.568228065456243;14.222061643032715;35.8719338564969;7.384595150731174;59.51960214830791;47.27125050911254;48.71254839337263;56.878254259832076;57.73290642437622;35.384753771586;28.28385271271427;26.909932403178427;63.34036736510831;60.63518182488465;43.24599920546436;58.460282286779176;34.98764103104707;65.22399706843191;29.095740144852293;14.961688015875605;42.74195513155888;45.52966850763205;30.90681497590145;50.31433285704614;31.37767999608286;22.24005437892799;44.677788116206024;18.870398973094684;37.33667437964463;19.727163334480114;53.0360053261833;37.07414331238484;35.255923719728465;22.727546463983273;7.0323099276294485;19.59115498773197;22.976878117094063;28.56955617090061;27.9434508366653;40.1175754337328;53.84103000679338;46.67949424938529;56.05034259089266;44.50689059001134;56.43694012641106;25.424385274979517;30.763956680846004;34.95017365372123;67.62051227033047;13.685822897930944;17.314954774858066;51.494910899142795;23.821933746243204;16.0320701895583;48.3906267562883;32.593784381885094;44.287973608216305;26.22657276971872;40.44794351878057;46.53920587671541;23.747727898562747;41.56384416330565;17.879866313247433;37.895935836385185;34.942759740416136;57.49370221147101;40.25085797813485;23.275140021758723;51.258683325611926;25.20603074251593;47.954750474022056;47.579112831784826;35.728928628359114;55.25800251620184;48.07022470323744;13.442112171409413;30.188564993505363;53.51181370292594;30.015809513705705;65.5112025091054;37.46188631032668;28.93703686543533;17.688926731524557;1.585183072502597;12.102765061667828;55.78545955303435;52.35747366788996;65.16652181570043;48.28490410476108;34.69563607434825;58.89917277334435;25.225405446378687;23.881246609347752;64.3235618808234;62.986264349083406;11.445725479072625;43.18113169718608;9.547104095526;10.45116456875519;56.87091112118278;40.02806920063578;14.638092934592217;30.881387899373987;46.605321235473546;40.120804259544485;28.520754340768427;17.53021696411577;15.668049879930372;31.876113470614495;25.524157571495575;47.07308604630753;8.290740220982235;11.427736343499753;67.71925192283308;46.18297126565692;60.64617056476509;57.05792897893318;40.03251462014103;41.600293173625026;40.68687905405055;38.89576418644735;43.319212705478336;27.73187253817651;40.01217207910627;9.574903789280588;30.457172312661392;55.63019242288114;48.45494402767054;27.448274193642046;25.30215492215225;30.325981391349707;28.04523645388984;29.24957558905099;53.32472407258935;26.39902581361914;41.45649951434133;41.190599006981365;48.55944510006295;34.12492376605849;30.08229844796192;33.7019364106421;45.16319016680409;52.29587283913013;30.714332024801706;58.926417742754865;63.609809326071066;36.325288007896454;36.41966670425425;2.710314303419299;27.135171390906173;46.68794628559816;30.829199432581607;36.15906819313169;14.770534077636942;24.3745351719393;32.00172492434518;17.545177254355583;16.915600651473238;36.95779729908455;1.7520914853100045;29.815378244335147;19.734428613709618;62.2208956072389;48.276357320553856;44.53007109314349;25.49609020734345;29.199882094370178;8.662499671180338;14.013125068172354;22.977465525140932;31.1330961525916;43.8008700884576;15.222195453904568;49.587687326381996;27.911754436935382;33.92334381951362;16.83578882224195;56.39814674931392;20.49765168817331;53.664510450811434;9.690524339218708;43.66872301875105;19.972496234662312;57.390971067468705;31.71742283616531;40.208496800740434;4.204050812157487;24.858487691383683;45.29274646872311;30.136895910264062;20.10566055418873;18.017087191048915;62.7525521909572;48.273855936631456;9.45748380491648;45.46164772719494;32.444315015132;11.19217219037556;40.783289981657845;59.54484723959313;33.39320660163878;41.6650007923404;7.530028404794794;12.96514749939791;14.032588671751268;16.107229106126752;20.95672451128504;48.03841110279142;52.508357252224954;34.13480835071094;52.14832347808443;49.754069318351206;22.071597087953528;67.39282583531161;16.00600114996641;25.4128344756672;32.08603499810078;30.958379303698006;54.58054344287219;19.777097113325635;25.80815286981412;13.180594728358088;59.91897002973651;42.464163749305264;19.114580185579786;56.27216712590306;38.40662801440802;19.374354469498787;14.052560345406098;27.115740723860966;36.22744788384328;34.06394201560523;45.14075735732558;23.685621027006583;54.426892097457795;6.150597592336303;10.625721530124428;19.86940201023859;8.941886444147464;12.628079809622783;21.430432542867237;30.519125228261437;53.193792905798375;34.26490946245116;8.433635974228674;52.06850625046039;7.656800783107162;44.53060332058676;26.865028871576765;54.36840120114534;63.18841856602378;32.49508078129649;46.3177549282765;27.75904006887341;3.945475840282915;38.70832608064166;43.87362577054241;31.826301095898998;45.85772762294442;3.803181105969278;41.55853999289233;51.18543100949801;22.521392585520008;58.1686635040728;27.765789299813783;23.326579785404427;13.482932467705231;58.75838316586363;62.129661673718786;59.61809602056042;21.859548229044144;52.47524631451171;23.82596907904688;20.498076571390822;26.17997621276669;12.532994218471071;42.09174060148692;35.54052026838842;33.192893244034;63.39998378131337;62.96705239882982;26.643190060414312;30.710784279164606;16.113343162385554;42.06748149549489;26.296320035963788;23.45269111602973;9.276103909348999;51.98156443655004;1.4138392535603865;32.95723056574645;60.7373964464067;11.883601056792486;38.56646415199223;59.818570189427824;37.068328413266535;20.239038635655273;26.52119824882901;23.98547756855684;28.441246579681977;36.97497743514138;67.21680746958474;45.01990413274253;19.474341326860216;25.108432271461794;59.856707617706384;40.09515711821935;42.338592158640296;1.9179355871056705;28.068740312105366;24.250947191910516;9.471247028077691;36.700303129124904;60.59774795821727;35.54227206869778;38.53442093850995;11.849176085327159;44.3059078386329;10.510947662265165;24.269179086567764;60.57180404683118;30.57198095584482;54.07022863050562;12.279830516680192;37.80546562233176;38.01544090525501;49.99013969000887;33.06473735165712;50.42899771010783;46.298562723672745;40.28291377904169;36.746775194374386;16.27706998991074;50.96838766153009;34.48325852234213;53.564926921577865;21.992478328258315;52.278490296209064;10.951020786647913;43.666401528329516;52.147488707481735;22.800476890460814;41.990249176109074;61.19073954194083;21.2532834606537;29.339225251106722;44.90733575838103;22.287874974499406;39.18613629001588;29.918451961801004;60.70534613034549;44.75295788740787;26.759201605397728;4.938095917456399;43.851362486400944;56.27787719403546;35.50985755195831;23.248627518164994;41.28234161659751;57.61319233959553;35.94204188507593;9.486081750791792;57.32945045460201;32.96532581137317;30.94581246366137;56.98935515563224;40.085808235072676;66.09887370545209;43.79964614946559;24.471308974615397;11.193116650487289;58.405178869201976;28.833251481748864;6.303800466092992;61.91644594476955;20.289929966211883;53.618769454912574;54.71281331945376;9.193296310776025;59.622802606548596;37.97364421074209;46.524405732841835;25.0162479099792;42.641092943073126;28.3543362207593;13.37281519804926;58.23251502194566;52.93869066774461;46.21439547368504;16.85867985997063;45.4946641561408;16.81979830778575;25.352123601541575;52.932096232499894;23.491409355081615;60.70057043209008;48.953329092599965;25.882109572492183;42.54132633010065;62.23040817675786;35.556774916804265;19.165074001657658;46.76160641573241;59.56721799280731;30.058014636356997;33.79273051369393;30.30089549703447;18.019689869571916;1.9297868853706923;14.611789678795883;34.60943522921757;26.180066622846272;61.27991682168997;15.922957760294878;39.30252663522628;32.024286039369905;58.90925649092691;9.761336994653684;42.77155108079062;44.613898795139974;33.50434724015239;3.8651595068599773;34.47443087200319;58.71999019193562;50.2899993174737;54.050311876019364;58.119120559572075;16.939641664714244;41.628298074185;60.9617204161118;39.49570328028512;30.17975275924236;40.37747251146828;51.95820997082802;25.115440305209177;5.911460671896985;60.90397862078266;45.53783062412662;35.35059185395515;24.166112572742524;35.375664813576726;28.51678202568133;49.04032630799002;52.16832827086878;15.361056341991075;13.751208191615872;45.422665431421976;46.662218025982135;57.31649810790375;19.518953978657265;18.377847125457624;42.76784693838491;42.13363366419218;41.45268356636935;19.071010875428243;43.90450105924556;37.106161374606586;6.298759868839212;5.489695153703422;6.2249738866850945;5.616353840081204;12.533942120561052;22.96836367422258;57.816759941859075;25.142969134414173;21.136091488735623;26.23732460628096;51.71604319614302;36.56337287050617;13.625094438939112;44.42823695221229;26.173573560541783;7.554939466989613;13.050350672522843;47.03555475282141;36.304832630481194;37.72814197546954;36.108894142469104;62.53919516850152;27.41397833669287;59.56761093878304;30.76927648475416;16.61279093129906;55.28059425583956;35.835167690524756;26.93658021850102;69.25327131633078;19.134356900561873;27.569059676364443;26.67918570287174;6.0399079966187;25.95351478851436;32.84435950048939;27.63001751491854;29.152090945903154;52.082269320245736;12.208915237341227;10.291825161196348;54.20414678878784;19.084047066472483;27.88259367035076;26.70312871688681;31.015030632116055;18.28804477801449;55.49368739408333;12.59446683712057;53.63727221830066;60.73534280812214;30.475401637404502;57.6673848066982;24.37616744988823;42.595767931022245;43.917530031167594;57.918230744989;17.62364116256551;24.704107647054663;67.08539305326248;17.161773763815148;32.70656903889073;4.153983289770196;68.13851342236288;44.88454488480106;33.06058823144776;36.406111658768886;50.7237896375729;50.06113539525906;42.176607067073384;22.005147228600173;10.317300413052772;41.91857036453594;64.44938438785356;40.867009471426655;48.410217671170535;10.275193245987182;56.53713065503756;51.00077197011495;50.80941323854787;27.37690093163448;24.5680583178985;29.25008086885092;49.54617745988324;32.676147521274366;27.900645860217892;16.71073594249046;23.41648857762602;28.50855122433338;26.688529281871165;7.713811682455483;35.17624609443208;59.65228917548228;24.23038422256413;54.92801254920193;45.74118147381853;39.08542364592001;18.69572498937875;31.8076539942852;43.69725270090715;32.66585620260162;28.860948207496005;40.45067408199651;58.04087823679664;45.60036088868594;24.110460779975423;61.85610751279782;42.42190612675612;14.915239492000056;31.39097352369921;29.319279955493066;43.02970737658066;15.924474716126364;10.959723735106008;23.290978423647662;34.73978476947794;57.49265701409551;43.52375263267426;53.26238132909518;49.9620449160247;12.896033456877836;26.55089799172918;14.020608600031583;16.182356207524467;25.17700298366787;31.80282644351244;22.92082652414075;62.04310798302861;28.72497549999162;22.051557302641353;35.885826724723984;43.741713484729345;51.20246890073599;36.748692174145965;32.96477352580449;63.22669578759402;14.709769446030277;33.493335371732854;57.769757622619174;58.292264675741535;60.48589219127582;43.94609130501459;48.25152145480721;24.57075191250394;5.998292758586806;27.460501088333743;49.367975222507255;31.82241007707448;30.494603318767478;47.103302279008666;45.148150154970985;42.86363529186456;60.37613098525102;60.0456829526021;56.19985970084083;30.47085716077388;6.399992782378889;42.17661503768492;17.703458161216503;23.855958522479693;23.208566542498602;51.528988024062215;16.797743034961254;24.630264944669296;27.06843476131894;12.104047916873396;26.189768910300266;56.73186846915253;44.080145460093775;24.20967983830742;37.57721586818192;59.04127096838904;42.48011808298412;59.974893184045605;34.29027539209394;55.868895501861225;52.87540902178115;45.75005410250405;41.92500138200852;22.96664582512806;17.5665835586936;48.887414642754884;4.825754248788091;62.36099144486413;30.805842984417456;52.18134914760878;29.623078141935967;33.381746604899256;27.986289323380017;46.332264706062844;3.795561196027929;6.13461334245802;38.31819047586906;43.396806146422755;28.570404383096097;62.31769266764764;18.846819531408183;30.124195013070594;19.03121837045956;40.197875027960634;61.58435550963664;31.116353029969652;9.597198434233883;31.804875836039518;5.3449527177431175;43.91496686863988;18.602820855183605;18.85165831588647;49.46561576417528;61.568100174024245;14.245077527759596;29.404986942803085;23.44695048872946;61.48789767125976;37.471259127072635;51.3006710999972;39.56597591665924;34.47137507881586;34.61477088967976;40.91313873882132;23.93352099560625;40.93187976907812;50.271161699834906;61.81905249928626;1.0535866661605058;12.464429973034752;45.828231826590155;38.52538596021672;51.7436652748131;43.29600122890607;22.010210127822386;42.89712697919946;21.708516275246257;23.301646464321013;31.609733535932335;53.38609817465668;41.98348585197965;23.127150520831595;29.03301147731896;4.654113033824166;24.886018075865206;30.035917333022677;23.836400287578336;33.244882212869825;62.43465379614074;34.23693217619843;43.47372001337533;19.68348113593683;39.39217182438438;18.064547473868895;52.869381218445405;37.00827804612135;10.256089969615514;55.857661241028644;56.40114904102166;29.647631630373873;26.89916324460077;35.841261982667206;56.785821600354396;39.55062125010566;44.69925006487807;25.995818285964678;17.61578133794229;39.49845437562348;58.34156479274116;49.34842328949164;10.492147295576245;6.449539746078049;28.238527918121488;38.66226545096804;44.65249908883868;29.071103676072998;28.832789987627432;46.544366241927676;5.745905890962576;12.086281610748351;51.88104591981113;66.38566103604035;27.7747590227185;44.88177486665742;32.35000576351637;59.63971221588832;62.510554098817046;40.61523054711686;56.74703801819864;48.90405154866361;43.45917482974167;23.17662519555497;47.888795021120444;31.903900330711053;23.408782308637054;41.7312133530704;39.48164703243174;45.457684555043215;24.660502428518633;63.518691556241045;57.97387502393517;45.32617412786467;59.942073513811216;59.80829247557613;7.974646286224106;52.514831429451206;26.043953498564985;31.857415676273035;52.1316085107902;21.640920129510228;21.985143444311458;15.63939797122362;52.89696950318648;16.894978235479932;35.79402823907417;53.76083913288532;23.62271112587252;21.230046024229335;10.877703761940966;62.412592758023266;36.2128097951895;52.816766577128426;29.276939510907066;24.160418413808227;54.575932739803186;35.60815027533924;56.394920985182715;49.256960880324286;43.33169680702559;40.31439003231949;58.69000659241403;52.410521876063875;53.80377546911499;57.25190660478601;16.145065121415694;54.485372931087525;11.386007549545738;20.40660091908804;31.682065034969558;39.00475082859791;26.872349706031386;47.23788883055911;36.39819679875125;8.925399832328194;26.412796663709784;27.97961986805834;22.144869745336575;48.71561218007816;19.94475368377446;17.454344623171306;31.508150551462737;39.04959111978624;3.3276097236714945;44.52625917853817;27.096335616388014;46.965218160155125;57.59585937234819;64.67988868717019;22.02696965312611;43.66770498518476;7.218783110264434;27.67395140248745;41.58842829476259;21.523468399419087;42.482631096273806;45.75458619781427;39.674629614716;52.31557207325126;24.106414941029144;21.29299434571399;21.79602463108778;4.22598350955668;7.3787458376624;32.30170374112503;36.196364080418086;18.67703451456069;5.3238719377920924;43.45083391383636;50.68843680060423;9.171220638268458;25.8096273988876;59.72298627716798;62.782841998749156;10.627929187041975;54.034362223586925;47.27013357066486;21.538873898470285;8.612045066660658;22.46560996568578;19.865055579640913;58.197991077265485;28.874183435393093;13.94856599659483;26.65454601828399;58.22551597982866;26.518454018383824;11.674041521175274;14.934744838234398;35.62010949569877;40.72134157603895;67.00681267821204;57.369297120027326;26.618214319288548;23.97227544241394;15.173623954214;62.76472847706055;28.434013439313578;57.450393208238694;28.58617984004999;53.64874168565802;22.41731280262979;32.86411629711103;38.625336367780825;53.66964840434887;20.632364783928324;21.92163887621798;60.43212703910612;18.681775074140596;24.340424178701845;60.46989065171175;54.47107959403844;52.104262616559836;26.42488130847676;25.138897981234955;59.91127581793314;4.3371465223482755;35.064781231454845;56.56027776535501;56.877884951039874;34.212253225336774;13.515846479174847;38.07011786491496;47.52534204028908;40.952289050445714;59.2726376681618;52.302366253338526;51.034180885277614;56.67108226508799;26.766786778978926;21.83025592190142;40.28877748107939;12.06128840042963;21.7717055728359;45.92901904265323;42.406920068748434;36.24342075006084;54.91441511053066;10.2219813673951;31.76232133731504;49.936963076765686;38.4017244296636;10.564641183260935;53.71739627154951;41.27955743124699;5.913848076740761;37.28323911612473;13.221958608161458;10.708294744946263;41.22489474889388;61.15512015771788;27.773320351035903;33.95161858726599;28.53686844169467;14.535237380693548;46.14968107875954;16.073520179822907;24.160766922164093;27.43633354999667;64.97286240676473;38.04445445226077;30.35129496044028;34.607185795974495;33.48125012564647;50.50967359324744;44.5037673238228;42.59708606243843;12.592448891478513;66.80168843791402;46.43213619511903;24.914136332681537;37.21180028853686;7.088572703479236;54.9684671176736;46.935860851844396;22.059222111465917;6.709180246504757;13.845335242604147;58.077056530510404;36.870444076869035;18.40835355242724;56.84049244113812;12.06662839631984;29.927762709993086;32.88900019818347;34.086323353355354;23.250921477867486;50.67265941389233;52.495583864984866;47.42057176488618;20.718905430895852;45.95935222325146;28.52409994594044;13.585771352246493;49.61711823885533;55.74112388829494;37.333373493265405;26.166527063399133;12.368694725267531;25.324281125262306;65.02466482236325;33.55777995742504;4.821904060405068;61.09966302652289;60.532052403083526;34.90854593207218;13.97683302066043;29.563890617006706;38.411920522584936;44.13380684158945;66.61151613143664;30.099539674656686;23.36173224582005;39.45097349916723;15.264373834305585;26.04598927244277;20.220607201177508;28.1459512623857;29.187104434904768;11.194026058706198;32.38530896892046;61.96897209154988;11.575371034183021;56.62460437045667;25.661710533367977;43.93104842418716;30.454390502138132;27.670610364658152;12.532183381708217;37.7827200548295;41.249240198747714;49.4560624717207;36.69650155428786;11.870122723159445;59.93072454064033;10.865647217466119;55.70836143107223;7.061307859425824;52.27480167232664;30.681145187307358;37.18313744170108;28.11100274546611;42.62503659548575;39.1665703667728;35.55052514219747;44.18800597742432;58.90328346573372;56.350969638337155;18.545286840345376;36.86839213243835;33.7362153569694;53.38773049798465;50.01415660421829;24.635686323967935;57.67446420415857;0.3635028216576559;53.52188439639209;38.10325976420448;62.85968039997173;0.9049264325053225;31.215657674513334;26.193260622007966;48.56529081695466;18.301898361970576;60.34305145333201;41.678073816048595;24.08247301791721;46.938056465829305;55.210514202066356;21.633446475328114;8.454710007360372;55.28857965086973;57.36746033297576;66.17981322159217;24.57677056355669;31.34686264619314;30.46555489494967;62.16784711918102;62.11738834028722;25.746166804301886;8.21282004952359;57.40007340294702;48.155861749453;15.954840981424798;33.11731134528405;32.51940265960536;23.891449533602668;59.944431369348294;7.6801913331158715;32.77239154735398;29.094109573893927;33.67576409191696;18.915045398877098;44.17719852885474;32.68675540210915;55.07569122553694;32.110335683809;63.00672655802422;40.60293452846919;26.64670203745016;42.33242278199817;19.251035905016415;44.66303857032751;50.2809536103356;27.107149252847062;52.496763632443496;30.57840228646182;15.59182191555013;40.19467259105278;30.465591004064084;3.580897040543148;54.824614823726144;61.57962153690267;27.126384342613598;57.07563063136025;40.75021022335322;58.40123801787121;33.5411741728812;26.776041346894715;25.608787269792202;45.10367065932957;31.075965542925047;23.09429286926768;32.24002033113531;57.88631918742009;16.40173812246574;43.44385273669605;46.299111363664345;34.74998655375771;8.678087348107903;48.17754962602025;22.389378001251753;26.141374736670297;55.51357936649213;62.86208528493164;53.84484226498142;34.70098507064572;26.545959491979552;68.6033159014658;62.642962843383955;38.5487320789888;31.729067136536724;45.23389453120154;25.383171637941224;59.578958126679275;57.20485490579624;25.03343851806742;34.60412620401607;6.875596977080126;23.089914355070533;48.87314257829025;20.426379212916565;25.91058657672934;29.59891909779364;35.53479449999668;35.024222404766185;12.649254789155743;50.85893531488662;52.79204732672998;55.174059386026144;68.98960805852789;63.76573007264549;6.185651513395919;22.160104266228107;32.15114062009127;25.577481668298883;38.21674044963842;27.813130421770317;33.415406901970115;24.240773964156123;28.327190858344952;30.953076427210636;27.677292119392717;28.77902437584011;24.202150556916514;39.712616333262375;38.971854665280475;12.884679519460784;29.447375941386785;47.76200307367724;16.355977095881013;22.0437978629103;43.829701175495586;25.498321548857287;57.2993028662841;51.99515953617333;28.885686299227782;25.39931832412009;35.31779576806607;3.3724397262522077;28.825882249094317;44.50636982676043;31.206538837213422;15.685703966640597;22.92834543378684;35.368025841168134;46.117538065827844;47.07665643050687;49.63471985922026;9.378927691185812;31.837537069304663;48.77694269685741;55.79661890626086;58.41994539900268;31.388300761721528;17.375450148092543;13.550078820328507;37.01966550746977;29.274397222638385;47.89174909270182;26.064841422652215;27.66814201963381;2.8860025489098637;20.367654891052972;50.34919553790989;14.71008012586588;36.52288526124911;63.87104921812173;16.538340067905825;5.913418682009677;37.86378816493967;44.639111445191745;10.336635651009612;29.097881456247016;13.665148298249818;42.678921408559646;56.360655308220046;46.13869397549722;34.28093168167296;3.251449930165926;23.07582141526764;24.886236543045094;45.09492507231296;29.469056875525162;56.9090642702659;53.78884575175436;38.78516034437884;25.038324900097663;31.330977849832095;50.57231221341644;41.06068382844436;46.89839359031749;28.228574354717697;35.28433254378099;31.436578684134503;12.64502898875881;59.79450624775563;29.116088314226182;53.632708733178355;36.615281586106555;25.29232557413521;54.18809508208021;10.224833864702452;29.20131067185814;50.47968486425695;60.234040602660784;27.83968856498745;44.9513254231064;6.671528860355453;59.69046178453692;36.12100154448364;29.11550215300922;23.690069885404288;33.18288386648129;46.235092568393384;29.43760247279861;33.109510890164394;56.64843973602034;50.32701981571507;32.36303220441807;62.22468318087802;54.68532632427271;46.887906441797305;26.47866934531027;27.623420304251034;40.719202371629535;23.75503474250291;13.569533616693692;41.437670432832924;45.88874738657794;33.687380890068255;27.076880577466284;37.66693352569986;20.434498429337484;40.12275585854931;61.52686687104718;21.73245162493149;51.74371560899346;58.2103074857386;47.6061523218617;54.87607707996742;66.1434422723583;62.51881351597707;37.92463970236049;21.309199036223816;29.359101874307488;64.44849789465691;46.82676252782259;25.85468916840964;27.2972797878333;60.67793032081906;57.547037817328274;51.03087166125831;40.70666955756259;58.008989857230844;5.5421623164866975;6.899750417232462;36.340205781781115;29.571181021693764;15.716001062190752;48.355642641325254;33.02769561011585;29.19401146382187;23.640554859895754;41.63406566209816;31.98108949134383;53.690433241804776;29.85095389043095;52.72396312722109;33.696573120527496;27.137205972587285;38.12319424186014;31.133576127982927;30.91323515082194;17.03741529537543;28.76314132336563;53.34840386251484;46.59085492036706;23.111748894233955;29.870028448738264;51.475824262068144;21.31220695607634;21.621113172875862;56.640603012530576;35.08717504190294;58.64564619086676;9.568400665248907;37.973720809185444;35.675873666421424;65.0505036666494;29.718954292001527;36.90916717167708;17.301198068790924;50.78758179939735;56.06268493426602;59.19260868424836;28.490740507298863;14.961333613543738;26.29010532146401;30.23903429923297;38.28388518080861;53.94986874240641;15.005719227410191;13.77516336702398;6.493323695720478;24.265022588256443;50.61870620279446;25.457579239689586;46.76020583073281;65.25888667157477;31.59240236605909;57.23735163367587;5.119723873384509;60.51646065424387;56.39293095085898;41.45691280465239;30.181092550682887;33.13053392241404;22.64027818047583;47.958933665591466;5.195932527054153;62.229550714009484;16.928996004187695;33.61471478112311;18.622565738879985;25.772764303811556;55.679172464034245;5.120768231395129;30.784604861431134;40.36680392841514;31.6025260474855;17.765425489617595;22.260434138144824;56.82399449322221;27.248347580099413;56.31044822892059;23.951477667715526;57.483051462996066;31.494928714038444;32.33601876182279;38.23308253973361;14.06979366575867;48.512771775231215;12.223900379798712;50.714597713966384;33.45431285144951;42.692497463119196;58.426646288803504;6.6647122400385586;46.03593994637712;16.41073480029213;46.57874894560095;31.12083044901986;59.724652807183595;12.871129602476893;40.00944724797082;14.395652456798505;20.78892960724608;22.986539438587464;24.82587964962068;40.65882854963086;48.316146982628126;40.75227615058938;13.590536674832299;25.46063205149368;19.083535490265646;4.319860950670722;19.4627970775466;53.0744373599943;58.62329191970494;58.42854565763806;60.87055669132801;15.18908563379964;48.35449998726582;33.67287152725768;32.65295220809982;43.62748727028637;54.00988628126488;21.223855954530837;36.083242079364524;58.136833860493645;36.82701187705959;67.36036428236481;10.979829223376719;28.20195310359322;43.27646959113193;60.59512448068324;26.968661095241302;52.474744004815165;14.929818278264852;62.16894445431691;11.400521014146907;39.14422653669974;17.21308776226913;39.77492615812006;37.667765834835286;28.14843628500988;16.172513016180663;45.35056767664364;56.3910111802231;27.82002059474087;41.06095244285105;16.242425836232787;9.358183701522417;21.561279503883824;25.195336081324864;59.28530477810219;13.821545433299429;20.890038612907937;21.118268810270795;41.46235201396882;22.719042083857847;60.76185466226039;36.17270337737512;21.551662970127612;18.54856648139884;46.291151699131724;46.451685813758026;28.331400583138766;61.094391810562605;27.099615333725588;19.716548449181175;28.09069876578084;17.628387464562394;42.39472166025198;20.049261165262223;16.262417623520072;19.61991013801865;19.746779524190824;24.307272657556524;29.880963083747016;2.7909605360835847;12.387425959636314;24.189643217458073;50.746794286545246;29.317567957454578;9.599964009488774;43.265925935845445;35.073684925403384;30.284794839490235;38.07472831582486;65.62597133511974;31.381730178648425;49.15931139910422;25.04364674041138;33.96397657023208;37.099414641733794;46.54379817790234;35.43255047574246;51.538395376427815;29.802207690220552;54.04977634100535;52.54299372076407;19.65817009246839;29.323463013525256;52.83704058368156;9.260441416702097;34.72002812118089;55.27308932368902;26.274317793247814;52.90625752048209;20.16760842119316;65.01831433848706;34.5973232580591;52.98431125152611;28.386846736177297;54.255090016953645;29.403085323757026;24.902600860239723;44.42531781568514;43.28435799234746;41.17649142724952;11.80764475012492;3.6056692798088883;4.913353603860924;37.60975083839931;47.445084279272734;32.70486112025541;41.63977033274141;54.68887681653792;42.468799684488864;29.435309396038267;56.62292059661622;57.909917991870856;35.05580321311505;37.541143794885464;41.06843801631159;19.00610025719417;32.798517478341125;13.646194434356156;23.031643475606877;5.818042517696876;64.21280138766534;29.833541537973023;37.25529544758336;44.633497633536585;19.98337643282499;44.281746928586266;3.130323595175557;58.576292992423056;57.90096705774956;61.882686779030976;51.416509289671694;33.81414105978224;60.201664632747224;59.94472339142789;29.42897923184913;26.948847710668655;45.87019290011542;34.506676538814766;51.70948117842177;62.248069421558874;5.864205952215909;36.031616149721614;17.902139599155447;30.676682860761527;38.297691103801874;54.32804631031441;28.871349853820536;30.79887404881138;12.499379798706435;63.31663338923877;13.375544784388584;28.821247698590682;22.618384578630693;40.28227439337579;24.253739874299892;
38.4125096148874;32.92314028703401;0.0;7.09298113982149;38.440543231549455;13.056227113374575;30.60862853679145;22.38768446635337;32.916369821374055;27.44541400955849;11.0364718848925;15.77616337220351;13.979085891382553;2.270156113106028;9.72064791624784;21.363561999428487;14.039888888876778;29.38879736985573;19.358828342129325;13.280679185091927;21.000589149487244;13.503447601852836;21.288446153144978;19.667540009777394;18.611214492692547;28.36573128674983;30.605930601961894;43.55832130317339;33.414769376878596;39.19089109421467;25.385754126108097;23.69009675654851;17.986339458810537;7.279280365579916;25.96160380055757;26.858914633413384;39.485814600138994;31.88298133946988;12.047205323978392;20.576919402891654;12.86802441068343;22.50531559220299;11.390464134619329;23.469858363896183;27.42504421848444;37.68816210328031;31.635090988640076;11.528085463024269;30.007128978616418;29.57640522179508;23.895411410141232;28.1695795230218;31.516641779367443;24.25116773819988;15.308457654516626;19.938680294552594;23.553762155088872;11.988404872061444;36.96830631166086;17.758164852257767;16.35261816671932;28.6405343120359;30.23702734893684;16.427259642399125;33.05747554407137;27.05347481033053;29.426888663147896;12.554329142398506;30.940950002223204;9.371147851699561;6.295227595176556;31.756976328875204;23.563512049374378;32.78457748109244;16.878265658105907;22.75282196015028;42.31445702552916;22.326910739683832;39.89053496481938;3.367260156781085;23.25803349605417;26.322153899476476;36.03338294443835;34.423113893820755;26.50119824050409;28.37504327240013;7.069569456021691;20.40189802229428;17.10298455354451;6.377775659959313;35.12755655933095;27.47667761065104;12.762066812294;32.1112160841234;10.351715446553765;14.535032927018202;27.46216643943275;14.528351147872893;39.42269617987066;12.754000133885372;16.717190522759864;15.363783247654263;18.212217123927424;19.140867922014298;12.477052814439855;27.608446276003505;13.769901565888123;5.896604682485975;34.230986060083836;8.710541476880058;47.35552161107164;12.164066135693865;21.2467910348451;39.989008488811756;27.047450891489262;31.962359771084824;7.644287309686021;12.334857560661671;23.839622842265246;37.808115846244554;35.493912592997525;41.72118546609109;37.276138163668655;23.390259095730112;12.888831217375536;15.854235653776293;10.30804194585567;38.87208073321364;30.82412438390414;35.014709273780774;25.392245973681824;0.9626560053962674;25.842685406083888;37.59083617439767;32.94139837023273;28.36599549719255;23.438288424248654;33.59640123036054;24.28099085377141;5.225469558096678;35.183394003311946;11.799584605880298;20.645177917488276;37.580580951173694;21.849154657369425;30.19220885777819;38.52196553116748;12.071960365016086;13.658355709885154;37.064902746988786;15.843550775866314;40.86118442046986;23.928162766613365;19.06946182029273;7.1816495275295384;26.313130580343223;34.13554252918819;23.29568147497783;22.162463905405517;33.0884198636043;32.64275644079173;12.30935320640694;28.955913128974306;15.780269743450951;42.151788417122376;37.45539086144351;29.587181891336712;39.5509396544154;6.608606283932578;36.598467509992986;29.84435814137745;43.62606332297616;32.62367111932782;38.643793726792914;10.620489986136342;31.23869408922158;2.0669701379988736;26.355984634922404;24.12047613439086;35.19695762699173;14.865395981186476;15.882638182841339;26.688968683715142;32.744728035909326;33.225067707625875;7.362083877207418;23.17814502198385;10.37122646456756;3.293637025304412;19.558200139386123;38.648466341730604;34.91946113758715;4.81062513563335;20.072212318166205;20.1854287488316;20.397033233920656;28.969337474738435;23.32074225237224;17.147934176506748;19.440531910117357;25.920147848444785;6.34537830926912;24.532981979272034;27.854422556192116;27.135448535865372;24.491568520948558;19.596098415144017;10.926248918863584;23.355865270952492;18.889377567235076;21.071167508708093;20.418126879516464;29.20991484305755;25.271612549434497;11.934260035787911;26.401894668737913;17.99262971284949;39.46993097348384;19.60851650201262;19.721036135337677;23.735588422714496;5.312294074508929;12.731692482051757;36.097632439681334;32.65069163973635;34.14943022153756;22.23940719661169;23.634890149529035;32.48466579322469;33.91231665454209;27.99192320685238;34.35144693997335;9.529036608837789;33.25768641863252;30.843828978816997;26.009806541946308;16.297620350988403;18.92974590635656;4.148867466767011;9.348599320994461;38.851811660189846;21.38744705282745;29.47666495584684;34.53563113453735;14.576871075249459;27.676769529016156;7.755744211538796;5.6439816018474565;22.381408519357805;15.96992090852923;2.619913278966907;17.45212696585055;12.386548788159391;32.94664847525519;10.07418363543825;24.30884283743893;30.304025136999503;30.495517320142643;9.51816137836352;30.547514584432943;25.64426609160982;35.9934813142421;37.91691731141571;37.208809056866016;13.144460865030211;26.566708808120584;16.715129714930335;31.168802306371685;30.767717681523585;15.07114557361078;12.74755903423122;4.270615923163206;19.739911905364025;5.9859947959736655;39.0809031437429;26.38580628078172;14.92907784529329;12.988407372985964;31.997310423333097;30.590470116618754;24.512325342991698;29.431484819657648;27.28675945716579;40.26753680986571;22.354094381808125;24.139767752227737;28.961594558588224;29.91656275673934;26.245204509584;6.700505067921013;26.25760913153628;7.783233496776211;28.280651569698257;21.11163662092118;33.9850703973999;7.071057368996273;26.805483870070375;15.827755346239837;9.90361218967289;7.615139774733965;26.41470557703567;7.9985390818188655;26.302361505266756;12.436549948372956;31.298270870154994;33.70970630887449;33.095151573308534;17.702966414869266;35.144376030160615;36.70772056358508;31.09934515462519;22.10530201313623;11.844250369524088;30.994736606581;26.591313793830864;37.827368940392475;25.926357228636864;19.413838041412014;31.174271928064023;8.4463471178085;11.115160954830339;37.1790870224255;34.44948410653008;43.995420976555884;25.31406837551669;32.535089375540224;21.726394068206023;18.84764706226243;26.247823233660185;6.937660841363288;2.776911251922319;21.385480668606405;18.458255534686064;41.76080821291663;36.93676660154218;16.10375320680203;36.021108553792;10.750033551995774;14.36957202209347;20.095117133911796;31.575496623255816;20.518562468421862;18.0153703343949;33.08193737377866;20.083293052680254;29.967181005128626;13.25567907372696;22.11142079588307;17.889783637154142;22.16407240258674;9.923417430220146;28.48446770894854;27.18008507970983;17.745377442903322;15.964301560673727;22.4857235691427;18.587876376936485;16.433123899918257;25.862187333103808;17.66696710294075;4.481104567511595;22.887025795964163;38.1951552112869;3.3990492400335195;14.002757269164029;6.621169992912019;29.01059650479585;3.9115669127255934;27.082610104343424;34.12052174203215;4.534574604461414;22.047218748928785;17.41360276625649;30.46091116972301;22.96348335803282;33.96645327369277;17.39308984291666;33.182019736043756;20.73083576126629;41.71415077613531;38.82016270187311;30.998900775403843;22.024402573516323;18.428450269649918;23.136426545403022;31.467598093640692;17.643556843219795;3.7601287274383495;22.671945310678993;24.2430667502596;6.344013280447919;33.84282151884971;27.194091239060462;2.0066974886870095;25.108647114359908;14.615788646678325;29.363487069873088;25.013295819347924;34.08263187016403;39.40812781147354;24.213220731742556;27.41620173041838;30.414656990267872;14.303768635548497;30.70335701260506;39.85307350388814;11.945116150209875;16.82569041956153;29.242766770281122;9.30201980362596;34.155910928327025;2.5703582484670555;10.169459718730021;10.862664624536583;7.462259154308621;22.911301858304146;17.780427480980343;22.740015983155278;10.407817557743272;28.453787301291875;14.714068663486676;27.35238821610491;31.072597700887755;7.464828274839847;23.936688138169252;15.007696835447367;21.089533820904315;23.530238590077424;13.73050686455167;19.941432341944484;5.340172597593526;16.537313230860562;16.924359173224122;8.442954081052456;2.7215451588857;24.39505958786103;17.921701653331205;20.46364475651626;20.246983755856917;19.834607889550693;26.02550398939522;38.71575693613592;37.1725189521974;18.274271488315936;42.30666415333645;24.012959459131977;40.07468472156927;31.848902700431577;11.511617116320107;24.559676432053514;26.969797521244818;13.001628730184807;17.972124635288285;27.269887990356576;36.38912495286312;14.548935850254633;6.608906692644096;13.425886593129434;14.198055953738434;14.359237617664723;25.087054918809294;32.94298074216751;31.352957053783793;5.424043868391028;26.01159144773346;27.41006352287651;15.490966407224345;21.06615565105569;28.757068886727204;28.421180998717826;15.78106889379284;43.63625001809199;11.5910311309735;34.881797296792726;29.1962638177679;20.363303807556875;27.374095287803318;21.515719652931992;37.01718022439231;16.724977629542163;36.789225357306634;11.572558224411392;13.932742661352956;20.641709709311396;26.270780404633285;6.381444731647494;27.356449658500672;25.352505445303688;14.465039820215205;5.230923532883704;28.074172389365526;21.04315706582783;5.549464403051157;2.478504532841881;26.988456743057966;26.031484664517578;30.769040448381265;14.146881696765652;4.386230937133644;38.971231919811316;16.734432796973696;27.87855232045561;20.996768575521113;23.402562470162373;17.021397822554825;24.738173194837906;39.7768236634601;15.536279336021138;12.412042196297456;37.16973077404957;19.79103177033923;39.251549603232874;28.143905356078335;11.626065587819088;37.40601608425011;16.453430859368403;25.613535916383448;15.301282596741881;23.24821295042294;12.675302315553688;14.536299009024717;31.705861280083433;19.212804667285113;15.27681190612546;16.033149839354287;5.886490815006966;26.5452874300293;25.49491185860441;13.027373498530686;19.413448966497626;26.513273711832348;15.031866684552574;20.57150472211008;10.117652021852896;29.835407407146693;16.098250142049647;28.675295205589634;2.806739110312358;21.484870447788747;25.51187594283077;35.49297795772087;26.729679343638757;26.264251059896846;37.4505175977173;33.65451757584554;28.867732165294466;28.653191281698625;20.011963109942748;34.53246566744776;25.92329474128699;33.59482140872668;31.52239486799025;26.284325429866964;34.704591966262655;34.70515583358739;33.106420396235976;31.779498062469717;16.5712318700783;28.569087358221314;27.165106653383415;23.952403651973675;11.389483015458774;33.44418722159403;25.66493990886243;13.755962509249464;14.388529098303003;29.931747283560775;15.471315680736577;23.87898439731125;37.978331835324965;12.130271858813133;14.156646248659579;28.670182971146346;39.13658462429467;38.60188921025982;19.436580590623404;29.984222537499345;30.94982268957657;23.28879459139056;8.974719387607236;10.545024512569688;7.874862184417747;17.966099645455994;5.22540819987713;21.016583502752663;24.327730377374568;3.841525825567494;29.765310711366435;15.96841556155593;44.29116113430381;38.68996830038838;41.146985256982205;41.29820059861864;19.116588432379157;20.405478818560592;20.239032919478728;8.547151900805325;8.270028957936917;23.53992730823874;4.176318780724143;14.962504404073652;9.942147959121774;14.443644139838373;27.815906568653276;9.604558640775938;26.009623968201403;31.927352542125327;6.231229685290561;26.534377121877334;30.212847806312308;8.19277325924097;25.514500967812427;15.855101293561805;4.167272112533773;28.8895547822308;13.751650538845464;28.77253404186561;25.567372650243314;35.45667134728243;17.250276220278895;33.85070225469648;24.916401087519034;26.016260784989225;29.46896127880973;25.25299956187776;11.972871311126402;28.429082805140872;35.63746831433119;24.26149352940123;39.16937034669151;9.946646048838117;23.423747758071947;11.03273471434329;34.855146488173645;17.688265126676665;42.05880536344121;8.386209150338559;16.102644102809677;29.21784663030626;18.853387247026582;22.57413999150547;23.63628907691174;10.889092543460707;19.85903850956828;31.04116677658109;27.58251663471865;16.231797552046597;36.37170518238473;17.546752577218335;15.303959846522211;6.314911961314168;12.839345629194558;15.052995688200607;30.044865926106784;26.27594073726153;23.54174782882027;13.045150202602875;36.62211740057499;23.838086883382008;27.656403846639037;26.933671949665346;24.096896035796757;15.747187664477918;36.639899740174755;23.552872164011955;39.018988851180104;36.03526008221796;37.92668418155917;15.163205755378623;21.104991952856768;11.893551722754543;19.87491999008362;28.201955921569315;40.57482208341598;37.27914277423878;16.951054052075925;22.560367577951947;29.42826351054276;20.55897350137921;23.209707922175166;13.349462937337751;9.203880167059847;38.7025159923497;32.753310274280736;11.544184740453996;14.65262175458402;23.45149611453466;5.486709798510541;25.85119382591247;39.63904839498705;16.170957006951546;27.829782044962027;15.151849558671621;12.697568164279772;20.420567804758583;24.466088818274148;30.355228222880893;22.390569630820785;28.6866523121565;29.950419212498982;20.806778327289486;29.481503637169364;5.4857799335989785;20.502143972224864;10.308941223324938;25.677315324066935;19.372791635079796;32.46815528550005;25.77139581062621;35.19652746106403;21.499526597333997;30.41561097659412;36.785728596374874;13.713916141318952;40.761129582030115;36.83167606226019;7.400957880752371;11.07228230040331;4.904479289475203;17.032243690218888;30.806786083520098;14.81259408018935;19.85438885957743;11.919668997930758;26.969785527769496;10.209723143726457;14.001081515179614;30.03652104839128;27.11239617927445;29.28500136897921;31.145365993570667;11.239857368077287;22.274860251837932;9.242072984542839;12.476191107146642;27.615772705610123;20.718034882276612;12.598448976655847;5.64574645596233;23.02765153051344;30.81904063664677;30.59321078433862;35.98563195854811;28.33817346985087;18.58921234184701;9.473120671641128;27.68770244253128;11.736692768072528;30.279873737327897;25.73179449622832;32.494221494690116;0.27683529484031316;27.821606801418252;21.140382083384406;24.662037396470872;26.9905156492679;6.664455818239148;13.063850796018546;6.628185186753331;32.06060695505469;12.618090302141482;4.088172336564302;38.378699708017514;18.265101606710918;32.18324109528153;8.20563722522951;27.000356833779218;7.203750852491081;28.30691492127086;34.46610694093668;20.004033934820075;28.60909911013363;34.52238818294736;11.40815514950195;28.369283496848205;7.765224656377041;22.19052512049383;28.80554367894364;23.81237706696424;22.501101125366688;42.80379124004474;27.717385172331223;28.95554329363977;23.391862786004697;20.886865477409074;26.70842961422851;5.499757355781403;26.004346836372232;26.622788994872764;19.61539982299991;26.17624881246566;10.574890074733341;4.083647317206516;20.937712064360568;21.286527651364768;6.6918377270106095;22.912340096679028;29.265200426164245;19.355472303189995;26.98686240122611;25.893915443211966;28.319829293013175;10.324024838778687;20.407320400794248;28.69087425498868;21.67685158598454;45.89174162296941;21.795240863221938;29.73787581252239;15.770449848577805;3.603158569820351;31.877152130332696;17.603674150238838;8.01796438221752;36.09392370379774;26.342968974916793;23.89587863164019;8.881869816905724;9.674538741907305;9.59993230915284;24.849840100962457;5.945934797009477;31.973845082428376;25.48046413915522;3.9180348826888984;47.04008193963808;26.515449884560887;7.772796022686415;36.8894649150188;11.638503314587096;9.358779416556919;31.97729857594872;25.91013647281352;14.767848040416242;37.91384454322111;29.332743563269545;12.732882091132103;28.24884270800473;21.790140229608788;38.61026484009879;28.64650822235329;6.912487920259616;26.629354996525997;25.318501714875435;26.765381845421114;18.549403223656448;25.82368759637388;30.626527355403404;25.79812289893906;14.098780606058408;19.070684996859594;24.53990887632306;36.36044153374339;7.948340068502747;20.901763087551434;10.088417010869062;32.92964068018405;16.342659094497556;24.1204804864039;11.120940015506985;29.368265082492325;5.57863255356762;39.9217871227481;14.117559222150446;30.130616310036046;2.8833226259932765;1.7693324237357635;44.45600267542633;35.33235261788041;31.022005675534352;26.687895815629727;18.87646284068812;26.994036815195138;28.495163315278152;23.6038285899547;17.62024773104469;10.5797840927391;26.00890744604506;33.61002666056952;14.197548845290775;26.97889710061673;6.372210825284879;36.76713480982323;31.620255566772823;31.458620232137942;18.062547164324553;23.308043387228768;29.10596622950572;17.684905625480866;9.368321316862964;28.039286609055885;21.639505207316983;41.4324544079508;8.096353861313165;24.0352111379228;19.664819909526756;32.71491045004339;31.83709840260548;12.639275022444886;20.92710964728625;11.721204867614173;3.9157500521965725;24.07516656766959;16.190795635755443;19.874288314161745;23.250774634129492;23.453466705919375;27.763361891556247;16.385706174246646;24.984256607818153;32.27896124188647;32.93526379868418;19.734546458788866;24.437743268584796;14.20563299962665;38.84112045356224;18.365410626383596;30.71094656870418;26.798090127259037;30.628169751846357;30.020162422172767;35.88428166770812;20.390980583116086;10.339838353086066;26.740635292118444;23.471838624316682;20.72609449430289;17.175936756529943;19.80877745196215;20.947649776949326;20.794318059214973;14.903958489181905;21.305451456764047;37.7991233415457;39.15536474333249;14.127841231716982;4.967513627365668;11.597529197840066;3.296929198734694;29.62491308999036;5.82977417447963;26.828273306568835;44.05279260963348;34.548664829344325;22.7443334881341;11.840376443010204;20.88115723640787;40.1541051426186;40.941527479404854;32.03141323402937;40.943221937547015;37.045937592030185;21.78786842445283;12.640205120360678;21.559779575363766;28.429981601178678;26.56622936570074;28.491218192092333;23.780184014272198;21.619335441000338;29.74431417226424;13.798606262220023;7.497481098841633;3.075309953347593;20.363243379228226;22.58977129206176;31.790000357325518;21.92480785618127;30.783781325216868;41.15410133490869;24.74910673749647;8.677645530341207;24.183391346474465;14.4186894779664;25.817801222532232;40.670983946390486;20.71889425435507;38.239847665728014;40.57088984002582;27.740849447294156;29.423687025886398;39.18949703101176;16.072166817409094;6.74425947969624;21.963633609504903;19.5712130054707;17.138076271877388;26.319128127928032;10.92585956677021;26.556187547647795;13.45174982096667;32.43090468067664;8.91106321008836;27.79864245089812;29.7527223644857;26.729315308400995;20.167433637802432;20.54203601451728;31.004997225648115;37.67570527367636;43.95405982975017;16.85649306322398;7.299111895108425;28.63972174796561;18.937502375794182;9.68750986733859;11.647457657050127;43.381683340042976;34.443149779521605;5.685081258056329;26.9514597888927;36.76326748606813;23.38899987800515;16.15056136514458;7.899997923852796;39.4222893391735;21.393969249853477;21.69184902268865;24.653185839825344;40.08905662457067;15.34227816519596;25.12259832692537;13.10551095439334;26.904878446679778;29.091197618690362;17.56600492831112;27.054001487783662;3.3320539464289145;26.03994556834944;23.73529565926726;34.55667393848283;39.22743238385348;42.91619285529772;31.556001389765246;24.576131271402804;11.415838629097475;20.339300192762014;19.351111729678063;25.1491199257605;6.455225577611798;36.66681591636899;18.6988556135301;28.66707291143179;29.251382245897457;42.54501319772967;29.838430359598146;43.45554145152457;35.03952080655638;11.177088949247077;11.271921310799698;18.67187019089876;13.395119828718665;3.0927270408351024;30.581210525160994;31.485370801079775;28.680618257071266;25.01107959080896;25.730036489022396;27.60354048554985;13.37662225876906;18.211940420664146;9.452650299268251;33.64983083273943;18.1073257471224;16.700123724764563;45.35344469140146;15.346389740040674;16.356369382669495;17.17172926549062;15.853807735842155;27.471314793041383;29.059106803493904;25.825348209037795;46.866046118639126;30.541314594612167;10.918044551896196;38.352147310059365;10.71772954325847;9.732111835184451;19.86084229268165;35.857170175949065;32.07287708634786;8.353512577831914;20.949724305216883;30.046870648944097;23.965727938423655;27.62692604534407;14.983005053594756;22.535278388183922;26.32273690319884;9.672767762840035;31.37833950306939;14.667427947225693;25.510762664852702;26.18718437913556;13.878064918861;15.744997278202069;20.17039635279471;39.79449455898254;19.970966584870983;28.44733664962885;31.57532613605822;2.174408907204413;24.5216816166778;34.75525659955405;5.186744046398801;14.581929609890206;18.815361561876347;30.107080820718586;28.165252168007935;5.411532619893594;11.980708362495921;7.026529757950982;29.490390399533897;28.837546922971928;42.949675246963274;14.000511215873084;7.700521056392433;30.31818169457419;13.465298409344324;33.883636679548644;41.05432921452064;34.61499195383513;11.49788442768167;15.634041407241552;37.05050429014723;19.848790936728452;28.663624505276285;26.35835617684052;25.83077049135681;41.12006752130383;31.725616716875827;6.317526081502602;25.574425251577846;6.770546873255198;2.709658748196008;2.6085949798462393;12.737188365949757;42.29966363218932;26.12614123142872;20.81587292746491;32.579346129012706;33.9756227684621;20.71916138126324;13.068125107814927;5.613737242600365;23.319193660257767;20.606695424599273;21.789870919778235;13.056801410693867;29.80036090785534;34.260304097212966;18.32091799026289;27.338325085457054;12.559436547903182;23.176954587551645;8.014962933301653;34.01323894510621;8.099380961690603;18.90056576281489;36.51549687151337;21.67832183764923;29.56411603936377;13.19972314491998;27.531952432111776;17.36177390188847;10.663820530627152;26.230017371601544;20.22698078023345;5.065448160689266;38.85431587944088;23.0584196883;26.594610804573406;8.194382179092678;40.18553371251417;16.1294741456115;23.89924411959411;11.468102231931555;25.965718148756626;7.414242820645511;34.64750881622482;23.23111567890409;25.433007356951457;19.913637645469436;22.60982350517725;26.56384180030744;38.35308867115676;21.915276515607452;12.37567548548087;13.46334772960319;38.406034844497995;16.01512887698096;38.06203577684967;31.39565876441549;19.579313030650667;37.09157182313493;19.050161747416524;12.733285120239767;29.34690112119677;27.37900602509932;29.837819901973422;9.944273467271978;25.017737280541404;19.9305479154606;19.34523331261364;23.613176511504694;17.56664850886925;38.29268100704186;31.346295673105104;14.337401387916394;16.63673254288855;24.739061277612368;24.25803211621267;31.086480247372318;25.962993755524558;15.244026179250126;27.76560061444772;27.98779910745181;25.381990194418847;29.385326288409697;28.98738582118209;34.728332360447304;19.208496914169277;23.69038138383968;33.968491471960164;19.215699184187827;21.599039072241766;31.82437101924203;4.290878312660126;26.30913823324814;28.849301586247925;12.98922055074201;24.64114614423289;29.495879368330744;29.874234458668504;19.93285500911972;14.7956852829454;23.779164999119722;21.690045494232585;24.483282081400993;24.405073882466983;16.449175444312413;12.520794103618416;11.039318713673026;28.1875356705557;20.18454174667793;25.291101788750638;30.088046292029354;20.104190845401973;22.000888168327457;23.806500999090275;40.31493737251293;45.06791706302621;7.468442178434703;21.401917828439434;18.575244511107762;5.179163879632598;28.107725578850456;22.069050941957528;11.30672422370126;11.763102419633666;20.224681313178387;25.973024190245702;34.43555990696103;32.986067225826325;19.50553940659078;36.24598354264678;20.589160551421962;43.62884611193239;27.626560100895276;24.704395268803207;33.21067544009536;27.538621290267105;17.570601033086497;37.76079393112443;41.85397805424432;26.424920571979808;33.850580125734005;10.052999350748356;13.580307693618245;8.701281532498323;19.39252929026028;9.655322906413499;15.049604140069778;36.29615369871717;30.22546814348172;27.036808402810408;3.980874510049788;7.677824483197095;15.17757994595002;29.089375186407025;11.330045105454845;24.484063680738387;24.31096029316701;9.244946225432887;27.610518838298972;29.895155676425595;22.40402931130293;23.81750615459076;16.083409960566758;12.505195274803846;24.338453741583123;27.408165272879245;26.940497393960477;25.374813018481213;25.12056084543035;22.20415399904056;23.170202703167064;26.013582292856828;7.702111503142626;22.57105695781042;18.791328607560317;15.794277691033738;13.876623867235645;37.070813268279046;30.540732160878097;21.692276645454513;32.86582347217028;28.179587927084782;29.84619524903898;38.08419628384151;25.16173944071593;24.598040018406508;21.51022530672538;11.047688422050344;1.6658027939255868;7.56300977265301;21.789183123427236;12.609983477146942;32.23442349358369;30.75066317665963;15.545901093248716;9.629966648367331;27.78342902789082;22.08632994319816;19.652351602386137;32.173442175896646;21.680257761564544;27.57532540461399;36.69837278541516;23.469434381874837;23.970125844070168;28.458502177988223;10.447667211510474;35.12807503443736;7.461334556877855;23.229750989822186;12.26873152475097;26.435386903323593;19.842179346361053;27.257042930915112;23.953509157322195;42.59572147165843;15.084162066900447;9.489522906068009;23.09340553682616;26.260025173956205;13.796967592923023;13.65564091705044;23.663449263049028;22.228788122119983;35.1377144935026;9.657174760425074;18.15859317389639;5.583124072059735;29.223250467154497;21.23835189877258;8.453738884386624;32.216537009353225;4.447205438688631;23.075540237495552;32.13018019975959;19.73294013051374;29.85430774057753;6.893855634162142;23.922914350959296;4.400116927756267;25.359501224467163;15.635986840716871;29.591224685541476;22.621212596270453;44.089732862672655;34.04821777206068;12.187152982194766;16.884206854908378;21.756243862726006;10.135436074131785;28.077523679220107;12.060174933802793;11.980925493290139;35.60320024368039;38.07752100122687;13.52241795658808;9.127286532161257;7.653277475368153;38.8764861463313;24.703509572998833;14.016696954273582;11.690752716753577;26.30833918689842;37.165293907387586;26.205711879198958;5.2447296201548665;19.756312791716002;23.96063094042756;30.15872738711918;3.230042327474086;25.70105785912416;8.322356711992384;14.938674398264775;20.278624807377177;25.073258961663427;24.01677336848009;32.20864021606756;21.5539115158724;31.48363271363134;19.353788096411613;19.039852513417358;25.073427054092786;12.249032531994118;39.319078144648294;20.995172650482925;7.60099250483762;34.61015870697173;7.1236745620912005;37.5625409644239;29.546543884515863;28.309090127986828;13.808957750966208;35.34004819091714;10.750700460961697;13.886267403800467;25.951377003787997;36.9425947010696;32.061471946624536;28.673432632562406;22.71242848424192;23.26070753314218;7.005416361083993;12.75586915291463;45.30399953407243;18.53383990026388;28.727864522456017;17.877650587331054;30.228611484217836;25.377580342789106;26.144970609081984;20.604463706819775;12.646801647993314;35.576261788845756;34.30714907413003;27.438702030308296;17.78139742192576;16.2105296837511;20.597889491481023;24.685539731289317;21.61090597356433;28.1908054536522;22.820145033794397;22.786085287720336;28.42791583715042;22.4876022902655;8.803952451082141;16.777641272580073;30.039337460024896;26.422129399647748;9.614339339354954;4.836771974737271;25.23970745783868;26.153216914646574;24.251932933077864;19.062166960407595;16.078110243581985;21.68509510803127;23.780348191483835;24.466313354336474;24.96311362384388;31.71922338493988;32.778853982937214;23.065340666052535;20.068173823063912;33.54107281715854;33.693097097395245;33.76254323636966;38.08100104473355;18.448154138272024;27.865362375449088;32.94850983932195;9.558041755685755;9.017630173629705;14.016452892749479;22.418764482113087;13.036295970766304;33.412656581546756;22.886026474244606;27.67586806282882;35.97699749096734;20.898809556549864;2.230728395197603;16.13273500219132;34.610994711492005;29.198165762004407;31.471882031759947;30.94624866352239;27.49768909703727;17.15706446721344;17.10384991625806;3.4043151948772588;12.061251714974121;38.87297995667087;28.046916429508094;30.507889301111618;3.6108645682006406;45.618667382494046;25.51157701919797;14.14427966910858;11.55633532143952;8.707726791001686;27.088706928213945;24.052426450789483;31.39220257356475;26.865138867945245;7.759151887899362;9.414822727513297;31.29093129299082;17.497072341824335;18.34567463178294;6.406440976483605;20.19637963913156;18.368684937511688;32.68503375089946;9.387226504048286;19.255357824116214;32.007892209922616;22.1208931173614;28.760934810854486;10.203678592855455;24.335331543247403;10.920400701353424;28.744424085678663;5.274459575679962;35.900860447023575;16.322766469662028;12.220925303209878;26.71616104299113;10.938379351981341;15.581735063499146;25.077223589838276;31.824836349138675;15.459678705910665;26.577946097910406;27.493922077359098;24.245480557751375;16.843396473458153;13.659935915789173;41.945511573580895;29.745655924586757;30.035070038246303;20.95002089886673;18.193003689403188;29.089835525899723;39.314098200990635;34.17219662676503;22.391778606978242;21.571029877217306;21.218822816897003;10.712484796823386;26.985516185633898;28.36186382258959;20.886490457457985;32.54879625638043;33.58406415233712;10.534513645536286;22.727071779534082;29.15001556169406;43.98091968043895;26.66395638830895;5.097868328359622;4.6400997985409935;20.47225571890143;18.038340151010278;25.84268307683154;22.25226961841974;39.538214370790236;34.166588371321765;33.9931935402468;39.52207595818957;32.721521310697604;42.22469268385727;21.856744129659866;17.493901308975424;21.972670968574125;8.99470830435055;4.599342981043107;23.794761065711384;20.058173344163865;35.15595275394084;14.086050172416355;13.235068158325415;8.50256098433761;20.102540179566287;44.385968632303666;19.764858054429357;34.43340800138395;11.528346114973845;24.42851110288781;23.203708020781473;30.201545167770337;19.934720087006305;23.388252831615556;7.567842841459658;28.23137941467225;34.097338560027026;44.38566301882269;25.542969926163302;7.220585338368457;19.279445264522742;41.650419238197856;32.38546670794401;15.777483436669034;14.173076710528465;24.949085078316372;23.646210121802074;32.54187387879037;17.210131639405358;26.208534822797663;28.46983668990667;42.56879533760811;15.553002329032628;19.964684967536254;9.075307550776776;4.192945050131818;15.233703324907708;39.19795335229203;11.14912111443718;35.80625576928197;17.328261805749783;20.664625736915152;32.797154948019674;18.25398080911744;36.010142605260036;19.924425023056845;27.081424527457205;11.084710526663354;27.1564911771873;23.68300017141448;3.8970436096516834;19.330085054619193;20.279004497041274;23.6786984648246;27.28349288820007;30.867468572198163;32.24984641830189;37.65287516237375;36.68837568458719;17.631968247399563;3.5687631116412755;24.25384811707904;22.076436557007494;17.070811163908417;17.950917994035077;23.429168608531544;17.71973763100167;11.840598563029394;25.640612831686862;42.07257281141546;4.050998435212311;13.78980848371198;26.670324723237986;33.26515230859592;23.14442974455481;23.140606090325257;13.72378272249085;7.632294022733701;25.578203385155547;38.87760673141457;3.8690548322249363;17.566236901496392;28.215807922940282;44.36576600068553;12.896630805790675;30.639083863087894;27.25427651583207;19.639846913700257;44.573359621965196;42.49002137157248;0.49109822324100894;14.310670261844676;4.708252751163001;24.302331235396714;28.993278953728606;25.467403217224867;16.440972048632013;33.191449874254985;23.09258309276691;21.147549319945472;40.58193920703647;30.290573322833144;22.279430022448533;11.903967421128087;22.253769498747392;19.400654518135177;13.042716718251834;29.715859475926592;33.191019592162505;5.528393148322944;18.32936518818153;28.789145548941747;28.73298714524914;33.50984187129639;21.54623524399229;25.725666269790317;14.776497969521426;22.119801925965806;35.54126359311013;30.024180333088665;16.859512168548743;35.194423785754964;42.38671344859475;33.082144655518455;13.937216869494572;26.6790339486764;22.390532851699003;28.947346385576296;26.507729780428946;19.15429191731069;28.113054267358702;25.09586522756505;31.32074120215856;28.332320771752766;23.175998625242002;11.913066242415704;17.567580783067253;26.05356140036177;23.494408201108218;15.880139295122913;30.802503235571617;11.301457188885195;2.3226728568344495;20.786525838505145;38.63791539470912;28.031936522659883;3.781527688081668;13.640681110759427;12.274963165518086;2.517026411786942;2.009932547180502;16.169125271462686;21.178653262580006;26.799757387306787;24.674937534640566;10.496133893969704;4.271133954533389;24.143842839256518;39.809821380415464;12.78544154664061;29.874158911734092;30.56999376475594;27.00181597356063;34.11722041967326;11.865933028242182;16.7963918234751;33.927492498566565;27.451257792366093;3.9867735953276613;29.504106762713217;19.34683626368042;30.487848667444855;28.10199909166724;8.015162145494473;39.49148500438157;38.44797941542516;22.038830602854986;5.739673696787183;24.198091083025442;18.358563893733816;20.682434445367853;27.14268856178411;23.123191653739077;18.46421355858103;31.7249050385014;14.622419243905687;34.6439327772106;19.158574980636324;26.028370323461772;28.387766107593183;27.610636168596365;29.686148086810753;27.229634600125543;5.995481377509343;0.4266113551842779;10.629783223073288;24.90275631687759;33.40437283898796;29.461864944929776;15.994253662234996;10.904444337808215;36.824534451757756;18.739630246965337;23.505181623158016;38.00146286835863;40.93101570124192;27.72129649956517;13.735472996425163;22.88124784373353;20.1236893787308;23.912115273792033;26.80431671572629;25.82373908454413;20.257977731699423;24.656296945824092;18.020697305110648;27.783350080424608;8.734419251067958;39.52196252308732;27.802047103730754;33.302570303410974;17.83067146804481;34.72562074432775;16.431422017119136;26.83223694016447;33.89823601096953;14.091314305796693;19.383223254373213;20.054535323111676;5.321648121317744;28.82322631220377;34.49283769479258;7.652267653417378;36.19802664867808;20.902803431342488;21.05763216654808;10.530189212445007;20.80270894376081;15.409420698928166;25.318356366247546;19.88055975852862;11.02614758095831;32.09723038373734;37.23616514682671;24.405425154576754;20.6396269951695;29.14770936666967;29.587145371155632;33.00747929921861;34.85765449358396;15.839145084671406;15.576444161013782;10.23090402056374;15.49457968396592;21.165173554320884;11.727416035253182;14.779481703604503;25.289562165125105;29.034044681841205;38.11267761002186;36.61448049800797;42.340274167636764;10.426149473159878;33.137089418095584;39.70958255178551;19.564486554064136;18.678829743152736;33.86765027563394;36.304806492843916;25.3214426380088;15.721509872928106;28.95187648313739;5.487264526374233;5.532970420121375;16.91956364530852;25.999115587740256;30.145967219618544;5.9975008547593545;28.436340591339416;17.438864315713797;23.808586359336676;12.182024575226109;34.59202893662588;26.415792024124322;31.284378437432984;29.139119318354897;12.850024191114704;22.569077613946746;12.666075775592535;29.620516009067423;4.16350422997517;17.812822935699796;41.164915620636634;13.579918300506273;13.537293425833424;4.977996050748513;28.37840139624116;37.53306036982255;41.556451738737536;31.54242466894325;39.35791229156343;15.651903709134508;17.056209542341495;32.98437627657656;14.209347053583405;38.82621343961468;11.057364627631804;34.82587094012391;30.17759158697066;20.536423021306796;43.16451488459881;17.847232047886934;29.98933982645797;28.22252479596012;10.87114406560916;32.33630560578709;32.05268751136913;7.699755754049882;35.03175705084322;37.607611789375426;24.335633062193345;40.23431983179038;34.201633260627915;8.705803117485427;21.827374899614615;25.705569049980188;26.708688737705717;38.79592948744099;22.050034802927524;25.35252324884013;40.97697928326709;11.823253133883952;26.156327644262966;37.60651430435281;13.850095187863745;22.35804985342822;15.04773381915629;20.30568588494222;13.230602064347165;35.65238179466357;31.041689876017035;27.888810698367536;43.003081671276625;23.794992384564694;40.504087056373734;9.221265552143613;11.911211750974939;11.053950510878261;12.379941562407309;30.507628163470848;35.620544876044306;28.34145830601101;26.15088437026236;15.21414745625832;32.87672961159025;8.729569374468317;24.1761827611368;10.528721649091372;14.728293863661696;25.206508452990544;24.993535265115405;5.71831545901752;19.175465645618214;8.230983634499042;37.81258767459313;21.847197824205118;38.02024766260582;10.492971015216309;38.43294087775548;36.019341409350325;23.13257953143824;25.358873167441196;23.52515617603031;39.15161171616307;22.236144125282333;32.90374443265279;25.695187648885458;28.08309959027714;29.33965188598893;25.917591216594168;30.219854661049176;28.033002739437613;27.876040831452176;10.774423194677787;11.263790327654434;14.590953493231213;9.29317281870947;23.505398476933447;30.25092211719143;27.626980381413322;24.218244042405658;30.888552523742916;44.903785557792126;5.488668172591994;28.038751560501264;14.82331739263804;27.540469692591813;36.579615040963795;30.68137805595375;20.48462219135778;4.536309296448601;39.12370466166852;17.071203008030672;11.80792624520257;
31.765784967696224;31.188512012544223;7.09298113982149;0.0;36.566592648416645;10.599180521954203;26.781396289262076;18.694467112485356;27.496113039092545;27.443093823474204;4.102866071050244;12.474255236706371;9.728012945310443;9.316397727229882;8.659092503861174;25.94723726321879;16.685937399449006;22.455315136746332;19.325192808638157;11.42597786791782;14.184786072314163;6.481951803898514;24.414197602516623;13.026069283309695;23.033104294593702;27.754529533721364;25.522966734559255;37.858067836786844;31.58334714864143;33.87025177344368;20.861806699330874;22.406423782147996;22.998997674955103;11.578802742777139;18.876124063744175;20.026600227050093;35.04008170194398;31.361591329273427;15.754127883584294;19.505047205611987;13.542454464439032;15.474030359865571;10.32541658727556;18.588746208748717;24.769489071290185;36.31345671958614;27.424867465309557;11.293437765367605;25.968941519843487;27.644560109502375;28.84301031638275;26.55199094535011;25.79177982424305;18.804114335663204;19.33219612985852;18.18157474965596;19.85231139007442;16.84466054647636;30.681124096633162;15.65629530798014;21.458071253944848;21.932170896728298;30.78436318522182;20.72666212458908;28.70720761576701;26.376197555336788;24.75427634446358;10.755086929256851;24.13622895459504;6.8472321308690045;4.296912179501507;24.774070996399885;20.253883982818284;27.561649741026123;18.84498665273999;23.351603460504077;36.737696067321366;15.235967278894757;35.13548290076167;4.04475820688089;21.525310769797166;25.09905782599305;33.45592730724152;32.7722276422887;23.54944115305167;21.367051341537053;10.743666275408138;24.94765872046376;16.312210802760692;10.862737755347661;31.000889312044723;24.87191721151171;13.838808848204549;33.09079943384824;8.760606863485254;12.940598194478493;26.700562870272282;12.376710693159312;33.793671840125214;6.147462377854084;20.806338870638907;10.783276772459466;22.715930409610127;13.125343959507232;7.344748010094848;20.515474087404595;12.1458042456507;11.04912786834001;27.453327479350467;9.949957465176169;41.17381341996991;6.030028796897616;21.384607397872593;33.93773307258041;24.172357472802226;24.878118694226814;3.1772468016678412;5.963874510830078;16.841608358762233;31.13567917463777;34.07452834374125;35.33023552748769;35.70923717491229;17.97923745221;17.851553473562355;9.49564624085869;5.660265826000336;35.95490826525709;23.747722493758726;31.188932897986064;23.04503956560322;7.242065802616982;18.822702952166335;34.863126120255245;30.38476870296819;28.12981179561539;20.163627840472756;32.51528332967609;17.20767886861491;9.444681062766351;35.01373483206648;11.708720880162764;19.923332343629905;34.23339397542042;18.250305602577374;25.390232779593077;32.31653112170291;7.35569087914037;19.765796509921525;31.41563845181224;18.016322762025357;34.66538036050341;21.768157008327012;21.32612080183916;7.033840241284053;19.280364238909087;30.837330587348838;26.587675316367637;21.07599743351938;31.12202747350331;33.4623715064687;7.605187735092922;32.19212110109032;14.810847718498643;36.770813457864726;30.980720552287146;30.798825162089148;33.74453967776135;7.054337397274557;33.03469145340931;26.00158051298266;37.70926042639251;31.838113539793905;34.31134910437698;12.767152005167349;32.709260248235495;8.877234083204383;19.491235932194122;21.07404240171048;30.08681095370966;9.944139759458455;13.925385964697526;25.214037751513807;28.88072041907276;30.001680825148146;7.329970967050005;17.468356231490542;8.128381932715747;10.362220783908073;13.855284700963177;33.872826623491335;30.439395439485406;7.277685385258382;13.066453781106379;15.678151527015402;21.024641183768846;29.47770290218467;19.07608750724042;10.373704716169502;12.38921059690129;26.173770362659216;5.002319069069926;24.536987709037255;21.57012559134038;24.41756656762129;19.049108575659865;16.24055610459434;12.47621725194638;21.508678996864536;12.815967263900676;23.86922566004915;14.716467957631226;24.58146147015694;19.483733870839284;15.54302613214392;21.74685073783649;12.755249613149282;33.12708556843172;15.262299554089175;12.996526546341046;19.94703541823623;2.596862282552868;7.816700279456695;31.20924517024387;30.1594336773709;27.77641368195108;15.371067779522592;21.66616805818729;26.502987051852614;30.22103484855276;22.163528106858703;32.50096142717175;9.388990374015616;33.74043017180752;30.249871588142685;30.147357991355918;21.753789649184363;12.996024051558551;7.278024477459781;9.345820223750366;34.84479307811623;16.95981523639951;22.384957404602414;31.973291071043366;8.262854894165539;26.13320275615717;12.414821176493;2.4984509390234564;22.330828434123752;12.514845166101194;7.055011504037234;16.487677078207376;9.040367286377439;25.982805235356423;2.999042166704801;25.243756102133204;27.464571596675633;27.122660280714282;2.429219030692387;28.490782792897072;19.052525670259996;33.72584460094719;33.39720685847235;32.62174157861266;6.307229396973861;26.451080834878102;15.865897475668355;30.412232926038314;31.185018160794048;18.858207173683294;18.8208541379848;9.443443410070843;19.200055840464348;9.891422200994084;32.51533732533026;21.621093280129937;14.03007804977545;12.627945194116766;26.803531653836604;24.776166450672196;19.215219787555714;23.983299303104342;20.831362885090222;38.854982239808294;16.227316206225172;18.274284052192673;30.438091996323017;25.412144096103198;22.414288513666968;2.3355636578249968;20.553821666804463;14.35199768399557;30.02299386049492;25.892889615865087;27.187566331744787;7.87708830345239;20.227390514069292;18.624993527327863;10.571049038008299;8.247890769486936;26.83355594974724;8.558694088103914;22.88119225427584;7.690347223809762;24.696854441327492;27.192672257446926;27.28791777009898;19.361374382593663;29.999107470297037;35.15761040265778;29.06094637376356;16.504950114782766;7.1646013503025365;24.269260347117388;28.454872632772254;35.78362794153298;24.584715778168803;13.624697495732658;29.480127691605855;10.832493591858013;4.100639262001847;31.815559746388942;34.56936128680334;37.61359133793038;30.058562910225493;30.038923483852543;16.934442817198747;19.316357052998143;19.625215941124992;12.11523282494879;7.294406153806038;19.889599783944384;12.989502979944637;35.458900053499384;35.409880348336166;13.271434462879569;34.12422114810687;16.97261217191013;9.191264503375255;13.069535352754833;31.815440118359476;16.543516839713895;21.264116907033777;26.58693409830254;21.21326411188067;30.848844612785076;6.164889279399598;21.43925494539552;16.014345766804425;17.444103737859887;12.46686981687579;23.283413862977124;21.185009884909366;11.71405297117488;12.293390209391536;15.890555550817249;12.016967991788107;19.17553916135422;19.049882977677303;17.244989509820353;3.313076015821055;15.960774277888135;34.4618879148311;6.63951339181552;7.513403239381767;3.5641891629839177;24.143689724100707;7.4568924192995825;30.223768870987794;31.997603634656354;10.895451971977831;20.392551549948454;12.84376629496297;35.21924687649721;24.53463629760426;29.83898960386012;16.089414253003497;30.820767912711425;21.302047070931632;36.57324419821123;35.55491976086055;23.91195188441788;24.734421396810202;21.272853343296273;16.11489005458748;29.61768836716029;11.971065371228361;10.797476887756034;16.488574048178315;21.84535089641959;6.544845838650924;32.46828891955061;22.234560996979482;8.951444674912254;18.03007133878635;7.611653163245522;28.19899270098519;18.55479897849195;28.584868585761882;34.634149836123896;23.002939464866586;26.867222385755564;30.239515822487196;9.386397130916697;30.657728571537948;33.28689354381648;11.532150398311568;9.735449065941102;22.204632169095948;2.5478528254598505;29.601472896526545;5.7653292547797195;6.302386061296949;3.7735920616487157;4.651730371665683;16.547777704706085;16.366818089901965;17.72064054716839;3.5670598376492952;21.36201965205752;8.620105845847728;20.369347823470804;32.55911683991639;11.962903254336872;28.557858152587787;7.9501937040137705;25.385496830592004;28.02999293129296;10.05974876102707;18.8762280823165;3.815047241857789;13.98171269377429;16.562872844396818;9.843613525450444;6.150389515826688;23.3259730093559;11.246511563279002;16.909543575285525;24.83113968375952;12.774864809807571;21.915024426476613;33.860469141293464;34.21699747140345;18.596529238846717;36.704191328677446;22.804445607141993;33.54329747081676;24.84023986746874;13.276893154975863;22.306739954636775;24.93530947787475;6.056898335221347;17.330536104868575;25.94735164952348;34.73611322238789;13.014338355115427;9.9705295130709;6.4559009578118225;12.401119591206756;19.852708113146534;26.406756195026812;26.216029385852647;26.74469853755373;12.48061969685279;25.110597697641523;28.469795262486087;16.286398766114345;18.295513569885113;26.501715054018504;26.910749060163102;9.160071797259327;37.61584276682388;5.5011710724545635;32.937529002937225;29.449260874136698;15.239175390782265;27.275215852204987;14.502867640016134;34.963596972643295;9.744470889572225;32.24746393363037;17.949703823104706;19.90596123767003;13.573187521822137;21.966414557597087;0.717063678918724;21.334322301728378;19.496155732514843;12.460209227637613;11.768816946160696;22.46932530612266;22.015852517009446;6.964844517658202;8.90944337582869;20.887834544288406;24.838348751520652;25.214811893327738;9.17218072478393;6.445664160743887;32.68053639292028;11.466883907998392;24.46916081422715;17.13769525880555;27.795840504174635;13.958622872222922;25.294801465111743;33.83688816829863;8.44780251680978;6.161413305080866;36.56716754530484;19.638289557137973;34.48914563478532;23.663709345484854;7.463533702665477;32.71983457231738;17.44298639367244;18.538395620237264;13.25271909605036;16.620336871596717;9.546144665569225;20.17085213677013;25.568745678509536;13.793155972619283;13.538799647634042;10.095290101499188;12.967652447853334;26.3143533924673;18.79494724660571;8.381155217407807;20.211149843984213;20.055340654941595;18.670850908472712;17.399891305947037;5.096200622315579;26.250009519781482;21.657236347547673;24.270239271681056;7.266514766715952;26.721364888261768;18.553918303640426;34.55716740715666;19.714019360352896;19.402051777117013;32.48780130747286;31.60780784969009;24.739527417887622;25.848209763124704;21.550955155326584;34.060871966195975;20.984546734546335;26.566838217100315;28.91922556323108;19.82020004856054;28.672700952792432;33.48295984148615;32.0502506504689;27.701888925955373;12.930828193935342;25.0477154222278;23.586481524631463;27.381366259942613;8.906229652409674;28.796965374978747;18.65781330596138;16.851741043793183;10.036346476390076;23.198423973301207;14.10228196047618;19.348228348832585;31.260497287482085;6.570612825091757;18.084729557504833;25.44805981119578;35.480871098522684;37.098427559273794;16.056494718508556;29.512361510541417;27.707668833786233;16.761900602697466;11.779627365266702;9.524412932831481;14.619339617670162;13.734145389261984;7.707486370969833;14.774705512864255;21.817134033197185;3.8280192391564807;26.374931233028438;20.983213613906504;38.42840080436918;32.69543373879174;34.73114424554003;35.1398733932546;12.130599682639998;23.94838167039304;13.587173564951993;12.568272526665167;12.740877081932986;19.50897715844107;4.28386511207;7.900746131481045;3.696293970365825;13.987340645033239;23.756485184022917;2.519288291070888;29.403881936684446;32.43629712404764;5.569280712494861;19.476934282190616;28.548934306028663;4.098016960643601;20.17303601015565;8.765951077887596;6.814397541367004;24.203813401269084;8.229029829743173;21.76441759297245;20.440351480579018;30.502108832035077;10.822565258072794;31.78391185884548;17.961312521068624;20.431403946034173;33.46221786789204;20.508898585728453;14.301091074524257;21.974350833315974;29.050185002125154;22.770952536474777;34.99697151628686;9.945141950937037;16.373222188347867;15.919470903209197;30.159377210429533;18.593227989890934;35.96809455617708;2.9592130348494927;14.965531912259067;26.453719602703156;13.658407506042826;22.47626398135438;22.907933546096196;15.759855772828244;14.665013855917556;27.91463171172237;20.566170898245574;11.169780038734382;34.08201806179324;11.274429533102314;14.12201313752768;1.5000023149407886;12.650112485924318;14.969540049718265;32.13151357561364;21.235921257835077;21.80969606593792;14.992760621846585;29.80643752144988;20.767045994304706;20.860374222735725;28.84446012704425;17.00391618305442;11.634210609791166;33.53632123091109;19.897582627641313;34.82793171891454;31.248427962906206;32.48246820165745;19.329977110185016;21.345050082339064;5.425786348674522;21.29480825214923;23.120701941050662;35.15831840823212;36.4258557065977;15.640458241932235;16.042684364181238;22.428941704470827;13.48799761902012;23.403624213218357;13.694833006942904;12.885525079492758;34.64373389484806;30.069739655788197;11.373977163590247;15.650807292316404;26.007296689591048;10.488870339653133;20.33919444961553;35.50793123915901;9.484122190938718;20.74897038822842;8.317903862302739;14.722240127467067;14.24460270913505;23.37612300552488;27.459118903982308;21.38580243120739;23.059173548322253;26.450055816231135;18.56156916286578;23.612757543868913;1.9486667212444841;24.926619169172415;4.266564744288446;25.211905066745935;21.665116698706804;29.141326310297263;19.8051423253136;28.82858922684515;25.370920930765838;32.67346882840936;29.972587576719448;18.704713679671904;34.600817180217156;35.12537352584979;14.0839929051147;14.186935276819888;2.2118061364764623;14.913655094026895;28.431292990814125;11.122651417699272;20.02183170045378;14.231938603376438;26.980315292764008;4.111483157932929;8.901750031872261;25.580001821540613;27.595552000464448;31.807238766736383;29.146245080152376;11.981839180287825;21.355767965474314;8.511577137238753;12.520452051152244;21.06055898604284;18.667665595722937;10.92183470715668;4.915838126091404;15.935030688469142;32.61273101855615;32.01786646660153;29.68031739284618;21.39282491860727;15.359278433927422;12.134736577233504;21.120745114159547;7.7938252796677965;26.686103602561722;22.380579198669228;31.05986702529293;6.847625338849356;30.809350260916332;19.422132195771127;17.821969459682542;29.49177990330262;6.287622414270454;11.200207435669826;6.489417749794545;25.905011258724123;5.829490737986925;8.89991279299605;36.70433459249135;14.82225453590292;26.683407723605253;7.055147335632167;30.744948632610946;11.288717339747656;21.641891230934117;32.93541939439636;13.136515835021223;22.317178872067856;30.874216511322675;6.39504476657734;33.17223168946265;4.353871168321044;15.528215024452143;24.7362732188606;18.16514693451203;21.479432334559316;37.251295072660845;30.310313927889105;22.033501917494732;22.9003690278559;18.94120890008999;19.71283529482011;8.6900967510341;21.664127560244726;19.545660692856124;19.240754295858068;20.57431165156822;9.097014170815786;8.08904663265318;16.7544383818079;19.931077310499504;3.3700977128879814;22.395000526537935;23.3071469933876;22.77601526742547;23.301147557112888;19.71975749408631;24.02512122429429;11.374896285624914;14.831034297455076;30.354455098093542;15.9604204657486;39.920687561578575;16.86672240835418;23.745923865465524;10.405185297136143;8.571926959987826;30.10658306566427;14.359839574878986;11.987589856449048;33.53197045871918;20.140932108969576;28.66779181198999;4.467889585030646;9.833356923106722;10.564351995911949;28.946120193907962;13.021676854264156;28.282863053737756;26.214288011046577;3.5545962810882274;40.967684492831424;25.863351455513094;10.044362969671749;35.424117931134944;13.20417633475415;7.0159066025964805;27.948452717191678;27.604046968115686;7.8308827694954335;35.326243692656455;31.15066769684704;11.561267822374294;24.583629731868346;25.188623423835246;35.38285694144501;28.447088423602477;13.730560779065227;20.992894669084862;18.869474529582856;20.29255222045977;11.646873999419759;21.65648119636379;28.124528607432868;22.909826461745926;15.447084017293161;15.224518387510301;19.07348146519167;31.47231426144219;6.904113396759513;26.160451933355635;12.042904049073885;30.566645379360292;18.539186163260393;17.544303394625327;17.40927631387612;31.96413828136863;4.969780914387386;34.90634154536392;16.51191546497453;28.73031930487349;6.97662439153735;6.062704311361873;38.25902052128824;30.19023306075387;29.26105648867214;22.141669640243283;11.922090413314105;20.425222302440556;30.820519365302346;19.039826278101273;11.807618841816218;3.6059074532119406;29.555928442797587;29.876001005537894;11.777241623033618;20.837285000022803;2.439155457654348;34.87239705920436;24.565379915184955;28.793861309505196;19.452765433471342;22.874897633663725;27.407407790621036;14.458713620961328;15.22006791183015;31.267718766646894;15.202694002765552;35.04853194393486;10.254530844481302;21.537076239306703;13.236919034324838;29.74236013944263;30.216238060773353;16.859321779468573;13.960980788110737;7.226033009900443;10.91132421970688;17.20801571033788;19.13890686833407;21.32859541177803;18.897276220994673;19.558105691604705;21.668211236830537;15.481976686745488;29.77758250518331;26.775001519529546;27.634745995748215;14.615705371576485;18.160410353555555;10.802384046867632;33.753958961098654;14.2596240778103;23.621027461625097;25.58855801314605;27.859649593494765;27.143681450665913;33.128285225358795;19.190683381856417;8.761481592894567;26.63115203901303;16.99349883717508;15.110802663383962;10.621395405066776;20.683492574085932;14.106145545916807;17.842791741957758;13.297675162289087;14.680519042193641;34.84385844571823;35.16884143735672;18.15515005406876;11.890353490189083;7.167963904176939;9.4121662037291;32.556302570876355;8.952365895057781;30.921606093189578;37.775544843719025;29.60125884191892;27.34887202735905;6.151641595091816;14.152290138972523;38.656094336658995;36.02213462249604;25.458763581071388;34.9246901673994;34.3543063384862;15.193167744926688;5.734391858849597;14.749842872970868;21.600469096315134;22.900557049635786;24.3621045695224;23.53867927150893;26.192167000368748;24.2576560278503;7.065543947384953;4.964438304424334;4.340221171751295;15.612353731743056;25.596346136123472;27.49046901603651;22.520306971855444;29.756955006003903;34.7236365704213;27.84893810174913;8.14469509668109;18.04023996135147;12.780292507851707;30.82553196197002;35.985267223269176;14.33770296738375;36.5682086918016;35.957103173011774;20.686694692778197;27.27525270587785;37.590597071302284;13.911037274504855;1.9011024785744401;15.049796782774047;19.545202824344997;20.711540125849034;19.820442248589252;10.9826872012457;23.109201565104527;10.912753222258614;33.33548345231356;10.37736483110254;22.420073565523225;25.9716982360873;25.549983072987775;19.812770194182484;19.663739950545743;24.416353331847773;31.713170368354053;37.841461916328925;19.230141827403816;1.5084784815141945;21.927803158627597;15.215000140252174;8.738234778132544;4.923278468776359;37.54399976358666;31.138648838071393;4.4779967734183685;29.070387472286807;30.791948736572646;23.768531417303436;14.62636812250346;14.582645952994664;34.44216677219082;14.306598983828097;16.3591644249467;17.568926844882935;33.76359817739502;10.742664651017675;28.21224254488497;15.21277743925104;20.600525771515933;31.346717867704214;13.052050967811056;22.416229695881235;3.8506164931090834;19.142410636836907;17.767148885450467;29.726417354096803;35.68476992336041;37.51793559385583;24.49256143384321;27.654672780862747;12.906015072091282;23.761551139836396;18.77912718283845;21.201945688071795;6.9504156870651155;32.28475770486741;15.368683223176413;22.257417362542263;22.262843045449607;37.168922979639845;31.011814045909347;37.36828532043805;29.271665749920416;5.762177392286527;16.679524423994426;23.46694254887927;7.668348273125834;4.268960129288815;32.51407843876872;26.78754850404141;21.614381272557466;27.325598009802675;27.558334017162316;30.335794908719144;12.770449686160754;17.10903183588399;6.818053901146294;30.66554164476895;11.320385922988887;21.368987992056766;39.05353701912361;8.265362575382863;15.917501932175142;14.445346773089366;12.411119927176369;30.9463037032543;28.87027072397908;25.084608499857403;40.836596423081154;27.569111801427855;11.19714167731563;33.45179187448494;7.33844892722159;10.191456282705062;20.424438887086456;30.943752499074044;25.83562270574061;4.143413790805851;20.136456640598546;23.55554554093284;26.326478843177696;21.295087243577896;9.227112348450932;15.716493572245657;30.477516230457272;14.599652608328068;29.4577044000447;7.913582950270072;24.753798480311172;23.073746932115846;14.859648701183147;11.784187830376501;14.161662918262492;35.03632916476869;18.008496342348753;27.249864302683026;31.21669036819501;7.141920314380423;21.88283959538855;28.09215945945821;12.104094978950952;7.789066785894579;15.86551242909568;27.877567452955756;25.670063054439172;9.999469051483821;12.412734468549605;2.8182960767150105;31.94202567376262;23.386169762741297;36.667727581468846;13.983826469647404;13.48850408849134;30.396615919140075;6.3733130414251695;30.188611108555186;34.4912626343767;31.80564636129439;16.952870677339135;12.620909463564193;31.873554283006253;18.416618989217262;31.520483304764674;21.92275961472434;18.922462100990675;35.545886829348795;30.57162537696049;13.162250718591627;21.964646082430335;12.153503227994277;5.882882436219169;6.166864176223356;9.928631319732542;36.752351587481435;19.463595378582696;19.275414162194505;31.080472557884228;32.20741677679451;18.753438632082542;15.86751986763976;10.69899346434466;21.113214940283104;15.430207090056834;15.900108089929798;11.713926900044914;23.895676339901442;28.284166790758707;11.227983474427136;23.94974273865368;10.817865018008328;17.025108198853225;2.186053370399531;31.317611574161607;9.380997795084893;11.858457873480031;30.58187764696333;14.591218172184647;33.18439645639712;6.5803640682289215;21.108247510534284;12.83139052409309;8.236326775403112;20.96580418484477;22.357463388168533;7.287938561712733;35.41761658870381;27.119433367653357;25.41260949852874;1.731269224735393;34.089538384940994;9.575027301478436;27.595681171127886;8.510478316967287;20.00498759051535;6.28905040602053;29.538066017393565;16.62259192579735;28.931857736748967;18.33909431489015;21.728598974279315;24.756015187884753;31.995656021420693;15.298621986515197;17.915215935828808;6.516449584878328;31.988929944133236;15.355868219710542;35.72150592729431;27.19510416200673;21.05370493314608;35.68198978740109;12.215656014899155;14.206730702072717;22.333384987553224;32.17636430182824;33.99027228310894;16.637455519948276;25.608860059063932;18.008528203085106;14.638370349915299;17.445959092647126;16.713418580812515;31.586369245553104;25.2421828666547;11.04552403249785;11.138003763972806;19.21634596540651;17.851856198174968;32.60321475119211;26.901518985894196;14.148734347742947;32.63918911391804;28.670635882717036;23.243355454622648;24.879846102473188;22.48216770735867;27.88624671613373;22.64854480917115;17.801112220798345;28.16028252455661;15.9310715063162;21.720433889752794;26.74192347312302;11.236569348943624;23.607801640070694;22.64782390557491;14.811819539369873;21.441294269002046;32.46042958834766;22.781570312334065;22.89191256215514;7.8033862763680855;17.448849698418663;24.598818723973682;17.432942022622942;25.330643573463817;19.211596076190165;12.194933746048966;9.133478293223899;27.570838113595528;21.520359176810032;23.192943528691377;27.338557162101445;16.211692062415775;26.710714955075918;20.666417921557322;35.1329898631574;38.762969267630545;8.475543921496739;14.682153052961445;16.387166611232136;6.278539988159687;24.79817359887562;15.411037605053927;4.814659237666497;13.615713989187258;17.969997027239152;20.34950775951308;29.343178156921393;26.111521137114867;13.264200853015343;34.478232752805724;15.902606413039663;37.75779223076793;21.902997580923298;27.559552267860965;33.491867969010386;21.551374521592386;13.705533139963451;34.88431367489332;35.77741995322339;19.826639000282555;28.103184003525364;15.638089218085888;15.051292041706139;8.77080285623662;22.81418377999185;7.376205844263328;10.600934396585924;30.630397109601713;27.8381138942746;24.425651202721706;3.1951982700589934;5.028401719184003;12.511767545297568;26.620870405389308;17.11610455025934;21.059516043984132;23.63923254253592;12.942759246471322;32.551091987614555;32.61307829358688;21.427993254733654;22.927656644706676;16.124255207291927;14.29311420040009;23.046718147467484;21.35158526076391;21.317217804263393;29.285133700794088;18.24087591441363;18.550170877989256;16.48784061542781;27.235050434516282;5.08679046017976;19.799512250878173;19.008541327638504;9.22662975511558;10.173385863911792;36.0893773161318;27.632797337976065;15.00620158501229;26.742479336092405;23.43455220674312;33.12286280670562;31.69152842116987;29.99875175585045;17.733579868883105;22.685378969011463;12.546379443064525;8.64414441405531;7.886038050688377;22.599414213027192;13.345249453478907;26.36708807020189;29.52848277269736;12.538539369268623;12.221022098133412;31.962832459887068;23.648080311469652;21.394578206706733;25.727832076904313;15.209580965975013;28.970615603092646;35.318113297884246;16.415579834052835;25.88957221965635;26.374253086072947;4.33471330328979;30.74766329789314;7.208709892993549;18.866955980816385;9.859097949250474;30.266951763288382;24.68071850541545;22.89555813420488;28.18698590152993;36.68609816097691;10.338273144260128;9.275146153859886;19.916614339460565;20.309923431827034;19.36901887416952;11.357155210049081;16.668606477803326;24.410331738196387;31.37298236053364;2.6592974545156833;18.889484763934476;11.12341073333534;25.41121379524614;22.99222686271662;13.480032008985093;29.252949587614285;8.889080631759262;19.450724202517602;28.195914619572587;14.067781190094408;29.96670257800952;11.263859957834029;16.833819304133794;6.619766165851368;20.949070139169837;14.96119220542453;24.640795951660916;16.299772084048428;38.21195948413623;33.819207785480366;7.652287046759861;9.814274632627253;14.71510839869828;3.726995569196927;23.27290379115541;14.130515165753309;11.447937190107242;31.416105331218468;36.33241121500384;17.57654360733202;6.508318408372071;6.131694683513736;36.28350423322957;23.86200220463365;17.612779467791654;13.386431319395422;25.036077411738898;32.85010341328485;26.962080997996935;6.907212252203227;15.088695947783908;26.766269611652067;25.983965969464432;5.5320378274026645;18.619971701704564;3.075225683468087;9.578225666740856;19.51079202554137;22.316490966650292;19.34328103681274;26.517386509279127;17.13460145826353;24.799070494908246;18.351496121704162;18.434625180880655;24.580677791462023;7.241970772580337;33.25647959735755;18.819885832659505;8.288613597340216;33.96432412953829;2.369570883263105;35.47425818291905;29.91976035650226;29.52272148188057;7.305306593725469;30.887405111315093;3.816016219440587;8.804949376012791;19.8668357318271;35.77652975205787;25.26094121893666;22.504589603761957;16.14748950796909;18.934025305600958;9.017128218769434;12.757566670745524;39.43555517703411;11.549566229912873;24.80923766980127;10.797660418770313;30.807587759575465;21.7756424920084;25.495125415335682;14.0626571529928;18.888647186820304;28.874337442761433;27.81342883488404;23.313919642467564;11.485429038350498;11.662804303775967;18.610704615808967;17.68719548689157;21.236222769195628;28.777284903542316;20.398731730753845;26.035755684982185;25.575606368534235;21.23409117209278;1.7348951140339572;10.477808744855356;23.34734468246174;19.985247138190648;7.987461540332149;11.892686290228554;19.285522454447594;30.241281594589804;25.32995130065672;14.509038257549031;9.802451024973475;14.609504960540649;22.408383663468815;20.723658355870093;18.5640560673984;28.429594501876633;30.976254854679354;22.373581452522405;13.543317932900264;32.10605929676216;31.84104727305322;26.933545437412775;31.94029850380679;17.41638814214282;22.517141446044363;30.386619512785977;15.520277960886972;8.233647096127928;17.85562555217017;24.900921578610976;9.586383507025447;29.930601530419388;27.6700845438789;26.42283585923894;35.17960692625281;14.536154512192336;5.183907334057198;9.055122272868196;32.1675518122221;32.47763214958629;25.078200801656354;27.54685738551714;26.398817986634874;16.97930847872227;16.707885417520313;4.083964334365479;5.1224567791760425;33.07441264863608;28.823635878918637;27.249516075206373;10.463175981171652;39.65557839195062;18.419372092407567;12.713078772090187;16.703908528494132;2.214619874918138;24.714608759374006;16.975730842006506;31.82798795828976;20.103830862403495;4.868946209409476;13.424936775593688;25.80298919823584;14.257422255032179;19.286604976839286;9.731148636308573;25.216726962593963;11.29692502276664;27.84850136037422;9.190012700428879;12.194020469708995;29.55177014255123;26.452226957916924;32.5915140986746;4.503701265231796;28.504405942638066;9.56473481236076;27.480112503749258;12.21774573089585;29.57640843391357;9.959291497818846;15.61661976655058;19.716754703382623;8.167723759775848;8.519955252245131;29.040799028169463;26.828042261935256;12.653749828981853;20.89340683971048;20.4010046065632;22.764499843693144;17.044620165135427;9.239140429719292;36.06726394700274;26.310630895833455;32.47644764061817;24.704270578565502;11.278729627995295;22.530721091005223;37.92465198005483;32.22379499761988;15.714025643187346;14.48598995893969;16.61016081362544;5.966477161319469;28.857701446499323;26.54010498596449;14.444268767935986;25.504746568821844;30.420556300574578;8.36366268885503;19.193540800018884;23.43462865965027;38.29868393705836;19.75815316852587;5.221608338302121;4.917415163774354;19.818116697271552;22.252543047693415;22.853490660116112;25.66818775251081;38.25363682980575;32.925652343146226;30.980384518557333;34.01175841049531;25.79789645982594;36.44235216842686;15.17514373985997;10.66347255643477;14.886761028610442;10.724860895839553;7.14810726062445;16.756654677301626;13.23564381716643;28.58788233071264;8.545902186384769;9.227634565748605;7.961391552119934;18.50886087117788;38.28238342645014;17.163947846131105;29.524368538587;9.344788023647826;18.532750141265776;16.674012955968667;27.420890098241358;25.21029867625933;16.478391999364767;8.952639547821628;21.13853231947092;31.680053609295594;38.356660456287855;19.610796261972432;0.13240379318346474;15.937162691220284;36.19507788491466;25.31679943779784;14.931682423462664;17.570843610702433;20.844131844795786;22.564213347956986;25.632573324712272;17.686693676926392;24.859655130821515;27.417854331652805;36.13156368256172;14.827261107894131;17.64073448349726;5.861195250376836;8.69406283069408;17.601662031545068;33.14020292515422;4.821504383720298;34.03713036139215;12.517698628456944;19.300878294661153;28.119770004646114;11.615892310410409;33.752575466500325;15.924423104457967;25.729318238565927;7.060273950473488;20.993707437308693;21.08272943928622;7.483688344426634;17.747789986874665;14.97062015421533;25.81599122029743;21.425224984097714;23.80740188842418;31.221076438998107;31.88754352546021;30.62934474204213;14.587803231211812;7.5723854815391265;28.602973990416373;22.670406807175333;11.207448604223623;11.611467399832367;16.370887505687467;20.606852196973545;9.896621540309997;20.332041326586157;35.94529002026427;11.081669339815566;6.7047218916259075;22.591692009751945;30.282255264169905;16.21216519806577;22.480637739022175;7.848634243983764;8.328926372327606;23.549027609917605;35.45106246033526;7.7580769105929885;20.865599547874854;29.14565004938161;38.45854375219369;18.60804709379194;27.596731841288037;28.821791238565677;12.824261769101176;38.52375642425737;36.99445769728795;6.800256689433772;20.025466677122008;3.8528558236453647;17.210734246840197;26.47874243365884;21.46233634627509;9.374884886786813;31.568644315519034;23.535664794317842;17.326031476298162;34.56352521527603;23.653883269467848;16.010614779553922;7.595284165437421;18.73382550668128;13.887455418761434;16.175034889460605;22.657393108211572;26.713649571274708;11.997161750158826;13.254871669794422;21.869585466308916;32.63718164505611;27.718098470383303;20.617232257511276;27.403009665010565;19.15830906381378;24.498364085703386;35.04899743313365;34.461855950051756;10.761683796747763;29.540376582869147;36.151370092310906;33.26027816722436;17.243733091977276;20.14272397845656;15.625002458619674;29.519841476685762;26.362581922191705;19.99857253718976;21.28031195017512;28.559953891341568;28.479706397116317;25.54671947330419;16.20501846942409;4.927481584356976;15.527990405437544;21.101906677352975;16.40167255907141;8.891260859670174;24.650089693876097;10.471030113634347;4.786508513752926;24.482829520837857;32.13101964485134;24.06852222012497;4.197030745302164;7.1110945091119415;7.74572445578762;8.39848770022003;6.680199131101675;14.294669896630847;14.251337465879862;23.63687699867871;19.515714439789196;12.361254675617396;3.883882256030168;21.304479996734468;34.44722453941051;9.570561044942407;26.916833599869477;23.487981787895585;27.482978524899526;30.435032309771636;7.455553909958451;10.134351121011887;33.87536972162461;20.553817010387807;9.201749745947538;24.327845235965842;19.643453354295136;26.99084533809781;28.008497583292073;2.6997161880591953;35.17209079145309;32.317176407378504;15.01519039968117;11.775649826520652;22.942112445221323;16.20031518325085;17.703487051316497;26.272270383130333;16.77978389277096;19.726886976479424;25.374146115921416;20.12965728665248;34.157394337517616;12.066710701837344;26.04885355583469;26.229566819164152;31.07411648028135;26.693782148878142;20.54292845324827;1.7264232537768613;7.515139040190657;11.916773688144735;20.150928663214238;30.5797534740806;31.719492373102586;15.107084481765126;4.403551520512208;31.669898432232763;12.217947075202558;28.522337584151447;36.036240792441404;34.45720075593833;20.879312757823694;6.657641246654171;17.913415830538163;14.282478852057165;26.953388671215748;20.1128912508093;25.177674828488797;14.034832783632094;28.57752219800967;10.927908741349137;20.743443778509445;7.075900937096062;35.37502421645918;22.45168381628863;29.092190532091024;20.878224158878098;27.783230388585537;12.573878026548005;27.258401971533537;30.78510333412366;19.80536052701895;15.628089314800935;16.583552688924893;1.822157143443102;28.556010596890385;30.201140469151273;10.033240073336476;31.71884519638489;15.358728989983957;14.997518418855789;6.38934522791196;14.75500653297719;19.357311852433394;18.702750719276825;17.598223119954884;6.024260467152379;26.65708840160347;35.462736411527814;18.92779021339062;25.47551082815494;27.760836950702902;27.786540097866848;30.696093099955426;30.167759931550513;17.843729296655244;8.656711463668955;3.456797608045363;12.798071397668446;23.884132399602823;11.792882486749589;8.48481356812897;29.118695496112426;21.952791413988884;36.684793346213944;32.79836522527315;36.23481129070457;15.115061128042504;30.612254134310838;33.574912322832134;23.257041674964498;18.80730851391173;31.816590953874876;32.38500972208174;18.50231892796395;15.038335764047474;21.999920332919658;7.9946841127504085;4.748153883923112;16.61926399244482;20.18793725940161;26.94379221695311;4.690827676260193;21.618297593418365;17.83041983439776;22.90602335838913;9.713877694365225;28.38972055199895;30.120915314080143;26.75110583033169;23.349192005720557;14.472842773490298;16.42313073987591;8.619643258439698;29.577705061851074;6.840509407845583;12.455124730548945;36.36670838117232;18.373375696683482;17.094691587122774;8.718724174426697;30.511710020976825;31.256288528568543;36.59817238113668;24.9008644146008;34.55102163414286;12.025555674934068;12.462456404480774;28.039236028982454;11.577429647277139;33.63043153680006;6.932497511487909;28.142898845577065;28.4002784297255;19.305391303270884;37.655314577730536;21.001411817870466;23.18854521715218;24.72657696084872;16.414425688506046;25.274563331576232;25.237436046002724;14.631325312259944;34.530476352698166;30.913920409699482;20.259362059878253;34.37504835391206;27.218832415630896;5.912438378817691;17.562490156134608;18.630147975584833;22.747169938615443;32.30195271774164;27.286908548071793;22.47641029265474;35.97376449333042;4.884763208438599;23.0379397465813;34.23308627559331;7.286569380038283;25.48401211635678;8.62064987192567;22.336698205366222;14.084733522078013;34.2730386658636;23.97526519295802;24.09010995131233;36.92305554560833;23.111611212770928;34.14553418312473;6.476502954321459;17.19631124507223;16.761080342097088;10.072007415051482;26.376109389967098;33.34215966567867;26.32173736679393;19.161850493431;16.706787358814232;25.925157785327574;13.280607926293476;23.541290550286096;11.81041214982225;7.719562551821349;25.44318035466535;28.058635979515106;12.80728689408937;12.639758450847966;11.845149253068364;32.661328935183164;14.754631288451153;33.80998951508486;12.242365672571655;36.95908846713507;33.94289970429616;16.14797227551887;18.37418042585082;18.037911755087976;33.94320893312429;16.95747131825467;30.506805442462095;29.36538809804477;26.927930672709074;33.72441563183497;22.217026884304858;23.164625569866722;29.17036567069943;28.87578261286621;3.8710171704404024;5.251118899884804;14.766105665550892;3.8164557659327207;21.16429952065861;31.140055829699044;25.45233874993531;17.194368449518482;25.616947629234957;38.69703624602795;9.525160586842327;24.79049560561569;7.880382357574289;20.572636423086415;32.4710653210564;32.590446753130514;20.55823454555354;5.135360976571669;33.51875126774571;11.768647962464833;7.194138557991742;
33.09443841422531;5.519686382149855;38.440543231549455;36.566592648416645;0.0;26.079732354547666;13.263329986536956;53.2882581591222;21.23972423856491;63.99338131558372;34.69007232236153;24.139195882642053;27.100287743590044;38.78725410949315;45.20408411826621;59.45932883056109;52.272261316297;34.2651020367348;55.89163586745538;25.47811337788859;41.37478609854128;37.33191232171522;59.7144096747753;41.95993801947558;56.86204498468393;64.1790969365944;19.477988944691283;25.713029776389575;67.23555719152931;21.194783639602633;53.826094313932295;14.770906064693618;55.891608721459264;32.99406976385782;39.07548377154954;44.09363675433393;15.209061187851914;67.77235101385133;50.47894067692337;55.93181921795835;49.93533530970295;39.48396785921505;27.15533330126604;51.25186868962108;59.983792887692154;2.7399149859969874;14.567615255648482;47.8082742963311;14.496696227046113;63.36080424628002;61.61653371899967;62.53165815373442;23.328368389640435;23.367076364126603;53.7258385380785;54.400292206496935;54.29208378445964;50.24996282627022;28.646239472634477;21.0090254165395;54.26057809908225;31.19754616810845;67.34824655026456;54.76875972059247;14.842920541574761;62.79880392264856;17.68438889614497;47.26189880699807;32.76656500462184;30.02649656630392;33.31555849013191;35.88196196156304;55.13171014858147;19.978118859828914;54.87896348630423;59.89030888549039;24.178437527482668;37.51407806746787;17.352748228980293;38.473530755109266;15.230757554844033;61.33712185412748;4.6783889843589455;4.089951338130533;13.492664084239134;42.42340497588717;32.450973276664435;58.54608457443161;21.357284979485026;33.633732985983094;13.152221448802322;11.89162699614075;26.209784370428125;69.61382366113384;28.44177973887724;24.063203745634564;11.653105915631546;48.72384351560037;23.622797670193187;32.839320314940885;55.108114299913396;26.441921143272452;56.43511352534574;44.508119873565214;29.747130612660104;38.65537695085761;48.638748635707685;44.31127246365115;33.322208905626404;45.97754251171487;32.07052273188834;31.86804124492244;57.95032107378733;27.39382256004253;12.831519116599855;39.232695789321845;33.47204754389695;32.345770729903016;34.28240736372706;33.18731758127941;69.97406232478625;31.470393489591352;71.45541550820954;23.575973485155544;51.06147860688741;30.651237652527396;41.67571174311726;5.853228424236641;38.29725447737614;11.487001819352013;58.6472667818395;39.369451598861545;41.018674463838444;4.861174276458347;65.37506033884156;64.64282710248943;16.928727216044464;68.66286695178434;36.13284049276843;43.5736259434128;71.49535401711145;26.653835603930585;17.945874507074077;8.35545856138782;53.01440600868954;18.069736810432527;28.337553639847908;29.45703169825203;50.53821154726791;23.2183029494528;53.92315805577123;29.0883964185035;14.806676181206488;57.23985496789062;43.282165941583656;40.954154483298396;9.059502950150486;61.73598945639011;16.32634489259648;66.67454250414234;70.00961066887855;29.232696748979656;67.39564696835009;51.34667605004661;22.568896775440543;30.720352057520575;67.26125401486267;25.108930620359818;31.902989595594956;9.709945534716777;59.51808622602305;27.63171675363022;68.14247798739314;14.346899075411573;28.729880476099627;69.10315602180555;40.14702766427032;32.70220335638536;56.16321532834128;19.17263141518472;44.5883068299236;22.84253720813726;61.32120944030298;12.41942151711642;9.181361664982061;43.57578210668481;24.983772789395978;44.66284700837604;39.26030660010525;26.536546394488113;17.24543526496562;15.24210951067847;42.33701975922731;39.076535825729884;49.60348162943493;57.54431429149247;66.04174474634854;19.463813050510176;32.23051483400919;38.1489759186821;62.740296862118704;41.31321946545537;61.09729603877237;48.84312033603117;12.42629206062844;23.249808744370725;20.58465452283797;48.518883582861726;57.53862788410307;44.1425176265138;59.44028090003696;46.43495491570413;17.556992122931774;24.692262454257904;50.355632078807446;54.29562298984347;25.960901631285314;30.036333173842575;22.531492005155705;41.469070688399185;54.25706561727445;38.55028088325602;43.051704130593876;17.742281219082194;6.884805707888665;28.763751753018454;41.459438678576404;57.615005410160975;25.19834737428111;11.104428961436037;51.285322675703924;4.098353765288914;45.81941226667782;70.30700755691497;66.64918841682898;64.2558970880503;53.86874317572758;44.6690174448802;34.31862041425527;45.742415549054506;12.328571926259064;21.387585043674623;38.96648301779996;5.588520078359227;40.95548734359069;62.17221511436646;33.28631499530484;35.16330383641913;58.893878117287166;24.145725680231955;35.85524160492395;20.99227014715915;45.184177596808226;35.90431113700511;35.78050595967101;61.738104510375535;62.299469277234714;61.27698817177578;36.384856204826036;8.076069196018214;29.903427322175602;3.384046579423871;15.467269290348476;15.846371299472764;38.422528513349064;62.992865158532254;21.732893667549114;66.7495100836611;67.75158210577915;53.51016524787941;49.8059112650935;35.29685348863197;55.73828254236261;44.30220964698871;32.35906047165741;53.9542050030757;23.512995840969303;49.179564758953326;19.88125221488373;23.976436543896618;22.592488048056467;21.81126734403507;28.76555852283677;74.64922986074305;27.303276159323723;25.42386134582413;66.81673689821775;16.678424228770776;56.358880508291755;34.54596729728592;50.553313690714376;44.760516379894;66.29286171755355;59.07771561716794;33.51898788399738;43.88435943162204;29.793311874802008;54.14061848879412;28.595397774321846;30.828238797312103;63.397896201455175;44.730943757521544;57.3590792196716;29.183366941705835;30.479690531357797;30.098776984847177;23.927823046219334;55.550931143743604;19.4040254858134;70.93157756371771;64.63155090415661;24.940646651819844;29.606739457105103;31.79386840299075;64.65680779475403;1.1606509621977836;12.55178799923478;26.924934086918444;7.267695144809395;30.54421629806809;37.084005200082295;21.105334246950804;71.10895665275854;32.43794365448651;63.17719839299027;65.11504100606336;50.1180093783832;55.84582416460575;30.17443984712128;34.38425875639007;35.74587319646808;17.065413017760108;45.8177862560442;30.534898502904532;71.1955745001508;23.295163662163358;69.63289158309266;47.83533175783991;43.70553470961991;38.787960244715734;68.37478679618319;51.07500889574151;56.44038834314662;29.734576504305938;57.62234035500193;67.38019366114221;36.234145738847836;57.93044502660078;20.744171410076074;50.65833098070815;29.578258411046484;20.67206743239871;49.91653977021838;43.61110455490099;47.78189784752383;30.131891582147972;30.70170428893578;54.73888364789;32.0301129049817;53.80668142588754;38.72731959632992;41.13512887362338;10.611862559479853;35.042245507585925;40.109071370527744;40.05657542734383;18.793943400019284;34.59639789440244;65.52176138255746;67.37048344668736;42.512483734609155;56.57078910205216;24.761528243108728;68.1660350198696;60.83001187370116;13.396677817022443;52.53750701479967;6.064609506559218;57.83217159856374;20.605802420180066;7.86745549767561;39.040090026390445;60.379439722282065;56.78562278783329;34.6109981114388;65.32392096863597;44.68166523767832;40.594760875842766;46.003999789142455;14.732771119363559;32.2496268025848;68.43802946906408;54.00014206424323;38.33348048245656;36.549000299639744;37.68584146756415;64.39220454013564;28.882945733810047;21.76401768610181;17.37539069951544;59.29906198251238;63.32041023451646;66.75016547485289;27.91565748153283;67.1886482924268;32.682819396580264;26.495593151850347;36.52013242819523;36.36988062758014;34.82187800424269;15.777750049795484;36.036020317745454;42.586323399564364;36.314180507120795;32.383144187306485;45.25750421558474;52.77759687576356;50.2750468862541;34.563309291496495;38.585751337543535;30.32138932567259;34.64415613488515;68.94663778451142;33.16864391451516;61.93748653769155;34.95110244691413;59.34466594453432;61.62433594325656;45.87803606022863;18.514911297010567;34.36140725249449;50.048466871812046;21.65095387342066;30.118666014087836;35.76820583357039;14.166852813921693;40.97041208171009;51.889322864709015;58.37290401873133;35.044609896724154;55.47191777010303;17.79564089635831;6.204634961849768;20.90919788076199;24.384262453899755;59.10628765852838;32.35941285769117;36.49050845277871;49.255851398780074;58.02507403314215;60.68778686905437;34.21491512599325;20.54481865141122;11.24660966823962;2.2758387120152204;24.02692694450055;32.503514321319635;34.287252372972766;48.8484205462019;52.031783005208766;62.80925451167268;32.27948184934362;16.701015586664813;41.3670002675771;12.774465927358175;64.95674880894286;52.71168979239796;53.87536627801645;61.99782708143169;62.94560403574156;40.33446536589254;28.58936376001328;32.125555728719696;68.4436525193943;66.01312494112707;48.16138092708295;63.815033068928244;39.453885726310375;70.29205108032617;33.89080379033008;15.541539565573197;48.21885370422172;51.01256988195192;35.34885371739689;55.17333945393638;36.77989103195075;25.649871853305978;49.25860020950215;24.329340510007807;42.8505836249383;22.99245953004107;58.47549272509167;42.549081107908485;40.77550911932613;26.207078287049228;12.518710531183372;22.25844791288584;28.144936660882557;34.08380250590419;29.323515686110117;45.151904969386;58.80986186245858;51.73000029581001;61.563166557216434;49.71365183243281;61.846452452351365;26.324902904393078;35.66118909097347;40.10284209682439;72.88939978911591;19.135813412044314;17.265306716311688;56.27331729162283;29.15373788009386;16.499722170487775;53.83736813900428;36.53075996576982;49.58766520861929;30.303804450196996;45.73327016516124;52.03470525990267;26.356778089340665;46.48501813299674;23.357769340792036;42.89874960643101;40.42088470645475;62.84059962450816;44.56542914834583;28.525139501820746;56.691876433429606;28.79724879343017;53.471693746861035;52.711042115146455;41.01199434433044;60.162338311738495;53.562082381704954;16.771659399422237;35.7079678186403;58.99824287715335;33.87274815834184;70.7472184588656;41.49703048536579;32.6589052465127;18.339548924439494;4.975280347603523;15.488081559031757;60.8315471342687;57.8239258402876;70.46036729718934;53.039937974030444;37.6593936666143;63.93754572448043;28.85295099101628;25.851689239045076;69.52791870746616;68.22031314586667;13.858039194176403;48.35409860388627;13.381502367677687;14.604334802710824;62.38957143728737;45.362582172882995;16.429182842996674;34.7477511020787;52.11379824212125;45.30099534477647;31.677100504102345;23.03062995440787;19.9884624853782;33.8581379535789;30.744707144536438;52.59178239561393;12.343206416813752;10.215650867795972;72.86066791603471;51.3166408061569;65.95798141112421;62.00173933289911;44.546416207723944;47.098906625174614;46.08240283432177;44.38490371341724;48.408382192560104;33.251262596563826;44.722938573345616;14.789506604432855;35.940883293521345;60.56883994108306;53.96516942819007;27.452475739992714;26.460177223489456;31.494256709059677;28.897315680202635;33.8228513094221;58.84324712137714;30.847823999984943;46.97142370465799;46.70870487393584;53.52807175069485;39.5908809472563;35.021319090312964;38.9652579343283;50.55288058433951;57.15957388420244;35.98660598994764;64.44528304381247;69.00250965962402;41.7655984190883;40.42275679631411;8.229326367187292;32.538647135193784;51.37711187175607;35.70195900797727;41.65125368294836;17.959152148926144;29.512188040047153;35.501824698082025;21.385752981327837;18.15898217873976;41.845958139356476;4.811993314717346;33.742779005626524;23.410305312344747;67.73672388503527;53.08795502005987;50.02123152773358;28.781134393151934;31.391010180229138;14.17905055987103;13.403698382670628;28.49424618202418;35.27887633835117;49.31980999726742;16.54906757381475;55.028854249293;28.560977883835122;39.25655390080518;22.347771518909635;61.44230944364546;25.286515900991404;59.036419943399935;15.130498488155167;49.18782890027749;24.65596252182317;62.352696914763314;35.36656174727951;45.27920417274341;3.1924367037488435;29.623225994597313;50.64042477278347;35.552734137716996;25.625338537226053;23.530362228473713;68.24149972946262;52.9975589335159;14.943846475459546;50.94342017769324;34.728279371436685;16.1629531936807;44.90532616073102;65.0260897200782;37.536820067071154;46.823593906147224;7.140333910953951;17.687352130922726;13.49970419071805;17.085124928824047;21.832657981891458;53.558095947710996;57.906986357939694;39.30356301670428;57.60982349654121;54.40541470735728;22.303659734389825;72.63061606789574;21.513276974333063;29.57844145541241;35.49829771163897;35.40978750561433;59.97004861911237;25.289035217127683;31.262567654335744;12.63307227020853;64.92962487031394;47.881341890934316;24.576303317894343;61.774975074533636;43.92470877779077;23.09046670576182;13.220900171633138;31.972031589062148;40.069436260722185;39.02937216169431;50.624580818585414;28.146668402000724;59.71083158426691;10.001574914408748;16.134343614466296;23.005554887167587;12.345384453878085;18.02169019383917;24.4176311153211;35.957403453698596;58.70899591198476;39.51693790169546;13.637034605547226;57.561950471491215;10.065638238626061;49.064427267056786;28.956109935910934;59.88802490363557;68.68408322788846;34.754180724515045;51.8326076361906;28.703759447080557;1.7750613436102165;44.20468167860372;49.37982745433822;37.2708436551648;51.13096867969156;8.301138557950388;46.768456926310925;56.583660081025606;27.96688188409318;63.53350959826174;33.045692903662506;28.489854174747517;16.39980828154936;64.15818371175195;67.63375089150955;64.74713773129346;27.375190358233915;57.78809650789409;29.327795111328758;26.017431062778993;29.618583459315325;17.96662957622627;47.44242391879939;40.98511121258656;37.44600714353556;68.87590430150568;68.42355762307976;28.550862182987867;34.21031907485122;21.34174900478779;47.56395222102642;29.72677363719927;28.796322196506974;12.49122343312975;56.99771520979692;6.161315137278422;38.47324327030806;66.25187262056882;17.36875759402519;42.87662207107756;65.32123481831879;42.50980432042903;25.708479451170724;32.022716801139815;26.533452026982165;33.558727724984394;42.489433972188266;72.33386081660278;50.171938474856766;21.795445342233492;30.596555315852946;65.37604958449538;45.60885862121218;46.487316980492295;4.2115965383772;32.54380279103493;27.46955683566172;10.671484076066712;41.941163320999095;66.08755568786597;40.91880973222127;43.078068960755246;15.280150313803071;49.00040602845477;16.020076163506534;24.176231477356705;66.07735628696351;33.976118642664005;59.41001746058807;17.731272898537664;41.861244932497954;43.51569637278808;54.84996732256001;36.897662493589316;55.79541626639705;50.90457462748921;45.663274658371805;42.2539192013529;21.095892050925364;56.25383124271997;39.883346200179005;58.90511727573711;25.034618003032886;57.79550085886926;15.07513271657316;48.137025741446884;56.95671661851026;28.316056527427236;46.84114250883041;66.66049344030276;25.61314995886028;29.226542590191983;49.799816754335716;25.242275741861462;44.24919769164952;35.43570906856312;65.85835321385066;49.93478612643542;32.23286954791311;4.572614289140405;48.29062464117687;61.77878469201319;40.842769505983284;28.766270061197762;46.74041035964067;63.13004744676905;41.42845873090219;11.945629528926867;62.74891451890405;38.431831019185566;30.803279313914768;62.30034987704046;45.57388025173474;71.25684778996639;49.271202558595085;29.92384722234913;13.539524066077671;63.87683348326225;33.79044193868843;4.025752775791182;67.39356935186211;25.791013551769254;58.53994758014226;60.23057335939898;7.63574399168377;64.9646830283467;43.468030949204326;51.103620279538035;28.78951489033072;46.96624801146811;32.97979044719475;17.486515097766123;63.29674179520187;58.01517221846694;51.67740471289283;21.921204162690483;50.19573826653054;17.751234162450878;30.841924261358326;58.41943228080952;28.989752881511098;65.75947956377982;54.4428484486086;29.837926352223;48.02689446820443;67.73663383479922;41.00346804097981;19.166416568962383;52.255481734897316;64.77967317049301;35.576692120264646;39.29825188823495;30.70062534281779;19.388308190640267;7.421338958272304;18.386257602927426;39.30109847135093;29.716765904152073;66.77746295772265;20.276125717858672;44.24499097365741;37.24564403301852;64.42884069153791;11.433297546933977;48.06588212177239;49.039385475709075;38.90710235918395;1.6948451504297801;37.71481488733485;63.74971107501553;55.75142403199792;59.39494354306132;63.304493506906745;22.201201732609725;47.13847781345579;66.479610879618;44.13071282548691;31.267124368685025;45.86350898407876;57.106202000260495;29.642127071238306;8.458502500375813;66.07676392442308;51.05723347698781;39.884234609938765;29.473339691205418;40.88721217108982;32.51897402109181;54.54804629649085;57.6312954306571;19.84081867970068;18.381271300465826;49.82401228674665;52.01652066151702;62.81426196261304;21.817750383722124;20.460181811600233;47.70665048588336;46.65173271352237;46.693000567691506;19.427129195507945;48.994705908004455;40.640750922560926;11.770368669100085;9.40472413344228;10.224138390644276;5.6078736652477685;18.0530206937619;28.44884807318831;63.172806533584385;29.184906722102173;25.637469286798893;31.012177712386777;57.15239872069805;41.1382537735898;18.833926626226614;49.75710662976944;30.497341466791934;6.099869134806477;12.239597197989443;52.554735373958735;41.81132818277286;42.98453582394677;41.62848062245357;68.05326891017702;32.93125414604937;65.08331182984155;31.332967763904637;18.129718145907454;60.78906261541413;41.03548095966692;31.310667862725445;74.3857658130249;18.76792655609824;30.317411148883465;27.44294072627534;4.808113361349119;30.21807014558053;37.95525210079492;31.927984561352474;32.57013815995213;57.036902876341344;15.701762473963212;15.568774582026084;59.715076515743014;21.982425052169475;32.92341830419157;32.15494849963464;36.50812123210409;23.01411839725993;61.00635527088594;14.96018906196343;59.054842241703426;65.98594316396617;31.659951705889377;63.18255609728121;29.879962944670797;47.16229556054533;49.24990323546087;63.40338466160784;17.07816439343286;29.110177673207914;72.2038363541812;16.566245700547704;36.380295211551434;9.297828219731047;73.26165108113791;50.16749745682863;38.44913909177645;40.88206383759313;56.11170061560326;55.57861686280655;46.5183013498068;27.524291019869857;14.687866678113329;47.218272312668354;69.87125665684019;46.33826557948239;53.006409761028216;13.56053950923093;61.797204211614755;56.36578895041506;56.136633977573425;30.29659565603011;25.89716833992608;29.618597693928113;55.04088894069467;38.04407912877671;31.235623624116876;21.810815160788046;28.914647689396354;33.68847995763374;26.818406780507086;8.952361744765298;40.614781333976026;65.14195556549483;25.748272782102624;60.32914010086122;51.06186337878209;44.577528033331426;18.798802702929617;36.19211838412571;48.53316164745857;36.71944482404546;30.092476922775887;45.586304738737326;63.55603717973593;51.086447626561345;27.620076771074682;67.35135561415113;47.49674941570393;18.57545731286678;36.87508802067572;33.08396617011327;47.65975002230603;17.397306953778134;9.547643210787527;22.998470010333282;38.00659047433233;63.007427232537935;48.99337263862657;58.77983048179401;55.317304445511404;17.241202326421952;32.060639467575264;14.544072266743726;21.384412553676015;28.411752036334956;35.22546739883563;22.680194005065182;67.48514354901857;29.14103026724053;23.806895302133583;41.121148707330185;49.25468933583875;56.7126700082543;41.88354524802091;38.44755986881832;68.70911303533124;17.141700696341793;37.08232524892798;63.2658750017707;63.769943216160065;65.99499477569104;49.33575142331822;53.58007990523856;30.01187770097544;7.893787182145289;32.13132297254435;54.883471782098006;32.231380827234695;35.40523860408189;52.48299184288208;50.376933200490924;48.06649726120939;65.89563118586435;65.3870464547739;61.50658465072128;30.293429834656767;10.082995807443542;47.61136759161899;18.041443075332595;29.251817629254266;28.728031957078212;56.94923282383071;17.89830019990889;27.208828543771244;32.466097390918115;17.609719287473666;29.221437491080085;62.2291238501362;48.40869440147589;29.245665551390353;42.047556380678266;64.5562409635995;47.99961443289955;65.11230923004491;39.292767359855986;61.17590675644009;57.91612391347166;51.20059161895313;47.09444056212707;27.477627891218525;17.351856450398994;54.136717270905734;10.210857825017214;67.67754710249568;36.32496439206271;57.30680941841517;32.01389880887636;38.86450783685509;32.96552531671686;51.51591305476835;8.729073480174279;11.04018610152114;43.83342408225371;48.832741072979765;33.9871683220384;67.81969529351302;21.950778051079382;30.857949340692443;24.547740741259673;45.713994112797046;66.94502792327587;36.16412767840819;11.133972926385894;33.166609851941786;6.549545765359339;49.42650102769769;23.949887788888965;19.762331520051937;54.757527309787946;67.08038728290613;18.133313169025715;33.20055492634466;23.719341142029847;66.71849635976656;42.969775056052974;56.2835334267111;45.08559723421568;39.96864074274695;40.11522228424595;46.211919186053024;23.935151390871976;45.22106633829743;55.54587736822443;67.00190258269336;4.466254728177547;17.91300445609125;51.33051803814875;44.04400758221236;56.931615417229345;48.19548564950388;26.32898486949453;48.257458456756424;24.635992512284528;25.332341668864796;36.28464569334059;58.367800579376976;47.33184945872343;27.221268435950076;34.398575461903185;6.477338027437021;30.40566946534471;34.637122352107866;25.37798844441381;37.63933961519745;67.95418584618997;39.33182034920472;47.77352960375089;24.719435974425668;44.73994033797193;21.746242787798522;58.357968310145964;42.49516169266434;8.879404541085862;61.375828910028204;61.66188028919315;34.99571563566324;27.877139213812924;40.77796825133683;62.30550730551568;44.86595139159029;49.22539623259345;31.481953913283725;19.165044656851506;43.99166594707687;63.86092157049012;54.62894094699076;15.985030061515603;11.920347536250388;29.785916033443847;43.236160581725684;50.15948885615641;34.12348009004923;30.42934673537039;51.91447290848328;2.634234728398889;14.613029512964838;57.34501347819824;71.55024510433657;32.34953093955469;50.34991143970262;35.787723527859036;65.1320354795462;68.02285389625963;46.08633754702597;62.158227046420954;54.157080555061405;48.45967329764296;27.205413252920895;53.23767789275252;33.82865026401531;26.07605850570525;46.97510482746149;44.498566240993206;50.13934492070513;28.58911510748049;68.98019196574563;63.40527052406265;50.67892602050599;65.42950902156213;65.2204231696099;13.327336916266344;57.255486792938875;29.252582600888598;34.42490549173014;57.64875801026063;25.681322279022414;23.997130925250744;20.82920101164591;58.286741669870615;19.239798521570663;41.30457035098382;58.85366748581947;26.781703857994568;26.67626974572766;15.698153792869773;67.92722119437876;39.799759264987976;58.327139506678996;34.22979860735742;28.15875444603793;60.08627641663639;39.798891930301075;61.8274826352217;54.76101612930657;48.73790143327494;45.67479955402818;63.99605325662724;57.868150872379935;58.980447800851984;62.28649986575131;21.12191417028985;59.99200899186298;16.325534699665877;20.46923766176793;32.13771052741342;44.46855854153567;31.185058827872567;52.486363472464404;41.86956309128461;13.052306451859577;30.64274687601487;33.18969503967231;27.619018820381086;53.93746403185714;23.62444886703975;19.05798003694883;34.342256609309096;43.84131479670087;2.2237221544453054;49.49006408000682;27.223009753134008;51.48074658014877;63.10654039126357;70.05111655794121;25.401699878079302;48.799360925767985;5.660968790681356;28.341823202449056;45.88529424387263;23.534995694214082;47.99568118284051;51.22203483496476;45.113239114369975;57.83261126074712;29.560597020381444;26.475014671981555;23.208737589862874;8.876787846299546;12.32074643484305;37.76718960987818;41.58686301491597;24.071637015724125;10.109894697081113;48.9549724661556;55.718005867520866;14.567066050122246;31.26227643895196;65.20702837820976;68.29243066578252;16.13390466228941;59.33983591189102;52.67525799347097;26.999864120593916;14.129373300940227;25.867870711035735;23.359278052056325;63.716635852227334;32.74892105568993;18.81947427199264;30.745428297505576;63.67318671489143;31.96748646032857;16.862071417381134;20.361769038688415;40.5746285445975;45.952283050495396;72.22927695159656;62.373515213532315;30.895224117198424;26.35174899498337;18.531387565779564;68.28344563606146;30.059106733094197;62.945856155266235;32.52236824597292;59.097785456903566;27.917106764465572;38.3829011177954;44.07492338907696;59.09950104210104;26.1390968515307;24.332444573568573;65.6609450401353;24.031254888420534;29.82590665658981;65.98324447301464;59.9377126542115;57.57891344353811;29.081650144116825;29.419802472482623;65.36748456347868;3.026311235403708;39.339650260965264;62.041722343499146;62.02239930178412;39.456928705442174;14.628009771342454;43.50851753898389;52.455460701791296;46.27617568092718;64.79158388199365;57.80924057444043;55.85791390419242;62.186452594139524;27.118212792216404;26.973906941581397;45.71584544036645;17.04691322001041;25.37798886254011;51.42989269582009;47.715451055652096;40.54679389891525;60.40523860567607;11.122452485165246;37.02946673584984;55.36924650487854;43.92140911568839;14.005524974318233;59.19228490099228;46.79921200801457;8.776649872625681;42.79536551438057;18.013579348385576;13.016276550287387;46.09193777299361;66.51991978098329;33.2595307345271;38.135278921369945;34.05238566735932;18.637709703237046;51.52141228417885;19.028215806242486;28.323503655899355;27.49281383043473;70.29381425587073;43.279427759497096;35.13688140443509;39.03732510158937;38.73334319059544;55.22482458891192;49.9886694771994;47.99874045814451;13.435574041280049;71.90998388739939;51.951216385917185;30.357384551613244;42.62330161553529;4.0092263852581;60.2727162457203;52.45167988197195;27.54201021272204;12.207480926529225;14.132965771300038;63.496821650911926;42.34944849628921;23.217293781447818;62.349761479240364;15.030044407819128;35.436167519002375;36.82728171494147;39.42359198915303;28.331821699695023;56.00936177466791;57.59921668665264;52.281268179942394;23.082680594571084;50.92826004363234;31.422864949783314;19.1053720859;54.97202876950793;61.07277127458119;42.54624801959016;27.268255260053046;17.775399449968493;30.84081186408712;70.29891759482423;38.93570950933338;1.527826619252216;66.48626836047315;65.9776074791747;39.97791199047786;15.037101598515765;34.78430039735434;43.56450751479704;48.62704395436146;71.8104246358613;32.99425116753603;26.54687146246466;43.989290101181695;19.75231768951724;31.565197514442573;25.73986355645107;27.991078214294067;33.816791378723764;14.725289235443359;37.111421368117064;67.369992516186;16.06277672915726;61.937672593379;30.07201703060665;49.407526949242836;32.75974584547136;30.00029623920245;16.304875618595368;42.6587866899338;46.36214646323159;54.69616445298439;40.914627311728005;17.301762241548488;65.33579941707612;16.172404512040234;61.2248447953405;11.539915437969064;57.558950880965405;35.991610569267614;42.1123273751991;31.230326983082538;46.983065463825895;44.553039008625916;41.05185018993206;48.74994043353597;64.41948911163429;61.79228854583605;23.44476683468829;41.83690395113986;38.14497436599766;58.65133139351187;55.001371872210335;28.45938337896309;62.597797627612664;5.665295559347577;58.84784327474642;42.812202450870224;68.04402253358482;4.760563475485911;33.89996571844468;27.59205646617006;53.896671052690074;21.627866963338622;65.3708210549535;47.18495656303343;29.58223256955774;52.456098750853556;60.71080782509839;26.98625991879735;10.275815529206975;60.79109440461036;62.613506219830874;71.43039586181777;28.96207852391938;36.851452063542176;35.31403180288909;67.19602155999137;67.63600892179716;28.498496212490824;11.302549855407985;62.663093747610695;53.54533791186984;21.466462464982783;38.5945241838013;37.66176607758676;24.842960233280042;65.3628323404728;11.073265872535288;38.27741413086553;29.012671459346326;37.66909630033049;24.409096719563028;49.69338283346506;37.998838135418644;60.19944829837637;36.213882949534494;68.39455987852517;44.79774530670453;32.088054800393394;47.84825504270827;21.785603168422732;49.84728179226528;55.72272103222931;32.61888972896594;57.99681319885529;35.235197413097715;17.656454616071997;45.62279189184038;35.03782248045476;7.363937410539986;60.33986017501875;67.09793129866068;32.42246288361431;62.591756088497355;46.131085909497564;63.638694593713645;39.02284359077583;28.712923583299418;30.477690848622213;50.615412113361785;34.81329211619331;28.520192478785866;37.14679469861413;63.40459681372517;18.73871075649348;48.69579003881361;50.86864824702799;38.555283256559136;14.195128246630823;53.587661095227766;27.635005186116473;26.57421694407605;60.44512510796968;68.36393455260081;59.364460462579686;39.45171770062859;29.755749798486722;73.75726260516986;67.75174661753096;43.07479510285755;36.09329595143134;50.18823883883391;30.706274514289476;65.05853865462143;62.38217802003717;29.414965407026497;37.71812368577442;8.714231034614002;28.546615396877144;53.9237108579796;23.46778691095455;25.748465814437534;33.28776991196795;40.99404408755707;40.488175122416074;18.146394289144876;56.3779955269323;57.854819507101865;60.692136045886386;74.15761945253628;68.97093215354624;7.81197419392859;22.71813966713941;35.07151670278395;25.853371194709403;42.77655539732132;32.5415130122018;37.785381698460725;29.75435514867456;33.84539901219989;35.05060311708969;32.14521427345718;31.028877337271965;29.318308929986504;44.943218936092144;44.396882643034445;18.381430464603454;29.737546199171973;52.96034169108106;17.894750677643504;27.49769573950204;48.44351713064604;29.57792717154195;62.327706797135306;57.48509436530952;32.98143737925291;30.918985697494765;39.06159717563379;5.427373187471875;29.021678672023175;49.05965062927717;36.5797432751562;20.85861199121022;22.964537310351393;38.558357637732946;51.4793674169276;52.59017048264892;54.558586053978416;14.883314912413438;34.76557625758524;54.19928136747926;61.04351551295815;63.68163178519287;32.37408256220394;22.894720821694282;18.9374992332357;42.37314413681468;34.79116224993732;53.38552498427236;27.18433950976983;32.89423575975892;2.6518864302062832;25.35762624202463;55.639224234647656;16.72100117916872;41.321541891307966;68.91526548389355;21.500175801950675;11.415781304887348;43.148694363625076;49.049083896016235;15.540997984217725;34.617453291313154;19.161170673732336;47.572761522508124;61.85030187725033;50.6323985073841;37.615941197329555;7.158381345113384;24.257067698659366;26.48241978939129;50.291916069957715;34.98873127814157;62.421949779142935;59.2060158814655;43.7472245514882;29.756472709545633;35.481777870139844;56.07987843350662;46.409501946343674;51.589690707664666;28.91709116498416;40.79377204015447;36.463844835381344;16.62122190428046;64.74835842081926;33.24605593694353;58.960743000368154;41.72754972702223;30.8090286217233;59.36922620324084;8.821119832333801;34.72097597451962;55.994245229538166;65.66225934969611;27.886507106146325;50.4511420495338;10.232223204086438;65.15574790041076;40.79396379105759;29.307906548655513;23.595495269834846;38.69805342963503;51.728312045627256;34.916338423900235;37.21961958510238;61.730671945885675;55.25376281772043;37.20584460047422;67.38684955385926;60.091184279341455;51.939144154037834;27.307172431993692;30.67778477147406;45.356258485267;29.0693948161863;18.48699044744892;46.33927305312102;51.39720603898171;37.14716555199083;29.580464899404085;43.18070930719332;25.295150690102172;44.08022637335743;67.04436209532015;23.83847454898951;57.06056990215696;63.68122757552993;53.12554816416228;60.373194978393165;71.43122991947179;68.02212029729455;42.871838538387124;22.968926508468723;30.122934759456065;69.81090799837578;52.33878683993014;29.43283409125302;31.492666877505187;66.08067445134832;62.90103383024981;56.46679528051603;44.774894796867464;63.52811975877648;9.044939468160823;11.469138116339106;40.696548880119124;34.72258130372088;21.164440777119758;53.10400019751024;37.2247764769782;34.060636467733744;26.4268810540007;47.029799678703846;37.47885858572564;59.20987834336923;31.502497959456925;57.59945627723945;39.168309525821904;32.20237568605771;43.35580318109456;36.651888603582876;36.43070685331233;22.504829054153458;33.115364053068255;58.37215238339741;51.34632111287879;28.607256202007424;35.35254936862678;56.5835593135997;21.669022415383818;26.997565560390196;61.64671337337498;38.51311826438347;64.04552993775096;10.98482771228883;43.22318291364106;40.56027401483456;70.3893227373804;33.302346242304594;42.426192082978005;20.258929136523516;56.194680819710335;60.97053430617469;64.54538102602584;33.866876837178;14.392720055036287;27.613299908598876;34.519461875135576;43.801852873173914;59.22077035234594;20.435454483174542;18.980794729008903;11.78127428616409;28.356999079464345;56.07453546414256;28.147177590042556;52.26013627299034;70.55068594042834;36.19105401070803;62.60592233076256;10.339792592864974;66.03593397270194;61.39641627445034;45.664092438890826;35.60724574344493;38.64929337393956;28.149822437601664;52.77983506007379;7.4065853663249905;67.72496937260235;22.44698275967538;38.82981730722317;19.580720170332043;30.393748714590174;61.1703863965126;0.6962938809472919;32.054054167202644;44.45699269722291;36.634357562297964;22.10950046677357;26.79996449026987;62.33787444698486;30.842260562995516;61.625480943123506;28.427287758328212;63.001829947901435;36.19458401553304;35.98667440147423;43.62900150337927;13.29994622775939;53.115592913988934;14.020539681249678;56.225323334161125;36.14602683341966;47.85243733254547;63.82299463742949;8.314205569934208;51.53023259749307;21.47528643438523;51.69104443891727;36.55810584177753;65.05993463105257;14.204081602491122;45.49944387334413;15.151172148211801;25.2804384771148;27.380862016418522;30.185013476177424;45.416366165253145;53.83539822989774;45.11153280832518;18.98715023041818;30.760017244138545;21.41258604281537;1.2792849869342608;23.444702092845183;58.57978910017725;63.84437490877861;63.59739462273778;65.9364828495971;16.512949318479798;53.83818348847147;38.60135448825693;37.894545606077635;48.885640173586545;59.515770992805635;26.743542035658415;41.117031746211;63.65604970700555;40.55653301778118;72.51596777038641;11.158497941419991;28.821171596139138;48.79615041080926;65.62658424576595;28.069208285473486;57.99394069026137;20.372553382479943;67.2653698246004;11.794707407002418;43.41737144985217;22.732702048243492;43.69234065979721;43.158672779165684;33.63326758386516;21.681439346922957;49.91356191783539;61.35427101109482;33.29762219821168;45.11577226946894;21.68839173290255;14.831909512909125;26.99651897299778;27.286642060338288;64.80486745584841;16.329805644545214;23.93920763606661;26.580788533114394;46.11115305466703;28.031249089586467;66.11411625107455;41.66523449322526;26.411434164290714;17.98988571435462;51.80859834354966;51.96669955596272;33.84873968092981;66.58489461046719;28.713101370794078;19.234543172432318;30.95506463588218;17.588832674405733;47.589511599254074;25.095102167967354;18.25272490252132;25.02800777101267;20.198950487899967;29.655374982201646;32.27862823565101;8.272141920242273;17.906134250647263;23.975847021679428;56.25935214227801;32.50364436871849;13.549908651465435;48.77747855976699;38.25091471614424;33.19242985139635;43.553263290526665;70.9146795760499;33.387542758894135;54.10230685163021;25.778700593674444;36.77909023717988;42.46936208446795;51.524927624543544;39.48139070499336;56.443624470305345;31.415910961012454;59.53418699332371;57.627801018775976;19.372027082091147;34.482588904633836;57.87759605438729;8.504734182427018;39.783262466615675;60.78765197852112;31.243481133912265;58.39147729916384;25.663244096119417;70.19615247430603;37.927608791118125;57.89072626807322;28.86737765946884;59.577694142757736;30.604611277952113;30.340734999978523;49.93890280218461;48.791711852618;46.503040522266495;14.668753614838707;3.716250569988192;10.25307381463774;41.716286412954844;52.912183908837086;35.63836311646955;47.15864507663036;60.013371645249656;47.93363557528101;34.392804170193855;62.009758238128555;63.424639425486546;40.53811356579252;42.30149683671068;46.578378613185315;19.691474848904615;37.16279913669785;13.516783002421642;28.53075149716708;2.1905971885325317;69.28595202626232;33.980160088762666;41.42902315831406;49.370900684762546;20.36276688388703;49.10545934998755;6.4069831427441875;64.09596516339423;63.15443407033593;67.38877989459772;56.37916747423363;37.211588917148354;65.64291819753107;65.37772939400773;34.64943720457508;32.18473019508684;51.287177263160196;39.8081291501351;56.88121968816699;67.67126480581135;11.11600713908046;40.26874919843951;20.511896289201918;31.0233446032004;43.807974980544586;59.3186290965398;33.823991917397926;34.41376961323554;12.885568193330942;68.79797931541265;18.761597002821098;34.32048536639549;23.348953619708315;45.30045453587531;29.550313662819;
28.828863942692863;20.64872689919744;13.056227113374575;10.599180521954203;26.079732354547666;0.0;17.57594963761327;28.629148391816933;20.910668182400432;38.01944511781026;9.751404899071744;2.9052746678675025;3.3742728240941835;14.080764737323596;19.161650014224005;34.41208566085376;26.354918827755228;21.86205281391801;29.86853646414399;1.2048983504528066;19.995428405544004;13.242999994812589;33.94674358496744;19.689345036272503;31.633680332836633;38.353219730691286;18.288417768024484;31.663042788565768;42.014423658027226;26.912288578988495;30.129535837279928;11.813079451066633;31.039575138646573;10.464810695152288;21.66650656660352;24.984218599400613;26.579237945065614;41.96010187736343;24.799745947613204;30.102008592950913;23.855618879411576;19.670724791309578;2.505525925969379;27.644747055173;35.02218710787104;25.73151411023645;18.69780382761196;21.745074047383525;17.026714644730603;38.081124342533926;36.943084903441076;37.061891217354614;20.015319221822228;12.79535035352902;28.219929324465465;28.735207136705267;29.741340145471618;25.02942195689401;26.36094421619229;5.080552916068258;29.403792109837596;19.969176440063674;41.30533703622758;29.415634508647432;20.162760743548002;36.97461312562728;16.78119541997542;21.354244778621876;22.507064370987315;3.9595568425303944;7.292117380504396;24.39621616993515;30.331748334489355;20.548383910351465;28.860061904990612;33.82554443680722;30.277243494428507;18.35924330716513;27.137277007190267;12.476561986117707;10.940801113833794;35.669829940306435;23.237194057248534;22.22159310440478;13.508919438622518;25.02331359660532;9.423902518918828;33.44526945513783;6.066707076307337;10.55430334435296;22.138177022860585;14.616422056584966;6.462003718650502;43.53955841554431;2.751258011466341;2.5552816863747116;16.151905760727576;22.950042819048665;27.51279057851802;8.76648813420622;29.660556003920153;4.4539685826053;31.244077296599166;21.212884833672554;5.202304480253956;22.579439747044958;22.744933653559592;18.896101357425646;25.42124606878313;19.923073032641245;36.20807771930164;7.4093648757121;31.91990485705061;28.75665798952107;14.081014521968662;25.966917818749568;7.44266857201218;8.017598884504226;17.567969522539165;28.350175646185818;44.57997257483064;31.20852033511494;46.177993657136184;11.966428598874264;25.941738267443935;8.930300609855056;16.02863892718995;25.94919129169096;24.720109884101365;21.969232937219584;33.42298480119965;13.892269057600869;22.649378140905235;24.734685465208834;40.598276550596815;38.7225880726271;10.382555826511245;43.07618658173736;18.904173472408786;17.87507961571915;45.61028918278354;3.9950954122861133;9.503232184753747;24.548093725598548;28.250769182331155;17.627527409214387;27.66086078781409;4.499904907227846;26.430919828400434;25.24274424796285;27.931188755200267;29.902458864751033;11.282999307363811;31.260135166986036;17.20268147244672;22.91445710163798;21.102983831618815;36.039505889312025;10.519202590502644;41.521660602161106;43.94541856218564;4.404169307724527;41.71338504220548;25.403353691691294;29.888192851768913;27.339435518202862;41.181552255496534;27.89983055171333;6.566882213115187;23.543948069867522;35.61598034059735;32.06065733980271;42.426249897240275;25.69914850384667;7.636346981610553;43.02944038857649;15.016641094744129;18.737064753571726;31.246246875620944;22.78539848030668;19.669176925496846;3.329043127435442;35.75456009728783;19.709987719627872;20.20253488371039;17.496542398820466;12.330274735051063;18.726173502414813;14.862118569009024;9.376556031033783;25.92068588165353;22.065596809674975;16.391175921953717;17.958976758351742;25.235389643886418;31.473403989531814;39.99990985450909;10.568925908257802;11.22303826693278;16.966456854641937;36.71870597121527;15.23649046089035;35.10372905566376;28.23973524354005;14.224953078865028;13.004478167680407;6.563962770633269;22.473898662239172;32.01827961946866;20.844820995434155;33.57654014410347;23.10697857721434;16.537484340632044;14.330886852571869;24.646152328044945;30.85630123113751;7.271749489251629;28.906939548676892;7.1988998685182874;19.381032458405926;29.782375797814396;12.471638129583587;17.79572540888709;23.48141198428563;19.87947699782328;23.90164487184639;20.73826970290838;32.15168028520583;21.404515176603596;20.858145336440213;29.736976631148263;21.993058769497775;19.74328441900973;44.28003996989041;40.847590955198136;39.01397620150608;29.299145845139734;21.235640100896994;9.321567930283795;19.663944973741838;25.8225298446542;8.891946495860296;24.051514881747988;21.739498787507255;16.67416367637447;36.658072518663204;11.268103099628009;9.086654440281979;32.89387658790233;3.1945202793806797;10.723862471994073;6.123569719839332;19.52209549222488;25.335166516638655;10.47963001501357;35.66048345485588;37.60206255300849;37.00314756221819;10.909071242864002;18.022595547028466;16.849145735050865;23.362257682580932;25.054454869235034;24.386398249937763;14.025744099926928;37.0337660039798;5.626206527934422;41.00402608590281;41.72627688239275;27.907190104599948;25.56478118364089;11.221872605201002;29.7886208416006;18.558472867599324;29.18297056398763;30.63091906675388;4.034245760582252;23.134480719866993;19.752997083978716;19.292926834122785;12.79661617281502;17.60768761785971;17.813955641347775;49.34269818009275;12.607936567948846;13.490768197718465;40.74432346044081;17.14687342617061;32.14057003935979;8.481387554141513;28.444935920414732;20.42682562669957;40.24052444461742;34.16780806974076;25.287031465009136;17.821548501387912;17.812626182886163;28.25887623219083;5.163071741547563;5.955389356439629;37.358373774156355;18.657052005931217;32.833017771214074;4.4511254423712385;21.96419173329717;23.919677563572115;21.661258554168448;29.500521960180084;22.76773751746811;45.63255546854691;39.458058156831186;11.195758343862511;4.515793961672434;22.18280517313148;38.61855906718082;25.34542609330883;13.98556895986459;9.470036938865;18.925894301625185;7.646686218210717;12.079405482903029;24.987866417753448;45.149918128837825;33.391991814607906;38.370054905352205;40.27940320075181;26.176849269869336;29.77942686209777;17.49356237261271;11.947912733934986;10.707163328287672;9.29190659974724;21.866433805417653;31.02051949960426;45.888504779047054;3.0475803887669923;44.52133012505915;23.534337357029028;18.80895280966694;17.78012496503891;42.379725909217214;26.408271194855995;30.689347550285557;23.25951336812906;31.54357780844059;41.30908894313856;12.178648200894648;32.037380819844984;5.415824731857255;26.719255762270613;8.139440053593423;16.382868981357664;28.5162834166477;19.97363599710349;22.51797767104366;14.219326921410016;11.241930755070495;28.847303555308947;18.017951584886735;27.81519232640571;12.659002633515058;20.91044509486991;25.139905524459426;9.796497036017714;15.76888328291185;14.012558286294839;16.53646195199441;9.67127515211347;39.79163960955919;42.3451736447035;17.51449515469055;30.940806535404338;5.688636811893211;43.51389781782741;34.767306052441164;20.983860784715333;26.68693449766188;20.48292421653162;31.76472329211532;29.223739207069542;25.804252942023727;25.18037631768205;34.49597262261435;30.924423776117575;17.224643691989584;40.05823319444715;20.717783904040715;16.05018452242842;23.854661814995847;11.455865393471619;6.739442154801659;42.98836922482583;31.012222218964812;13.575874936597742;19.7213870303249;14.045630429046987;38.76429947578132;15.829707305564282;22.13980796720617;26.67128466284052;33.58282897914663;37.46638978771482;40.832206489974624;4.783758717251863;41.24389911748852;29.926171117053972;3.463705013734836;14.28061605474937;22.676788785200245;9.265151290864658;21.34949930218234;10.496443566131923;16.820787198105585;11.266375442551055;6.309176484442776;23.496079842548866;26.95999721913136;26.691095691621584;9.373609548581392;23.140909629594535;7.688101476044451;20.437185785472288;42.87376724389709;10.86824473900139;36.99058531798745;11.99114760668884;34.10319238397112;36.57604111325231;20.404404362867314;8.364781173501948;8.359484878355634;24.469844223742804;6.608506164126643;6.343500667537843;10.3468581123913;12.750893147853144;18.135002278872456;26.981330503677952;33.29333956225237;15.132577167514018;31.467661777881023;26.040015469106088;24.23108728100949;8.967421861182247;30.302596688403547;33.385204970595495;30.026627071294605;24.716724519394205;23.225493873546384;32.720157454260075;35.37237787262747;10.226281116930032;7.09114464547009;15.34823062234031;24.191869005755468;2.6621742281250294;8.96173481061217;10.522138367257723;22.996240634591143;27.36912256104104;36.73247220367086;23.98968605661896;18.621249539839084;17.304092769869477;14.548811370534658;38.877846769366336;26.63198727438864;28.631558820159736;36.862943753011415;37.43627549863978;16.676860250790813;32.25241363537672;7.3511429618844515;43.32976713961089;40.00581868372885;24.283028468714267;37.85859850721151;19.05246694731479;45.30950021920873;12.205678662919272;23.947493619511576;24.204423152356636;26.777854767505616;15.884136009246044;31.369753917624262;10.743619999768994;16.710386833590334;27.210476922929203;1.895281877271224;18.077609452157812;16.567892503546577;32.395966962917804;16.524794003715776;15.527242305909605;16.559203620068676;14.24384877074336;19.034435680570525;4.874931001660607;8.752519451919454;28.295135093848646;20.728846638185757;34.38801862515246;27.042385259751228;36.43733445254617;24.323674678028052;35.78916970180855;28.343671358452724;12.875293676674646;15.201322682535302;47.159560338213495;9.539030115502479;26.509112532750272;32.85318661509943;3.726833157844061;24.636942630178453;27.75833899180707;20.074154853320383;23.825034541107925;14.96890925718444;20.05047775827132;27.508757370330674;21.00265066192563;22.643437120534603;3.007811352556446;18.754020729898865;16.855379595993526;36.903987358824395;24.46135591372792;4.149554748474188;30.614083590475563;17.13570257992998;27.815911772399485;27.619377931700615;15.391758753860016;36.02518594540075;29.075327254624693;15.871377164278858;10.661471048224204;34.500816050159585;18.635883599738232;45.12836199242288;23.476236591682966;18.64253141783152;24.8711109344043;21.15279455863879;15.929504787980342;36.02592121519795;31.76186542172165;44.65916746896242;29.847857604278257;26.52934333394942;39.13265534794082;16.954400141172204;23.62115138817194;44.02267882655216;42.61522268440409;18.79691010491717;23.135774880417916;15.513241630707855;14.114104554900807;36.75242202521087;19.49869404453179;20.702331592155243;19.194102561732674;26.289601438764898;20.101518436060577;21.246592561794994;3.7145986827571678;11.319266457673901;28.694996514254225;6.132960556408923;27.02473538134466;15.63324989896402;26.08053926073251;47.574478217112365;26.23683075993421;40.11153680937817;37.64797102115804;23.243229741446765;21.19325141932922;20.050626176167814;20.290569442218633;23.59891464778652;8.42113451988185;22.21628045674606;11.48274541236663;10.000677396722505;36.261300514382675;29.024035804406576;32.62413505031244;27.388056340184818;30.720266677779286;30.245719796111093;13.809968182746623;33.21833702756065;12.722317482887961;21.3124571785988;21.17524766061691;29.20931150411813;13.545311703273699;12.023823387114295;13.480833043762733;24.529694432428617;33.28297599919331;10.539198018136156;38.81016281332855;42.96848896362301;15.685921305904746;22.770544817927554;17.985853936494042;6.510077607032288;28.610770461005;13.089618332325907;15.724839858182856;16.267875388997574;6.029246530212889;21.926175344932112;13.53686428492089;22.903046359079905;18.464404820110715;21.336350356265246;18.10729162569196;14.629519734743676;42.455801849051944;29.59304059850302;24.05125534232219;18.838337668172414;25.975075551389036;12.172635784973906;26.173866417953946;4.294277889000059;17.81186047807014;24.07054981774462;22.123406939749678;28.94913492145336;30.847089618078567;13.437815780692272;4.6310491403721;36.63832609773477;7.811822187036845;33.04465101226225;12.411846791686665;23.923928739805778;8.592780198732225;37.91092806288041;20.95440471423129;20.65161611546212;23.729211302560657;9.55326548380429;24.71920646315427;9.490984918966637;4.104360294531254;5.60127368398237;42.23333950221467;29.975273547949293;11.226528571430768;24.92707480917242;27.85586919370058;10.8031638075145;25.908713366244736;38.99343205268564;19.557339358651763;21.700840430651986;23.654179297911384;10.534506774842336;26.02893181003158;23.347050357707815;25.813128985340985;28.110612365865205;31.86547349759739;14.340392043384641;31.540880123235414;31.716852125229195;28.37643669359193;47.00112409562505;5.1619883686728345;13.986668539994557;22.42888303794915;15.866323809611972;33.943306082434354;5.348884688772711;9.966576678922193;25.683029418025182;40.23625213194476;21.815636045787368;7.402764223533054;35.85724711727932;18.436192651332348;14.35629995808772;26.631939696006285;10.287698428832526;23.448823447180207;15.375171401624451;24.616967168571414;11.220672023414895;33.963242083667154;17.402599513923377;10.842185935757572;17.17860288768676;16.894290957979788;8.068790417623847;18.352804112577097;9.877740892203601;33.53234544420117;14.07846815626458;14.75810972699009;31.588185939226573;19.4276757796386;27.296459739572715;24.880347684334865;34.42288376765397;42.70717331771973;27.99781622489965;26.769370590697754;29.72840433541907;24.59308416295834;19.941826177841097;23.540813808407165;11.193216304877758;25.45708750762218;18.08578125888826;21.401934766945086;30.543060845585632;8.462334156372501;37.55432387160874;7.688825039162133;5.118779189982757;17.236448529757208;38.11391285115213;41.71585820548645;39.55311682478841;5.3275969708938;31.953765928818985;4.041545322985628;4.403477305719397;18.448033951849453;8.11735856344736;21.52011710694995;14.906594324977203;18.78312082758848;42.82747057848097;42.34811142778264;25.466546794332555;21.008032971926514;5.548180644360997;21.638413112958865;18.554716110135374;3.301863659143714;17.22485256630334;32.381380576269194;20.47411364420609;13.01690811589307;40.4696027686674;8.82691788889734;22.992414596924473;39.395486186389;16.430238705944593;1.0949374205141542;6.437630392991081;21.379128819171285;9.395246697074274;16.879659137640775;47.14366973976442;25.023721056988496;20.310344711722664;4.850687301134875;39.91822927216038;19.933115296505996;27.16260366511698;22.365671957634888;13.617572854950582;18.520323765737988;21.46647812279962;16.50734054997875;41.42150283370206;14.939498645875918;21.735220078043806;15.846691108669559;26.321081069295168;10.93083220325559;30.727667091840985;40.17539093858657;21.39372365277437;33.49561604051109;8.371280887994223;23.660571113589892;17.648410652205257;31.050823341670537;20.991585554470397;29.818402967484122;28.62228057306009;19.664758864838035;16.488946141779227;8.263317732792451;30.512504352793155;13.847608784639142;32.990334192209346;18.329585573546755;32.113584076952996;13.948567429866857;26.795914433841673;33.359989156781765;5.721893010893611;23.382640616094776;40.600765943016285;11.075014314478642;34.3735977367587;25.985550131074397;18.84056912733158;19.699179920104267;10.939606408939884;40.56205859570414;24.653142618775547;10.100946380830385;23.305382372613288;27.11952627994528;36.95186671915192;15.011394409938472;4.569088433242315;20.671337334897967;37.84235399172914;17.58427564037474;18.92187494587416;36.68080096332068;12.390771604191292;35.682767388960556;36.46229519378585;19.600305699329738;45.91509000827154;23.225270291798413;3.878413363146157;18.97999149530603;37.8215212746557;10.86401989742346;25.120969438268094;41.34856527527886;2.2658195454901637;34.351290930406485;34.56265284053659;25.60142383340806;39.038580357777036;19.29453423212074;28.960358896630723;16.061674355924396;26.56588296307226;12.814248823151496;12.952421838193702;38.385764794687745;33.106691483351554;25.61272831624226;6.275421761822021;27.418746146636973;23.739997510701386;5.107931681437475;33.91615791349449;7.164428145895963;40.84922431553844;28.45406122316514;15.48979776618705;23.844904941376853;41.838003400738984;14.926022637438177;27.349937517842797;26.295791638718335;39.263251302072334;10.4331222743261;13.549858613771265;33.40397117455679;22.948579448530626;18.718952734078904;14.026594897406811;17.440309845025396;17.94491268999298;40.81366653124775;11.087991255386937;20.3871977473459;12.054063471228233;38.862074992614325;20.558720829147;22.331301467509412;27.893330481270173;12.866888188563538;24.385358421906243;25.057147961080222;38.98467517136862;29.68294733272895;33.46782633394291;37.8965793055939;4.660102622663696;22.358437565032478;40.788888313138905;22.12938623378618;30.910303472489627;19.877885363595226;31.89391741858864;11.457339401878349;19.750439839191824;40.70277928561135;25.56854703128621;18.983273916479163;4.242174388750836;16.313203147864417;16.810516200991273;28.702540218215393;31.564200144432117;10.579262620329004;10.511821282279382;28.761000494681074;26.07446637160925;38.039330004520046;20.40809053862286;20.782363045047823;23.716690562203024;25.145276811014828;21.190608635052957;26.34382702362595;24.167015687402778;25.710810923713815;14.991696861719891;17.721857926430204;17.072015630561136;23.009520810415143;8.637261936061543;2.7658419386815587;37.21382357980102;14.593448688015423;10.089346476741259;10.304876057075079;31.07350558433656;19.81186620121182;7.758929078983472;23.894950825163427;13.410848138794563;24.859973146981467;26.122090623216607;27.025300662995825;17.37619700034472;17.45855195632194;16.353155616881615;42.2580455658408;8.758883907077038;39.826889595100866;33.19037018010234;22.00582810418769;35.796232573169576;15.832964493983686;13.541711086185465;49.126836216788135;28.285518410774824;22.539627286032477;29.62171834114268;24.202758989897333;13.663741219943148;13.424782484406908;14.463474339542872;20.365468040925304;32.714359784303305;15.558073109718537;13.21034192554318;34.66752046030835;17.959963677109066;9.483926830173983;6.094126735653887;10.643476936885456;8.337730816398961;35.20785661499089;18.886936822711085;32.988546820904624;40.33109021386278;30.767654705619677;37.42536720404127;4.5699928790252455;25.33380905210836;23.37828247055528;38.855528080498466;27.870732104486454;12.074222650143195;47.0088855705856;27.733527844342856;21.556479734041176;16.830508517992104;48.0434547899867;24.46289164836537;12.44333220748028;20.217586644905047;30.08920139487664;29.92759284140814;26.061115988083987;4.190767975690517;13.500086357590945;21.46881547277268;43.801128142186194;20.29514513820432;30.67560388993823;16.716294051151067;36.12318798455395;30.391522223897187;30.262909176156512;21.64697804286064;26.34638905417156;32.73927729418013;29.079628093071072;12.102970574308719;19.983957021218927;6.072032034497875;3.586434567791134;9.021471696610696;31.692988379368746;21.410372909676568;14.535049919188085;39.13954331421643;25.481234898836426;34.28340633182025;25.221656353822855;20.402474602434157;26.82917304691256;16.927928011279274;25.080466569348147;19.489767298899963;29.46026863629123;20.605834975949904;37.79720424661879;25.087812587646138;17.015518515431282;41.37364628139186;22.782948059078493;14.450706176700479;10.927945360309922;18.664716927417075;25.428095218368238;21.92195487428868;26.176020125149375;30.659701029223157;25.13448427413087;37.24201403697108;22.943074915582173;33.10782757418195;29.367983074589528;12.195668573559551;6.705111715006626;23.753737528139894;5.6770523224477305;18.913266998456557;22.171868674828065;30.27024013290238;41.40545622061949;32.20247027028866;23.46282648887405;15.73209285538462;24.31834203223764;31.727187608353255;17.016234928830247;12.478653750058307;42.677735879233225;18.81158120174898;22.58566322787436;37.29830804696961;37.72817787115681;40.13099366231672;23.313371297252015;27.708124549427783;3.9367650004079113;20.68593286651702;11.876523775098809;29.744239363367488;34.51201326273479;12.55985066846024;26.479042070302103;24.88577152132413;22.714232312489315;40.30813923569433;39.461844077935666;35.68276659029944;35.43284560539948;17.566636357505743;21.532577439824188;25.712906167840732;3.291659037099771;4.916021800629999;30.880329720707174;23.263954624063143;21.587400715882733;6.456323086694178;9.674415252324174;20.430996691501097;36.2700804142194;27.867270153902165;6.884078052972268;21.27348028045003;39.33087690117702;22.703293170588047;39.88220284439302;15.374008989435852;35.35189972272232;33.17167096121594;25.12340664407222;21.913864723754212;10.57591393509483;27.044053780803225;28.53568343986964;16.651479529726984;41.81540796669498;11.189811740283963;32.1895948989853;25.422302927292897;15.333958091438964;10.02421502312036;26.206948617914062;17.466968636763433;15.362466452095024;18.225573994689093;22.753660452237124;7.924834249710523;41.88472840608365;17.04928537250991;32.12751436483547;5.02223354351312;20.73337974231856;40.973052753813064;12.21598458280057;20.82966820547413;31.072005620931716;21.71394180774755;24.537797150642625;2.616886344445186;24.665869554879677;28.999705181993527;41.2572226154667;13.629452509604425;18.554545353224235;29.101726682690074;41.13007057894618;18.713818047821082;31.83831732814192;19.819067980568253;14.102676512581711;14.283405032584165;20.472530056878604;30.225782049042767;25.19973437863289;29.844477405563424;41.58544194359598;21.678704985964618;8.185583874958821;25.439078638349844;18.58912616476759;31.55410131648206;24.40354806710509;11.554227965379896;22.305932826173255;18.721111259643646;23.08543060007396;14.998101013121083;33.89220820056034;21.416744848537068;13.357043758668159;8.496666328150964;21.154586134396475;6.297930916411647;14.218961555651758;25.172333162327185;18.01441310846688;42.45685824373533;14.819096315691864;27.450542917749257;5.589977420898597;18.83504969043007;14.335838964626854;32.358612003777665;16.527551312625626;25.81214716212245;36.036346748517886;35.986064281886655;9.164532048269628;29.03616888062819;17.16983127410911;36.7874073668655;19.072935961847293;27.490997880092582;5.663061793543035;22.2471448983434;22.866836223238078;38.26685013563739;28.911003322706552;11.21001342284725;14.201179085502698;27.869747436951382;21.69082899785398;25.395049465136154;10.39316445446258;28.082806101415226;25.93268821818729;25.39758044964692;18.45708265623749;31.279381006440516;46.182557289985226;12.753911276674172;24.29518558553237;22.494570524203645;40.432315499571224;42.85447216203098;22.2849376909192;36.09889708455965;28.541794818956163;24.109805075855014;13.765824558163112;27.30816708759045;28.946956556569173;20.589767819882873;21.45393667898462;20.198890399283357;27.47352707008973;15.012823567845869;42.90891724430851;37.32855590243452;24.743446208692887;40.8136561427337;39.15990417028554;12.764706852982782;34.00138487351367;19.509703021075996;26.211405301151945;31.972442763879734;13.152693822064236;22.499686861651405;6.1756400162143805;32.26004454053284;19.468840211708606;16.748816494679275;33.86290200030101;18.50221396487033;8.037087606627978;11.592958602822458;42.14313119312412;24.727991262162604;32.502329988787665;11.25794111277385;14.371107945599364;34.25482758772643;21.0971057514761;35.75015622101106;28.873816642085764;22.686633080630248;19.72878952954115;38.16953378839551;31.79504951368377;33.63359996932435;37.51563007369352;7.275804156241246;35.05629169875103;10.761638403692581;27.880482540091723;34.245374895979104;18.410433594698876;13.896459912878537;26.898916516066155;15.834803682606353;15.05889079374399;14.144140460493869;8.341249606468063;7.50422583901345;28.445244993916692;14.657033969697332;22.023654064334526;24.77067004985873;20.909243136025964;23.957493005063423;25.303549772818617;31.988205456443602;29.67222274160742;37.2704493652757;44.05556190377709;16.79921731865501;23.770949323017742;24.848121621516857;30.61969862374612;25.75177002367356;22.284988930936326;23.087937458636514;25.16527932508279;19.033561099078426;32.1514485129249;3.526462091656279;4.067854793915216;24.520162990030734;17.494140557444823;14.170140286046406;11.724967025246242;15.570186684313828;2.126985907225697;16.3070271479854;24.303221008338056;31.05889708783509;13.147418607313881;10.011841765820918;40.65251609546205;42.429281195589226;10.890378775747031;33.52453850165113;26.62481659748159;7.717135779740747;12.450945255491257;16.83592538592254;15.545334348518502;38.32866220584277;17.765475706665793;9.203529582306139;15.13402110897922;37.593989449352414;5.901103788493176;9.599277375591344;9.240978629995482;16.868418342514417;20.50097452906097;46.652395440178026;37.73761910019041;13.969719606668619;22.06571814262677;15.62650536636477;42.623540066754586;27.706188351454298;38.214998192545956;17.232015930177678;33.01918606882475;6.602691354789454;13.504594630627151;17.998535789004265;33.02345569878089;5.742358998463557;20.9474807193624;40.082379924945045;2.5311630400243152;8.145626137506936;40.79958721483185;33.87513091810943;31.533457491899945;22.255703970857915;13.118424285070892;39.29213851322392;24.73505920711149;20.18546704706347;36.0117813205223;36.78437035472457;14.05882775740729;22.226687185395747;17.42882621046746;28.359418492161524;20.44448304832655;39.374102471047635;32.89839846620052;32.216476895410274;36.96745652665877;31.04049040531382;4.6603966661139165;19.64092302350763;10.042117346353878;15.5575975595799;26.794649785404218;21.93077774898996;21.020333690337964;34.41348233005947;22.086589404825972;11.576845995978195;29.291800787615394;18.63164615668208;16.194291917584714;33.14633463679833;21.483234179583054;19.252463156444296;17.11906213101647;10.055613923575562;19.11030562552873;22.578206347224114;40.53918594402439;10.484505750235646;19.78015054450109;8.785384915151273;12.645016172058302;25.536221646203412;17.17556144271153;13.382927747054357;32.45069777006061;44.41668383409487;17.849933000954252;13.26529127196505;18.935318006111384;13.31451913417142;32.1672863199254;23.986952072609725;21.954947045381605;22.62849879312749;46.756211833455296;26.418962450506644;4.284662214219622;16.56561162316436;26.084909164612625;34.459054424725956;26.76780861293391;7.178403993028618;14.437760651898296;24.22333931170082;37.42843822028461;16.34194471250776;7.706421171297903;36.49703759276371;17.2232620525881;9.84449034525033;20.292303326749632;13.586897202049235;5.925426323932477;30.108670935241406;32.574571107972325;28.553027931764923;20.62043639753082;26.673050334816264;22.45849086076213;7.876875629695644;29.0240411091479;35.17803322179309;17.24024948930341;28.12897729806526;8.306639183685814;6.000394970366014;44.55720922987096;12.958545018081734;25.050005488973756;40.462913472411266;39.89799970533829;15.587293596245885;22.468880361778574;9.730097528389287;18.54732501314088;27.12085967654935;46.31689036899709;23.515802891133468;18.25939765534034;22.589852529733744;10.568808082151778;7.364189361221167;4.426885907129352;33.62698085774861;13.392470835625423;15.724893587618256;15.325368271162514;41.323616055191906;12.335601756852745;36.09418666219061;12.55300325394126;25.353364901389806;26.351609893597498;24.407517807865684;14.518608113843992;19.29445467885396;21.479928090494795;29.1269949404793;21.864426152823558;10.923837055123094;39.28401024731168;10.00392999993099;35.50913808197153;15.478055080508891;31.81745032199626;10.329751540116629;18.45799675132665;21.16508869181863;26.38897044868447;18.54170995110816;16.82924498287348;26.841128267508005;39.14868062487594;35.712609525976966;6.969557547598696;17.95837114428505;18.333449879216097;32.976405855590805;30.559321319416345;15.593341261286009;38.330740715379044;20.450512251530725;32.972557948850934;20.469877232000353;42.61744339814577;21.33085588061824;25.23946248300235;27.092641449897286;28.01555672197675;15.98569903062866;40.598063815093575;22.509010158103226;4.1901696981845795;26.853860814856805;34.77534996759437;1.8472943208701151;20.35956999583054;35.942121039313655;36.98523855191139;45.76165566878864;12.150365650741092;11.13697979510583;12.944957806080867;42.404650580177076;41.973438858398524;21.447060307999713;17.895442045927133;36.97628304255867;27.521015971665488;6.706650372562784;12.59436468303838;12.94550529086843;27.227181295953883;39.295740567920475;17.471538511301127;14.141462224501819;34.09198782427598;20.60443992346394;2.517549359394246;24.61244775246909;12.28950709945286;35.062078896795654;18.7859801560681;42.3686734633721;25.382736046532006;6.010776088204502;22.206735268669405;19.437530373337644;24.555867799666657;29.64298985774603;8.920679737873563;33.245096669592414;14.283335369413145;20.089933529234706;19.54714196546817;14.734349583111369;19.250976517402187;35.143793111953265;41.70849675104145;6.989890563361213;37.33961091024952;20.13073116148274;38.036904229262106;15.503662522208721;25.434963797850887;9.172076051483877;24.852038067051364;20.028201603583298;2.4467045562740113;14.087863824150292;38.04237635318219;19.38675534171853;23.123633245958224;28.792069179186424;22.448826493004216;12.165930937132329;27.530182237695687;3.677797927635162;30.352723960596055;36.17321962281704;42.427009813240396;33.8361124671264;17.18068897524312;19.78887564002867;48.42034766395274;42.620040474255376;21.84089639746458;16.986938277273566;26.03049241731716;5.191903874664164;39.02109504747191;37.01065990430574;12.406546394548773;25.758045825069292;20.574456788625856;2.54969135566804;29.194792360435695;17.761810501183867;32.05333002060558;19.259329681643596;14.931137636249364;14.43569522621489;9.430893184469904;31.020788696941498;33.010282314706295;35.035019385009335;48.76738221620913;43.46463062033233;21.022457888478453;27.45504902066445;24.834784038907266;30.474472527472273;21.36441477523622;11.716544039815671;18.294195837807656;6.711485885686874;8.784539676322387;17.95572232489784;13.402309343546406;25.453135222106955;6.123303953088339;19.50773130467218;18.323456876662913;7.910734327636678;33.14344303897503;27.573183504601342;21.861499738927158;1.5279394852247667;26.256280582636144;14.554583667783042;37.58389787184061;32.95062713990871;16.512158210594038;6.579065892045189;23.218054689415464;21.372451915920855;33.00118627307567;27.180781919058894;10.628934685263317;6.249507885716558;29.47775220826286;25.988001996100863;25.518497119206685;26.84854714850116;30.44099233357392;11.99301432196396;24.57403778657555;28.128445295638876;35.4181399414105;37.996227108114745;32.15588261719363;4.8313326648571735;7.164660863228401;16.459263256938296;10.407755650600583;27.422371738532952;28.002004067250066;7.950659423389281;23.515206099728612;6.024176125648614;29.884569447096816;20.085155034317552;18.547229447698104;44.041539822279795;7.178939781004603;15.130446097204395;17.492765211422505;27.99122452933545;10.78941577969849;9.703043092915886;7.1532466740031175;23.83788367013763;35.85129974311369;28.994950880037862;24.45104793854385;20.62453435822083;25.98845275230119;25.58022525325061;24.93824912914407;10.09872642503652;37.2853502294597;33.14012635837717;19.799851585228392;10.01352399566739;17.930149382687418;30.22640122028386;20.495726966439793;28.802077745858575;30.934162261458184;16.310296535765882;12.6304439431671;13.74323968836676;40.311311514725176;16.467133311387126;33.07934948649735;16.995028870677736;5.988808713532939;34.00171225479;25.836661285151592;9.919349925689026;30.255365434556012;39.587405362512335;32.76934815469678;25.86778541332514;17.646044353638857;39.089655591238156;18.878344110607244;33.22307214468906;30.35028221627458;13.199774092307853;27.260531640453554;8.952730013456943;19.52046428344457;36.75683247990801;31.105559942722397;14.588785552690533;42.04698591364116;34.03876454782132;27.243741389626557;29.269970640017128;21.171153669574196;23.24412992876716;3.8332601049588475;9.22117251314817;22.615374789957702;25.57657717558693;23.383446611060492;23.30611432047132;18.400163359973632;7.202826063175363;26.153359818858785;41.698160918672464;22.031766330405855;31.21573837126064;37.62459885485953;27.767828609507447;34.416421815381035;45.64643812101602;43.07364510665206;19.060925580859745;23.43553569439827;31.47239515089433;43.83369367467588;26.569441911881437;17.54931174388737;14.889338538414394;40.03199528040539;36.94710491972003;30.38800573416642;26.11059401402904;37.91571899675732;18.391859032088842;15.405005619774887;20.814862055152975;10.16699715040015;4.9402064390848555;29.945308344650343;18.96934598984637;11.788903990710434;20.191682816422755;20.997034872570744;11.651532131068693;33.653543297366014;28.56994602464662;33.65412418540612;13.1424882906147;8.6989137621512;17.936356649442565;11.944830966211022;11.136717966281354;3.7024802351041504;14.877704215443076;33.69962961327321;28.21775020080052;7.103128687074282;9.410435736487162;31.552293334375523;27.56520249841094;1.493105712666533;37.0112206324061;24.63077663868613;38.00115009378651;21.062496529847955;17.725886988467387;17.3036315515106;44.46618971705544;19.89503165461596;16.912520614292266;17.328756477045623;30.14095857495911;36.80250285348562;38.593052303037254;7.9265115445186165;26.537818048851445;27.425788611374763;16.3646594822968;18.76571714876139;33.51849062864282;5.645400175155346;7.641676532286102;15.707432757765128;13.863248714577646;30.000212738552975;21.560744022598204;27.626918870376368;44.755374358182145;15.457990211384352;36.61919708924308;15.781165480805546;40.44424605206288;36.776025040416435;26.08198420802945;9.532443477457642;13.358007470825017;6.14297298928126;29.245898658095754;20.492014310255833;41.74776878951831;4.931486081077739;13.61419474401048;24.422730756987015;11.155135122726426;36.54697725170695;25.573962960919996;30.676342046389074;25.70144124388473;12.750945516834346;10.857803731098375;10.122986568374033;36.55671535990224;18.263964755708884;35.776813340083486;11.236323069055517;37.60958900404878;14.749145783979682;21.40023807888267;17.598263046594983;26.51892121593017;30.74364060243663;20.350837038489477;30.414221849991602;26.827675115826764;22.70428276790291;37.78401369634594;20.901024213233008;27.04452314219805;6.511776170670497;26.705686061644776;10.478373487364943;39.15059844585397;21.56116327171282;19.53758623785621;23.331301046498236;10.087016125175312;11.391598502954459;4.429736102325984;22.58252204464863;28.300365021602335;24.68373795000895;7.105161199916264;5.436503426920959;20.14668346516854;24.946574647914808;12.985071096463335;33.69573668385254;38.300405276409904;38.25195906745058;40.99500034032604;22.122152254252693;27.824719717057956;15.233070188026954;12.559254913346624;23.286461283559014;33.632312936681636;4.252246795428938;16.88089356508293;38.222498697666104;24.51249220009357;47.17783935532953;23.5654565706148;31.150688403861206;23.428287126132012;40.83536548880005;28.654419702030545;32.42013087812298;8.98795525142178;42.18706755057777;23.268243531895845;23.69283845810994;5.042545717634994;26.052096143919794;17.21367866000763;7.737751483567789;6.708469032381866;27.92769719284267;36.9194611912307;7.34738836364985;26.48982836470739;8.373115374809673;12.365241489816887;0.9206314873911203;23.885659171275947;39.31980695060984;18.50745472229183;17.884479174779436;7.567606693249437;23.87384656925231;3.0642550713579633;40.16182668704818;15.74142861472876;7.394725589114048;28.426166517078084;26.62327145540954;26.26445248040177;9.532516263765473;40.58474580514868;26.877111478315246;28.921855461531123;22.341136232399478;26.642533022588406;22.280964861041397;5.47170997976047;20.471918814770522;1.1532065300119188;26.428081903802845;4.023173104713753;25.56744790459057;17.85777264221756;8.743758007902725;31.029982928891688;30.478563870436847;21.619781567958963;15.16641973380271;23.904330493005375;25.821147729965453;23.58233787866288;19.74549909199629;45.12796028981675;28.243271196039643;29.899104514546515;28.651300645044188;26.653949335337913;16.50450151489681;27.19096186989649;21.715254761470216;32.376064658904916;28.68176981768498;35.06338288798804;32.68662579534496;28.38261016593866;9.892984576699114;33.134412150869984;24.57031698105824;15.442456387584938;35.02630263729951;8.811706951741433;32.378087083921734;6.265800456423314;44.78479277452836;24.717447374329193;33.78668451772795;31.746733404122526;33.71074122089991;29.94586803238183;4.262298351815567;24.963834080054212;24.053096383511043;20.66109262262587;17.55282472948096;22.981262543971862;15.828786159878657;23.230160436991422;26.853668846753443;25.176685992026812;21.669399744800476;34.14023786560403;21.874355359674134;11.357049204536898;35.987169245697594;37.65668533004322;16.86360200607045;19.68295488331448;20.81453901469861;25.389640832238637;17.829804583243135;25.039848798359344;6.9018817741992695;26.39056201485792;44.28927096713348;16.8668617997527;22.575547305612716;26.430816884167577;26.760191273166008;25.69570103193176;20.183446115135887;38.5853497599013;37.498573782472874;42.38421023999682;32.030161661547;23.788644924367844;39.563278105286365;39.30031689356701;9.60401346696091;7.2366116120886215;25.22158037613523;14.120813575438458;31.57087747444009;41.60002196228497;15.004153549153376;21.200219126938315;18.77104668645283;33.86226733716025;18.079170863440634;34.78649285874157;10.927191041752181;20.47560843047456;23.57866288824678;42.7633978911473;10.54754805200087;8.58623459390312;27.18787434121253;20.961842545245915;4.412701201376661;
21.015049430688556;10.309225534109467;30.60862853679145;26.781396289262076;13.263329986536956;17.57594963761327;0.0;41.52454756363357;8.896430651900705;53.476036756113494;23.968690931471087;14.843178177129264;17.11180883446629;31.63742370499305;35.29844391690791;51.922251756224135;43.383652747902055;21.013796119938313;45.660311374174505;17.541446708830943;28.779205228783802;25.907612983201812;51.08823396227912;29.576990792869438;49.107576819895044;53.33081823800768;6.495151471618711;17.232458356694988;55.637437555894216;11.919494026277919;41.579692759047724;11.421321049422916;48.593257389718325;27.189275859842677;25.930034225048477;31.021385933808812;9.288279492678928;56.855544530840575;42.10675241829613;45.22118871621082;40.279350625002955;26.639635407950138;19.57335728429473;39.02660519595435;48.28789685557106;14.727742998796597;2.080212827428594;37.94975637043427;1.2354108974450235;51.864026412387965;54.50403836225796;51.22991516327428;10.492018254239937;10.426688965206726;45.60308538822047;43.470755126056595;42.44286632162394;42.53982698860896;16.757249130743965;13.459966454283908;46.96088931345167;17.94588885477722;57.04802131915661;46.858779935411256;3.4669926350086517;51.966366352256614;4.447630122978884;36.90409707736086;19.602005848012414;21.28681753329164;24.57230793587975;22.70190112246359;43.415850415444446;7.6844140694795975;45.62618931642214;49.8188728559681;15.597512165735937;24.637144621309616;10.362059759831626;29.632053581266916;10.329126388934629;50.286487766234565;8.708586010340658;11.458157677547378;5.271779165498082;29.22302330956369;26.313278394678875;50.946444159970945;15.670582130296818;27.53509193575483;4.660712104714489;5.8730784888585825;20.835198799655263;59.52638328462069;20.318648323475816;16.59988566061503;12.865935554052735;38.08618119137917;13.688687956325204;21.83308546436332;47.06204168125765;15.998906090664489;48.730875080118615;32.36313290596168;19.451484408159185;25.42707467748381;38.21392226269576;36.393645628365796;20.46654906437466;36.705017788731695;23.212533426376666;21.18418622923681;47.71490156250943;16.74796763504547;5.162931774136197;26.001405984190885;24.0511148751043;21.529612176562587;21.20903735639064;20.963504837623507;58.501218920263966;20.580330651488936;59.85857640216139;10.802414720820117;43.470229376136146;19.033301204904028;31.1149518539219;9.975615247277917;25.046568150501784;4.427729691497251;47.17680364476531;31.417164857641016;27.925197387759088;9.434793184238766;53.478037610559724;53.97881828911516;7.3007435336552815;57.413179268350255;23.048054403275344;35.25266605896387;60.676576323883175;19.953177251548556;14.03305593229817;7.66907322550994;41.32155692042045;4.96958287310796;16.971915031033305;19.440964090143574;43.981074719032826;12.26283185306026;44.787267284118876;18.399454082519814;8.87732499790012;48.1039175019623;33.81025891596145;27.828347019542758;4.63005236801162;53.232624202646136;12.512282164665406;55.027229132044205;59.8157683775487;19.188573573040312;58.88083688231629;40.964336408584124;14.545186435934113;18.699152883021746;57.35987444560646;14.828667891330134;24.13539370096768;6.301361345378582;47.255274911923834;18.512752377488894;57.069544927485275;8.304882556426803;23.24151003620915;59.334583081232914;32.58831264257281;19.465560076178647;44.50464425245984;8.1671207986826;33.25325290787169;15.182182630228349;50.14512207164656;2.1363331885409567;4.1611308363008845;34.1072378376387;12.133285697749612;34.449296230312484;32.38129505962503;14.413289637704729;9.332137190410814;5.298172375246573;33.54227462510657;26.519187881133856;37.76830166224414;47.56297654778494;55.75059018168598;7.752168437850375;20.16932280065017;25.655337871581136;52.399356485158336;31.777353939622184;50.67895591236182;35.8919879477514;5.6198781010676475;10.27240095721978;11.015459309499013;39.247308182340895;46.37323569867508;32.01221685932529;50.60523724543378;34.235702226765746;4.301077402375011;11.541178962183771;41.9316077109951;41.941411249513116;14.487450197070121;18.68469413653096;11.529857101622202;29.054319805035345;42.36606700976684;29.154931219111322;32.037461335801474;7.715117832215592;6.87802892555601;16.1816314121338;28.714768715325892;46.38698017988203;12.491724087330951;3.456830926159569;38.4649675907113;10.561457351363815;36.138350266535696;59.90195236106216;55.72743503920703;56.44969880096364;46.874422717187855;32.5707736905306;26.875677893863514;36.10867592015338;8.246585923515749;9.898259250546905;25.704193755109124;7.685762494514138;29.404656000096697;50.923597460083336;27.800328817109055;26.06010598216939;48.52941232742495;14.67282184510318;28.298258787599668;15.177236605142388;34.501821444249416;22.80318532196539;25.230616699047115;51.793901568824886;50.395366047121776;49.15715009075804;25.943333070891633;8.032410110443161;16.68598694267388;9.887403028836463;7.983932221533397;7.530581374415791;27.081803840242642;52.44722617953007;15.817434868463739;55.7365414199098;57.36601990875197;45.2367869279326;43.1248140296689;28.599725781605503;45.28182420443368;35.89408492982586;20.536934981816547;41.565052758873556;16.94834946746154;39.18150064891285;7.302675924536228;10.955427261970609;9.6633946269119;8.640055752526992;15.50241883976338;63.0470942712715;14.46793675896778;12.388957526270854;57.086561160387916;3.4754859168764978;44.293286063876636;25.20315931742589;37.873932051127134;37.97692813748833;56.737399033067824;51.70513466926679;20.62111751763549;34.60703207465238;16.536237953952835;45.31839415682794;21.868530337230933;23.409824314846084;53.126991258119716;35.33165815600307;45.435566627055884;19.097510624963597;17.397431113053504;17.34931551928589;11.444352331203898;46.13246129137961;8.317324436399357;59.35941746439919;53.02718156368894;12.331065698615198;19.64207480678872;18.653575537248244;55.19899838597203;12.130573619155156;10.721823573098144;14.787762589077147;9.78259718198356;24.329920119908437;26.210223269004693;10.71103554132396;60.46933798629925;22.126191837531852;55.912679705227426;53.25900938517;38.06127060114022;45.84949575149268;16.932506156079345;28.721783041733417;28.276061446247468;11.862251923164848;33.89632859604772;19.85629685693756;59.62788980650058;14.541964502572293;57.918551416672386;41.093436942565866;32.390849143523894;26.218749336852465;57.87106667545839;39.369427199701406;47.87662561881489;16.904381010404265;47.888638413783454;57.27673672680274;24.87853922285239;47.305370467382126;13.594696756864337;38.5867319755291;24.03936850887581;7.41650442938115;37.09080409074377;31.63631548861873;36.600225924663754;17.19647854621103;18.415264580813382;45.885417199845385;18.809165291986336;43.50381047919992;29.562935701228678;28.30564888646799;7.683401856398551;27.37233735644332;28.63524900981878;30.33720301822205;5.544975394648444;27.218860339382836;56.9267252449085;55.61714121344983;35.08781024822404;45.552739856099706;13.959215300104566;61.06682144883552;51.25849382648365;3.5735602832722084;41.93386929620066;7.715085214333137;47.81334164236338;13.20632524223644;9.037551731305971;25.786848334627738;51.48708044555786;47.983111195559005;21.60445643561224;53.788099611937724;32.80768236082414;33.60060990663701;33.44605152978207;8.103338920107042;24.314713116881666;57.03832430616518;41.49863689398469;31.13493113093705;23.411915415429345;26.029397799048507;53.246531680710554;15.703710312189429;9.798991434486206;9.988137872288577;48.34854846815178;52.535444541315016;56.05506708748408;17.419459590518773;56.5533174500121;21.01668038650061;19.569129336389693;24.429724812917;23.10759569754606;24.580757885947083;4.996004458662289;28.04007159890842;32.143648585080726;25.528905899920595;23.453999978649485;32.62226703102495;42.11028534951123;38.06452273398912;24.030290470876636;25.334557977939536;19.083912313010057;21.39110015871067;59.19061605394861;27.51029305318073;54.513356862683175;23.24117809342109;51.560991370500496;54.07842836779501;34.956828613843534;13.566972981379285;25.64053596130396;39.114912856974875;16.50080548601669;23.362089631310752;27.91216551278244;11.904526893184178;28.81111345275594;40.31879268027482;50.80020040877023;22.4475724390813;43.323186566616805;9.648016840277887;8.336083046540379;17.35509462612283;15.721295489452702;48.165966166879905;20.803755402286946;23.302615851836123;40.04178046661124;46.63613929180305;49.26327467355891;23.01305831575031;15.44179149953269;10.698250618734187;12.6768540580699;16.63350155792891;26.053055425359315;22.974244561525367;38.338107457627885;44.94327881531819;53.05647426655597;19.312774719069573;3.9645860530970167;34.78769486182368;12.28880371610192;55.009216661411855;42.98399263844271;42.5155417944936;50.39985806019702;51.680377239655584;28.522427968625987;19.17317923362804;21.58382635438597;56.74449165759026;55.57788289615463;36.13136610790355;53.25139920376123;26.72169190458907;58.474957296862456;21.851115473047766;7.040918640787718;41.73385246012529;44.34053057492966;22.639582320240475;42.94390339987298;27.180854369695528;12.386551695651065;36.59188707926701;16.401462795065942;35.65239757325918;9.734854947516636;48.63817418385063;33.50270664855792;33.08536147194238;12.946391614550532;11.237190835764201;9.294000137890775;17.640757891392575;26.328469080207526;17.935769568067183;33.490637146549986;46.804326545267315;40.02055919466886;53.92034949923395;38.589944749482264;51.694519131833154;15.84094994571044;23.8241996882756;28.965728236037712;61.78598692825851;15.741393980634273;9.816512236467524;43.87600912221785;19.489948071414254;7.994062652617251;44.153029342558135;23.362804790224615;38.90944585120824;17.276120833664645;35.058582844850676;45.08466018399004;13.453858954173146;34.491537267935975;15.867152241597896;31.184807230265278;34.21381562686101;52.23931539929751;31.619830646095043;18.408019759645352;46.82184669681469;15.545645490335735;45.11015724292907;41.254255385760516;30.4500933636696;47.993831094733736;46.65124098646418;3.5441975109288126;28.23074354481154;52.07501810574472;20.680699781058607;59.51417220718115;28.35912766416594;19.425225980228557;9.026592286959717;9.327151256088484;2.372424022402907;49.01700742681371;48.29520720420991;59.49487269988075;40.62368869924561;24.549863341989937;52.077293213506735;15.608182541047046;13.649048461947089;58.17495020705547;56.99817857039494;1.62487448534167;37.11592638846309;2.3557282189925295;3.518813549766979;53.98943424978581;34.977868765879094;4.945090900286849;21.55578175856627;43.446438952644094;34.14957113252116;18.470566932321216;16.04012953356655;7.753526885099368;21.597804725355097;20.310236239001735;44.383978206401004;3.1920322654971636;8.70041376927582;61.257402175616036;39.8850444532118;55.124482760878514;49.91141203224791;31.825912347520138;38.31618297625179;36.10491710254873;37.8073294120989;36.867324561523525;25.93195702190173;32.3062657592145;7.782358918711731;27.321177734238553;48.476318670530965;46.57150167548554;18.719225458365823;15.506352146951386;20.411095969344522;18.417699521382573;21.34142512302066;50.48985855552701;18.237090129096863;38.67228588882293;38.605995695565866;41.57006785482251;30.53412608163359;23.31911447873168;28.36493361112013;40.42784136612554;44.92450432348954;25.548120985766822;56.03514636925058;58.641778686808465;32.32478728879596;27.271768793172658;9.642152266099947;23.184375606545057;38.8598799397089;23.799992534707336;32.92018125604769;4.696437367132769;18.77095043829319;22.23868281731796;8.346718775112986;7.570629884650121;29.844775166234868;9.349037934088368;20.58439261348092;10.217094378358759;59.86235568719683;40.77862854448029;41.015601761560326;15.533603975028607;18.897092345112497;10.614841414208179;8.63809873992686;21.336035954532647;22.253593797218397;41.57907019133351;6.042447707660361;45.26515126718439;18.469791614973207;29.04714949617289;15.831714897475576;49.617314654190125;13.64975425404881;48.6430017556878;13.139233087734633;41.429482320798;12.78921535865095;50.3031213870737;22.112587006638833;33.730223602289946;10.074657864086552;17.666214016670686;40.22309105207801;26.135869875768822;19.159254907764666;17.956669551479262;58.89009362858491;40.52624231847245;10.19852997705236;41.76019364268944;22.13509614341614;7.139914063811907;31.806072646317997;55.59330382472693;24.491756811752612;35.55692839026791;7.416391647563722;7.057241205004796;8.505444231581222;7.255691475890125;11.638070182542075;45.523001954257424;47.72304942560815;28.254856045446047;48.02419782228318;41.80715503584396;13.438241894523925;61.39173690290185;15.005286899370779;16.64224699487779;22.240883543631274;22.71230575515579;49.6883969309475;19.500100673265692;26.00252516928481;8.111677059731255;52.98707237205519;38.03982179442443;19.961871078525313;52.77940025633161;35.9126718756137;9.921916199717996;9.074273518693234;20.14973173872272;26.851644817910582;27.29103512750673;41.480763216638934;15.635360487308867;48.79979700095422;4.295069790635631;12.65120223877263;9.775261179774057;1.6069768797962225;10.819110718220792;11.252912822877176;26.742670264177782;51.01289988220052;28.84057920444871;13.86294081441158;48.442124181976396;3.2219119481808436;36.33520693058406;16.582223990644213;51.78474892550466;59.446815657371026;22.186122403299404;44.30509895028989;18.062586011885642;12.758704476005887;37.48072746494315;40.715449588122745;28.05919108793029;40.28766665576604;6.700305861164346;35.711887073719645;46.4166880364766;23.145803583785103;53.037520167292996;22.792827893350644;17.936482456700464;3.2075826572748;53.90166338733225;58.58815174137778;53.158050441787104;21.14867921984492;47.05189997228123;21.55049827777662;19.64448501562465;16.35555830312586;11.1956932864794;37.110949774313674;31.618239008358117;24.495439696795128;59.32148741330082;58.63577767207;16.40823051005385;20.947029986893103;12.028101992235968;38.72357296813791;16.46404743679756;19.246240511157247;1.1222980980182784;45.132448373478326;11.417684992448535;30.555238178808292;57.54478850507581;11.527775733247822;29.93764577809467;56.27185803339061;33.055665312147354;17.734188193646354;24.00973151793585;13.683753137359023;22.512718231025087;34.32109057511004;60.65392550712879;38.82404671865057;9.184980673232657;22.4161544728372;57.25298091281241;37.29862464779742;33.399491181099236;11.998837139446806;19.933319821141776;14.233284242808171;4.124122623436847;31.13771651364702;58.976129921428765;30.948977581967874;30.412054315904353;2.243752604391193;36.511762964872055;12.566553734686849;15.872880068819626;57.08766686669399;20.71830935225755;48.8069597220128;11.25750465080551;28.733604681905454;34.88217937766406;42.62494150764892;23.685193453989097;45.41176143010515;38.26212714614747;35.580579144388395;33.83974650837628;10.027972651229174;45.39394527545382;30.136250884837786;48.31098158786166;11.848101101799033;49.34985503813581;3.6287512299442306;35.33504986371858;44.61290851300294;21.987834567474998;34.67843604429318;57.050125866700135;13.036658457080883;20.655630737648295;37.69601449111574;12.09810778462975;32.694637689429726;28.423494166602136;54.342708869531705;38.705272311330035;26.6009548911634;8.813635186833372;35.451334263870876;54.4948309381976;30.576877594953928;21.639182181272673;37.34388299903517;55.26609487430733;35.02458821699852;1.5868470379437596;52.66843975501257;29.432594940804275;22.227487719033984;51.49988692454481;36.63491006369363;59.720349211953085;39.980339766324626;21.274476774098943;1.6191293686859167;54.32573073337704;22.183618983267955;10.185753470407816;57.87265903814983;18.39214102247429;46.421594575037076;51.791000458321285;8.921880565330943;54.310320509965706;36.81627513428837;38.42182853629305;15.590462871127007;34.0169501452121;20.611252317775484;5.210259300599708;51.51545981393384;46.316015475784425;42.221408004554974;11.654465571991906;37.707935020860106;7.90403616932713;22.67244410535129;51.49053668357288;23.16469363058;53.94483324083413;45.31106549170142;16.726418210295;41.39332648905483;58.74307943293424;31.658966843670555;11.223720571586203;43.24807168675934;53.49685593141633;28.007292905375916;30.961839743038944;21.020022881700417;8.409691731412465;9.445182875610994;5.4349424492531595;26.924828918107046;16.456621990323384;57.59987453311784;8.074852835574756;32.33982268299242;26.498525988539;56.13641260319969;3.098754072407363;37.388696413079685;36.180379885442086;29.220488603321456;11.942045470985505;24.49432469491434;51.86678762280585;46.196696421024825;48.821320923682784;51.92844543266375;12.925793373951855;39.933387041096076;57.95454696732523;31.591595244097913;20.321787881877814;36.881315319233615;45.65359695418067;17.192186669853005;4.832206429306957;54.6303818821735;42.98120306481918;27.239734893461904;19.6205869369529;33.86855048027862;19.41278229789866;45.805857273412194;48.062908852990155;7.991120630983444;7.2472303363118655;36.934959017884864;41.616077008819865;55.587062259420115;9.233901640606911;8.185704249445772;35.740654571113716;33.91949316913973;35.77423568601555;10.617622819911507;37.44807782871686;27.37761558761676;11.131891532767366;4.911804757039838;4.3533706278159086;7.929058373842833;13.04334603404373;20.33233350538443;52.62444933387819;16.14361328875983;13.306792494278554;19.022174358440008;47.305221975497595;28.53945647575166;10.019532799174595;39.24127070070494;17.721745130659947;8.893750801666714;8.547336451179913;44.40554528855406;34.921542679730024;32.22897883563622;33.90257480170342;59.30589167580867;26.08756108968843;57.253852943083615;21.31915168199971;6.981428388395343;53.31347194092645;30.07120034518427;18.583243787818322;62.74399047955428;11.779457046886181;17.31917349332102;17.173997068668864;9.10057171253994;17.37659590207538;26.72049420272712;19.09399433401424;19.30987919475502;45.01072461229507;2.6830868012284066;14.689738504237008;52.17671309101347;8.850728080502229;21.621182556559244;23.323437503173786;28.026819798653925;11.408980978682484;52.30485887726796;2.548110581850063;49.00792098244545;54.85431778212442;20.547591272133605;54.54994978253733;22.10191226588792;34.49161627873611;38.76512485129986;56.423677249715894;10.891800599477497;16.481726433083004;60.529117730193065;10.635615077756928;23.12876288828807;7.454910958907505;61.59582949568216;39.39020048579613;28.66419998943745;28.146809616752392;45.87418073410366;47.206448533945036;33.5872301914568;20.68071919658408;4.228618907039147;36.58797112186411;59.73251969820408;37.12047093375153;40.336174952329884;0.8653743502851482;50.74865944990351;45.96408272449143;45.50408046088949;17.191236936084362;14.665660842533619;20.036169304794964;45.99152436396654;28.118438435579655;17.983776078717305;11.734441221161106;21.090289550314832;22.89907444230352;17.851182845635947;4.874991417409931;31.197269714726037;55.84080694198404;14.210684332283689;50.13051795136152;40.473560632124375;37.93219176951472;10.677165487750784;23.39695216921615;36.318029683512336;23.616298934567677;18.92993348169806;34.25654337408283;54.917287076292766;41.96846965221055;14.360068401103783;58.12209718200929;35.92327434774651;5.495807197368195;28.212604798795454;19.86131776097919;35.07854171350687;6.431108090379551;8.932092468883639;15.257943057290408;24.77935248982337;54.35932810954744;39.683374861545865;50.34411685602651;44.867789522733105;5.580844835074066;24.276322173426717;6.540237064381931;11.91051208861367;15.17408264862985;21.96676568080707;14.851028306715074;57.55626508141839;19.481881586550575;11.942015541778309;30.31419765875686;41.88001064186088;49.259002668399845;30.631032015716453;29.686711565958372;59.24940819323873;4.457640051795713;23.820767039392543;54.10689493618938;54.302101493583145;57.10334419488018;39.23596180617952;42.99440154615528;21.220564154353923;5.387395923744412;19.87434914743153;47.25145540316244;22.487593855885432;23.611855102418733;42.24705118631605;39.337432941067824;36.955175880338736;57.55952797377569;54.72529070887801;50.69210660811695;21.81373926905372;3.9783648760263257;37.940303991772154;9.503297847261893;20.0768200952222;21.81191750361445;46.95728104789872;7.65376712096257;14.333812572459083;23.065536446265032;13.687169099023361;16.056416164343204;53.10747854915901;35.45517885660055;18.117546436551216;29.293352785594575;56.771183705745024;40.20766784145708;53.548605720751674;27.656830453113308;50.36668890806435;46.111514419652956;41.61024831322281;35.864927264426925;15.078706615175623;10.284991019985386;43.13197027585716;11.261244337670352;56.85354098220877;28.765180569787063;45.773387630669795;19.315445041562256;32.65116251126447;21.45802103317014;40.26913479447053;7.193643143255611;6.097200922126633;35.651619742368354;39.14364172052439;24.6652789839361;58.72337370216361;8.725036920090767;20.54110684227133;18.64625334313148;38.30059360950236;56.38620170305943;24.7627942857661;3.4229992223821384;21.75542575273447;6.759923187382857;42.10333929869603;14.977703209841915;9.684639559796521;43.951867095780734;58.27735311719714;5.354528384109766;19.987724123241257;14.64624821545308;55.49401165386012;36.24373673235853;44.33564685974918;37.34903583935489;31.406876619625137;31.61724112008743;35.59879859536207;15.439479733742303;32.24829645381827;44.64221303733702;55.58557871116683;10.702852522201649;11.338850419180897;42.52003157301239;36.07627870512755;45.63046809458828;36.12694391831495;13.661889764712717;37.97162927366949;11.50313444945839;13.055365437642964;23.932562368389853;46.39863711736723;36.987857316414534;14.259580583452882;24.62666002794481;6.794453291699427;23.471143617061905;22.18596426015761;13.811051061879494;24.838227754244166;59.75580544766672;27.998454154631943;34.79704179297963;13.963478497465712;34.45531456408724;8.581820490258457;49.13885158515993;33.63771131260822;8.731725435358511;53.44797308759995;50.617794196437764;25.06738505607374;17.199891171710277;28.92140202185726;54.105199227023334;34.378466869931756;36.48509716972494;23.19446870092558;7.855894907074134;31.248956081143604;55.52589821240895;43.76706871310678;12.92801830741115;8.96327493478507;18.1352429810556;30.612236135535014;42.967247535940764;22.811801595483775;18.699162898993084;41.62152182135887;11.190663053553779;1.9429678190838569;47.793525086916304;60.03514380403511;19.90578862445422;40.98812247585522;22.5280216938604;57.98479926752951;60.300824848392224;39.76697923603708;52.0159717690979;43.169291547652165;36.64788487764591;14.184492025033416;42.78124795871599;21.637600213500527;13.124808738834286;36.06727158855505;32.796494825590734;37.61958645049244;15.473446922914155;59.243174031701926;53.42259708663816;40.293358423776844;58.374179947378984;55.04918185187132;8.21880015081028;44.784243845565854;16.023764556878064;21.57308687407738;49.21444295087597;12.702163955269665;11.759188762805378;11.400656558971159;48.03036095489547;6.627296848476866;34.30456958937385;47.19754858812243;13.559780136926761;21.994644896773703;6.265745551245182;59.20480425915652;26.537160451079604;49.592302021406155;22.594379418015702;15.09776794670759;51.32033725431081;26.7752873290308;51.87592062178816;45.918159497031695;38.782546089699686;35.450294985805925;53.15135648501207;48.233083669280525;47.613236914770596;50.42789608094542;10.631451897200018;52.58672388078115;7.08580708487297;12.19191958340881;22.307001249415496;35.20844325956387;18.381997349505365;41.50226874068407;32.797056162131696;3.2378941650052386;17.75479627321098;22.564319221966695;22.41680716829862;42.81343622258317;10.430392886694776;7.6546449729929495;21.298574366236227;31.591955236717748;12.103315040574088;37.56532691391245;18.240956685508316;38.7128625592325;54.30412413419779;59.53145788339512;12.138835940929049;37.39850762071514;9.10011503063405;18.222697963565334;32.91579589345447;11.303729694409236;40.65524014592733;41.83170505918441;35.54815254086679;49.38802440142171;20.96326575547958;16.185445874915334;11.921871337276505;6.527148871232311;6.017179097943627;28.784988384355675;31.70154170686053;15.478996543141262;6.101439754723054;41.879141168700016;43.902666145822764;13.21787372533615;26.02682620777068;58.21824280233209;59.3859311078836;12.72610735870618;48.54409355486198;42.62974586989119;22.074637141271015;11.207973552500759;12.604573442953056;10.107981835804548;55.70712912389506;19.57038323027978;8.412211160824477;17.72334606232475;53.846315654167874;23.11598932054264;8.629074729775056;16.951388032194597;28.770659302568394;35.00577560122675;60.929539553744156;50.43176720362255;18.055288879072496;13.663524534731764;5.283340505958144;59.80495351816909;18.291648056684476;55.76781728183757;19.376462977396255;49.34877864526175;22.170444475054776;31.07393647792741;34.65819062499057;49.16090671601444;20.41518661684476;11.613360946897735;54.43794509371932;15.06559005180326;24.192919111319103;58.24837251547765;50.37792871435469;48.16173545234127;16.147421038710288;16.61437550822195;55.61146361539251;14.025175730005053;26.3932976179039;52.65240556535532;50.50892935336595;28.74595143676178;5.174499718033008;33.98974830402537;40.41225848378908;35.80497232600751;56.73287636296319;50.43911523281968;43.550589014351736;54.419871917208646;17.674094135148078;16.455443287656788;36.020376571590674;7.703251788074248;12.142514638722398;44.36990983189641;37.12352453063437;27.618265263711546;51.19138159331166;4.593291112708687;26.520407073912715;45.51280752173746;36.16408990724994;1.387552159928204;49.75203946497757;38.990287473212696;4.597524174017806;34.52111693158605;7.53372519666359;1.5676309925999279;33.97512170717228;55.9918354942595;27.325482780924485;25.117626767456386;26.360209324228432;6.150824165950372;41.24707831497852;5.842804276900976;15.408062986563058;18.6456251778933;59.470970286157694;32.413103931549095;23.040527560083405;26.26376583707242;28.08349266880043;42.72325726606593;40.87721738869276;38.02319850393854;5.197244386500423;60.204826961350626;43.80272874668707;21.561578950093832;32.87839187712795;10.988108150974078;49.459289079632505;44.05107767509106;22.19766461878484;10.92799392629907;6.874188874945946;53.40967083898545;33.37039889885099;11.833328245682111;53.514776513017225;1.7934151220107548;27.382562800627376;23.658632667781372;29.23421650400277;17.43645687199656;45.43440612720197;45.990090111831094;40.08086316596569;10.41671051176819;38.99945959779926;18.33278623054053;14.00661242032933;44.525670799306575;50.40139457226998;31.59738833416403;16.389340382302176;10.786300707451987;23.446237324478627;59.23977736839847;29.048806926188952;11.75509407650231;56.10671020617047;56.10100959652194;28.538697930547702;5.555833298679181;24.132781553732464;32.34081408760648;35.849232017864146;60.4203588014325;19.91101227121575;13.316542017032477;31.30693320875613;7.937102544040422;24.64083274352398;19.421382154161368;19.573446451944267;21.435211034567196;1.9837922938171728;24.842128697843723;57.08774726680785;5.243457996050278;51.15240121156367;17.423786590377272;42.8933868310483;20.14518038515569;17.36153899776983;3.6062944287956293;30.614335022912964;34.93616023684212;43.64175772846876;27.906179471738266;14.63680185558961;55.106790891138324;9.012215089788167;52.68892426635382;4.655729983189247;46.67532451478118;25.772263973470643;30.209839548141673;18.03571212260323;34.06539650047245;34.546065458576116;34.33780951995045;36.060668123802046;56.57309540996861;51.92547601810965;12.328377740520795;30.04573772901038;25.355257742254445;47.654322705570955;43.07707416575204;15.285510661010385;50.45582637830932;9.945901531655048;48.17116756610756;30.415949560911066;56.62535305164642;10.188056978380835;20.9565737966464;16.20595523154745;43.32249435484961;8.364537854148319;53.47132358480166;40.08490781445654;21.73118697493934;44.19325960422277;51.67532933465273;17.677024248983333;3.445537643746187;53.48425595117853;51.49314565825804;60.25514847998785;16.307301587874374;28.610259662633922;23.361789177511525;55.28579308809963;59.15643709736926;15.491831737047542;2.101625574289068;51.61930106631764;43.36208706218118;16.346248285042186;29.739652545873437;26.557538125388497;14.324422447702707;55.242082677214256;2.667222733005498;31.597712921369034;20.38474824452156;24.52486216663452;17.046945713528807;42.153789225716736;27.70574881549342;48.6315507126906;23.148484616612897;58.00453531077356;31.749564931426377;23.13987258939836;39.56762452513616;8.941855194538071;38.62882076337125;45.95293448047121;26.075435771334092;50.80498437512344;22.87134988484954;5.524745889733625;35.93985542480224;22.529255268080774;6.742139331355584;52.6114956725171;59.06990407400369;22.299776105546503;54.778887972975994;36.04023237247557;52.47079315401376;32.82130158136421;16.531241643474008;18.75215284076325;42.08873178553444;21.57785631269101;19.697937519903704;25.294439777362427;55.43410709297;6.145687045670239;37.79233886625447;38.17508371947485;25.329661259271816;10.649164216263934;43.56631836341691;17.57016698406605;16.990583276807286;48.33679224937071;59.257592071332496;51.16654611950952;27.18743101572274;16.527916514165533;62.19130029935629;56.07459985812236;30.384316613645602;23.275223429599976;38.23049704747065;20.864834919974907;55.601039472577654;50.984060451652255;16.742397143143236;24.540427292810428;4.652628548351746;20.07555273814259;42.18853125353739;10.273649090922245;17.482961382977493;20.044504738564765;31.79611587099228;31.368939918141344;14.266301576573577;48.45268525584726;46.11554819007083;52.26854163863979;62.63851524250798;57.62538355121782;5.523651012848698;13.112898630962588;21.97925384311276;16.632027146186708;30.13682274176477;20.392559528223085;24.953791067012688;23.378552995475765;26.341717891424018;21.98979006839986;19.532734090380544;18.4722716448396;18.498524734086818;34.01720292791328;34.71975649037814;12.420850764871208;20.307213850212616;41.751645431757986;6.729167692688311;19.09850843597344;35.83105201293722;16.56222097528674;50.45159907671223;50.524680919160126;19.937953557233133;23.86928989416396;25.819375072524615;8.002824512220847;19.811364040594157;36.356352656825926;26.7567829466698;11.331487133804668;14.474930123039362;25.35457423947235;41.13829821083188;44.08289199421298;42.47993982144542;12.041481944109604;21.66838120334934;44.27212809887618;49.9430207453169;52.62155451089484;21.580201387674084;16.737974844073893;11.381089424209842;32.19313236970235;27.85248364604472;44.35193423486738;16.27671244795847;22.362586061168468;11.805322273404064;14.360614697225012;44.81120153257959;4.764365483430851;29.12487791021528;57.03858596637346;10.8842005386533;10.589030228413911;32.53574028307812;36.17327800179859;8.038118289158316;27.24937111602056;12.948232259571855;35.49870357154933;52.594306386132295;37.84268998141496;24.37257935193602;13.062946394901795;13.339060222954378;14.807563986687141;39.1179874692956;27.64582205699884;54.762075917772904;49.15350401439229;31.902729643850048;17.68441657135987;22.458785493011444;47.30281702287613;36.08993017860165;39.07434111698985;18.739655081439327;33.85479499928264;24.984796906586702;4.243030522883954;52.66406280178776;20.227463924841643;48.294505890015664;30.39525473466604;23.427654830992136;48.01490548204827;8.772466086532566;27.449622744849968;47.45824683132421;55.623711241477665;19.03970375427441;43.443727534403706;3.6762664882706364;55.5079669115797;28.36074986776986;20.092740383539144;15.344626173982316;30.725828404852166;44.83557121999401;26.274294735680503;24.151835423402673;50.0159914689451;43.175637589841166;25.190896896099055;55.89200364393096;49.93304185954419;40.22931390819796;16.921579697490127;17.507551432279886;32.807608477881395;19.295235703979866;8.35674057318714;34.30000029367415;42.74606652546231;23.886474522404775;16.775383204323383;35.97545449352726;13.86868152430846;30.895902542093864;59.07997800121244;11.477933504058669;46.35624801113552;54.123122775103354;45.21956860740869;51.27711416134166;60.428243871681225;60.57927404136087;31.00289701151478;11.275780235467732;19.7702846739894;59.23619439105595;43.7809032833949;16.17783890875096;18.55542531106211;55.82531458064413;52.34287225919168;46.62663085736794;31.643579537662657;55.16370736237942;4.767395688971059;4.938202146708742;27.8211871663494;23.764090843980416;13.680748546858446;40.67521897128364;24.225578456504287;22.191999288023723;13.389199227558711;37.03013861619692;29.043332100720164;50.968171577017124;19.68370646116317;45.38624320404863;30.208278268656294;21.019830596383493;32.47653645694929;29.483944408998756;28.709629216777543;15.004356944569126;20.32624713203656;46.51546066136879;38.94470737291746;22.887876933768883;26.746001610502834;44.99842934735854;12.589317485997018;17.87417120437998;49.71536394283469;25.256443057599864;53.79095112798879;3.672529177690554;32.4274334440204;28.573948344506874;59.6661596953055;20.04283873394789;34.39490048618813;7.082297672968232;46.10415792149793;48.804326990449695;53.96152794098996;24.204686602972398;9.102646417963324;16.349581822084552;21.62786367463497;36.33376248679099;48.25174772793847;12.899970918370526;10.104246669453376;12.42002439140259;15.371656055177972;46.449022907252;15.185114479683257;45.20172673299877;59.57429835101858;23.704592996869874;52.14509937231388;7.401087081400394;57.691828405021774;49.459998682098785;32.62128797926965;26.286367075400747;30.921860442377536;22.094817610889177;40.49177916677501;5.871160186051989;58.494407094958156;16.23033771583851;27.99836153174955;9.422540088068866;18.093132162529912;54.112662062826445;12.57001226090106;20.799764968586835;31.339640770919516;25.16483690260144;9.711048144840372;14.484533278535205;53.66227476250481;17.5869990696973;50.85439129513383;15.930845590826346;54.98972141256537;23.891987421738943;22.73216117653989;33.722581391318336;8.967959498816668;40.454045314254536;3.186542355529073;47.54088167649625;23.20185057598799;36.57241934442042;53.54415780497009;5.0769598811848935;44.619798912161905;11.294878258349735;40.17991162814065;27.302391420785046;54.36585590713703;4.39962826098149;36.596511485495114;6.358688305390896;12.950174972604033;14.789400457596484;20.635717342147824;33.078610153127926;45.66727179035338;32.20637287173835;11.501959407939607;20.763460005208177;8.795423059181852;12.769597446331712;10.469587993746435;51.23835388205734;52.605251984751455;52.15707726936295;54.141047502766135;6.020330767635276;44.62248149938004;26.770863102441698;27.221719478499995;38.008393063899035;50.63169579435204;20.14870986483864;29.53441171490825;55.57906929213784;27.309355778462418;60.96324752177379;6.03892137751972;18.77834745564851;40.905937483505575;53.7354780405705;17.170652912033344;49.732445548234914;16.775375682234515;55.552753210796595;5.696417691493431;30.44070823635543;16.68734234874535;30.49273469982453;34.34876176318089;25.170308533909118;16.61292550358401;37.217490822918094;49.315492851891825;24.738709763552134;31.975863303175945;17.778191308875563;12.557201127124156;18.431775502710483;14.919895956745483;56.64245181703886;3.5644217563400487;10.744354147359422;21.683826005689568;33.573864703905365;18.33287289614179;55.510881263257545;32.94016140513609;14.894358738793583;11.628370309289743;44.134013993555506;43.53838201496476;26.93484096355796;57.279693704640714;16.978258485272885;12.445154803250528;17.883621575749597;10.042879238486588;36.45319647998334;14.338962586575821;6.210604327618151;16.425471671650804;11.069508272508406;20.066141187868205;19.57383526458362;9.150523870612254;12.900371077999708;15.963327189837742;47.637884405502355;19.28944751534044;2.690943239194757;41.47247866881315;25.051004387627994;20.102422006957106;37.20433377754977;59.9201894495177;21.100291874722647;42.07412372460056;15.632339278193548;23.752815897811093;32.4009726263006;39.62143913247201;26.36017918950249;44.305290685658846;19.651348654467046;52.6380074995154;45.95827716051971;12.082940256252698;23.566791416115848;46.07288379356649;7.638285460856572;28.328379682311773;52.16535856372515;19.779346114804035;49.11669627675136;20.291831339125487;58.737918465899405;24.685559757636476;45.74356073189219;19.091371715708462;48.872801214433245;19.482074185257748;21.488834582253606;42.51927542768813;41.6277501670447;36.04246186253231;1.4989049337949698;9.580646556598161;7.957208998662072;28.62058028153382;43.48156258306473;22.540309258872615;39.11525238337231;49.313792954399624;38.58844315780813;22.765455025280787;51.682523729347565;54.76813901419974;34.251330368033706;30.010552996853104;38.101929397833324;10.108248381661209;24.331743268713826;7.548334570862955;22.73462369453738;14.856749529733854;57.48985411116975;20.96790530152736;28.382165700414504;36.953960910303636;11.376295140734156;36.858473421496946;7.415628719495642;55.897071004228906;52.06196580992769;59.87879654022445;44.378722309414755;23.957443107437275;55.72716894773255;55.38620885271341;24.004221764861317;21.741613170862944;41.36846989658121;29.38724227135568;45.518359845447996;57.56628976847542;7.422636315741685;27.280888572515007;7.594019997827905;21.436483559928714;35.43289853318355;47.364635597041605;22.20237419101191;21.156451034164938;6.045868538603386;59.32137296273359;16.140865579439968;26.095326717112147;13.343064436873687;33.588153273888125;19.62457054078653;
36.88005391293697;48.249780677919226;22.38768446635337;18.694467112485356;53.2882581591222;28.629148391816933;41.52454756363357;0.0;38.66041928561816;14.595050630046835;18.97170275948047;29.661959426486945;26.571432420670188;24.23653662588371;12.880783631958346;25.98853778065686;16.775725662373784;27.003731652751988;10.74558436674396;29.65031664763528;13.960628177456622;15.970762119117781;20.979855279888472;12.548885353287318;23.70830012987346;13.337432265029843;37.87954247890239;46.89783402717987;14.125178612907579;44.56687947160951;4.066089690307097;40.2041507561988;25.355082452945105;29.258057828715007;20.028249136923037;16.22820551832801;47.88093762106608;16.36688453762376;18.87794103036775;7.983128038277434;12.809755315133573;16.90157942296428;28.879247660281823;4.387484475825471;6.7647041911924;53.521785447488135;41.433865239515065;12.159552109694612;40.438201641538534;10.454179908947442;29.12495114883413;10.16955980094603;36.25849942412531;31.420666941995428;20.786555426837754;6.036805208807016;1.174529620473762;21.753225186156282;38.0894999046694;33.36497666587094;24.69529159866187;28.63951252516933;18.37770594609041;22.129891241043403;42.31516986012368;12.200410784560791;38.15574042381081;10.12891031139668;29.51665028831063;25.323219368555666;22.971722457973673;28.037253745337093;1.9078589002017117;39.27536559015477;15.654638720742874;13.755538563488917;46.323755081805714;18.670672860623874;47.248629098263216;19.611809524639753;39.063809521288974;10.010275627479702;49.51161878207463;49.84896299671147;39.80026247528252;19.34269259015107;28.688257726045293;25.22740312493824;34.64354559108699;28.397306944812602;44.83178935390798;41.4086899933112;32.531441356427734;21.22987356984994;27.295365341965905;31.149239181946832;44.650831193711824;8.236857240789794;43.50493328127813;20.549118954854436;21.62593690538497;26.97542338259121;23.75031588689988;9.42067429646769;23.92252352291415;21.871084394299288;9.28250431026845;20.67802308932588;32.31989564482674;15.131098778669173;47.86781657505683;21.665255368434803;11.722579499116124;42.00220779015933;40.460848417130265;25.721681351650393;21.70768070561035;21.126638208558834;22.577508070831513;36.16336957793108;17.04371312150162;41.55677803761207;18.339215334402095;30.87081676262129;22.438472904872302;22.675536555227104;13.067081558748166;51.43719228321004;25.27429800540718;45.553020606580354;5.970077098396446;21.712656381291662;18.150876214067903;50.6574196601636;12.096593712108415;14.5052810188409;36.359909234822304;16.225583627225102;21.28529618309638;19.325405812104428;20.20260425257572;30.368522666334247;38.13135115890335;49.17485047718146;0.5876203242339334;38.42760787853413;39.88971493695469;24.398715926596264;26.64054194650905;41.33590080889815;15.953638165474263;41.9823156450136;38.952450957661036;17.193931790886992;15.322945587130636;18.643672033712495;46.07387291867015;22.740351571313607;39.05264416889215;13.504285840836845;21.138943118055536;24.580086577514713;26.503170087412656;8.970427331928352;46.99838045117483;37.329773050965635;20.046599378636692;42.8216102959079;25.639943797584344;47.70661426742881;7.464759919735193;45.92388263808819;16.214293635498688;47.454770924424956;31.316120198558266;22.156887735393557;22.668828926790678;25.68585955143178;3.045763205935449;41.792166670623125;8.960019796453427;31.874569737887345;9.48980455049395;43.370731708175555;45.40477648260103;15.205136165169533;29.691389026644178;12.018834857709717;24.931098835960295;27.119425885252166;46.046320405076955;43.60877351891699;18.01905663209569;15.795844984861807;3.7667407798843127;12.8942342617899;17.30673366525228;34.075975835518044;21.3552362717546;16.41533098955462;14.410969707855896;16.11260079422529;12.79615028264525;12.673733769904844;40.86439011083236;31.62417304706928;32.82270941711608;14.713488328452728;6.361423618136496;9.727994596904308;19.80611278773333;7.828433839471978;38.09768912405262;30.983148312156924;18.626826052299027;5.151059561453308;27.369580073903574;39.900764111788625;30.764291432680476;13.109002650606065;1.3554407472036931;18.150736247477234;10.923151839441893;43.36261416886777;46.49087902137116;35.21968161423317;14.724228187871095;6.101828807805789;35.924501768023354;44.88951260007965;10.392312065158759;49.399491782880155;13.51994719769517;20.568938677097417;15.30307948849939;27.59807034394214;25.88532419977712;9.141601103869771;25.061504879002985;13.73716154613953;48.60289405231337;32.01964727192275;23.396601219174297;48.123477141077295;12.339144443465154;10.006151731612134;29.916033966350643;21.0362814142351;11.577441590924666;29.56000727353352;24.122796486539304;34.742377876213446;10.085140361147895;29.216932328181745;18.1495230908731;15.632855211222562;9.036784791152398;8.430485231146903;17.751773519397098;45.370109417354456;27.344148540910957;50.134326751082874;46.20999805553078;45.35189444379032;14.92214468050702;13.646207709256323;34.19605250510666;15.083788193039943;18.37081075275553;20.018125015900992;25.945424834500656;26.44975145646335;9.390658718086513;18.86003668898381;38.07000528192484;5.437854335214755;32.43259424486133;11.212215964135247;38.69745970543385;35.11188397387331;32.11894633021828;35.603968273609155;29.35485258765251;21.524290065439192;27.4835075355108;29.82531818323515;20.46157542249734;39.07619650275196;3.857534867470822;21.02651719836918;8.856174131032857;24.8206738108434;20.855551802709712;26.53811909547046;31.937758325029275;15.766019027890618;28.247457422860922;17.579546430763116;29.257624994858684;26.878441183404522;15.254829626675654;15.005570427146635;4.208126797614277;24.593432790642748;31.440637490699842;33.941356565336505;37.230789692621656;15.034081941255055;41.620260052978274;17.84717074481374;11.520763607617926;29.274192678515973;24.306207068879164;30.254839664440237;20.08656972531345;52.35416455847539;42.24406666232148;26.74144586520787;46.648803454158454;29.249048200145932;16.581371334120405;42.60488891420755;20.44139831840698;43.622674783329266;29.38279049311635;11.827465637407041;4.029816266726945;12.042199378893224;27.558677065271198;29.243325221999914;24.381767660233052;37.68447813745118;7.652594674778092;42.149854434149525;18.11650115791556;30.72301561401076;16.40130610374326;25.29697191647414;9.822517521178153;16.099670067386896;18.445994989474546;2.231343542056869;19.691143731292115;33.58150584831349;14.26401731181169;19.251893900832442;17.077474134380616;9.56230220486931;33.835872731486;3.6901161944759124;30.91044222077798;35.6820910175344;10.72839535336506;9.920072906162948;6.51794084717198;25.24602423657336;23.142036714272027;17.619015731422934;25.847303365257133;9.659271862929659;18.626426866772555;15.54138109911158;48.74895576905317;24.211815439030868;13.201012286271828;16.357770640806642;37.20637010583608;25.08659359208056;24.78698520648884;14.110781158730772;22.651531355758447;6.514316699881893;28.537208670407267;33.45355495450261;16.91879128097018;43.77087860325938;7.7109694703480915;47.2637710651471;12.839241392891083;47.53955217364494;50.54570631910021;24.870274849688634;20.04800113639861;18.66612072871179;21.829082471185867;12.318807169092224;8.718334475431135;24.343007596449173;10.103355479337042;38.81170402519041;25.12869328029868;15.66033279972313;6.588620136375713;24.214964607374377;21.548153389841083;15.614178939785832;12.428648395809446;27.709773995127467;39.364918546793824;46.74410224608542;8.78745110502391;12.85155457899142;16.238976093214415;25.539437747847924;16.866164940767856;38.726053071819955;30.155234654688215;17.113441999768032;25.249364294267686;19.39295450681052;42.694384259934495;22.973911593813995;12.666321787634438;17.392912812027976;23.307944325232036;11.170217772256324;7.348956347988861;4.832703308312057;19.275200119426103;22.72022959683024;22.97109767844701;24.94381282713529;22.081288756115562;29.545611021449297;27.90415287817351;18.378456569656148;24.789742432743612;27.162306992136642;8.81659846571917;36.96729085753574;22.323142101350204;6.226512141606452;35.02716787620793;28.43086183313748;23.43635310168643;41.215447318482376;12.852362273666886;1.929583949815413;25.26394707907368;19.609144977160888;3.7946752514520274;45.8376025965905;49.73714032864363;37.179901973792134;46.2045882908371;8.69066418168621;39.170433285399895;27.67906489038337;14.939793765462674;5.707553403167636;8.041886597652214;19.121231177241448;35.67390352853328;43.56132934992532;51.740580338783545;31.242839019485793;27.994856071455132;19.018083627832088;8.799153776298528;24.860340251131454;17.3314849091892;31.749952957851796;40.03517850397065;25.58446081159747;43.03189650834137;17.992060425797735;12.618604985698486;3.0571302650307413;8.912303363601389;10.676702296431783;13.019556947061533;45.402260019354664;21.523496582179916;15.22300402433218;16.65722450698179;5.64322098198696;14.239709436683302;16.2636756360349;17.00997077993185;19.673614174947566;45.11312129327095;26.37087420379541;26.3049005471005;19.713886121392015;4.287160113410382;18.90150713907045;31.613938645250556;9.16534899708439;30.51903898293718;23.39281409803828;33.90134722657099;14.15667339756839;17.08924035995347;22.10113969953769;30.973128139290964;42.58731893948286;36.32042911134751;25.316322599977628;24.485500489704386;39.78545118156133;8.137131129515478;5.7827116137764;1.5874498776433033;26.681116478660226;5.435694209749635;14.66992270973907;42.38076008194963;17.72864968132302;13.453235396061041;20.72094063706436;38.07362228887723;46.640188090356645;6.24260992007402;24.973677286297615;45.21279472835473;13.088375295488031;21.9629556662046;7.711020668648396;25.523624839217625;9.735735304357208;25.449681735350048;34.52347147318451;7.137459856210298;31.634444677773935;10.39881732377144;26.838894732999574;13.266332033583984;14.369172943125708;25.175721368415267;13.092313878262717;28.776702070706342;19.59295543201524;2.2836998046275325;13.600161229060381;7.574958861110012;26.13258978241249;38.26891983915636;24.379198708805816;28.514844965107216;24.1100480266831;18.30421435494446;18.538607333517273;25.65037883757727;44.32278750012203;48.34853919447925;39.18620063450767;7.543342311859912;15.445012616680367;18.7573574298904;5.670601220655053;28.621972757882173;10.65151455412396;28.575927306248204;37.54162846275256;16.833379753844966;15.865797588198696;41.92648836464253;5.88323552847334;40.424896072939916;39.024748783287;23.63404882285098;11.001365214439481;41.77143433702314;23.50546271045271;17.802664157923925;8.659622909125476;29.38939985091621;32.3243417313892;33.821008157607146;35.92195482771256;22.894965928480495;20.063208858844245;41.202542420592714;49.836484004366184;19.735603202744556;2.992750899737478;14.991547862745467;9.036659193987804;12.293745819278646;16.975600772968292;12.220364977175517;25.54729602880261;5.0310340715008195;25.825194159598443;10.271218455579675;38.6786255023266;21.5669798279239;7.682959504043644;24.17121383662986;46.79111477797784;41.15531622425952;40.892605278809086;42.57744036829601;20.451975862186522;21.838276294565926;23.58705327737193;18.992790824818915;19.79851508801684;1.5492582515249524;18.434053417982362;18.30496302440249;15.25241361276341;10.400508076621282;5.4753600757483305;18.107342992352198;24.9156133871838;19.57422404569583;16.15984312118889;19.332480541136768;45.783956174474184;22.535168550154847;6.944772042483765;17.734024101882934;18.481677683442726;37.65093197031527;23.897077198949745;25.4993112977258;33.509051497006986;42.5648732922239;11.707396676834243;48.496136528053945;23.78142700951731;32.32620034926752;29.673408752963134;4.632175070081438;15.924336056088698;30.207702370625505;35.02102998734042;40.413377192553625;48.41848761926018;28.63706440394053;21.432844071785627;21.466760280588257;42.88047147979687;13.01524820550936;43.62073876971723;15.760863446393577;33.23066670182099;8.154104817740128;28.101037906409385;11.512038675024204;41.00229360895564;21.37365118222461;28.843981677644603;9.282866851954434;24.561358023184162;8.055870754045204;50.44960574804625;23.88312517769469;8.840870757739982;20.152585664418677;31.27469714280965;33.55044190138877;23.31540249707677;6.229414787785135;39.33189408497931;15.147952911197226;33.884684887973535;37.136000559411734;16.298708441689136;20.47631170093099;19.897633922863186;7.060685135127094;48.88524016293466;35.64552204886966;48.22427683928483;43.64523510159492;42.948397067663244;21.13832119044243;11.980486240144733;14.306913430822458;15.041359256422908;7.701424904496879;45.42847525615162;20.13977324625839;33.79021168204472;25.740114134288326;26.098647675313327;19.614911571575753;12.709301731463215;32.36380697852854;30.9363990317913;48.31646306383292;11.677783219964573;12.218568381103461;34.34338007607456;20.37820880232052;20.382441108982167;32.4570667950844;48.97517867929437;21.430751095180085;20.866483319769518;14.291174443537209;15.310389720480769;25.991638431699432;9.30111476846364;43.47605983978552;39.39374443663538;34.312880326831454;41.73039708898167;35.91853555133349;33.97271205847101;20.268972611255744;24.865632992509628;14.643558993986781;43.36519270731096;17.42549235901186;44.45748712639723;9.889210596950779;36.11724225291704;23.583532237100993;24.182219197598936;34.044335081896975;22.9098113114829;42.09363865910974;52.065419578521016;25.017953957857415;17.4507018401945;19.405507947219952;6.396031467601497;44.98800451486623;7.7094545075485685;11.408901587852109;32.78309883825894;14.313648086706335;20.94813621593256;24.96369270143647;39.319235556372064;15.921608517792452;24.239602161466397;11.658549917861661;30.67534447110694;8.858974857891603;27.188259760633297;31.178391718943104;28.98023357124049;36.165130097399675;10.16584653624438;16.796774345002753;19.20718706747434;22.913401614596506;21.50770238271536;37.1518558623237;26.12061847313111;32.18914265805043;16.691595606710756;28.95618528217812;25.389120709366026;41.80608361345622;3.7569260638207687;48.38835461921711;22.13394401457915;24.782551877496296;37.100914032583546;15.278562753243241;22.507786219975678;15.743954971782689;29.441374550562664;25.12046320255832;34.718293497378944;19.829253723664912;20.1073491289345;19.131890014185284;4.123038442149891;37.72684352816254;25.740698201227097;26.882297933269157;19.04202176462691;15.519534832191043;50.11450137511267;21.982634560191546;31.2639652156877;45.56301782911473;12.312167134364074;31.96043594736074;15.121451846986869;12.979011949994115;39.285056300911116;7.6685348031454215;39.47409658264659;46.87132238768553;23.33624988256086;26.83763797700273;10.648740134391526;36.49469826470126;18.182765640066744;18.213517809151476;4.1223502243011305;22.484651736596305;9.835640199013179;8.362434606858715;11.985563748994913;19.332281574588443;32.22381470533532;7.2595544849189695;16.39937282127877;10.353368868285282;33.40574477389543;20.87441253445234;38.61440991150655;11.049352058230406;6.152622855173888;30.047947780307695;7.322671425318832;20.88756928975079;28.566840370371835;47.694189561830406;4.527953744500705;33.63135032812684;9.06821791193497;25.624670559496757;12.884486009730585;4.809703957459362;29.861516813978067;49.60295719061228;11.412010515284868;28.44685676429169;14.416723533656283;28.527823244254755;14.435228611503598;26.611483654412705;26.150542666897714;43.11135242441695;15.679700009518763;19.222956179138464;48.197172757568985;11.918063022284953;16.56548521826157;18.22046620534249;14.581795668358627;25.52202197517497;42.23643883041336;19.074151966531122;19.51455509021918;51.278734948241464;21.874139039057383;30.016896812225426;5.926882612361386;22.168874323340532;50.441556754600064;14.824623191637752;25.26361403579444;8.749221467306917;27.976529083406742;13.280660693961726;21.034809741201666;36.414320961693555;10.018219668441468;4.796307521061435;13.876248402287914;31.400834850935187;7.073381499235828;43.59921763445145;25.596439448084322;28.190316360153037;30.609160137356938;12.474201059284146;16.129808373982176;26.41177580441461;25.75398854956025;24.557055242045873;16.853753162302016;46.370712133420746;16.19457534160111;12.372742792820539;24.210741691056604;20.619712385783878;45.16477312905374;41.797751850170336;46.3799492332315;36.15605385803929;14.986856224933009;28.442604634242322;22.980227506090376;33.50447381937077;9.191238082098403;16.575819079604432;25.456143219622874;44.501283549085926;8.355362652061812;11.391681209011368;17.206471712643513;51.634330475877576;26.529170590595506;10.470209856837903;14.393536113295342;10.792686567554505;10.692013804730992;31.416737544488395;23.388886240434257;25.791697603220843;11.400115384236402;41.34927824717702;16.333253295682585;4.638374867532509;24.43100407530304;45.50696487066168;13.234718678396774;20.30667180820977;15.461293217148596;24.521867260927017;24.220744661643952;24.2162107281221;18.102723278191668;15.142445645139645;33.748150229191765;35.01762841944164;11.569603489325711;8.863925615594074;29.327187120856966;37.79234469947208;39.1245881530276;5.8910776358262735;11.0759601444801;8.225569472144615;45.1326680727248;4.469178259831611;23.292796967269947;43.29594900030121;44.00496131990702;43.20700674167669;48.975299434037346;37.19589993015755;27.299125012551283;13.77988427474313;26.55107425658727;28.22088194259054;22.512197108368408;13.428384791232546;14.176160450088124;34.64355750583038;8.492783880540646;24.354204461518567;50.33049743886573;48.943182397257026;20.32287112349627;24.52924785114849;11.550156283672436;21.790378170423025;25.925483210726078;26.98158963008188;28.037223598330332;44.32946150326122;41.78169505970681;27.00150293607592;12.817063248388436;23.458795134769588;21.21952829629686;47.64271283906547;32.217638994128656;43.01324455760437;50.22095967685354;24.820343503226365;15.43899893641641;23.24995386924659;27.44781839234777;4.232269703592325;38.850307599219946;41.837814545258446;26.11962805897609;35.721734137403004;20.37445713427415;23.629247693010218;21.5696646656576;30.39813544998662;21.34766175773048;41.32294860631605;13.372386331298568;13.97855992978881;40.802225522868305;23.029352265704873;26.83717759673152;10.23681321196387;8.792719182361326;30.802990264991134;48.196396364931054;25.28270637368789;19.00633940857192;48.3418808429211;23.88054428587888;44.1294048744864;20.072547770623245;7.007804832002094;17.298109065523267;15.120278413917829;10.803062783449022;20.26629038922369;13.239151422544312;29.666638004858942;38.77850114962373;8.998673542013474;21.242260487262122;15.272346148779524;8.412958190432851;40.867231671908364;10.421391547200548;9.982494224628255;8.539276397655861;31.3038713039347;40.43131573986018;45.191454253980815;16.74442021942265;17.290912546057523;28.61099874037288;31.539860704456103;27.38660667394047;19.860867116744064;46.09271658341543;46.345211626107364;16.851870937832164;21.185954323128488;39.59858449663027;13.379643714342352;7.849219864265964;25.31298512330222;46.04356657546431;19.336059945056572;6.124572446698267;21.048212193323053;40.544358945795466;8.03704794752352;23.244039004779545;15.478413656006902;29.908973593019685;23.178716962077715;5.863919240871743;36.21196000778525;20.93478539995478;25.143753158780267;9.193074638536455;42.178932364717994;50.220609027111806;47.622355307670766;26.241436020902626;22.842091208446387;14.504896100088915;21.40929019733341;9.264072676387789;36.368917017879596;25.518709147887076;45.49223215048477;32.097195686357345;30.653392385418332;26.146944709856726;47.37535857531976;20.108092168822843;44.88382616459216;39.06095744734658;13.012248981996882;22.989649385206906;25.016644507998222;11.630963330079194;19.838614851384804;23.20099514327566;39.87966800744991;24.16170377876507;20.54986617888518;19.400669696996662;23.73531126713132;10.685207079076706;7.951475810671477;25.264929142659827;46.355189003033125;21.68847792160631;23.443427470130352;45.35376284742973;17.96016030846066;9.821885478361423;5.53594685352315;6.552910967024358;26.254340401399254;15.162199322251876;11.196523353835353;48.27136200462113;43.48272116403945;13.047644744317932;45.352991427853546;25.391386939447468;28.882659140098475;12.545866951923296;43.06256405208294;34.29782802222919;22.52471610434552;38.2939593643487;31.213190237428158;20.048171049348777;12.831296193935456;24.052728729531903;14.336143054261631;27.891685066984337;21.104993522535363;12.061677008019869;13.998814578866625;10.951788770923349;4.628091633133727;13.153503456169148;6.928080048378654;26.4791791814997;47.15031428605878;5.480548965272571;44.90077942230338;16.60283726142987;23.92314875974579;4.509853846525433;33.72097212163468;26.972022254430424;20.3267274470622;3.9385930105565623;44.617749489472125;42.26879270756695;19.778972635341415;12.74683169940226;21.47809109760881;24.14926341799313;35.09917733379474;43.32047978897151;32.60168409643247;22.502906020950967;16.9537245231694;17.13597039592568;44.85347564727956;39.78484764255083;47.656925469968854;23.233939857024033;30.02261715492886;43.1973326621006;6.926796018822879;24.942249893842522;36.17575999275194;24.893293831237347;45.25911927946046;14.405000995160014;25.012706306090383;3.273656467560849;21.289008976922997;19.68137492673983;19.811183120240432;9.651217466156893;46.437573571398666;14.353240055407653;6.645298228196677;14.209464384830019;49.19659087438412;36.30616998844335;16.98159097289321;20.527352360769928;5.203810001837064;5.7466324147125905;28.027773374364557;10.066420904502147;34.0740534728986;37.43821341383869;17.799201822911474;5.273026859324865;10.158144266043013;27.94660887167069;20.425438563967163;47.340650741059754;27.967922040865673;19.60368092005267;39.56793454572625;18.13867934089554;28.359331961980452;14.03324940055837;13.3553265247062;28.583847323530794;11.723865402770215;33.608320784686505;17.310980791155078;17.750137898409932;50.14468893821678;25.249582378696292;10.320965958486799;19.69618734470209;41.93856522204528;12.607426815288616;24.528231171512456;10.946658370527285;9.947971049747427;24.98330914089466;41.309157702698656;12.844692207756465;24.88108235899604;6.534923567284159;39.78822005793491;42.05368679961211;38.84923904364093;12.598285603259379;23.928452774425534;19.18085443331463;38.5172296866972;9.464538443542237;51.958665672846806;41.24579306112994;15.093903365162173;18.544147996343426;21.788516034017388;14.244008195486309;25.79997915983899;31.162823296925392;30.567073741344743;26.642986575623087;14.943323264853477;5.594758702951342;4.876700451478961;28.185150072492075;8.656313101819942;36.285274722333085;34.39651129223556;8.066920670298988;8.792425751606125;7.38879406013373;27.473207755392806;22.19249246799626;16.64161253129548;9.007052237115646;31.770449969993294;17.16700318300846;40.347337888032506;7.418109918322509;30.317522805704577;32.08302267861127;20.859619256799355;29.39970334738265;37.966381192944574;32.62901975540323;11.798031089520045;38.9330077355272;24.22354956372673;5.69556333817955;31.919722632715185;33.45728086386714;37.5930254093394;25.944861255781742;23.11386158382785;19.721732115592737;19.079936838058273;27.53296991055519;20.502785948805023;18.113844274134323;15.657854818819368;17.678991433132634;11.500058477361305;11.430306361731565;13.190193255689739;14.908801461284284;6.645954719496631;9.002576870308971;32.168907200027455;26.87826376150862;36.96684168390915;46.11316401421811;45.06673608384018;15.622193513434885;23.811621165317803;5.394513634794922;17.28447084448956;40.492692095410845;24.60429600259979;20.460150299487367;32.23768466781871;4.653825337513622;32.150260539617484;41.18232812078482;30.36600001507303;10.364988512355039;51.38162962402017;4.07281418306367;46.15295614180082;9.70011078263677;22.166420408770033;19.90082607062064;31.910772124772716;5.000173454987582;50.47802681785534;43.51497603764928;14.00092548016847;38.132795104652;22.944181808571283;14.157862641812587;14.231599275887028;20.89724998099618;25.860399742828655;27.003664791292408;40.593290606921826;44.416324095858975;40.987661832372254;19.647503800620303;14.920627661592833;30.179062822167385;43.186430555456326;24.162078278869526;2.4433339714283764;41.73746380169381;30.988599304990544;31.92016112647649;25.380151723646165;39.44968270770501;9.599149982776005;10.901150915189929;32.935600780071994;40.809355516148266;31.49810550761834;32.918759440317764;26.308948926654377;24.74057563326245;34.47275851285879;25.118324134300366;17.59303930800638;23.732317119603856;36.579348035088515;37.56100660732489;12.773355018268175;8.681546175458767;19.610717372777344;9.141511027080396;24.20124743932946;35.54480107251877;36.863494750887476;27.326313749389637;38.398745470278776;29.62973976918962;24.56219809048702;14.968554467454133;31.195617689084365;23.88658782425033;15.185014885368114;13.972491406718746;32.038577927506346;36.24183567311545;13.391506270279823;29.956471281561786;30.64213831170363;29.078144837667086;16.435544360150352;15.906917671276272;33.170170540944305;25.437567817281796;19.2069408215307;52.5512992623804;17.747795135332222;18.60728888291677;9.103264522658725;14.63818314829635;44.09700071210738;15.058092612209613;2.4299615069307645;10.155159324683446;26.785730589624432;25.909246452390523;5.25544876232968;26.481183322842007;45.034982273114124;26.43597771231206;13.498794518214533;36.253392577422574;31.08317632227855;24.805681355395375;8.903002143226441;16.73317585430957;18.464738817983747;45.82814805097771;17.088204615442848;12.63030259439707;21.308753405251583;40.31280339154976;16.62247045950285;20.977479166963032;45.06157272291263;19.66774044334042;35.29476867376177;42.62659656500428;7.848078036666546;16.705292441292773;28.88705294860542;19.220111043206476;24.637946630252316;35.38755686134809;9.561663546373383;37.44182187293862;26.790263265223178;46.53542816654924;19.052039746950168;11.044375948826387;18.495333348467348;16.832043361385328;15.374132536713331;6.847947589769642;15.42654673313281;11.577684313895702;45.09448615387;18.687281557413378;20.174835478367303;24.999222436372843;14.73857889819781;52.18503881835536;10.21530828058721;19.133850248079384;32.02626468542488;42.72360496121776;46.14883992765703;16.207347740009507;17.39454547335471;30.127224601536234;21.522123940966036;40.21012063062754;23.133818842692648;21.77894701378354;15.67409783509873;24.99895695511537;8.81743543638776;4.56141951686074;3.7797336683624287;36.979438326434945;2.7565224184298636;30.960169897257742;36.49842545748076;9.157945436633439;11.527539618605656;11.495959906506327;41.35601583301919;36.21077474102742;26.913809819371018;18.326232499023956;16.716244259029892;52.00840363893764;17.30036471509757;19.12387761336688;13.343884164868367;44.07236203718592;18.9502334247956;10.086621239541044;10.585220041144003;19.01491214522496;30.4077542473757;31.946116573685824;12.406839640372066;33.82322747143508;27.421985278002982;31.405791512900553;47.680168541602875;20.24567857009286;39.601486786491755;16.826247487484736;18.472693605572264;37.3746778054417;11.684668962049095;24.41140672641932;26.51913138092387;34.07197671189576;34.58388264840434;37.93325356168848;10.977331772490501;7.150456605432828;5.347660285117029;17.223950020934275;39.545894337473364;16.998695866753003;37.45665983164028;22.277785264513575;41.78200359181435;7.895843944719801;18.416346229132632;11.315370593991803;29.80209918503862;12.87471023398068;12.817172791670574;25.176939904898006;9.606777136900277;27.51993961956437;16.058309178558403;29.85380556782546;11.498648939857171;17.65688543891063;8.060120482544558;2.0819768507385943;28.00164338424686;9.743804275455796;47.983255057028956;9.874850669669852;11.833099203442108;15.232633742736763;48.76502943171167;31.452599835457374;39.86514721148992;8.087817849753277;34.66388785343378;12.093294382882558;23.805471813574783;26.913295743848582;19.77433006847616;19.534127428605053;27.159663906041324;44.95520864940355;27.771039899519305;10.871737226689381;19.114257256504274;25.48120782961699;21.978609724555756;18.165227870826754;13.918074570619817;26.841439930621448;32.928386159798464;42.88180379128899;11.209418539326384;10.284244861976722;35.156965876693434;19.512022642834506;15.817402944177086;42.2596084657584;17.51252435795843;42.807842965850945;25.71192279254743;47.48781788630645;20.89294455950831;31.00513434114969;22.377197175392816;16.60934561203794;7.195333779193304;21.04766061024625;18.917878926942738;15.552908121218623;23.493010343762062;19.06312284467298;37.015424720451264;4.914371221803562;13.23261325126186;27.751329651775325;26.805086027780064;18.836851411610212;40.499616724963644;13.582520250710944;19.364736269533587;45.9568039398031;25.586135958573106;28.518525417638912;21.64333738862542;26.513836046498103;11.740598968667411;11.648668557871508;26.98740384495967;36.96764159729002;22.88901611919735;18.196390965132764;24.283739714350418;26.375112268855137;16.246739876555147;26.29066299894206;39.22150858873569;7.016031809686055;8.934059729264208;21.85087798952984;40.41388314900162;11.198759482573037;26.031350838244823;44.60770637718264;7.616228173827829;24.524615495578114;22.853337840302768;14.553309963468477;30.045454147494745;20.67590594449038;14.550318249368194;13.138681718157606;19.53049847086038;3.5310942674964747;23.447571147107155;20.382925958861772;9.741805997023283;25.09142998976971;27.481366689861623;45.87984246970449;26.7739885351336;0.6871349066928902;34.34330100909447;47.36285669999;25.46197570054412;17.30000324472239;17.789735634491585;38.05985931256959;22.703125519222624;4.591895743074251;22.507284356175695;21.13755937522925;16.300984784931618;46.611685276708585;44.098235235146475;29.585591330613685;45.316002853210435;13.053180927406368;21.14080703501447;18.18432540208094;29.288720836924895;25.147891395180785;21.884678815323614;22.363220651053954;34.76478366697222;24.055435998964974;9.531190563415862;14.09599327075721;36.32617555440478;45.62833298509014;3.9466724805529423;41.808369053914824;27.644303865898895;9.025190630576576;26.086284755581556;9.049711998868023;27.58651538590537;23.38945040521532;27.498467759872533;22.111109449559805;48.01581936529619;46.03012040869411;9.619095770488286;18.613061881019117;32.574561590453165;46.23910601324024;26.68076751837167;9.19437135577348;18.66764383994316;2.8122171552502344;40.477983674499384;29.62445942880108;11.869950664717631;9.546070960529267;12.070216327227552;41.9955814168709;33.247700528230325;35.014433584148726;13.5553714879161;26.036084732793366;16.320397433121588;41.275446109332755;20.815048460855852;50.95539006082762;27.931619121349364;7.146342381910364;41.10215160761574;12.596665706049825;15.627773197761119;31.788622716212014;43.331345436100136;11.784776246037165;11.600855081875844;37.91687264393951;25.09919008649756;35.62077522925394;6.335006652468672;19.1435833875906;10.116154592477361;25.84639446742174;48.85808489563616;41.33985873279203;39.09505310615549;4.876884957747335;24.99987196188407;27.116138114396502;13.43285696696948;9.622754661883018;23.84285363212072;21.25773224245031;18.495765850155024;10.686767924977026;6.873461186156151;43.433846097183356;24.488518038841065;16.826349686507353;37.37631170585108;11.68218429944279;23.01265252165537;10.007107984995194;11.699592482459481;26.954814447114614;7.046843826321479;50.19260027432319;25.279270572428782;19.641736441682074;18.12926332284905;46.63835913638267;24.76681115902554;43.418155480672446;19.554625172188764;13.787822500867874;46.08940922459383;46.83030291093323;21.896716966047034;25.597769496888404;22.132752230256532;20.33811138751999;8.492114580373244;3.165564603042124;16.33766044937456;14.43720758826466;13.432554369437693;1.3854633601083153;42.694676624223405;30.41078063496789;10.512686538194455;24.948449417018086;34.801272983744695;7.390379910956318;17.74241896706574;25.08527138516537;33.78480510101024;23.341625000450385;28.031971413412453;18.29599501540403;28.770748224217385;37.649704940103206;8.604236268385336;18.900374992835538;21.59483093609047;19.034629568193598;19.579342164699835;31.820441415284854;10.521732703655008;39.68660995725864;43.099217794478164;19.475769192700355;18.369545819971986;28.423820555497997;24.0594903573671;17.49689600255566;13.514020029003627;13.155236547810233;16.919483537825574;24.525845338232696;44.495497820861914;41.83313861368667;16.202813915509452;18.75204061434548;33.28791518204581;5.793819246395802;19.73932695596161;19.35810560897907;33.714867310904964;11.767921376830925;21.178407470290367;22.56324341050256;38.11280681935873;5.65301834727;18.924821850204914;21.11304903385948;10.950480499505622;24.810062508500923;23.47327608200081;32.25734476784232;22.01713049962811;5.104097783972757;5.850240643299084;30.952995562066484;21.94311068331125;3.662672443755745;44.95719584085574;27.309078772962934;8.412136817411088;24.84905373793247;15.84108018445391;45.101695790743605;11.258388924109257;12.962529331940777;19.478963180636256;26.079942930358506;20.591297191131012;36.62491312395881;11.663134197392306;8.300831757343701;14.765142553954249;21.022090198706117;48.2760490368593;40.2360513300343;21.235940670977826;22.363468743034506;8.635354392136483;33.82318000743212;34.49256797525678;44.17176343019002;27.02063702531674;14.144926481829208;33.382561937884674;25.058978098146774;18.810965793080165;18.21876226509673;13.734482685614372;43.13311301478001;26.315475298682614;8.170098860710889;15.100300225516063;20.2990830566216;22.610202060066467;30.577685083440276;4.460853982032173;46.48353808082779;23.461202889365918;33.459969402746665;15.018513365381525;43.077663364804295;23.46582119985483;29.111297847817866;52.681345756340235;40.31537204939762;16.793006045318936;16.657197112907628;31.813909690127403;27.046722390520543;22.284143811081798;27.459436031022026;11.493814208265484;25.693428566848453;25.8426271033193;17.78299127854628;24.23656801855569;13.657297877998827;48.820114390875375;8.311808834129986;42.93596222521413;19.01144080369266;30.896479374019627;6.151117043427988;15.55146118190584;46.29083497413821;25.464414850950572;31.848734905027115;2.3571705916402816;19.7761075201217;14.742428494776911;43.78149070100306;16.723917186191816;44.76978841182658;28.576240372594814;26.873844831211862;24.20390633010243;9.310201065398186;20.610749649296384;13.630683365302241;35.00795412952115;23.246923134344158;37.88278301619936;52.32526114911935;31.43782942825031;26.422673821865207;11.609705936315985;10.813465484463366;12.656295899831246;42.90141955850429;15.525874119235278;14.771394485175865;16.085303227646648;7.035775298410954;19.604625350750947;30.465759742912326;12.173204999233468;25.955943913734593;21.635167311302137;19.453925122113855;47.056749454042375;43.79079157819491;20.768869208026327;12.345550694763318;41.313084458209744;21.854746465215506;37.34269089699507;14.032940131316796;46.48859379919176;15.354437107939187;33.46297212079071;18.821408066492097;17.68950753187858;23.288891148175438;35.09931669353565;9.230109013178016;8.294209229378598;23.32095669209461;16.958315434403325;36.44038455914658;40.908043223048765;27.848593042142273;36.563611726672846;26.313627641736794;40.19795046047481;34.02928427346292;33.136635684102764;9.886923998559249;25.93062063196467;16.040509909301566;18.495922640761954;26.925021941290268;48.269556727345076;22.259067216822356;18.892501144965127;26.45387294920927;22.24177709665491;38.631672153600476;48.06686795212337;31.33628791751891;46.586888132953334;6.817939509668157;28.212684602461522;40.40767827160658;29.385321846028244;44.7175988182464;24.61257434384804;33.61842763666718;45.54329433783649;37.287969424959435;47.384135673629125;19.333967651237415;28.844223990117975;40.17041023019495;23.19761590325877;26.861354581598686;30.260302724190407;26.319031647120443;19.10662867439448;35.818873212898964;2.244809415864064;43.176947095853144;29.896642875510953;13.821774625018305;2.129045345971747;19.440687701566127;4.34317209649536;38.33717655561387;28.91989856260754;4.45820578158811;47.3754951152504;19.01181503194555;4.589596486581371;49.133419531864035;13.530436033717226;21.604082460137732;22.049606620712545;17.04398790152011;32.778304154045635;17.289561760109436;25.78049515348785;5.510367412854929;44.51874931677696;10.238572079693448;40.70023669026074;24.935127220221506;22.92888817845759;23.77510325650593;10.073235291528146;40.63830115658458;49.75583979847766;43.35012469709953;17.785126663451233;14.204397194792948;29.336731472288722;20.036624123926778;10.584270291166176;14.44468929710382;18.914091767111085;13.922331734133907;23.073159291443122;26.580437185681596;11.925877452372072;18.288847852160075;43.973192696370525;18.695795264249746;47.24558820345377;30.85037022661837;54.05906118401104;16.00917089462254;22.374892329171338;17.325427626587114;6.887407214266893;44.9628171973186;5.872197867306932;46.92634074875154;25.6730871975015;11.468740109181832;31.070923599435258;3.5597068618304744;25.521519248988156;18.678378340531516;18.118396172027772;19.08147221826741;21.548697263066007;11.466648909573122;14.878603494129145;4.8573247739865115;19.49047046654462;42.385815746939635;17.45059710181863;37.47072099259723;45.50945040367318;19.080021176629803;6.157367029404484;19.48430903127763;25.28365614729062;46.214221981751706;23.197121373339527;39.04007343230251;23.357442983902722;43.343139785473575;7.9908237297697395;24.38987567542363;
12.136895934894131;19.120597040869104;32.916369821374055;27.496113039092545;21.23972423856491;20.910668182400432;8.896430651900705;38.66041928561816;0.0;51.966240588466675;23.827900747938347;18.02825996319249;19.007650746760916;34.437645528267176;35.21684815188631;53.440115581136084;43.97324188978617;14.115228705269784;44.72438301403856;21.376671733376053;24.897194104065548;24.521692830281467;51.65557155024131;26.134808613859516;50.52858390918581;51.41574797507329;2.972030401203692;10.755278192596005;52.649436560310356;6.37970809337662;37.87606947052541;19.15571281163456;50.41840818511605;31.354491169251627;20.37802813535811;25.577916720252322;9.558595252078957;54.77239564017377;43.24448395478295;43.71779305028991;40.21277379938981;22.21576850255036;23.342922720866284;35.449835379933965;45.32245774463605;23.12699212310669;6.9904830943200675;37.773877654276625;7.948522616072579;49.106351053689146;56.300464766384096;48.76472601551924;2.561885826637769;8.71518270199364;46.824357658009234;41.74678139163669;39.40798574657084;44.25081425938387;7.865222469444264;18.516708727086897;48.84255191885984;11.247075689022124;55.70865238855919;48.22259470875052;6.402257773329614;50.105868986794135;5.306149281825959;36.19848108728961;12.111032710136197;23.770037541666206;26.621962592816836;15.187431493350868;40.56305911115832;1.266206028473507;45.761598363962605;48.93088064680796;9.416793912285021;20.25386576629608;8.613043653301466;31.08424446468206;17.736366587194095;48.18711571224062;16.568649186087605;20.142309977868987;13.060708611716674;23.195884932649324;30.329131827874992;52.44107584629382;21.4487244479349;31.464758253228098;8.329585119099903;14.291089612132573;25.974995327226484;58.3745774890008;23.515089844076662;20.998859006521982;21.470051423253484;36.970804789154855;6.602320547022531;21.565783780754188;48.29770560811179;17.584671899956064;50.208040114260214;29.23982291020908;20.522046530645184;19.335607722401242;37.35870853980968;38.233764020024076;12.133161024459021;37.23073816848821;15.662814801840133;21.466368904270944;46.70437175126019;8.453404151866707;13.268936237121943;18.716019669421122;25.470064391183048;21.578007831422386;16.36217208101958;12.119888866379918;55.63863366382771;11.941024490957346;56.79370141391449;9.562356247012795;45.24334062004896;18.224846320517756;30.517725274336403;16.50442345170992;17.982790292061953;9.864395269007312;44.580185924234925;33.55687756930882;22.525175110495592;16.6684031674521;50.076231923409985;52.27814816739261;13.020511111162213;54.88087438376795;17.987832361715963;36.7969722346703;58.639937247483125;24.33508809686357;21.02483641054591;13.616020076333681;38.57770828776343;4.369819513414158;8.22649940404397;20.85577759940799;46.57165334666902;4.3692748276983915;45.07370554664974;9.959050366130864;16.26761472382478;48.26971132397071;34.30171793887551;22.28183800834275;12.206791117046977;53.85212081667195;19.846399431372998;51.978812126440694;58.538078896746946;20.61420891635056;59.34378541030955;40.03310545125404;9.280438471613225;9.806958085777694;56.461844074208116;7.100383781778625;27.122780300835323;11.981375073342367;43.36436358823978;11.247086982076516;54.779941752268485;9.4308433946128;28.016118202992903;58.536037141789905;34.98248295733771;13.679171751316552;41.706149107355486;3.184395385027066;31.439955598427563;19.733262962819666;47.88094295354008;8.920765292347806;12.26845784053073;34.58297039094927;10.05423958630731;34.059080049934174;35.34314867749231;13.641085871973411;7.452956811400778;6.327476507124681;34.74597772417392;22.886995431269167;34.9341419718652;46.84828854920528;54.4518342672958;10.718207984390125;18.335878931615714;22.246141172855427;51.12712220316982;32.34095798535352;49.36269700714838;30.712236358212298;13.867856301931468;8.470782987103645;15.111129960046352;39.63897850659642;44.232829310601026;28.936741501588095;50.987193337469364;30.910677385369063;5.597721833011555;8.155374363582386;43.028934301691365;38.018871020084426;14.945516311158912;9.9013645021855;13.713345321446464;25.576013004152852;39.26472969958498;30.07895331924683;30.76641463730351;4.901548295345607;15.576460289690347;7.524423854016693;24.450157866140724;44.159616930907966;4.032573781033894;10.137073932740588;33.58817623998939;19.19693650266364;36.25924330287872;58.379371074930255;53.66259945360931;57.610075648616;49.00876719404661;29.524604536422768;29.841192426013276;36.28322935536974;11.147956470942566;12.039074272049719;19.0749606897091;15.949888739011197;27.51488060675558;48.53974619211362;32.126254418148356;27.585522997930518;47.34117077220286;17.719603550695506;31.03565779618634;20.97777894266123;33.5230252783022;14.98003043282214;25.174996998129416;50.99094031058815;47.04928377914728;45.47788719576035;25.95206838705057;16.92836035309263;11.437666894635125;18.02883736161949;8.003826791123052;7.162546519210528;25.716403094681986;50.92980038278885;21.43060416291671;53.5538004446107;55.92023393650865;46.33536873931944;45.65479993524695;31.99675879703189;44.09113801659348;37.31849321517133;11.641351552754118;37.584427217033166;21.928750128736418;38.78512353841028;1.6417960520682202;3.644458226488354;8.404497340610357;3.5145462218047863;9.56217441480418;59.92229296654928;11.710823690580732;9.401925334931965;56.38021501822054;5.814833047984309;40.83468095457658;26.571550765712807;33.374225599930824;40.671064510242594;56.22447286922424;53.36805973853656;12.356545580983392;35.25314114051977;10.728772149773995;45.895545107994714;25.961808562494348;26.77383424566266;51.917166404980115;35.804665210111686;42.185358011953426;20.489198947460448;9.659250803093393;8.881810355214236;2.6883629523757056;46.07766039555538;2.988076760465929;56.33906108822925;50.085109831858944;10.991307963924719;21.08319370344672;11.089464944293121;54.82619880261071;20.07946778193674;19.031288826392732;13.881286143019945;18.677842724014383;28.49585290807469;25.614118788720777;4.320318577861606;58.65656428603922;13.725099169918295;57.546322158548854;49.92690776035034;34.83190022376356;45.177057695092834;11.356978358193373;32.85170212125896;31.088168932716066;18.737701941015963;31.099045398321135;11.349633640993144;56.609274841842165;18.32778199792529;54.714347206246835;43.66571866255326;30.661474003789788;22.580313435910625;56.274756404859076;36.68036879387086;48.60799453078515;8.56501202769187;47.436701383186396;56.15650579456165;23.706929413829197;45.83964199026516;18.901825707654424;35.30990497305453;28.693214489324724;4.527851432358;32.241295504022645;28.87186795653522;34.826367385711436;13.470147163038508;16.377099040194125;46.410580287731094;13.259427165365828;42.56357531924612;30.694770830276557;23.823144295425898;12.062335091533683;30.100195009082075;26.928558638209548;30.80865161884413;4.850273582866206;30.20493043783319;57.361840210036874;52.397054753288465;37.42944363279913;43.63837181472008;15.603310975810466;62.71141702995808;50.874796292048764;7.863280087898456;40.689062887690206;16.362569737752494;47.048117655074215;9.184464637829285;14.770980722206998;18.737763540713214;51.7863196377534;48.4824567315971;17.01305545213321;50.92994906462587;30.153137883776058;36.38831846777685;29.404465541221285;15.433734580901492;27.137277445616878;54.306826088418205;37.28841848138269;33.93336985109628;18.06060116716719;24.24975588463478;50.94538508793157;10.955509537078477;1.2463230542241552;8.115974695353938;46.43598767983706;50.720349590024796;54.267310604640635;18.61903265491393;54.82753698130427;12.132296204614356;23.845362293010815;22.010089760405712;16.36950789154851;24.991328553770945;5.587192852536637;30.422990281492293;31.623067868389736;25.1254587214438;25.456105088470007;28.43541586400613;40.77808585832759;34.55184918039406;24.13391214514778;18.980126079553713;18.898581690460713;15.215760768068934;58.408675684090795;31.74626078142656;56.051729323573;21.66429364729421;52.87811091486001;55.52610230323288;33.63384229828711;20.173749769626244;27.592057890977443;37.563694046444915;22.431767619602642;27.246130100498135;30.42953187736608;19.888097201718736;25.88279414583661;37.803517312761876;52.322386766959504;19.083276679671467;39.745911604224204;7.1963443581902515;15.323663305231014;23.954333860061762;9.424192540439144;46.272173437208934;11.937587127116249;15.81187490385894;40.45388527092244;44.17367258060003;46.675320340856516;22.296418533774993;21.591238996965696;19.272201622718466;21.11305546969768;21.079147815224893;29.86983853522634;22.090043226806586;37.37093261039294;47.07473120588808;52.42806643852569;11.20015595000651;4.931851818392731;37.82266148076469;20.655206367236353;54.117046326815036;42.720359163077205;40.231393238738676;47.52879360745662;49.25455931040745;26.260741180017828;11.58280529927419;21.99802498155862;53.58480665069856;54.11463505921339;33.03223659884184;51.691412918493015;22.619280989663135;55.10451631775031;19.827390821449367;7.092943087203422;44.47575529894711;46.82742736549975;18.94660949773586;39.23016904641876;28.06484066106967;7.048803341001133;32.166665399871526;20.472207244804544;38.14651444739852;5.079757304053905;48.04843002836875;34.45831375336173;35.33295840189583;7.687376125805484;19.58613544870651;2.3827947530126634;18.7841546558492;29.08642341160352;9.155320316583936;31.154623121291067;43.379192561955115;37.299510519122535;55.28981587890481;36.80222375324288;50.66040234724056;7.769983752879459;21.95253340422583;27.74516216070856;59.36615914959629;22.658219795780756;8.024561331147199;39.813151095290046;21.302449596182633;6.83749113996979;43.88972651247379;17.83582285626491;37.70259848482227;13.14068326933261;34.057076339546406;47.32223203023955;5.375830985235173;31.536024600714974;20.397290916335038;28.90223280521086;37.56311338771151;50.65967552604718;26.61206174798804;19.889064001007753;46.25656535951853;10.009822117617954;46.13253549301661;38.874745638440956;29.901249753066267;44.256244261341585;48.86071958482177;6.751839861170485;31.040774383870865;54.094362233048116;15.197026478881488;56.96372403483255;22.728255836831707;13.677754159601276;5.678184490488508;17.99701059787903;7.815344672359114;45.84752413159571;48.049365581243215;57.29572667298771;36.617322200535675;16.724484752730046;48.76371670031203;10.185553326915349;4.761790054837163;55.486313776279104;54.5115433220949;7.680299819328263;35.235467149904125;10.456820526171589;10.544086392047738;54.6835272324394;34.347612214452596;4.82931697561383;15.999572597634508;44.24816456076147;32.55199818972974;11.275611900246146;20.902245784827755;9.732813016929034;12.768933579028415;21.05962405293031;45.57623379269974;11.710428665379206;13.059840937320773;58.15958225200132;37.59728248113108;53.185470021523855;46.266004039029625;27.46155040703659;39.24708019566128;35.89400883681655;40.6702201429257;34.54670625911903;29.093186527488882;28.634986448649762;15.046137055451704;29.19805392561426;44.8604441967038;48.38918315691588;11.750392835579673;7.0917399891616;11.692860915428174;10.110888194925256;18.40185021529935;51.33071224809318;15.40522769622369;40.042870114273065;40.15899820127633;38.382880447809264;31.696638492672346;21.746624858973085;27.936776809249587;39.82615850706777;41.144212340755566;25.602494423639868;56.66520203158601;57.19716017407202;32.95128598898819;21.622028029973084;18.52541874358694;24.783055314732113;34.698211366056405;21.810849740663045;34.22869660388012;5.5601148668851605;19.374513689471744;15.604177267074922;7.411664729181698;4.114603954441833;27.146894182742393;17.98533525466903;15.338841042867873;7.0743964306930485;60.88025448790831;36.98021728819466;41.59306043737893;9.005921942892138;10.175267437335028;18.453050145431636;10.578797254535527;25.176383345444737;17.52372105446441;43.30653421512657;5.113733942039484;44.872855076698364;10.433068694879951;29.05327265847139;21.061503370632202;46.41643533644092;14.070363516230188;47.41680429144179;20.991916277120602;43.14853111056942;13.060067130611387;46.71842842588792;15.874644081352274;31.56033751389095;18.11688459957931;16.47534767329767;39.2820750804231;27.324112517451322;23.828714043114804;23.396148720163218;58.537773884013795;36.40895030513139;17.70482914725737;42.124454929643306;13.496683278870789;13.435698107460436;26.22008757852615;55.23638812470914;19.501544354088274;33.714505730716986;14.308230854510512;11.927232977827837;10.379564388609777;5.352018214959753;5.013595236406684;46.82599380659667;46.77204570083699;27.22158517178382;47.726998234448324;37.37763009741878;7.678095448474646;58.79953043927634;20.413049191282152;13.012838418306266;15.393333376437951;19.04551314232992;48.56233010586856;24.56677220274676;30.63767127704102;10.791653469274603;49.52202466008148;37.87838186015315;25.661195904471697;52.93957939429167;37.69738155017067;7.157399070822351;11.122733732969815;18.78674877291908;20.788249138368506;25.257510876797085;41.89768195628731;13.600265663413346;46.92545934261639;13.191462771154635;20.085220048785732;4.536335010261841;10.4332542369982;16.880518040304857;4.70773050163575;28.082411201111796;52.422731742801645;28.271345366575623;22.18298341032147;48.61272071462663;11.55344471846584;31.76453416550172;7.776664383423554;52.812916410555495;59.19760183830312;13.527778555358857;46.097917995949224;9.672893012463735;21.10485400680607;40.24811735428796;41.64122182902569;29.274933137899303;38.80437989013592;15.592984978346648;34.16074065242387;45.52916803791376;28.34219073779724;51.564576039750975;23.40998917292135;18.955168920179638;5.9939910613105765;52.68846716258585;58.549437950527924;50.23568277255411;25.69316952851309;45.45508793871381;24.861703932311432;24.303345672697755;10.169024568030002;17.408732118056353;36.42637448095094;32.375083081601396;19.870967604543157;58.74991428008722;57.832020628126315;7.524105204261751;14.409053704835964;16.018890809710392;39.576777129894744;10.235388170934954;21.22674846392177;10.000647622354952;41.986803931846126;20.28501668603044;32.791915722075316;57.85868502066929;18.169686576488097;25.026736645823508;56.28540181113659;33.61677556840113;21.501324717090977;26.80005090582727;5.464251165921492;22.094562279458714;36.06406255514196;57.4537220516909;36.705010919974306;0.9344915822713913;25.259478022058698;58.11324169761806;38.73294791134064;27.808340650028267;20.708755959079912;16.841645240238886;7.724090518195972;10.581499655381492;30.21916117261959;60.658877433636924;31.086817412342377;26.259307764288877;8.084036348101732;32.49654982322292;20.028565315808038;9.894696741750165;57.13974368555589;13.955581095971178;47.32179727099235;17.627393351255254;23.13740962781359;36.155145901355255;38.92898393986492;17.82449359327169;44.30424944592932;33.83765863573716;35.27771235010994;35.387839285950015;12.751373013926493;43.69328672732895;30.59269895555186;46.851916282161;5.311716061560767;50.14205391286173;10.199432598980081;30.609378066984355;40.63536831085392;26.351438624303743;31.402054957372602;56.471966059725766;11.547811635704306;13.56008675810993;34.39634620529566;5.1881267292520565;30.57674612719572;31.592250310590764;51.50183001053977;36.76282238716859;30.936971997269225;16.673449133412834;30.618718536257017;56.150587393065436;30.390126436583454;25.46183742316003;37.704113208868556;56.40718253041202;38.17777556960587;9.657876919523302;51.68873151842554;30.744126239862876;14.962096009899964;49.69216513006823;37.50409886610689;56.74498876951148;40.31610051237558;23.845962501613652;7.947908399539111;53.87817790928595;20.917676692597297;17.530860769245926;57.36893029873998;22.504872579944003;42.811967122696586;52.51206391482033;14.825653092077097;52.613433649414866;39.67629885530978;33.89860107947214;10.697194406778586;28.905167546695772;18.040357304207845;9.142012533177427;48.338634039901535;43.40002089661975;42.28212004689937;14.751269872936062;33.64987431792716;5.101343287285199;25.491567012081042;53.52306488883276;27.728257882435127;50.66355325179117;45.5814828644868;12.250274439762135;44.036243583906916;58.751925256349594;32.43647628183198;7.759535638025077;43.725657368172804;51.003381617099734;30.760662062830054;32.789184661662404;13.069018128817476;3.1559244097918366;18.34118217393349;7.477839080252022;23.683144704880444;10.564283811814391;57.45330567628383;9.912629772073654;29.65778460745763;26.04811888390674;56.87187320565843;9.818992609721645;36.257585545549894;31.267498286808326;29.820795206006604;20.189804927908877;17.16588347757447;48.521660003554665;45.995861726800285;47.37189201373228;49.341923793308766;16.667622914974398;42.18994239542299;58.42997339121958;27.683895552822243;11.664830255306962;37.69334073363071;43.12875385861645;14.983430721638923;13.331598193386798;51.88268219393883;44.350932774562814;23.335830845528687;21.196062990703506;36.61911018543674;14.591089132278155;46.44202163224068;47.78275644458225;10.567669977651061;11.388233325495788;31.91164330268736;40.63500904891764;57.260121118482175;0.8756388312644017;0.7806838451899979;32.77324893805285;29.432554459925516;34.409080025030875;6.52905176001523;35.091705695909724;20.547340382996133;19.628771992652137;13.804613573502383;13.239909266846775;15.631935440826423;19.73430267897286;23.532443311461993;51.09909890007648;12.144026904739567;12.386704722510036;17.516894917508846;46.74865804849672;24.664642039398416;15.187120737107533;38.22390235631323;14.478394086900607;15.677235493900001;11.46063781410725;45.65009635206832;37.70740413858081;31.298268975090377;36.06433930443716;59.53976816877756;29.606995000409263;58.37355979772322;13.131255295615656;3.566054274652841;54.84233959111174;29.01087339313486;15.35103427991254;59.5663392154338;9.009126121175322;9.327991864616488;9.12716015789173;16.542373243920068;13.96993677432603;25.550652083528863;15.440825120401259;12.701950178669762;41.59958373776889;7.940393763453953;22.63871102156175;53.68583262798466;3.2423278160350706;20.933318871614517;25.43868935031005;29.968220279476903;12.683645889116033;52.76405686002504;6.5285784294247575;48.172626210016915;52.534912649616466;11.814770619703104;55.011399533062765;25.336557060437315;30.13662403970155;37.808944784284016;58.276501682718134;9.567109213589246;13.928377128592327;57.33870241528227;9.757648356000324;16.875399427344277;16.301269929918842;58.401092597207864;38.03310149435463;29.202192891127627;23.942313233097906;44.923445321132114;48.14049565693879;28.54894930800919;24.851508615216403;11.219196006423166;35.55876124475469;58.51882449598694;37.67962128902296;35.78266613311514;9.16538907930627;48.63969394117988;44.815572209880294;44.08898693391947;9.547958426802886;6.117496757746812;12.233550114285428;46.31917236648738;28.54385513738397;11.285208017904353;15.023857744755134;24.42760159146065;22.797543130893725;10.816858255216717;12.292598217124487;31.93190414388622;55.61269096579622;5.490588233447038;49.08773820054738;39.30975013166016;40.736261095769144;7.397939080600608;19.376742161356944;32.86754553556512;18.42548845275783;10.216170230830185;32.39247550075872;55.36304637409726;42.38986255864042;8.808959603648582;57.911288633453424;33.59805845854191;6.958911153184537;29.96427343645316;14.191004412324183;30.912928749766287;4.217347240683567;13.67387942535885;10.034097312032982;17.49265427256718;54.81128512327065;40.013634785979114;51.113422262167155;43.700347154088156;10.190814001578685;27.232999011841247;7.82300360843565;15.782409724352881;8.551109993346781;15.161444406097024;9.677840607363155;56.62357290898754;11.67335201743371;3.1553359873109987;29.45190403743925;43.90500809337943;50.93190115701818;29.113385249072195;31.21353553187626;58.77782341528897;4.438826910789743;17.30120243954473;54.06771752140835;53.94222713822582;57.250706604572215;38.71943106430311;41.72980069019279;23.663607336477828;13.575895249040105;17.66592915037713;48.84250240052138;14.401915575987225;21.843220239539217;41.43647805094167;37.632524285388556;35.262969576507935;58.219215722498554;53.009369704458244;48.888357014592366;14.660638307750618;12.872348596730095;37.97317949070017;6.705239681575351;22.31429119189933;25.772029642391416;46.25107178704281;4.604258540113844;6.144397960055948;24.630171508828774;20.740951298235476;8.761261129173603;53.133203057512105;30.281620044481755;18.281320589536904;24.969306053256393;57.94169213507402;41.955215075508676;50.65497255197364;25.766295758069795;48.578576104979255;43.03542505824865;41.55428844155347;34.060225172702694;13.475975520221056;8.516362847778204;41.32024341966863;19.99774128808354;54.88787830189015;31.458833053850896;43.12547558041766;10.777188915903038;36.09810777477;20.45904668223249;38.234670609281025;16.08203363680071;14.731332236778877;37.299135268616226;39.0954873333133;26.117131614861783;58.63138746353114;4.112485178792781;12.210102466513101;23.77163554330439;40.46786402299472;54.75680609573704;23.53112831745606;10.108141637723733;12.911980315845076;14.797068893312765;44.161208161948636;18.44820422724937;4.578694281066697;42.372175882838064;58.48194152941005;8.018401020023292;14.397701135542494;8.227412418387686;53.03575452869231;39.07880060519832;41.07700579312349;39.293048995423014;32.98845993639172;33.24344305739949;34.645795620916225;9.390230551304391;27.124802030433365;42.91031642679712;52.86024742810587;19.406595751785314;17.62676096750134;43.22282515677613;37.89068480551316;43.32431483623605;32.958444533939414;11.700949721141535;37.297570376982215;4.661198280174849;4.1822784279947225;21.009276866259636;43.045552962162034;36.29460150260713;11.052672461858544;25.58874865365499;15.100784527031715;27.20801497908929;19.21946758111779;5.09602828259455;20.67694336023901;60.48846314643781;26.563932890373152;29.570014854547388;15.670697249595268;33.97896394884475;6.693187758068888;49.18612303052929;34.773283184110646;13.95019042205631;54.58322404060655;48.51821617522855;25.798619548670786;8.846149011549498;26.550993828142722;54.97873726011635;33.65628206976644;31.881044258641687;25.83998532741313;2.7750685049367037;26.85372167481658;56.2383373723418;42.12114419973487;20.465607273574765;17.348383785826904;9.2719995046644;26.553953446054642;45.09534067087829;21.95015244123265;9.817144629730477;40.76951250225608;18.803540649245885;7.039086933218914;47.54036407655914;57.08485902595281;17.25302928848566;41.2026820465322;15.722876349915214;59.662249875849916;61.44091771338443;42.72599231554572;50.98397847462763;41.37892436363371;33.902544222241524;10.723554115694345;41.68441970724899;12.786917686901573;5.208253364204338;34.70108797822853;30.433760399741097;33.49528371618204;11.203386668877345;58.48041121762777;52.53233864143626;39.387866176462005;60.117018635768645;53.90508057900098;16.154817730991795;40.54846708891577;9.203862743633174;13.226672922741209;50.021654352168405;9.880392480304904;2.866671044864761;15.495338915047304;46.9851765989139;2.295590365199538;37.0418376940461;44.322799992120245;6.993620565646113;27.402735630984452;12.725163092150952;59.46478519227435;19.861939463804188;50.103155666121594;21.22643445301972;11.214078721160556;51.74711057533865;21.727039387387016;51.06247562973571;46.4524534423187;38.4545992630569;34.98699950317756;51.24526120903321;47.876120283252966;45.15312631240069;47.15419582729598;13.855965709369524;54.195858639195144;13.242828771026149;7.726075197035159;14.177480640744488;35.83511282081298;14.939442223852119;39.78115121710123;33.774561383579545;11.404736309232359;14.115991628226405;22.73067635032282;27.466002545615375;40.85130408307545;7.171654193689458;2.718271104904236;13.336954302713298;28.307410184320428;20.504719904642727;34.58807284073112;11.131741929497743;33.96664832600079;54.610120964086185;57.88131105127149;6.753696289210626;35.26594457939301;16.040521030395574;10.18770031040064;27.7777867163355;2.408197369914602;42.76533489347385;41.978514332886576;35.830366989699044;50.17995281240389;23.630258721314455;17.922334383699752;3.7081966879040285;15.420331269341522;14.28763167004053;30.16994355590273;31.880760965554167;19.18162420008746;14.906048221792075;44.14977187549199;40.875506138955615;21.242926872079547;30.675374798585835;60.018715105465525;59.464900583437746;20.17371588094874;46.8255568747256;42.02482393647577;27.331179070862255;19.1263448863702;7.162397955219351;6.220180451247731;56.70828298407746;14.291218868103165;12.767680417190483;13.542343377762256;53.11638499574794;25.238140125451647;14.805210163730381;23.674801083695797;26.504092251264076;33.64551942213807;58.26326927557692;47.023594677508775;14.53951523065839;5.1463773322768045;5.828874074612031;60.28031602270213;9.406628231825104;57.47650682246532;14.332249521855047;48.83295277735039;26.904355384475373;33.78708280748336;35.1541897940059;48.44245676647096;25.392608350102567;3.219760583638326;52.00492273987103;18.520553663954285;28.768801783142727;59.42558618511152;50.03303011649193;48.037416342683755;8.032249506700328;13.474886406102085;54.913096921603945;22.539967951388434;21.652398987493623;52.4189704775037;47.75990536871957;28.138628828493985;6.968709096996007;34.419025861439344;37.11793598955329;35.019712692530945;57.66375195475405;52.143560476765565;39.67227313522647;55.66876411642403;10.250629487592901;17.83618022966665;36.13218907693361;13.456609078162385;7.6900893492849915;46.5473672965466;36.11503439994139;22.863927665978025;51.17990141325153;10.235303273797212;26.383385100104853;45.00916338410553;38.15782387871169;9.098654596779317;49.552077293352134;40.783818816254644;13.237952427049102;36.154468223814426;12.288329214240964;8.451695621593789;30.819840736441215;54.40838019984902;31.389354031321865;20.19620265391609;29.16871599627879;8.80210356088785;40.43328300249655;4.158692062888867;12.11545641488082;11.59081832366807;57.45261742149627;31.32114817784243;20.758529215293546;22.07653013406079;27.614959028726872;38.478336681631625;41.354573576564725;37.710600640155704;8.237989014713332;56.97462667570969;45.07255399766982;23.95039983596122;33.13323950471608;18.076705885368888;47.691415197279085;45.07955622304536;27.184955182706837;19.32681474006137;8.482176799273185;52.40265029740294;34.40285606778148;13.314761325447737;53.81106220738186;7.283511934258654;29.77613229548382;18.107724514549165;29.24882235109469;18.08333855700304;44.093264209088645;43.22177250552023;36.51330158899661;2.0101601317373614;35.9564740630693;10.58612586557432;20.444092006503652;43.37451722921278;48.78538593260604;30.447524551272156;7.956432908264618;16.992034465093923;26.825096480028005;56.9246811208457;29.43663743136179;19.717763026099487;54.69662134020453;55.259874856026535;26.894549653605115;6.6856299999997795;24.067027431004984;30.749473614766202;31.169964119414328;57.639077112774565;12.093622420317311;6.890671927125641;27.066197423228996;10.608742746090337;28.251125105380304;24.151412223511326;12.743440232855006;18.7252204022715;8.743480249364712;22.012142254570602;55.768241714205054;11.134132387450897;49.37316495280367;14.627620721541614;45.56236387990263;11.522258203671608;8.760996728954403;8.397092530094122;27.785345941905;32.889767734086995;41.74443846860442;22.853389530121728;22.020664337854782;53.89520326252273;15.720695523336522;53.29357723639356;13.268686788427518;44.90155620185634;26.077665232436768;27.66644136729602;10.785817734675154;29.05151501476389;34.393592666854694;37.29741557682134;31.599572208947325;57.69528291213585;51.20424882045068;14.046098090872727;27.708753525179407;21.18770920435819;45.70134411711002;39.89693835334478;10.658855348321286;46.70893115462348;18.759681786170106;46.61405709843072;26.89352997436477;53.87546854197166;18.90343713229179;12.772706367371743;7.477214880417658;42.05953889678174;5.051008670532454;50.06569717332956;42.419664888353296;24.954803336931445;45.34301451699942;51.82817197367564;20.208212727973024;11.040878265710367;55.14942256878626;49.26907774462333;57.76824209721555;13.71260912247883;30.72113470393897;21.32660810157513;51.82719193049369;59.64571400138188;7.5939090138930645;10.944348584826754;49.493932036135554;42.568344493497875;22.320987252748516;31.169571130250123;25.59760682426384;6.451899392546662;54.150546253471745;11.561773369855063;34.77011133784605;13.276600149854323;19.060843270094757;21.435083325888826;44.02779422355492;27.72828034272849;45.850715163569305;18.169494787475916;56.539476492591774;26.37380402319974;25.16302403260604;40.909568237444475;1.7205630037258302;36.705587082479106;45.52878943302895;29.82169621376086;52.64548209937446;20.033087176730106;3.5965230589094976;36.07016264002812;19.383042568888065;15.540295207746428;53.94502289054059;59.970903517174435;23.143590353002587;55.977720868173954;35.70136399679007;50.158381360240845;36.26534104621351;7.655448286043171;17.800483830622944;43.08271568554146;15.634976044710683;22.350104375713638;23.241503874209933;56.47703449693872;2.7557977646958585;36.34382423672571;33.63121676464286;19.267664770432493;18.485713264483305;42.95128102657831;19.279553099449775;9.54746210265764;44.696839392177644;59.143446677425636;52.12828633182752;24.166336984498646;9.649970949074007;59.13211416315462;52.96077589569071;26.17037506306242;19.195306589197628;35.16855751991325;22.251211349584825;55.21833216045229;48.38944685835347;14.00458164317737;16.971931081119262;12.678495807068224;22.997887750647294;39.34664745551393;4.355087137987975;11.152073281365091;14.122022361925538;32.71686052790336;32.40275863699036;21.228588227902932;49.74651338058979;43.142762885690566;52.99020692165876;59.63902690817613;54.95765223003411;13.561712738231519;6.609123382660058;14.143813675579896;9.583084539164755;26.065327917827926;18.343030860752304;20.69023081813033;27.538028467641087;29.310121380400375;17.128598005934368;16.49265624817922;9.796545520325136;19.042790519334737;32.74260804023405;34.92976485485295;18.764620014142828;12.59175606616829;39.71187563615559;3.715000024302067;22.248792725370755;31.56299523600221;12.605836466169563;47.14932573860165;52.562045839140765;15.363595421080342;27.47062212056254;19.5644672104813;16.454476054922875;12.311822188212407;31.849930534556783;27.430833721792563;15.353145540870974;8.739884571154441;17.901379819350716;40.24935109090487;45.01033556961807;39.05362024872812;19.82071105460085;13.854744502536965;43.73612400804755;47.78641891507735;50.44950360216182;12.956106721500593;22.026208812605162;17.028833794067598;31.991524290332176;31.129849185962243;44.7583623085701;7.832303978687797;22.68071383155723;20.270729399692694;15.608856742335552;43.17192550600235;4.527253769768012;26.100337663839763;53.60070926812887;13.84749785420187;19.1295035173836;31.77137637955384;31.21244950519436;14.926581317082077;30.240263744365205;19.015424832080026;32.34881388021001;52.49909039844866;33.06621001813818;17.241686011793497;21.955207523843555;5.240615239339631;5.994572759554117;37.23602145371098;30.619955009502114;56.09359235616229;48.30734329635409;29.35273409262933;16.253724136354712;17.720305859229956;47.85057658751026;35.475388131209975;34.909635160451636;10.617441590726266;36.66955510205894;23.604376112186188;8.939013662635068;48.97033390118221;15.730070354308676;46.74663519831417;28.774616607440088;26.81942609038645;45.561642344111405;14.015071162141004;30.50021084805626;48.23047195299246;54.6152406348035;11.92839534296471;45.701730175010056;12.565882963586077;54.92790761150858;24.887496490234582;12.55965999333046;9.573802771053273;32.901212194247286;47.12873266386571;28.234747151396636;19.08739062526774;46.977636323509316;39.72852394952996;22.843931401092505;53.048731487579644;48.94271737792348;37.49955095414765;8.809077825557154;10.144790445225977;28.817259393621136;21.017205886117445;13.040862964956183;31.27152076505214;43.593017874854326;17.053925591232257;8.39599367372193;38.444597512179904;14.587051246094205;24.913751371964647;60.037044143561445;2.6245414427982103;44.82232542032225;53.67355657739759;46.64886486611183;51.38153276154464;58.16322257568874;61.950563219576054;28.46659857864347;2.7194460284835995;11.459933950252276;57.52629676551578;44.67298656148259;10.471609877645339;14.605520491362887;54.56610430439374;50.81301224641263;46.101176687622214;25.91790282746739;55.85876863287092;13.603367694056006;13.545249835722782;23.227087520764062;23.315956945713666;18.728213581339585;36.64157794261772;19.4398188371064;20.455645737004772;5.746708332418504;36.742305391498824;30.936361457919283;51.89629163643519;10.789397274025834;41.633766619829245;31.494741202760725;20.60545510000146;31.362775069536674;32.43815385265096;31.271409379613353;19.71825184446292;16.655043439304567;43.344298625553286;35.02377886351448;27.553512000189293;28.69227944908622;42.29674599226728;6.951392251845041;20.556993929461836;46.340875368403594;18.28079286108388;52.58282627899347;10.255069881531927;31.429730937179386;25.994099761222426;57.7673722256036;13.815381387555622;36.25651933890699;3.613914048297724;45.31552966107402;45.051769840750424;52.35922866987751;25.3404318930108;10.134806819595344;7.678263319260659;17.466728633372853;38.56430694983577;46.31776971831337;18.116852131385908;15.186661216300777;20.980145619929235;11.792084052393147;46.16350521430615;7.1746618480790145;47.34743932712984;57.35966148624613;20.49002298442853;50.73770695160507;16.11802317322031;58.34094205678069;46.08328356155237;27.234139335310704;27.561297718968394;33.29545940075571;26.632978061197417;36.743957451913005;14.259380532110576;58.27362084055835;21.575983247663785;27.292581540917492;4.434501154984896;16.0794664445521;55.9645133486218;20.551009904840686;12.011650966759461;25.689715591836983;23.7811236629485;10.124131257323368;13.248148587864842;54.10734178592187;11.695806848931644;49.101125729165354;13.867309630114907;56.00769420409828;21.082959947532913;16.448139034545807;33.73824086961082;10.960705122563413;35.91760426122897;7.220444392595193;48.16932322472689;14.998412108139412;34.658194028578464;52.314290288944335;13.035817380485145;46.90742253236322;14.626907934792786;37.760768745248754;28.543897771619317;52.61873951919231;7.168577796056819;37.50371569518552;7.031522513445255;12.1493714002902;12.739288463343861;22.38640750370899;29.534410193159747;46.84509324469501;27.30287640917891;17.161371374568382;21.983905102991386;0.8415332194418992;21.015556218739288;8.579891893965742;52.94159601113063;50.192756519712304;49.473777108359435;50.885636277178556;5.147275173509196;44.83422852135959;24.62051437174954;26.80152851610648;36.584417135162695;50.96512159236281;24.577191584899058;27.583398102913325;56.52354542245306;20.934177941932546;57.94325399499661;10.704239866328354;10.749907119134853;42.53408051356044;50.33787104577941;8.671704191258883;50.68184083737707;23.441374904473122;52.39581395412963;10.002387571550614;25.379262418353164;22.0555572875386;24.427194031483328;35.48443039413518;27.419136237938243;22.569460489830405;32.69904322640107;45.771701329331684;26.945994178780538;26.197621622568068;24.147763017818814;20.421516462658097;21.54886485225715;6.099799561701267;57.48275086159519;5.33228720888021;4.635362791027058;27.003712260448413;29.5738162836982;20.31623118742221;53.847905597277745;34.25311795651159;15.165178569639052;9.609318424647716;45.808194699251324;44.56222859993125;30.31704212774618;57.01202813104454;8.1084132993963;9.477749784597854;10.089769356352905;7.945884999917105;34.751203453795284;15.937430905378635;2.9875708450360765;19.906385520159226;6.239188925054748;21.86437504076875;11.04228701139289;18.03481900457291;19.625379333153607;10.248164300869785;48.32295595894341;12.105722827356928;10.620189649351937;43.573884842033735;17.58285221539617;12.301915892058208;40.27314766735405;57.6756794500897;12.279284979585768;38.74928935825915;7.893131936582371;15.713875707677717;32.31755006968835;36.59731309977562;20.90993482469844;40.717971974642225;10.761174965035455;54.66227016448172;43.09853140503815;8.79891129114037;23.20360690420289;42.99773192036389;13.500370483613205;26.676603698389616;52.703954381844774;19.10810786008295;49.107935094973;25.506361104816115;55.891619852985635;17.531542816951085;42.100788231760795;11.232281796152476;47.25918602504766;10.770524222219798;23.833386740909294;44.47832098627731;43.83806653659515;35.257160616965116;7.43931891655729;17.79367827797001;16.674776462585204;23.17794152472209;43.51617673620407;14.712294916762096;40.69520686396666;47.693818052810244;38.9367690244551;21.390054756884428;50.44583651790673;55.20107834021652;37.53953849940287;26.735892686782567;39.337568912954474;5.372698079631241;20.11952516186508;9.577515292597587;27.367823931945306;23.107594361345285;54.169141011248165;16.416989309285153;23.156490005860316;33.07425906949448;6.530362174548045;33.32398251863718;16.098295162803403;56.72367083321826;49.86081204761477;61.20950808693394;41.02991210089395;16.9804976580955;54.85223688189961;54.435944470323385;23.96218348894502;22.26206389579538;40.96131363834776;29.102842140364462;43.12781641028959;56.437765273004295;15.991070280386284;22.338649159830968;2.1683081290671087;13.51921774971634;36.91595946905789;44.01118608018849;20.908497952880413;14.908844863245019;9.179623253024744;58.83071037420714;23.311673403553804;28.46354470147354;6.2794393422958015;31.163075621828106;21.11444337500268;
51.31318866704213;58.63103779546869;27.44541400955849;27.443093823474204;63.99338131558372;38.01944511781026;53.476036756113494;14.595050630046835;51.966240588466675;0.0;29.562538997039443;39.85965905392056;36.955748890779255;28.331703299827332;18.88115586572076;17.935266061075446;14.527390913795573;41.30699911384854;8.200677153324948;38.76979077299726;28.093061070856947;27.71325326803597;12.242947131676376;26.4777602729549;17.132902685039216;2.463900305638501;50.77969731283956;60.87912892214112;9.285823956511553;58.1182559087226;17.598293263774845;49.78614622018708;19.423954322430493;34.63904012141694;34.45846121446798;30.823255748081234;60.78025015210312;4.729262181721282;17.353088914213835;8.285765505225818;14.606524182353816;31.097037477610158;37.395378139273234;18.90470593706072;10.285065510379857;63.74985152317558;53.74287545693748;16.37858400887431;52.51111658933569;7.7840270654863755;20.266780807771074;6.281796003576626;49.70479386652167;44.032146911047896;16.50306217808586;10.221778183644291;14.427729089102133;19.687535463486338;52.240290799137355;43.09163566893521;19.762866548343396;42.671791505645345;3.8186010935748818;16.987040075967666;54.81758854384276;2.682393979524548;50.664124692171;16.736821944320422;43.78291024432374;34.150757638618046;31.02357550053919;42.50302697960584;13.030896101625123;52.42445502108539;11.517983207798194;4.922547501879416;60.17938244003666;32.69472303054102;60.404330053717594;26.145981401640004;48.958858915378975;4.910822784764643;60.73937906946513;60.2153045257328;50.81659729988831;33.93583997355714;34.513671600760354;17.660146477109684;43.478748445924865;33.74560180152041;57.275136862195836;52.22559358290906;39.936000100825545;6.647897340605048;35.92517762915521;40.26452785697798;53.98495310074229;15.397125167220445;57.29048696814928;31.648543456253456;16.280695696218675;37.775259627426806;17.454180057918652;23.30740684585378;34.356956643109804;36.34845022409004;15.3695023817265;22.77577143268021;46.71073704804131;18.788620649862693;62.24006934028224;32.38819977271471;6.213934077196658;56.10369469782491;51.456370640173304;40.29815526391539;30.577811086834366;31.992597641206018;36.48897230932165;50.59599251160014;9.647163354517307;55.92445039591941;11.498831734941204;43.35963618707581;19.72427169569299;34.526461371795115;22.427169589146562;63.067033392938455;39.8145843165123;57.75375122051931;9.236091603361567;26.506503139241403;32.664461141534666;62.076013780548806;11.601870889398171;1.224536468384119;47.37461891947133;7.282523356753412;35.401733641691216;22.482127352277704;7.739493444594161;38.41984334542343;47.127105119666076;61.11034396180873;14.406030248975766;51.08786852238909;54.043292884283744;34.57561918450381;23.767504651923943;55.03436688031773;12.57858180724003;56.207144115722244;49.20645766345445;10.552447293523594;21.05619441986255;33.17091909507978;57.80903347022218;12.758865438619143;48.40163036478865;9.535199480057551;6.6417837880831945;34.80818090422829;13.959796525572097;12.647495334657485;60.70910443768556;51.62594962755326;5.667347637534943;56.73826539048533;33.04429301125038;59.77467778791712;15.622358040540146;60.05079380531535;5.836020282732233;60.228691085024735;38.00062950203491;7.6848198907100445;26.5756608938569;39.68732950819404;11.994524717517397;54.99495189016796;20.53977393288628;41.332233554478364;5.770717152501285;55.47902736452879;57.0335041531954;20.780985015826868;42.36887569842082;19.330744971297495;28.52337157216438;39.28604818922037;59.163919092184784;56.31566020740016;22.723713386175646;29.61117079169552;17.76899717925921;7.1311225980173205;2.7163955900398276;45.749779026880326;33.81023682632131;30.03451268716377;1.7083378531358422;22.890188596808596;2.936920296931459;27.03614063443242;51.746430102133;44.25840280409169;43.5199899779881;16.53312166989117;8.245725095216553;23.5353917058437;11.194270090702926;22.078620479269023;50.55718501958676;43.95443553738345;17.269287680147624;18.299496905931953;38.988777702147836;54.17679800172812;42.081278416212804;27.021420230154792;14.723663012456175;25.642034299665973;21.47317503548122;56.444394695975454;57.49650019507678;49.30833989342389;29.020078175909276;8.494268014460415;49.62710988454649;56.92654921178653;24.39225873801656;59.937081919262894;18.4477078818227;6.4399118909645985;3.951592752037458;17.01877604620488;21.15745536234622;22.96290597931409;31.33642227593527;18.5658627412747;61.12837538929954;43.60702616347857;37.93462456075741;59.274311079136666;24.47526831573486;5.964553401646107;34.96788028038953;29.061671738193425;5.143876548753226;39.867465889908146;29.93570051689314;43.71566077294677;18.983092208172053;43.70599436424827;28.360876707968274;4.378784440736167;11.592540104556766;13.844916560911527;27.700988352407908;55.918031846514204;41.005125153916666;61.09632061312385;59.09702488112218;58.25768911237432;26.51366097098903;1.0372811670355557;43.04336342451954;4.576893480773778;3.9548338699462406;16.0030251575126;23.54118328238207;31.62878923619291;8.257830335912635;21.73120339546996;52.4725566723147;18.77239331790657;41.17997921602975;14.9364565014438;51.77480643604621;48.56264258369567;44.65082336311785;48.6920404117552;43.05315217200534;13.851271731212908;40.36423089720359;42.73103303327426;6.401643277383002;51.493983141216205;14.86048377614436;29.550709853151655;23.132849967436492;25.420475916877447;7.218311286095403;18.770350024381614;46.334222192237974;20.695494025941855;42.00916927023826;13.55370495008388;36.78778404690799;34.28780195139133;1.80631322038159;19.768116413183513;13.238429214759424;34.867517375370994;45.55482509555312;48.116327784291684;50.83842550175148;10.47129001114728;54.846737223837586;10.976700226768575;8.747638587797065;41.73874134685685;34.41507850036813;44.45521844652908;7.293380682278726;63.18943521869822;51.98715931392352;38.94160232122159;56.92313343274671;35.80300119228546;27.271585990689218;56.097886144472966;7.132291619288248;58.03585056714491;19.737742661399526;11.161458117901674;18.565132473866704;8.599863495810522;41.30814672821236;33.97844260916624;30.142318045208924;47.28730325745456;21.250060773393045;56.46603939608095;11.115503649713089;40.7049266241629;11.351978400244496;24.083370723462288;21.34268751585773;29.89639207576148;4.399192425918304;15.977897619651685;13.48824109350521;47.70880055819513;7.85824111030709;4.682792555718718;28.679044007147212;6.177880107837497;43.43209934395965;18.27491636982886;37.34389136553828;48.51090816176681;25.01246781982451;23.33165427177604;17.145011789670495;38.52924740887288;35.74659559514053;13.085947970801325;39.745069756601865;10.20456382734321;25.62854593834009;29.881829916348195;61.02587366529935;30.46076465888392;25.118853837174175;24.015859461880492;49.82823354634661;31.192082193699004;12.814284115429771;10.720297814416316;25.15528492420443;8.46239414866242;39.675668900134966;22.243315607296534;6.810668090921335;56.152739799115565;11.546634386914537;58.18625006286854;6.783233208654698;61.05889623275794;62.46552804103821;39.43339079522224;10.689844999792141;12.264294878585144;35.691919354303415;8.222133342673423;22.030739468701178;27.391189130961575;24.6408561837994;49.26177264568346;32.5933526467021;8.21253315260956;19.82303997604022;28.573339254915773;35.76551233640302;27.805782836963118;4.8129414579604655;41.185764668338194;52.797673194187645;59.893765107801045;5.825059479664067;2.127007930519542;2.9887092030253593;36.29801174478278;3.2655451234442894;53.1485700894797;38.391165804446196;29.956209546732918;39.67089256782357;29.21177953781576;55.41660786302864;29.22975196155497;21.455991877612792;27.972379555434514;31.81236420496831;25.699975680385762;11.36642079268376;19.42659225140921;29.581103903303585;37.220676222130095;34.392299646700586;39.17117766051657;7.6340791340519845;34.75830395091695;18.67483393581405;30.518883683683452;16.681113091666443;17.990331546051973;18.54698856390248;46.17132410812909;30.056561460532937;14.452235223252755;43.564772487733336;35.52202538071375;29.62509573774672;50.66721962321217;26.292019801348793;14.697680461475496;17.80698622559712;33.01213029071649;15.969706401893758;59.01903155919947;61.33053739677163;45.294430814342896;60.077956396160154;5.94297954389168;53.57845181527346;42.17258086344031;16.0134570633123;9.101191871718095;7.871663850686916;30.47356401213671;44.46299398026283;53.35323240033776;62.1787570370481;40.32594037078018;34.04050611513665;30.537596646824465;15.190619137654165;21.2664150705864;5.262186742785181;46.05001160458547;52.6286395162603;27.84805007139335;52.423045256662824;4.187604149238582;11.958856314081132;12.132571661616035;8.862830741666674;5.896377352414506;25.70776919449139;59.59557572017537;32.04964738388475;10.651592552199947;2.151232468390245;19.867986441176217;0.3918274194915978;30.336362570516265;12.583107457744847;32.22168105640775;57.96355745572648;24.797194923213688;23.192482545885092;33.29356541617582;16.794771963952055;27.276584887749767;44.9673202716973;23.647431015665813;39.852882859047;25.456971416885505;46.998119015881215;6.852341790014232;22.198432010217957;25.85734825085429;44.35457745875231;52.21654413880192;49.58656891677729;36.068528566605835;31.171225998818773;54.011593921066;20.884490805218427;13.344335937974593;15.478016631009698;17.4679161655097;15.164182539680333;3.2052410342281936;56.3988394527068;30.10654104607616;24.557868346098203;9.858434722219735;46.604544239549895;59.774222580369326;17.916770564032788;34.840970561919775;58.204400472872145;11.060870772974052;36.21544813660371;14.567113476449402;38.93983587591023;18.42610967193087;21.81172488218825;48.29638597277938;21.013670540631384;40.90478797455686;23.086609015801443;29.2752360593686;1.3419903465917347;28.96095871901815;35.542065350034136;8.1582293232209;42.405868624109864;15.678470505126096;13.521155216552923;23.095714155741994;14.52577445290152;21.577375867946063;50.52257043855872;30.16273644915424;20.99786375010533;38.144886106638346;8.657122982981278;33.09444852516336;39.640587401472956;57.52769968211136;59.02660629140252;51.24786094719906;11.031243590110035;8.521609714466363;7.19129815870868;19.447129151872645;43.177468152049904;11.104530225453335;42.188314997395;51.405836767674;8.526184689751528;6.824741505396901;54.14285335839189;16.731743669859842;52.01026464509159;50.554090515002116;13.371564194143785;18.647735601365028;54.5239160820444;37.62620312690878;15.353149613052235;19.481523905694868;43.53296127447049;41.39729246056318;45.74835209336809;50.385730733013055;33.39878823522043;16.710450782215304;52.56741161311499;62.09068735533587;12.515459130715104;14.615717482906737;2.9955104903634995;13.461828405443311;26.82212724103572;18.7142122032531;17.982050997414273;26.19610004361254;17.572639651251304;32.359271565679244;24.582375677555827;49.21723178414325;28.67286574913593;13.68853402784847;19.441266431602184;60.901786828022715;55.17034453285355;55.26046405614198;56.79148504410043;33.576086332568416;13.818535982361283;36.569488752588;19.94443029806622;20.631721994625778;15.632786914502363;24.908850178671546;30.43706803933544;25.178145279304577;13.507048190107751;16.02605814512695;28.10148948588759;13.621799331388997;5.2309217800112595;22.525789189319536;33.84727595825095;55.991054860504924;31.511487599529794;21.179070293438503;30.216031602357845;23.41577547058502;50.129039340136394;34.80776409749719;39.854315577690315;46.025461461993075;55.663664532423205;24.951911379351312;59.19945918937783;37.75160797482633;45.22107383284685;17.77686981146995;18.501274788179114;15.86554813186671;44.00184586569661;49.32871397785674;50.18531991287673;61.089246192163884;36.50624682239781;35.390368425844116;20.071936338642324;55.74964218004532;9.846880046003484;57.81412163336694;24.745406442180542;42.215349284258096;10.985038691830873;39.83366891697706;4.981151280597059;50.14939459316734;20.087028333786357;40.72728858806451;13.019095768796467;38.85205748749819;20.4307893689616;61.445424090807634;36.059177054414555;13.359840312309151;28.541304052812098;39.45251814434464;41.79978272815453;9.440197027044386;19.97059527246713;49.24408241835861;14.68831673905534;48.37285731184617;48.04070099918073;30.88123132877666;7.543909832193814;34.10602471858776;18.253337308761957;60.578927236819794;46.93528296609964;60.903302747140444;56.646343452617714;56.53566931499035;16.928631172941877;6.3413452901565766;25.235297490213956;8.428542371507046;20.676392660092734;59.10618070364539;10.20940600213422;42.95047417099626;38.96505764681755;40.47890880797423;33.186639285633824;4.237052983176232;40.252985844874736;36.60767025653515;60.87671870893402;11.993036529784161;16.3229811986848;41.85316721628267;9.93895819390254;22.84735876536465;45.2818445809854;61.63317770145576;33.57566543958768;35.405111405792105;26.724058069602187;15.042282467005114;38.62437447258357;5.308433470012408;54.68941223622814;48.693540426940395;47.477379900136555;53.38975590443538;46.00326960455963;47.383547342066706;28.239730462761962;17.16622790456395;24.671288309562115;52.38241321350575;10.465097728149493;56.128512266139;24.357540562794906;50.25089761540369;14.991259887524134;10.356548009204749;48.53493138124565;19.634036434428843;56.29256690393793;62.56632039125611;25.8817881102897;17.24312094704928;26.981341290491702;13.237037366051904;55.80894937145244;17.87947763086375;7.614570589172314;39.34484520348788;0.4758010302700496;31.006555993854022;35.74147922677577;51.70946541196083;1.8785810821275326;10.93089038979299;8.620488186563989;38.2290270688175;6.51174024412717;35.320065832991595;39.198596901891314;42.79341434470539;46.10966402754704;16.552805588792655;23.32834202232797;33.305706941917705;8.672861984012712;7.088819334020958;51.27500541782232;40.37108888402863;42.69665079485162;18.213613821369147;42.7857851750026;35.197080055748735;53.55784384663783;12.960085286071141;58.49329838759739;27.289524336180385;12.384643035419009;46.84553840186545;29.814269745855402;10.017566561522914;21.80574389949362;38.539903813693236;32.73057413791068;48.52748983053922;30.96415081417839;23.63315936348569;12.698241301526686;15.348899878188142;51.04672282348145;33.90307617148043;15.520927507804142;20.92468267260722;30.035463473561837;60.37662548664802;35.13497547010968;44.93841883704993;57.5976804330802;22.339706925025013;21.37325772285083;23.089922660365033;27.359364911936193;51.298239628058774;22.247425745280815;48.79256595583846;60.72647469966973;10.623275125047796;41.10219518591937;4.676669490595907;46.379931928515646;32.74767908659489;21.960296423434926;16.9094340712594;36.82359645887375;8.202481859167488;22.59623154590694;18.354923520034422;23.387220387752937;43.59989379783802;8.278798911070467;24.17549506452971;5.1676375299955914;46.86867315456534;13.59415039950067;50.209546241252866;25.5686057814075;17.149290135172333;37.3893875897219;21.574533899041064;7.049834370077678;41.055851797046735;61.914473543152965;19.071608989962346;47.156477673388956;21.397104809897357;31.040617660007488;8.152794241813123;15.220742235834752;35.41190642128563;60.820110094940894;25.900603976959957;19.393552032532867;23.161595339790264;36.29893374846704;17.917201265487865;16.469588157232707;28.236556389487806;55.04051198236053;3.2025882923746356;26.04054473671723;62.50293020757549;2.7653306364461914;19.68154117525586;10.933193801057678;15.844106055684202;34.285435151785784;54.42732857192847;6.563511547987996;31.453734634316575;62.590489157168356;7.969470841451585;38.723928919235476;14.46204206676943;13.173999917242485;62.3213580760536;1.356650929035906;26.47467758656891;22.904673498000143;41.47739113250532;27.821357236583808;33.933604719586846;48.265868741453;10.353251187910866;11.19336099561102;13.433421293549888;42.341882484664694;21.55184401399605;56.694125739365624;33.68516817747712;20.959683800529074;37.41548009384497;10.867085697245427;12.237796783433144;39.8893891242383;24.36649553738019;11.289095945301392;23.328969508536257;59.725410130965315;14.170419825850272;5.974070695849828;30.14624289191034;26.001395590920012;59.48542999463562;55.03190592354834;56.70392165345922;48.3548184883508;28.575032955822984;42.213231875421194;9.75064438433084;45.42676846468618;22.5239503462128;27.006718312525866;14.300591581823854;56.55586300609855;16.089969070967932;25.785695137269123;25.156920681747945;62.30042539624789;41.06324341932825;11.320645228990871;9.86624365942083;4.655092949562938;6.757640860598309;41.81673562557291;22.931255400697435;13.54294678844281;25.770660115926088;55.705672959468586;19.356734100925607;10.102312372161995;37.126448172734314;56.907877974560186;7.612230252834854;17.996561973029763;29.48087701843603;34.53380873057146;27.1447213914923;37.981467662144595;13.627346047693942;8.482995113903513;45.48943772318392;46.46423821190137;25.82484221617816;11.97835221938651;19.86398119563817;51.121438659328795;52.34141060355504;19.90438832716746;25.6709000630917;17.736237727170757;58.49506872419538;17.07337327917622;37.88175571533241;52.97403407374691;55.13234200633296;54.38591188919251;60.346962429986036;46.52386182335895;35.92197318521467;0.8673757222314988;39.86244324166984;40.5065966323417;34.8030771371665;7.84418049545945;28.285390451571214;45.201104661080194;14.28069887330447;37.489206963465904;61.949643890115624;61.4653323122482;16.948950212040774;26.84395742462743;21.25084615580274;25.14868326363739;12.8903979529866;33.19729491184434;17.102605151443388;58.686751326873;54.825814086677966;18.288207903401815;23.41258699656287;36.62220373989006;13.904625157306493;60.96645167513173;46.34998625951537;57.12493639949349;61.587004383557094;38.00215276140545;26.81286042439665;36.605180963728415;41.58058413621708;14.22414228528692;50.88533598033799;50.5989663628295;17.92705723349271;48.86248471628332;31.874021086523822;32.076171555356616;28.286376444946384;42.06814565691522;11.669618386942462;53.7098348769459;5.672582609723893;5.052798115545062;55.1787677783613;12.106168214839736;34.82509316646838;24.831310123180355;14.776095523407296;21.299717178292884;61.33111050502534;38.1195341571799;12.57200220084262;61.41708392233746;38.24349672878539;54.696431838945685;13.239797095795268;14.098039424724634;25.578346269386934;29.349082468317967;7.980538271425968;14.681100667449673;27.807866559911748;37.5782236310168;50.16576450880878;16.901648524155746;6.693969420701064;18.54784444597475;21.98612931230116;52.728255372375095;4.649989109501175;7.630328136076103;7.974372566363877;45.39019344349868;54.38296527831282;59.4500535874725;12.153952609951581;25.955395194116434;42.64648619812332;42.389027963996746;35.6615669586097;30.61942725867275;60.16072557920356;58.10074960986826;23.643429025552603;8.40580216348091;53.51703060188023;4.136971201523723;13.014490480412714;25.906377922677184;59.35055362917333;33.1174661781451;20.640599241837926;35.24244848083175;54.828202363189305;19.576775889204832;12.118481986805266;14.740886723302934;43.44640089254079;9.697750877059011;18.495100084988604;48.50824508781139;27.77972207812823;39.15347192971841;23.788042509461484;55.13441292345469;62.38615548535442;61.37218361037778;40.78366715138414;11.996950495403246;16.047583790646993;13.409903199633035;8.678445886974846;48.00519886669964;32.89144576603831;58.21272742045941;42.67848557429901;44.42882479785176;40.50458181197033;61.09647197933003;5.667193838407028;59.11400001882636;52.74723817496604;23.16434941940231;21.324134791891783;18.573797410558967;22.989828251028445;26.249692314436388;9.09647764030603;52.549500345150385;38.60076139967988;8.966184391835265;7.083662084831365;11.188965686983238;14.71864984043219;10.487318789578312;34.14514982875445;57.81241395112013;34.37492577238215;18.159057655734546;59.75052379367377;30.253949991827085;11.544386391103869;14.339029583709497;16.72103084963778;14.449615915297054;1.7025363840590715;3.4089861669657764;62.54867980026384;54.766570875858534;16.754706021478516;58.55238237638382;34.77955025203263;36.50957111399527;7.620758709839037;56.15103409623807;48.17051055911495;31.571910967916292;47.37348907316069;45.15761681482738;9.17463659254699;27.245776022361635;35.36648906153846;28.695863796791116;17.210307705548;20.666174389404837;8.436928161646698;26.23878233736252;3.6432739849128066;12.038721789903356;13.57160304898869;17.909994789310343;38.95161727242875;60.30435139163371;10.665588182297522;54.64138461910021;4.245371951918683;29.55151839552402;10.465536844371849;48.04867268777365;30.162806904673708;32.104042233918484;13.805548944583311;55.28504907558905;53.04205026793046;22.556636955346605;15.584232583979361;30.10314736183491;10.719723390972199;48.1432283941394;57.65487258347452;40.7493687859628;23.124003178655414;2.95372407284241;28.816169708434582;56.89194911306282;54.233092910844874;59.01657826241947;21.41894930689569;40.044891167253326;56.54476263938537;9.607233153341841;12.129972301700203;48.26631362634157;38.895988939083225;59.07064462423826;6.050665980340455;26.55741149009902;13.959410678455319;22.671954557814082;25.11973349122966;25.076812853661004;17.899494237364124;60.271990533584024;28.94663441358306;9.064602549424153;7.67041427947866;59.6482981289968;46.19261138197552;15.425671599899303;22.856772492962133;9.391427702175116;20.045027363479434;40.65567630249125;15.736340991045946;47.53657556488727;51.237880250034884;31.007380246637915;13.187161023226738;16.66486984618866;40.954471714863544;29.599854796105245;58.57864958349311;35.106924562560195;32.772900477695174;53.44797829502986;32.08945635700415;16.02762454274926;25.614272892104328;27.822865946508795;39.69182337701195;19.255756533865817;46.28758761148299;9.627829667985262;22.49591940097567;62.20774712184939;15.922536179154648;4.689303085269409;28.997689831015464;56.076682312906854;25.43133140362362;14.49047616677797;19.18190155063816;24.391087491578475;33.01988440699274;54.48147943552109;27.35011516988681;13.937458141472113;9.846512622004575;49.00525126845153;52.19868822593812;53.098500990162435;26.957418843201122;21.558659125849307;30.69774474398348;52.807275076844874;12.088122416280564;63.06261413326402;53.532385419131145;8.739555015565138;10.98495764090455;34.72025655355719;14.772036018763497;40.19365120504173;20.869720950787734;18.752564435205528;26.17913829149246;3.0814927648301884;10.60090981601355;18.586674972046268;41.25935512113672;10.764351725878301;50.74999501994124;48.12089669171973;17.441570791480437;21.601571942602106;21.853706195905417;40.81885309865403;7.7580183511652105;3.7229602000885924;13.316411528955966;21.45732421218697;2.8402379881808875;50.67905920483215;18.389499924254988;44.19755657396719;46.53649383365901;13.689985563404766;42.27078454151188;51.62495532811116;43.24020348405392;5.862159093135934;51.915223285457394;26.912769667986414;10.453894720689863;45.540738506960665;40.36249008228207;48.653797157630535;12.977740582069089;37.68110768071716;12.01339364986999;31.076874762607915;40.75819351993548;11.429677971770218;32.499735206170854;4.299978441482505;13.114648735274498;15.398739954786167;18.319271206060474;2.437929728061114;8.059688842273237;8.356847349380498;11.161651097575632;43.26232815282378;18.612439679043707;47.91783871477356;59.608406557086184;59.460550765393016;20.17906897647013;37.05045073085436;12.185136957844248;22.787042585410962;51.88700202275055;37.88564684935428;31.01796894335199;39.116381878777766;11.203676183332911;45.06965507681936;54.32995520373863;44.7845045103086;24.33770533445723;61.91689215586552;18.302938359051524;60.25018690501302;23.6903133171934;11.098920507666724;6.069728436372592;45.25322652865816;16.765226853704977;62.02931933251626;57.69321460502705;28.58249834154722;51.739288516357796;22.063264318411402;13.967258089802517;19.230970926539314;13.589247920081432;34.65320533659653;37.6804168516034;54.2673903744824;55.217193182015;51.782123601098085;26.675884668630857;22.44939535180636;39.954807139611084;53.99121692865248;22.478374218683165;13.310270005837495;50.869209429464185;36.645051906234;21.74415448046677;12.074607064118998;48.72841744945667;5.19516883448758;11.50638668368771;39.86230358286351;50.432195819643304;44.88307545031357;45.929691745206995;15.763495301659184;38.637804472190346;45.63444853689285;38.575843261518216;4.753453779323514;32.2457406018131;47.1704295044715;45.77342038519133;25.465606009867205;18.508486404229167;10.184981657431923;11.948398156886348;37.45273565090112;49.377373389273906;49.330422796994874;14.563212859369374;52.662126448402944;20.15084628684753;38.384871959374614;6.78289908340821;38.293247644936294;28.3431201516174;20.3621924941103;6.013195617125881;39.65364684644666;49.842382593797836;5.658854784790511;39.96404883653071;37.05039906575223;17.908175310732616;7.228627849596941;9.140456955688794;47.21029481415213;38.49606145302296;5.578066985131534;62.753728187513474;32.02778355747533;7.589157506663977;8.140413137042293;24.756261420462458;56.737951723149365;20.799077987022965;16.888591650522507;17.757720889320602;15.728190771436676;18.843515627550104;17.19927174996371;16.868042235872018;59.12680161692399;37.26704829926156;18.533912290605446;47.17031287434669;44.27790508620008;21.57434746814419;16.37540008989934;31.10396560387727;8.915172057568478;57.986710454911346;27.080752393107655;9.328798817026888;23.42145038866212;52.161943756831576;8.170733222652686;21.359353324285305;56.4295421551615;23.192362620772005;46.51971935062377;54.75365435447671;21.914656132426604;2.528192453603209;34.25827893108995;33.45676306021565;31.267276636160087;47.37197244541809;12.483877504757897;50.16955410287081;39.85960325214902;60.65018810172465;6.606126037838449;21.0653514849785;31.223607721886545;30.905335764206427;25.442153697574696;19.3530135115888;15.633849500927553;16.104601437427252;57.60960578426784;12.610274625229776;17.26063146593754;33.81159453655768;21.491975187564798;63.53788858094866;4.4211999555197865;16.077005826516693;39.008032275226206;52.42965678479594;58.841217026836354;3.0205262523053222;22.463786894030044;41.663952157343815;10.864540334324717;52.39648717593855;29.681560651855037;36.05800463440339;24.57535693639734;36.104954738443475;8.044289137288512;10.785186836448613;18.098827675683722;50.44527009148747;17.24296484523751;45.15330783944671;45.62173091883222;9.023845311864665;3.1999294297000165;21.890866800941907;55.441477827803055;46.26269651348316;34.29881783047056;7.430994450682844;25.074360058098005;62.87352631104845;2.758599937158404;5.068695682346523;25.177258020468482;56.78039028376916;29.423057917067286;21.302731662848345;25.072899613383438;10.369539398878338;44.726712301989664;45.527157980218895;26.876219689692483;45.54716709470672;34.17888503872536;39.467969393732005;61.82183545103786;33.24111457184516;51.49647976706293;30.002194391388457;3.9021235904165454;48.78318637989194;2.933154058412018;37.36055157495534;24.278867727328116;48.45651464887629;48.76927571476859;49.88567556811554;24.412389562355138;19.087130667046218;10.288454728684565;31.680730305835695;48.325666171479355;2.5484438410857315;47.821013832229696;12.581678909631036;52.84791715158553;7.116567070840188;28.028644904066894;24.379672783215216;43.9160094156179;27.425446857000384;19.478118279759833;27.721780015518828;24.126636399533606;16.833429645332846;4.800498031097148;41.22491771432193;24.278776989208414;31.65049167345291;6.568994965564826;14.495930383823426;41.42146059252482;13.95955590165389;58.416907889861726;5.3559245919454135;25.888390067118937;8.15293399907985;59.278063304440785;45.864454242553336;53.95798053640299;10.161166129676591;47.550976550547794;11.625660707336785;23.23235066000715;35.04152036086878;16.57669356364425;9.83862923302539;37.008892549723726;56.800040600189796;19.16528699704327;4.839477239464321;8.906624063609767;38.33202991135465;28.238879086908625;30.695428238631084;12.154333662980633;14.267045861895452;46.88631331649348;54.52368900198402;4.2464115736484835;10.532042472866433;43.72805138028928;26.02185179240198;26.933414024446442;56.14407377841671;3.2310590742001914;54.31399603716105;29.577961606788325;61.6966194937897;35.215708972392626;39.990935988918686;20.55054511585022;26.025572037062958;9.177403322117154;35.149527586164844;4.5740270662284335;30.14477682949662;32.08732803012195;19.371085126842836;50.26755194957025;15.273150493036134;9.244441007468277;33.82934159323141;19.69442049226105;31.951105507067975;53.35054236703367;18.6342067084217;32.65202426740569;56.902784231420796;16.948494590764916;16.649795657677217;31.603845795324716;16.668092991861624;17.888747580330865;5.007115294994284;30.09416255874653;51.10078661223739;34.85465012897888;16.780976639038986;38.48439203352891;35.57507292572813;28.753662019685322;15.924245419800805;52.139181309662135;15.733759500239735;23.133514539282068;36.319672967036276;50.17760634659173;10.663357754167809;36.43139574868498;58.658224715102584;13.868859625637091;10.940845761661441;14.543442139539644;27.98616380892404;43.978942724202355;12.933771180145593;10.171779700023544;27.53857305582668;33.3286133476301;17.949862340583394;33.29279836315869;7.395814109845395;7.099595470056534;38.00399036248348;42.02777171952062;57.47880569084595;35.66885287166458;13.977514245857646;47.61136371363226;61.34484713902722;39.537649329625836;23.467213470169753;24.01443209945447;46.99656855372055;16.441678309415195;11.572931728465155;13.225618900614283;12.955811274594906;8.12592936795404;58.10886033399069;57.80216784236838;44.034171137119;59.31074436730071;27.381697178572754;33.72767361096977;32.18638571871756;36.21667229256065;31.65465911630017;35.861570139934464;35.47707733347814;49.040335530305356;35.05450106377839;19.48064006666763;19.816615660447646;45.91060613718243;59.8922529731634;12.367762082822026;54.81692288986053;36.693114942294685;23.59527696927338;39.40799008298744;11.322512820393374;20.827499779109353;37.121188479189385;34.56880005686405;36.62423947616637;59.02591251250017;60.24858403625911;24.10232207575154;27.424499147855418;43.22874711049785;59.985195463268276;41.2469987336852;12.514674107105872;15.615102091684559;15.881148608101514;49.902334594586385;44.054562770597585;10.23694206830127;5.403634535282348;4.140148633770767;56.408700881602286;41.9354276302844;45.08179340031297;21.620270756314888;31.638359007823837;13.290612102355645;55.35319718474087;31.267112917011048;61.47619408833136;39.19323879501356;8.794754798915017;53.83907513040193;26.14611176082593;12.463572061682685;42.92867366132825;53.13853530444468;20.97692480746157;25.98309830431755;48.473643588324315;31.18716945609508;45.14116892202301;20.548494539017916;8.40502706195191;24.290344027230134;40.36461371923785;58.59769561910841;55.149266318497325;53.073096345817675;14.73801773440764;30.92137003485071;17.477673033517807;5.531384957991253;22.740233978940985;36.14746276885212;35.233988380207194;12.69778350924307;17.586380494396735;21.055084171741676;57.65086639654413;27.379917661087493;28.64824755670312;49.23419842681321;13.429849124809262;36.74140407013716;5.225144437295379;23.285311597593758;34.33803333577516;8.040604643492848;62.248256302946935;31.230522501031114;13.79202814716471;3.8994489478719467;60.77971965973129;22.117907979096493;54.76278619617232;6.205867063020768;27.64227547645203;60.325278238908616;60.634721405995386;27.024547866769762;22.127746238942315;29.597981204105704;34.540594429300626;9.936417443313522;15.506161369456175;29.122627315760525;8.467695976632735;4.4637172692654215;15.31676838084181;56.79430451208424;44.49303711471929;25.000031407242794;34.932392279184924;45.87734812307119;21.343616170030497;15.87318947651476;39.55877814046087;47.904190538987386;25.22934619107681;39.60893425584374;32.88046873400433;16.991113102999204;51.26994843343465;7.161800629010926;6.4996998723051895;17.62791358591859;9.570876935240001;8.189786257865533;20.302586386290027;23.595754954607404;53.29656494908387;57.39174130150502;5.817797317580349;15.58586538846158;42.1367269166443;37.49264851297125;2.920614885871918;1.153447538640875;8.429558430779208;31.498716672006857;13.710374581973406;55.71803153801658;52.841723478751334;30.54282868192881;29.716036292170905;42.958116984092925;19.529357461567937;33.868300978950785;31.68097819630532;47.44044476050511;17.039623508086166;27.467211044593817;14.335686593395101;52.46719300133132;15.665151178346749;25.391759231866743;32.4571780474754;21.003508048591772;29.87903858737838;29.24470600995802;41.69468140091622;35.447363177126306;12.244731827110542;20.199357846954477;37.8166234825083;29.224003819419796;11.258099143913;58.56515939163281;37.0104137630947;11.938705240894212;39.39195165651948;1.8759241230306447;57.14233996837342;21.048972009461423;26.029428594077416;6.504803114280039;40.21095761947385;23.943750450412416;49.51476822119096;8.103089799180566;14.36234766919478;0.7118686676134663;30.140310565895337;61.076638959898474;54.336029393585214;34.94766766497247;24.18825734644862;5.9722565499664295;43.64061257274392;45.057659410008036;53.58480764189762;40.174157570669614;9.39084782798754;47.32221811122007;21.314794832256556;7.310857939975418;31.603222369944614;1.4207796365041487;53.65358873206385;14.448709668854645;12.028163645797418;29.672868875054473;28.527045140806358;27.44063290162185;37.79329677470284;18.491473570650783;57.798713086365765;9.874528959331608;42.28045319953909;25.48318903992347;56.3973513801156;36.06172625044718;20.490579608190124;63.45309829622375;54.711380048030776;31.381763288784743;28.466696466652174;43.93563176285723;39.39560112444963;11.790831011484409;41.325234284277506;3.102048668291238;38.33471886942227;15.625642958179496;30.910863351585355;38.577448109963555;20.427995475515534;61.485739894839696;21.848196029492374;55.34481768699072;13.037069387206767;45.41790963565455;17.31005530134975;1.6949724860263278;57.86480316770783;22.118948735254357;42.77147258255285;14.60776823657462;27.639753190570282;1.635433155641292;56.319659521015;19.808771086547885;57.54244374688563;40.838981490726944;39.520204444011384;33.811267099225454;23.612096425670327;16.271740752802934;28.22486987426223;45.04050258442917;33.25707483261646;51.152168496297506;62.89991504910113;44.088188206627954;18.93800577050001;5.5747267217736445;7.280406949259738;10.719201855136772;55.76622874312627;12.377027504534984;27.351010174233082;26.301633591315383;15.506898766448334;10.91746817517518;38.42649355059749;24.395607453047337;15.371580559708168;36.20824975228722;11.923940067660222;59.32834523145526;58.00167900992352;19.893252106128596;11.585903104141268;55.460872560369204;14.450698283218072;45.61693798314809;10.312608523337136;58.82794772865873;29.925528770478284;42.13573705044137;33.4101117489435;21.982174365135986;30.917621448227695;43.59519033918534;23.60680300838786;13.023236316223358;31.158804565497796;31.52444377049721;44.47299954052082;50.200493480732746;37.11953439982381;50.54785354442713;15.139259738913859;52.73019230395243;47.35326264520697;40.17973053528468;24.42085885800418;35.97022083926375;2.1778214899322133;23.411828675028353;38.58504365288538;61.510159110516476;19.085608401926645;16.257813500088815;32.39468405240877;8.889711978345142;52.79717119218819;61.44395377321028;45.49725157254757;59.759546368686564;17.233244531887017;39.308087651531785;53.359180762023136;39.01852621859824;58.16063988525215;34.33826698509638;47.96303170858697;55.84321958507686;46.646965621159715;61.22090409493333;13.302204226902157;43.05254765707624;51.713029731397384;21.78736518601572;41.41977073489035;44.59114041981626;27.252035518847524;7.699095815247118;50.258976223163494;15.76673976425986;57.15599961009584;44.43310418493828;21.531624574737393;16.66496674081008;33.879284130200965;15.436991049786034;52.68816008397389;21.15634788615512;11.187870133360581;60.7637764115869;29.9193232460136;12.058070099540004;61.09158652511179;25.39478325629232;12.127411230631143;33.73671573988768;9.347261799483045;40.34124496089224;9.683648574529034;40.31247292193472;14.94722688477904;58.732188353158605;4.710800108289308;55.0166515597573;33.80650036429589;20.848117202926243;22.25249870856279;17.525662962013616;52.81513056109642;60.712200879200566;53.75778849447194;32.33267964251738;12.464704526828571;43.81356138232627;20.482283445165184;4.280763372690581;16.918809687678557;30.905615223230335;2.316010161003813;11.995905912848224;29.02100399787712;25.75966700904031;19.808106318519613;57.33734286592222;32.628749555955395;59.895380793411974;37.785617205080335;64.40084664670363;11.892620881357525;36.176124211281774;31.836371133681897;21.46919953201157;58.42933996165372;20.447244860035184;57.86580476797241;14.7656058594373;4.4807951186816775;19.67223290803809;14.322430761069016;40.010457246575484;4.664301013732348;4.062176641699348;29.55537040306542;31.944348167618863;12.980147068344918;24.243402337830645;9.754517840962295;4.907912023626614;52.87752505338648;31.845386274448636;50.532324701624916;59.84576156071739;22.190506480033548;12.715059647072316;31.445726768809482;39.505190195873006;58.716190985776066;9.057130159364606;47.42622805356605;30.492759855575212;57.09922932328848;20.917322556618924;34.46585086384277;
[truncated: 73,335,746 more chars]
