# Supplementary material for: A New Model for a Carpool Matching Service
Source: PLoS One. 2015 Jun 30;10(6):e0129257. doi: 10.1371/journal.pone.0129257 (PMC4488330; doi:10.1371/journal.pone.0129257)
Supplement: S4 File — The distance matrixes of randomly generated sets of potential passengers ranging from 900 to 1,000 passengers, incremented by 50, and the street network for Guangzhou city, China ESRI Geodatabase format (ZIP) [file pone.0129257.s004.zip › carpool_950.txt]

0.0;35.114062201352326;18.913899470838615;14.136334782648708;33.72251261395808;37.75169591316518;49.909153588527744;34.96103989969353;32.4455066635246;25.79724327872267;8.914941964074291;29.667155513585964;51.481599112456934;25.62856081065696;63.57441186034951;5.5416886821019915;52.71021370136079;12.686061263752414;51.1275547624253;57.61593242530356;5.4852365250802455;61.620371737374676;42.14495100017227;52.49644969395983;22.51156107240243;36.47412752292836;24.22340669195097;2.30827578539148;31.314065816104662;16.237681791534275;7.836038546991576;10.32856362255337;67.42701539367515;38.01364787478076;40.81557051992276;33.2181121128139;12.655015688717201;18.492280271452678;55.61862852608112;54.460148061266004;9.982077897170928;52.56013718175499;12.210457726141483;55.793385215537434;57.18085146211105;67.21946759310666;48.43280876557873;44.50567901855579;20.073763495634054;6.1471892332784925;7.491609179212594;47.33647723208695;22.88120589225009;35.5182716012565;29.937169862001795;10.273728750937984;55.807268922975;19.772970995598715;28.32202857176594;26.98966605464279;37.45758048872456;27.374712323883447;29.622463778018133;38.01094843460807;22.183749496102045;38.94056599420327;55.68252325903118;39.005639158200346;50.59752591924515;55.21327900103317;43.91505297252499;52.15606246316497;6.357909551472708;24.014815497063516;36.08281834650999;26.66320611720314;45.660389506016266;13.765001420204701;10.405162412434343;25.63851143613469;32.921591399977984;35.145017057818485;55.03273044277041;62.21843205436126;60.78252297017147;55.69680070469379;14.232433109647376;64.05932732671823;34.52064158511521;18.27497928359644;41.07781265658448;31.52806845873333;31.321257616778556;32.09931309193023;63.14229410594712;48.76148915815355;54.0577970128894;24.1400335217181;25.824855010699675;21.731187971038672;50.66536850117764;17.877505407460564;9.635104156144134;21.869259400425;58.08532277688233;51.76828532712859;31.64079449227224;51.75482890094283;25.279823592526828;43.350790587750204;12.97508100091627;34.431714723531044;25.560558298736144;62.261809403274015;67.138062540193;47.95573707804521;6.295381742583625;41.13646726970037;0.1726512673305387;36.390450286140194;60.59842618548074;16.999877613897258;22.78668222731121;42.13200995962339;17.12494092670595;32.33408412944892;55.71180055940631;60.21365791874435;22.636865080524135;52.6327121356051;28.566465062320027;35.666810838219334;32.9024673218731;14.648028404145528;18.691033691852432;37.03951006355073;50.857148710112845;34.6089491883844;30.16626539426235;31.01194489501765;45.78315253336538;15.16943963381152;4.27769743513896;8.80649374154788;53.45326033103653;27.997487861982524;21.92049431104151;50.5745328881304;41.517850874964665;22.48231497552187;64.99766670309646;29.956165226505963;46.459653736290186;17.637525915700785;11.803600980913064;24.098242509669255;62.44557221405695;50.35097235744731;53.417644181709655;19.021215509593098;23.61777937439178;37.837581329529506;12.209104014557527;23.202133124403872;38.22506179732935;32.84117465218906;54.150255491386396;12.660351944853947;45.93112572730219;17.242502776319853;25.116792922179208;30.994391461380204;15.31809901558935;33.43583204579136;27.762125861171054;50.90283190841297;46.732702071058846;26.741027267814637;54.65310448696929;48.42017589315996;9.01656492827362;24.916819290969904;62.46654669971024;59.60490484426111;34.25402394121854;38.100821241517124;44.15426861994297;59.42667784927996;37.55718210172779;18.83839568905764;29.36080314300368;31.267327006451918;4.69316407843396;55.228164187556374;4.191356055800232;20.231832531456977;46.99449743465987;59.78756158723707;27.904614644640475;50.72330507974926;63.526321625385506;8.21261210484973;17.061324910903082;18.05550284531033;9.580367565158314;34.8084038370045;47.7325477825845;3.201629108361947;54.99205851935147;57.12300684613536;25.14282986342453;37.40475150248413;26.91730370365812;33.70451070996459;41.69039224280793;54.83909560803665;37.76704151470095;45.579974505325346;60.3015966803853;63.05376999991326;61.51797597239599;39.81635796747244;31.490088242581944;2.7822075228649523;64.24125805856974;15.109662612844463;25.363023445148542;23.393700509151433;48.616869334220624;65.51098033256866;22.922163971740034;2.6481847454312923;31.21819040888791;26.885274641208017;40.73022778064845;30.957898953017008;39.921257110155096;56.89810092849435;6.707141103942858;5.7198168910575715;7.094643602562372;12.900303502806961;1.7657055601513312;9.58450125569102;14.955146162477728;10.398726960804826;65.72810590075773;17.87053952884307;12.016016375256132;60.05117867793119;20.415256076274233;29.169416195066688;43.93861339206175;41.85215064342505;46.660556289826964;24.547042337600942;48.37647324859819;57.670173924482384;47.88218143952334;59.38761074617476;44.0357857761623;52.31091277154527;8.763835064605765;57.1538352613108;12.778792539163844;57.161153996113924;8.985325930370964;23.79762130948393;18.0617796817535;19.004500491490983;7.958801513384783;7.583185777250377;32.502066975572106;61.47890657427439;36.65889299900301;47.74375460633892;1.221514680563432;35.38869239716985;36.067103828619516;55.94726857255259;37.537091084693294;40.148706551019124;62.16999871095189;51.70906682752805;47.97488299379215;20.27185398935252;30.117121605323685;40.56618571592432;61.22387939673584;30.280342898338574;10.232091572960009;29.425789520180096;36.94759624239476;58.5907975633799;58.12376583984605;41.27562012916552;24.270397480895124;43.456158784402156;55.92715761229392;61.05200628728153;11.861345898594063;33.56697383499157;45.525476195143035;44.319825136009484;34.179772443543;6.442395968211496;19.26447626072601;14.321985018109691;54.171419946513595;3.9962124267467756;23.502425584505758;26.969239409350795;28.149951685123295;41.53876955254128;34.89486888814649;47.15601147104635;26.313917193044233;58.61155116581403;55.86097181436696;18.430143131380962;45.77742082749665;32.078723511520245;52.461667543909854;23.431482563613322;47.957429131016475;21.11077410420466;4.944516305363309;13.842554938680134;23.625448862017777;61.752521164763614;41.62757710630546;6.475551619262676;25.85837125182098;16.74716878154906;43.10678398323909;26.04020739096046;22.6266186365553;31.96597846612401;51.229563489787154;48.47047156061783;9.086283293080792;26.242236776184704;18.224065249549174;53.66177195476612;27.350154285357522;51.52564919202394;16.14957126940914;25.730323509293274;43.59703881273588;58.17817482723603;53.2785631802049;44.04606121680673;15.919312684276031;19.430526270474456;46.7578799912963;11.079111026191582;19.28422540838136;30.102262870860557;14.89690598297382;57.11183643015878;54.18453970038996;56.590406467146366;43.803434753589215;15.710888888408501;65.4079211763681;32.85956295311392;29.049536019200197;59.14380339683049;52.603491774890855;47.22929874596462;10.525730777833523;42.16998015155987;25.52439302101523;22.478527277984025;16.806526887761702;30.711146321020284;16.99215283401013;47.93013855198417;22.18443180025698;40.46143008995126;49.80831828748489;45.062621488608094;33.53735901660383;33.84565993143303;16.320088958113704;24.051811921111067;32.81012803481353;39.35241114637524;49.466286214357055;45.55996478051147;60.96658778713829;52.5038783095332;15.20210121276598;60.513866170209624;12.532224864555898;17.919838504625993;9.699349048531761;16.936261268000674;36.67759420159083;57.448874163136175;52.29809074043938;25.769781460168645;33.569044378859715;38.01997798805553;14.808328738804967;60.11854762487554;52.43060045532664;55.650572175473364;53.37630511908696;39.862209038218566;62.506430326671996;40.46338038042706;30.45934539249963;16.388326818106897;20.042170127331627;33.67763123193847;54.59544697460226;50.502913687827736;55.42564089752653;9.13657705516727;37.87960992287748;13.723028377232222;8.781426041768016;48.814010163973705;56.893346754202035;19.920356715061263;45.22217986009851;4.573153290265551;21.627202014954918;55.10774952602365;58.588783300970405;19.53881690689026;35.594705450320646;18.41562509342064;21.175129513859797;58.48068532284684;11.673441419201069;24.185989646760966;13.06367240460002;34.104126507977426;31.925184073590817;16.735665823326503;9.907597307525256;61.59208806336363;38.740705357013006;17.642449795926243;26.988882243591007;33.3102703709095;59.0389474338333;18.8933951241844;29.115644256032716;26.55305286971927;28.647151544637744;27.239539638014694;57.365783011761984;15.171992210134631;15.89424775986239;20.663074255894294;13.658777913747194;28.81504981639902;43.01882119405083;33.424230876110684;31.660961425759705;18.457409038745293;33.02621410314243;23.55151393990774;54.56554187196671;34.31179782531992;62.78259113842385;46.70302597910166;0.6421667563421781;37.758097059643305;17.784696594911573;25.93465782987192;39.35395197615622;38.708004780831985;13.953682267673617;57.4896934710785;55.18605473570719;26.077114662653294;56.886188405246656;49.770389513587645;42.97386953094557;63.54388253805061;51.547172082373685;50.47597921853715;39.49275839765937;18.40174425264799;21.43040264664794;25.476829582041393;40.73346525348102;37.34847859609217;12.698745240229869;23.875440668403215;32.51440148794494;60.0205271894519;58.23288408476882;27.131978613315987;61.62777292650454;45.174734405491286;37.03422935298567;56.20541594992133;21.236700181105416;52.4364815814085;39.35361874895358;42.29082587208524;38.51812338623483;48.77641656846268;37.822694689142516;4.813669873488426;48.72039538180633;10.5659257489727;58.911631486274736;46.2718937360744;42.429453689440685;45.544199548350285;33.13975541183726;51.50915159896974;58.577798231888096;20.468827320259194;48.885794805943526;51.720157873033465;14.991905558769878;40.601010612613436;41.476823567136016;41.27509590136556;27.508529308966622;36.22804018701424;32.555631683814084;62.766841235318296;17.549001312352743;38.873983001488014;62.81625162216566;11.328473919494401;20.69639459980875;30.649317281205576;61.74882579341742;19.920974896953307;51.80344325944241;48.66760517640501;56.985165878370935;62.160774413365864;52.446890647593584;13.609444221742748;41.10080528031153;34.554457387506154;64.5906757566878;31.149529276570654;42.73542220896742;50.18935199200459;45.56983702933221;29.990713921219367;23.37582271808161;36.28283698321842;35.13963765835858;43.523939171413446;55.057492923499986;25.50026675154879;55.93218081356468;46.01152165883751;4.152431656624422;53.496941214897156;38.837438141392234;32.72372869639684;42.737916815891644;35.39329567570004;32.24720889473202;55.13604670091385;11.483688725232717;5.98525699477068;34.96881213352919;40.27145869141927;40.04588460966131;58.4359498444969;39.68502884922216;33.122329251794284;42.43643827828465;17.60016243736972;61.58979477397122;21.87615553307143;60.66697612325655;10.346581386469902;16.7554827165607;47.8296050589611;54.8614055435921;29.20916232459546;64.05362477979311;54.97877293308827;53.61402418673162;34.181132943210905;63.06030286109665;28.236536983071932;6.182560639349231;22.78839859962431;40.88160827297461;16.088992677592568;28.94029912578861;45.897556278880344;49.05419220018997;28.594534112130972;3.0951571300639014;49.61090924577033;6.97105974465051;32.265531892259034;34.01687326147248;49.265158581746185;35.591381031749016;39.01523875084417;23.576493717267947;24.003642420981663;53.512935056988674;16.36980368009926;32.058725421640496;61.75714254410613;59.701855541847266;21.56461634526757;37.22105220886413;39.07968139991579;5.094919676841853;46.54004771504871;54.95748249031213;50.222891895671374;48.66691387697653;34.135962988832404;39.213275907857856;11.545254579729542;13.989390760813748;6.204255313680398;34.744774714520645;56.15180494003318;37.80217767055984;28.76611511869881;60.11573293330127;15.896824979497353;54.75222475459807;24.314636325172643;19.913101287018996;53.27003571920328;17.004605995952804;1.3662081980391358;10.015130974696508;62.46188994672225;21.432936119006772;28.770347384273165;41.14033844174332;54.33222495100733;4.304829455656599;17.279962565934294;12.579894574358514;29.62395446662816;47.133656252297264;45.206081487998794;58.647129668208784;8.812657417901018;33.18578272568945;22.146963746431716;26.596754501340993;28.807805292692027;34.41353057445073;25.653974687539495;14.29731180932086;21.077688854178813;25.099250053501063;36.96438011506184;45.167422287994334;57.30535141893785;40.11322796323441;28.325701476312535;26.468523095367228;61.642247827815645;56.9372877328971;58.17671410886558;35.582250720707556;41.62454931247123;19.8075043182408;31.393465608899806;57.707300815987416;30.79759797165444;22.28140109850092;9.393376655920564;59.40770851922412;37.451519705659294;20.759153153535035;26.3674155650428;31.161789092571006;62.72300656988533;3.2709361970076287;40.31401339670703;24.902465696022063;15.790922639425865;58.27574961066871;60.27883920287016;20.75343073646251;46.18126177032288;33.35281881667978;30.91079657266904;34.54819939403725;42.9038678715084;46.15090447286004;60.826385730346495;51.11161575857403;22.773870275190795;12.820538970495928;10.413179816800566;41.65787428365755;42.280294836663266;37.84688824935949;15.813420237266635;22.2842523512771;48.76307724989963;38.98997075911894;18.22106079993693;42.30534609860625;33.33748276526051;34.74235915098724;56.860343611806705;31.4008885843355;41.83778324148019;41.38366632636794;27.270255343751927;58.46343056480874;38.9717753562073;29.60405048390035;24.29247587784526;48.01843438482224;24.91394102412879;16.747577356052876;9.233060163048611;38.16231889062653;41.26390740589299;48.95503155413147;24.81256946156765;25.378082721927118;40.36656940293261;24.183914153999464;30.848860193289944;30.011158510593344;25.09666650250454;59.309512105521335;21.700834819016166;27.584607602268058;58.099699357548644;57.355715673099866;25.2294543034429;32.00933481129279;31.632323279949702;38.288884222253984;24.449865709048574;51.89156626312828;14.97278006574312;4.611631851234383;12.232381939508935;60.753497378351;31.90334316440109;16.3293426779174;7.883773420242429;33.5647690595619;6.328638168843126;26.031324861024785;61.27065529719545;29.5904234929483;36.78603275435154;45.31654115956803;53.75613088219772;44.541605252576616;59.08186792139086;53.4118310472845;28.65018430974645;20.62283189396705;14.394239099655744;25.61814815148132;31.04357522411764;35.44379856038501;17.173968719996946;43.667962276225495;48.66665249251489;11.136431153856952;35.084450787892514;2.5039082075383154;31.95732329756312;20.673662853294193;28.234620516434312;23.51280634941998;7.615237165126461;25.823636248688185;58.064878607643884;38.20843102277083;12.834653595290343;5.511110194356425;14.968930468495197;42.31566280061436;55.59019589026682;25.922024516361866;40.65573556129475;16.742246887117442;23.16500368234596;17.281234862629567;52.342434059870904;50.70348547912312;17.491130503501886;29.588021967209322;16.508100876221373;27.937563883247368;34.74773290609292;19.642952111812072;14.413656409887441;6.146135779365163;37.58789401977839;27.349961784198577;20.066788033164215;10.096791986562854;20.902187422096986;57.20058634503278;6.40969528422793;6.663879691861876;30.196422862463454;41.0140373084615;6.821715039678458;22.266038206751308;28.79859857465674;31.584234265585966;6.333818518329845;30.124452360110848;25.64833335240059;58.245456868177605;59.48917572620241;25.575494440772435;28.260110043786696;32.243110673503175;15.39279868007413;36.926218984522485;61.038793003229536;53.66339499160542;54.23110689842735;23.507906986646212;16.578616663593504;40.41916255416214;23.428157308402415;57.29364861410469;15.710492451653764;4.8527148614023945;24.83361856866494;54.403776822553205;60.505058896274306;49.92022396169139;16.98806294983643;29.335572022448662;28.049653172409435;30.43430501416693;20.25600204188007;17.55373246877426;58.41991388103433;5.602866995612558;40.23000504673678;43.55726778406218;32.19957132241164;15.7318344027599;22.645158953413183;56.880712372373374;53.309202936007495;53.25392152861787;36.606325847615295;11.56101896691626;29.220569148854146;54.03184883139335;51.61396548857043;34.44473333901356;10.178416752698682;11.290593906005592;44.14511663559284;12.643875545937995;47.129422360658964;21.544996276203502;6.641203404189835;3.829805907019245;28.772872356740166;26.331662292665023;61.68918402476089;23.41066524158769;53.97027087922026;55.41996959204467;29.359893810024627;33.09436979183594;64.31550285451864;26.47559934728589;42.9245211245104;16.749424992662906;25.213807749205124;35.353921403694734;25.75085931074839;47.106420812047276;48.085299480689834;48.38332406610674;21.32112309051458;6.042269599671311;43.8094446955937;32.94410904065434;10.606007203122164;54.638672452385;32.853246433002866;52.287748051142295;40.29576791139518;54.59691957757547;21.6365856897063;31.010234093967696;21.697357723863238;3.6482769990687554;52.4859020768433;27.59327034007074;59.059523013587885;44.89046869755809;25.20709822912048;9.662262170478815;49.26926137612326;37.68060231781699;48.13103100503446;21.497713017343457;15.979327007755765;42.59218671089191;42.53347330145021;39.278400715682366;23.612177875484207;51.59314969790815;29.363522328775513;5.77479868714744;21.514694695207965;61.54311068027072;15.465974384088101;55.170971485224534;13.790001176201555;30.939928099304737;27.301214107216857;62.1442916856158;19.46353416079798;21.301184074640958;57.704706540944635;51.04940882148688;2.8196541181332884;49.93907182109205;13.123463534746671;48.81883234041851;47.2682011005179;21.162973348894077;19.77668965983335;21.813366285204587;49.43106284911308;53.24039112032651;48.16939258246141;32.75739523672211;26.723870928649628;11.78528747592203;12.201863249429035;26.3245028432157;37.780254015652396;2.4126682833542805;17.59469952861541;13.243047917834193;12.191621925355719;8.094884404432012;49.271928671304515;48.58541877964842;65.56459940147049;59.28657981717797;42.96746810556611;27.0608523588721;63.392801772267575;2.5123845887726493;6.019462722110198;56.760794066380974;18.13931347282437;20.056025716531884;39.47323946428979;43.91191293434202;68.27604641673476;34.440345505558206;15.457688033449632;7.22460848697113;21.337236497804728;14.04003273168605;55.580022905720995;36.69351480069524;43.19198877553826;29.08737164416516;22.326341164311632;20.9891814308851;8.024815813025727;26.63754992640347;61.988650613602196;30.052307451182045;25.33667450844081;62.41111157278078;48.826430815749944;60.47869797701566;58.48977061144469;38.08183074167815;41.80071762525172;43.415760787747324;49.41092315732894;34.920648125760785;61.085815101937484;23.853422020846086;25.43313754388223;30.248454014246974;36.71109251046152;46.51309418710125;39.87329311944002;33.33865089121597;46.80245879482826;56.67910121752144;28.121195547801367;22.058655127747688;21.653542641842172;45.963149494592706;49.96507410347697;16.166391153198074;7.765096782312935;51.09572406229256;17.131108271368557;66.0890735337712;37.07033004305737;15.341296804449236;43.3174456835581;18.241174723021704;37.288084524959835;35.155328650387126;30.510634074600407;46.33906403734078;23.61194855326359;58.87941381488377;32.0621040021157;23.324516790844754;26.886028849289392;33.72535650297616;61.356055639372194;37.20371500859648;43.68548408186638;32.12748021891093;8.625300647845402;41.469688715197556;32.719106476632746;47.05794410856893;39.30571885844226;18.81635548659669;19.518165981195494;55.18565019440239;10.221895288000924;42.15582728120726;21.788067284199645;34.870768424438175;53.245647779703354;1.9865721885097791;38.89081672103131;40.284882385381316;1.1801166658289022;61.46937231147004;38.9664101110112;31.807916463345045;5.82820623337345;49.63051415155988;31.313368405768163;4.455507834870378;3.0159101719231707;57.27416239734765;55.19803880633235;46.8195231532063;6.881757438439794;51.13818772980191;4.490971927981862;51.705969160793565;33.171702564617824;42.07086391339424;58.11951350458421;52.34700154470381;2.793347962394347;57.785661730948604;3.0998315570852584;36.86440271016189;19.605265015771277;39.42469890804569;39.03337901381605;27.441113111763148;20.732955405137265;19.811371998465635;56.977412659927545;34.73867024930785;20.477629729043493;17.301806794814794;5.48805824766212;10.161421643560292;42.02164187132909;32.177091720535365;9.444193571596958;48.54331722008501;49.854749427564414;46.778323793811865;46.5711378898343;35.602112446039264;48.46525533536698;22.25619600219249;22.22975537300462;24.33826351981249;31.408371666386124;29.97582180382653;29.21463620667873;60.554321956629444;57.88212596889311;42.58178504065771;22.592722301535233;18.22636706757744;21.338877216097174;23.03753401210081;41.72111500574972;24.517521018600814;55.016619367340155;16.020673244631798;26.429996857156805;3.412870155079935;11.184004635323088;35.66125745783972;18.866654344382237;46.07991727127452;57.556911807820164;30.888110032197815;38.82460694128257;31.725633232472376;46.23450632178354;54.40456108018817;5.646356720603367;27.591646716611237;35.817743968803086;16.147322891874804;6.846744986243514;12.11801220367356;52.89431292904505;40.832943256350895;22.602811247445352;24.492154742629246;66.87211579863205;17.454733057883608;29.765293136538997;61.42056185281443;20.296740780107307;52.96624948938844;53.80637870777266;5.824087177466232;28.049052874646407;15.081539519828404;15.906863781087129;37.44303676196007;18.054571980039075;18.317819952595364;35.40665385918211;65.50321848316233;26.1796690313985;26.349139054553213;26.575485543536814;51.615744193567174;54.9857284357797;22.656227980906518;39.93253471794527;21.564382733961864;50.20262986277753;48.18893841481767;37.672692156182556;14.550692238598852;34.67008519427141;4.5506330243700175;10.644355501116399;32.045506495504924;24.882656937804978;48.18121006891444;47.873133297685776;42.29310852220754;55.55965354212801;2.817730987334298;23.2349373003705;43.992312059121446;55.69044167258025;43.45162847210125;30.7575699141815;29.99932639218214;15.90210741865743;15.201227680281132;5.930224887347601;37.42487329711383;21.15045779544692;46.80765856394213;27.46889010696687;23.6318357837749;30.931908264089365;48.8658458201991;48.181057213696285;23.731256138655773;28.77294749698816;21.87167689003681;56.613828741689346;31.636787448470777;15.860086533965635;23.642190750656823;49.38836014185992;50.961829332662745;18.89241230276425;29.388661723554478;50.73191266257974;9.952666235986241;41.29510861177271;4.831448664722442;52.40002875331709;44.0959562108487;9.777491143468444;49.118371946041954;60.59331563459855;45.09089423912462;50.72232600526151;39.29246025677888;24.756162704596456;21.872350375926853;11.787197813911892;48.914930840116085;21.304488340140974;48.244834422575984;6.947753200594739;24.091161865970815;13.056033728206693;4.285496018405592;14.581709964627871;32.656388723427156;57.20886756670611;31.059628543110193;27.669723189709234;35.131827308819865;51.71286253396859;59.41407688673286;49.17547312792649;26.34109925324742;52.26963831787303;39.239328590677495;66.88526612187964;28.87418152617367;42.422276220498325;19.410587218927994;25.14484132080085;25.456327284894293;40.050546913847185;6.756246390864225;29.059938580660283;53.64819798175896;67.7207085324442;48.72146833509792;60.98179202956102;35.64698713580395;29.25673591671974;33.82102216921383;41.667838472866116;42.230313002528554;9.098503806297217;37.68428192113548;57.757366599845206;57.13521615798506;46.80756420659259;65.34335152494253;8.184365565697886;27.149517084692206;22.204711341689663;54.228050280582416;26.79481389357648;58.35402075892263;27.237295579401465;16.59020700562187;49.61946866342993;30.59130440055465;32.62755764513578;48.76194396188172;2.2497432311472187;42.64400597058981;50.29816407551856;32.65613054484075;13.891898677356153;33.141096965997626;23.59572994564631;60.01805917173675;59.17080516566265;28.838979933602587;47.71819665311526;13.793470505942839;57.163756125431924;45.568477334974276;12.629508876881452;15.34583614502839;58.137143391610586;28.414846834983955;5.840237118961467;29.35275206807796;11.513684636656462;54.842621648937964;21.18720603904924;8.245088767841878;36.497765761122125;61.92022612939471;37.207359813691085;22.90105646399348;16.134252854044167;29.74445307420998;52.124743784398454;5.4122678818461285;43.01511552704718;22.298346046786882;58.253542465817205;57.258613700570585;60.88670717906752;67.38131212979044;40.86981654859871;34.7323674774333;35.45220406933595;41.68306636064011;60.299459646117974;62.7388211227822;35.91644698754346;62.07835557620142;53.99757279145311;41.86038487240847;34.599849793465644;53.009404208473555;14.380819441185777;40.242541093257636;22.20505664127613;31.066472616392304;22.345825925171482;6.412895934538564;45.13358506297673;53.19541018536721;18.725410432874252;36.750068521455155;16.0775800694135;43.07888368786542;1.6783072876957361;44.724323649614774;14.319606954103493;51.41574640242064;6.721418605858139;25.083399408920357;61.77766053803279;51.052588909636064;20.926563854231325;30.324894634087176;28.6174844458075;12.0319278721551;38.37100725220018;48.52820729741456;5.970184071127905;57.91955353903209;48.43377528256662;21.17276428433383;38.79023952604306;32.37892295800911;62.6874377798114;53.240064467600476;22.35881598561875;24.90007015971837;33.79108756351165;52.65061562951764;7.889499273607741;27.716995519071393;27.87680402583297;26.724654867643434;23.090192577109924;43.174115347044236;48.79390410364561;24.99291171890067;9.727092893644325;40.490000461990455;58.932817382177745;63.10814286690332;46.2479770538421;31.305566501180788;24.81992325185564;48.99751275743621;36.296160366107294;9.983699817889182;43.929340079107334;22.80186691218507;27.221291135584913;60.73961278050345;37.62956949890334;3.0667817388327605;22.68497349679862;47.05906424015385;41.82335699948216;56.74622882224428;39.99807861657493;30.527688356214984;51.86129982740673;38.22440055614559;19.406703464820755;19.789941791084996;58.978025159100355;55.96418884729318;24.198196021393194;55.57177725076947;19.10825234901289;48.80111168112886;8.084866323710099;21.18462534700774;57.61999692211396;17.73855945233188;60.14426130930008;35.680550433545015;36.01134644866669;57.559223447858095;45.50433940126641;11.079185562380856;48.63613330531029;9.895443713615105;41.15301250380707;43.84397063682354;7.258356502181912;47.08942161435503;37.70253696908492;35.221752546411146;58.26068105819927;31.775145822780477;28.83284985548818;48.08480778749236;4.12308942614282;55.566877729123256;25.41304989690262;11.018269647655798;25.660912327705883;43.49248868809792;33.95907219282489;64.55249207986574;30.160483449463367;9.938149098234998;18.691581874399784;14.640182733109791;49.4171067759404;46.238244191594504;39.95472952094738;55.962932249006975;26.651392948874996;36.99470034299327;20.991186989058292;9.230655574312177;36.91995998396219;48.93006503889175;15.140492150763501;34.89273559629702;35.84259240740649;14.970290170641047;8.437365541952046;12.037379027085393;26.012799993412298;5.534153280659445;44.077285748572585;66.5758776613876;29.76586010760338;38.801376500372996;32.06738299376963;14.726105759004456;24.223309020886568;11.660452626832951;59.43411740167374;39.848007531917226;22.10535381556543;56.780470487783326;35.229083223798646;58.96216556755081;57.713778935342134;30.828110898008614;13.109182108291638;7.464666392255061;42.256065597632116;33.457362715291964;26.289002929749227;37.25031426935357;29.800501981144958;13.745426298722627;40.99951736849723;34.50955733179449;21.88898673551086;45.30743935370199;27.36474115370098;32.37228317556766;52.38960054211908;25.801083633930112;4.533997547258517;29.143505648754346;52.38424724503165;49.74833083388356;39.404143931916835;48.75746119418052;25.508283719429443;43.35502732916957;23.272708729122364;30.462146905921397;41.29576579051251;36.36745804524987;15.2373176927119;28.976458117351655;5.967583084706766;38.95713450103442;42.75104931836239;30.13069236715787;50.9251034303805;56.59948246143074;22.268381121227524;60.707190725459014;62.00432560792379;25.059061089993303;5.3850981697723865;32.91147133039328;30.815062137479842;58.20265179635321;28.287978958301522;42.02821460811203;20.843110329186754;40.77019976051757;4.3823924743572835;24.395239540396798;13.87844527102856;40.426346646127904;9.74595982143643;47.19775265289944;30.22431118806191;11.892263621547906;19.07108045236066;29.986736262497693;7.087885780076963;10.730196429637056;28.17437562708475;56.414278351967106;63.04572540033842;3.419088493171118;34.88648519020168;31.36304234667272;48.378177570007864;25.07256685142536;49.03952719152256;5.101450214080052;54.858437170557174;62.103451272263705;28.071178576927462;7.45766263774625;5.531018929353386;4.267951797331322;33.93706585839681;39.7522541422858;17.409259538456503;63.57970542083866;42.439310732062204;41.88109524809005;61.07290598713861;48.52813159029492;17.45688198666821;15.769361128236989;38.426550212862054;16.348259891270775;21.66999429603181;48.194535861674055;4.505957136061358;34.16447994527068;45.694219738886446;8.770551418316028;30.163095517116822;20.528834284812426;60.51938370844776;33.40043717036676;42.33828066667088;13.278636901693849;63.47010497830627;22.996987625119402;36.204684570994594;56.34195643562455;29.947033080183918;53.140868628041346;60.42702572306357;17.577603122073526;25.01884850254812;6.433560488665863;34.969942219102535;34.12080719584693;52.28357907984511;25.132736280884846;58.330229058258645;58.756320677334976;31.35355138609843;38.1866303027687;45.68151486570594;9.625462960846294;8.769481388387382;63.99372932969369;11.422756071073374;43.99653803986838;22.494953035984917;7.529403796383466;12.543455262542922;53.32546281343899;34.06512254772088;37.10943486310898;6.721170415953457;38.6910534663587;12.020270420835947;8.67403323431016;34.2300107517844;19.49307597492546;51.64747245357509;23.11438970224543;30.631036624449944;8.040778874798931;28.217086707271058;33.16517046477836;17.329694192755777;44.0126338569036;19.90355190883977;30.001091427912964;4.440665795032233;35.33623594863948;7.406120987829199;11.474854254233147;31.828348776789547;38.963569092096094;41.71501771870766;54.287894098750876;31.56091755622515;24.52205373032482;14.547557101084905;65.1534750263702;50.62417345052274;22.818313645542332;28.136837807348826;42.140497133699476;50.926031035620575;55.754921985049926;12.1089183736189;21.48733355330431;25.134126932158686;55.01632743007506;5.5552040799698545;38.84222323011093;32.365221355633146;22.801820458500472;4.2621502372899895;11.982088033355355;3.8388499344789055;32.990934021614315;44.44842338268762;54.35457012945667;48.25314610354708;10.382146182197422;7.733449455993238;48.92678190985422;32.80688663658159;18.455699708685227;9.926985537813623;54.81972268316146;26.55246790814156;46.71790144898961;27.578666138938157;54.823506354369435;57.93580421714608;4.3889047100740814;4.567393910233096;41.225454124487776;15.959827588114154;45.695845909087886;43.715750248539585;64.4680683292972;50.07868942900364;33.47380725862417;15.664525387052795;47.55773251093679;55.39769862207107;35.145672782645214;30.510584680621726;65.17909092113509;47.708994417576626;18.82869499772146;9.757248426826498;8.29799314809464;30.32402157775483;50.32183005501242;12.664439820781116;17.91365671570135;28.56713115879881;38.726462273043275;20.344756303327312;36.47850908014413;47.814520702021056;21.578841278931524;37.6974010877436;8.121552309064095;57.65769681829744;22.725658634858448;35.56516754087706;57.65512636659437;26.08495893693294;52.651118778854176;46.44380614989394;54.57393716263536;4.460814412918046;47.33726380164643;32.725750791166085;12.12953613413119;59.727113813387696;28.048365019676194;26.997809912564982;29.301652004556477;35.967250560796835;34.91297719167837;48.40886842833129;53.695447046141965;38.73582045956934;17.643018679053046;51.1452942755076;17.98588861034843;5.320410129696472;25.74848405518547;21.533209596024758;38.664044340995666;37.15984382535698;34.8022321344467;18.22804376156129;31.42318833784134;40.72353206277852;51.00095950928431;51.00178446183668;57.82470860746619;60.47901067040137;4.070498260204667;36.91414469488764;41.61228164230551;49.46804001096526;29.289010127683873;53.31287117339793;13.037152778123618;41.251329669422894;62.164788460256496;42.49458043393897;7.271658853757604;29.4457312777282;29.084721583341775;26.27980279854507;29.08882167356046;8.149123351755785;27.44687100738747;2.541475067077924;21.717223767035488;11.182392870262868;32.330104172991604;38.7661769031171;51.410686694837864;20.929566361028602;27.03451923870886;43.388005413185695;40.00517266634138;53.384226013260474;28.14236967130941;8.877140562200056;34.19705293353962;41.58195559228641;33.541274276809744;35.883296729876506;33.60480752389422;21.06477085520436;33.14696519541373;36.10331498970677;12.124464378169609;52.974134280001394;21.12542841961388;27.264802627885413;52.646793420101105;21.86540142065175;62.732702042784766;0.07092479780425075;4.240693670584829;42.99326910070942;18.726951936534597;63.255567093387185;34.47820080279322;4.812381697070167;31.925670103992164;42.68190102548612;47.1778072773343;37.55857881156155;42.25634499497982;27.004272280102104;21.139621594555145;48.17474082889858;41.89953361078063;13.977598302880882;56.00718337794527;54.434005390816246;55.1997726389812;29.17896731000875;10.330875742485041;55.57389887772402;49.11175325441343;49.2020324289617;31.704803837532573;33.72006850591411;27.434065813013994;60.22459989665269;11.706565724190282;61.757940963155114;14.959830548505812;53.88110203395979;40.65654376289925;30.873936060053246;23.638327808505995;56.16543544867353;27.22583451075777;13.259449748286752;17.399644605867817;18.026867930716996;33.186517410616474;36.46972035083569;47.07393884669743;26.602580136457373;14.647528025708807;17.260577768181122;63.71009789346059;42.30991424428173;54.573582180201136;9.675925898806065;35.8440207653316;45.15692801302047;33.73994885714015;41.05185911538773;6.029870196064649;1.951217391177291;42.7411028361836;7.67085136728727;19.19026023460191;25.86077182158581;8.141457127838274;48.60021994117877;22.96923461922929;37.48934181123915;1.275759342976182;60.11007962423538;24.35213906605486;4.710037513677;51.62948102386308;58.97261142497314;47.30886422696332;18.295758722155114;21.209686317051297;60.70379484323362;63.538457564484204;36.50980118815001;58.03074541091092;49.51483849055667;26.658696948056583;45.112893570309296;6.902787745363488;24.515444479688107;40.36378946727993;60.94930290543852;29.818356161907793;45.18590320449657;32.884725929701645;31.422545701546273;18.017362431588342;53.293830027502835;30.629565653005375;21.475572421879214;20.776888658800196;53.419347241350216;1.9591423799956824;21.250072697129628;57.45828370861106;51.162932396397366;11.585680089221272;56.08299552318605;17.677864359757194;50.262368894695605;36.22670846409012;21.972176086904124;51.31065862742827;38.33516754827814;30.014938899736812;31.89066527014881;51.15675732009047;60.39744740436679;7.273368080158848;13.116123637562216;2.629102162714493;10.83579130527473;23.697999526494694;42.361898790488226;15.302370120878638;51.87039014505411;27.29178263412849;36.6503023656855;25.65494371974511;61.6277388262102;1.9493497091923102;40.11171342486547;8.620844310413467;61.090449576602104;
35.114062201352326;0.0;18.07209923694787;26.59645423154686;2.4822829794427563;3.0833489826915104;16.056749505576807;11.111205245158507;12.850799703551624;24.56687920475505;26.318499629618895;21.430414064017018;18.94514704040319;14.479608251302164;30.92901057356852;29.574313234643352;19.211943100602056;23.983977826451056;20.302535383437966;33.23669205418072;39.76774183740769;28.56682986042656;15.649396971979595;18.358464677334048;14.829857237109128;4.149336125924012;13.452241245334111;36.149130155031216;16.019858434098303;20.629321923430005;36.31996133583173;28.56396210508223;33.22243094903227;2.9166884400400077;25.447925176273728;13.192859255165022;23.829975797491006;25.145059218397524;28.418392978393566;22.382306255868325;25.797672871629324;18.14643514275169;29.002254002216983;21.325040101486376;22.521262517068614;32.82459891609318;26.662555837898843;18.637356236024274;16.48536640529631;34.52628054847907;29.902231971352712;16.98489229359132;32.33439094670589;9.96435047068576;13.961457828036702;37.73203754918041;29.657078200770272;27.214500891540933;10.954197547374596;19.382818329139695;5.261236659708167;22.91746439588888;22.269203108848345;12.69135000718225;28.19068370588207;11.534714242370626;22.250741114027754;4.021230240052949;26.54085058207122;21.144593070328447;27.59586686087033;17.08665813494362;41.452201090412274;20.6534295790709;5.012487866884286;23.00453001959235;20.591218704860456;35.37063217093807;24.74786123685034;33.735786554404896;7.802105191388516;9.274210227155143;22.350389644338705;29.660597337258892;35.65249352359119;22.358527465838765;20.88459041946298;29.861718003142226;7.924241358848257;16.870255739305193;18.85378027189814;17.49277049201524;23.50311885881537;15.609562063131891;32.31336138200081;16.79401760796745;28.328258545915237;17.23014245849793;19.81490362853405;21.408014565119007;28.27152960009492;21.017707595861957;31.52758931798244;22.92530120616306;30.878729313532364;27.845861843097115;17.495910908822104;18.28727123575171;10.466247405391174;18.13547583975738;30.370257352053248;13.189504806721832;14.129721655236569;29.234605531209116;33.15908906843046;12.85929705632875;41.398528658093625;22.290379879664883;35.280136264934896;21.866810665746094;31.654197362967817;31.446166623657625;22.30695765938971;23.46262081134257;32.8486718344833;4.901652102154105;31.105835177362177;33.53651953806127;29.668189107435037;24.16146497123221;14.455514628727792;10.53446248443847;11.330583927633105;24.152988867698685;22.193817744647642;9.901323191096283;25.522885219003868;8.99518945860431;12.305280247213782;5.806473634672308;13.687527067124378;24.39043199077696;31.490147960368258;29.40303384292692;19.723982128841367;12.855213652290011;18.818452446436314;15.520702352067417;10.711595555779812;18.89026536936994;32.55086584102766;13.267453054351073;25.375263819044964;22.48004857902283;24.806188366577732;20.880052823033367;28.668405577303215;17.390770137886;19.470950863879736;20.816904841518905;18.033069544174516;11.281165255142998;23.147946016101564;15.808546850058061;24.51834042690421;2.9318231954106286;28.314500469305273;31.43763321586453;11.334964869300487;18.82311109215857;10.425714518907178;21.619019363290196;25.8698274887007;4.7104842257436035;10.936655842828493;15.861413556631621;20.70734219456475;17.89104477564734;28.767909575055587;26.925242032080167;34.55025681675243;16.88652998862166;30.831571528025343;28.314961955022547;23.564435377116553;23.624726983631128;9.794328809931754;28.468662372485813;12.109091358773453;30.49345639688617;7.3065094930858185;11.25221629618047;31.126106872757482;23.408412597711568;37.38621500251173;15.125480025327454;20.174810652279692;26.090567553605013;26.54410157612122;15.879607348468088;31.785923819410705;31.814578562382913;18.815558288875195;17.818245373934754;25.533848562472528;11.442062757710579;29.043632034426746;32.73525302484503;19.96197585051813;29.69242677627873;10.182827032333108;4.171194108137942;8.196771585625836;17.482632388986904;9.720396748920969;28.1174104094259;2.731165372261263;26.111102549979886;29.464594134871597;32.28681896219786;26.971349273650972;15.716919823206727;19.113765065577727;35.983717722471724;30.199673692807558;21.738053576950893;21.831053690332656;32.7254052199303;29.410868824099673;31.72912708867186;23.41693502359422;37.568887635321275;16.441358625343476;8.233421205257534;20.74830461978529;4.972122614299655;18.335296989699653;24.991125477442292;41.73057033994463;30.93181222024975;28.763764252681668;22.33127709496878;33.95357102020631;26.749659678357418;21.853192085860837;36.71399831009345;32.76457472969901;18.832456920745983;23.10088947495731;34.77225535065784;21.70548557190316;29.069879557852953;11.861014016982091;7.493457805276006;13.399387966647685;11.2747591487967;26.1974880846333;26.892854184111084;21.00367882873397;27.037333612583485;17.11711445135042;21.359846501769425;26.358351490367873;22.156912689082887;36.694430749327495;29.92599896897214;28.94429822819483;11.681659353696856;17.94220906755226;16.456150158395495;27.18000149598843;33.15537369849956;4.693394597301855;29.57554187897807;6.69913896240738;18.01425102052594;33.899300469831935;17.41279834867304;11.7369894480365;25.765500336010355;13.30699427804113;7.44429404410724;27.771287154557175;26.238977367164978;18.128278334777583;22.36508812613864;6.8402190286537605;12.719152039830208;36.09896204274181;26.427557979058456;32.29192064049289;6.565771113554427;5.0040739750177305;35.09877474801237;29.000310042719036;22.95453380106764;13.774107341816821;25.316075923353427;32.83162304699218;29.07287030363327;25.193264714560407;14.512101738571141;11.70588283656533;19.74477951237254;10.595945198115789;38.21345975574292;23.45085007046392;23.16259455756067;21.973117185552304;35.44916061682879;15.494739374968587;13.934126092733806;17.896477841898975;25.54393996243165;21.300649829116924;22.492885931080206;9.975129422508026;33.45040339190755;24.49831917448283;19.8997330440478;16.328035264960132;22.587006430078233;22.746474082171314;18.673013268719583;13.086184533331233;15.587493079089722;32.65645126775046;24.90777281905534;15.406092482245375;31.414920275479705;15.934774267735003;29.50336263638941;12.303110605597572;19.41864748497957;15.904079328868582;14.488895408194002;15.300361264071745;6.6903680369576985;16.191158459678704;30.21115031339972;32.13004126874855;34.549496684273294;35.31785658720448;31.439960985195814;28.33090792450692;16.41391663915949;24.74380904257761;30.809650626392404;10.568063640654447;33.71056125355701;18.755365334020176;10.763975649949225;20.843971827230032;23.36238623825087;28.54924854673277;34.25650177078693;27.777283798490753;13.462089341056393;32.83482563440727;22.708667710333835;33.25349827034218;24.766633609688363;22.975363535289443;36.40853077581513;31.242383608831645;22.131577772463693;6.385856869660747;25.35211206631641;31.621380950366415;12.153055806399523;29.083020295691625;8.42995700178133;16.15669189222026;14.459707668103167;26.46437512786122;17.46665095365427;23.48984751074816;22.793493956597505;20.63055327406711;10.587048996348587;25.399138887541344;24.148455679159305;20.102819742147762;19.818141907010695;34.57035080287265;22.013976098721006;16.206937713582168;10.4129367139439;14.886084652633356;10.460157560215665;29.382795381056845;18.174651719378907;19.979124840490464;29.907649451100607;22.582819490644717;17.20293355876607;26.038312650775566;29.26284277168782;2.2789303530165186;26.72299754868744;17.210382661602576;22.097238309870388;5.756631281597854;17.96276703925846;33.50351620397613;26.84845734189288;18.56775971006787;28.823867300571397;18.97626258194551;11.134007853394486;28.085116314154035;20.917693908577487;10.98050883976398;19.863032990036174;17.877571398500123;12.545812758474744;24.572684232248818;17.379277390125228;23.628661176553585;28.830524607543836;3.00295063108583;29.91197530561461;32.669133006246774;29.437654562793636;31.41327580333221;15.830914262754789;10.532298792053169;31.60801065443391;14.903935936778057;34.58430909824976;24.697947172853315;15.62474676212046;2.720016919890558;18.071168879604304;14.96203778553295;26.171639780659593;32.35283088104768;13.129166680523005;28.450340236269692;16.83072366288328;8.13092397576199;20.915434599302934;33.578356779156785;34.23992858890606;3.9655389333947944;33.76879544519358;22.476804578080113;6.753168762307428;27.920130687233254;31.078694309439715;15.248774859887975;10.249390280965478;7.500404239448454;15.278206553753165;23.192465992487097;24.804792138551118;32.08042508304529;29.554201842331395;28.899395728996264;6.477818329351716;15.866157910720096;1.6985796128798767;15.358471040251827;16.658746071621618;22.146165776688743;25.41373671014904;23.87372410213739;1.0384160431743932;32.97908285733234;23.563477675637113;34.71933444753139;10.31808182753022;20.400664157608055;9.186038403235848;13.350288905393754;15.6607761535786;21.487192699683533;31.076696805601834;20.16506225573299;14.03637658296461;21.94929911310014;23.910794599403474;19.38589842391279;29.156646657251816;16.433447692342305;26.524800999897405;13.699008172074688;34.67927031855343;14.48384674693293;15.46676531195209;12.571745907949117;10.748972102140634;26.032860710841007;23.736927457660506;3.4648407614618653;25.231951382046454;31.507612989443086;21.960986898346146;29.995134036073786;10.080949150826639;8.435451299491312;31.794768258295075;28.540062340841306;25.81092910383891;19.16558099623478;9.324461280874392;6.658915891279292;13.735128726682403;10.144588246496742;33.16317146705288;13.922508609388203;25.426164806512748;25.167581070356984;19.217996683534107;10.338627807634547;22.094572582296866;14.258012461987278;25.155794614719024;36.535856252098924;16.420167113781254;13.892197185317384;19.244790984943165;32.017979309099445;16.452053861719037;9.917150151141307;24.782965406270723;10.573563005311533;3.322224848789633;18.379059512915283;29.016262127673098;19.6212866313468;20.48739004432534;32.07306347343172;23.936400531357336;21.486297185533317;15.505454641500377;33.45761780357145;15.297976386597073;31.086237380287304;29.465907458316906;22.94046576826118;28.382628635603737;22.412919734056477;26.590553459957764;9.302064903767853;0.6168466714940938;31.857952315949824;4.3010605463871565;9.836828226893141;15.07796690283045;10.888727037308396;32.70651586561111;34.61852217560015;6.562666389365381;12.501477936999779;8.410463101784503;20.602933908280274;14.621281156383677;25.130832767315578;20.665702826047795;38.76900198514069;20.33926794833002;13.400899380149623;6.363331044274769;9.58082832528745;8.478409011039588;21.208260391044355;34.77953341200015;24.13228962518145;32.497436622541684;17.499953821827404;10.055490195672316;17.6921012931733;27.379392912220055;4.622715360314966;15.812352322622498;17.90540173951398;21.47365559361019;32.67987675056362;23.02598300042242;27.331559926088214;28.28803354184614;20.930290843256323;19.088332402091375;20.778290506585684;14.686121302217018;32.00071565459834;20.172489886884033;24.784402248981184;12.632641892380118;28.39346247998901;33.62709024669887;28.95282679354448;22.935207991404166;8.771627097732525;33.18590836664061;36.343847240241615;14.154831993887372;20.07796111890277;15.627398698643397;35.52412019246303;29.166217952609262;32.29770770665884;7.2224364157011856;18.71269168020621;14.215892402684025;4.085811629673035;8.77144400847937;13.13994757564091;11.35705739353125;19.876126718054476;22.268659119374313;11.826335634841117;28.89482913521587;27.254359182811097;18.584415222614695;5.326067848220355;5.186980186103005;36.2198553133578;25.739568412487717;20.475464071419697;15.10989142166229;16.735150718390408;17.526186817381166;7.9781294766008175;26.20382281835991;22.891980730941093;33.657113332822576;2.4064177242192946;21.65697245624667;3.6260654368205807;18.426983627099656;37.09487964125856;27.26965193092343;22.41736315314802;24.348680239040736;16.386299369658925;24.50335582824567;19.487325944622;34.61228259306272;35.72327969061011;28.602955712779277;13.789762455785267;9.410612521430087;23.376561428445598;23.116240479963192;31.50972771982786;29.655255988594778;22.780198335340874;18.14513442577578;18.11681273759467;27.565276413256168;26.555728158370602;33.127030268072616;10.464122564453888;16.86837793117509;8.561890020962734;8.43638185266365;6.56675196579897;10.880390225934363;31.770933081944968;35.26120993589068;35.15353023268882;19.48060487727909;27.130183720333033;35.149593052718686;6.976507350982802;36.45322226784707;25.019386726846676;28.632629246740226;27.956564694873194;35.40425216049188;13.49031876376458;8.987737359893572;34.71711386757901;15.826956590377048;33.42701637328026;17.569951342372093;13.557373623393273;30.85255172792309;32.16567511267215;24.335532248352393;14.476331224557791;30.463951581140638;20.831887084093758;28.71162981464625;37.839293302048446;24.204453768612723;15.773015608235221;32.6733068514013;32.180963382288205;37.86193557223428;15.447148334159527;11.411379664601803;3.0976901273091997;4.818405730064101;18.894802288848588;25.498138104473814;11.509990120040978;31.835309894711067;18.574167106834516;21.000610363847763;23.70585166946036;27.252802909533987;18.331857149163486;9.559441150701085;5.16460493013081;23.3010916782757;22.96330507607362;26.46866677458812;10.772953396650305;20.805763990082816;25.42073415621683;3.470254669748643;1.4922151850210204;35.58595700171544;12.846130569579502;6.845833582251519;24.413154843888268;10.52509096920169;24.685579709274325;25.49509811433115;14.41165480971659;18.523446483292908;17.085574877783454;10.545727391732278;19.152121529739905;26.20146278134804;7.544662318086977;13.662775581849084;15.560126326800608;13.724536646183175;9.762966165396403;19.963196972115835;13.374541340264706;19.437922642515;5.594726344944916;10.022774626357;28.390919571440953;21.10066206906421;28.442048435811078;24.545859488700323;24.760795915475295;22.11661500475637;3.9041914296433977;10.71989748796831;25.040452786036273;22.76340168847963;24.897969800315348;35.56410721154007;31.318549598387182;29.064439619470633;38.09441340211189;10.307140843857141;35.20171217733037;37.87197287363812;12.494623671138408;41.3751197348275;9.183869740464615;30.005428930340074;5.6461457487490465;7.529315994653641;18.356440056980116;21.05478408208984;26.22757774785897;25.657635793486275;22.48688468525685;12.260907692907754;22.499945107973144;25.878882759211933;13.065014425212645;17.26295504376166;1.7133860040839755;30.809418113107874;8.663111131823591;13.841328057193596;37.51389591174474;14.242327740819901;33.719771720386944;11.580698880416652;24.41259897169787;12.249677762630133;12.459775577010303;30.62996184251921;9.431163833230233;27.369747936352486;5.043675171980136;27.282186908778087;39.16403934295814;27.134761447087488;13.768997503048643;22.19359059105786;16.63599642618819;15.669554472825169;18.67438854280125;15.07091793359456;21.60198505833655;23.88744474042691;17.220802542015008;19.97438173828167;11.023858312959916;30.493060450011928;23.81094861037215;2.698256033575237;19.186181340579427;23.53193791208976;40.90376790862622;2.612719814952656;9.54697065948234;29.711883063813104;25.127024862973233;23.01450781438796;24.878577157028737;33.869427957639324;33.705451266558356;9.023914110953019;6.410076865467977;29.66911534972718;13.051817484017683;18.13027990488257;13.8535420294064;33.88926787359848;5.041585067213143;12.47253764933737;36.8615227423159;25.409877384969107;26.744046325813247;11.664155893970547;6.878114020320156;20.053922345484825;5.290403052224534;36.61556607654541;32.560840387302065;33.42848221537352;13.379131213290156;33.648764616065236;13.9640479202347;18.430376060888424;31.835952694321826;20.51455729267411;39.899962070625506;15.148010950184212;19.421097466274407;28.73078869341263;15.009927413794914;19.874123525680293;5.827070231267913;21.766214421927153;11.20303953744439;17.654542883286457;17.561983573414157;23.530919126203816;36.37797156347045;8.202452980735313;20.182986182568595;18.35937096219073;23.47650583607207;20.06405384575815;29.284017111524893;28.05598914393284;27.00327202491165;20.736613979683337;27.749796971874034;32.06445771571033;18.97457500529724;30.15755268203144;8.934190985340381;30.762324132877048;27.781661598902648;21.412112225123888;27.486546557042125;12.188092822199287;14.025324226131875;30.95536397706422;37.116156515113694;28.57311117004279;23.999185104487623;32.38262258953436;19.07527735502887;22.05182827778828;34.471857068486834;15.204337904069677;6.709193610798598;32.5222179027895;11.212546020393004;26.760121880087016;18.93679549416779;21.115759063727076;9.302921106338532;19.83027524610459;12.841592160986357;13.437608041387495;25.117029702388063;28.570652171996194;30.06230795609445;20.21428602777527;19.099591699005163;25.965794270912852;25.679143570183907;23.49391841217678;30.90437374950424;17.727318972813237;30.544081837356664;17.826551325501487;17.47518215822179;14.830066063935599;38.65223195438576;17.37706034104216;14.453376222297578;24.250255423129467;26.482453611609067;31.501677773399503;30.16193427783686;14.290174519127241;8.891718563516768;13.265924553376541;13.691567710743586;21.614260551140898;8.22015058418939;11.340709584887382;7.524117434725534;13.751233307406935;17.157571321926223;19.36108589469893;30.695624594631834;34.95987020547608;31.273520342698728;26.40470516801396;20.128899886526135;23.554212344178108;21.915720484638694;24.23390942876622;30.389347711118546;15.93124279688129;15.437944516644793;24.634425310691704;21.411580177846297;34.12627171346899;25.20916251554148;27.3985942692714;28.87957367233131;20.18089027360858;16.183833666800194;24.396248392433407;33.53011614456461;21.3544042040207;33.41134407169386;21.759381228242308;10.723077154972755;23.60521210001336;33.57824706773915;25.098377422840933;10.338521118890945;3.763580112783425;34.456517836149466;19.8699676116065;23.186845195912777;25.716137172768683;28.092868729910904;19.777848401183412;27.004555567924548;31.386864198697143;32.542666269864554;19.205157303582524;34.386043187832875;31.72809114281757;33.3574287648524;37.213210096861545;30.862961360691454;27.281205295270503;32.03008350850968;4.620929808806624;10.059527434341183;33.99041321945216;0.892675329285473;26.334844522331615;29.176502599802895;21.52211045677125;26.575856117280463;23.90765249079861;7.031667142503276;9.155512976611346;11.63739734295879;15.220476949283023;20.288819021028655;35.7411763064663;10.41573149081984;30.28002289591542;7.817605454841332;18.681930578403502;29.57355902275366;14.343434560082667;26.059707797388658;23.556161980282837;17.337809588425426;18.260049232619878;20.18733897933212;15.839946988038696;4.289359159093729;30.237791442421244;19.64742901456981;18.819493730070675;35.73985600409386;9.962616433311405;12.305130686536888;18.742966871679453;7.321642519486836;17.158055651157106;22.437102423179773;7.986522465506802;15.307920292797261;14.587086952824393;10.966892888071659;25.28188568060923;20.51854496964471;29.633378003637617;31.273346004092907;33.967445624253095;32.73661191122849;3.342728905743373;29.14907104612931;8.221217539017747;26.986217291836184;7.747133668395524;22.82968869108151;23.381878759918262;23.22881652608522;21.256672957344346;27.02030278841463;10.865640831316137;11.902631103110169;14.648755791652986;4.427862170097925;31.04264620172086;12.72536077560958;8.57394967750889;7.511844502848504;36.68477292301211;18.43284686348051;18.65307548405333;11.94493282449946;4.2156930033935875;31.596431610900094;22.81737775202741;26.61984560740463;25.37484803833417;7.072754846552517;21.580853492938605;15.639749916351288;28.130203633377363;33.50078744726385;11.496769186503679;11.097180076056707;36.03839332583119;26.99034213918874;17.89779108630201;13.822008678151066;35.86692413160594;21.113577375960492;11.144563837098538;39.56952170716773;35.76544641672991;26.025974304020583;25.312487527577712;25.378865456462098;35.20087656387875;16.033388024401937;35.331726625913426;32.418754669384555;9.843457141183649;8.41721343521916;36.612010957522926;19.276184463408857;37.527818617750626;26.988459739641286;34.8423180839272;2.5941274783548685;32.54858831377549;9.07010402504747;3.926430881080541;32.245644295536785;17.460919593639545;34.876983935300565;23.552733412598563;3.6459390669333636;16.350193704617293;26.43324293133807;39.80319131312018;36.11443573128493;10.95961178586054;20.574186076265665;37.352132880985316;13.568362310451395;15.343963536354737;23.163564035600448;13.005033952945137;13.033261965712569;14.783579262764501;24.851171155401712;13.66012154778221;25.05315399031446;9.053568236123711;9.051841245302814;23.285989619448053;34.62073384989484;34.764479279863586;9.021724861697184;19.673032982282436;17.792277323237176;21.338509863203278;15.936689121993007;9.552749645916128;30.192198183721654;27.784592682856406;34.763096211000224;9.236155087908422;32.03140453752892;26.851952868705272;5.096083902853809;22.09492134599884;13.128999420490185;33.899616862820785;37.37747065212744;12.075350779485001;14.311156807866787;16.457554343810404;22.74617834863414;30.165025154498213;35.56279933328952;10.754156108245366;18.966907286405444;38.08532024198518;36.0612337918353;25.509376023789702;7.844285660493644;17.33288047310217;18.173430809183348;32.533392625288826;17.95971869439621;5.525004931501473;38.70402112697778;30.7358519703673;18.1394495604352;24.664210220904877;30.295909466240285;7.136048023851284;27.037294811087136;22.531194311265114;5.2833676071313596;17.568326719824775;22.067576787235815;18.858794854907526;31.5546369626476;25.557627899435662;14.372345838504549;25.806971409458043;30.864232145770387;32.42885282473095;12.505809799682167;22.11327680672642;29.02897017310841;15.089250824783347;16.764733327252593;6.255585247143765;22.098813350966076;19.87748481295531;30.84184417735005;29.764074006180806;5.30787061740999;13.984853444777412;16.0055380718253;16.101014939364006;11.543615852070717;26.697416810369788;37.891741329412966;20.951085436394976;10.082180490739349;25.925786096992436;14.008886243074956;21.414842446099073;5.46284347716277;26.164082933332015;19.98241914391342;30.744605470514774;8.826579219383206;16.891209784129586;21.41222355202128;7.822937162245888;19.665299418288633;14.091788910851983;13.834439379341106;28.885910927192235;19.483791952463104;9.636805121955952;14.632324939273092;22.173425663468382;16.94339478389445;20.023417871740524;15.063809072699529;14.409486013322276;26.320176339012;18.34167632218444;9.647784302770928;23.33981440121842;30.622551268387067;8.107337474370166;39.85800094152437;20.461471525561233;13.917809396688172;34.98431976219016;14.750609743239242;27.55574824851449;17.6181872421015;23.79933352991034;18.190012439743292;16.31519884478442;13.362348957480295;27.92624248393224;15.876283269449221;35.35002708382109;23.98596443050565;31.81669967808356;13.307642774165958;22.653247617988164;36.77566358010462;20.86602890715382;22.64242532343571;29.54791562880991;6.679591076151343;23.24997526100274;15.24738418377959;30.646274533759325;30.364982840062837;19.32829052347462;18.849397221281833;17.214545543675527;20.814568163897096;33.11658694846727;18.35494888094777;9.734278112956114;27.98302617740572;26.422244360326815;19.013601214567323;5.752923686294813;33.89747949365372;7.058682511596489;18.87596116738019;33.25371470981459;13.870499268876152;26.804445477356104;7.910008976735565;10.120300396975093;16.45914151779527;14.654871357599049;7.869695617305807;38.281539243005625;7.705831835827789;25.613115030162113;23.148371448268065;12.659278594225091;31.92570136036973;28.67845600975885;19.64403873713708;15.634526717457781;19.2925507341458;22.62895763531932;33.25475417064259;20.26875399279712;22.303489809499844;21.595259137890388;4.853180068558356;12.418154524349871;25.42104372968499;35.68167343668313;24.518457231836162;30.943292721607698;2.4802308269888096;28.567981828161184;16.290314123715728;27.4374972081169;36.244614427702;25.811230701595672;25.77442802034656;17.771895360665134;21.603800998500915;23.20355132166649;11.00499115524933;34.24115087638193;20.010390814897978;23.182346008927155;7.700262076558171;39.20532223992299;11.718207219871955;25.20931264410677;22.43031719595209;28.588465322584604;27.144719840490744;14.928518053031045;33.38202476512242;2.1506573517361507;27.85881510655405;29.89548631892591;19.543116660560163;18.877433718886657;39.406243869998924;9.029017360776272;30.909875392950514;30.249095766548685;22.921520589735316;32.082590602123915;33.00271131373779;7.471732397842349;9.152622697196316;2.527110198413083;7.690360026453806;35.104421627925376;32.36587221612257;11.773055669929047;31.505166444764875;29.346345080332704;8.463681834932848;16.493086757514355;23.340895830989062;21.314143107240863;5.144166222000055;32.14463306248135;4.053694577947573;34.67567079456962;30.315956662588643;27.422887840824465;32.37011199655319;23.511094610183022;4.412416057183766;19.0537462143194;26.150303448269238;33.64261932808245;23.735415248133737;25.149336514359195;26.67539781110208;31.12997055479155;10.541434439366109;27.61109812737333;15.949010130206874;15.274315257936633;13.304010024904473;29.929305383442184;25.12884696870508;3.8255620845198766;29.80824111757521;32.452822968480675;25.68851528853823;13.736155535006336;31.591809541080675;6.601572235922897;19.76824143148798;28.187826364600177;27.814196891992754;28.977286830351176;10.350693779246345;9.85546473577078;25.877341319317342;27.3290659461575;13.71311671295591;29.854719477083858;12.370544211145992;13.539907596124895;24.321923157714068;21.010033334237836;20.680706174173565;30.67498167865386;25.824264460216718;33.41522765079333;29.762238660108604;23.366977399131507;4.4776480606300915;19.631760730950223;22.670776997215757;7.256069767081109;26.918359499778784;27.47042532000117;19.834701616660876;34.53088494616462;28.2693482881316;14.955170715096747;36.674601341597736;13.093026067731358;12.535948435311873;7.0803105789694145;23.59891155316675;18.878886101141006;24.8044691529638;24.550731464026082;3.7015563003095844;27.065354213753817;32.14684270328458;30.992529301870064;29.09967933382003;17.134227835994615;30.26499901461493;26.766950745669487;30.52196819140909;27.45165706879322;24.957430079212088;24.120873047017113;26.555506101531233;25.441282158508066;22.875117400480253;9.983202729116433;29.356154107612564;20.71252834645973;31.497937247003822;13.542915109740136;34.88580421304087;10.233940904319509;10.940966868125795;27.897471245323846;14.204035893428342;16.865933433623667;0.13199737254309576;32.16466367665131;19.795569401051008;22.22966985356969;19.186481165483606;39.05255105457903;29.949984545332185;18.43412934783455;24.9492730402494;15.89702727855445;13.083216715584562;14.407455089716589;32.420162417102446;9.814317665984207;27.023371709787863;25.230324148525273;22.057035921526317;24.922019746578076;28.91993776953533;6.3422558296478435;33.71152264251886;8.935805224956402;10.347641126070648;16.38944959809464;36.68302218527181;1.8676165018818012;26.98724153535921;32.575298111024765;4.735862435448758;6.488412393426648;20.308103272417434;27.613585928426417;24.481158477375672;23.536183547826255;33.4440897167981;26.080234264411313;32.39143180917921;36.76081378481286;10.482436595277514;20.199509171646966;26.394006570418167;16.94547417243187;25.260181955474984;28.78621730750505;7.06164997209778;19.126253359893138;23.50906320123641;0.5481561561809297;25.835028544338503;25.764915266767307;25.19247393102086;22.93805161244032;31.17442352734566;12.5694692623617;18.1325414200576;9.082693195018145;21.35370846037012;22.702286446054455;32.97052159271691;10.318808934518634;14.49875551132627;13.453096955930935;22.269760487031455;17.508601956336303;22.565250656007805;26.956817754653102;34.148112302379225;39.21623867178059;11.927405022681656;25.89404315823923;24.12004705415371;6.193344137509532;13.643399005477377;10.952650458108556;15.221660900881805;23.31281072476151;4.687575057688586;9.687066187225861;18.523575676711904;20.785049886854996;28.089123488228786;32.406905473749106;9.789343934246725;10.244646384006204;36.80153724180926;29.861381459901786;33.013338686322804;18.216937795856467;27.45298111846683;32.9777104481628;19.597720465313945;38.74254460475437;5.043333935571466;23.23997507484128;24.85013113391321;8.938535348704935;6.918949957891553;24.59235435593265;17.240657455360072;31.244490856327364;14.400972114788694;29.781598716720133;15.831867049099843;25.453121596554574;27.69989980205587;21.130726511286053;35.92219644445375;18.465237179234354;9.052736597680015;29.919369330746584;26.51446309214729;13.2201365700802;30.608192579549705;31.4148728045329;34.90970331221264;11.59864555863047;3.9793387454435685;14.101162860989973;15.28336056449097;23.357776922687208;30.476964654160152;20.835794911682626;27.8223745344718;12.440015336395001;27.800659162924266;38.81756974802092;34.510982180160035;14.791987376910457;24.5589157568203;21.852231639074695;30.77556192084539;8.505925249403168;6.984624499820841;36.761486099922315;14.220869307871554;17.737336184773554;21.959700281901167;9.273218825604072;29.998516333481543;18.001019447495782;29.534008526060468;33.852823539867025;3.318664420521495;18.26636242117572;27.639532670454702;6.005271784286649;15.677392355777021;32.72679931289083;5.546449179484842;25.936747176490513;27.113437854914412;29.187876586098255;12.468254704085878;23.318629980558313;25.66918260610328;23.519249934057957;19.3973521083958;29.34427841536961;21.53388249037463;21.131198744615414;31.2283239178385;5.5276830272998145;13.517132997562006;17.169761802955076;12.815494597057423;26.33631997661702;25.15294360541552;23.282221654550593;6.171818652314074;27.936610069218926;36.173152388866974;26.38566619880183;30.03135795573988;25.29699424095856;13.851509421048583;16.223884122107826;35.624788150366335;33.543792524399734;22.0522009141713;16.900468884536426;13.758672646859228;33.21990899116488;4.084902505926918;27.40907358697171;28.272993433277897;2.1302319232168823;26.267405136410286;17.228056795391893;27.328198847872507;8.688937706258782;33.00285556439341;12.518288259714701;7.059937511130847;31.72684233459703;17.3848112990284;19.372501945568118;6.306111958474112;39.35054691210116;20.55976352137354;28.888823920905974;26.11187995689049;3.307395977744795;9.164167637470499;19.569507266194737;29.930545034609924;4.52833165411165;23.476371459633107;26.53865076720622;31.19999380643318;16.498353908085413;23.922719213733995;8.390791734556075;7.213300202368399;26.86112624148951;31.169964160945256;23.373395191755222;21.116489055635185;27.714493726125397;30.393649557125443;35.45466925602468;11.784902819711458;16.79299098773601;24.44952700514808;32.6567438647125;24.687942199245114;32.48317685351823;10.638866398792436;16.813176179474322;19.46578300705796;14.990552169391659;31.248221538987462;30.087154267591686;28.76629385684746;23.090457242649027;18.136811365440945;32.23678821912515;25.048783107146047;19.284863611834147;14.773805451438202;7.667136068011399;21.187073293000804;24.88980058064563;31.422851928529802;38.32743217991621;19.818131097089214;20.630210492234706;27.240166175625227;15.165858188510265;31.91678226509694;19.16207312807867;8.930447240361929;22.61274338679665;17.527626616706897;23.80462736027313;0.04871836209012184;9.982183521553775;31.201371791534626;23.03512746616693;21.951296153361103;25.46965856943077;28.88259860133777;15.44922042007364;23.09809264865072;24.91495429191119;28.33636036503388;12.163437153197822;7.994641948310329;19.05917482467762;3.831346302093134;14.505136701365892;15.375392494455301;10.668264228178309;31.977916167648832;25.972957677252303;15.236181040213097;14.117218780513282;29.240061670541785;20.813689145929217;28.53388921731522;19.895479951761374;24.424647660405473;30.93536180563004;15.90388554471469;7.719476118554906;29.46099015786269;28.779227637376696;27.820625580709386;10.426911698012178;37.00649714226046;20.84925323040773;16.56423438559964;14.262447203932004;22.832890697755747;19.42271966785037;30.309157892398538;16.037212976534537;20.6033063553366;36.25924014482825;35.755492712063884;18.45481692490945;8.543095067229105;16.816632256508864;11.584615068327562;18.72781621055613;17.953026586613877;26.11804293030426;21.49648132047208;29.570743990084935;35.00391826925134;27.816744512814378;33.29310952525881;1.802664192581143;6.532942862146385;20.468672387756502;10.961018918899375;19.09916854167535;22.26164424935675;21.293000097335263;28.06541196294607;18.10878913242836;28.17240539887242;7.022499863653919;19.236852580006875;11.128942590265561;27.362100762957994;27.129171729177685;12.578994679926534;37.296167809223185;15.125226587959569;35.22817198399268;23.221353655882954;9.306943243112896;20.251874588151097;23.464164157842955;30.085267781310197;9.988980400374386;12.678013549635784;18.43356750782449;29.621962116955064;26.60317614333998;2.8776121299683086;13.332529514901546;5.283012292201502;19.773445810819695;8.54891824009565;32.07823123319676;1.982997651060262;19.982339388621238;23.66422956739791;18.356819367021963;14.0502042748505;13.215235529805067;20.789789396219426;25.501527154239373;31.789671704892513;35.166807812743734;39.27122823422211;24.11602718112292;26.512738691222793;30.819298984893617;6.130549628039063;32.54641766848437;20.7618463475215;26.066933820287762;19.5044802692419;6.539625999896725;17.575746127555377;14.829469008538476;23.73164849787084;18.72849939260281;7.162945254449388;29.94056212302048;35.054464540703634;24.14635351177653;22.14953194642984;23.64943773711935;36.293452102267054;30.507694628625103;14.116566202162762;19.51095834820144;7.469430908130349;4.656563904644885;9.40264881839366;25.809167226538204;23.45124221483501;28.967146045963393;31.95285191884456;25.288877044653375;8.379709371184546;21.587475311076123;17.34823673979725;27.94711834680031;20.627531991124787;26.613261695243743;25.804457456441014;27.168503287132054;14.244848360092652;3.0496056710155712;13.260673214849136;22.16482948299745;20.486327241564123;22.381105724861026;31.172998821963187;9.904644148319512;21.119072397455344;26.16036565583248;20.56830531549915;14.134684332640202;20.25180611268285;21.548855678288234;32.024293285798265;33.95560437210686;21.414320535495474;27.90089174149436;16.367414953696986;29.832538666796765;26.973923031500757;14.321997832086812;20.641658716570852;3.5236850266767807;35.11188537393309;26.43643933528766;13.276657612025017;39.0755063359188;18.07548372761491;25.325957298796798;12.218214564360824;19.658195053616975;31.336911757399747;36.69472603220179;30.132539282712198;15.551826486706847;30.95385597709916;18.95977806619057;14.275016780958424;15.978314513210949;28.219785196953016;12.922396765585821;5.61470351390914;26.858487899797616;6.014535479849221;10.191956668799047;21.589648967813616;16.38081231906701;31.16065644775883;32.405807194251274;23.688843500763436;13.763589459769678;26.95787897204907;19.84649828872123;33.998781786635014;23.472305254293442;25.718827653417417;17.51210004509739;29.364531002703746;20.997483733454462;23.034044535453063;27.85192724048113;9.292949344819004;15.122970050418294;20.62231456494552;5.012660744131354;18.701613522268904;12.69665514455166;22.171681415783226;36.25869296451818;27.968401474542926;23.214561306967347;33.14806042667005;25.632158817938723;16.664958123007573;18.818665424881065;26.896491103677022;18.662963306906573;11.601054537571448;12.04510470430574;10.315917983420878;34.55093293241554;35.75842259907345;13.405172591886668;28.948719316605217;29.843855911508136;
18.913899470838615;18.07209923694787;0.0;8.579192442438297;17.505985154549542;21.080080534106045;34.02930615910686;22.622748240001563;21.477364934167017;12.242051809758008;10.240362947937177;13.435297941317852;36.533497529938685;6.82165325394032;48.7189565981056;13.804440052952682;37.12520492923437;6.393343279780715;37.20187323340203;47.53991090490786;22.69748470695406;46.44801215371885;29.8633426340833;36.40415646399724;12.54513504685843;20.717439302913125;5.379716284177399;19.33499482795374;22.384252865990884;2.758780231738097;18.46357391708146;16.70029229725747;51.2945294795375;20.748332252667137;34.10257150896184;22.303530696015795;6.346946319663261;8.290327398409309;43.90586064880332;39.867758546119774;8.931822019787859;36.21743488753283;10.930919267802096;39.396072394487966;40.569114598057325;50.88927126796796;39.18920567532224;32.789956878717796;1.6078200920292807;16.881095109101704;12.405865630924733;33.51125517165674;16.687618824559014;16.62161749593318;11.231787884776091;19.70921773155506;44.681336765545055;10.894600320378121;16.338037787731093;21.094965426538696;19.164930370003596;12.358946138988049;13.80601699722988;25.682163810499656;12.893885994242934;20.031808729372017;40.176491909999385;22.08770878787518;40.311849003259105;39.19166915184098;37.09834764786354;34.90827425576861;25.15014120996429;8.112970133185271;17.757625290007496;23.37344172539856;34.46125105433423;17.378580063591585;10.058214397267305;18.945173565975512;14.192004062359999;21.876218986034523;40.05291634978974;47.41329594605407;50.41987403384204;40.260905708349995;7.112205536321345;47.93322152973103;20.713755690100562;6.551615698938662;30.799993028154713;13.598230033161219;15.7672146286862;13.680672877678102;49.50582398362446;34.0893085510958;43.07893201068786;6.1095342497238345;9.229204650657563;6.726743200366863;41.26381452377228;3.336461383582713;13.525398255956159;19.73888134986662;46.464001927081945;41.62977096182652;23.520371174308323;36.18108727579806;11.336847076360371;31.846074757663523;12.342906666144486;23.267913704559085;6.69678933029893;47.11409127476606;51.2226439694442;30.666142701955128;24.87708670817195;32.61784651893792;19.086449002626193;29.35937457166921;48.05738684335792;14.027634255769096;19.95226885160906;33.845324755513516;15.398414305037782;17.101014656011966;45.423900299961204;48.96447024282013;14.355079486626336;40.08968867555633;19.044390700426;16.756689174030665;21.032197310842925;6.083241582635099;16.414773808605684;18.159564593133293;39.91138715318325;15.755108330787662;11.284918305587635;16.01397454664204;30.924940858179603;15.648411444386944;14.762750754775066;16.658587178642055;37.70038536778251;9.111647779048521;16.151691677741532;32.813364320558314;27.061819076937073;5.343635039213926;50.29790552856026;11.157124731603558;37.400011259058076;4.974879426627499;12.840855537537278;19.8678528621259;46.700266316669;35.10436442569023;37.490743273333685;15.273416229829673;5.983361488299721;24.88297846289732;9.789381709967374;4.435377407040612;31.999450653216662;15.327652339061189;43.11840776976682;13.398729942098143;27.834847696717798;2.1101331487311827;7.735068450258997;25.548573939249806;7.9916539159917095;15.235729253882903;8.928102154905982;33.11000826253425;35.13320331831014;19.826555483719808;43.61888724053303;39.320172648778026;16.56562391118084;17.39727586071929;48.29672594858004;45.61356384004699;28.91821909058116;31.430362543203724;26.000052078166426;45.641334316754794;18.648152725290362;13.619394965725396;14.86253805533441;12.355128304528424;14.353295122841052;40.81567595292469;20.21347716667855;4.319262109991595;35.004376863729355;44.09935582624139;14.996419097281157;33.90548206510999;49.300279349373234;13.956748467842523;9.576104834657466;2.159539359629289;10.202203836336349;22.666718191085252;40.05224736017307;17.43590483624469;37.82065499249053;45.340795232125764;10.354031864320872;19.358307541244816;10.634153957767497;25.056382485825946;23.04378954608735;43.356565305168935;20.416775067223533;37.27967150828338;46.609077694810786;49.45521227422019;45.02758167909345;28.401787265426684;24.377569406390002;19.03034045393341;48.26409801731188;11.952904102608027;10.065888712110961;17.213933835416945;40.74062269029711;49.77025241918533;9.342010910262163;21.5534292041201;22.56060943023038;10.483139927218826;31.557189876769748;15.33540731102012;29.79344792680937;42.46203711026317;25.027775052196652;13.770408117037254;14.406124182700129;8.860011684795444;17.406072111149278;13.584801902845975;11.930603223660077;18.670315687838663;50.65239451766291;1.0554525725054762;8.193885032042987;49.57875030416975;17.473120989126066;17.428115950896224;29.00264045010136;25.488736097407035;31.137183232740554;11.072459777707873;38.91368824516033;43.95915220680937;35.92601723971233;44.695137476093265;31.743507234751352;38.35156234498443;10.745193537559775;40.03840121163287;18.636282574170878;45.489795592655156;16.217256996203293;9.965515135645523;9.792280029964907;3.4455637499978273;11.350660381260692;15.330207725883344;14.433199803955809;47.1166661837104;18.072342088036066;34.275145223129726;17.720700982951804;26.23321722044005;17.159752844099593;42.549864297658786;25.64606067294146;21.72019823213158;45.840469588408375;40.74246609011474;34.45581216981949;17.960070209047302;11.899997619171897;27.430093794207806;50.87997795410864;16.539326258736004;14.243531329082888;11.617068348154579;18.667579878626242;49.04267713843986;45.40930697550589;33.05364725282065;5.37375755224043;35.617513047218196;46.46770831903699;46.63313972872831;7.485100308351366;23.301681581489273;27.11879147077271;33.243125994447894;15.266690498306481;20.645665232124074;6.944127780880663;13.205793952579052;39.4960011196245;20.59212715425418;14.624265955683144;17.11157444205533;21.01188461835393;34.59183703390066;28.0468124913428;36.296336719759616;12.697555380430133;48.14837185659557;41.74840938732333;2.2470123145160668;32.33696135996853;26.888104690482326;39.217860976538404;17.483491331046256;31.119396830023813;2.5019610697515153;18.22718508775486;15.080196593343436;14.683151410646117;48.39897401301352;29.680441959225924;12.567612725183833;7.007067811140192;10.285916922129005;30.57976408728938;16.5757897374673;3.7132002730425615;13.470790513365626;33.424930776018066;41.08334190694671;14.16139625947957;19.829570279234385;17.942378974870362;44.5463370433268;15.838246057515157;34.08219734513671;6.9736115413227955;16.742359470776975;25.05944464281187;48.078322546078134;36.826311677600415;28.434223038254462;11.597601912599462;18.182669081540148;39.24061641744232;16.185417814428135;11.220145442773388;11.329168270345342;15.00323320493981;40.78060645307249;45.79101744395523;42.202269816121984;34.59731842271009;18.56930196373285;49.313656178700384;27.147929097753977;11.693515234480675;43.37400577697983;44.08345946570645;30.023761237239626;17.424223975781235;26.218416789743642;17.397999233773643;3.781136806723894;9.010172578579619;12.81936937514846;5.855242213428818;36.885947624312884;6.44937232749674;21.63201218986693;39.28261590382661;35.95138566595537;26.430486898996946;26.482945374835985;16.89314709314668;9.120204817270062;14.490609891232408;20.494500132036357;32.957981590727;28.03897910199242;46.80846772400464;36.24102573154468;5.515926048253079;46.969270062311544;7.885707958673856;6.198669396418932;9.214703057500902;11.882185138657675;20.09091964100615;43.76414472048534;34.98591381645787;22.07961314356298;18.831815966656297;28.344488044177936;15.647682112073788;44.77090396783805;36.56480341601058;44.145644104320944;37.04747221948375;20.98012725925959;46.15263210120869;31.477307016837557;11.546595820520047;2.599751412256051;1.5208016262161905;14.822774442570983;41.25036679970128;35.15027856083485;41.03164848644645;16.18242410166527;20.38366578039502;11.94263762908114;14.717826212859473;40.86429823761181;46.18269235739636;9.289784804360538;27.20780520121767;16.7431328853419;3.1733549423276886;46.98712123586884;42.73286415015754;6.902509548928336;19.448407387693837;0.8904473441736862;3.1875453829961358;43.80402185278814;14.283202828365406;12.989281250156175;10.400906180941996;15.849255568099556;18.40142894561877;2.8434370442225587;15.539287889637174;50.00261420137734;22.01740802045518;16.377514604339375;23.244363999060905;19.055398812109527;45.14518626048834;14.182243881986546;20.067015519654955;13.40989570579335;10.709394340438728;8.721394467154056;41.25624623796905;16.123738223349015;14.418974070954942;13.41027740155312;10.905479136269541;11.659885401226017;30.50761825221214;16.422000201369855;13.202611840329089;6.015849915867218;27.269895016203368;11.366261032790238;40.82684422025097;17.53786699422393;49.77792385443204;36.594963224895295;18.383589979396223;18.870533859950665;13.418670099380558;10.011078546207058;26.929995474681302;27.631351457793816;5.477874230704247;46.28899938163635;38.03401370735898;7.231830032834862;39.886377320104266;38.477192524005766;32.250093128460115;47.22532731793538;34.02400584426859;40.237881204710085;27.192848892437333;17.389408106524723;9.99780263147835;6.887378434977146;27.46745664711758;24.27646125603345;15.475089939811491;10.276211307866657;16.51224701651407;43.23266022608295;46.88671509688623;22.99445008807635;47.44752022948559;27.942728469327854;22.97677840358723;46.047364479484884;12.752577361668541;40.89007776784812;29.852929201032328;23.796310531539458;20.052074002959237;31.025531051531523;18.94372675320725;15.848661778952055;30.684990179203222;12.371740363942978;43.18048307309734;34.105092902156414;23.76996875314423;35.167388820386;14.465977542020742;40.05879403468644;49.818677104779006;1.694269871310622;31.053655155533132;36.81631096966261;14.212234285006154;29.28143676034876;26.647158910973268;34.02476074043481;15.058801794653608;20.19603597521943;14.810805077314383;47.045322939238716;11.991553320184693;30.234759666761686;49.22869812883749;9.979148732897356;5.948597797291315;12.239503764679734;49.620816388287466;7.394992879734028;43.37065918792988;40.79795658673839;40.99042558078768;46.413703285106145;39.02179152816602;16.8522309905634;26.122815745011348;17.45866108192857;49.679806366204616;13.777168314706566;24.206298572553496;32.64887452458326;28.960779438046842;20.289726018556866;18.77278082907019;21.570255087260456;16.26850903987873;26.200453144520534;38.67472474017779;16.104361721464045;42.164616720624714;34.70166113040669;21.920882033513447;38.16681385715118;26.602476059813583;18.28107164680342;24.264966942280257;16.58175934871811;26.17718295568385;47.10660212454972;7.496749237283589;18.55957601831517;25.981280207957916;21.477085305547845;29.54614691319483;44.56907425523242;22.64302622708351;23.679842761653433;31.170593501028076;14.558382540917139;49.09435765889064;19.827562953071862;45.27272781615475;10.37394281605816;12.882618248339094;34.891933708772264;38.82597032946465;19.781641627699358;49.621251909828246;38.189207225344994;40.91306032966443;15.327943807672533;46.42252316507061;20.04143962452882;12.984800794350212;8.85205177836831;22.297045716008135;15.525563985720717;22.32853641943945;31.241493448878014;36.061431685735805;10.212502332731455;20.32382354806202;41.16102189958126;14.607694727791555;18.257292247805704;25.975652439140394;32.106071192668736;19.974395950316527;20.281791382472466;5.059683497630334;9.756443023247076;37.83192093013548;4.264391059315231;20.571990648990322;46.72776900808758;44.94647854254216;15.556421363163514;21.76649695461689;22.90663533811263;18.76967190026321;37.636678202896;38.54660635508581;32.77983284329868;34.01258837084516;25.395519160338466;20.593142463858406;14.688113346787864;12.371415714501138;19.83539124029458;18.5594208037974;39.7265275603344;19.98899731985629;21.863591542744768;50.89076038230185;19.18275641541363;39.99915575907298;11.048565655716267;10.475331143579938;40.590316200498364;1.9319375510413295;18.85099829407586;17.68644059119834;46.64586141854372;5.600650119966026;10.091884946041823;33.193612875883936;40.27271629960991;16.417933835020076;12.360001993519925;6.758776109267368;12.017498198172982;34.00759786343807;37.831458334300045;44.11888807357148;15.165501770126724;14.273920873384634;14.429735916016291;10.808784498186855;15.011449489078673;15.818593260516218;12.659110003891186;13.875410114531292;18.58826772419387;19.843419798532125;28.43765985025525;37.578647380204565;48.42341446410262;24.39506546523984;22.144459745229277;13.019833707898355;46.5029362425927;44.26913959193645;49.00197946010831;24.305502696350544;23.09569632823019;17.760430461329115;22.332723855392555;47.689425189668135;12.93283752873569;4.638724264141603;12.893340083491662;47.812230830121386;31.41205545729228;7.734739690808764;16.808761072692835;25.18376614085146;46.77143738339477;22.060595465906093;33.12660047534346;6.3497716198391565;14.978761892080454;47.28248764018311;51.391177572324345;10.413174084120843;29.476708064745406;17.365865268786546;13.326373167633612;26.454298191566117;35.385664826120795;28.074725269732998;48.26366807459616;36.154766321733824;18.871173999809916;12.222579917904133;9.476626839585782;30.9005889687825;26.909384084617223;19.613930555840213;5.301192881521496;8.504350376114783;39.27101932786423;20.104806202978235;3.278317473816348;34.986884045617806;17.5273399350333;17.274119219883758;48.43199816641857;20.58042868162953;24.881936131616044;33.89341309136396;14.706053499141772;42.70218583998815;33.00025101237309;10.969274045179827;18.15235938332882;33.90801322894208;7.682881627164597;2.6699513692748775;9.745273043839404;19.530832901749765;28.334447183606226;33.39103486681992;14.4836323566909;9.776739713041733;30.91893015039584;13.26851527938818;24.101019941908326;14.328002367543949;8.995076048353955;45.54644216979101;18.042431372762948;16.05486942322536;42.51778191809643;42.46871045411906;21.687505175148885;16.095915412085194;12.71947006576302;32.327104689390346;9.979114426299658;40.11799365176961;17.67318855468883;16.35704405339364;18.504213452986857;51.75316078810768;19.581919708184408;17.497361895715535;20.064604544135555;14.707244697003802;24.720956947064952;10.618558812771417;47.32396512863697;12.501338145935504;22.38448774240938;33.11939330780487;38.74319470589451;36.73774112434327;43.60802626955316;39.501440453032444;9.745202630869294;6.878487627835352;16.67901101509099;6.709238587281666;13.074088622450247;18.948832036695034;13.454118744299604;26.669620664198725;31.88463081521591;19.453916777812108;24.320272940542406;18.309892214051956;20.344401648025308;20.069353350575472;9.32433451810628;5.624846357416365;17.359353865722632;10.603672577442477;44.41315637251694;20.050885152818562;17.034998574724984;21.930846263884295;9.260928270325316;29.041978786028757;40.109774676117624;7.769843012834036;28.927561449035284;3.7769730619826385;13.753035833971376;14.376335366743865;39.79542073808889;35.10521491282011;12.44893574997688;10.680053161822922;12.989272182138862;13.3228650730236;18.674122943075155;2.486644228861732;5.489314215294283;23.99829010905672;20.684650401058477;13.916666836054938;13.32121443164249;9.188477547151582;7.565485297147648;42.49652192115826;20.128772448545767;15.996986758600393;17.109981046050745;24.45417787368772;12.482314850950868;5.778770036060156;21.694098323830666;21.32569118390398;20.114150235564843;13.161152467163443;6.793536181699502;49.82738063728857;43.469742087623914;13.638514050092208;9.349879448868654;13.687358153089223;8.67123341190667;18.588109412862366;51.07808859560592;45.146413044000205;45.90912092042111;12.230558890090123;16.055769637310615;27.93617312686648;6.028397672489142;46.612480966439186;10.6260317944927;23.30912877554281;15.829857979771663;37.33803396067602;46.21482298239088;31.96240257646315;11.563688995999174;12.430921156183983;23.534674150186245;18.71242648756575;12.968263958126455;5.994225209736904;41.490631381568754;18.841919871847598;21.66881404312682;33.01032379399928;14.47883437124148;15.087318607391913;6.415743003954435;44.99633730351821;42.54868255863627;41.95228422071243;28.879709726221876;16.632231061068406;19.445715900349388;36.79977597278112;42.7753439017206;21.129707042620854;18.981813364680118;16.471424009749292;33.992735997908234;9.414479230243634;30.197189578208764;9.217045858775005;17.165979396489274;21.862300924211105;16.864059544977685;12.243992863593347;48.96043447064976;17.80834594819431;39.468647313714186;47.08924975858579;10.884202319376584;18.824335138142047;50.0635207416773;7.755854662539051;36.070158163405935;9.116818776349653;9.47469245072225;16.48554448931344;20.415438965851102;30.876753570937474;29.958051531290028;38.35136965695848;12.817463469912674;13.083104913821705;33.17798443149919;25.428828811516528;8.528441545987581;41.903852151551796;27.951977529547268;43.53326437895865;29.726086617258915;44.55163690260354;14.856004503732379;13.104999321538545;3.248023709341924;22.55781669582089;34.88580361244333;8.90436605817504;42.246719698711864;37.07563288841687;17.019250280865293;18.058415855552852;31.40835033224079;23.66236657890229;31.300139021031654;5.829833392642205;3.555448670090052;26.230994931846574;27.968979891945544;24.151820954117856;12.864530342540286;35.228463399652746;12.248013623288866;16.286235320892718;18.453067545906077;48.22733648678074;18.041809350543847;37.96861403073806;13.178164681661151;25.69332699439436;13.106552905118138;47.89029978241512;3.8345306384422475;2.667501325696374;42.4856636877897;37.791480898465394;18.88824296396857;39.25328749245385;17.370409135766934;40.5718611429415;35.15939444131581;2.2579882923012087;8.192355927593848;17.31265222390144;36.94110935047969;45.37692720113917;36.478311202565564;20.579908442555578;12.280965155197604;15.510446790478;7.293193364675503;7.980241003281591;21.46072218432687;17.619028571693388;1.8028069843344618;11.865274086416955;14.617234978979441;14.280744382050552;36.0105552636671;39.45390907328379;49.458455464487066;47.96795737058683;32.15430626947356;20.057809952808526;49.21572604575555;16.698138401298415;19.646320275666596;45.81486419919247;10.296982868944822;15.414899821718599;22.691114754805344;25.5753355740464;52.060787645938035;17.632551619072228;8.515132851353282;12.000260604646892;6.504026291001426;8.5483045489184;41.26791669697018;18.0622429666097;27.079208805851497;10.173485732645831;3.4286004288922842;16.654820842289595;17.853747551399994;8.134881057883035;47.76331068049348;16.15268038237645;8.129946238347756;47.405477313891424;32.41291048706385;44.1292319871987;41.48559405878023;28.061727481908466;30.953833849468513;32.92712456196668;33.73159419544233;16.730032407392503;47.401221906548464;7.268149998417505;19.39272850101101;22.49330395387355;23.432155781827184;28.211001338817084;29.971726648803287;14.659441470078667;33.32503477402313;40.504592050576406;13.557534535756796;12.480348349650638;3.5022206389588098;28.952627698406815;39.30570432293589;11.404541459974094;16.23849734349651;43.08831362195991;16.46165511463995;50.71053306280877;20.8200499078845;11.40469826114849;25.8427030274002;10.042288103179153;18.589207799396025;29.08788560984913;26.30764737222617;36.21305467322751;8.196480002803474;44.50819252816283;13.148204532896372;6.9249382420928605;17.57056667861169;18.38004909792703;48.009486446435794;25.120685283422098;26.28255399397793;13.4715803825409;18.75716058173354;30.833399711395607;15.042107067596085;29.668299193928835;22.20962597827543;14.64065384885246;17.747028163922018;42.693348005508916;11.716200764188736;24.678261922387712;18.53617995175175;16.348615308518756;42.55580532967533;17.022496417405492;25.726683873193906;21.415948002611344;20.01901624976857;45.05446858568398;28.94284826025471;13.090942055638154;18.277624806524205;36.91583791334735;12.400115784344305;23.20005527191178;20.501782264887154;43.263566893486285;41.95170600623016;37.60744508700844;17.44453694306747;33.53135769553648;17.979789263100862;44.027197552126054;20.480874409628797;26.167617066378348;49.6284110676075;37.06087337275968;21.640225350281696;44.06509123942616;17.804044975389964;19.200960882908024;15.745365701887355;20.68158828455594;21.886783771413455;18.65598598230746;13.354332573589929;17.905236287846147;41.48771034372978;16.697235473138015;11.450532080830627;9.140676135250276;22.74345034427628;18.074525410442188;27.482690442356198;15.215485386423863;19.37331703066885;30.693036964847416;33.415680786901056;36.43024360577965;30.846235504503685;24.08747390605405;32.69331844556855;21.576169268098;4.513301569287343;11.595449098203066;18.398549438620233;16.88315501743229;25.357494694106727;49.734832721899046;48.506015110217064;24.217770547243454;6.058551320322627;9.820054714400694;17.940672789437933;4.283899018482247;23.10429312401664;15.668415872891599;43.261024168411;17.03208628373734;11.895554507835255;15.526232486069855;8.959367243216901;20.443534797311735;5.238838015617981;30.73380767822281;47.8720819687919;23.93188835603157;25.95547889540259;13.079739247678479;32.65244124104967;40.07530748373175;13.357618763854473;21.169799693110573;23.122298000078867;6.147203733722896;20.438462829267433;17.992694746181726;40.95892131506151;25.236906487817564;4.410788587980376;18.049263258954547;50.60219696927903;8.138263621196325;13.708299078563076;52.41572519913824;14.331749291991333;36.15893788772471;40.937323412670445;13.321327940203687;12.068146524009043;9.17945715610719;14.08531180548814;21.90941863044544;2.8145311567626554;15.938270934495709;27.034830443053718;49.61354179741794;13.188312719240287;16.807807501915974;13.624196893205932;43.15172493104339;45.76650952813052;8.137626932803936;31.772260697185317;13.326980444705981;32.691348382069705;33.80997036047442;19.20852009942663;4.435060789432569;27.09042625655919;15.50601433159152;18.232434632740446;16.98694972930241;14.821402098154234;33.36682212807945;33.283168980704005;27.931649992135196;42.91310963011847;21.44405350190637;19.21530849366954;27.98214328004629;42.52971826547882;29.83928728284585;14.346635099708797;14.148331151381932;18.124045475053958;7.463555258577658;13.559769578308197;18.622567378872695;2.3652379789469786;35.5398884056612;11.908506456375964;7.066750756427142;20.913563727548972;31.753014596973184;40.219999693679576;18.437880780789914;15.892055767502697;3.446257849274319;40.24481934799176;23.188447720872343;9.819054455607713;14.35649423707023;31.524589994434763;40.3902095011114;0.4131976435529133;16.62016481520336;38.68145107795557;18.710923928679392;25.620238026758273;23.722569656102188;37.84929843646458;30.162029730558114;16.953942892531455;32.81138929759044;45.424687758470995;32.613181096991674;38.92251654113441;29.308341729578054;6.382214614084755;8.17145735038211;9.873752334175162;33.58725076853138;18.73066452373328;37.68296375762061;14.17047740177923;13.055661421242466;10.396137196515701;21.789947492842668;4.976744190842508;27.313250634983426;45.30041587739094;12.685247302594759;12.785867469510398;16.53717656728354;43.08812568451078;46.77967222597812;35.716815447747194;20.1831252243657;35.06157977304332;30.64349356489772;51.159332964350185;21.902072362388314;27.07668139141271;11.465688891499031;13.135570616273778;19.559947526523924;22.086008133622595;16.169703639630235;11.158132594148926;36.90985802785581;51.310197728199626;31.90577139168923;44.87333005718887;16.890162769227963;10.420136070593445;24.569922170252788;29.074576732391257;25.871959729000295;20.359900198880307;19.006931152605834;43.180350879415165;41.19145657822314;30.668351389164812;49.908733762917635;15.25876926667956;10.35701547344783;3.2924822189271885;37.24865882418682;11.727606244566665;47.91445911465562;21.90782355629712;14.513602445061613;37.1682637416307;14.59163248411939;21.390500592083615;38.72066212641136;20.15631717763497;34.711450542061506;42.479245810594804;15.647793203886804;10.590536041402416;14.824017916309932;13.0066737482462;50.376114160677425;43.74764516476408;15.152084082197591;34.13173942086634;9.107821707785625;41.24308318708606;29.07258503846865;16.197025081743167;4.682981995148713;41.097159636337246;13.753822693501862;21.889762291738617;17.970904640879034;7.6530984845430154;40.04026470735891;12.773152666544574;12.573882500218525;25.715939646453695;49.65214792541019;20.215193520693536;12.977223250518835;12.316332714003916;12.66756016805955;36.71278630950393;22.258783541811525;26.93203407723335;15.25503084999945;46.18684940656739;40.99329277153488;48.4355960716757;51.06851822066137;22.556411560289515;21.47720652544194;17.671905462324585;25.560126534927544;49.882897168801605;49.38230691564369;23.69594525180585;48.58455945240739;43.59803996946098;23.489284687808063;25.164244767278067;39.81277293771447;4.778489646898329;22.88073177852588;16.26699071595865;14.38402603549839;18.469766085697305;16.206902260136204;37.714103533124415;44.797209366865076;17.747099634425965;18.58147300638152;6.642934613352841;35.8362398856764;17.78822936636381;35.53793124675483;15.792137523097821;40.82027467959872;13.618429070310313;7.583274393453866;45.68018784664141;33.44018407445705;2.8707841894596795;19.902583854457067;17.667528713078063;7.3753293946214376;20.64931988259907;40.90177590271658;18.504449298987474;43.2872224194153;30.330550134954088;15.406763785522154;20.361829297839762;15.100056682197078;46.24799552881394;42.38288805844684;13.645146327726682;9.95796164597591;21.026410358132;41.03540569239024;11.214442194593767;8.910350696997021;17.194031876091145;7.817275070220798;11.73779894154967;34.925493503625134;36.42179611270053;20.43721168684991;18.635289807910272;34.1083265650425;48.285291313534955;47.72022290901788;36.23242303853078;13.703529668152571;19.494197049192227;37.40705129771828;21.88245225666557;9.379224087633672;37.039757500991925;6.3878459081354055;20.23707498691091;45.98059584559479;26.532982352639177;19.708717462316294;5.101901180035534;28.88706048426676;25.150295153688962;41.46132609561656;30.122368019871185;15.819805683094314;39.91496872468499;21.658879200438864;10.59350454394451;15.436738540626326;46.945660672888195;44.451544255241686;16.8989566366301;44.89612084571122;10.178151549069911;41.431902807118135;13.049985475874362;20.89323061180223;42.07775086400771;9.421323716049562;43.469722463483755;29.457857455642664;22.903951008367976;45.356321145921065;34.433160438468754;13.428366074210748;31.02088394107439;16.849185323780613;22.39403929498091;25.27101281413038;12.58393358223772;31.81327519351065;27.559488767413047;18.149750835326973;47.26615101678225;24.996109808116863;24.404983593671236;35.0791217657483;22.37903861365087;44.721911078016404;8.073123430293792;12.060225044911725;7.222072168290786;29.39623291461926;23.549278457851948;50.070480458244056;17.572969631828013;9.466479341264039;8.469427486926415;4.3599099667099575;38.81865660441754;39.14201491874986;23.9794881266644;46.96076803794972;9.153341643979942;18.09684679920531;12.325437181338787;18.705546828013034;19.936395863278854;39.63611938359351;14.782115243537339;16.610300222167886;17.263703346342243;8.11373055466379;10.560565560394455;7.003803781448029;23.279445601812093;19.32868437423687;36.38796760131413;50.46335967995544;22.99294706614631;19.925533577672702;14.980549122090322;17.483623214217197;16.761188222355912;7.612824355990462;45.84146257284646;24.28553931722288;5.128604227129991;41.404513423943115;18.01286890722578;43.71307381584709;43.264665263930134;16.24832389130535;11.161344546150428;17.890912759966916;28.41639151323938;15.566060892563385;11.241027478594656;29.641827716326702;25.390629650166918;15.0092362150836;26.55587224249863;24.020616656922726;8.634603074642905;35.11991676410407;9.594303438726566;27.07466509589619;41.48204200498412;19.334143084524964;22.3689035738243;17.89876700660346;40.90811986745269;38.57580891964981;23.59935857770522;31.300620439965332;12.496924192168699;30.388589487872913;21.119305081133184;13.979682508120783;22.61475005823031;27.5167725963143;3.7679040573606493;16.679632449461497;14.907578768631929;20.128096680182207;24.146501294828457;23.184942279729732;42.24648700506975;46.90805158014118;15.928129499174538;45.37589453920353;49.44989979121893;19.66914053831555;21.465637452928;17.818949590217187;15.241353274196342;42.77769112024139;14.71506085891204;24.65401118611217;8.997062569321086;29.785984900121985;14.592397037484158;5.495000831534263;11.827106621501358;28.859114486830173;10.806071923430764;39.040972683980385;13.769094436098435;17.851414552165775;12.4395231694827;11.242139322702428;12.549373043480857;14.372786487145072;9.325456299094586;45.50383721033035;48.88658956994547;19.889041628834253;15.98151259765575;15.091971633854628;32.146707704039876;16.208400130720673;37.7909715871639;15.411055334144697;38.875131004972495;45.894469812786944;17.149417800075526;11.571124277381786;21.515536800467533;19.84054240950615;15.319315235051441;32.97121357585356;4.123288248901492;48.60821895306957;26.375771094177043;24.158016549601953;51.17540781838278;32.27166573691989;4.656908506616591;13.151473544972006;19.619100295766405;12.465982385033898;15.075156127963274;40.570528978204045;16.54712973000325;18.345989017930084;33.28924506151988;14.21017005934449;14.970324858691564;2.5096488247567783;48.64518996115149;18.5667439112714;35.28183542129559;9.050155139363424;47.259899496157594;9.52340756830635;30.048089948191908;42.66239030602954;26.009682242276124;37.37437770478391;46.58217744582092;3.817242945597075;20.79607998692018;13.775591234315172;20.02968194651377;15.341679071790692;34.752915222018295;13.99886101878297;43.86163877198281;43.13894966190629;26.818279111023624;19.779749777175738;38.30196111249656;18.161434474762757;10.559675990150124;48.08898082739407;7.747151185813834;30.072239918454887;3.7427231860426255;17.79056575426717;15.499208494463987;39.20456116389748;24.9957606840692;25.563645348038065;19.644957218898444;22.087621867444156;9.35869614457783;15.082757105139462;16.63830484394799;9.867337144243605;35.298362940633595;12.654159107654237;11.892766411640153;15.124007352589826;9.316269800636404;14.528779430092351;14.373538070513389;31.864698675770963;2.9933709751171835;14.976173990337134;22.642898721722368;27.92882270498031;11.74902957047827;14.496200559028038;14.860279620473989;24.69278864144019;31.56650053465676;44.062130057537075;15.891327950582728;22.163455598491346;8.568679576252727;49.25877060760056;34.53270021277193;9.682301148252545;9.964094571300054;24.435263672092283;40.65780788583293;45.48051789687006;10.258204213826481;17.871027212258824;14.091147929074838;44.68498406452114;17.90498057539307;19.929558002763276;14.202185053948842;21.654345293803598;17.893376504769886;12.856847297117655;15.57404059004189;20.73946348368197;31.832572982662363;37.44949446124364;32.764723304383374;13.202659626625806;12.487760369641226;40.57189655191694;27.681081834012264;10.95856455332431;14.20407488277573;41.62768705866895;9.619997962332295;31.984369585281637;11.876676354213807;39.15370763366742;42.736751884323084;14.668068680255882;21.2022044898222;31.387385231926082;2.962774838739879;37.94159121506451;30.574085759243548;49.68847827507945;36.062113055358125;20.28251974769979;13.932516729907016;33.917571813646944;41.1314213862105;18.09015420610492;11.63768068248337;49.26224339408322;36.888576967191405;16.291415393718502;10.919846202853217;11.373611288981994;21.228410890361943;38.338378980969956;7.014133137006992;11.258730707420227;17.470600688690173;20.06955712600012;14.743428556332786;20.59277306683508;32.286072641998466;2.824388384738803;18.796928540777554;19.092757912236973;43.37858297306618;13.350015555933398;16.813653170307056;45.33453476240006;10.043842146335509;42.462491934670844;34.55119940853269;41.15458130202262;15.587269631904391;32.91779675709152;14.012864732893933;11.390422196839006;45.954020000636895;15.922187669917195;8.387924398190794;22.966957439401927;28.515013443083383;25.431510126067927;32.285425662873664;39.83035738930249;29.583606019846492;13.093105993145024;33.74233266713927;2.874150958183009;18.76895875178622;20.569194700275048;15.392231319250925;19.93714549295783;27.160004219899232;15.89723571488222;0.7078981090703385;23.6283361233349;34.40898918815248;37.81491829738651;42.13392682331684;48.607276394536065;45.581885530493544;16.150637488947794;19.814297663947922;24.144815775931434;36.484773657592015;17.401211304037822;37.15715717643417;6.507406701448847;32.167230525970616;46.131130541319216;31.309008571009027;11.652747506897173;11.381123046838312;22.64259920699281;7.627149579347282;16.293991019624897;12.32620884031765;16.583271499448315;21.388652284401754;3.0329232213247126;17.157216383134795;27.439602548679908;24.622489731252248;37.30069366462757;8.00456488397353;16.888857421162104;27.683527245860724;27.042348888632166;36.38502818139373;17.18612116741185;10.069107878341383;18.196342179294852;28.37456111698621;18.584288468212954;27.86509627701738;14.786203324693487;15.794764593261286;16.135236947451826;28.129056073570297;6.815500320788769;36.421730015768276;7.497083788908482;16.872543834919348;38.15256045486528;10.413402840251544;49.016689330375144;18.97865796394144;22.687754919219344;34.70894558943298;9.767755951430189;48.54702364766676;15.94982624971808;18.03866268911676;15.070620587643731;35.55613821384518;34.75761212421063;22.532399540927678;30.893189144811995;17.82324838823842;19.84847539215303;34.881697277907335;24.05188552746131;11.999557202171957;47.70660347009017;40.92954031042188;39.96734724154593;25.56717231341542;18.248194930683095;45.02928181241881;31.27697896240005;35.829930096607676;13.084176284363618;18.47735522516436;13.902460166930714;43.87906936934178;9.164081938902019;46.78082073651245;14.143300917311343;41.323530402394816;22.11337264697413;25.44431687882625;16.524450521282247;43.90510050953032;22.146879556129882;16.60982452255278;8.522897226825085;10.143831818796134;14.51003009003448;18.61060857605698;31.18724302037653;22.74583609058227;7.220223846508315;4.686101481734813;48.93396740523474;23.70637663860119;39.040223107073786;12.60262983086341;28.276748962369012;30.852729529543762;26.65771473534196;32.17646712430674;18.065918582215488;18.343972588442263;33.14794336822932;13.431436294994542;8.653977538423389;16.07542047137397;11.508609620750189;32.36896851188516;18.737159273071114;21.17143703397591;18.537433853576943;44.44261341684798;13.401065798754445;22.09095251128945;35.99127414447319;43.32153302776763;29.712144594523757;1.8231023169926477;15.197146732156332;50.95931130480426;48.1049468245996;26.046074591363066;46.48026454902977;35.68004874986211;7.885684992937627;31.788102101233218;12.676459787566403;13.242406554378807;22.607304401409902;44.92189323350435;14.423664621083777;28.188187079640347;26.845020774695726;22.68597012967337;14.008146652303527;44.86838584466479;26.579878520091686;8.02270858191452;11.124416944219995;37.78603064980606;17.369235242752257;8.226079874048402;43.140384244688775;35.44796193991609;11.296160464062485;38.73871296572873;5.631993768415308;40.82321035133128;17.36758598636702;3.175010055835261;37.470124289111624;20.205046187962214;23.01466958518359;13.052061613604906;38.26418992357673;50.569457154586175;12.903752763592468;5.824321642032476;16.511118977737436;13.097253821375935;15.968294236027786;31.58602272898261;18.409945152134387;36.482618218927904;8.41432251898218;24.38201337496874;11.906615891760088;50.196883409006546;20.11351025942535;27.4630418724816;11.32377112119253;47.152726879501685;
14.136334782648708;26.59645423154686;8.579192442438297;0.0;26.08517229546526;29.62717369005194;42.59387466124327;30.779524812008535;29.28897841514047;11.669252475242423;8.525466730545103;15.6588820502958;45.10988820889379;13.602055112280558;57.298110564148935;10.894258223221161;45.69821411712227;4.832820205615853;45.72604268906796;55.56133786992376;16.247922107773366;55.02520896672697;38.125030111919955;44.9493648851529;19.470828404234314;29.29424397523927;13.38188638741989;13.598177095966797;29.67206174341268;6.391379433786598;10.836609052171283;17.03915438060724;59.80424390098962;29.209607811630143;41.1222690947406;30.128097301693895;5.153859195400799;4.357457279156525;52.192311004480956;48.43718404398851;6.635640262461355;44.738479836715406;2.633038580846063;47.900933121802126;49.03887453233676;59.37418872580629;46.952119306071324;40.985344990964904;10.186806396687903;9.889977260305152;6.651779275073558;42.01230696327704;10.871091492534902;23.778171340406654;17.338400890525158;11.555869826125361;52.876183527023656;6.040279841839033;24.21045901331484;27.33358992855224;27.23699687116485;13.262641903520716;15.550454049719422;33.894284590781325;8.650260991823332;26.977062233278385;48.749223876519224;30.59929459577486;48.31266414310421;47.73659546794145;44.21113762564204;43.26687560887514;19.535551329519652;10.219484458208017;25.835151471218236;28.839339993630766;42.57926714514731;8.799458328297668;10.4054142359507;13.64903375299716;21.92978673294574;30.194644705240012;48.63148876594119;55.99204112121379;58.51534813612808;48.83567707658863;10.61657586322214;56.45009375115665;29.101869051694543;13.070058237577966;38.67204798905334;18.059348622326898;17.202415835532133;18.996296858538887;58.03781017047678;42.65338807453487;51.23648406928933;11.348310429088595;12.088840892818963;7.96413435935224;49.08710804551734;5.644173215819358;5.743261157683109;24.4451273088011;54.75078836922099;49.61367144979202;30.616463989717737;44.75535648017587;19.466558319889586;39.99086948805831;3.7738480909365792;31.180728964582208;13.716986808574053;55.69145318711865;59.75528163692368;39.04007249976855;19.013147924551006;40.09673581727329;14.29018397592566;36.34393865585223;56.47863680256868;6.198401866062098;24.959410885804903;41.28898068153006;7.397154130026817;25.626767590509065;53.47049186923388;57.20568176936217;9.550054405390338;48.47515075311564;26.34788218746938;23.775518659543202;29.048053685788474;2.6089723816514225;20.72868257306542;25.36732492526512;48.036876315808556;23.14446300685728;18.0398353665573;24.499518986053854;39.49119293287216;18.552383221869505;10.011330147832055;16.245849065113234;46.26572023916635;16.037089393730415;21.88582649845356;41.00796277866506;35.58867931681633;9.423962208725989;58.87627291413277;17.5574058616112;45.09580265472865;4.4608759007574;14.467776330910146;25.403774834423935;55.25324303330667;43.683539511268236;46.046160107027774;20.03264217526448;10.632719553955553;33.194729938343656;11.742845913811811;11.413277571710896;38.82314700450474;23.79769758080907;51.285719269432896;4.843029768453366;35.90591136257665;8.475848226553635;16.313230475775807;31.890831231693948;1.207591143424214;23.45161156693565;16.6885721011039;41.288249418010494;43.33264415763365;26.330024906270975;51.79029088726723;47.05172809468417;8.650100714289525;23.92262557157881;56.85854170707002;54.16214452092955;35.36746430013167;38.36965789385801;34.057405738939615;54.17647342806038;25.342968972970343;6.7612599230952934;23.249801841315893;19.346110450359348;9.630151417616663;49.37897491327637;13.807192285008911;12.40112148903458;43.2699668202856;52.65942420154622;13.881886708153289;42.36608684531067;57.86561020155939;6.722318011270101;14.75246060707016;9.4729668060089;9.633079650736907;30.78368953984712;47.446670981205784;14.124479780429583;46.184104857125305;53.646124016801444;18.64144734313982;27.574975740944087;19.183697731591888;32.366372350516784;30.68864055269168;51.602678004583915;28.86260346170315;44.78835724029882;55.139495616957284;57.984337249684685;53.50307470639301;36.478630166909156;31.201867377353405;13.110689801512873;56.79574792500208;15.591952955177403;11.340308852668137;11.453195933482878;48.195092331179346;58.31942280546788;8.80378167517615;16.64644829341392;29.775773293078014;19.040965604497853;39.18047404973719;23.879694026711093;37.61223359636986;51.02852724582752;18.922096642063316;8.432656599637802;13.085096783519242;11.31365093447886;12.377599106594113;13.822009870180409;15.488977579043087;10.453517629466132;59.2297159340878;7.987484337927759;9.587213211132092;57.68918278053263;22.23094161016491;15.423377620367695;37.568213333781756;34.043379945160446;39.71590179748653;19.055160719435868;46.722796388187206;52.48506371556623;44.19414976632406;53.27135539905789;40.02775041731275;46.88187623565026;9.454954290171228;48.40579056513114;10.11061820042391;53.778965451175594;15.950312051239843;17.971139420446857;15.454388556299135;11.139583774398453;9.407277295476456;8.03044107912748;22.735648099210845;55.68522242749014;25.90010164749649;42.74296121248911;13.183084590146358;33.72138832820795;23.876085380749632;51.04476245003276;33.771932970255456;29.63537544819845;54.33701292731257;48.8790673800753;42.93011131750032;22.522952438352792;20.1939118283288;35.80225959239519;58.974810943915216;16.20545768470485;6.138871321531336;20.07670655102784;26.758327453703814;56.969280563941375;53.84131514090956;40.464254663703834;13.184991680217584;42.97825100902069;54.354832113659675;55.20326746240097;4.180598321495251;30.992573154331318;34.97054512805596;41.322389138085235;22.272654768365058;13.513490653531669;5.271321480715572;16.193586905197133;48.06785083410596;17.180315524542518;21.377438805875386;24.404288972581735;27.668631448382424;41.688882953470454;34.934161448455384;44.36921908415825;20.816782253843883;56.24785936753154;50.29732442641101;6.720917840509803;40.790332479491674;33.20792630385144;47.684668394380004;23.437941335447928;39.58996228190264;11.022324702717109;15.741393802994983;17.46308838629981;21.465946965319123;56.90611872548703;37.8801424883159;8.102504369718288;14.851069292521894;15.142971324728501;38.8903629812407;23.70460455434044;11.491126670455305;21.52212727643865;41.595329902937166;48.41732707279652;6.4752534716264005;14.45801812681163;9.887094389538976;52.340938673789594;13.577548344964976;42.387353402687204;2.2804631686399253;12.66874336877462;32.808534151571024;56.108330971316605;45.33201910313248;37.013164965492344;15.742328310541781;22.331533694877646;46.580102305822756;7.815934273243714;5.759890503229059;17.63169040895477;6.533548663288431;49.28991745489699;53.4333951678221;50.76640112024419;42.284469407681264;10.052020103462363;57.83140828630084;33.647840425858135;20.23920408091049;51.93007025468444;51.737084094607596;38.42382315538194;17.727661538999087;34.793019081235194;24.13696113503313;12.146591217562538;2.811535659472513;17.2554312340161;3.4902764054904885;45.00086157567258;8.57375401511323;28.942611573913716;47.32122119751014;43.63765696839556;33.33765078803678;33.4691952907564;8.543823130548036;10.036103016874398;19.579926747726603;27.73619150134456;41.470021148718374;36.36422009597483;55.367924666506354;44.77070392580123;9.842612213932014;55.48906870798017;9.775467951919145;12.584299509567705;6.7959512042114945;4.493259773493616;28.649979255604272;52.28752330260168;43.325851927262924;27.59851116628811;27.32265946213043;36.02303774717698;7.144746233213804;53.3449584577662;45.12576284188844;52.40046749842496;45.56762857767673;28.105124944369276;54.645126176477405;39.05203202432986;18.727471364636752;7.498429130112582;8.761878109563865;21.26632336809571;49.73574183153399;43.729162725460085;49.594414116626616;15.997421635243773;28.793218250742626;3.3787876154754537;7.051105044478271;48.339011168144715;54.314229627771915;15.978773845587709;35.332636681238505;14.124164747286013;11.711097320660507;54.577364053734826;51.28403166308591;14.009566802091198;28.027162754315967;8.76785183905123;11.762073603342959;52.379388727190296;5.838120222722048;20.40435610140914;1.8929657978606629;20.769388052157407;26.696759610625108;5.770575556565818;7.432307755499403;58.302313238948905;30.55415718055577;8.388196561007817;28.866495377560653;27.485519757797565;53.68676655777044;7.169832357756042;27.280719111314234;21.443737843000633;19.151321578073766;14.559031096777677;49.7888352235378;18.9185408325062;6.18345711700337;7.763501137736435;2.3304108806309163;20.225553469389517;38.814907288925696;24.964618057699035;18.621177883564215;12.76301805548387;33.78910211014979;9.473343020163087;49.34675343852763;26.095101113140768;58.25594453816566;44.516601105995235;13.501739907067805;26.018394500947032;18.088057914181324;18.505513021201928;35.17861368741296;35.62293723867647;8.068231893325745;54.506885971841186;46.401471575585376;14.114868620655324;48.28263891440606;46.65343597669376;40.24332239518608;55.720058175932586;42.30263571027234;48.22827264607289;35.42282176191953;9.462469879285512;17.154830335687343;13.07035297308367;35.85908110094312;32.599214323451775;17.210703878910532;9.741857950926837;25.086460602534228;51.6614306882861;55.132176492347945;28.741058738724483;56.008828143325324;36.35086085747831;31.429872604645347;54.07352154518348;7.876017679147248;49.129692802142614;37.521937781159416;31.612082193037082;27.964086620989708;39.23923090999526;26.13480205932036;9.72811190010242;38.76174811295817;13.235394476115719;51.73924156490573;42.39159633771266;31.383078673395758;43.12789019285428;20.323323964880206;48.27585448121189;57.58239727151889;10.186977858720644;39.23119350131664;45.39195880509742;5.790698734218621;37.353100507678356;35.19997956508194;41.1938421294484;22.993480599452106;28.775191024507095;18.942015404677417;55.599437496070486;16.887224543144207;37.69214782266376;57.7565701462274;11.2063677604369;7.052272096380528;17.608540671234547;57.995474816250805;14.561405041709776;50.9955354350743;48.25157666827305;49.53393686218259;54.966954260935545;47.50681028489167;18.743769434769867;34.68259852873355;25.980713400812952;58.25893301183704;22.295408906695023;31.978401418959454;40.931095362451835;37.47632237795134;16.93800450492673;12.38489491012368;30.08512082223505;22.73981407226732;34.59904789622938;47.18358289576311;23.174424742880117;50.69047194461538;42.84344406703973;15.858556704242165;46.74492916223244;34.811607958210104;26.726279389304807;32.09507577766074;24.070899488547767;32.75090100484581;54.67626936271695;6.918877724109633;16.51377791765112;33.416312020378015;28.88411418291689;37.44568759491098;53.10771150102363;31.130858877925327;31.163462060319354;39.259685604315756;18.862331993145396;57.51383425277537;24.51088785057692;53.84497394927895;3.7960270513853733;17.182589836093126;43.298686864172176;47.370521171793605;27.095489099850987;58.19405934770643;46.63651509096896;49.323587213756916;21.743770420186497;54.86946208408047;15.710920717703273;10.084604205537772;8.705287801686422;30.037716763021322;7.239789983469622;17.252972139061086;39.79835018116982;44.482631087036744;15.652076900941823;16.57161791363622;48.76281768460171;7.795959744967286;26.635331291444277;33.1437540235343;40.504271712373956;28.5450753022947;27.842338332494023;13.467492093208815;17.867714828464887;46.40045813596982;4.330607154190683;28.482895932507095;55.30662826638852;53.523935003120435;21.310000894278623;30.335904760197234;31.479525562015034;12.004629492555651;45.29877864256975;47.0522603847499;41.09386159356109;42.57568516152386;32.74321402808034;28.32211500300868;15.959072736444337;15.319877604935389;17.63645956131464;27.138397364850988;48.226713114803395;28.29977349238342;28.49280494471724;58.76390224799473;21.52817605991294;48.573692677296656;10.181618845146037;16.861564639028757;48.996489196621106;7.5696769725743875;14.6699057839718;9.522117632119635;55.193838064679696;13.828995519903298;18.07417175071467;40.53419147258352;48.81513596392523;13.611721307174731;5.03192471809588;7.938307861425326;16.062608954458064;42.43301607743728;45.10957125516356;52.690430623656816;7.422287537508722;21.350754178985717;20.71839063291402;19.303115115198157;23.267457550229995;23.695508448538472;20.609696957074895;5.358827764996805;11.292413064641705;13.877172407875133;35.8189267820902;44.90910439701721;56.2024526566611;32.97422573212733;16.831054242386504;12.355434699690573;55.08064802325556;52.69095842345659;56.84971720157475;32.270808294086926;30.886692093692734;10.205594493030063;29.656531778171207;55.700541663683;17.321482091832326;13.211980288418063;5.403585696205988;56.102138789613434;38.16298780612078;15.187835037852222;13.13610127930748;31.683138829493604;55.308025852183;17.381219491410917;40.25758779962614;12.51738503322235;6.671787636540323;55.471206243490336;59.1958049316437;17.1834293288523;37.97679679626243;25.94190877638099;21.810375182751315;33.6541197430788;42.65652899859535;36.155011429180895;56.688276340072846;44.73106223676259;24.18337954481648;14.516464337136387;4.090417324156117;38.88019436766643;35.48600267653765;27.71819987410442;3.295629016727768;8.209731730846864;47.091104928150195;27.23429521946487;5.9050822253145006;42.19539526985052;26.09765460292934;25.72860021338623;56.108573247159356;28.322538481828968;33.36859870953363;41.12566091567213;22.65350507283835;51.259773646057496;39.775551377679015;16.90787394005938;24.244011919991877;42.435868611284135;16.261527202263935;8.430316231870135;7.685552141395297;27.26770415185839;36.684877111552254;41.96788656063421;21.735887253174905;18.210558915905146;38.597144373792155;20.613240888922114;30.79722789572465;22.86744965132551;17.488638842014552;54.07979514478065;23.165004238506963;13.819229213203208;51.085215785177304;51.04704168458165;27.12102445603298;24.66489999161012;19.839015494540973;39.08098351119908;10.356637969882351;48.389322034187;9.12819828920232;13.725029479552525;19.37293153752729;59.584902097555286;27.658589432041143;9.106547639248216;12.475775708321834;21.16818447562798;18.69941888982502;19.046758148864388;55.87266278894869;21.06577958476136;30.873362453258274;41.40162480420239;47.32169720123621;44.10986930896932;52.178824325772396;48.03124401944102;16.778464141754736;6.708720451320719;18.979293948375137;14.292440752560088;17.621535521271852;27.518170635343225;5.806590827705878;35.13690066826625;40.36100556890764;11.142449856656524;32.165662372784006;14.6746174202268;28.278664148335253;24.19620628010787;16.4558227324771;14.192634642385988;16.26350486970507;18.99494314054812;52.93550976723788;28.19443709503011;18.51956834065279;15.28672305090581;1.2481470059458302;37.44950826093868;48.68338015333136;13.000507769809053;37.07530333989873;9.64504039620102;20.6100456942971;18.577119378834965;48.17977171082081;43.679781551166464;17.209558714759087;17.98961350484316;5.141974313221916;13.80255253995955;27.25321108039627;7.602812096676993;3.551019208468533;17.692537444385806;29.20795441694466;22.048357115814824;7.32339800805888;8.400409718455863;6.8722708815191345;51.071681504528996;17.95169735777561;8.947197242440584;25.281253160268683;32.99574544762123;7.49338642651991;14.207957839450934;28.38002512586899;28.945862258872843;17.906326202394563;21.72991112830186;14.643851546133927;57.51421393590865;52.00622981594266;11.623921017158109;16.71064774963995;21.672628389183224;12.999592827588003;26.638478204228488;59.10161540747799;52.81088972580626;53.535896474350515;19.60130012638433;7.830928391537366;36.20882313178536;10.334554598388143;54.741610477788306;14.839995780437894;17.48036869764731;22.742798800508513;45.73042977064478;54.77961016249025;40.06986569811661;16.275067557322135;21.006075492883387;29.449918571539943;26.61675001133461;18.86590171256325;12.190686002783156;49.89622237274176;11.902079131041639;29.44918490138708;40.97714750123378;18.58616376019368;18.38805146925535;9.137662078556284;53.315143248929736;50.66215387081266;50.158189667132625;36.05096320670637;17.58760011205913;16.09670848034918;45.152162048219594;50.48842060596383;29.443022812673235;18.79373205291214;17.324374766037028;41.888351829894695;1.5134958331328185;38.65554819738074;16.617321280598848;15.610139458540576;17.817083284930952;14.969920499326244;12.195335645127386;57.406699616104504;23.664786720596076;48.03395401619937;54.73018685414499;16.467939208980788;27.25309866436584;58.63060165116007;15.80707632626445;43.17285625363596;14.209617679038958;11.283738518984542;23.795689080972732;26.405803229821036;39.42493296829313;37.98702605068004;46.278182708923154;7.964953748311086;8.34391482446464;41.16514443129496;32.4209184051956;5.112435786496248;50.32341089376565;34.22247700527967;51.235406957870914;37.644623092760696;52.543206630569415;20.827465339889013;17.548992287649593;11.783680092271075;17.436267621770895;43.13051924199701;15.132153586339845;50.67400958169885;44.45657393315229;12.440184618482634;17.827840448179128;39.5693085481507;32.1175443085104;39.77103397794327;14.028895542467486;5.1837816419318425;34.78323193704768;36.50876747541211;32.71310127456574;20.11237942505533;43.750048840391734;15.603463536229725;14.311579030126099;11.36044212935892;56.73074386404235;20.498336999456008;46.323022969884875;15.886305120592546;31.976536145383303;13.165728063353125;56.455366297973036;11.68070061060415;11.165152092690677;51.063635845390806;46.253438525087645;15.347301259343595;47.3230861983542;18.9161589420104;48.11638021620051;43.445852279446186;10.429084364083263;5.645857760451753;10.702471676579075;45.29971911564701;52.88744697813373;44.70661082565126;28.652692716332865;12.59071896228719;7.036681573913045;3.817433572058263;16.342173762597145;30.03092513638915;12.088438360744352;6.78045097788745;14.45170051654943;16.24081694977514;13.599046710217467;44.46406498386695;47.194468950177104;57.974618198109695;56.21502006833097;40.16491534477721;15.030119746468019;57.77887998074798;11.6245158351318;12.582739317586318;53.98595171035522;4.456413382920082;8.592751100596596;31.217104260926135;33.508073175096534;60.55885663861249;26.18635427824996;1.3535138170730343;7.219124785934673;7.587175320591723;0.1189117466814125;49.82708926490442;25.834049345511247;35.64542873501545;17.360174505181764;11.464433046948711;21.87488281722477;10.177248488682144;16.38866318157715;56.32701732086462;24.463450790146208;11.889225014547613;55.98439206423332;40.93828336481211;52.627369359701646;49.874095005254986;35.81854325833007;38.95339348549625;40.88023134920697;42.30511064360055;24.91794265947254;55.93266777081889;10.30818178057067;25.555649737813958;18.0598436060108;31.77684286949744;36.136919620602804;37.74062493406997;22.46113304208818;41.78859744751995;49.032392953769204;21.921184724949608;19.247991559147547;12.078515187575865;37.40307143164105;47.37086902556891;15.720137443251064;15.335411380171983;50.606836613632595;8.32468672165042;59.27917478290168;29.394579168113047;3.2828521788885605;34.201991453445764;4.448921385670341;26.24915213314112;35.77304166797655;32.26907421809811;44.1336431562588;9.726207309231347;53.07443102495144;20.184454555280585;15.395850722824306;24.720397972421544;26.92662909359555;56.51508027610052;33.27549964163588;34.658901552109185;21.346037043768455;10.926385036187142;38.7857510667495;19.06579980257997;38.021162373194954;30.691234713692246;7.454464647352378;22.053733314064353;51.08565937348556;12.293632487550742;33.04764302713616;23.55430810087008;21.774945889541016;50.65610198245271;12.173998439387637;34.083668628448095;28.59253717525465;15.313776930646581;53.54114875551054;36.719713267392834;19.12856206014144;11.27710493867408;45.305737291906844;19.420797387825644;17.668132605267903;16.64775582281775;51.80909144460634;50.42960647160475;45.341933695946395;10.13522426023105;41.78303990478323;11.4854376532399;51.47577832789835;28.661207912642897;34.74364341162433;57.33018143910105;45.63977659393954;16.881116978972887;52.5919912176685;11.904496311813022;27.57580127561142;8.610151381122671;28.215169739799514;30.361633396712392;14.597898253839798;19.353722608808372;10.320650039015442;50.05982432104229;24.964956915140103;17.836211398386897;3.316763110673926;16.306123430565844;9.887128460670413;36.018381880345956;18.271745233451025;11.372472787888585;38.86536250543713;41.93459938964218;44.40075843473208;39.421556932862316;32.101168449713946;41.26487062423414;25.896245100331168;13.089255354112842;10.233073601272931;26.5914638128223;25.048528790509245;31.149152289978034;57.90810256354343;56.39255661418113;32.14776069017774;9.219802443550911;15.559870005138832;22.946132631360765;11.251298676130105;30.78908518135029;11.401946549172376;51.550266583459546;8.624678477215406;20.19509316699219;10.962386649399035;3.3535739746205686;28.99379220119185;5.411344869616;39.31265834172341;55.81770614832147;19.138846933098442;34.26771265650535;18.9284003707675;41.123914436057746;48.63337825694832;8.872113882410652;15.911123086550512;31.35914364267647;11.314268394057464;13.166668738698817;9.5107434680404;49.2615590464784;33.81561199711105;10.226703706060734;24.2429183314275;59.09602394037168;13.836459979364522;22.271289499930244;60.25331237897055;8.036438076917342;44.61138835587037;49.36881646188005;8.513520446263305;20.608445580676836;1.2859156419104834;17.69810091128211;30.482251655236336;10.004336235486335;20.21419376261382;34.332325079588024;58.15098996751377;12.099412089372045;23.97855119859939;12.510036139557606;50.78146015559561;53.595717465589416;16.197992000808732;39.13839764368517;8.352772587979242;40.98338505824506;42.35704327763072;27.139725611901245;5.592802005596308;34.16248971485813;12.64509632996037;18.426801453483346;25.492957708036286;22.011643298648618;41.93567922274256;41.841449264744725;36.45483908324155;51.32630534391879;15.987675888091374;24.6082728401765;36.55146902145388;51.000818036959544;38.296506399479775;16.75673081463241;22.700332838842023;20.75462327784952;11.781980402418817;8.229651954554837;26.077569770944447;9.828372936739592;43.68287223702454;20.395341434717004;10.107646739311049;28.451130621647707;40.16436117533395;47.688377134582005;24.24011664327129;23.97306377144846;11.979933101258354;48.750864801608344;30.36844076920278;14.262536512123992;21.231041039514512;39.68316842939237;48.44869902525338;8.276253204798055;24.702234603594093;46.986378943232616;18.47957284767166;34.1994302304463;18.432696516379494;46.41433503606649;38.656813037310556;8.839312198435898;41.346711375823645;54.002333414869064;40.93573170052839;47.189287502588414;37.083420883418775;12.182985629201175;15.955207368817032;2.3669668039006977;42.166442088333135;11.48265257965032;45.711941584677035;7.556486684229484;20.421947993025945;12.986760691394025;18.051209136487493;8.318433063707069;33.701172856498864;53.624405416391504;20.85868124381448;13.545666324098905;22.120336256606848;50.75504196802236;55.207397134847334;44.190875900266875;26.4490298404129;43.43002521986401;38.0990990284157;59.707788599858965;28.556397265823154;35.65293889989801;5.960380162493113;11.16035517311654;25.684570310178874;30.301043254274543;9.050746445877154;19.60068157651765;45.37161977527188;59.782333615631345;40.376295562667366;53.39829020538046;24.49247814609803;18.088573605739562;32.03153311215945;37.379606044322486;34.42566634537983;12.487606139424976;26.690443996548026;51.7525981696539;49.7387078471336;39.22404294766958;58.47562726126424;14.637348230130645;13.390414705435258;11.106393725437275;45.66132902294023;12.69746331362495;56.00798841074932;28.004006665354943;18.356448492674993;45.52282696620407;23.157086783878768;29.266362826434463;46.65373318848596;16.048810877285426;42.07949348377138;49.94312483015229;24.19574891630573;2.0330608204762384;19.895528722601828;9.814213688216983;58.331701883605156;52.32011241217624;14.745964935051035;42.61161224840815;12.277652399657441;49.79202090097619;37.60120363506038;7.646786949111674;9.033579399267005;49.47871684635616;22.14098178429907;15.116181051533093;25.756441295880997;4.700907814599678;48.616007184589456;7.847349324329107;11.735207962047054;33.600361052700656;58.04528501927888;28.72955671065704;9.242127152357918;4.420019369867498;15.954491315058043;45.290360638912404;15.72466558491568;35.50009854822412;9.753000627264022;54.53809640066341;49.50993867130879;56.84724675946272;59.555503932950586;30.552784297657603;29.78625873834897;26.02988078372348;34.12932703449611;57.98497692120324;57.89199186292798;31.851045363768847;57.103848271453806;51.65152508231881;31.424639530888037;32.69506711114751;48.27697939594803;7.486447489882828;31.299104691456836;10.253906612221082;22.96030225269326;11.718627501406019;14.582399430898985;45.00209920443212;52.430028595413845;21.716444143416854;26.745103833213395;11.702214856708206;43.04133132211797;13.686089833585141;43.23561783374237;18.257661702452975;48.88741694352495;7.48577058104637;16.1579335471822;54.20464911967295;41.69041933432444;11.44469133784351;27.510017855269698;15.062730256896872;4.01872623285025;28.985007331435803;48.29496836546328;16.46038347606985;51.861137776678454;38.370665240995976;9.17475705051257;28.30242495176052;18.56927173900427;54.727968692521976;50.51291495676413;9.059197550010925;18.261348712137487;29.234301566510904;49.287474660826014;8.886608558300022;15.494353575946503;14.363068978788888;15.324613855118066;19.083940656166817;42.380073247261386;44.75940577697303;26.144500864830857;18.315852222349704;41.03276590711604;56.419358286302064;56.29081128983509;44.129331028986655;22.17754182942928;25.405473432971245;45.626244952503654;30.367969663698403;4.969420223892099;44.17157383047153;9.3415875968797;15.212983752253997;54.558482074123184;34.50720905870332;13.689158755558383;13.677211729877662;36.89863079904374;33.67610657595728;50.03870195075268;37.88811245729053;16.393103034834287;48.21231508517483;30.212574168732218;5.63400234049555;8.478197457121139;55.29566036569157;52.709515573538255;23.299483023691348;53.012056731606854;5.249760990225824;48.766358429915016;12.20307551901569;24.986220843935868;50.647338959262406;3.8015285783432184;51.91913074065759;36.20323735453069;31.211598556593774;53.72255355484659;42.52604566433926;5.154328165080901;39.28848124599248;8.708960962099287;29.860520450385774;32.97535947640635;10.799121921694601;40.39191478390573;35.334673392148815;26.669219064168374;55.45498742342283;31.74326423236253;30.34175916011446;43.495963449445505;16.52093038505103;52.867466936966785;12.02287247190823;13.225326386306394;13.045147479918533;37.90284454989303;31.28495039271823;58.64488521610042;25.646605210665097;4.935906474784076;4.561654588449037;5.562186124338896;46.86696442601137;46.36822658641354;32.55647632507694;54.7533485589677;17.712787884090975;25.19975426927445;18.701998599671956;10.729355365824755;28.454123113839003;47.416122911175684;6.359882052869327;24.743193501172854;25.120547357922423;12.208724025500402;6.757357602402837;5.017813163070627;28.53397249810682;16.936869895593215;43.72365424354629;58.97692596159023;18.046053313679128;27.1063145754935;18.202231770563344;19.745108979737047;23.2081998630105;4.39214983026212;54.36251503097062;32.863054335328904;9.045185317936863;49.98003668533584;26.510559230923462;52.29005490064294;51.83259464063098;16.698270700770692;13.736177667476072;16.646607820891276;36.89005980137003;19.893420601664033;19.621876643052612;36.80151738312581;31.37570989676597;6.437399418348627;35.0789517508187;31.790131942614963;16.311668622787522;43.039223957211426;14.037084335802794;33.43761898785486;49.61399007827936;13.948435796333102;16.268751678486815;25.64390412014145;49.136061500420865;46.73108079577384;32.17853915478845;39.62072890974531;20.442008049268697;38.76470859470042;25.975065827797053;22.558759171410003;30.21604214168449;34.96009089332698;7.174653756313045;15.09596525579564;8.537969671006195;27.47380426628583;31.8293413534394;18.342514321684973;49.91618799563431;54.84731388634027;21.86080692382803;53.95001642650174;57.8776778466622;25.618872721536786;14.784820044507859;26.33790544032508;16.70208384409311;51.350863563724054;22.911942684974136;33.052641820887644;6.707845022497696;37.795875892451335;10.020818698095443;12.86668088654369;3.278174963825143;36.97417840355421;10.76291536868359;46.54112494957095;16.245937627442412;9.390668882454552;17.947652736538302;19.070921291878246;7.087910254057119;15.23879841180038;16.043627036318497;53.66656589066674;57.44858046363521;16.41581040921672;22.708986993018023;23.66977901082189;40.69106422924458;23.105201563333175;45.95287010497388;12.92067951765811;47.42376408582673;54.406065818452;24.766639394307184;8.869507858422804;14.78999689315062;16.76407058335716;21.001351444579086;39.983098987169676;4.835157275232122;57.187179404031994;34.94591941208389;32.450272559377076;59.18726930649908;40.81342864199823;11.03826944709372;16.899378824388872;27.03610741901352;4.640527942521145;21.00112245433534;47.958229914144866;10.332548675029233;26.919381927944237;41.60649553963685;13.946207421135137;23.464563992430524;11.068455512310242;56.980532116181905;27.065739220001205;42.424329446963675;0.8716638451786787;55.76838312618253;17.37669963613654;36.79255898524695;51.182528772254074;31.8644305506976;45.93949681230768;55.12320519140715;5.141008697666919;26.409946586274266;7.756614964997;28.554001333420988;21.471412266336078;43.02399031993014;21.477752499584163;52.43091907672926;51.704009296453094;32.9171513599237;27.750619103732234;45.58956282397308;10.08590821870311;9.056175006200542;56.62751594812903;4.717300419379338;38.56552870791615;10.807127458491363;10.260036008839027;6.950204517833764;47.748586648919904;32.42157926338077;33.615998436974806;17.72459899253912;30.636041705310536;2.126817018904811;14.744349899428652;25.070283213481254;5.51678050044146;43.82149656054727;9.325519675822992;19.70399530445748;7.676946823148983;16.338208037954107;22.393409641978185;6.6089772527706465;40.125957820179;7.572178256302172;23.44836751020302;16.714350010307843;34.978415314060946;7.158203536244988;15.755501125528307;23.417852778350817;33.186707415385264;39.42257464488979;52.085507280994754;24.444110429781517;27.190484794331024;0.430573660964115;57.79632871827761;43.08238630668158;8.683663064469783;18.338320281098074;32.731160005160845;48.65854120341991;53.52493599133462;12.162139463709918;22.95593977889304;11.350321634837627;52.73414072776418;11.022153408298713;26.805115962943585;19.022461752788228;26.167067251287527;15.11284428327985;14.588399066118534;10.298972392739413;28.832920477279696;40.169404357392;45.87714766934838;41.343145118103955;5.184011508623453;6.408122219872605;48.14285198930315;34.013705946346974;16.542147844383646;6.200388280999232;50.09871216058079;12.882994542254734;40.54708442116629;20.382067706402637;47.72108657290914;51.314902350145594;9.89226225880525;14.785173839216224;39.168439627461915;6.610610620499724;45.32155678246155;38.976541728256855;58.26740170133943;44.58987326270519;28.55681304645447;17.46001278134645;42.40201519335565;49.687988282200436;26.612475438208723;19.11997276133219;57.79782591890698;44.96026989954924;20.697987547630262;10.929569231575616;5.96296897605054;28.513661603412263;46.63028829664581;3.4433316496898967;4.7359533033050525;25.15422936543132;27.7590476774479;20.21226105581904;29.171502385206114;40.864220453750555;11.221761328925139;25.85977100200433;17.93347213886065;51.93929925759395;20.147647767165118;22.802433953760374;53.71659767342566;12.173530929110413;50.46438496167859;42.79611432410876;49.646921217693276;12.68697375845578;41.46494001383031;21.784691914344165;3.037375669845299;54.488925339428874;14.168032361135332;16.53465280643259;17.78826167333216;35.59640119831824;32.98274409928464;40.838158249873274;48.3575749335118;37.1588873712647;5.756865617869246;42.062623099404206;6.024914710408202;11.926030060662523;14.631323198709444;21.177577031576018;27.517378829728514;34.89080818215332;22.62799335311825;7.976835960138855;30.630355057988893;41.32114795113991;46.2688702195784;49.846382607537926;56.460936597746226;54.160931658586385;10.32306119518356;28.31517773245327;32.52233211514034;44.907256354599284;25.295714334818346;45.69495595501287;8.323551194960688;39.780555130868834;54.66116883749599;39.38394618065676;8.396380439873017;19.76040032448928;29.163768667049347;15.769923597574872;15.118219108808429;11.31817526185806;24.15200127177278;16.636998998171553;11.471238492303536;8.777371279313929;33.68479090889927;33.10170557458734;45.839167619593795;6.842096466301749;13.642621824618457;36.26191802730861;35.383479180964486;44.797381336566154;14.560822751045498;7.653224019388463;26.77420435847893;36.76668920448191;27.09699198513705;35.08863229827512;22.31564470631603;9.353987051478382;24.679036273163813;35.348174711999974;6.52454933217897;44.91504343442483;15.16037533986469;24.316377366228878;46.715529104045366;7.793347987694975;57.553395421987496;14.207247536635832;16.92356541768832;42.16866507566087;4.797126359893471;57.12504487388614;23.896239543760807;15.510168179212803;17.9977067448705;42.72349631099205;43.08966503728807;31.080400484069084;38.99773250101637;24.946459607635926;24.22931038774314;43.332770717104154;32.29473277485463;3.4630279870462775;55.346580677546534;49.42920141919492;48.54596668724514;31.28445743563244;10.032335447160932;53.12181518973522;39.45134592500865;44.295075481683774;21.017139588569425;27.01632352145671;22.05717194449958;52.37836883755794;10.5626087224982;55.35994088857089;5.7190448288158855;49.71754945649655;29.905991837415513;31.776190884556918;22.81967064849477;52.272150793245515;28.171044406686214;18.388980731083652;3.291167731291422;4.301511310981466;20.372655628071545;26.924144110663907;39.75633648417762;28.37421713895821;11.100686444566492;4.371276456215483;57.512755382528;31.398000768290323;47.61308955032875;12.86510960306544;35.38400697130406;39.384402684743684;33.565956945707114;39.73759132766047;16.11298681266114;14.449077757444204;40.90261242908841;12.349605920161512;15.155889903836165;12.508780469646181;10.020707048220608;40.91270556916539;24.163321968461972;29.742499321375416;13.2786304500769;53.00343276713837;20.76981264805546;15.814922919099146;44.56366844903884;51.884647269901315;37.99720748348863;6.938725298697129;9.071839859036373;58.939541967623654;56.673424902915315;33.86288246219564;54.75609303793746;44.191103017424716;14.446282048937638;40.22377299896198;10.532904967891856;20.70520919669444;30.905087626606853;53.454832097972826;22.934117390254436;36.64588409652859;33.43711041396237;29.92988938258468;6.616028784289618;52.508409393487504;32.50236770097024;15.693507517738777;6.957677716046076;46.35659642251514;12.2183413128619;7.153219012852352;51.70260355186657;44.0181092150685;3.1904674181102877;47.047888098776966;4.155926703872016;48.64985373242561;24.68715090728995;11.486236983702868;45.98811790182271;28.36200374819608;29.73814061741121;19.501465307368225;46.68520522062259;58.5636051922542;11.310809674386551;5.558842686948153;11.511352904304035;14.121454770605972;22.43599939422329;39.5803110706087;20.697514425954378;45.06066935429354;16.063820058569203;32.559874846124174;20.01769078134426;58.47323218972343;15.867363422051275;35.75792780361872;5.565606455513689;55.70061288117658;
33.72251261395808;2.4822829794427563;17.505985154549542;26.08517229546526;0.0;4.068835222139749;16.596930922691023;8.943963375069009;10.450546138451925;25.178017851333447;25.05127929335489;22.46124498111694;19.042386858749133;14.84382797123561;31.213261159975474;28.18499294369629;19.646727825689048;23.096269458041892;19.960578023719627;32.093759793130616;38.53511587726053;28.94889910964237;14.238781438539634;19.058003183674643;12.728323622784444;3.2599369912936513;13.382648973995938;34.879327312360694;13.572802357896297;19.912346370998367;35.409766862914864;26.70188565456518;34.03380436953358;4.940134209604587;23.30548449250598;10.838204215255438;22.915263625550182;25.033564012364913;27.56939674540824;22.40715595323632;24.691312419601168;18.987379314555103;28.387659380045033;22.21368948670514;23.52651181147136;33.71825618747014;25.075848486414156;17.280389453425144;15.898478131366083;33.5241573885923;28.88967463543866;16.42618751614491;32.584534183647136;11.935107529365272;15.044663904720226;36.952403314357575;28.677914235433775;27.254321799909498;8.5199429846924;16.90930624386861;7.699344284231509;23.697529977023954;23.28310867887027;10.876826746426927;28.443720304694235;13.822807601599171;22.69706923725302;5.4120188174891934;25.210766536894372;21.834938610285445;25.571474248715855;18.479026261967956;40.023885499923914;21.05454365554413;7.288882555815518;20.53202251748913;19.200031448146852;34.88455498487225;23.318600963279035;34.16458247560797;9.347204054694584;7.188172832067543;22.550247488723247;29.909462829507188;34.643459730600476;22.772817844432;19.513911855267335;30.657555134743266;5.770887977557984;15.45494227417875;17.029506353216284;18.78193826202481;24.656681420468725;16.993662217974876;32.17830778315034;16.66572382586038;27.261582330384957;17.523297459557412;20.420426537999834;21.552771826349737;26.793722400843297;20.62592352445754;30.752779016700597;20.562670578302743;30.078186547066295;26.533035107283187;15.05599892761338;18.69746252302812;8.62575852992968;16.65687569034301;29.846537988674;10.926847861000567;14.450499040517428;29.614307972469568;33.880651705792225;14.33953861815844;40.01784732184588;20.29108767049103;33.88548196579512;19.5730973944333;31.149916077980233;31.246879981243108;19.91782102752888;21.490143216566302;32.645870205926464;2.422822906837438;29.950330680193073;32.702801034210964;29.944260009239517;23.427955798643225;11.975591210378168;12.505529486120228;8.959970492537831;23.56489890541522;19.99684462096471;12.070315591704297;24.3317451543942;10.857282544229822;13.393544113844873;3.427289068909786;13.499866226534118;22.35169819128137;30.252900836026466;27.615575656095398;20.256335363097243;13.562762872145331;16.526238703971487;17.276175142066062;9.954075638341589;19.026171330898404;32.795514342468365;14.341764732384581;23.68131933130451;22.163018103490344;23.053856522462237;18.460487738940675;29.29217915641782;17.598605670777044;20.092631283375454;18.64760894571269;18.2900194799957;9.546440334048038;21.61263677858232;15.826361799626476;22.259796653305973;3.9020489222908346;27.262295553918445;30.89767105832832;13.459631448624917;17.991474185753496;9.774016206831195;19.15549890433439;25.452108140924647;6.31956978279949;11.42208133418817;17.63075295635726;19.460597398723188;15.42476237250235;27.732662931162427;25.317435868825623;33.74257745988807;14.482992234632956;30.858748275967553;28.231276146905998;21.16414429578134;21.380612738122267;12.0312219889196;28.312229266656797;14.240838340914467;30.447988132513665;5.045765275505122;12.516016511331737;29.904037405838952;23.381104971934803;36.20045913724046;14.130767116829858;19.03334154977435;26.66770620645236;27.323333852977495;17.00524334474926;31.848025387894882;30.93446605663325;17.082464212270878;16.96508295193377;24.170023229209022;9.24899203387896;27.233341203952968;31.218202136782484;21.283847346150495;28.904586835111612;8.584398120216958;6.6468678694091015;7.042848807482263;15.12111525614217;12.202256226691805;27.189032997708726;4.900605917981425;24.288778143624818;29.29553274527948;32.13848034360013;27.923869971056195;13.947544282641235;16.66594956310285;34.75008536988359;30.932599334005925;19.888334459933496;22.401816380285016;33.00700840884472;27.65297181607898;32.37155701250935;23.737508258889598;36.11658750550173;13.991438836917784;7.1434794553812315;18.785970242730755;2.8632131725523102;16.417535579282784;25.011432382111813;40.38952938380583;29.80741243046096;27.18271762130301;20.84606765601517;32.64608622690882;25.070806022328075;20.01142329030698;35.968347893011384;33.152435834266285;18.162847372145883;21.762298753814537;33.7683282989683;19.423152975015814;29.900467861703955;11.590980429175216;8.18725448759823;13.633407890889037;9.420925973341625;24.640932601849975;26.672898207784613;19.902330147900425;27.202190494482068;15.858958809630348;21.073932123232517;25.014335277307964;23.43461512754035;36.11277877284923;29.112267873233577;27.164372087231246;9.991155922032927;16.163802424679027;15.48092696337394;25.85027629175941;32.247424409789744;5.921138641583005;29.653539616821917;8.971046471826764;17.347940050644212;32.51781420704931;15.146802329304782;13.715794259275224;25.398444591720498;11.384515184904789;9.924893232962436;28.65060963005391;25.085712083011778;17.492344094619593;20.07693218068106;7.410528845433665;11.364407392238984;35.096139335090314;27.41810807164239;31.571291117827275;6.662115811973263;7.404253693574972;33.883843640615574;28.485337958410934;20.93717580486574;13.76791117680877;23.360679578818086;31.531175393587507;29.164117074862357;24.320917699460182;12.17039643005897;14.025492772586938;18.250123324072046;12.351636811959333;37.154475263870836;23.374363431838717;21.27035093409037;22.02471796294856;33.82970884203133;13.225957452883764;11.496405269179037;15.415136823092897;23.4431831967358;18.948211502307462;21.116922275877137;7.9295340355732105;32.40920641365897;24.374083164977897;19.487787104311405;15.531596422423364;20.139292740467983;22.21788146870877;16.30341469526855;14.235029750845303;15.091226147091806;31.014865428061682;22.946425310570802;13.13141767170662;31.167984222584884;14.40991862155335;28.342558643740897;12.47778412500281;17.63213361384575;14.632409773551027;12.082479058307815;15.132782639031168;7.933232130528998;17.961285902960583;28.393604612964783;31.321694230275835;35.00085637673524;35.15380624590294;30.01644437323808;29.026639706164772;17.94090641906214;24.36862595904209;31.31832672534159;13.000856526366181;32.58686734030649;19.662869139634807;10.929472148623676;18.985952047352786;21.09721149914581;26.687858428034183;33.59505545484477;27.77510803178472;14.563740992465785;32.46349699638085;23.56914818424858;31.736184277084142;24.762045126561816;21.17729222247448;36.03909032498666;32.03021399078657;19.703910549223536;6.040715310830099;25.959448049085708;30.075889663620206;13.583897689253826;27.189951498856804;8.747123855664611;13.740037574949172;14.106353087000214;26.214919576577266;18.659140963642468;23.150484277350902;21.49222642347653;20.804669597146333;13.020332802111835;24.081765323934093;22.398928269799594;17.710653101426026;17.440169245914415;34.28209122681149;22.4414480437264;17.668517279494633;12.781694969366546;15.808859396715972;12.181843171312622;29.381305426120527;18.969694626735723;18.754674824184292;29.69559766338234;21.238774423855663;15.830145385829208;24.917581549577157;29.06132362216141;2.993203557274056;26.489004689496916;18.642301208432794;19.63669290588009;3.432178755644497;15.881086039822499;33.11928121363424;27.283978470384337;19.143469168321218;27.92623804661704;19.814839105619537;13.510668726651321;28.976596481388516;18.924110802136408;12.082902173357441;19.041258499279568;17.520137728086517;14.18822747601091;24.149007245245542;17.645436994831282;23.599067199038526;27.044427968581275;5.295887030405615;29.444726106271744;31.843816562754473;27.695102726902043;30.37676191844771;14.085807528856018;12.632909362969176;30.04339030724287;14.400713951964374;33.053345662240176;25.339378539758325;14.187205821548902;1.9525436710298552;17.38488181520381;14.326595648445478;26.314898559700502;31.740661870942052;10.976731026944202;27.897689355460763;18.42593916643048;5.671142072400636;20.32974749203445;32.83728477034768;33.51628533639324;5.052448855375588;33.59176955366055;20.001249999875068;4.401080143005254;27.791890936385723;31.032890029332798;12.76663252344355;8.086510870596523;7.539204596260543;15.969374479827088;23.944222442722385;22.749578175972868;31.790662909732724;29.666597246835668;28.41063779120218;5.937423433117481;14.58331209235341;2.1944970739773186;16.689087133875056;15.314708591584784;19.72273420170165;25.80487631224719;23.580922282271572;1.5061000407569793;32.64881329237323;22.03332943960174;33.35907079747059;12.547710270573784;18.360724401399374;7.917085112811272;11.700264059865692;13.754808034421837;20.378686661976037;30.162633929972944;21.474334097206214;14.451833624839177;23.163942862521434;22.74757067612534;17.7467201054604;30.03531609160201;18.01238325897464;25.181278925088463;12.040956254706714;34.54181365525073;12.6650034727543;15.874190348654379;11.272199165038371;8.967415901104726;24.106008619406236;24.15874150392946;1.2372405980681391;26.32877232028789;30.646541768371442;19.484283291308124;30.012391825118304;11.578509253009544;6.808440358345119;30.62863433818475;28.708478305028425;24.813907400305958;17.152957894378957;11.777531622030532;9.11577386083885;15.527446378125438;12.388619171723587;32.057100629728296;15.910020629592747;23.772859577329637;25.75542194266914;18.07786429669802;12.817047491492723;20.54968156791304;15.796313193919946;24.100692621628752;35.187798689877546;15.9246176893201;15.737671057058675;19.32879566598383;31.658932800265806;14.733855241695892;9.352308773081294;22.6927384974768;8.225011544254338;2.6903594415221828;19.76857893393928;29.632411449410537;17.677426103853303;18.38314333161535;31.91724589000566;22.44177384442494;21.5063572296009;16.70085763029414;32.86961143500697;13.803051059786847;29.50372014065454;27.70896183727042;23.63346518504982;29.00502946944763;21.943323640723893;24.577498154894293;8.780362369412872;2.439535833793013;32.1739336346804;4.39987961007078;12.287967871621412;16.692554817254674;11.864478119324803;33.49829274571951;34.852770243820224;4.957138598609463;14.339457256184502;10.043382097959277;21.48047552598376;12.24150063326796;24.8864129965442;19.316791066935135;37.4850789976498;20.66506124278253;11.662732897878156;3.928932200746116;12.016822330349337;10.48325757992521;18.770520230279903;33.23658080276533;23.02434734897785;30.794497835342142;15.206286000267808;12.495980790283985;15.82360271323506;27.229206430112804;6.150628825595342;13.436106312800597;16.31837184231174;19.384177749311213;32.184641784927486;20.66223039734355;27.792545118159932;27.470553382158673;18.957937824351045;18.252990874958297;21.472294364805148;12.203963325033028;32.14042464214363;21.27399703865746;24.131352422679093;14.342087184541832;29.417654783931813;34.25665731569913;27.608917944300845;23.23573328179997;11.253905353175675;32.90074789508055;36.93785973058649;13.871363490821006;19.323591131531952;16.535068113429052;33.95522718083573;27.513631277360915;31.332546604492553;4.768456516132004;16.353187429635266;15.581977239569897;2.671345124305952;11.18190227363181;12.818439643002632;9.737852397621742;20.37311000892771;21.763683852463867;9.404116592336212;29.222732124734254;27.448282323608776;16.323555659550575;4.407096461957054;5.470702231092336;35.13107329251943;24.028759778355635;21.367651390201356;16.65755005849695;16.594484473474754;15.185673021659776;10.42979286336123;24.363845354697983;21.063807414473164;31.92272234947421;1.061447082379129;22.561793807266287;6.085448873956226;15.944879397367345;35.85965843486903;25.11365792945541;22.515237098857522;24.815612887004427;14.510615372950618;23.832080171367924;18.738905048514727;33.14610838167767;34.970330355188906;29.256822012133572;12.724234820987482;9.974520878265505;21.33132242664718;22.93138899612991;29.979891021732694;29.483752242886077;21.615610349025403;19.2023420950266;17.30091440561588;25.63467140720476;26.6456340013647;32.307011600485005;12.062037852132017;14.64206744866004;7.186713879689811;6.112709009294028;8.450001301252819;8.80096164456485;31.358905348504834;35.308001526791955;35.5017246462347;17.271686637163512;25.218409428976784;33.790009233654985;6.889719474837102;36.998506174003644;25.690429456286385;29.00194529826734;27.397008984645602;34.11456237104458;11.328903172670937;11.460126818285065;34.68280652030425;13.382297227791293;32.27548901025618;18.771835055855536;12.880238296298117;30.045017536871878;31.392779779616777;22.044314904907107;12.965832185813168;31.03183444752691;18.372982888389583;29.42528824205331;36.34124015280905;22.07202851790401;16.10103740555059;32.37096824265289;31.24216233885773;36.573720797469;13.57282364317402;12.464202739576981;0.6171787446496857;5.083363913742331;16.558101538654117;23.492776660379477;13.61293288368967;31.341938618756107;18.6643141238273;18.62413017129336;21.94218887582206;26.377221804280783;16.609961361965595;9.425152277437238;7.633085943378987;22.80171077267329;23.209435037278165;24.93225881862694;13.097820846960069;20.44742713419775;23.375954368381098;0.9964554073272957;3.6070126554950632;34.14480003016751;10.398525439468019;8.1745293602806;22.34426732331606;8.20876492579659;25.28265599650554;23.25041331586501;15.450137188398116;16.12008218623435;16.676943514402016;9.825268419855808;18.25994112467801;25.00452995049935;9.940297539001932;12.327319737314497;15.896391071547308;11.440277534487686;8.408595959700836;18.005923097726868;11.194446910384134;16.97634067215722;3.727605420567758;8.86827110606365;28.224690265884377;18.76738249747168;29.155269728983264;25.058474536148836;24.966973777898538;19.665394797431084;1.7500556535500944;12.042436467076817;22.773280852058605;23.240609370083614;23.934267261684877;35.160320702675136;29.772662681029658;27.06992691394407;36.83532762769383;7.868917803334734;34.90244321027533;36.925251087836074;14.122175501806513;40.02498586398988;7.703651347671647;29.93784305324964;5.125455121512359;5.947890729579419;17.163704536928222;21.24098308261683;24.312506193878093;26.13437157820518;22.219563754351757;13.062167781441898;22.548095429781878;23.838110542144634;13.284392450645605;18.497441077004414;1.7712253822683113;30.627365361353785;9.990600378780286;14.947924662830545;36.79916680649739;12.016484098551976;32.206472359818044;9.152431329230415;22.081045909068287;12.966037683858305;11.908004259139345;28.878066508520398;7.900751451155004;27.139409039558796;7.5256349920145045;25.297016527450925;37.98324715075646;26.724246052280282;12.636752854765815;22.6266855383783;17.174793561538042;14.021426802867303;17.6175309764251;12.863315773062103;19.532403214888785;23.14408061248658;17.620940884016264;18.002137234847797;11.94797077166183;30.257915707334206;24.637039762877652;1.175599544430402;18.904990494839282;22.86046199870791;39.618885827755925;4.079176774886865;7.336408552368521;29.773210377904945;23.868845449682087;23.109099545480174;25.008733142347264;32.12214724174704;32.73674052914145;6.548575107798423;7.295287650815881;28.568435492794315;12.097571713854975;15.648199013645213;11.414720908172557;32.14592809414286;4.445657916845396;12.617910364913888;35.45247275414584;26.13350730081554;27.312185117643487;12.342755669756917;8.21793580994406;18.462022839341557;7.6724876568377285;35.53398770805013;31.04647934655974;31.902225333067705;11.307123730847076;33.394190615392596;12.436994559386825;18.67951098434549;30.804444846329588;18.737163609027956;38.54598900423585;12.792784698510996;20.68420315864159;28.76731003709523;16.912336196964073;17.97940826095249;5.106792223465309;19.284557319484804;8.723705644402965;15.564435590259796;16.214536327413498;24.70310250171051;35.31908390414468;10.683249999442774;18.55272478157986;19.71031565003963;21.436402441548427;20.27635361732825;28.514604188735472;26.91813484632642;25.979857063379296;18.476704750875292;25.83310099028291;32.81635820842017;20.339786965542604;28.626833971758423;6.746539365376726;28.85005929857954;25.882541313183562;19.756596739630623;26.86118550389835;13.412231655962751;12.320094209362027;29.25936415938333;35.53792211076119;29.38317340872979;24.666663888616934;31.95314291142275;16.6996121654977;22.027251726421316;32.97917325900747;16.217324896676956;4.326209506824252;32.60413626647966;11.380374154657348;24.703623492462917;17.25603253137212;21.66448111439167;11.272828257456316;17.37534088535734;13.550991767068933;15.505035493519243;23.651086418007623;28.746172706325375;28.903466566538864;18.612542464923013;16.693991597796362;24.993888084860544;25.07014207238527;21.057809662969436;29.383011922907738;15.884851578648686;29.308906553897476;15.592941228995937;18.703410581864496;14.330302220657256;37.20493666415077;18.99082116400195;15.169499866606843;25.360482912248155;24.58209491332345;31.952988102959928;28.292464879182464;16.144811959467937;7.37630387339559;14.408867130508678;12.590318889257293;20.983072773253692;8.935367582785206;10.746845766682963;6.829797192318512;11.612078268603781;18.004547817440336;20.38101534211686;29.083578514086533;35.04653539156513;31.011124587951556;24.286249024912976;21.467754651784833;21.68699296885335;19.450719147990064;24.99330946489651;30.440183322848483;14.935596717421886;14.962428608566901;24.984048581900954;20.832356712438244;32.58054967734667;23.927964017864902;25.391890272211434;27.173334664299993;19.084081861590967;15.815903134923778;24.401240538053933;33.67258777288644;20.470490976847966;31.794659631981574;20.60980380859688;8.341348782824367;24.314473543394914;32.9720612490209;24.265013888749145;10.256954754177318;4.085011774604739;33.20917165059353;19.30601052895157;21.426684014001363;23.848896072401256;26.45741823015766;19.120219608471256;25.407716385998324;32.180346040873864;31.702253720344896;17.579618668952442;34.90381696993101;31.77178663202586;32.081301248643335;36.16035824677787;29.87249463834487;27.171549052871377;32.06471208502512;5.790457558349687;12.403213302362785;34.838661361349835;1.6287267451147578;25.948114680219597;28.080167525952405;21.622702984030646;26.053872575428844;23.850567271889673;9.291342432182782;9.66714976688824;12.491523947354326;14.96983688953136;18.009260383545172;34.85345934225544;10.47135595590037;30.318566914403956;5.386200264310097;19.20395227397526;29.90024934609587;15.199389047007209;26.94265148377955;24.768057980148484;15.285894466565292;16.561109433658594;18.53960183209721;16.25380598759071;6.35733226477943;30.08135233680264;20.002539728586626;16.376906286358118;36.45070428482528;8.120612919911848;14.533782465081446;16.79921417420762;8.958177484823075;16.440200067298544;23.21625955386958;5.9287638047344124;13.217397774754147;14.008581857131944;12.265523520952293;23.99664117926077;18.664862489463243;27.914790596038138;29.612094647480955;33.749076542684165;33.24104563117744;3.391811624229971;28.81033746967496;9.998832973433863;26.88265068687845;10.04490707113486;20.467758154337233;20.908795696112435;21.68388056211268;21.622127053542382;27.056489199974358;12.268158008643711;10.902456195247105;12.203176957479153;2.1077304983348375;30.78594228477702;10.789240967410093;10.271035010424225;8.852352810182348;35.81984278462096;16.68106752608038;20.05438707729625;13.519677056131542;5.846396915662538;31.5392347202558;20.558116254006208;25.959534284756323;23.794058783944916;8.918008012073404;19.236456058109813;17.352697260686472;26.975730229936243;32.18403286028768;9.94522862040414;13.502827205794759;34.602337503687956;27.907169802873472;15.905998534856243;15.184044023588775;34.832250875240156;20.303236266539358;12.414934764362956;38.16978807604407;34.20361356038773;25.899310659262184;24.875621184942037;23.720839943062167;34.24368332038146;17.67461468385329;34.21731393049775;30.73460443887045;7.494991733300152;8.685317049563816;35.211128942326475;19.555885872310164;36.05231310359577;26.774402997050164;33.64157651896297;5.07138789928838;32.54023222554945;11.496403701847358;5.652668092965069;32.853932865031055;15.333408002296908;34.839376909257695;24.0100547770398;5.685716549493718;14.37347545722924;26.231325269592016;38.56738180612281;35.36474768818313;10.299708407797613;21.8769359337247;36.526373253695645;15.4360336259227;16.224408741390942;21.676788276036017;13.36174784577441;10.886848327493214;15.227254120358229;22.464564416722663;12.9997318117832;25.520815464469848;6.5827014583397325;6.583238921191343;20.80463752522248;33.70073861346402;33.501715591009024;11.426990945108649;19.86250408694305;16.00772684233583;19.017846402737465;15.935922492112692;12.033042798427132;30.615113942182706;26.927157561487782;34.44963346111432;7.407498548532125;30.739095227452285;26.036891842843573;3.4857122116385275;21.913310982775453;13.23048958529499;32.68283579055143;38.07614216003607;10.451029903766457;15.65872450788008;15.741442719288761;22.66529676967791;28.964642638550497;36.08354916261429;8.715092188568084;17.624370959895828;37.05976842310031;35.44705763141566;24.6238188095589;7.736274573567425;17.383457317405878;15.7671668061327;33.40056496180122;16.362497132791585;3.9933673184823264;37.46004264984505;30.806598655173214;19.253944036734808;24.06710594742365;29.132590375936346;5.737235965841429;26.63489882377313;20.5279222450791;4.497708724752929;16.6321147079265;19.89885005395222;16.567744272518052;32.25764070508233;26.195502743472623;11.953335283483032;26.47826394529951;29.280118804806847;31.06134897776949;11.081412927695947;20.028517737934642;29.22186978489945;16.683714264232602;16.47818903526179;8.666773695554722;21.27789561443438;17.533765949799545;29.36021108626591;27.84554203943684;2.832595963630293;11.678080647569875;15.919278924807177;15.893900380235053;10.826193760405905;26.091877762884636;36.5228606111947;18.55840491544136;10.542766266472993;25.47666198996569;13.094825771759085;22.55723544269133;3.7232372286680913;24.02693381415154;18.523408689110287;29.62891021035803;11.088283465538403;16.626705128500987;20.098828015368284;6.256603558425358;19.99219486976166;11.63272461306256;15.17281177349754;27.122885407013914;17.089310723496272;7.222318988324471;14.13769052328702;23.050928983359313;14.504539571058016;18.307642751980246;12.807722943736946;16.262876636900547;25.058247603967562;17.815295280734677;7.192124782896116;22.397624340374083;28.725600645289667;8.114326266220823;38.4083910966916;20.411950622463635;13.180828055553164;34.22507309116014;15.539824645240518;27.924033129030448;16.482061958964785;22.794263836004255;16.216339306679938;16.653614030964235;11.850912776676216;27.234862351552444;16.081276846360602;35.41131323125539;22.606780053937214;30.837912333234282;11.14846150237845;21.014558943660024;35.15999693764831;19.773214945519193;20.20680709140072;28.793754714358023;7.608009876886295;24.05642188246078;17.001107494980936;29.087839752417153;29.859244592786556;18.73265634403386;16.386720687455984;18.580492861444174;18.72621256101034;33.76120331726314;15.873071583516044;9.5950383001184;27.992690656522907;26.95528744834269;16.569193224952702;8.119439963466558;32.93601283278159;7.151165265125485;19.949002457979084;34.18265816055365;15.000478234221799;27.57781936210695;9.976185562562849;10.901575215457623;14.113677368572192;13.274102945261882;8.571057129033345;37.40479090227438;10.048738803546094;25.70470252674287;23.818125319674856;13.299999362502865;32.445918769894156;26.98264770623282;20.406678203218565;15.420509950682622;20.505541119108926;23.351780638337498;32.20219313749006;17.791831687921427;20.253833156356375;20.709534521423095;3.137200227992537;10.028611748247105;23.972930047566802;34.16294905825829;22.537467767749668;29.233573189707702;2.541846316360697;28.093047063155066;17.78926068460109;27.821120317347056;35.080675532796285;26.267321639850813;26.65198149263284;17.145940968413857;20.042655647176947;23.862526098111793;11.890444758163454;33.69026415071373;18.89517839311728;24.414634514382843;5.628527761824456;38.050147628767604;9.238668610403117;24.28652136683981;22.550809119261885;28.752310319989913;25.629810922309655;12.81437277364126;32.833663306161554;3.8483142256685983;28.177321456626263;29.628877044643875;20.604486862135055;19.21363704416682;38.19818195937702;9.507307482318799;31.139983938254574;29.56313756877918;23.749578079298175;31.56039313004398;33.8893775476353;9.92064311680252;7.004059106915235;4.83712678499916;8.135982548384;34.095051493022474;32.138071487473425;9.706369132422267;31.307216783887416;28.159385559777082;10.896109934883958;14.192477897629034;22.816994042777594;20.29548209864758;7.016999901228772;32.34566145583636;3.1619381784085556;34.8313577342406;28.67159413568755;25.493826417935747;30.825031431040838;21.278653346978846;6.8221645117878476;17.6550080653402;24.129371409467176;32.20487417274789;21.979446465655357;23.140540298204865;25.435666126668675;30.108498428612645;9.936916551934873;28.38368674889772;17.595528177015815;14.643963504816975;10.829654716353609;30.69263662295286;24.27439205600935;6.20735292099948;28.01883593438648;30.751889890210226;25.80444653823829;15.776978177156463;31.721121997879425;9.072891854657325;21.109367939800002;29.119106120108107;26.69395652678886;29.2382389788804;8.82288028713081;7.570735946136059;24.904533119863146;26.044293811988997;14.416016630366457;30.55966211312577;12.767237498118602;11.522605156465026;22.392628591688528;20.0626098877337;18.23884680946107;28.789894917007164;23.6509956165979;32.419876423106814;30.245134120219117;21.800141502043726;4.88590030093729;17.20018111895146;21.538627387612024;5.564338027075965;25.960810775601797;25.452319788884285;20.058745261632556;35.05634357896133;28.4804721985472;12.959849581844898;35.438003158657494;12.41330363253853;14.66654472850182;8.100888538018129;23.962181269773488;16.940546186834275;25.855224036273416;23.628584922460917;4.505408947113736;27.070706686600865;32.15894056454167;30.316311797087412;28.213389087127933;14.759251229381185;29.18272946062557;26.742139185115978;28.713074650806153;25.90656883286578;22.60391299868806;24.610050692817357;26.398055857626552;26.48129937639586;20.53298856185833;8.012119004012286;28.687001616250214;19.287664412686887;30.835178679707834;15.243651730975342;34.13574878326514;12.704855460159324;13.378582033072176;26.470107028751787;14.31118589019422;14.797204360636332;2.607572122554225;31.22574335361203;17.352379067397784;19.747641785610604;18.386073660493615;37.724246117372616;28.90284613267598;18.95980801035128;23.29250728129593;16.360557990098915;12.362137390597127;12.092401911794585;32.58342904683612;7.333526903851504;26.06990334752627;25.141169782639533;21.24690866266836;23.60183874744404;26.999379414272354;6.493827495492526;32.336082898003504;8.435289638731255;12.4921340700867;14.329132481555972;35.85887829077124;3.5940923132334985;25.427580370206005;32.22436880044703;6.780073949922969;8.647611259644115;18.78965850813212;26.512036764045206;23.55018773753357;21.071233693683276;31.7496880062121;24.136142621709475;33.191476961008604;37.4005152237671;12.80383031280801;21.499229329008624;24.317836777184976;14.573574483457296;24.365574724789866;28.56714595307476;6.798135900815836;19.22071612509978;23.912887861708562;2.9909954530905294;26.21513372697293;25.80714949652179;26.26118799979676;21.235352292040155;29.414422384905695;11.627019929224222;19.62481996487443;7.440677820516051;19.11660978977477;20.224171489870386;32.51194661126443;9.492433097252004;12.22205584153273;11.860176233281672;20.682222745153272;18.276150089280826;20.12370878989843;25.816717280322987;34.577784306226626;37.9286617279425;9.449710901486046;24.878711049241804;22.92982825695377;6.093385025370349;15.228720063979678;8.89362968941749;14.089896450766666;20.903452178699755;3.528498762824899;12.168162743850491;16.29841626335417;19.872702651505;28.927914924670933;31.368103873677363;12.153419465477453;12.711583141214904;37.46631806484665;28.284781701828827;31.772124499282306;15.922332069106433;27.888509012705104;32.506941220885786;17.15989318016893;37.5782119619869;2.5888612443921275;24.35184415729952;25.295033788770205;6.640216751897522;8.67413214569223;24.71139188353145;15.486869458632047;29.99415464186547;14.506807040743869;29.32579300857432;14.137550613568159;23.995560766811767;25.924150513299374;22.22346983535317;35.29498773708016;16.44337485556139;9.925030854597228;28.866910699225627;24.72985575561663;13.981596039011542;29.60014142396038;31.44736441809782;33.32093796427625;13.430353071193066;2.444970393378333;14.831872459333079;12.908877724999027;22.151828666565116;28.96087638195148;21.50315942533292;28.646603852143468;9.984674678931777;26.526183015410414;37.66067016266912;32.87659429321364;16.419111903292226;22.38119274710479;21.460992159268024;31.102833224851178;8.938552875596905;9.059599453824802;35.66872147059457;14.970056333392685;16.55810955848296;20.010099602289532;11.614810597665093;29.74994395936307;15.756685210337006;27.733213072355277;32.737298658085855;1.1756744073010852;17.151167417930264;25.968773969470703;3.834682867205256;15.02761112250153;32.04792044111999;3.1847135383939693;23.873650585370445;26.536131507387292;30.018115665994564;10.794345377446128;20.991245176919396;25.40567216201086;21.041332998883128;19.931893224645265;29.227413340068694;21.141421657033412;18.68697016289165;30.18612460573028;3.5914387925252167;15.197595180037021;18.742017438195333;10.564753328323173;26.397963700752747;25.688596650113436;20.81958126064434;8.626005949231748;26.023559292518385;35.385961800209735;25.074796841896077;30.732380503178756;24.370612632671147;13.102487901449878;16.1480560884822;34.70568523845973;32.99286601260249;21.860251952636013;14.563430588925415;11.757917517838504;31.461805814873436;4.973614024967025;26.717378005216776;26.559553248590223;3.9598691786387556;26.27394031427445;18.066220106838262;27.669838091479697;9.703972033263927;32.1264820733921;13.248489875562178;8.652605130250384;31.551423970341833;16.090394996113165;19.15118043477286;4.099139664591422;38.027916266642066;18.237334872628686;27.787417128673123;24.284396977748557;3.000740116312638;7.962793799218246;17.770107457677426;28.719515422038597;2.305870104319175;21.036641371285246;26.067016670295764;31.90321595901053;17.174045594371467;24.237061045424216;8.49508447613487;9.25628774982706;25.54057689618026;30.01311645472154;21.800311254874412;18.79278933732183;28.23037017249436;29.225641996472785;34.40775912969506;14.053754082142577;18.19133574439214;22.04888958749912;31.061276808836137;22.92553119404833;31.275352083945585;8.275113680934659;15.668548817619891;20.634801672651626;15.262264940224421;30.527692034733594;29.108201965893738;27.077437410336145;20.65570060506484;16.244427987612166;31.492840927398174;24.58333234566153;19.972588012038514;14.57593180898284;6.159224908855276;21.698349477309904;25.234430829789208;30.1926420251065;37.1207628228954;17.952005386185338;19.855901393833648;25.364517148021815;14.11677647122881;32.183826370047555;18.812334359998662;6.613202947924958;20.626543863549834;16.912191686656413;23.725670127425808;2.530845201375644;11.051661974437572;31.913891628851985;21.679119910249632;19.75329360541887;23.99860709418167;27.887052204813692;12.97910933069288;22.12109930187502;24.128193905179256;28.21495438974934;9.696056943042633;10.415467777782764;16.86879361505152;3.097766676398202;14.785104273304254;14.962933762567706;12.876123493573612;30.15980195187438;25.95106199172669;13.06535274498312;15.955267766952177;28.604592349949517;21.459361115718885;27.261570260581603;18.699067559445652;24.024460386831112;29.454049264793753;15.591728138422498;9.21740421493834;28.850753487513085;28.62491035717052;28.58663223817306;10.607949797451854;37.60373566835193;18.55301211140928;14.282459717302723;14.923429866297594;22.558161508608592;17.34656162254721;30.16699818123675;17.543177863196806;20.19013102308558;35.184364746142215;36.13382023628253;16.201256205643713;10.936639938945174;14.700489447836235;13.405272510355537;18.120416979374475;15.506329139415415;23.949045743062758;20.891926375941058;28.023859639187716;33.71263576658896;28.076748007879623;32.13614069015862;3.7734793001553326;8.404656814981282;19.731476568858405;8.487584883663494;19.841882726518605;21.078711843999475;19.350514767073932;28.811720559895708;16.51221555601162;26.945331117493303;7.318804256851664;16.75583151078584;11.220704581072582;28.227510431229447;25.646358044916635;10.147746038671897;35.826564542510454;14.698811516956221;34.56301344071991;20.775706382684902;8.023585395301762;19.99108389014774;23.572252783228503;30.716043605859902;10.18240206337295;11.215106487677811;19.66217412453423;30.354313960453684;25.411643944165828;0.8006264442357486;12.107226770993853;2.942339717690004;17.49249445062565;10.238977454626337;32.191108608242004;2.3153070597656025;17.70964150236327;22.61105778910335;19.32076349859768;12.600821614973217;10.778489309272443;20.724360937434533;25.73052847911074;31.672693890764794;33.77233669930165;37.9205145941752;22.182135034795067;26.449084417134134;31.04612734053674;8.03741086930564;30.91711798671931;22.03512930212847;24.02191148266436;18.483549681064225;5.415807896284929;15.99245996567989;12.377825721906895;21.388596532050684;18.02566700671502;9.329644410196458;29.49486341615868;33.572730576636374;23.76995028789842;22.463379259943718;21.16785154347555;35.55191669537937;29.398816907349552;15.957654332839638;18.886987251407085;8.691050440575996;2.3420050338397695;7.19869151610524;26.689351402879566;22.017009588873474;29.274970754173125;31.591599512062405;24.604122264803134;10.861860847032036;19.12224397661711;14.997621310071178;27.25369917825902;18.150493677804086;24.622366233172983;25.5979204061392;27.04717240841735;15.78945459510145;5.503841481108347;13.738100115827903;19.693108738875015;19.0801849565508;22.008082490420698;31.429906979754993;12.377776788284658;21.560966845957914;24.54386614617723;18.270779897490655;13.636455694358405;17.865712729170706;19.576511523128097;30.33135082309065;32.47218619219047;19.607116858622774;26.354011016223193;14.69661654104116;30.37277747199162;25.59142839973919;15.055718583173993;18.261954909336875;3.790949327874498;33.79741311512432;27.007544279873475;11.083443431291109;37.8244552325568;18.516688882972446;25.87877520070867;13.941424704956745;19.19572813371176;31.47307918793039;35.56519875539042;30.63743382943492;13.418567375887841;30.1350159595362;18.51574456884101;14.817452294378315;15.09605398140386;26.82073106305845;10.744285712623972;7.833229057264248;27.595045851538476;4.006692860676942;11.491489675105294;19.166041917089515;13.936562169134758;31.044129155697412;30.867485712474245;21.2163843122285;12.248689246100138;27.08888677358;20.318082255222638;32.70862117233868;23.615295234468057;25.70694009139963;17.984841841378593;28.70446667351934;22.41245089784073;22.75381852871196;26.36526910660147;11.386523408185017;14.765313614646367;20.25577642298304;7.49462177284301;16.228211583998824;14.074898164866342;21.48197777691276;35.13766292233929;26.502625201766833;22.291552904803932;31.869517945401935;23.914619072378102;14.331017170399567;17.147409959841248;24.776974722274296;18.981365531093186;12.046723126951454;10.066834180128236;8.383329079623968;33.79095227103714;34.25887251352574;11.88179549057041;27.992396286043295;29.770069130270254;
37.75169591316518;3.0833489826915104;21.080080534106045;29.62717369005194;4.068835222139749;0.0;12.987668828332085;10.328049504498656;12.68601520243534;27.559386598431793;29.036290935196174;24.262449026328035;15.874838378787453;17.544406118549084;27.84615789089184;32.21125226244368;16.134110301088512;26.894934317709136;17.33817354407598;30.685754762141322;42.51441948528695;25.488477349524246;13.507288829889609;15.324411784411046;16.70344224942131;2.7530358157116988;16.530682121783098;38.8709426805871;16.017442756205728;23.597918783868735;39.231135054271135;30.751177747250118;30.23628464207483;2.005585386747729;24.27689729818085;12.83684016114938;26.729572259668682;28.22659275089095;25.674657535366347;19.318049369896194;28.6084687662526;15.155601090257443;32.00959830325627;18.357294660542838;19.606523247091815;29.86910326044181;24.584838077523386;16.38446588955315;19.48478918167598;37.395663294330625;32.763705406854584;14.136858234469582;35.39722937345128;12.118393615637602;16.812305915383142;40.69378386333398;26.995314796671167;30.296733098068362;12.041373260662793;20.036555009720086;6.535422877141191;25.856734742266607;25.106619221841708;11.174424133232318;31.25523361903938;12.997883000270336;19.17571340251184;1.4046014765251924;24.18621544231237;18.11194053431524;26.165233145782622;14.419762838367262;44.063959466742986;23.701969077984362;6.91731512503147;23.638229484809372;18.34907875479042;38.411292948229956;27.35247931299046;36.76531287430283;10.478410647237801;8.442759372839811;19.268942145431826;26.577249784606437;32.99360786063489;19.280629432924062;23.528299365305703;26.86821157341919;7.364940452583654;19.476920547443708;17.18717271381756;20.193549486073994;26.257178271279898;18.260044691707975;29.26866563609186;13.774051137522862;25.736163898697804;20.29907070277389;22.819046855543963;24.48675373784007;26.058283621945357;24.06704725503449;34.4876473908663;24.164122102034852;28.097941539837684;25.466946931081488;17.41811683263059;15.207105905335885;12.693315581160922;16.023181350986565;33.40064561597484;12.548811960173383;17.200212404653325;26.1562398234765;30.144345806238604;10.27072067504406;44.045988518835486;20.86580608430485;37.915543248665045;21.125028011727565;28.724111082742;34.524149649015826;23.452484859865994;21.976036651059594;35.92668107207289;6.033359492414637;28.572709948430173;30.76857402594953;32.72871173638798;21.365439287378457;15.071800122419525;12.669494203591643;11.108993645904471;27.163306565555118;23.864856206602198;11.714827802883592;23.047101805601045;11.326797165231868;15.169822996446436;7.283827682396481;10.703569641051834;26.337507788544734;34.23021614312276;31.677941042472785;16.65783791232698;15.857578448210111;20.28702222092115;13.248731493111677;8.104043945511936;21.97066207426717;29.467531000024024;16.12903089361017;23.443449655204653;25.54220179667336;27.120752701475915;21.903675046289827;25.626106573426814;14.311230640058968;16.420372668611748;22.547402398277686;21.104941596934598;9.710015291589682;25.667505358227444;18.89166297155996;23.644078920566038;6.0090650404865515;25.711437978290252;34.46494518966687;9.765993718796647;21.74838416568442;13.384147249990233;21.660687760050525;28.91856489806898;7.486776110436668;13.994923822011145;13.607406949414498;18.32033682683276;18.642542709686296;26.15019410522702;24.87127961754165;37.50047748804914;18.016182424718778;27.761254809079468;25.263322736395786;23.19304181209662;22.72052529289949;8.569157299225774;25.432007095469398;13.925143700226315;33.57680373370518;8.984754588395381;14.036653643249295;33.875259630317856;20.351447234869358;40.16020462193522;17.973195208091038;17.698483673643082;23.037006255802925;29.47513893765083;13.018723411929386;28.711410348351468;34.73548479715789;21.151158390294253;20.733194345556257;28.186543249580673;10.701190697205487;27.247058728023838;35.27360755275956;17.240663067806274;26.907613979969682;12.633608070791004;5.271233348945981;10.92618148215503;17.038182064251917;9.96410479471681;25.426452431711347;2.3286425652954548;24.354367085932804;26.42980676782797;29.244928852050492;24.03664802553309;14.033160263917315;19.061529566421356;38.72827494006;27.18656302403169;23.944311512184388;24.84005309106004;35.783470752323964;27.536659167769617;28.69281512150646;26.475460762472565;40.16107149260602;16.45009586967133;10.996067408464816;19.278080084626996;6.922957056456705;16.828001919939258;21.925147479385263;44.40645510892513;33.73702215630647;31.245802460218727;24.891094184393967;36.64970573257402;29.139579867934163;24.068753628191974;39.68676241771841;29.68768613401328;21.812917058386965;25.768989716878323;32.11203078622016;23.184523444221576;31.97483755811222;8.929272021802484;4.422628546708146;10.322199729500456;13.486664120677714;24.08729160451314;23.87392064923776;18.485416449250177;23.956397740305313;14.78776016408389;18.372244322452268;29.025412811621347;19.404812614944024;39.71429843319517;27.155776210633054;31.22777715707941;14.056206787501976;20.23079442040521;19.316464296835957;29.857407368439603;36.065732814762555;7.658349510497709;26.500254219739322;8.453137559271385;15.217142017728339;36.54383386388056;16.663321497723125;13.826095657261616;22.79442643587492;11.941729029883446;7.7665428536252685;24.8066163750962;23.72670386404058;15.312907895889406;23.82636574641484;9.909306585543991;10.596525031192055;33.43461018090919;29.26336949788825;35.2704308790196;9.640137432214713;6.5110334813518955;32.6014659722491;26.079853697348263;21.55537277152707;16.85593262057075;23.78072131946995;30.41805384544064;25.996544074342594;28.11175292450477;14.068313508215978;10.705790931888268;17.62712335462743;12.998747642794676;41.05693248390941;26.533289979473086;25.31579490005271;18.90547312594196;37.89695893990048;17.04292693516174;14.9420870394671;18.411899449625537;24.282161635793447;20.76079066580569;20.215116451251056;11.958586059136797;30.820658309677334;21.45925531311553;22.944276809994303;13.630060528304256;22.49025884395628;19.850320432250037;19.91442589885665;10.23222510876717;18.607531390425862;35.08299056247604;26.96785822967825;16.94116030311813;28.39762149241756;13.9190141294163;32.28739288115758;15.385497429675135;21.69793334911658;13.609783079376358;15.635151671859067;18.373123659460017;9.581411120142594;13.93733021669788;28.41784179056429;35.078595981126476;37.573186573047295;38.39854818369916;29.152469356207664;31.289623799440967;13.872152311909764;27.798938098547794;33.822238485123705;10.157480544804496;31.14277338855693;15.79126664178384;7.70488531274298;23.04102481732641;24.87735097677405;26.833416613574776;37.25399141951744;30.860420063759392;16.308281209634387;35.894496098048705;19.731772551743212;31.058497606098364;21.704536437535445;21.212710633466976;39.46961196257842;28.24709456444845;21.914534370308065;9.389049711049807;22.304075176711827;29.4657113824829;9.516424156089581;31.230928014443958;5.360260716790284;17.237638774034117;17.506179505944036;29.53666944009402;20.229516754318976;26.54956680837462;20.43858089003396;23.707659148284243;11.4974133833168;23.039696192757447;22.303778704897717;19.737550638091935;19.397412206749447;37.64115353813872;25.055638787154727;18.791190189642723;11.646836299888063;11.919821897418107;8.164328680871614;26.316929626705843;15.168132260831626;22.716278075122126;26.882845929965466;25.246702766125527;19.840141716329928;28.841654079877134;32.34017741175148;1.0776297513519597;23.708141484957512;14.578152378229406;22.85957828180824;5.92200238286843;16.765598029388585;36.56147963372242;23.77440092061279;15.507367098759017;26.10979605110238;15.98602842385642;12.307899427672702;25.125521276388675;19.500941109760024;13.853925537929124;22.793896877321465;20.929107006412202;15.020829323692292;21.625705504728227;14.296780005305775;20.571843001534305;31.107117769686504;2.874277242693147;32.95389463260828;35.611784975951124;27.54196132124956;28.786571617342375;18.15458672116788;8.92217852870079;34.10522234319241;17.920740067855046;32.39906832737038;21.656882210356446;18.213139674587914;2.453250420868944;21.045108255726653;17.94407491544841;23.092233866145868;35.36287233350406;14.92722784462983;31.47291175100996;19.290410919196606;8.537596461050802;23.922695453130135;36.55101638973562;31.408258174343803;0.9891098244926284;36.84859378490849;23.07221727740053;6.83702252247841;24.87782091486725;34.16204300546346;15.702365021389571;12.05381940844563;10.574424642489177;18.273197731024766;20.17925236517312;26.72522746045961;35.15039407590222;32.63230189793084;31.9364240856134;9.430892214236918;13.583856211573043;4.662845311738526;18.049715001153004;19.31452689281711;21.905593919091288;28.458288326163654;20.881799463658776;3.554418070121652;29.98424724864461;21.444218821074394;37.379408568838755;11.979152215184612;22.353284750776545;11.860163439713027;11.568483142247244;14.193027878824177;24.29182525814299;28.3658840552877;17.43435944326578;17.095161017573915;19.15352555976711;21.421583444440998;17.449923731288504;26.192786798199045;13.94607493427632;24.18337284608208;11.91612208488505;37.7610564832145;16.730718852262267;18.52344563342326;10.393968135715422;9.278625255948244;28.138775673875827;26.777418855026074;5.304038176547082;22.367816876758454;28.76164606990126;22.542272667934522;26.926436466255133;7.511389306110297;6.922884546049488;29.267774363377324;31.613941308103826;23.178612085409092;17.811376790158153;9.127134904299208;7.6386338125455575;11.52115102375091;11.776918959839154;35.979630716502136;12.028999955901453;27.840837022901994;22.115465182177488;16.75083010576382;10.428629087638294;20.007227378302357;16.800990454576883;22.570696058043566;34.154100213810565;19.442129931569493;11.75699264842031;16.17581651280297;35.07914114994973;14.676972177150764;7.197630379773246;23.50676917394408;11.979138553471838;2.22694435950419;21.000567235352694;25.972481102310034;21.711871239645458;19.293199456235133;29.032952949267138;26.489737719803145;24.56955428156273;18.28181860448891;30.560624230616842;17.842629367971394;28.976435208372628;27.590018852212523;19.91046055591743;25.339852011456934;19.491726639258374;28.57383767279515;6.57685801181358;3.6954312869446753;28.776257274374764;7.3510005501579965;9.598199820406256;12.631357824139146;7.931044151071128;35.62167798419487;37.682568111512516;5.28591960236407;14.764193926897974;6.010327546513381;17.629807050747637;15.866550665575629;22.121572698005433;18.378954603587378;41.4826446909409;17.256244380238552;11.741410974263545;6.799638702996912;9.233801773993722;10.640413181793914;21.061553155692394;32.607064958430215;26.94052295096823;34.86296657784821;16.828943360611238;10.941242101238862;16.11631262874142;24.34252047324476;2.168665174745457;15.4609889106583;15.92707005466386;23.344841671257893;29.74439524360556;24.260449231129176;24.260576171590653;31.230468805013718;22.980282570635453;16.387782108526803;17.74614164563075;15.15280837675379;28.920141541185433;17.305193573522917;21.94163905317362;15.038843932415766;25.493713593792112;36.60118877931648;31.621629649800788;25.997085636884282;9.121184131326817;36.25668925999777;39.32667971241433;11.203256480936243;17.317463410799004;18.54552126212213;38.01823411895063;27.15322803400183;35.1827591004906;7.667696570156186;18.23802163143265;11.523706046701113;3.381494175150431;9.898593583519432;16.18880160085516;13.79368357850041;16.80527023635784;25.296979897663228;11.803448036357585;25.81325380755437;24.172104177111517;20.131041620612724;3.4712595978856537;2.2232187291543655;39.047072864830874;23.82729340626423;17.507925939377003;12.589800652314368;13.718889389485303;17.00532103424321;8.89636395510797;28.419023267565073;25.12279404933771;35.98955374143862;3.1323450271814033;18.696197476270825;4.178958956856134;18.82487484486937;34.609075822620134;29.009180787730347;19.343744507299068;27.37885974249025;18.56674128065646;21.671343032573546;22.443686933992915;37.19270025347345;38.69314736447264;25.56762240101935;16.599092225301575;12.464178860915512;22.025592216597843;20.0942755380422;34.03698430934183;32.734680593768765;25.555887268564977;20.979503009775076;15.41223959343534;25.96849920550735;23.480537719267534;36.071923855707944;13.02296334792109;18.501477372856836;11.165482237567687;9.953703767905056;8.985385725602335;12.810107773532696;34.823765644611484;38.34210352703655;38.19891082910071;18.541641199327167;25.505544384176382;32.78347133314395;4.091593262308158;39.45065969374523;27.992379743735455;25.553366695601408;25.058192031442037;32.97176547622828;12.586440839574486;9.028840143127278;37.80036363271477;15.812718031445442;30.88238727465382;20.32637492835577;16.522349627178556;33.80055843701215;29.36560410672519;23.55772676218758;17.007473617084983;33.460638554370576;20.841380660730984;25.69200699754429;40.39463359085413;23.023798710627155;18.83996220089454;35.74202438628635;29.483225473371633;35.42073653701266;17.630375459800447;8.495102405337018;4.531048045051453;7.8940568460298755;18.33551545056062;24.050175329200968;9.88650125984775;28.900459327980688;15.50523970805287;22.201633132355145;26.00850025800896;30.172011179291808;16.52452270942983;6.607978992360767;6.198403967366028;26.33167257563634;26.03207269671983;24.333023335627004;12.150075122151586;23.86043624540408;24.047746585828705;4.673735342101244;4.310501852216132;33.299970026195005;12.931234036776642;4.106445645752908;23.097479096785403;12.016588366263896;21.634947784099214;24.57326953121307;17.280483084326647;19.638379911115905;14.164331660433941;13.482496691788743;22.054118006029874;28.96205714964584;8.821110113455438;11.488680489640124;12.476778449777754;15.251848254629909;12.388417756718333;18.49587467296569;15.121541179294988;19.48897517911586;7.792964793437513;12.767417740175253;25.35660856877241;22.4427741139758;31.39435633485975;21.48040726188039;21.67851844749995;22.950179106189587;5.817211038368909;13.477404994135128;24.185207896385126;25.793559065641826;22.246360523999876;38.61969458336103;33.832028637110135;31.07266260973809;35.6266421185177;10.439335834569405;38.271460474763884;40.76824869000578;14.984712895330471;44.04451610515009;11.720421532154694;26.94955497317952;8.589498006208691;6.061762983722577;15.946903272258004;17.9745539940766;24.61584218211217;22.58785247713973;19.490187608904055;15.239463667363191;25.582625635559967;27.82051865829944;16.144981046131015;20.001309578549577;2.312083582320767;33.88842039008209;5.927149725005075;10.96406910659162;40.49695121489621;13.467750316278837;36.26151351328745;11.599101860037441;25.744239112258864;15.253204729537394;15.456875082826203;32.94395165987735;11.932185671506817;24.352935985569374;5.810033260632979;29.305891938382178;41.94165703732785;30.185544974832215;11.38743339173097;19.11725205561356;19.665097074208653;13.816784060153637;21.500878648997677;16.753526809453305;23.505465788303752;21.098370542132617;14.139519310198542;22.026055183524893;13.971136019300733;33.567997790300595;26.72972181247742;3.228824496542747;22.2503795863221;26.518419917175603;43.61749001970655;0.7977307769767773;11.27675165935121;32.79289427781007;27.849504632030943;26.095434659217688;21.800602175634243;36.187951024329266;36.58976706187439;9.883922472289205;3.3770772375158216;32.48616809357746;15.910482214364073;18.53014968432915;13.852210143378354;36.212058691326604;7.9458461508553695;15.55551499167923;34.5384480132033;22.39054906213627;29.7454425740507;14.681015177265442;9.715408307821326;22.52334198435745;6.83606717599857;34.00712565670398;30.365601084048937;31.242730573912457;15.305708891449733;36.72272541145679;12.002488752685167;21.502633078577144;29.204163779645047;22.803314055989965;42.56622772374469;16.468261743334985;16.655776225191833;25.66033113540023;12.959527858483373;22.02741162455245;8.708559374011623;22.223417327909768;11.66393106558624;19.535517848346288;20.217089244644484;20.70952183498618;39.220636460970105;8.709388815368106;18.224056290911196;21.009944040467314;25.422960749136813;23.138403813945942;26.489771702383933;25.52153009089584;24.384557758298804;19.912267761116194;29.867809876994006;34.996604157037794;16.28664755167893;27.99251840121646;8.349671772278262;32.88418275073674;29.92259881790868;19.46996976181296;30.489879218416792;9.38161747705727;16.38786279501409;33.32805991095161;39.602114327401;31.487665632308097;26.975373958636258;29.422234922400655;20.29240376548266;18.996062482384435;32.244737603472664;18.07919315690511;6.898390600059866;29.44564175775646;14.295609485086638;25.397936420737736;21.324161260867488;24.131878204497273;11.481901163629159;20.656171594896335;9.798072052216948;11.708453865290045;22.91229529669521;31.643846721985145;32.84783689037834;18.2187946183563;18.8103984019731;28.842747412449516;22.81080882801368;23.31171767698212;28.724872071700297;16.10960069583845;28.080924731101497;19.43865747753145;20.215919130595168;17.847499038286045;41.24861042863776;14.927391542704822;17.444896391705758;21.392726529647504;24.844440892818195;34.5277795481965;32.33917024672661;12.167088486251526;7.182621223874412;10.408830340003306;16.482435601166397;24.610114510668726;5.157754851015692;8.597040596115617;5.04962254155558;15.568126393315882;14.1670082752734;22.208048337188064;33.149835302385206;38.03855072992713;28.26060973299315;28.215496232432102;17.42090200937748;25.73813047459508;21.968465599652433;27.1776423516479;27.316510725313638;18.780832006893768;18.46235164186775;21.553070016653546;18.545636267468442;36.64050280910075;22.816624918182878;29.39045527181971;26.938191377319164;17.666587228683426;19.231044506704077;27.47948470737645;36.60477760074628;18.668893034344208;31.331366162840713;19.27519335657546;10.573974307400679;26.56834344623328;36.59049663683983;28.031902386550378;13.411060442256566;1.0987097731450322;37.191845008683856;22.88135790359083;25.49338361913354;27.89859242711723;30.524841953900225;16.962690440190688;24.936644451458783;28.39354598199047;29.78121891361988;17.254325541039655;37.39291076128329;28.65551604415059;36.07391137071042;40.05931335825964;28.20491874172349;30.36315841926953;35.11188611279642;1.724645832865046;9.204084558236007;31.017960055343096;3.451712538900536;29.38912534399847;31.99548032224801;24.603203316199792;29.604186095145064;20.855499633399578;8.791789652475435;6.072953614133683;14.603568702779983;18.283892102397193;21.78144219656154;38.66131086672222;13.497281675627246;27.208605813611747;9.023073311103106;21.709636143957876;26.492031824408336;11.349298201236506;23.094989123011093;20.76013927280404;16.094021461653043;16.422177142649435;18.250927633915996;12.758646771476867;6.662788643963398;27.199387201266912;22.704975380973313;19.737245428091796;38.6830467496318;8.639496271386566;10.992683341308915;17.272537202624306;9.943753938597817;14.39975484643519;19.43155718488704;9.96829432840427;17.197052690719342;17.584060332624645;8.213105836191945;22.89265100022897;22.72100778196351;31.982893672609503;29.259313259382054;37.04452844683357;29.67371550937121;1.3541314226852181;32.211942073444455;6.035553089062248;30.068338389097388;9.356525638834661;22.30636936875167;23.512441540857708;21.12999953831413;24.310495248330778;23.950820106184366;13.5680851905323;14.735326178759868;15.600058349682179;4.9021845803782815;28.02841718919698;11.406860411255417;6.260791606737328;10.329787685033184;39.61448360076655;16.66608114122579;21.263334826253512;9.457442886692528;1.9778256184754155;34.67975355845008;24.348615971428316;23.774385176795136;27.85621343560363;5.032541287966514;22.886335995937454;17.993845587556653;25.609072989394953;36.19048507067247;9.66154982471184;12.141462911763712;38.64281870735345;24.040236992888122;16.528633377515447;16.508371186021893;38.721382154045585;18.381002257075888;13.926773568772868;42.20245787474299;38.26586259016322;22.985444439143027;22.368721668935628;23.399999490640884;38.091192140433876;13.616449596110243;38.14488654739278;30.428258933427255;9.626260110109845;5.356077866695595;34.28156080467312;16.192978436060315;40.10150738006549;23.96781721143611;37.60629826664538;3.7274901928216377;35.631556420587444;10.094477864376342;1.9267990875502217;35.22810537860569;19.279807134445836;37.960259378783675;20.4795611064492;6.136219519740624;18.402857276636578;29.509754570859315;42.5479067835743;39.08557979958288;8.271595131966532;23.244523516594956;40.29713741197423;11.469939421628714;12.361801073727412;20.99852456578174;9.9218046101894;12.113029463627726;11.703294151529535;25.993211577473637;16.630650553790367;28.08224619053105;9.494464592788429;9.98223616756871;23.587040188408707;31.90405821711113;32.3098742613973;8.50649510902113;22.749558067184125;20.07434961707896;22.716260989433493;19.019505117682087;9.731960499405961;33.22580296140454;25.048470979015608;37.83109036927274;11.476247892736955;34.736681287922494;29.794032699734153;4.203710880091271;25.171367550278127;10.070629769397573;31.407761391231542;40.323461318983895;10.309359845850627;17.001839058159526;13.705576160142307;19.700304858159843;32.92658419415371;38.567880129779745;9.72421859066602;21.62750950381366;40.94529169360418;39.07256298171873;22.800992672478774;4.929710011140955;20.416170146946396;19.279227169433202;29.567286389521;20.42322204114687;7.986478785089532;36.22146876576286;33.816222682979046;15.276413276795498;21.793513331299646;33.079058690283226;9.710310934995642;30.089402692149662;24.53466314040324;3.2851571055749074;20.44855074841123;23.79521277814191;18.15420109078447;28.5337912668819;28.540248641222153;15.465932750954474;28.778396870088894;28.757482554933066;30.08071790905732;15.096193266397657;20.856113848195537;32.100226258860154;12.619901272624539;13.796100206221915;7.566799005014748;25.033406755102728;19.32666182394923;33.40871346970862;31.8782453153062;6.431610236816451;15.453957224503613;12.977377798595136;13.108134444231766;8.879620767494384;23.824171878061662;40.546762919104474;22.091101347020945;6.999002688835101;22.985323919506193;11.43416701032131;24.184865200413697;7.769380153090422;27.94134731293109;22.560634530902398;33.5544005717295;10.472987700259097;19.955099507073495;19.082022643383073;10.287390695623158;22.726939810873503;14.22411567607102;11.118701651628763;27.02229788526323;20.627115332872144;10.847194925580249;17.65045609987451;19.202403409403242;16.869360189717842;22.376468117722744;16.644287014828556;12.283849545854245;23.902631016692304;21.35992526751453;10.653368228485034;20.681825734692744;32.764554521863126;5.1309188120842455;42.452842136983314;17.412914783362464;11.214921227422472;37.95170124008437;11.734867915522774;24.476160017582192;15.167702138486305;21.184274845705367;16.78241001756146;19.379992838483567;15.890581782078897;30.910846999042217;12.798309238734317;38.43016963237474;21.698472557527236;34.6952658531933;15.092706793556985;25.081266339093496;39.22712787096909;23.67797975333647;22.46612033454454;26.744223641315312;9.684024734955234;26.178146663172473;17.561552780487485;28.51049035747139;27.437855356809777;16.482448947349834;19.62307334844887;14.525619389096448;19.582490374644408;30.08147469891845;18.736774838812757;6.7813552808572;31.065950616456266;29.43360091137195;19.918319965058032;5.291885177838985;36.78516134173659;10.135024234277537;15.990889075361931;30.313133411347152;11.007223608020322;23.80130976512496;10.003900985888908;13.121729320640881;15.97818703411558;12.50321386997581;4.802496009376036;41.20732065389769;9.176886655432355;22.538214667212394;20.112673504017053;9.600281499512837;28.865010222978796;31.051415221997516;22.59946450011642;18.702915629455116;16.49256969050488;25.589732557871006;30.633971733929464;20.862275831028654;24.237182085380713;18.909300288660777;7.168207770024014;12.22394074713775;23.194671023141225;38.2193032682057;23.03585468639834;28.994184426164264;5.432674493519745;31.607626078170014;18.84262156376662;30.481531482334194;33.70153599517006;22.739010254004288;28.666156552292996;14.953819871917075;24.100693578921042;20.165290724660522;8.009360143725981;37.26732215132477;22.809235761788276;20.399546830589603;9.666227803903821;41.9976882521363;12.410343501358083;28.10703997312748;19.354427095769218;31.662746638149365;29.68307101297704;13.872952715450918;30.467596299455185;1.2563090363490557;30.913992940682178;32.967258805192955;22.367810980408123;15.794396351408826;42.1677885017521;5.9456819213337395;33.97600542593174;27.406561153527015;19.93301271105959;29.159213480494447;30.044516057850444;7.352077914245588;8.462124022910157;4.787955921375969;4.610094075902989;32.44717042238218;29.342585360053633;10.74109912908323;28.475242300560783;26.846788908725397;8.14927624050986;15.864967640797595;20.440333372703815;24.163703125001174;3.27452205771601;35.21375567040521;6.8050571661218;37.74878926033124;32.73966415306962;25.824631551669086;30.21040844949975;25.101881695309196;5.963695213322631;21.67544175108239;24.72528662560955;36.24499584346902;21.903906701651785;27.1408549575933;24.23559574452648;33.988049127866276;13.514811252080008;24.608352980427767;13.538395562720972;18.2586858680416;13.614054964666305;32.860281166612715;28.054312890514876;3.799752054964512;27.976286547170734;34.82041675784125;22.611357879975465;11.948493933791319;34.66810618012791;7.430787257811894;22.41599192566417;25.244842033533374;25.26659723907469;32.04033254164726;12.857661707354927;9.443958755662303;23.227183359498337;30.03638445097019;16.712145384043733;32.80775871407506;15.436122606227675;15.545101784065237;22.751687752714666;18.371923167979553;21.58629608119578;32.832223798864725;24.720116044309652;30.752691275992966;26.695080335440345;21.292848125048906;7.558940530298195;20.60451830687927;20.164347670409843;5.985703251298612;29.80266736267946;26.029028194764003;22.90815155416577;37.53552474424016;25.186469091682955;13.663903707809089;39.41761827499584;16.055485404811847;10.961055076449457;4.116035211898851;20.517998603535364;17.39672167305674;27.613251783824506;21.871833826148457;0.6289454031775175;30.148422524865687;35.22936683749567;28.143157063658535;26.377260822854215;18.369766562099684;27.676910758386537;29.850296337057802;28.714012029050824;29.96473462026947;26.21744215660831;21.05189005683323;29.63508515349498;22.547012111462973;22.278820897487403;8.87799416178243;26.507231515967426;18.504911249788563;34.493517411516386;11.204247668364346;37.85620775047684;10.831263871259804;10.551125097699657;30.505370624037223;11.14114510821959;15.66596660383923;3.036067882410466;29.467053402667585;19.702189295378354;22.57778224362175;16.461985795170573;41.73648158694692;27.336437426643542;21.46157834175056;27.360574286382025;18.94330038071342;10.385127578991632;13.879298744843949;29.338377003871653;10.54241776123322;29.909585716340104;28.312657334204832;24.995565978013598;22.568636677957155;27.29644742184142;3.3676555872394287;31.36608145062677;11.927280507220173;12.194173265675985;18.321702212964077;39.62830679866447;1.414207138597168;24.875027960668042;35.637799799892946;7.09376380820349;8.507173904384945;22.8397663455169;30.428568119303442;27.374591601720855;24.24843279147825;35.81833201093029;24.518523244647817;29.40092373004246;39.72834742768005;11.882077875590753;22.874264272932763;28.27771213738568;18.19340174431747;28.16973931035879;25.76452553664535;4.283015864209816;22.208309293183472;20.430802899445666;3.3177705521462637;22.75578920868248;22.69545674811514;27.990010587135252;25.304184354908973;33.47948071203857;10.051975078264372;20.672716762976563;11.493854269359904;20.45879968478841;22.9206572446546;36.015561436726166;7.781731779139927;13.853086598034237;15.915663497423614;20.23188110154482;20.47013679101543;22.42699881091266;24.429711737512697;37.17714592587002;41.92763673511339;12.648967889383863;23.274794499591422;21.65270502462306;3.374240922519281;11.165359599178693;12.911374427312712;12.807120227612499;24.367988948206854;7.343560913212582;10.097251506186419;17.642613210992028;23.681472353802327;30.992517543616867;35.25738259560253;11.068523097289265;10.150333345960853;39.76036641366621;27.75117430210658;30.545753811838097;19.683026093150264;24.37915296518975;30.032069938566494;20.53624108462252;41.52950902010664;5.780762747360981;26.01997707705163;21.776235654106806;10.50282150462311;4.727047758744406;27.671475637702088;15.499423637797905;33.976272457761354;17.484052284909133;32.82565606838746;14.03794599999161;28.036584349369274;25.862551666126613;23.930690597438915;38.93000010921761;20.449312550232623;12.038797702731173;32.7613916027763;28.793373455458497;16.20476193540383;27.96356657725884;28.343682342146845;37.38584484567113;13.889582207893303;6.390010060583513;11.066669270002278;16.539217798255127;20.909888527591765;33.015494086135334;17.797064776815613;24.837178250231595;13.369591764029645;30.514945353360453;41.60880184326566;36.94453990759273;17.245983395350642;23.477593148925862;24.902456845539515;27.69423914400685;5.424105062042824;5.436907655362629;34.161133871513506;11.191774413547279;20.496926732335048;24.03938838249532;10.658868872433848;33.07209578991318;19.58858492081445;27.72030888196386;36.664602309122884;3.9795254352934344;15.78898417162186;30.03745835309713;7.859374350581126;18.657104079074614;29.874945908889135;5.853620999104668;24.59479180981008;30.129048983090378;26.20585087243276;14.858764710772562;22.66663511451248;22.66454337726019;23.726158821116794;16.331223742696686;26.298241119281396;24.583603870328886;22.018583800124112;34.0763612408641;4.987425465244931;15.937441895108913;14.674872372251668;14.427507049120056;23.264199055678876;22.091444845095307;23.298262564061705;7.222592322517938;26.307836048121317;39.131525715596034;29.075171697102935;27.009079246027845;28.193283457137902;11.158032960749164;19.304094170076958;38.53185680125179;36.5696317984217;19.034350535189088;16.38062627584173;12.51618492000041;35.52670557321937;1.0093624668228023;30.393163861543947;30.627950569309355;5.025472441777884;29.35050920452173;14.234463303348866;30.37993455416577;11.631804181822288;35.92601347255066;15.516342681238472;9.72752327158422;34.80641330489609;15.087019492993878;22.44376175796585;8.099823903656084;42.03846636744633;19.926361159246856;31.704908323326478;28.34189602998748;6.2243589050876;7.0544940912092216;17.853557599257307;27.44899467072961;6.3465693760601605;24.374708417189584;29.577659829423773;28.179008788461616;13.455292567930051;26.981713363209316;11.471556007801443;5.576255976949836;24.49531308140075;28.637692899401035;25.860809522768843;22.48666724152432;30.72863734416006;27.873676517693863;38.30287166888234;13.29408701822298;19.42127723143803;25.53656503082799;35.12647400354049;26.991704727379854;35.24170259110649;10.427382662569551;14.382202188378034;16.637668712329603;11.908984061725649;34.22611573768085;32.964439387352364;26.802639224778265;22.904169511065476;20.294981781880796;35.20771731863861;22.117309942928063;22.26639431721691;11.785590740196518;10.173163812560604;18.11914002838218;21.80826437114376;34.167212481683066;41.08939833194972;18.201095525958976;23.57951801568402;25.556402201173796;12.679370363983727;28.833649021379212;16.205330233426153;8.681015563825989;24.640738783669708;14.705725961231677;20.75687366906556;3.076985937777847;12.883937977329321;28.182981084245178;20.73212613343233;23.62102126524438;28.04259746796984;31.751300531185862;15.654355694705103;20.466701215175576;27.865352250603657;31.418027402092246;13.003639371370971;9.114584314452191;20.755065025932904;2.4436335990607745;11.42350773446942;18.41284889222639;12.367731985824943;34.216744303398364;22.912541740172692;16.988187319959334;16.348438897222245;26.374466582382954;23.80386698283635;26.113503232068258;17.470752859716;21.46900556908033;33.5025210858146;12.950335549040673;10.432579291733427;32.469800689169816;25.74176705731517;30.754284677055967;13.510075594845768;39.98772759510171;20.128914526146115;15.878409426379646;11.21151116029058;19.83767027094803;18.187560383054095;33.390235904518995;13.474373178670541;23.64841144269951;39.093695239699834;38.7945974617542;20.019048122368783;9.764217245104483;15.71600753426902;13.889157302829334;21.726000317918135;17.91151685154144;25.0012303542065;18.64296214213175;27.427449969499726;32.57419077403383;24.733408142452596;36.081684143295824;1.7506447105722134;4.564665213349393;17.695043020795723;11.771341622680238;16.078070898537128;25.026257629089784;19.780690504975333;25.054848436245816;16.138909886048918;30.916560432171433;10.105838711454101;19.568030987193378;14.211962189428707;30.25544781949984;29.693618284967165;13.644965383453746;39.87454745841474;18.159374710500284;38.22507511578865;23.103642293584034;7.278539018179371;17.259468191231043;26.544281295622017;33.06322574232822;6.929479015768451;10.681810375239152;15.642938515236061;32.56530568676249;29.36728037389047;3.7689702075750775;11.05313024984386;5.58653148997177;19.023704600525303;11.078642327924184;35.15567268770878;4.948153546572816;19.205434870719586;26.500075811764294;15.416423130026285;16.62672847261362;14.240985695995187;17.743911263928347;28.57058423973006;28.74171129364979;37.80231085393991;41.939611568852726;22.555660705765984;29.595795955484377;27.736022121690475;8.54864986230002;34.98466996763127;23.45162523138865;24.688466367618144;16.93539223193743;4.646020316365984;15.59865262583504;15.739309396957518;25.03077024574895;15.947017188125983;5.847818572641483;32.98659961767853;32.813265703892185;21.182565420065906;19.06650462761957;23.957977585146295;39.26736742923176;27.939406910675608;11.973429161724798;16.679046879185616;10.349502221040314;5.051839927061598;11.146276931058404;22.84313047403045;26.051208752301655;25.884787293326056;35.013673438538866;22.46104086906937;8.72519598009322;21.64612112296971;18.662376670202054;25.11488735198622;21.215460050704415;28.62936955856701;28.880391214174818;30.24999385542205;16.78251174805848;4.638640922290087;10.18128708686175;22.815046732635352;23.10437508344483;25.434822065187465;28.089715558531456;9.911620289728726;18.042988634761052;28.60971012835613;19.855931165757234;11.283866035019667;19.858306527742695;20.08523891370464;34.40006632808991;36.521996348996566;19.683821911305113;30.4125785019358;18.763472314422874;32.83773519435229;29.61433392745826;11.28889164125132;21.8332218119715;1.0814943816497244;37.803817214107504;23.381956635550097;14.999986910098265;41.81041008683827;14.997457165411417;22.26746402018018;9.914331973279527;22.69257235172275;34.4127169926603;34.122952393042695;27.068718000992984;14.51988201207482;28.183695798182697;16.042896737240195;17.310682317047764;13.345726522122906;30.848909977826878;14.67640882702232;4.591177313719905;23.844100235789096;8.071254726979854;7.436733476824114;21.356609671197116;16.352186566740233;34.242838688817265;30.23822947054549;23.80825859531123;16.289957156099902;30.035416568416288;16.772633899731414;36.70642332649145;26.550271332029947;22.657038636864716;14.43652925013729;32.359502312242114;18.352564765525585;26.10127853530392;25.650946968115164;11.275962412095817;18.170043191566396;17.66599711893729;5.677671953885614;18.890543541985043;15.386466155199082;19.360435207747415;33.6814199835475;30.546740262697732;26.109892937951766;35.86287841632648;27.98308867285644;18.03497904232016;16.933821587281862;28.704488281017046;15.579659533358884;14.662539865295503;10.831834375301638;12.440740377154924;31.738308369509646;38.312075113601786;11.456941416152247;31.835320869768996;26.7891920660772;
49.909153588527744;16.056749505576807;34.02930615910686;42.59387466124327;16.596930922691023;12.987668828332085;0.0;16.532366333740676;19.670579329276915;40.048853148097486;41.44742929057641;36.25054182213229;4.1457679948544;30.37278778102387;14.952658955581049;44.41599137160762;3.2039571915748226;39.690656132575164;7.491301466219147;22.736700598008454;54.90292192486788;12.52972249554271;12.581911293833647;2.65333754033868;27.740190176788612;13.540718781615046;29.506889153403304;51.21993783480388;22.56053534449085;36.49341738602602;51.99257562799638;41.89755312824955;17.526822226720782;13.734979265470194;24.85354091829118;19.237798581528455;39.506472142086025;41.189479455446104;16.74184494624148;7.275864189707618;41.21145884038553;3.1408167297957927;44.94677842751895;6.113634859866252;7.722405180870635;17.317147389810614;20.479685341040927;13.399780683896596;32.42726567847168;50.07722020049171;45.44557407948919;7.321000241534506;48.16089025558288;23.083698758625346;29.02396529913555;53.54917521351136;18.582723796684213;43.20458352476203;22.085804685838628;27.770048310446718;17.313915819544263;38.171550729277726;37.09647815275347;14.502861048989894;44.037115495118655;22.31696472471272;6.203659709352795;12.154497982215416;18.400739361754418;5.304127706205842;25.238292891603027;6.53362535448719;56.1119848740921;36.43335072598107;18.41036080798537;30.890948077346426;14.713884957603339;51.38545490187541;39.5424541903392;49.361067526978864;22.600354941277534;15.536855800594786;6.685612542127796;13.731471633318243;24.100530397547058;6.3296277825614276;35.85328164963745;14.153937939728637;15.727653863434899;31.803895246341547;17.153796627687417;31.89678099915217;37.959121955311254;29.899491537786773;17.127795780376047;4.4845708146974905;18.01349947369903;33.13450116958663;35.38814476509944;37.36833091147714;20.8886309415666;37.05044808365218;47.34869803371888;33.11222900817024;18.612935451759693;19.310186229441452;23.425461609625973;2.3605039548519606;24.65067614496764;14.05139982871848;46.36550653395527;18.20956135811239;30.05466754049986;13.19693634300535;17.306165199262605;6.778279973422025;56.18424609162315;20.96113836994292;50.066371518648495;24.061479663244093;17.851939470871848;47.49967468079843;32.20038036506397;21.532610325172932;48.902060426541276;17.614405912505752;20.950362262171677;21.190058692564076;45.485694088833334;12.586720481552991;23.490246487597165;23.52596273566075;18.48897561630281;40.10845008839627;33.96993112410965;22.043150398047423;16.617496855205157;22.737586181285064;27.4630754493876;18.921890442609534;5.167250353865311;37.0175626854156;46.6493016790335;43.0241160806799;3.672053811235854;28.495248216944304;30.13536467386784;9.134811810908543;9.079498345023445;34.86944074956839;16.604529313174684;28.387293775305604;20.391380346529374;38.52983218461383;38.664059711314444;30.455445801526277;12.695343151176898;2.571010765520738;3.515533773363737;32.87609321484506;33.95244536469493;13.763931421269064;37.7013257217744;31.84402132649921;25.595831606923458;18.949937211050113;17.908237143563348;47.42593662908664;11.844053362523361;34.58734092412615;26.30341727823437;27.297056313510378;41.90082376074555;19.98113643460983;26.820047674412365;9.366103894784436;13.716522240467127;26.833048624884192;18.178352551654314;20.85716979560339;50.339428107091194;27.25972498521698;15.27119069580582;13.137334461579568;27.165261540911057;24.70946888388086;12.831598893102903;13.517831662180075;23.90455355776012;46.511820834316126;20.55110279535157;26.18146374889925;46.31661147800247;8.386512002277554;52.623079591895966;30.72156365824869;12.655126415821933;10.074403576284338;41.72347058722415;4.106607205490792;16.130700528644315;47.52581452723181;32.907545789207965;33.5615871962168;40.46886622327536;16.8475245194201;24.30510420424301;47.21473054690938;7.586009289959219;17.4942874914422;24.926470453871865;16.37725810806702;23.63586379313637;21.948776948169545;17.34872267743866;16.96387033402241;14.137521851345488;22.08569373470155;14.50190010967475;17.140662888020405;11.732717617962447;15.16678872262718;24.824913783315537;51.13073008168697;14.372318439662454;35.328610206596764;37.41077657775268;48.52050646733319;24.133269995310954;15.775235840639086;39.2401044781941;52.18834975873935;22.929087062092727;23.74013779007405;19.553884204539152;19.12992283614481;17.66643394118797;9.677878812450093;56.61356595952477;46.299505188531214;43.103738629129545;37.02391167616044;48.953137875296996;40.81594331494948;35.4700437249834;52.56285059224321;16.71758260616656;34.72834957189518;38.11220082365928;23.267490840335064;32.842148510739776;44.10455219897035;6.4646984210237886;8.565401193779843;3.3753575605290362;25.36765589277835;19.876364130565687;12.283510220474072;12.854860503860344;11.27895896473538;12.03304826429646;7.9047441615050165;41.32920340171746;8.948079040752612;52.663878712565705;17.843762448262133;42.604582472228515;26.16578671796121;31.922418661192896;32.07205619960751;42.174967188440334;48.83283733784292;20.395316684929735;13.93346439006587;19.34757136515127;8.37170926410472;48.72733655030542;20.612572229982185;24.44216592243576;11.90906727959213;15.424332340932278;16.394775901539923;12.2894041392719;16.907128702655424;8.216802615672618;33.39452130002534;22.798845920011566;11.694923190604362;24.474233644825226;41.182159142043425;48.16121392135877;22.622436134471645;17.610611162963693;24.865997615086535;15.473737763018415;21.61512672679827;29.82093159126906;22.743746923142552;23.429924299492267;13.414636571768922;40.91612489827823;19.806776504681;14.145740044870488;15.010840155759105;24.383580044029713;53.6719548067166;39.490045802645945;36.53223001636624;6.813520281631614;49.582465679599;27.364178610124544;24.31687748263451;25.987732417885262;24.449501986803792;24.529840811433083;15.797817832192619;23.59607817258109;22.294845212538696;9.736460134083183;35.92505258065646;8.705395535988194;27.53930185865848;10.299892187460912;29.23279645592484;4.726401446356152;31.571630116251445;46.75092927450811;37.905102928119256;27.243495569991317;16.617783708853096;13.467816594036131;44.81341071710177;28.314240980144188;33.31820686429608;11.719283995000788;25.22236367846661;31.35703743631233;22.127136938927944;9.485582111621017;25.33415894767027;47.918614060362565;50.13971007715095;51.364291842456765;23.112244637745327;43.62411744668164;7.407279584559138;40.78471925847687;46.35533946199422;15.743133193787303;23.03665660433621;3.981405424350591;5.865684251668624;34.4355712825218;34.519992903745745;24.378168512301226;50.172818941739266;43.784276805764435;28.522267416957632;48.88153021544651;7.3083983606268115;25.38727162980508;9.547894935127422;19.55649915137549;52.45693337843533;15.510188374468877;26.636825436183646;22.358980250908182;9.362531711614547;24.202243925526716;6.659167742562352;42.265736309281586;7.854441762301049;26.45793367648308;30.48965339614851;42.52108048488108;32.10565675977713;39.536846616869695;15.442652017743733;36.579230414518925;19.89713958060999;17.43140444381072;19.96531353043753;24.327905084006023;23.86197529486365;50.62677948338783;37.75192981927382;30.232521578844857;20.745259484003913;2.7356543158248177;8.89170783082452;13.931695104989755;2.917280388278922;35.230162663741;15.066978958764402;37.58797673157295;32.21492869040939;41.42849845155531;45.317338956463196;13.945066760421156;12.183766929683715;6.907852969941965;30.57602444755957;16.34814887891887;18.96550602271211;49.547944874757924;10.795324920338874;2.547868755193153;17.375656961324946;3.7970314849434295;21.10479270682595;12.631960653178252;19.96563603251289;26.2085182620142;35.636982139841095;33.91411638006717;26.40447860270005;11.170876838057731;2.234126536665328;8.59306785810775;42.469324911736194;14.375445068098644;45.930268981678445;48.44026816996699;24.019546534695323;20.459726660947943;29.994869712671797;11.583716069518038;45.96032498184832;30.882788605200286;26.658316571700446;8.74858561703037;30.535862009432073;14.645029328704787;33.95402838600661;30.870834089816135;10.480888925129017;48.30134540715338;25.962065338814018;44.429741607000416;30.374330702422814;18.22928920777479;36.86755292220182;49.430562960895756;21.270642862674986;12.095739947101002;49.81834086154192;30.27005493922734;16.684492777912602;12.906269784706511;47.09623419932673;23.582313119499304;23.392128086377696;23.557065040166915;30.858254463251647;7.458794717145027;37.32325989618135;48.13652260928564;45.497300015122576;44.90858211068498;22.37008293080279;11.78325125622391;17.644759339835954;29.80453919541014;31.732171224376142;26.54723997376186;41.15194001478094;9.935481638736658;16.500177115539678;18.40063359691175;17.723801395733798;49.59318086362537;21.938453525038206;33.22030686736215;24.47951649597639;13.578465492062266;16.20678341146283;36.913989592488996;19.429591513651125;7.635641299074217;29.90207950591841;8.37252319141991;15.225730508964682;15.936475379893857;13.651750259720355;7.857038117355219;18.487219292116272;13.711756640910856;50.72043146498934;28.48966626159087;31.314215844434663;11.37633423308195;13.978386746086064;39.15203133802787;39.460655615624646;17.70070912845289;10.650652395069521;19.50889640440025;29.757185239851168;14.479424618533145;7.893835983824537;13.316273707401795;21.618132421867656;44.45010365002137;15.523924877401061;19.025227733914296;15.854343201288767;17.5254428836916;9.101603163992086;21.714173576219704;48.55527735110479;10.916684685420295;39.600187546290364;9.159582153158283;12.134893482501324;17.221936955360896;16.840818618981935;28.236551743199556;15.40244496856233;27.057312172216594;32.4070629429937;9.584741635247369;4.428260858895715;48.06653541423983;15.087551587350404;8.739540243395723;23.745225859245387;22.635089882145234;13.927840044365766;32.452964246798636;13.03551703407657;32.92164562157529;20.79670083662823;16.956506836458455;38.58223316948234;37.501778453878586;30.25358123195622;19.902301658694867;30.098137677720445;24.04389781215723;24.170040207637676;7.082621767660459;12.408181798313953;9.711367294934941;39.26424927282032;8.979356426231353;16.672862955996198;15.850782300168417;20.338600920844375;15.95780581529872;7.801684034620718;5.56746061036866;47.75731464490369;50.44875236588217;13.69417517374202;25.67728836099881;9.348353069576206;5.406557888942567;25.646605374680636;10.797784227293963;14.442139630289057;53.79772357492243;4.481781426146214;14.170267314866347;17.215148718824185;15.518499182875649;21.821129116383457;26.163770451550675;26.923647340949046;39.54958300934877;46.38052431893398;21.01286447286228;19.45486956853177;16.889812952935586;12.474423950327784;11.760753004345931;21.08125256396312;14.754966647309962;33.97082249445791;18.768252399653;33.18938684121595;11.274899059298127;44.06748409921634;34.04386985900508;9.974020935012305;4.953116909341617;23.176106270082613;16.200864813458043;6.233499797265948;12.596688399197614;26.261358755056975;13.364979118804598;48.961264550715335;43.90346886164111;38.77937697112171;17.134401223355603;49.24232082979291;51.70897067002238;5.535973705169514;9.954445514374777;30.900159968208445;49.8198551317609;23.023770148659462;47.902827204934624;17.749869106603924;22.762873775764167;5.812885696409689;14.390661804829113;19.25693632049944;29.173699017858787;26.01237653839904;3.819963018755269;38.26342176063132;19.443738906042093;12.891557900703274;11.43819613890817;30.18039184111881;12.701958636366266;11.137245037447329;51.633501988377255;20.811381474148384;5.356506520324212;7.255217571677897;4.551837141814294;21.665322448280126;18.181263185930323;39.69299957859109;36.52590692300858;47.40494006391075;15.535497304721606;6.486910666731056;15.30505284777588;26.000571402144683;26.806733945152462;39.043767562100236;7.049145366595398;40.01631791407323;30.10921285524343;12.480321347484303;35.32512642975207;49.216634936605104;51.5653372135202;12.664031734837362;29.306322299920687;25.287012319641764;22.208935909128662;8.790142065905123;45.96550800913302;45.70615731601135;38.113555481690355;33.04182010212195;9.407251983624931;24.254771095539766;10.974697600668183;48.903625698795366;24.7339954612805;28.882264588907024;23.722485466121164;21.126634815839584;20.82423299976478;24.27915997145884;47.80788089069082;51.22741858623627;50.86553957291031;21.280373715770367;23.72458642979782;25.892934200546513;9.834385910895634;51.89453620609298;40.406140428208396;12.602084606065942;14.762630744738445;25.637813526314797;17.394001521653653;16.385622634748497;50.724441825776815;22.3683688218301;22.96079836960645;32.18153998724828;29.434583470017323;46.64194715649011;19.620492459129753;25.91566065047577;29.26305161461776;45.929625983123934;26.498707016482104;12.857635056094438;52.32764184648079;23.779627157876774;31.671808542993443;48.728776190922204;20.553176369588908;27.85580325246927;29.22397700001454;5.354587971134994;16.834319345564484;20.875125981390845;22.54127021195224;23.388403487031297;11.652473398231809;17.9724683407774;3.9290547701397665;31.205538680427253;37.55204261081511;42.97127340066759;16.0234270123805;7.660803048534058;16.787394968806336;39.299755083619495;38.849393161949976;19.923816143278856;21.450605959118278;36.84636265896961;23.741883110832788;16.76356906787492;17.111406384121103;26.86920985455147;20.503605398011338;9.644293263067997;23.23130131712574;22.821466285244412;8.685837853014961;26.176556228896263;29.52709145886939;28.662933100191605;6.3723355486824556;26.379558681029255;34.856256148904414;41.46222467826565;18.801482741393393;11.663389157998019;1.4658951131543827;25.713650901719898;24.929847750038586;19.00092352734229;26.0392176372024;25.504422531209617;20.128459680259535;25.450908700133876;13.478068673488918;31.799139635640735;43.70393193342918;8.49384739169171;8.981704194971059;30.86421860955993;18.17293103390918;25.586774589304927;26.126543844403212;38.43933769439521;14.600104724589137;51.605054997746905;45.72989168114952;41.74962265282729;27.876549330389718;18.905108166738252;51.257737842724964;53.49618400878011;26.405806872429135;56.23752778921372;24.17120824722062;14.709201601753303;21.52912326497874;13.336412717226802;12.091779080833724;5.524405365656984;23.04929363685726;9.600934839226221;8.67223365110278;27.82063018410429;38.5013228549311;38.430892912883934;29.05259925407836;31.815520287534905;15.081699056460932;46.86115205944773;8.204908478784402;4.185679429959161;53.38982735634938;18.356749771676522;48.20023260469886;19.4087300451928;34.83732878431883;27.90238027074992;28.405388383589685;44.36369618824195;24.326913666556358;12.761860558090824;16.22039740061421;40.076096718157025;54.40511197167521;43.168900045862884;10.452638562004458;6.153451033012088;32.34747812831901;14.252120951734536;34.18437710196458;27.39106367778974;34.20117799483957;12.438381764237421;1.4635619510889233;33.13490466672241;26.49719502877886;46.549383948965605;38.96438570827883;15.459967752508025;35.23799741784014;39.43314351699792;55.92165977549675;13.474918681213298;22.58701773050941;45.68402510759557;40.28123623243226;38.99291228768285;9.265152032755092;47.56420208823308;49.304158247223725;19.97867353886697;9.65711084416075;45.07967936401882;28.69424935150693;25.758835462479723;20.938717264001294;47.59900120506738;20.86819454169274;28.491431839992426;27.78155735877365;9.590012179221878;42.25447958400033;27.375116439196816;22.16318840682292;34.516972514549714;17.878639990344098;25.410113713888627;24.764263165403243;25.608908226073925;26.553816208724623;49.705379603808005;12.916583871115852;34.35098950669846;20.80040882393501;34.407623983471076;54.76013177625923;26.343345579473468;6.784419596334782;13.205965579729494;10.366087878830403;33.36283846015647;21.604727546508258;29.100221415893465;20.488259390056065;30.394940565232723;32.617261334618384;9.482773306674833;51.839917207494416;17.248052373628724;16.32593412572868;32.5441503829025;36.13813991630923;35.994110793901754;17.034576897458443;18.25959033082825;16.645866123339033;22.778276471801636;40.86186736631179;47.20192458524172;7.274994790390443;22.851230458720604;16.095704466766545;43.81167359854059;40.9731211615496;17.291037619006993;43.4229325244826;5.542284251305434;28.371797318597352;44.888100526477444;51.366247300155194;43.65701272953592;39.409254831747056;18.21625196185001;29.512483126073533;7.183528910375737;26.26559386239389;30.322745552779693;16.888508678673983;16.815968300552655;27.235031832162527;24.915959572091023;33.18154370783026;36.73406954023296;22.579359489363476;28.795494276529734;3.3068007063542537;11.610714237778387;18.343329795939344;44.47551495007691;45.37369658613312;16.116667968307212;23.84551982587945;41.570395104592315;13.075257934712031;27.94471891656084;23.404470003545494;16.690376219311144;21.003023959539508;29.69654641186744;32.03021070804771;30.810196864647224;53.277848640590506;8.53230837012128;30.02988733421894;9.806717369462191;23.105447078210055;47.11622404138094;43.42308900000185;9.738770281998173;12.776846167945953;4.615909105885613;29.164326009701334;37.54015807692028;7.836878316814666;8.11030777135334;10.666725553882175;26.582879495628937;2.517248306869668;34.28187986627862;44.91330926786619;50.90271033162732;16.53690969288867;38.4718161059578;7.828700419841499;37.013299522281976;27.595943322746646;39.49389181656223;14.786816054958747;31.524665147110525;31.430356784694723;8.641912288321327;9.655375167669122;48.507428680765585;17.024006352710725;40.076110668970294;23.246602875961504;12.343529095147689;32.214377542019555;40.408758671008805;49.4392127025593;11.579307574343249;26.313657012458492;13.665199386444868;18.336067289735404;38.95901211266567;49.53127005853196;40.861932935056835;26.395021532912317;12.572213012157205;49.58183492139246;35.832085943529655;37.05934253487916;39.10686834541018;42.27566121254093;9.152890261793802;20.82920679422078;15.665038294311843;20.323718981686962;15.727709798175283;49.88600836801103;16.111936986459728;48.42795026196659;52.683236216332986;19.696292799121164;43.32279044957182;48.010259082269435;11.48300547891954;14.10128883885988;18.367907140508304;16.411579996900286;42.374412727579426;44.59545607912907;37.50422189610786;42.568398987074076;8.946889115273054;19.61511808009915;6.950427240894999;27.163705799848028;31.271520026430412;31.573093297711832;51.441558527151486;26.46531305053789;14.707411171514808;19.90170524485107;34.371678580736216;13.567899733923117;2.5828216921177574;10.622839474454711;9.730245898711164;18.320211680445592;15.802415803815677;16.46921750940968;0.8849906690504507;18.77354262439734;15.196951872531077;35.479274747534056;28.234091520303473;50.90658760106605;14.249493025573118;13.125530558878532;18.133020557830474;22.01305357198198;8.412421232498735;6.7916683911221485;21.810256568692004;28.229314793054705;30.527653908575992;6.552115094459815;17.10806840691835;34.138947625838846;43.50862188843031;24.850138211726346;50.02202948110252;16.68831926530026;13.227595642529764;45.19957892717811;10.03979612262661;43.02676648613862;19.784136482409647;25.859644442456062;29.186344049111803;17.60791193220283;37.061784128748606;11.557610761850892;25.552657106189432;27.49812263428982;24.740450117755703;16.221429431086428;16.297791410849392;15.341951435347939;9.521845144153735;22.71268970962282;52.41146801481855;16.318821608421082;32.67410701155419;7.589982327615203;12.216069306975104;47.61727371884347;34.066231684235305;14.143899254500692;39.76708953880963;10.872385584090223;32.111783907269164;28.876629355374707;18.43258797022413;48.48226729745761;12.749800850672601;20.675456659837707;50.71266488954361;11.635193973066864;18.08077321992675;28.314485820844773;51.36751828154485;10.939800732791598;26.07113491387116;54.316159200627936;50.08072552688563;11.134944611091395;11.859426763596447;20.08966274743558;50.813524557395915;8.268619122879123;50.70415542993737;26.018780154699975;17.608485678321493;7.927010817401888;27.4980036206821;3.6299673918522117;52.08312740638314;12.348279335480022;50.05889685051748;15.661252011088918;48.548350509392776;19.17963092691487;12.567211443052503;47.62969074825539;30.018412557812233;50.8854481933085;7.498901366564557;18.454712674405393;29.69453113744118;42.488691060299644;54.931605774324474;51.95952861281753;8.56273697769623;34.76394115266263;53.12214975696873;9.733831218528602;2.3601039487345092;17.10332013138153;3.3414596258122944;17.06920973864218;1.4636000471752266;34.536085208058154;29.548670609409676;40.711692476143355;18.921092569485847;20.178110070526483;29.80824258990744;22.651246424591143;24.882881270604532;14.813081908630313;35.61936382971869;31.75849706739425;32.14466362785285;31.975907754586213;17.06782639822548;45.852491949384856;16.25550960657595;50.81813644941534;23.538191889432163;47.07455734869131;42.63377197540239;14.250047609612508;38.15061286733852;4.099877096808689;23.805440737811136;52.54863821136619;13.207464331032307;28.797625093599994;8.213980415502734;8.016544087342606;45.40091650599379;51.048430448096084;15.53065533904994;34.01421519571802;53.5964014194265;52.01066094530279;14.573004550612431;9.082123451204325;33.35339149804798;28.319260375273085;16.964060411254657;32.45827597069869;20.556285327000065;28.338759091238888;46.69987705373085;4.903896447168529;12.18104045983668;45.59853591204308;22.294831393863287;43.07352524999012;35.424516521577175;12.491163836728099;33.22634955605814;34.04612207664443;21.878630467628223;15.677359767063503;40.985418434982186;24.95706730818394;41.18002664855239;23.869571534744427;23.55333338063045;27.504217921338732;21.71488692211666;44.91893350651837;7.63623089543863;5.501775608737181;18.020430766633417;37.874309888592435;23.343806496326504;45.43880862207742;42.8100701735643;17.88149079121788;25.771418425219935;4.107677129832687;4.887740052387658;8.578210278652106;13.911427030120267;52.725965803847444;30.941332360917176;6.05586417003368;12.444483391936043;9.173910235073716;35.98170073711132;20.212159156131218;38.120707365537776;34.77269964180696;46.12743250854326;20.709997053086756;32.94271558026033;14.632920154036285;22.718507123044837;35.519446974052975;21.576249591137522;5.660427179423332;23.749672014688144;29.62387858489671;21.350385742015387;30.614010892743643;6.861506480465505;23.00642487549034;34.131543192750826;27.07412589868999;9.752134560148512;17.734237234568475;34.31944439739155;20.82805982542946;13.3068606553201;43.747470297346574;8.629277510186327;54.46921053344305;5.99884672211935;8.150099643912522;50.82047792188662;2.0210728615064566;11.529696134292923;11.382774184352028;14.056880124757132;18.082691935080714;32.20007214017028;28.17543610032373;43.816603045630565;2.233428646844141;51.30757832657209;16.854101361247658;47.40402964622534;26.087327338753482;36.92838854585119;50.906684703674266;36.318299239819765;27.24440289979198;17.181868673854726;22.431317515237286;38.4513641552216;28.37137386384547;23.48014473176583;16.670132423032165;8.509120555316173;27.743994994270157;6.371678597151485;20.85073161093049;17.164739099738213;25.879934574182542;7.530669015431598;43.984604529164585;41.983944328465284;28.35895899122846;14.16414322792519;49.50574955385457;23.115352231901827;5.090010598069476;17.83345978771165;4.315225024874558;11.073692463473199;21.158783458796695;25.797563207147757;21.040846474403494;12.120756679495484;8.187391875443474;53.99381293486059;19.403144272417926;10.065244292310727;7.246985658631982;3.413132276380309;15.88233220575705;42.65138671428198;35.00627987966161;31.68948100492539;6.336254324518179;37.98159828247021;22.18866745753102;28.316386013123132;34.9719187681212;11.744798899738889;19.674400328365362;19.280395682835735;18.432548756252018;50.12796545330275;22.396495014488146;24.984868891766748;18.405670774528048;44.582299866183064;30.19668305501434;43.16521506334133;25.57626540570402;9.755454442525142;40.784687026702485;8.013560842154995;36.11652905130746;7.2842515754144905;5.284557936671448;50.22589309752944;35.43365489909254;9.525265809872682;21.521846534271738;54.494882478484946;21.559516359245592;40.87522713919804;6.9881423683316735;44.50148916151262;41.694184494592115;17.634130398368743;19.654964569656357;13.978142896788802;43.64866167294397;45.952129495805266;34.371082157204235;3.0974052418847595;54.592860067738776;7.100302489917283;46.7609597469584;17.440987996968154;7.406138954749331;18.328448295884524;17.47636465680526;15.330232982762338;15.893932034673758;17.158822194839892;8.473871187278808;23.60172513776644;17.462558534987437;15.991360457744356;16.541290485648915;19.661655398824404;15.182159098241204;20.465308433861406;10.724346033258486;36.86692751659582;12.027238076646903;48.01409869620126;19.65834941285031;50.57106532128947;44.434888601939676;24.126028715341008;24.83991526872264;34.93055701328723;17.308761934417216;33.9879844311121;24.056010971013418;48.33071866587015;19.723796575751283;37.90186075101724;17.853883069864253;46.65836255978725;26.447591456118776;11.871689969138735;8.28923361398832;31.1872253375637;21.58027148000406;45.07803860697638;40.87075110789004;14.575077040400892;24.743170038498313;46.3438623312753;10.076999881670227;11.407721550518653;47.51678182112821;17.150770352640176;33.894525928176726;12.850533405444159;17.943445056324762;44.812310588446955;25.220443563767034;17.047640398346154;15.418803689043486;42.41646734747712;29.328887744297955;45.10928983333035;28.278365265275376;26.9236844229175;21.740701572581525;11.794332123152433;29.844294150395726;43.853250312376574;25.51880749576061;21.989596669087724;13.707430682323942;17.87960842541238;20.531726356591502;29.15111979527453;14.141333093388644;13.789658963956146;42.53995897587798;25.071100024011415;35.75924451279446;50.01842852199137;12.408025378407356;16.621640456513074;51.812848733249346;28.966748500466018;12.077721546959303;9.073508343793044;7.603350046533241;18.164292010673798;39.467043088214915;14.066244409954763;12.390189424843552;43.070951885883154;48.13795464476486;18.059726704271572;17.54442440870871;27.832115611777873;19.75108835616251;42.78476629066991;25.513785122576248;41.913973588691846;35.079807789700894;8.064447343376935;42.606376915258245;10.595466033969423;25.561778057586853;14.97047761185911;16.558819309835176;15.040184557997673;47.41180743751111;8.333060670197385;50.73032257108484;18.71209265152041;15.98296845329867;42.6629711818045;3.393567159116242;18.215968177745456;15.997057364574342;20.53932998031436;25.215839315776627;29.072447501148332;9.787850630826684;53.978529847266515;19.257397104780114;34.12447094826099;39.121833779641264;31.692177969450125;8.172133000722184;19.41650820217273;16.578823405908505;20.21989402144725;42.64999072012494;41.26980388165243;37.84274853751851;17.095284071798105;25.25022691915834;10.111139932593572;24.731056319265416;24.881265931851107;22.51011757586138;29.367732520807376;52.45485998800448;14.23802182930553;20.513762824141573;48.6253856884385;19.116084180186988;19.805556797944035;34.95322756341178;43.02896336331982;40.138111479854025;31.676465473843223;47.34362372526422;23.219237725754006;16.677390251733673;52.04492512966126;21.292936100661777;34.41784578842165;38.7220723986523;27.704878129672583;40.958479621929676;14.035619406458396;10.069103759414448;35.12252421642997;7.479779565276372;16.21492210242542;9.808964309162645;10.342942317583427;39.80028719384893;37.00932171967236;44.866935349559355;9.433091320024394;31.91020160439491;23.790428137606668;22.928494174334887;28.95821903123832;48.99404051249402;9.528289180236973;19.025691070018336;28.09065344108853;17.298014558847896;32.92356259257792;27.34291979787874;17.384569514645474;49.76927182092625;54.23494349117419;21.809489511695325;15.709021614336638;15.567540403039411;10.583504676482795;7.440713557425633;24.419709650117518;10.635929893330212;32.7878023203177;20.110902228402058;17.82025832524052;20.838348245121615;36.46660638577171;43.126385384916524;47.907366431081755;20.41336682629909;16.598427263265524;52.04097456898775;22.970896702582753;23.18422998025019;29.575959249854446;11.399233887783092;18.94467774666291;28.997812468171894;54.01619488854957;17.009455451811768;37.80947351538431;8.797341574425738;21.659297879498514;10.628839969050983;40.5510972823755;15.725715658192069;46.378758621567854;30.418949623789523;45.803854708031736;14.651769321196626;40.17136941239299;22.908326225977532;35.82545286055937;51.863094114221944;31.483843112458615;24.69780180334017;45.40441603980387;40.21244592805341;28.78723499648907;19.58180555644243;15.82933155967274;49.149215019052725;24.94934308393838;19.041617010207066;2.229483337312343;26.259370256293273;15.137581588956333;44.983228572685036;4.951163074634731;12.196699700801476;22.839094751170055;42.905759288118404;54.1049393483452;48.60548462210989;28.43239431919519;24.585426866059258;37.88620152615662;14.764356065465135;7.662659474289392;11.962405734785431;25.611078263141682;2.1970137996125465;33.077136827192405;35.129084286413935;20.33144648469156;46.055221522625885;29.77749224413122;24.620403819000565;49.22717518046931;15.92159984104022;11.50932237158202;41.715905548048056;19.822034749589335;31.57930011505135;19.654188077930183;16.50998589568295;24.339471552389334;43.07831293973457;13.561673509735535;26.956702598245787;25.66960286126814;11.357243171432486;29.62491837748846;3.3457026418276365;14.220210643862016;37.567126087987035;30.18064043732459;46.7259925093701;14.943615833805069;27.127124421486062;8.078771842139085;25.151340818970397;10.83513015634044;9.110141743759193;28.616863282994775;17.395482439274186;24.379867620654217;51.98282657618326;41.42633566080385;14.154200560766986;40.95858587174073;8.224283463699617;32.27502049281175;51.286695734920436;49.52806224193538;7.9475870219720255;21.205798526840713;16.17288511944366;46.8832505879608;11.979028244541594;43.298835754870794;42.192139038273076;17.816737455039874;42.27449126242967;2.500026560135737;43.0996426787399;24.20600607625023;48.7178482045571;28.14653370338995;21.890368344576075;47.77718544290849;12.390921435932988;35.42890857875282;19.95508978150572;54.288445833789254;23.51543517499837;44.300516840783445;39.65383010181412;19.176514104114712;11.448785278899487;17.357960252697225;20.31715074702203;18.527635176290527;32.34249322614462;42.552314856380676;15.323682829507547;1.0639724179735712;39.74692671476682;24.443426958500527;11.71789492366936;18.581762184276403;21.014634728022934;37.82149549557871;31.91275722488894;43.2832556914915;20.42095053747904;50.93712218387096;22.66334102993563;30.953690704249226;33.95528022688857;46.90124357414626;38.512953797458934;47.69523502906178;18.094628459387142;11.146108328509149;6.148183148164442;2.1018496433836575;47.11717968979347;45.67659346936432;23.005129708262515;27.582110397250943;31.713011551366584;48.08608784350973;11.783221713760781;34.76321668344307;4.90206190668076;22.659133331849613;5.131502122113558;8.899795744199201;46.59616622726556;53.52032175894753;18.08502424727324;36.44740354647418;23.464515505188672;10.099486518176953;15.951289527651756;6.856817076379406;17.01291077393872;35.584961948052495;7.858120106031666;8.938402077244575;16.045934015706695;25.332767525978163;15.338831129718079;16.014197238303673;33.73680452963162;40.15425770283832;44.45133818547783;22.87197295925883;13.368045064129799;40.723362566604344;44.37939046083191;22.349404269960644;18.709994576838803;31.11350433962647;13.593006012475866;2.355203791021237;31.390743511113214;22.337970142603332;45.420648704611935;10.730435453021492;27.75189223645036;27.044926711248113;16.281890298500034;36.31532398841922;19.579652771175887;12.891428337974459;10.927788177877346;45.532249214140094;5.542281566227707;22.622951231020753;45.40860295843028;13.803884720685037;43.000177493954126;26.452690297711307;52.360206782364855;23.348962989233588;20.276215113403662;1.9036726666295147;8.987606422053311;19.80864624176231;46.354687838378226;7.117010745083605;36.62936251898455;51.69568332713689;51.42904106367658;30.119144557288084;19.351219579106427;18.64153165048778;24.9791373775094;34.66328400250258;23.93029562089594;25.699242335640673;9.868932688799323;22.4922417648415;25.289801480108313;11.892615064730796;48.596617907680056;14.43385866188386;11.245642447676934;10.067222026441756;21.315720999417234;3.492106418941452;37.567558543532456;19.726883894783942;12.271120836929184;14.927350500480895;43.3677246176429;23.0596420591471;26.430848886749995;27.169586491473776;42.36132435017702;41.76364813390087;23.359402000124604;51.86979292607198;31.1351526465703;51.14224450226237;27.99153592897005;11.730621550887495;6.984374526964328;39.43378364364114;45.459550666803864;6.526474504566372;12.320302125816156;5.908090136938242;44.83191454260203;41.87154398578733;15.979193844221633;10.976233950691261;16.36810024425787;22.37470738045937;22.886739449234234;48.01251155068428;17.92806124783102;22.411953310040236;39.16391823353352;4.026393751217792;28.969521003164736;23.768714267973163;6.330456245309773;41.383387984896764;16.569962730006026;49.95425965236411;54.14252322809338;21.63306973237131;42.54357671094708;14.906745156908404;20.442084666332256;46.683194038272575;35.02315191303345;24.246195292465938;11.449226830622273;12.375264668476206;14.57024057356704;24.759334685686177;34.0820021032199;8.918848456131611;12.456623686648472;45.96633684521535;26.698013668862785;10.576014929811;6.246825020212206;30.15936190447419;52.145902150573;20.130821565325153;9.583289228108642;8.789327954251583;22.84390504113432;16.209781863079073;22.495403034031483;10.370017841357637;38.24970486210473;12.98069829114501;48.00100177318629;13.18464815758954;16.916728669028014;27.34035365835088;28.284422704725138;15.456598512398859;28.608757106419844;39.40166131300832;41.86035328300006;43.21269526663743;28.205890793278755;16.5167615016631;2.8627595488470416;30.205550367785364;35.38550721576141;38.420205476052566;15.222646363348609;16.737776362509802;5.080115066441083;40.43433997855566;23.163838556927555;6.758343659701825;24.32659507363306;20.18447176271901;45.950685945581625;48.518200128395925;18.578369726977055;42.35205218177206;30.71905699524834;45.34480004283188;41.85404147386491;2.063813368955547;30.84420964735923;12.86315010768538;50.08962667602062;10.416055422431773;25.88285499218896;54.174399069135184;2.095561414174793;9.29245001347417;8.545448348096757;35.66590017085817;47.258115409819474;25.77328850638204;14.082784550440328;18.123733286712525;18.780483405864334;7.3453424817664805;30.034697718356714;9.18459421545146;43.050172566218016;25.650155721354004;13.15643485864722;11.053161334769575;20.22820857227378;7.040594347115173;26.114218596805227;22.74161239235779;47.19977692794092;24.817481295276835;29.407483824130395;28.55915119670797;42.899444076465684;3.7984734206659034;49.03602768270054;39.422726164242945;10.460388190582103;1.5015046120368247;45.27895192021668;9.024893750784742;39.08842478914695;20.620073600412336;22.0195390408847;31.15360526693846;7.846477787981952;16.019882763684382;25.435833554739663;27.25189443852438;10.859980055941936;25.322541269637657;42.637176323838666;38.882050692540254;48.21453283601071;39.59161313227026;27.85355247083717;15.878863638309571;38.93398547352022;2.9640324927151815;27.49416937613413;15.443336948259477;24.25796060686349;21.739576214096545;50.259704279195205;12.78400838834396;44.56938346090418;14.571108220958289;
34.96103989969353;11.111205245158507;22.622748240001563;30.779524812008535;8.943963375069009;10.328049504498656;16.532366333740676;0.0;3.14747778992496;32.53030553545527;27.261992292244074;30.5534092132796;16.990467949791665;22.1705374181334;28.75964077334376;29.700874071871066;18.722959737864667;26.806448315014407;16.195250553173903;24.929542022772882;40.26190028049358;26.976714344339054;7.407211631743256;19.164937715673286;12.498717518260625;7.596411969168262;20.041701932649268;36.58033476315811;6.297047164341804;24.394968169215144;38.450483148466105;26.02417793782253;33.37607411639282;12.256609040546218;14.363767461786813;2.8507190513990075;26.54913664379393;30.842998051054828;21.443879109745573;19.675916040212392;27.536016923187812;19.610366316919343;32.66874963765005;22.634021726481166;24.254723852280964;33.38546919746931;16.91555938160017;10.205884150786934;21.12074788624207;36.303435268592;31.831635565679072;12.428248035066964;39.02149571506167;20.87856376115554;23.371956174358182;40.39412141507522;22.098390923497544;33.34604371535994;6.788707206605886;11.295861116840202;16.28394480117659;31.379619264756393;31.336479743656824;3.1482027766105336;34.98770465693893;22.64537782381506;21.455595463858657;11.44886972287759;17.72356851809749;21.570009968943413;16.66248085138648;21.154611368722694;40.88323497575308;28.140976601528628;16.119725741570367;14.596919869191066;11.838617370247484;39.32234834591045;24.9971851835776;40.966428128375625;18.183913563756075;1.889883913910036;20.433401867665225;27.400628803674458;27.797610477586655;21.407572937663883;21.792702873993026;30.107155211914606;3.1902307433453103;18.096247770717024;8.527884167260586;27.25805043234548;32.884248780234806;25.59196956604812;28.20522467722315;14.203178741231913;20.471143769260983;24.56728049262805;27.898617444271817;28.101885657382173;18.862570589662603;25.95837953085658;34.42590021012869;16.585220074048113;23.99852709632859;19.04943010364681;7.479676481223294;17.821188409727906;11.327453198777622;9.227136318432743;34.34132104508907;2.2378426486607608;21.729925837548794;27.593347108524195;32.89345315188273;17.906726339093584;41.08424777950014;11.421256635154494;35.10405575486399;10.830991099443322;25.980481290785317;36.60782784024239;15.66837344894982;12.644149528350006;37.95593359598963;7.163862957850788;22.807105603274803;26.428623142030798;36.500533050325004;17.93264666353687;7.015472511939087;21.448734694197544;2.0861740889074816;28.171195677515854;17.693433657060034;20.97853245690923;17.291154025224106;19.789255658728447;21.776653146952338;7.496639159441379;11.596305795828723;20.951739569943072;32.28199577682835;27.286044494845253;19.603611865174724;21.48213293818812;13.862521973812177;21.429238315784037;7.453635995041657;25.68117058441241;30.121795679344576;22.67991033133007;15.302454785382581;27.595028788715595;23.24868410931824;13.923202806609257;28.18135657578673;16.1752366797292;19.782540444079864;16.7368854679156;25.224762419118438;2.9419181495751485;22.98065007972861;22.4460802773082;13.42817719935355;12.742637453537528;20.51583055391843;35.30402976116197;19.426258975723083;22.306203909041706;15.753581902437409;11.717187905934003;30.442001915634297;15.231814563222379;19.175124776257963;21.79933208145904;12.553137882251495;10.301773806185993;21.018920158419274;17.101970985875838;37.19318057416179;10.866748932173698;27.512706311413623;24.645682493565165;12.898046255274728;12.525100265537544;18.589515589896852;24.4678560744746;23.166374253610446;36.23124845627252;7.9886829802909185;21.093298225681767;32.010078766746155;20.3662871283625;38.18982300964329;18.433919609465796;12.524609006228566;25.55993121305411;34.93041662799169;18.923027619768995;28.57467361514344;34.24687126430661;18.069892214476937;21.323704869270276;26.055279642231465;0.387328700939715;18.58203205921495;32.0147413857154;23.401213241114547;22.913637434184185;12.27123277994455;15.087084030377596;12.633467296002435;6.755662510849657;20.25544006351104;20.82955143546825;12.480495017502344;15.644541281317686;25.350376850015444;28.1216436854038;28.124315643052032;5.806562923582421;9.084828858742041;36.60174917822956;30.132466750194116;19.888726142065757;29.756110801756797;39.506426225805214;19.089562151577955;31.161625826527203;30.568180105533436;36.998384125356985;6.710982433617472;12.848728072848097;9.974824094700772;8.708830481163734;7.724263533429771;22.02289780306485;41.61395815092281;32.29387923890115;27.90771721452155;22.50909584576515;34.282574847544296;25.471987619670443;20.04097128001403;39.55324584382191;30.97532456762413;22.93448878445596;23.94743391295121;26.958142470259133;16.43419134750249;37.55411921239218;10.067739109624348;11.246560889724908;13.177613924809329;11.728428591543338;16.56472100143885;22.712293839761;13.448110934804253;24.563818481217794;9.329820555725895;17.37476683293764;26.91953692336854;25.195203229680867;40.22169064521779;23.03019812461362;26.90353656023296;12.808392773304435;17.071825736752615;19.64897370979738;27.75691255952557;35.41041165060326;14.719674008801501;26.551888713563574;17.808195462418027;12.783474319080007;33.85027866561544;6.35924517020038;22.65887368849384;21.016028023156185;3.028189509700545;18.013818864548877;28.529704601527186;18.1253681709631;13.016071966772923;16.954591810974854;15.634032427414937;5.625756405018633;28.257709577142062;35.3712664278356;35.38860228194481;14.487078179269366;16.08299894365706;26.48424816608538;23.40681122089903;12.046119845624279;20.512478924385267;14.524741679073864;23.952503255685407;26.1377880432549;28.000395982582056;3.856513033022582;20.77952793481791;10.628067560353834;21.2462420338241;39.598416729316185;29.341318873359647;20.877635097353448;19.430239845488945;34.03016198024801;11.51761123821255;8.144055462337677;9.51369574704323;14.501084359208566;10.4340568185714;13.679378560915037;9.96948040627996;25.52619161636654;20.92506660726251;24.846960785603848;10.82209176412426;12.379650093436553;17.53616544885414;12.805897445022127;16.711612719578593;20.63157949195701;31.236466367461524;21.981515425582085;11.393291624431633;26.859441433295824;7.1029941328530475;30.765713469229997;19.66641286929715;18.267361430579456;8.270333900113947;9.086898580526846;21.424977941323213;16.6469170918974;22.09962510050863;19.721709214371998;34.86078159307651;41.836813275033684;40.501584236942755;22.15312151170815;36.45343546273286;21.171944479351794;29.52851319234616;38.339653321968086;20.460601325180793;25.464605782904087;20.437351744552053;11.164386863596128;19.052357204464975;18.08252470347424;17.95955360950626;37.529893200809575;33.74880804575428;22.925330846142096;37.311332386951655;23.756950664416966;23.62172478455065;21.705480883807972;12.624089701179837;40.78980992866081;31.378223103480355;11.71306549045136;13.440716950921999;25.015529601538592;21.92103780464298;17.11958366389172;26.30401037877342;10.48160382318668;10.087309262656314;20.093289497948195;31.62419269863449;27.028939234786918;28.46954743530405;14.263466481816526;27.44973238803477;21.553954251576037;16.675078645241825;13.924091413659115;9.467245323883539;9.10406967467589;39.311511043273384;29.52814038961971;26.328199644830125;21.48895271020083;17.219462957682467;16.922959293985507;26.015358516326994;19.430707905611037;21.678360053673032;25.580362840512134;23.45000154464793;18.577402002269263;27.694578731793847;34.487702786521794;9.868774309350313;22.492043094317307;21.443820998640422;14.145718382758723;5.541827266444458;6.956906528289494;37.909781448620144;25.615298697350582;18.79500592069908;21.630456769418977;20.321632924929453;22.199335254571846;28.88155547262466;10.069704562654435;20.524959945221507;23.28478812399081;23.169556527220962;23.015036926421036;19.665499871622114;16.42270376056967;20.555681681011144;26.758694103419366;13.022075348639401;34.1212985522201;35.30538644609348;19.15964088982452;23.565980681143742;15.552768169572776;18.60097924575924;30.680365667512582;20.002720849094406;24.89168737576121;24.56941940607851;16.961767424524286;8.563799392303913;22.1840186459227;19.606830185362156;23.663204941290328;35.895278135101215;10.95535143038845;32.38702533852255;27.186962006660462;4.380991717179536;25.15796731097789;36.54118443104642;27.556079733139455;10.771626989695791;38.94491607005559;13.98311180140689;4.662472456200967;24.07795141011189;36.79836027480723;7.049948156339414;9.340392364626338;15.13960635658985;23.75257543000715;23.697856661311974;21.202751613827616;36.888926189223646;35.85618498348964;33.06608167645876;13.084034614650852;8.18721173103823;11.115860620556349;25.24105318642126;18.25179264654732;11.687802513083085;32.7150620495377;19.604539806603047;10.35283919531946;27.993582614172883;14.1064995436751;34.74560829666067;21.421615785406708;17.41680386928043;12.891530097656057;4.480523354065297;5.199107837725792;23.555808906406654;23.727386877759283;23.52635873876599;21.8876998994976;24.708173553108956;15.87837121924662;9.714256528604892;29.83043640058889;21.426771650890664;17.657088584858315;4.684352841329231;39.975983985550606;14.100938869317526;23.212198170419324;5.821420908987161;2.5800924667837566;23.248128769399546;31.178923846517204;8.776073932420271;27.1824981684169;24.356945709758424;13.454437885434736;26.676774774742093;15.736550823402894;3.849235342513087;23.436605510515356;35.05496185967221;18.35583026971471;8.289601883479774;19.454932656288978;17.602449370399636;20.015950270359696;21.251641776032272;34.5109918418396;21.09128339875235;24.40070644555008;24.755918159057682;11.677788064167821;20.74630816366665;12.643276414942262;24.53892330121599;17.496921107550296;27.425268527861466;21.378298626528995;20.39700540065255;17.187482133360824;36.567449176067576;6.684821098899527;7.930297413030897;13.753471147200996;7.869595685679788;8.287990440515554;28.33600222798325;28.473202523798673;17.43443409496303;9.44289805505209;27.884901647130288;23.913265410286506;27.78499203163622;25.1123991261151;27.360377290523793;16.42512800284748;21.27425751129546;19.1467440138593;23.199574862069696;27.906658991943125;17.496436805870434;23.15130517579995;7.888524414531117;11.28418027943598;29.785167347067265;12.68991953250582;19.923662952464976;20.392209826120062;14.342879920534916;41.032388314528816;41.20613117779315;5.06073751736385;23.253909067935236;14.963645879667022;21.936013526147605;9.586427460152219;20.97115550075599;12.08340635890471;39.03683769068138;19.216536786778224;4.051205675406148;5.363572664165857;19.552395578630218;19.42657970305602;10.930154260367939;25.046559311936328;25.981958250131044;30.723452145739984;6.504366999712125;21.00618813082959;7.260835827389444;23.474919298157566;12.092050521881873;5.283274392379493;8.555335532914828;17.96636271547933;27.002216332304833;16.661163113558874;26.1815126577468;31.152444623623545;18.362410541772284;12.929742097553738;21.260178564715527;6.651524199658022;29.12591599004275;22.57312068009304;18.857646702302365;23.203640963205938;29.79963362721884;41.47153571276433;29.34791604043157;30.042918790990864;19.379765868833143;37.97809309243862;44.04335717853751;11.50923334418786;14.153431135038087;24.601196993094845;34.390370767035215;19.16051514686912;34.33183909806452;4.872803490827916;7.932081900525795;18.557359856566794;7.19685847651687;19.804207076836143;19.02632156277888;12.927187441936741;19.578172271256754;26.717476023498335;3.0092092259049865;27.038187441578554;24.896885617967;13.998304184918341;6.969821198361942;9.368705727241897;37.53110530161556;15.606670252985856;21.888803112923746;20.119923609560672;14.101024038377872;6.692153573501188;18.91797180450637;23.98082761075904;21.050212373460575;31.636506184869972;8.705142749663171;23.00726872245497;14.205723013616495;9.625219459026086;28.371717516949836;22.655928822185352;20.035033154684992;31.90477642856086;15.219993223004293;18.518450622952685;23.23027568221984;34.08340335068196;38.56242452266633;28.25912454780421;17.05009577611153;17.94605633114302;12.416312311648356;19.397693464251986;30.780408219646304;34.974472449683745;24.48044672394395;27.39467163596033;12.190640784843419;16.817551649257144;23.77929062227485;35.768537414655704;20.88580184500679;12.96496496520406;12.147137808407317;7.6249712327755566;17.391412621277592;10.195634043735076;36.125977346527975;41.19942536822552;42.103149572914184;8.37024219895969;16.427652182870606;26.020042960435788;8.736463557074156;44.002531084561255;33.13946007635835;26.98035835804229;22.2286018475502;26.515338429391075;2.3861973110271175;19.344918989518845;40.38297655323019;6.090635745766053;25.08295512815514;27.150498447456485;18.254089703756563;33.63979605310328;25.350544982806888;13.284846313136546;15.700437618908088;38.177609257432756;10.882037741765672;28.63881285459322;37.01024274025025;13.128527726943814;23.288497102070227;37.416389386333;24.69534794129888;28.93976776214823;14.497973693533826;15.025306814002612;8.464066878998366;13.366638996319374;8.009904823921463;14.603877316810443;19.479148568300626;26.200229034450732;16.643915317587652;14.692880902586086;22.18160810698721;29.924381511213767;8.403536947558283;9.41180001746879;16.091873537064227;27.706557343740105;29.90495690482425;16.89904693603759;21.87576523523327;25.87823963114546;14.457125914454089;8.043837595229768;12.474531325771077;26.17348729804686;3.9853254877507345;12.851931445132402;13.413533831672632;8.189319419739537;24.35470444378406;14.393984322458941;23.714013169328666;12.182378546598812;13.186213482153256;15.640598668244033;22.36158182986166;27.49059305619594;18.607519285353796;6.3042432189129505;15.252038878529776;10.152727315435538;12.963118670129466;9.211625279841478;10.887388053088358;9.633250030075775;9.41174849293756;13.84578844163042;24.35154688859023;15.334889191811966;36.611836210687535;23.840438546088762;22.647439651576637;14.396967209224456;8.779936318616159;20.68056858290409;13.9574133862719;30.39625586136775;17.63518615218839;39.83459296121076;30.510544197447395;25.583027576339234;29.271072108528962;3.1674942617142268;39.88409546176213;39.78745652910943;22.940949444118054;41.22154271960342;12.140094786442893;26.30961601371534;12.556269230579167;4.4690655994724615;10.688151208391345;19.219632882387433;15.522736748473747;24.699783326205576;18.462877329376887;21.12827295400676;28.841074515844653;22.291847865009885;20.47894247528289;26.918075698904637;9.514808095264836;36.05333722004454;14.057829151475826;17.14524595680758;40.46137306194577;3.159391026431355;32.973735517783055;3.0493950270118733;18.313447751339634;20.928520013304517;17.731656453381103;28.659684182241236;12.095401878245935;23.11163960147655;15.832761790767513;23.991817232864726;39.93351424651285;31.675422624039662;7.371088253247768;21.34446417021293;24.666856046153725;6.307597261337216;21.257135181708037;11.796893473798198;18.233545782750205;17.637066751717693;16.880216851567447;17.539817807960862;20.211139033320876;35.55434761159705;32.37490908635042;8.412953464539395;24.63420755329886;27.263994721939824;41.10009646442153;10.984722009517766;8.738092558925354;35.83835156575502;26.199497371092804;29.481634786270373;22.41290132209464;31.76003714915961;35.66644021892353;5.515757444049426;11.291472549308159;31.20555774835533;16.865390359281577;9.36178194858356;4.435812110709112;31.80311832279092;12.0175433180146;19.74387577352261;27.53961362844818;25.604295826714953;34.533883358601756;20.2912648226456;16.977013069339982;19.924271787268715;16.381151858771734;28.464424494191423;22.948438335723605;23.765369438202608;11.716895467444635;38.54192545297258;5.54583325321584;25.57900284785653;23.995218696900285;19.266978164029467;39.77129812386924;10.283473821282966;22.641583067566444;25.57137231547051;21.66364958556089;17.977660586487065;12.260705364004485;12.908715509083303;4.530683160093072;14.745505066539987;19.00119331871645;25.96206344815024;37.82453145059222;18.91396668252054;10.501096677215948;28.238942964913708;20.118534592296854;27.02455788578363;22.59999227928359;19.92712921359149;19.37874582090517;9.65626981721827;24.902416542510135;40.28636192864145;22.712045403021303;20.529328885980167;2.197424811914552;27.751684688969018;25.05062760989681;11.580656150420136;31.179979834525668;16.305051224497443;14.384510434150277;29.304648743605803;35.866550064176984;37.009016906143735;32.13298731233469;26.99664579801756;13.0561558999273;19.158917926562836;24.90419931613648;24.428107027820804;4.811859590673635;29.364291229419976;18.663705538491065;15.776250052755495;18.471395308323174;29.002183567123563;20.216516188813344;12.27739143233379;14.723716493796047;21.041543982558444;15.840783453508532;35.10782119243451;31.30463929434007;10.640101863052651;8.60068137048938;28.295671042846347;19.87971098042884;13.119472254569972;21.294565655511715;7.384887729495158;21.9594198418776;13.6518297214888;27.113448022935554;19.949020723307306;38.07052703934538;22.43195942666468;23.023785990023637;26.334743951822674;15.811012458095412;38.84346932303378;27.4723145996394;20.792937438724103;4.080936755827946;16.83152237274299;16.83195940644755;25.633568104788512;11.694644460273079;8.428991109025283;7.019459882974049;11.462079548276204;18.78839208309628;28.498543001322314;29.549137548016343;41.04252428116369;26.65744569795541;22.16840946237714;23.631609359592215;21.39333043987937;12.03012800468961;32.61222112272537;27.1992723122002;19.116099796789815;20.56785448806121;23.180396473854728;16.11273871672975;33.182514834913015;16.634588945963884;23.94410358042401;18.71406845606536;12.72550961750633;21.592145597149397;30.516223196451907;39.834001513635656;14.713952418733111;23.46420823992492;13.932155991901238;2.223490793386686;31.862389914260806;37.10212065794412;28.07521521125609;17.25989316637057;9.335437055078277;35.06630768283453;24.273714209350455;21.735513154246327;23.356283239584414;26.97179325334243;14.324642968672105;17.216138412473647;31.54207076429242;25.43982159608279;9.598148690481791;41.88169521423273;28.437663528635024;33.870271264553686;38.65958270255268;23.215465374908693;32.90155289309728;38.00269674485694;11.214449194343027;19.39474770421802;34.285307465049186;10.438686126437009;31.000325842507205;30.75904051344453;28.07356154973657;30.718757069910275;20.686121302492626;18.138909169901652;11.518354991540571;20.649416955310954;21.09655920406872;15.2350287835465;37.9915768349509;17.674931962970607;27.04100429732882;6.569092367781398;26.582159976883972;27.671310586851895;16.496936742364166;26.947077376589473;26.17318884248304;6.392500988941699;8.425466127623318;10.439045428366846;15.81049100038069;15.280377376006184;26.13728294163379;27.044020367401842;11.702972585815687;43.795001408493334;2.347575064432315;20.828829002186932;8.04708708571926;17.83907155032665;11.845134101814853;23.137161321422365;9.180024544437217;12.929688257625049;19.473459546201354;15.649442209909465;16.688190375749443;18.7974123545046;27.924585768843244;21.214435384889352;38.986169114186865;31.482701907986698;8.988001244130698;33.875654708692586;15.347241726374303;32.6385871186172;18.8582221747762;11.979663921293344;13.631304351015475;13.730061152672974;28.618384248371584;23.970197635433127;20.96266831421765;15.783749037384673;8.426819538347454;6.838256484746308;26.462444600723057;2.49994257340241;15.323386157969987;17.59138874800456;39.005160786632516;8.385351352734865;28.63035475210965;17.543213146016125;12.117172212531228;37.261581193055264;17.65459278831965;20.538354663364462;24.763177055966608;14.704779644028394;15.62022942921235;26.198206938253136;19.933145716320237;33.80239082185283;4.02438916101009;22.121964500219985;35.612768880961504;27.97418103086486;7.087466463481225;23.790849188779827;37.44459175829839;14.821972507648312;21.000528433569272;39.21117014848658;34.66155377198537;22.320593913169915;20.289852415618494;15.422431749135107;37.15811572316926;21.35743747311345;36.55370722198065;22.280124099886514;2.145026412081589;10.312369192582182;27.32069596883414;18.087071924162835;36.83322099339659;22.827491067141473;35.66640344207758;13.401794682999473;38.35903731097629;20.069323326913192;12.18181584815037;40.04838894973957;14.293333784839644;40.52740138049105;22.6820383101885;14.610276174858313;14.535235202721472;31.763412828097916;40.280349052015666;38.95504626761355;7.9696338930011015;30.32585660964974;39.82434990464606;20.212347264904434;17.414209280954257;13.884856900539743;13.402313153874381;1.944345064511618;15.101506623449103;18.014327503745324;18.39796268742901;32.59183471504246;4.225585327583057;5.7450589688340985;13.945147432197032;27.13794894644057;25.983120442913425;18.808576185006093;26.58403537261833;16.911211737958794;15.69075393176047;22.509714195499306;20.033379997942017;37.473021907713004;20.80565013488578;39.40351538291434;10.741664447941869;32.5238168128916;29.80233043523434;6.215597757419322;27.699153401408655;12.433010675770731;25.302542072647775;45.37718330269988;3.869773310420606;24.244164107869913;11.29223575233236;19.52878455000869;31.202941492170183;43.049507986844986;1.001903020888518;20.23708211989771;39.631012465495914;39.47321968915248;18.537872572995273;8.879641444625516;23.960534153035294;11.847681585008967;32.98177825422083;18.09890954036266;10.273564354087444;29.92510391115286;36.86574429823425;20.82696904605448;18.98975756542419;31.504940707467643;11.299581370327921;31.612696347828916;19.5471952972337;7.216238771044171;20.77544213269423;17.832356034167397;7.83996130236515;31.277822390943385;33.57302778889201;8.791469362192538;33.910525004044985;21.050323306126913;23.31889190246283;14.59259181712065;11.093484631333279;35.60999929466888;20.311550347699647;13.475478189915298;17.309931944366976;25.335460681404818;9.000489240640196;30.41067537912475;26.770283865714532;6.964252335617791;10.079695181805878;13.762657062300363;13.303600055133652;8.001165109057734;20.84643380042539;37.75213892274656;14.416842618986589;11.871808086202181;20.804939785972564;8.56664412834184;30.79976106590292;9.73374682386267;21.793610269116325;20.555503039679486;32.15674625185947;19.935914702518637;22.572128363498134;12.922464879246375;11.099456380859818;26.980090715288906;5.053214882895805;18.11867769311576;18.555365003203498;13.125340817366256;6.809577525921597;19.791771966564635;23.349138867463164;6.967263681412265;19.205365092172134;11.336578769191131;20.893483027989117;17.77371551262248;23.009641448826525;6.082881259513172;16.274765230338634;27.72320696008861;9.330498320775721;39.22379393051817;17.64291338464173;9.322732388311021;37.82086316472788;16.541820014438446;25.967816173219354;10.311628161048967;16.433891824205677;7.422432308253803;23.827872285735214;14.842499596761188;31.33224040758197;14.934381178019416;41.33666079338213;15.083811652902305;33.80999594570563;11.014853440767837;21.96652847090068;35.32506425577581;23.062795860899634;12.288259566965275;22.915465920333784;16.124154678759197;31.774149969604053;25.87026709809648;20.91859607652861;24.743002059453772;14.214690812730968;11.220308883662701;21.147722615520124;9.791372801928013;32.49375453020166;9.511365067703974;9.471509125783388;33.98784185029569;34.11754269253971;11.82667890834275;15.619155782513769;35.883811774341716;14.886085144689226;21.28869831368181;33.96365854986203;17.267241355457255;27.130128167227518;18.91196150367761;19.061288536060808;5.690571997742998;6.779484365844029;11.461958870692225;40.49993192105552;18.807289940274234;22.914926322819245;23.28221971056193;14.309600684294313;30.783235322124135;27.16611672743311;28.144081369990925;21.58572313247973;22.2961199613997;30.945996996940636;25.29187357223214;11.913717307976002;19.002526133359414;14.92333254019218;9.675193409985248;2.748033195804448;16.200206227739354;34.82139756714869;13.67631858854936;20.744583773472296;11.27907134104391;32.801895911721324;26.479644150354094;34.66163526293902;27.794820875585348;24.747479419337402;34.43679695041636;12.765282432056301;21.456027122257787;23.283129567893244;14.079565142580192;37.96764161982917;22.195191511520864;25.92447965725175;9.040889505431906;40.098625294736884;5.608340234639314;27.800490437250026;20.148235829401116;35.0870890168066;26.76069100095784;3.8812573294545865;27.45347838547314;11.178195417284837;34.87093282040003;34.86177821457896;28.773466005032088;17.99625169976099;40.03376639844981;11.332299660043176;37.5641496809991;23.87027856717829;23.801551235390164;26.31496087301508;33.5224570030909;17.67319926393494;1.9585831808983838;13.632650864016906;10.5635152538511;27.26119108926162;27.850130734441223;1.0738048467394394;27.15918056251098;20.980572413288915;18.475376065811147;5.537132628979982;18.0965737366731;23.79102603704042;13.376009375651277;38.67491304289275;10.947253745832182;40.999544942341004;29.005032916225826;16.679293713323588;22.66043068216779;18.537064680357407;15.488443514090747;20.0427983869828;15.22581838187709;33.30864344218609;13.4990515611962;21.862051457658158;18.201188676730364;32.96024632955451;15.986420724161682;27.880345022594298;21.306766900401907;19.897578360412258;5.086320422984902;38.21491131191434;28.015449199368057;14.00810527533507;19.396401760600096;30.69310271096938;23.09386866483269;21.181483787633585;37.89683364735453;17.471883693879395;29.61031653238012;29.16565875794651;19.764533283886575;35.778752668037875;12.669482144268716;1.6525309292103223;18.51902151323738;28.119485983818276;22.2865429935466;37.97698102852039;20.288774224586557;12.201694131657385;13.596430173959853;14.125186015320955;13.322867036335005;27.8518407825002;14.721094199642344;25.66997954107373;28.562284687556602;13.78301155437887;13.315211730516891;12.619353169320531;14.84850927739875;4.393307958750304;29.253535797550324;16.548136154074033;26.840922226232735;42.04782185539384;25.922672499143303;4.214154605998143;37.25243904609304;17.852371472013935;20.536638173385594;12.03881421681251;22.29753994323138;8.19554018473267;33.921542734210064;17.485534116691877;10.149260519471293;33.08644150709273;38.038717717617246;24.622616397496742;21.940767554254663;11.492006706423677;22.275460535725898;32.6967623281216;20.052891558923513;26.881807107893845;18.54744862961578;23.34466955770634;32.037055732593544;27.108931964484015;11.952279929378161;1.7065775048583518;23.088883626445746;11.812579517788322;34.86555290454738;19.438634898627722;37.764939041482165;21.028629543709606;20.854493830364675;27.928216535839447;13.229320578367307;5.889958558436342;11.205400858914873;24.679095053259914;9.655928769859566;13.050885574241331;13.171583419186115;39.084126840782154;22.109475056259065;26.35401995702858;23.943926314568294;23.766878478072297;8.852484847626013;3.603527863864374;29.630965224156483;5.149032860711286;29.370333670830117;31.000897974827147;25.34061025376876;16.207552356036178;18.188436416267546;9.258480231693344;24.550541400971195;15.006017226752869;21.411094546619413;13.972982262657291;39.183155197955465;11.097171218310715;17.32477741220161;37.13777649310247;15.710580211397978;17.552475380287188;20.53644607488506;29.259751928141284;27.08564094304727;15.339597604175028;31.6747781439276;15.309869437208388;32.5293383697273;44.592557383440564;21.586901807153808;29.949356483940647;22.494419969806295;11.388243040739088;27.968626547431167;24.490562890043353;8.247715680839375;25.779136606851225;22.399655486867122;11.659111007479515;24.423426440901945;22.83350841692235;34.348117457804655;21.854356277522083;29.123582815846714;7.535187360275608;28.29133478706325;11.459480603354253;10.252602847774615;13.176528607379218;37.10491864891824;7.019797554998535;3.5276848701831254;14.52546945886476;12.651884130297224;26.08657333026422;12.280572719193701;18.8638835783316;41.37430698942856;39.45096846766055;5.820433307244869;18.358731168458057;15.964929283520545;8.586289092543863;19.018968217847696;10.363606984785623;8.405012975294502;16.268445605344603;10.764354021745556;20.34953599673736;7.419921533081641;23.756936913211028;36.61063234256097;34.10082177427547;20.87163264090063;20.478262850986173;44.70766948375671;20.087045137737693;24.345678473449233;13.343751859966227;26.178452582419837;27.39194620380738;12.465457039747488;39.60584953975426;6.589171378765071;32.526721343045594;23.811046085161127;7.908690628082954;14.279979153412947;31.075472899513496;7.2599474871469125;31.983929834662344;21.399917786604874;34.04018615167076;6.2384506848470025;25.499224337766567;17.34589927194197;30.405246763482115;39.284496356621396;15.918228066477347;18.240612325306575;31.66599422719386;24.61696163820679;21.952499426681896;22.899608324496878;28.090018520039894;33.689319125054816;22.345963952146533;9.868316892470185;15.778759212993362;10.117736628301337;15.183045006743352;29.87877237808058;21.190879157942888;28.31942115616223;6.896487540215187;28.611937480817755;39.71467703049176;33.04592511989959;25.217993335679804;13.453504329078637;26.74124049222685;28.80945166500288;10.904056458449555;15.468851582290554;28.565543505181342;15.950497318110804;19.910499411300712;19.421264079376474;20.371458846309256;35.02734743141306;13.688201787731561;19.093773466225247;35.12731483935529;7.854998443302227;10.959721394366284;26.34488096603423;8.432709167077986;20.183758190264506;26.27834831415413;5.819624413830645;14.943927414902207;31.0150780185011;29.63213147626436;13.422258680693929;12.348543462921526;21.383487793399393;13.941199912549544;19.32879662226574;25.467117522192787;26.438600467766566;13.67043820029606;32.95911995565153;5.608808353087452;24.037986891427916;22.052623226939236;9.92665997723273;23.449031945367135;24.50351570376291;13.28647708397921;17.134798440284204;17.2267450972387;38.850419531538904;27.11018310022982;29.82450433052262;27.86708136642324;9.223106267303404;22.549804753376502;37.7389278612252;37.292777430856184;18.4102168314603;6.072062862501541;3.0715137582835133;31.074771774683473;10.406103154092307;30.839387202782454;26.68237992373325;12.89529528115142;32.320677117296356;18.80963791061969;34.42611936089906;18.1662414343391;35.40338383732302;21.21420400463733;17.52139131353134;36.96663571397853;9.390935559374178;25.00746669114838;8.26904813824631;39.40166758073017;9.601445318040623;30.463313891918673;23.976323217455356;11.389225547737722;5.274920275310673;9.302161944505443;21.454595575142495;8.470329923375424;15.881180556778501;30.87595618334624;30.94195459144489;17.484179910102352;31.038126539800558;16.03446495602549;15.534054056064354;18.068656615648358;22.864280448886635;22.979896570380717;15.461783345726941;35.32974943877832;22.06796631849629;36.9902011826155;22.895979120028883;26.78677787182652;17.441661276117166;31.50185759569479;23.07961927965733;33.37250347521645;2.0048171392168137;9.601270015977294;22.249583745420733;14.528078843021666;34.38639447097919;32.15900925358474;18.65459057628431;12.713471957188583;16.530302869456257;35.23751262924619;19.92067193416736;27.602727314709142;12.332648596110007;11.220119478645875;20.798454325477085;23.39190046218803;32.25249078149291;38.99648856596533;9.327142564764781;24.17187167824834;16.62398353208299;8.75497222134584;29.619382898513166;15.176995910138347;2.5812306148385082;19.74222524863113;12.611950387426022;20.494601667608872;11.153200082419959;19.50188381007609;30.986652792755287;14.27136450308162;17.47054309085849;25.4435745244255;30.940536026252957;6.399735688366561;15.902475639709243;28.096221524581708;33.877956229249726;6.397372803475788;19.01588872035567;15.06005314639766;7.929175380834296;14.190794576318295;20.719866470685908;21.764769994614426;29.519075351525153;22.738677192651203;12.2357041152133;24.86470242408543;23.120704256468617;28.97340150535486;19.868410079300848;12.03375207694738;19.63306876556816;30.500894314420915;12.68344627235315;18.03375376271688;33.125090429559606;24.769259863995373;36.148107005294115;17.993613391992454;44.70699658128822;9.82457407847976;5.554095602148719;15.61277391455788;18.741201089425218;8.421198038491253;35.71195997832157;20.744391213999116;25.496211812212874;37.63478561333197;42.791576911640476;13.965535520452072;19.601764139777053;5.760811240050024;22.317503431912893;23.06923364855866;7.998572586745279;15.016973224336105;16.07588189384484;19.8990838776935;26.11628070818022;25.720148718868888;34.39301184342073;11.463938638131657;14.38662355978846;14.573717653086819;5.741794303769676;19.99972451944585;23.923251827913628;10.562829154946662;28.18375652736823;8.700687018154136;29.192207322860927;15.26796932894564;10.175749783264047;18.396840411662733;35.966388473239235;26.918667440957442;7.515285342000041;36.64211538509498;20.45123201893766;38.45432130451837;12.965000710097666;4.946860085132044;16.514555378407195;29.95582431796347;37.99040610071774;10.831142237898051;5.0477114925973146;21.602477060440563;37.825560342756916;27.891224068761577;8.30363167832993;6.637057901707186;6.029849870702317;8.727431614903164;19.1251706872046;38.31609278669166;11.189340896585955;8.921770361994941;25.79514360619118;20.341851747766867;15.652948815883073;7.740848141595067;17.859032798737775;32.302055704995965;27.785249128964068;34.99630132358042;39.17967553994184;13.381150711204683;32.31988523537746;28.39607845494116;16.980853397102386;31.203088697119185;30.447907052513244;15.101877126771326;12.460330371069585;6.059438845667873;8.27295869238283;8.398755659452606;17.5579790603239;13.219318780938435;15.976727091199981;34.23196239422867;25.515118262851264;19.483082754189834;20.766779588060444;14.315278350096008;39.163324024405206;22.406542278457703;20.57575366640508;14.24462729240684;17.360300571957143;6.605054270138283;8.738080960710326;26.70120838430437;23.786024835077598;27.01497615537491;36.49606320593179;19.18894611009561;18.98004972922398;11.724162311922612;11.987812797879311;21.648501442427758;12.228255035633994;23.33304939368813;31.144657794123095;32.752459222185706;24.536776480003468;14.086641098477314;14.085544329407142;13.855393899168487;21.26425351664003;27.303073050937485;28.86719458552776;20.23480499588047;20.425413960559883;25.286477671548965;9.548308982632902;10.547676984673837;9.573303190851332;10.744050988623627;30.334260631480372;33.36209823547346;11.067985990432954;27.29073702657555;16.390037614851817;37.47597933320344;27.297733669814747;15.965420566364465;14.335247869861549;9.2599835269472;35.357334291614926;25.853123479361923;10.71585734643383;39.49924516687055;17.77872498107687;24.741496069540364;18.398963159205664;24.44491958741365;37.67118163399514;28.363321409596665;29.01288630469124;4.475675893693542;23.995723404101643;14.581480331300503;22.432134056613812;10.153099194273198;28.377106537323407;10.621605812798988;14.884546410524703;27.009520500633364;9.027176121100132;15.064993120852193;11.15052692817548;6.557646856800337;36.62866177481302;22.71749149050218;13.905909712097149;15.129854706157797;33.39842236203656;19.43856145254319;34.41342907215121;30.07423824516831;22.548629246890478;17.442646047530168;32.831447517255626;24.78174110840727;28.24783829248392;18.421946500574677;20.319004736189882;20.671198050717646;16.364650658910907;15.742368250232904;9.28431565138773;22.715519241655166;16.305380005208004;27.9672893124182;27.792242708941465;25.94337100624112;33.65806370236399;24.21349675477452;11.665597147640844;9.05666117897483;22.61328898521835;17.733827694002713;19.695464083324175;1.785337205677949;10.768840715761996;27.70963459276366;35.0004862942998;5.179355053458703;31.178112655443293;26.129410539181638;
32.4455066635246;12.850799703551624;21.477364934167017;29.28897841514047;10.450546138451925;12.68601520243534;19.670579329276915;3.14747778992496;0.0;32.14064708542517;25.08147629924941;30.644080102495952;19.993972243407935;21.975625108927666;31.583508619964324;27.306746458720813;21.807316320418554;25.068450470937425;18.95686335898918;26.294624144972556;37.8140768840609;29.886301501648934;9.705340286278693;22.298265586583955;10.264773363604458;9.942987651403369;19.60957677057111;34.15512611350986;3.3549543588239628;22.97022462543069;36.34918097029301;23.223327826493993;36.402943661595955;14.489727805256733;13.520231164885637;0.8398673443882193;24.792992193503828;29.766618121426447;23.387531491370073;22.552145073699364;25.524497179178653;22.754586694608207;31.009372167745394;25.766707272124613;27.392753566913505;36.44095844872636;17.719720295671756;12.135259088195895;20.068995908834257;34.151423143711845;29.77743914645221;15.25292930703263;38.10574255440844;22.13388649988194;23.751284822617514;38.38920696650626;23.82585453223087;32.34713463801219;5.139336291910515;8.153402380752379;18.112021238469655;31.193479904180574;31.390085734360465;5.697759680413288;34.165047467952014;24.256500316954025;24.492505148697372;13.932219562893167;19.04720380806203;24.677082290012883;16.203769861634775;24.265377587563574;38.246016437327704;27.68213133924883;17.734204601031756;11.50342095928733;13.492315125907856;37.63600735044948;22.722882447616062;40.20309698456066;19.17549091128371;4.586002310395055;23.3852878290139;30.226539046075008;29.295840475009832;24.433221488853427;19.762488126051306;33.156063415467614;5.340217198469353;16.32157191995469;9.383170621385572;27.69570016751845;33.04819764281484;26.169104612993173;30.729733098507612;17.207281779622914;22.129723765342295;24.16549465091395;27.649674332673086;27.38956798017246;19.82000770524824;24.796618164657307;32.5509793432412;13.465511828100425;25.912397280474654;20.337955395214657;4.732578970238971;20.915804316595256;10.203504883500603;11.02125955269381;32.729949058462715;1.9980681504003683;21.524968165000356;30.4915429353901;35.88911964447671;20.930714181152872;38.487682425718624;11.29649904737947;32.58289018654465;9.307994199295853;28.196357319549442;35.27642922031304;12.537970819597485;12.54446394482557;36.59041745469867;8.229138450146193;24.22272343072556;28.22069727828015;35.66560030406819;20.19659329778962;4.024031845302095;22.693747097599314;1.5771281920677174;26.698462303403737;14.749350917875208;22.4410793257162;18.90213600145998;20.969862330535396;22.23343698240716;8.038409399551803;14.69719260602311;18.09690189078583;29.979896247260374;24.53297996932474;22.699318925599076;21.633048884533256;10.954101224635773;24.429178707931815;10.595203753496873;25.069484061838423;32.89810776161148;23.082013809471096;15.92298258355765;26.433094115628933;20.66081561336404;10.7880876823873;31.186480307905853;19.247310083075277;22.896239678007714;13.879626608970712;24.754113680114802;5.969734052539732;20.67354624839254;21.90864068553613;12.07034962689814;13.907155350513221;22.195751533372494;33.65096169909787;22.143370324984147;20.889263641155765;15.283854678687025;8.979090103638018;29.061490659824756;16.427990960465245;19.306800076791422;24.800530806187993;14.428525129773117;7.1639140459879185;22.703786958213726;17.8447401608049;35.220743914012544;7.902154779692547;30.184252234813737;27.299104016551453;10.715688424815447;11.253078564703758;21.17182220494988;27.06662651210659;24.564965037936997;35.068421828899034;7.844795577351392;21.728880767904663;29.73065105534254;23.186760871413078;35.81925272718969;17.17939412716532;14.594617595346183;28.58055589603267;34.65642127778695;22.055543533456515;31.250834906828743;32.2670254027282;15.823410964707392;19.957300575071972;23.812501793769442;2.8230555159885595;18.727356816346315;29.43217012558294;26.539783532516463;24.883125751545187;11.343658651197396;16.991276209143265;12.328845453058467;4.714477692461595;22.394888938364115;22.685871735358745;14.649850511598833;15.880280511883917;27.914507099075003;30.636395476469787;31.232016441858224;7.445227108834431;6.375792393813652;34.21176913482621;33.15881316383911;17.335985500048942;29.408048545305178;38.61422728471651;19.359780453462115;34.14069443653788;29.942001078237986;34.39083349260742;3.7871845179273995;12.55828818927789;10.1165762447912;9.334972894179108;8.335429338161784;24.824917998507885;39.0470994265767;30.109308086776046;25.35821757951344;20.290151311993554;31.863604150994796;22.889052616712387;17.490621380786408;37.59764716849013;33.82713233368161;21.654574954420653;21.830865503019034;28.48681563082443;13.414492037553165;37.28161025041557;13.206335743047465;14.183016876240785;16.32074538428387;10.405120713033313;17.460801071196393;25.30903635765026;15.498065539594577;27.395152324291402;11.590334535043388;20.12295541395757;24.66557698714416;28.341724777848874;38.42045811161296;24.960456789187198;24.16770114721508;11.51190054799751;14.849428295455741;18.288084779378362;25.488632374129722;33.37408889706824;15.756804752669723;29.281320834552137;19.4103300836508;15.47691466673303;31.36592040890873;5.14037241811723;23.891218395665106;23.53855357066993;5.109445538173805;20.11792921294737;31.616935331651046;19.755435452826376;15.721136238957769;13.910610470787223;16.191722784719097;8.497089966730416;29.75360349865819;35.31163168422589;33.54615346283224;14.89875719781641;17.84243268977624;27.680392266501137;25.691005031970104;11.809582792209314;20.09915826880981;14.387053192851491;25.069837729847958;28.88555233080445;26.22798744474527;1.9633155629822647;23.343529644101636;12.182910131875898;22.29337459675351;37.32884969170619;28.35542147042921;18.21496540875566;22.330330934073313;31.311795899370082;8.953392419802938;5.478365507233016;6.373403478316051;13.824334071164593;8.537644056089869;15.187726848991435;8.87305010087786;27.038457702624424;23.657932887859968;23.72410475372875;13.564876392265912;9.81792424839871;20.054694798688033;9.792179135472772;19.805491665135694;19.719169454940335;28.545816347604564;19.186071429418885;8.831632651050574;29.31478381923765;9.186889977365928;28.584962023674763;19.491371337426983;15.921097090430152;10.685768975567829;6.405385753813524;20.781758263963056;17.52930614326723;25.106140316334944;19.80791975227542;32.940256766964794;41.08274428594971;39.124784943701606;23.09135108993858;36.05909454815826;24.24955086938119;28.226147511840846;37.709614613988315;22.82373389656146;26.845374593300118;23.5824821425353;14.301804936505853;16.539513346918163;15.036802614840278;17.980407558826826;35.70013719576537;32.69514225831636;23.340273986032084;35.7854984749055;26.877445253411224;24.315731019413793;24.499835578117985;13.122728065304468;39.19548588304611;34.413151630646496;9.298243083924016;13.743343536669014;28.054820946062126;22.60761692102848;20.137343160318242;23.464454309181637;13.521223866571086;7.1560805665691065;19.378238439530996;30.378859948984644;27.378662166330873;27.24673382931469;15.877040810906314;26.79408309011872;23.437504187364954;18.085343964982506;14.475846057117097;7.26015220741521;6.997238247894251;37.82923078509491;29.044675678839614;26.960589074755205;23.231722194678085;20.35977943313533;19.800008438205143;28.698478332668156;22.57242764014824;19.839590670691518;28.100612535527535;21.353288421054266;16.811090661822224;25.660878491061812;33.20730180622182;12.046099004156941;25.083706238433706;24.549351541536875;11.011165479511765;7.102975494990944;6.891219690757034;36.35745357352747;28.574288959349765;21.91211229254423;23.497567360859826;23.462342281100465;23.95984688504249;31.96929738587793;10.07383715773906;21.05818360573769;21.811866097378516;22.20715973960099;23.909652935171575;22.18801729383224;19.50684625316518;23.36850208169597;24.019964304401096;15.166771066002266;32.57464744345313;33.356668410391244;19.468029628109402;25.149754953039967;13.575332356137757;21.30632544243057;28.078379173687566;19.14085122698398;25.520562991137915;27.62623587099717;15.2916587041988;10.597598980382514;20.93926924654672;18.64156009129939;26.50192077330941;34.15298456163229;8.962176285317343;30.801043580706477;27.934279816622308;4.8752052549794715;23.83278905700184;34.651057589577384;29.464131113263054;13.273595192677838;37.58525341899543;10.894707475062107;6.1033505110395465;26.71093469940347;35.62180557447805;3.921987933525049;8.10313379147281;15.397982904749938;23.76332963008207;26.796119641513247;18.319477887953816;35.4571629116944;34.866266441715716;31.526726727753474;13.316226025803195;10.596576256243733;12.465519560052275;25.777837204499154;16.560324666799765;9.305863171449616;32.09515686861144;22.24990099428122;11.949649704831872;30.3404260633327;15.22900927635302;32.264901504544305;22.95516364882985;14.730419386729338;12.332307093846843;7.004805118919182;6.435623842871244;21.734999573439445;25.49125594189095;26.666686491812932;21.757442691814724;27.855607994682085;17.62962538950841;11.00290840053099;32.907426648488276;24.492619828034908;18.957586557687776;7.1005348187607495;38.63681774524944;12.223806536606281;22.992955326013558;8.737852490005892;5.694959409339862;20.452024427408745;30.635650641291626;9.926348094632536;30.318885588342503;26.175197262424938;10.36278434261892;29.35897807864628;18.667360890515408;6.836877475024222;24.81153198065415;34.14297126392175;20.229410265418938;8.395947580437985;21.734503667244365;19.50069899233564;22.965805763222093;22.80474172479957;32.291625106658046;23.95981011793737;21.886166144419253;27.79174403604756;13.840365804447053;22.94222305474767;13.853413899762245;25.29336845432584;19.327382135783758;28.355710335771704;20.403200683453562;23.329769758648908;20.17825155897542;35.07137181682442;8.278089493078006;11.074819761573217;13.14445906668721;6.424502549035648;10.504856453963765;28.846520165102856;31.47167326838638;14.904541755952936;8.99707127915482;30.398414168016146;21.610174897501604;26.96041374727902;25.526633883677334;29.441821641556714;14.74103934196264;21.899576419637945;19.417407593941167;26.28848178384244;30.914563100298196;20.076143933632586;20.26058887691091;11.01711707894772;12.888814997251986;32.611844089910335;13.473645535714175;22.222654588633215;23.427384042195467;17.40977759961379;40.658489714169804;40.23263669780063;7.657673685698938;24.33102604604582;17.77591811877225;25.07158281331114;6.946370618365958;23.605842170587646;13.80195864811654;36.558059854344435;22.254320683769727;6.4495260539778005;6.525560617657789;21.881283758072072;20.742600704556892;8.404068206233209;25.645600148259113;24.035003190655278;27.982593154426908;5.054643908674073;22.904262797990004;8.160557806085588;26.107161482221084;14.628787922892544;3.0102239960252404;10.174798503817504;15.16910686473347;29.199927450314558;13.539438138013326;29.143315240816566;29.32557869570305;15.721747407710655;15.41673718220694;24.371500753193438;3.562864345941065;31.84802685267411;25.72057541065281;21.171038252360205;24.156441483532458;32.91233635946761;40.914701586238465;27.012753646081926;29.414219181389424;21.479747334148612;36.526764511465316;43.408758482268034;14.578049484393276;16.637809072702268;24.769891185799224;31.713733698724063;19.69858331897698;32.26174875521993;5.725923979433435;5.941796539348018;21.634702763045496;9.347838945743847;21.617863318849512;18.449344355594043;11.74211978451958;22.66488419987632;25.398519325390485;1.115129249393804;29.91717297118751;27.73884581534943;11.148617732030278;9.569616357270258;12.075887453987775;35.26789216456419;16.163561959247915;25.02630551356373;23.173065663895446;17.103641585755064;4.839406209133812;20.822290937766297;21.26199503971787;18.46442991973683;28.84938449499883;10.506046023563814;26.139794821283434;16.24277143867586;6.5257155832947635;29.483916935340382;19.62877369737863;22.94324857494347;31.385500465055888;13.045843429948949;20.827314112713026;21.84319526272294;31.510864584976346;36.61816399686965;31.275289038073872;15.884832488096885;18.249149350283034;12.047606606970904;22.13924975777988;28.21168869376713;33.712329895126814;22.542109292887982;27.60180431509862;14.770581774688718;16.667314937105562;26.581003903003193;33.814551290227655;21.807230559994586;10.306096129426342;11.684363604035378;7.058778259816349;18.660223606047108;8.818674918619005;34.58547041332747;40.029273024907695;41.23477992384094;7.426401432492219;16.352371678984667;26.9648076256551;11.680707550191748;43.315692031518836;32.79536862498459;29.88309202893346;24.504967607651967;27.577224257632967;3.152138283390288;21.546427773001202;39.14327996104843;3.147043823444574;26.428790631702263;27.505743703751858;17.392283305796365;31.7511444301551;27.257485675696913;11.759050473020778;14.101919756249682;37.61338531725372;8.156779232323727;31.673228045685118;34.35987902975926;12.365071369763925;22.9911596166238;35.95962033871833;26.390226545313467;29.94457025351383;12.435627724118005;18.095701604285686;9.877937732844762;14.09545910170472;6.202316616763251;14.285951256473458;22.215728255717902;28.421999479102073;19.655682110590668;11.593271159554208;19.625578374643972;28.076218320004315;9.636723533846434;12.535078273116332;17.995659600757524;26.34812347033106;29.226188205969777;17.823913835742598;23.54445439084996;24.755617129102138;13.999351061757705;9.463664988088015;14.055114323912163;26.95467938321396;1.046788894807846;15.638449974983118;12.903571327179284;6.778991741506839;27.399394443545155;13.092607742812444;24.038897201104803;9.123585713275842;16.075222407340974;15.116522322492186;20.871280473547124;25.379971355164315;20.382718605360516;9.026785880468914;18.377930061408474;7.860279803392731;12.246095780768734;9.453487887269196;8.810485854403018;6.817190569773908;9.756442704631871;13.176878600496293;26.945283612271496;12.277927448142;36.23272018386832;26.861624019915325;25.547475992918255;11.253820857966408;9.76871822888323;21.3832312541302;12.550768390946116;29.933630957741318;19.60000140566182;38.22287697468714;27.931544363552895;22.656824531040296;30.320387615616834;2.658985758816262;38.37916395116714;37.6257840799882;23.82384882162397;38.65117721251505;11.493378423786274;28.934209493121102;12.960941492440465;7.297072071847512;12.877101513216969;22.197506491616902;15.474821836737664;27.692431907518664;21.177237019767283;21.380009956817187;28.00166338385521;19.39324692883443;20.275326551183795;27.311910067419593;11.438003026546463;34.75308765912765;16.9638731922032;20.257516691423014;38.520725660304855;2.87740651220178;30.375772427516612;1.3907402421410624;15.19699395189699;21.12160461480916;17.070527873783217;25.911976300366206;11.370449650696898;25.68678089889276;17.813055420164247;21.11006682540888;37.54010282532334;30.260621975179877;10.195581393746584;24.378513184593302;24.491919512078763;8.230208263298506;19.65548112954727;9.385944084127953;15.452338631262512;19.905036297845015;19.989930688113994;14.955332267696594;20.619942666021434;34.211353027265005;32.20968557729602;10.233362016253798;23.659652945573082;25.741314316104052;38.59159840828849;13.249870874183102;7.722469159797944;34.79586981028839;24.071728498437366;28.664859937921097;25.274518067989604;28.958862028375517;33.56205908621635;4.970429168288037;14.111069363373671;29.07598543410248;15.867151290966886;6.2536870156192625;1.2998041637235693;29.004908545498616;12.541229438778762;19.53592358703225;28.350579143720818;28.674627594275087;34.048915744294305;20.495563449500196;17.897918262324634;17.73229513744097;18.117245194285157;29.831792378515654;23.66946857136923;24.43590807615183;9.763635931982993;37.11026132901617;8.047520161114496;25.083112811026915;25.57202520791534;16.858172679635626;37.21613632019875;7.612913949695213;25.78249870873928;28.29301042527567;24.59665485917936;15.485006250472523;12.588441436270898;9.864000343839322;2.799330010107473;12.195690512329596;17.226874211623915;29.107786124527852;35.58574912813109;20.960659634424317;11.712486064469791;28.71265754182337;17.292745788484957;26.42528286879206;24.60566417727462;21.49223086928951;21.158067307107213;8.35408995726743;22.07133795945544;39.88115352143796;25.841349415398003;21.299086619862205;4.412547717232183;24.86410464794988;22.234660296216184;12.599444321619742;29.555707566412423;19.36691313183971;12.67865026729461;26.599504606562768;33.158721812418484;36.724869279504915;31.81165415695713;29.266148101412483;10.015567005707686;22.02157784128772;25.61364723138915;24.70019260062786;6.141825440832759;32.040111878492674;18.576712680968146;15.229435280537091;16.269002215374268;28.657680889952402;21.484101375630363;9.130767968063015;17.85975653037068;23.854021308326487;16.9904436144272;34.20185558231353;29.110587349833587;11.914116042203378;6.248802832110065;26.402689960205393;22.19606795014261;10.677302734361314;22.056371668375476;8.365760608277302;23.266935802857375;10.896112854696737;27.495470718957602;19.095955235664977;35.45214135450355;25.50168368612505;23.09450078255402;29.475385322781776;15.797793504318198;38.14298040397029;24.631706107303433;23.730981133988756;7.16522272538071;19.92956053043228;15.651963100836664;24.233706197534243;14.679270251418558;11.562067998357957;10.020367134331773;9.362033658598445;21.93531116542934;28.635272316991212;26.924379877931084;39.91693541186831;29.103389494743354;19.1881181322947;26.769427496919935;18.739938153891217;9.28820749020524;32.37244037609719;29.89515181987243;17.784740468005584;19.68302358533026;26.142962545489276;18.658992303452372;30.548894416856342;18.118143974026037;21.040604965902766;19.134559934922393;14.851116793856667;20.733471495132857;29.57084962341997;38.78946505548723;16.988590271865153;23.94253885088123;15.857060695995933;2.139435203060149;31.591027848014352;35.3384302914385;26.342227404607684;17.11344670592364;11.796934110228154;32.691874737423646;23.022769496670158;19.205188841605693;20.626323257643346;24.390177609823255;16.906289534973588;17.97984839580016;34.57760753758562;27.252175347505453;10.942717374346891;41.197955108631426;31.10268882700843;31.491574044379337;36.411909217669475;24.883375134537943;31.76122337566971;36.882864629561425;13.800726399120148;21.88192725389442;37.31872951043541;12.062053185478055;29.632824903004177;28.64724840824756;27.31804652500049;29.219040858062996;23.475802696040525;19.725736731651093;14.578064185010376;20.974297364494138;20.397165692568475;12.269546353407211;35.921689150747056;17.597587465934712;29.73116139644221;6.4167554214602065;26.30427094084525;30.538717843524154;19.63740962766277;30.047506790765333;29.320079382701437;6.5843668924654555;9.729772113749737;11.608025513777058;18.940503210060502;16.743394730641928;28.692024002546987;26.584442934373104;8.578197979243933;43.29144579974394;5.482908502457997;23.497429297887397;8.496277790987666;18.912159686585962;14.568628678083547;26.247142530009725;8.730802300244893;10.640884109795655;18.583627381698424;18.661173054610963;18.16057824772994;16.30834649257097;25.228025856416473;21.656364891674368;37.58280553823301;34.39196900113518;11.33361527726145;32.469518385571256;18.10145345238795;31.51245238134623;20.488614031972286;10.038139019823268;10.84868226146878;14.846107668422242;28.105992432631616;26.73061032218459;21.718245175335863;14.903896502022548;5.598820230525631;8.423530561320122;28.918724519714793;4.840279894077883;18.124096077249618;18.47313594672859;36.93917255524917;9.521135190775901;29.146059478203355;20.51733941106048;14.588644391413265;36.062592172805815;14.627545429054017;22.76525613346909;22.320068699389385;17.366159934810806;12.539507104752973;27.08810416875192;21.46942504785273;31.384020686814686;7.039434668896268;23.94235614852445;33.042607972352315;31.074897004224795;7.467928075345932;24.404037463123597;35.23710883916181;17.18630326171069;21.645825294777957;36.62113352997184;31.98721042349831;25.00653370593282;22.773085685540597;16.131657645345193;35.03429615224146;24.401209973857764;34.28331006649134;22.63337587537318;3.0687502509272346;13.355348106780935;28.152774161985413;21.13451925943979;34.2064036612122;25.42566898793782;33.32678903825749;15.334351854547144;37.18685395201601;21.920730361552135;14.601136599061498;39.49261840089536;11.713420126094887;39.28154469407541;25.700976739155;16.075899408476026;12.253094632267251;30.56287273773336;37.82923723880116;37.00654251167443;11.109058840509114;30.701397247066723;37.783025007594105;23.128195533027974;20.558942284957066;15.128137517244088;16.549757417565957;3.1597405867013775;18.243610289632333;14.869068860625488;17.537428124552783;32.05370169118726;4.127521857837428;5.13285860760392;11.02490258380735;28.787321752916014;27.108394895269054;21.177471581687005;25.98197877374258;14.695485172001783;12.640712268288004;21.94995193096745;22.19392566708461;36.770280840543464;22.76473526121957;37.89335678614367;9.946171725129318;30.158842939644728;28.023392291493746;8.483712238196919;26.67273799619686;15.572619784734437;26.529302951221965;44.83867924103682;6.749275243949672;24.828837302240544;14.070831703080199;22.3412434871187;28.96775945153462;42.35047414528959;4.147787844706948;18.358055819816983;37.39384731093569;37.652801211695184;20.56665028808115;11.906544449629338;23.358550401299265;8.799672575931218;36.031404437054405;16.0572337009731;10.607851182889382;30.986570760341195;35.80875246414022;23.971807386260195;21.361083371539134;29.30061097000597;11.185333709860076;30.208419337105617;16.79624398289023;9.838074232903738;19.357722132058004;14.923228184023312;6.374966603649038;34.28124519022439;33.183810865848606;6.096670043856712;33.54756414115301;21.67987011442739;24.329025808484086;13.339786420893335;10.630062198107584;34.70961136978175;23.352364092986413;16.42885284624238;19.100841625389517;23.743352309062985;7.149520786492638;27.900482962092262;23.89529127072631;7.903588290008663;7.698594832633397;16.806361401946077;16.31166587241582;11.119127863859193;23.124833544580262;35.21193528857521;11.302749485418222;14.972940447634493;23.254920695380505;11.463439067076667;30.998465500807274;10.102421679649957;18.80205307605187;18.49725926078717;29.984928906658237;21.517302264820604;21.74628192185171;14.629978170061403;10.767364673995663;26.49560704179962;1.9065877269640348;21.194482805810715;18.83190598311433;10.044458741150025;5.770828731651015;18.95938709588864;26.475468168048057;4.1833493039006955;16.891090037311365;8.853919288388692;23.834652652471927;19.226510676102265;21.87999176504656;5.099823149560303;18.35569430086279;24.850825691443806;12.371431838732276;36.58780596483949;20.545076936241408;12.291266227659724;35.884944607839905;19.687331898798348;28.887407692567127;12.648747360896678;18.409472276444003;7.8334234761897115;23.509279074168223;13.39506386439596;29.633254548737995;18.038365523705885;40.17920235323063;16.474311526410915;31.738542379210127;8.976947760385789;19.581731720367078;32.59075567444567;21.29068362416941;9.826608504551078;24.92940305615708;16.854925167803735;31.604285940630998;26.80921843928398;21.611462902677754;26.994071068704894;16.868980808464375;8.075178371757119;24.26369587621904;9.396349701437927;35.45986340576413;6.4160510340567285;12.600277233236518;32.93978680798722;33.60641842890561;8.696056930922955;17.900686215649706;33.78210560834872;15.226224455924266;24.43594695509757;37.02653340609988;20.376930131172315;30.1996483249237;20.294337370409455;19.43676284652529;3.7738565643250417;9.28908847873965;14.425080949446482;38.395940925300984;20.49917148030971;25.739574761137945;26.363822444544347;17.44778955886203;33.70922881602263;24.513278320709695;28.039806659892957;20.883829067540614;25.43965594849291;30.714018138242395;26.793349969296614;8.792011175700512;16.212075034658547;17.17968139887745;10.236008233714061;0.46644395454473225;17.366684264626077;32.18529098079297;13.489034636958898;21.082281494920643;12.4377725979539;31.284767732080038;27.14531520951661;33.98234819846217;29.04372917550004;27.730333427420895;34.276791556257024;15.500650256867127;19.201607965975683;26.361670687273968;17.162486818349382;36.24224070426106;20.453672525507994;29.071887763984165;8.692926330139915;37.72742744979138;3.534030536714604;25.981058896149836;23.06584782391172;34.16955210859898;24.319849316343863;4.32154115849351;29.578902758515785;13.351689110750758;34.11899986998849;33.50389695695871;28.943197065880305;21.065428599464795;37.61268284331948;14.38936426377692;36.6576385253009;25.937571088257418;26.91559114257201;28.501250369271265;36.574688289017395;19.905132171652077;4.399106643702054;15.28693801685471;13.541024502910494;28.7731916103592;30.299290049405446;3.7598557159796213;29.652120447673372;22.41364590707436;20.777146196839748;4.062939286757619;20.59109467210257;22.061234433853244;15.881984598953366;37.714670527874055;11.695479341149282;39.94710797397055;26.35971596180693;16.5391265730708;23.323693673741214;15.518491766836355;17.255020040421137;18.105269367176195;14.827319826969461;30.778992798932553;14.061391868982234;19.013404563908793;19.67196396449854;30.86594560499009;15.526562836989044;30.94232988155298;24.347738329058195;18.909070587677892;2.135730292349291;37.85811182528464;26.261939266983717;16.1569178459482;19.57069711276548;27.954773036080525;25.929429346157903;24.016769382455927;36.877950226973816;19.42012679240366;30.04168197551943;32.26147018454235;21.36720328977119;34.94494557790758;11.742916544565311;3.272825842071962;20.420853936763883;25.88839750047669;22.386008203696395;37.562225664719506;20.255904721930087;10.276716022680413;13.596653837171887;16.356646627891156;10.1771542293967;24.988499452674723;13.737762138559223;27.249099918097308;31.499106879506268;14.840373796502423;14.131858814811347;9.491435210205054;16.729150819186437;7.091299969710608;27.340563042678802;16.11488784908767;26.26138407079186;41.369632861330025;28.753767617745535;5.316707954118024;34.848040049355774;17.037626367128222;23.285411874516445;14.898654388198699;25.284180310283798;8.646540486381824;33.955130370143785;19.520501243793127;12.616657770414344;32.05946896953651;36.89465482059384;26.677122361158837;23.811569538111232;8.564464755806954;23.833408530333195;31.650204112573288;20.15242754523554;24.4031365143747;15.413653589423655;26.36477574469628;30.87381645811799;30.23822429042919;10.135338571043912;4.801118769754531;25.204354038563338;13.393699498167754;33.09597470154583;22.41614467962606;35.83954611811562;23.040113386969068;23.216269940693618;25.546131709993112;16.35317266922049;6.083045275061268;12.962800926736385;26.3743266372222;7.023207623207703;10.076408117945215;15.680692176139724;36.562583964169384;23.730561344496394;26.089342243723806;21.443516688513785;23.56834860399551;11.885057189009663;2.11073951062067;32.360574454649;4.221363581168407;27.45762043400737;29.94214853341192;23.760203258457594;17.64190383807462;18.022817390158405;12.124308397617373;25.506489308201814;14.828170068320967;22.841274849220728;11.587320716047904;37.1550139327923;13.220119747770978;18.172072155274392;35.63696315993705;17.145743220091614;19.042486001984532;18.400001238854134;27.190249972706816;25.287433399286442;12.2297424179683;28.92483619155833;15.175410508537974;35.558911169237696;43.999968235782596;23.249900099183858;30.330205529268266;19.551466434371847;8.48171261232953;26.17319660053878;27.034551116021017;11.203490444890363;25.121665816905235;25.401906857879748;13.389591287346468;27.376762333051072;25.627823361407;34.392116862797316;19.392621183213095;26.3580168451726;10.556029032450615;28.908386101439785;10.773809661031219;9.067495607809407;10.3047738556297;35.49349311578854;10.16609668336531;2.546846684668236;12.999417967444295;13.752156252606355;26.06344978312777;9.769235698240339;20.477339135223822;40.604884636242915;36.96263726599145;3.6478313233928583;20.20367900138091;17.662104191861726;11.43485796855084;22.033682168498704;8.980485438603184;11.039976960143356;13.122432022639263;11.337762950044528;22.430512382333404;6.430724322435938;22.151462118159735;36.36484233791134;31.960129165539175;22.60371238501954;22.73546148463345;44.140930980550344;20.76984658855962;25.558629799193525;10.470023789679354;29.128206329487796;29.606447806811605;9.332108573167982;37.23333178698762;7.871853084000066;32.654344564391565;26.804994377228127;7.1242576955089305;16.96214356421817;30.227724707564352;8.59876493192606;29.67565422652922;21.02106283718947;32.50766480038345;8.027483258083256;23.170734738395588;17.63696077618272;30.562751207968343;37.45438501519063;13.383174857940658;18.74782638996149;29.574325795107892;21.941254258685063;22.1218671413134;24.551983303301583;30.753574417024865;31.005412692936417;23.436308964578078;10.678212313581813;18.92342749502978;7.3873613203665345;16.90726310436844;27.345799986304232;24.297248034921896;31.393044833325597;4.594138708107482;26.37548236982356;37.34767501115163;30.329517580520445;26.041653325741425;12.480174475312424;25.54120977585353;31.658361620654826;13.937597236059057;18.02564101534322;29.91244252430958;19.09509322875354;18.27135311927438;16.752650207753195;22.064793356063436;33.68386891387106;10.903456033412944;19.24729998495393;32.88481078974565;9.539392869585122;13.248740880239096;23.743144134675422;8.728737740552127;19.146554267451904;28.278960032845372;7.304382169651895;14.399319953260148;29.446988370005805;32.69628955094395;11.991843099179432;10.622095755127033;23.986991940620662;11.096494195846033;22.429276723933917;28.072304258093666;25.251986818278066;10.5230537281483;30.84319722812197;7.711897728002172;24.94232060324224;25.129690500138835;7.883810459782029;26.240237716080117;27.523373653592976;10.61243242466694;19.016619289593265;17.117147925745034;36.865859840299855;24.886390998189228;32.841838871015916;26.040992366392917;12.192881165450265;21.914075137060493;35.642203910037324;35.5818429720355;21.185611290695643;4.244148168480976;4.666872528701647;28.27480615798436;12.935271009153789;29.15624236097398;24.023799448848866;14.34841926925893;31.31784913593795;21.956258192250743;33.70935775813795;18.782426475119053;33.39972403954948;21.400891061402962;18.578861071599665;35.65164521180354;11.570700937009475;24.073257747403215;8.474801508719702;36.88093728591881;7.902485252167757;28.355078070374088;21.272137091586554;12.340439912553068;8.403105545631737;10.135936252572384;22.825412422408238;9.297967895975958;12.738365423677132;29.42376803576916;33.94880006739962;20.62751180804955;30.39034613978513;16.20685428463598;18.120292617293924;19.39232364678535;24.27551154155632;20.625773067874484;12.41483295785926;34.77162215333346;23.489983334544906;34.77914140180712;24.47794462263827;27.34478712353535;14.294755475591161;28.851530609450805;20.486281643541638;31.074681277301263;2.2620824526510077;12.024064915172081;25.395444700061677;17.655498727742017;32.56894019767791;30.131017665056365;19.122186093218335;10.271148886299896;14.169386845654314;33.3745596148874;22.390596164755777;27.444770336677344;15.394949442193441;10.942897113913613;23.868957680892844;26.347846373079832;29.958447896277075;36.592501108005266;9.916044095149953;22.696865883467602;16.653512526964796;11.45520038840136;32.41829808954125;17.98797585299957;4.015680680183771;17.005729440519158;15.370074853236021;23.27516271456179;12.897163302456853;20.068663803425714;33.99676172908156;15.772619180755589;14.533923274174144;23.101651971438493;28.93076358086222;3.270933740687208;17.95659274783869;26.41297562250153;32.69731558762809;4.160986556149082;20.844120352457892;12.27397770527558;10.242709866341713;17.325333842955818;19.88751820225175;23.268531611971476;26.689372392298637;25.490974400216498;9.852417539379598;25.911019645867636;25.276020485005727;28.725841437415234;21.195466776102503;14.057440974811255;22.179660012962735;27.98882924792126;15.668444109899838;18.999238522032318;31.4570073569953;27.36154829150106;35.834311847193284;17.986990405481297;44.06649359002691;8.295263021900807;4.252781902389516;18.75972428209782;21.437597049771387;8.205023544182843;34.46149348507698;23.82147068475052;24.336223628689968;35.38353383699659;41.94402091951273;11.134786882654671;21.380437902743004;5.688005101476563;23.39785884751765;21.848145567118188;5.226017363948994;14.045587956094142;18.59749369380723;20.65745098285118;27.186085235711957;28.584623917989347;32.124220572444436;13.555492649296928;17.002080488187232;17.046765526598744;4.083489732464365;23.131774132477208;21.99348189642993;10.729018808185922;31.23421201757251;10.268083179648308;26.988465489254185;15.692100502760585;7.130800127284681;18.271265301576083;35.76165178551716;24.50847329600574;5.233859037302667;34.02368567863725;19.6282253293266;36.60172238070257;10.439359520120716;8.080487055118967;19.323169307047507;29.135446753644334;37.496507088995706;13.949644868893659;7.875132556193567;24.74182598458796;37.44290316792997;25.77152030508464;9.974783329607192;9.47457540733871;7.569205273216957;7.313480295735451;20.18539847460286;37.27115755952259;12.469852823549983;7.557443014354212;23.91909721247763;23.48911244484711;14.160050068448394;5.253464967997024;20.743173687681214;31.52817166643407;30.334716407311596;32.47726345455874;36.63570842305756;13.377561166752981;31.244727026985707;31.190127624701375;18.28049412885734;28.525207862083665;30.790084788982576;14.619647254594259;14.733216637509626;8.852778814495238;9.953602411370456;5.519820205864406;14.44183878468138;15.837601058792877;18.49197705362661;32.70474382035767;26.23089722208215;22.05849582734406;23.76432687008943;11.397298873143978;37.21915249601201;23.91566898003257;23.51543042231986;16.86780266099271;18.177305583292892;8.19648106258257;7.775793853196172;29.802902068690262;21.562287646061886;29.882955119055485;34.99937733687943;21.448215469797063;21.080202262937657;8.967895611025252;9.087527795157335;23.7885903102688;9.113388935758449;20.46197385381295;29.95976724745463;31.60451481998116;25.297308054907298;15.899344201406205;17.232780864674375;10.745598764981878;19.22442384383573;26.095845276274115;31.672224098478353;22.455375934362504;23.479943533021018;22.78167754239396;8.013561470571554;13.569943321792621;7.416783584419204;10.777424481453599;27.610740729318575;30.786139134060573;11.67252959139194;24.79701157145384;14.426406471434422;36.89656644839422;24.986760821189165;19.110950681105418;11.240330686712618;11.668785718811405;32.91039015772391;28.86731761382437;8.642886565941955;37.04494998066598;20.88197578453639;27.764443065816305;21.334184501848046;23.29209108355397;36.664322633061424;29.655296104924115;31.954272778050537;4.581131660106997;25.8848014553722;17.351413585050764;22.381344136869572;12.874865718472057;26.011802368270693;8.643089841182949;17.275172731632992;30.068832908659978;9.260356467938403;18.04835982112764;8.750271291293657;3.674631659048487;35.3826437555223;23.393793278771042;11.13961391331411;13.622473373338675;32.49203661770661;22.520491905478423;32.00919659003109;29.285096266573454;25.31344536983577;20.558519382205258;31.11962415108879;27.91599361060428;27.09587219708238;19.380891635297555;21.706393561970497;19.899564058360244;19.097042278452733;17.749568209085016;6.312970284751148;23.38132871777994;18.717147122791715;29.283159025751825;25.37219050315178;24.20668104006798;31.28149881321269;21.63002911524298;8.854183050016868;10.34569228325505;19.622463820051934;20.80317748513861;19.751209405686318;4.425607426222117;9.632749628720964;29.56603840892498;32.37969914886047;7.811979196474778;29.2028315738255;28.753326953241864;
25.79724327872267;24.56687920475505;12.242051809758008;11.669252475242423;25.178017851333447;27.559386598431793;40.048853148097486;32.53030553545527;32.14064708542517;0.0;19.341291525867987;5.110641920259419;43.35052085801745;10.413268266486144;54.97881742352071;22.28795583091607;43.25235827753479;14.69623681405461;44.8694086790718;57.11815152515828;27.411066462934954;52.49295343282768;39.16071373595695;41.99587771733724;24.449871913025305;28.33289133650227;12.538398901589803;25.12487801601268;33.67355142820131;12.869949277642345;21.387697131734676;27.47627943790694;56.04792743961903;26.397910174460065;45.39560708083736;32.91137927641618;14.927186815875446;7.313323354727995;52.74672651663368;46.80924945938789;17.440227595681804;41.5070453012546;13.735578658229242;44.401705707614;45.21104582734646;55.405855028578515;49.44581659673412;42.20507427868331;13.016750069280537;21.067971553800966;18.320377341310294;41.5027656925357;8.676152196870182;17.65023506633672;11.077241859809925;21.15787372433693;53.82384456405443;6.489148247981986;27.163360414460378;33.08615377154074;22.883499359634587;2.3169690340451554;4.595546960049282;35.29734075309441;5.197023593568343;19.97475272023275;46.197672589694896;28.062634917715133;50.06285348537536;44.684580615389976;48.25844968049946;38.95360182255346;30.970505213610245;4.479743512610085;21.68002500301416;35.54997877569457;44.050337028083916;16.61815417524332;20.452274227996543;9.344228707885057;17.454179597573823;31.33025946856078;46.62024279077386;53.77763341804472;59.763397204982276;46.35228708085559;18.74378899518083;52.83626271871674;29.96267781065468;18.781502547057045;41.04102293448604;9.222696545002362;5.780946586453018;10.991618093493136;56.800011389160204;41.333327323949554;52.36524030521809;7.982190209683411;4.761965341144293;5.554149478674025;51.3726362857509;10.05820380377331;16.76579973407288;31.979307123117703;55.2558405312474;51.39531211480927;34.95352138242104;42.38499319230926;22.101603554140766;41.43524957495196;13.56631774036999;33.68181990921031;10.839525074619438;53.15388449217155;56.243877470031045;35.00449877503441;30.369432701885415;43.43474662815987;25.949144925777745;40.76184669431576;56.20825524743277;11.211146897411945;32.19111108899465;44.68362755591671;12.260179425397713;25.81936948033491;54.97244448713958;57.88008617066422;6.1923880550951;48.592506138041294;30.42894074276381;17.38024996158923;31.34383853380111;11.812664914242276;28.609699065318132;19.08767123282665;49.35262200529033;17.614189459139315;12.591648019336022;25.12975310836561;38.24946025379254;27.511276609872848;21.675329852682992;26.99948666243233;43.60287372998305;11.71174673429097;28.343677265682487;36.05531761067411;35.09386077657022;7.264657505897225;56.64192142180048;11.683396114436649;47.80440739029274;9.188606154439153;24.10176258054004;32.05773368641711;52.11432433820458;41.72704094072436;43.206257357960276;27.50323818620281;7.394068360192937;34.20684607972611;21.002891202918644;10.254405747660945;43.48837846249397;21.681802758324384;52.37484027115337;14.368147747199664;30.78394744818581;14.03312332895275;16.8674692297818;37.42805357758872;10.509243865050733;20.146993941688372;13.756590634410053;36.25884175044377;44.47056945969474;31.728173843053103;52.853570798609674;49.62940474818203;19.081156414852728;29.3422960404517;55.199219190031314;52.78317599750591;40.69620651675148;42.8354238259598;29.01523969470807;52.97799710675952;18.116396079134258;9.227109653589245;24.56938436941975;13.904393426537782;21.289468921235624;47.86445598523672;25.087216566086195;16.08200834222236;44.128211842323736;49.70463080359918;2.755173063385628;38.71262198007056;56.113105845385874;18.02502303873132;21.788841769938923;14.389699538705818;20.05748671985699;32.67276765476261;50.85027900283248;25.694865050740745;41.78415527285921;54.08122260868072;20.872871770001638;23.7040983854341;19.922343913597306;36.2477826539425;24.754908460665963;52.354119371068215;25.980520007243815;47.969207872070506;53.977446524903065;56.78134729952392;49.5936278493595;38.276469823105025;35.9995586532663;24.60033753096985;53.335077426302675;23.92624857639635;2.7874697857816866;8.88290064285685;51.44968054924798;55.05477975420732;3.1639632295845694;28.277085172065238;33.91398509082592;19.701280356258415;42.196193364936974;24.051947432856775;40.16002122751597;49.4023076022766;30.17675259248861;20.101570212232055;24.074234513329035;20.220898831995914;24.034953831242923;24.173127074312323;23.8805556646058;20.049902379776594;56.61577910793133;12.777391190620838;18.951674139339108;58.892839865119534;29.71104938583225;5.251467359836631;36.427138414497215;31.754192015240193;37.78860668399188;22.119148455886723;49.09119860829513;51.43239076665949;45.01590174215406;51.290809547542395;40.899002890728305;45.92265636303077;20.187483378263217;43.95133918934999;18.500163096793454;54.29023025781171;26.63008340721305;21.08528874492592;22.034304763680215;15.58016935188869;20.39928170977235;19.162790785096977;19.902001566256498;53.901467578421965;20.986159885486188;42.48115801340173;24.85226385721569;37.18989520479983;16.914847080246506;50.33228733022537;35.50020609102723;24.526802566612968;50.58111563235462;50.13530172423562;42.61261538477479;30.189141050159115;17.82203063038585;36.39914907638007;60.21880753325127;4.656566722845103;16.69278717337242;18.538123990814004;22.526691094864944;58.82034043003626;53.54991443189431;43.948788173301736;12.053609136720711;46.52718513385988;56.36653354504413;53.388863972240266;14.852955893155814;34.07860612334759;29.237551119740953;42.965323170427254;16.13668714289208;24.343238178677172;6.881542209487453;25.024154047648878;46.38335263458022;28.803439553144074;26.540264535943557;28.579710003768326;32.8097993156187;45.80452028250806;39.55156749865612;45.957603148820546;23.352765188753832;57.51425278941264;49.00471118624909;10.499883899208832;40.69987613025773;38.7598032807645;47.28591486451367;29.616459380735666;36.13676521631547;12.930823901032282;27.177977464516637;26.747109289869208;26.58280909730952;55.956127050064524;39.180987087888425;19.70351887093611;12.896943278002393;22.471704157224767;39.677388875210404;28.197079314433093;11.452407828457101;18.0085685366866;36.52173994110823;51.94255408560642;17.47964706915602;10.098826812346678;13.92004764161225;54.65707061834457;3.925208144362978;37.84590303273125;9.836518234580318;6.308305766814184;26.956930451423336;57.62723707410831;41.9284584267604;35.2445282200353;23.685452926377696;30.37125127555454;50.119054320099536;17.43284796150907;7.160856595582559;11.569265724789087;13.715195070171804;45.789074425566774;56.15058764019274;49.19833836515582;45.07109468583243;16.431913686890663;54.196093433000115;38.92278164498368;19.353337994501075;48.92394477619341;54.44818559061273;34.56752410047259;28.204259176632362;32.89184661810367;29.239380211367486;12.899134683123638;9.018560115885098;8.657446004852385;9.366216028605825;46.4232981758704;5.804891338904844;22.427560479534083;48.96361608014891;46.399131730084875;37.95068643809311;37.93968039116439;14.294623728315912;3.190351799356168;11.111361842963722;21.213597228617203;38.28002957956844;32.22935107105341;53.784396075023984;41.63165066163293;17.278248047385368;54.43848507544942;18.864394710220697;18.4397082054335;17.679850240386376;9.834932156021171;26.84562468553077;51.26736344036565;38.91393230523703;34.255863563007935;27.668479949901258;38.981526204711685;14.31278044759516;50.71378612193905;42.414652353289654;53.097463151561755;42.29683621947183;21.308105891820382;50.84643917733936;42.188368607476576;13.841054486619955;13.820375507209098;10.90131194109616;14.357550995207244;49.136737004344745;41.66134998647954;48.0848703076206;26.64250915072447;25.695855799141867;12.750767074988941;17.99535022871578;51.543960656088316;55.4898993729863;21.41194882890413;30.43554468011729;25.553978197154127;13.354963710795364;57.414439622939206;48.217213191780864;18.998622928671292;26.84670364906686;13.103365024533137;14.031859171874007;50.457970977842095;15.657196655675662;24.546380764459045;12.844364808462693;11.812657930137155;28.150570613932477;11.719860261363605;17.7448335411523;58.68484734325415;28.280031896053163;12.760766521906707;35.391640817698914;28.223053350087287;52.41644847083219;9.65048414921171;31.497679196477808;24.16752300782599;17.710544436715715;9.289149872742748;46.51823790877932;27.963343263260853;12.452373708282694;7.271560201200888;12.42412354027662;19.620153931019217;39.62022972052983;23.323528873545975;10.873637261958544;18.232724411303067;39.03206465893006;2.4000015821737133;48.43514223418008;24.51863520055369;57.53994939474828;46.596986080154664;25.160387646763432;19.526299196590195;25.62636017796792;19.812982118805202;36.38081530212661;37.72667210847897;16.380262387411314;55.32838524962786;42.01527432220778;10.757925824151076;43.99395479431678;47.80301805535222;42.20266404024154;51.915015477371455;37.64318314083828;50.014556532341416;36.69220840971261;13.191727591448066;21.899642922344327;9.366841436631894;36.34715942127163;33.58884923291948;26.89358772234577;2.116267363249339;24.61372277751726;47.47031879040612;55.82188475595488;35.11534104787655;54.37684023585029;32.659346259418605;31.766067422604007;55.63697015115608;6.1097307962918235;49.96033450341229;40.46454458008933;26.03759691062877;23.026430598710906;34.45035557962594;19.712702163166657;21.273527449470308;33.49153262650289;23.230990604380676;48.7847388392798;43.17978845821112;25.30949221270834;45.11867333332375;12.729260036974733;49.22192913332741;59.91546688223654;12.488661858483285;34.30039627824345;43.65676166148012;13.034939648773532;39.1395640892499;34.40089533194079;45.174582218148124;25.865379011033053;27.598346719510477;9.471264918510766;52.4706744383475;24.207456207230347;41.13031641258299;56.57235680755869;20.84920772430349;6.499996086761389;10.138000635202289;57.98435459076848;19.440613288597493;53.79193162923752;51.50732588868116;46.40762306470005;51.83908560381568;46.9679624451564;28.37864853369682;33.798646773453264;23.998522326198323;55.84600271847569;20.78060332106807;26.255123845565926;36.35011783906939;34.51472019242148;8.519808004732063;10.861144842381286;30.027690151079128;15.569488500836389;30.963114495215862;43.745273124104024;27.785242672924404;49.680812751534646;44.21940647950615;27.217556576545313;44.496959195749554;36.18869143682693;27.4305285197927;26.518881868551514;18.597952452753344;37.92508908717744;57.564293427662975;16.91685366790514;27.854411405357315;37.00910300011826;22.58093888133389;39.76952539869645;51.8888226310831;28.347323858076518;34.7170822934138;40.92686853714955;26.731918230989173;57.23655200156169;32.06750632928562;51.1418135502024;15.465274292122219;25.029728122529296;43.42948280163165;44.325156691547456;31.13013446147189;56.23861942400653;42.72524589141606;49.270006188115715;14.683869168756145;50.71600612491571;9.079927003881169;21.437246868864875;3.5364499202689386;24.40802885763748;13.210430403255968;11.779734069601185;38.721692594499046;44.48864288062618;9.157106053017703;28.22222604149737;51.65132693344471;19.214465004461054;27.716836856592135;37.284519000328906;36.53237668311087;27.84762943965747;22.003360290122078;13.705258209874348;20.725041562444243;43.80652226167986;10.90595315463308;31.10725788388563;52.904027885757706;51.471091302397625;27.751611734682847;29.531433959080886;29.740863370892995;23.182558894877992;48.091424586374806;43.58826381039758;36.65272524914173;41.278263253818146;36.53780538520258;22.84227536361999;25.86596898935606;24.145326768247553;29.041066352831926;26.069546601057443;44.674521499387005;24.747837549023124;33.658819298208556;60.75890008645475;30.936496018333646;46.78547958888507;1.499971738870663;22.637813985387332;48.977638993443996;13.26629853905286;26.334883530479082;19.380764436062172;51.980844932974605;16.951134766070663;15.228988780264912;44.170327564386774;47.65237158743898;25.0719045451306;9.788255461024196;17.140344723167694;7.446982310042378;42.47463408340885;48.80329275987923;50.893364426112264;18.239052721939338;15.551057520207411;26.526937656496823;20.489737475113852;25.13798680553694;19.25737911689927;23.618054494878933;13.35976899147024;12.441064687402397;10.942459385796138;39.46632058402269;48.492958677207874;58.50929144496242;31.542837940855055;11.891494841194186;0.7916820774211737;52.578996141693175;52.49068822738252;58.946554952650395;34.57650181456742;25.309660335916387;12.486447426879103;33.58768666960344;57.29068861354642;8.639417454163551;14.999254267447785;16.701664984523713;56.56864132481648;42.963844329444704;19.61084027807993;5.901920928255529;36.989409074515116;51.94066509977133;29.029572338275617;44.329587460631274;9.246018714692891;12.984937329205977;56.39948062735303;61.39116143677378;22.468531269812683;34.84521521994997;25.315173829670105;20.105625932875803;37.72172068346601;46.40398176463035;31.04861749361552;56.39197534715687;42.9889258755328;31.09453668278099;23.74255275132894;15.613357802283108;40.92052392211959;34.125496431752396;23.41699678020008;10.869163139213804;3.9996188390377894;49.421315042189846;20.54827527457259;9.82577521038186;46.07986734853461;25.62837310126395;23.248924275167976;58.70069099272028;31.38897354264261;30.4061432181351;44.97912724462944;25.515783671811278;48.29759818927181;44.51160785752239;10.562996414279807;30.239393793965508;41.645389117852204;17.0256463576656;14.470255163724119;18.544719891038813;21.932677941744092;37.35856756521733;39.81223898529949;26.097815273622743;19.903755915770606;41.48979946014793;24.86897577086271;35.812295046222474;23.20825711433037;18.969667038844722;52.90522091298809;30.280848561107813;4.09268057652802;48.32433689707386;48.99227843162224;33.88026014460887;24.373582692358188;14.503105105255326;43.86369033877746;2.292804493937584;49.09404245564056;16.047505581136612;25.147150843165036;29.611097379274806;61.69533833809001;29.839145781641662;14.884708140707485;22.921104630666626;14.310688921051185;29.997942778872314;20.647282953159028;54.45563364506805;20.2931264842055;30.985442685820654;42.23889204189683;45.35628595306858;47.61484855838191;49.47490185810986;47.04568059996228;12.320254577906676;5.905116016458735;28.3605867896716;12.07720829425316;9.036498965622025;26.020297978642038;10.623393685539945;31.908020785460867;36.91510678244064;20.36955080249092;34.814696908275785;26.297942686900218;30.848256846354836;32.26845311935662;12.317318489116158;15.109543950575947;27.289886580346383;20.775167027600514;51.91183837795543;23.97793971083888;28.392049659609317;26.375054084067433;10.85799260086415;37.77981534289235;46.162454166330306;8.004504185573538;38.602072201593906;15.844142115155481;25.647035949035935;26.530952344001943;48.31069218019278;41.35926569629396;24.655898575229806;13.604976965857345;10.893986124875324;2.3135711146204097;26.28850702558325;9.77517331145747;12.525074834150155;28.88355461033805;26.905365975312254;24.439576997962735;7.79385153508681;18.779601305602053;5.351849973238605;49.19159136327537;29.3566341700298;20.16083235811914;27.298985107669672;30.595176169008795;19.13992433675596;16.641704941636924;33.460648196870956;32.273530519542334;29.31814642665737;20.932541752786477;12.803842461780713;60.061567400073876;48.72032491194705;2.206973870761077;12.909249304792759;17.926750718550174;20.69665695473617;22.28785038555877;60.600962861601175;55.47837169632207;56.292383352800606;23.86660909044283;13.300052601907032;37.26746212302757;7.082340321730827;55.91950271056827;22.700835155675502;28.884966258298853;27.621013557322616;41.50718221377172;53.102821392507465;34.83848818280952;23.752139381361815;20.487754121011715;35.6039688324049;29.351872848121808;25.17219885176986;18.23324050944719;45.612193641471805;22.977648827459742;23.98297004177919;43.000778933790656;9.177776435342551;27.054200479781258;5.95786213553793;53.689142687253884;51.970938068077245;51.11169082786059;40.12184190427562;27.727287539377574;7.757649082857544;40.73188014010582;53.05962720939052;30.64474437150055;29.527013210703952;27.50995787278515;44.106820693829334;13.153596478251869;35.160273757054895;21.019570706810384;26.777522526239736;29.48547926469215;4.68311385973746;0.7909824053880695;56.94854513903376;29.959252219161066;46.51465221282772;57.434242245795204;9.782780387582537;28.015716793623586;56.823360742451484;13.94557549028574;47.25508182991062;21.310909339477863;3.537745412402784;17.9789945098379;32.49971928194678;36.74205856531253;32.60035758010422;48.30590249109234;6.073257728472198;19.985114757646098;43.119556171442504;36.90318955757044;16.113355356496772;50.18943712736522;39.83341890871164;53.82486419225673;39.906813991490615;54.24873304795218;27.022194219405968;8.857352857169886;13.380226607445735;29.02667510461212;38.287804991076904;10.115730274329566;46.501475462563015;47.936342947456964;7.106721204942557;28.553005913520433;34.558020458805856;32.40049892715952;36.311474777363806;17.189244731343322;12.062300497529977;32.410787654153886;35.82103593444569;31.916596018720323;24.55930588112624;40.56174912712862;6.333871810300928;25.571062807635407;11.93588425869707;55.81988382283682;29.811415197162432;41.87035175625298;24.898926390712873;37.59814604567038;1.5591745510239947;54.73696824141512;15.853544277627863;12.900574080694074;48.679038079413594;45.929816790712295;26.967238739638223;48.85681418959089;28.76411056180196;51.15706382207437;44.20423793192813;11.877706572679472;6.0814514948425105;10.335851174578178;45.647807563224056;55.944431696207744;45.68914889862704;30.792308659349178;1.3552768017766725;16.424737251779266;14.435287709160619;15.292074647703494;28.330432360376097;23.69206546235143;11.713301924364147;23.484141845879083;25.955326460545663;24.35822794596964;44.25342661710325;49.74517296138361;54.320013453951496;56.879271453641756;42.07037412715113;9.84626563310055;56.07436813035177;23.28487944932099;23.526828957537404;55.01126751841605;7.953124395498704;9.763231198118042;28.77124928778511;28.113911655645527;56.679556887934986;24.548413273668135;10.339760554546146;18.83437289197993;5.839400669457501;11.769327957304055;48.37972031245192;20.77911942968032;33.468163670618104;12.960113301680316;11.89429754905576;28.892802513191697;20.737353047799896;14.921400170904638;54.64025408102077;26.01958540489875;5.992402709868038;53.57496926240751;37.90721287606808;48.929253751684215;45.49084604066025;38.58323856483214;40.928428359007256;42.949117157581725;40.00059233211767;21.280561844208673;54.742248181199585;5.568271190901459;31.438072431191813;11.3009722340411;32.70341142539761;30.54099017644281;40.41993704115808;18.04393500928153;41.59023288780767;45.729634444659794;23.481553433219933;24.461364309536897;13.927148684420724;33.91990896068111;48.91995416923691;23.52304829211586;26.257512333223005;53.6745839019857;13.249053770375454;56.35742380904224;27.872483556300665;11.08059041308676;30.378740647326058;7.771443238866384;20.85121916142099;40.72012490568557;38.33260453880506;46.225565339987554;4.153616536123562;51.40413586650348;14.594069468954025;17.396627485511356;29.139469517869447;26.773692537379166;55.587549314255455;34.920782237329874;30.894908807064517;17.354040136675135;21.200232649493447;40.913291407109206;9.446429126789793;33.928434598346044;27.895468756325442;10.12723761834388;29.9516884876487;51.10311601686488;22.37938233703901;29.360497106219274;30.776921306773193;13.259527693904165;52.01392683540147;23.840995966261286;34.8358396440559;21.842765760299805;26.972462423726952;49.72093111351488;39.405797863101206;12.135924679453561;22.352444572769237;45.47864467657567;14.013256505568387;29.162568208029032;28.30554501776895;50.52799640961698;49.875364876309;47.94285714988841;21.066261342371096;37.02870094081831;22.827628125899864;54.69910360768464;30.437746622135336;32.90156076895463;59.83906699304122;43.50812709768363;28.525641996189506;51.52577496044852;23.434991156119814;24.415818586757563;10.495167685605221;22.270147732608287;27.542982459562698;7.684287505314345;25.53725993799996;12.645967718266562;47.45126650364245;21.63518123058919;23.58948934514917;8.537836185007505;27.473850465550306;19.638407992464803;35.40369002609369;7.85139437585158;21.31477208300907;33.93390421317201;38.79262169180955;46.33078024628161;37.30591297705192;34.266985532591164;38.94238489026547;33.80145477752526;14.859856404137345;1.541902236573759;28.44675316809416;27.10233358340382;37.444625605853545;58.86156016251217;58.37727281687875;26.853104685055882;6.380058194193594;22.06161784589323;30.182270827725326;10.228249561903935;24.94525577870312;5.932869073120349;52.10409075400857;14.655320965357832;22.200595204359058;22.6246527055855;14.83239465687953;28.623819639605603;8.031232067373136;37.60403896445985;57.62378863018992;12.912832109674804;35.228694744728735;11.709526546459987;40.88930126482953;47.23784053868671;20.49781514586917;11.01641194836148;32.78004748873335;18.24000200551543;23.895569865573247;18.310989479073434;49.79902523549535;32.41114239462993;8.89268402041878;30.106693728653955;55.20883170166039;20.374204447963553;22.377391804930088;62.3382973217427;8.475885214020645;40.80947053597055;49.17899195791085;20.163985990553076;21.230863604496147;10.74001337547143;26.111043788412708;29.576289993030386;15.055254684439438;28.123647525474876;38.18951104577544;54.73104204359891;1.0441336847755376;28.38853939949082;1.4233740494329457;53.56843388456099;55.792786947549814;19.38068355207015;42.74637821986096;6.2647614687148785;36.4445384188858;41.331067634064844;22.356886049870223;13.786020026003756;38.46177919970862;24.090403540151385;28.976175884922043;25.873562112278545;26.467488993265555;40.53520783706315;40.660345527450566;35.9568787183506;51.21049524713496;27.53203517662156;31.42867259730838;34.39519655142005;50.48730033779345;38.27266280662291;6.083876884201285;22.91336916344336;29.954049308346132;19.41549548063649;19.89889329345263;20.221544937205714;10.871772373779073;45.03271523554119;21.479392517454265;5.676426817211731;31.980841795145945;36.286583454563356;50.91788722275771;30.592904338796536;26.370281298614678;13.471414713338902;45.23574310382791;34.556591619158226;21.91837821259933;26.21994750342828;34.657132357713984;49.99936383099882;11.86439167208485;27.04611933342346;47.565326966832224;29.22336000538397;32.66683037516751;29.97562932513558;44.94879425369543;38.328172851766375;18.90627440230877;38.41015337864136;51.5213657609009;41.596872535794965;47.94234253936019;39.76411957829928;8.703509376494196;19.747126803169838;14.010049909788446;40.24069293296691;12.434031269261352;47.42112689802468;19.062085891361104;24.649890945026968;21.934455066308633;29.708502995017607;16.170799929899633;39.14553524108711;53.96613886080089;17.888433004946393;2.335644114363692;13.748607152278074;53.445479185179266;54.91793071263311;43.835425298630305;32.178806236108684;39.162478578632374;41.53220468250444;56.40438364560485;33.682384329563256;34.300282779505636;7.159301067303704;2.000024787925117;31.61523325256083;26.141124926903462;20.213202610273918;18.062610322084076;41.607854489010776;55.70362282047174;36.88500664196203;49.94285754152233;19.213743899037866;14.446850976199691;35.60628388137702;38.2474168451378;32.09769080815833;22.532844062999207;21.29260205995656;49.957192124354854;46.6580044458054;36.66419796916503;55.52794620226854;25.418045033944807;5.0567178798138785;11.429065447261372;41.56065010077157;2.190558034939797;57.300230088948794;33.93870892617007;26.60186307245113;45.886652450861526;23.109313161060303;31.950129750204475;48.65447649513727;27.71549254813518;45.627988916963204;53.150848402426796;22.718138253088153;12.123600941275054;11.324722719869285;3.692041558622906;60.070717017824435;49.66174073993491;3.170886941721566;42.26068544123749;20.785999111113775;46.73404171632011;34.76831256915061;16.370473912774806;16.317093430910383;45.0682863907255;23.570698062507727;26.128793392756265;28.83785640899339;15.365344778005388;46.77806121288409;6.179880533819949;22.45606793455394;36.09030589419153;57.92419659526987;26.385156106257007;4.466922482281417;10.815632899141349;6.452395136787362;43.05286068339019;26.860246051977317;33.372507707157;7.5264822454141855;54.71907656501819;46.07448694171025;56.63217417386602;55.60063618462577;25.601477585656696;30.987126113175073;22.966817584775903;32.111351381757295;59.21585488744709;56.898623739566254;33.557561034750655;56.02687809841497;53.160034237129786;26.207686763432942;36.09794976168828;47.882587902822316;15.535639575160115;28.025738572914012;8.772376962202689;22.192434683561125;11.296928595045994;25.739375832058332;48.676304403760696;55.185716342929;29.90506413692415;22.77199410642426;18.740525100925197;46.91942230924932;25.34195240259389;45.975338096673056;27.5103920377783;50.39891353257782;19.106607672462886;16.626477089620117;50.72362303000151;36.93408244129241;13.846585754543083;30.92343086087764;5.71860256611111;14.65492768450193;25.479499629382758;51.689230130452565;27.799297201623745;50.00802842635667;32.99904825329965;8.743932124310904;23.410610747793157;8.481715388403838;50.82337054118479;51.76203392940452;5.730930153194304;20.484850913365555;30.87794379851534;50.05969647127368;19.97621103590243;10.853784789264193;5.446806092661732;12.430941994283058;23.420750523964344;45.72949740923422;45.23247714620795;32.5912664226029;29.093163695748267;45.48509047922231;57.55149102021072;53.48285989724394;46.293139659489434;20.34117753957866;31.61166435514322;46.624374167414565;30.53808076285078;16.325286541992835;48.1814520328963;6.062433963942751;9.984176382938724;52.45323373035023;36.70276333749999;25.129777445377854;15.275607949170526;31.519249021180798;31.04859771730825;47.642658957662704;40.57189692431156;4.741586681078072;48.79894460514554;28.188115857402753;6.75013708967637;10.021672921153865;55.46946886717879;53.38638635282957;28.90606518593958;54.269262226544306;6.917709953494995;52.285831441941525;22.956633209884593;33.09318358588871;47.95167875799257;8.139900002862824;47.859286003769654;41.04313964169618;32.34073756395864;53.83640346832983;44.089184526776144;15.61644137012623;34.723629307469395;18.745182836181616;23.588389114269713;26.995474663984936;21.834155871438234;38.66145412628104;38.065487817568034;24.58412580909885;56.38304093202481;36.657687954253916;36.45816083489168;43.55872146297413;27.93829478956615;54.013549949394545;6.232032702519472;23.05496135952126;8.84422034410837;37.501195854086134;34.25060361608189;56.62503335110919;27.9550033066013;16.32544100026357;7.107962405427695;13.68412210575946;48.485380555223934;50.1536667703467;30.898235135053763;57.040678996327536;17.525835247062243;18.73699786047102;24.445546861880366;20.792928918905353;26.16780548875252;49.854017849327214;13.34774458602518;20.932842231279817;20.399032167149343;20.0414738841964;18.133694346873238;15.242494443903622;35.4876147591678;28.375419125582688;47.31492444685888;55.27518548034327;12.223110976604291;20.537174397163437;7.952202641682121;29.170751842913415;28.753374897868962;15.096631133936436;53.3218542874834;31.609343148151027;7.326020772481976;47.49394696332845;24.2520482269944;49.811627190024865;50.152469331026055;5.030917845433007;22.73902469348383;27.737883066928717;36.80496134531406;10.427118333838633;21.366916893524877;40.879908991555716;37.41718539444012;14.608595936751527;34.649234270686854;34.65217483433647;20.267626809000017;45.15957153143171;7.126823167009863;38.92279790167742;50.87323418853357;9.746919978619113;27.600111467061122;28.827480558414436;50.017226405446486;47.961323306096716;30.75572587943014;35.28024357196946;23.47764146580399;39.22309785076361;33.36063853616428;22.126973669277767;24.221306914282312;38.49447531280998;14.558034439018307;4.446071362177109;20.066027981466025;21.198890475076702;25.88857091280586;12.289841589992877;52.611937853545875;56.687997526057146;28.08712867218285;51.30658460276364;57.53913872267662;31.77438962220977;25.872820659507536;26.530570383167028;5.345916810609492;48.74040979058521;25.021554685350093;29.525992544983662;4.968226019443428;39.77214023861723;21.674699820136688;11.145198444550315;12.565826308311154;38.62257917716628;21.042424407614803;49.71330608055924;5.767693238902235;18.326933201653777;24.679447480280245;15.522076034624252;18.755941312864955;25.337058952094768;11.354638543410596;54.73093104368512;55.77401080832209;28.038880118283107;15.978244065273836;23.21055287873526;37.89728854574268;27.996577842752266;47.175081593349496;24.281369207148956;44.43389301563267;50.787817457731144;28.28177836364717;20.08564044891143;25.849544242792682;28.336516831449003;12.994518810399226;44.28879527798196;9.918898762773319;54.759421837771434;32.901799313021144;28.432777879419024;60.725890951469104;37.98014195802977;16.88534882481557;25.18800515757168;20.96935042614627;10.709246907997096;27.247044693790837;51.36970086472434;21.828994253373885;26.28941702963289;42.272514504435144;24.539839209509456;24.135113716088867;13.766237277987246;57.20312054410105;27.368186428834452;46.438753076774056;12.520498843254797;52.08753296881574;20.89210489091286;41.62485247989217;50.223070486574635;38.07220878210867;43.28302796671303;53.8292845840532;9.972831766085989;32.965243651151546;19.386246416381674;28.515556500773904;14.01844988702924;38.29987282052122;25.442766096258197;50.7024057457086;48.873222174289;38.787076799420205;23.0133547710993;49.25585861422919;20.048483840604113;19.839718673019387;53.25430088369607;15.428349664975215;38.2532814946969;10.341078466858578;20.974181846842725;15.874131551212141;46.59346174559896;36.06166612220323;35.598874609672414;29.056733103508268;28.5017731323408;13.794509880378522;25.40779363886502;22.534050908430245;6.429679701630833;40.64671338492526;3.909535189388349;15.937314349206586;18.73616847553946;12.04890468027701;18.15883023618718;11.203390381804063;41.096678646309165;9.262899798668371;24.27393587234996;28.101391938050284;39.3026577353122;18.74215219896661;25.660607794882985;22.177419798720898;33.123169506100645;41.81743053931637;53.69115534503418;24.44888411704951;34.39638044859026;11.253051104290316;54.38528953445019;40.26267100914557;3.0823023309697604;16.757281405334528;28.708201549207264;50.40235840681383;55.03363414023569;21.48621063949112;30.111047260040127;3.272668757262667;54.23929168658454;22.18916593342157;19.698175950237314;10.355820192329386;33.89136823073341;26.60247846810661;24.166234163955686;21.958394316747256;30.896772601335993;40.78458892230278;41.86228161199183;39.3163184286831;16.04594270523804;18.063809198156605;51.118086531916056;39.53614643248218;23.200293164584654;16.892364646834807;49.60695605175551;5.298722929803948;39.33465635647819;21.33795075333338;45.05692463752178;48.937240303521115;21.556450131530095;26.020990537422175;41.7781269783081;13.361147316414643;48.78973561098065;39.277876646677925;55.981186586012136;43.72877405716228;29.978474003059606;25.932764521269522;42.021198489238465;48.29007434881903;24.561132895439886;14.738673167293362;54.36231367765878;46.5390711959051;28.49633396333895;21.19753125489399;17.6104253543021;32.55594103088124;47.28022993606792;13.921623652581003;8.571404563064624;28.503941825426747;22.243571856024502;26.975465704642925;28.09145361364801;38.834466546576536;12.601008768535749;19.224400256072457;29.028855140204183;50.410008426390306;25.287197047785494;14.8747360982734;53.74009773940873;3.7555565870565752;52.171021048565834;43.758382435791006;48.990611071623405;24.14271842340465;40.47069142671961;17.426466239432834;13.9265710049405;53.28662311228373;3.7519537385317565;14.67334213534064;12.443632347080895;39.8488936046978;36.330992325019515;38.15759303680815;47.3925394069392;40.33849406934655;9.937178306184537;37.60761615961193;10.325658482994417;23.06208652297007;11.444920942285075;27.58434239906832;21.7636610415739;37.750030789578354;15.91875942935252;12.334538984848738;35.135848277256294;45.79185868664209;46.00329365848963;52.42923142971239;58.545104650832315;51.940851748915556;21.914096503893926;25.891622642144586;28.918599817264194;44.89284707756595;28.128861362396673;42.61862008315706;17.210176989269982;42.80710746321281;51.23126930092492;41.09653296951343;19.74734469742047;17.859414478506352;34.480613903546036;14.179459982035157;4.063984093106607;22.082825168172224;27.799953485302186;28.283934878315502;12.82569672551684;18.16889796777129;39.33903202894936;33.15877892035244;44.8124738382741;5.136303390119235;5.538053056537813;34.471186096216584;36.15759236885458;40.72698704676821;5.304650747944314;18.65199006552475;25.975899850186515;37.213740857713674;27.28167426466503;39.07704557024053;17.258924722752372;9.260005682699465;23.087807481667824;39.339653489670326;16.249547260827274;41.41658407864459;19.24502541368661;28.208828009407718;45.283579777729415;4.012563521189594;56.26670684496182;25.86810694256976;28.363120811657577;45.51022842008762;7.202452935661079;54.95429548770128;19.623481441757207;26.951813811548316;7.515531272679534;46.68335916564483;43.637931686664096;30.59265764052855;40.61844221992334;29.40381797010276;32.07192289937854;43.173960380286424;28.075405333558763;12.556298963009421;58.04537737348657;48.713171256860065;46.28799764175486;37.67264527475941;19.6931252607973;54.464348376264084;34.49697682570268;44.00452883295528;17.26034665640758;26.946719674550117;24.37613385140035;48.69722509933755;20.042579235947322;53.006404299512795;13.010875389351817;49.75541716488908;24.426580229214437;37.33018255865988;28.57672513147203;52.410309393952694;34.198550779555276;28.082577781054717;8.398057227996341;8.018949807149511;12.774070578440798;23.539737978943496;37.434596714472285;34.895859041600836;19.007073934706646;9.704267412533568;55.260993672936124;25.5165916534989;45.10037354311725;23.14920888842591;39.59183800872784;38.66610226772451;38.17261682553899;42.891209401777154;27.417649677586887;26.095683549904532;43.54167080872965;23.20828880202172;20.838988161815248;5.296594613865981;20.88551351896786;38.10083535964155;30.949644216949277;28.08774426094192;24.90314741653346;50.053884876111475;24.974939027364442;27.082175561838614;42.13806190771551;49.0086631886739;33.5793035029469;10.9643085511357;8.486614247836485;60.58889673176147;53.80182510060498;36.5295225071097;55.31303051253501;43.51601066490438;10.361224161369968;40.27366297263735;21.67756491404796;24.743247940555253;27.041444221139805;50.08850239790481;23.53622910510621;33.25636969258984;38.571303628909746;34.008791249773225;10.297775312662033;55.24427836359775;38.615247394622685;19.716033544022682;5.510185921444969;43.81652156121893;23.86777916999221;4.805579028249614;50.15000438435825;41.54846663983381;14.379401675870245;42.34459988250445;8.814065041375516;50.93322253506752;18.742483956946305;12.479399251575483;45.18883886591136;24.175872411067452;34.730831342662384;13.05762089354577;46.63128849411734;60.17106934267882;22.306911524395915;14.886712035075698;23.17607078249171;24.080200436045075;27.97069789571882;41.554444607552554;30.127408110197408;42.86366431156328;13.133506179686139;34.151473404371956;22.651770039237647;58.965948332205805;27.536357604471068;36.73543357205794;17.229446604712475;54.29911362176155;
8.914941964074291;26.318499629618895;10.240362947937177;8.525466730545103;25.05127929335489;29.036290935196174;41.44742929057641;27.261992292244074;25.08147629924941;19.341291525867987;0.0;22.3274424984401;43.276816666635135;17.05499833002566;55.466463924758095;3.568723298781744;44.34041048262115;4.695139155745606;43.21660179033929;51.07208778525444;13.483950335662216;53.410413163218735;34.62368079254927;43.99572091809096;14.827174555945419;27.927128091774094;15.426956919487973;9.835548119861567;24.57934047762052;7.739646655171707;11.286923610443843;8.514238530206905;58.970541919009364;29.201386310097927;35.25797766995846;25.899634325449153;4.514156636026565;12.348643486952312;48.46899718044264;46.37804699714296;1.9296579230609756;43.99888244445267;8.29207825831863;47.232003203671944;48.57304951686677;58.71026561782326;42.07074914047438;37.20810859102487;11.261137699012167;9.07002459374836;4.8856045875725105;39.41740949106551;19.304583515005326;26.721562186534946;21.447856119844246;13.44441797727252;48.86447491624272;14.492277104428851;20.481769253870386;21.13209744237775;28.543434180279746;20.436737297844182;22.45306697059785;30.3913003626205;17.116093929383965;30.16162624707966;47.35008638634481;30.254899703797896;43.88885008700558;46.742886258749095;38.39537667242479;43.3967340874463;15.267049886445543;16.551694798227757;27.16794334408375;21.88128089193551;38.55517209079319;13.848350205067263;2.542351315103958;22.115916747305416;24.044783804146608;27.185634930090202;46.84276032436668;54.11898550219112;54.16572061969477;47.383532041859745;5.604596098119858;55.594688147940516;26.402701203375457;9.643564507051808;34.19811738097787;23.477691357549013;24.314702438645057;23.797450728233162;55.41071268682007;40.61224172018546;47.14720605196176;15.92081753395292;18.20450499031333;14.379704617567016;44.28072724717733;9.945205484126689;8.232278355483686;17.167175420562288;50.99175352988865;45.12930529118233;25.211333917851746;43.38239715278954;16.828057818586863;36.10246771256319;9.982730506778852;27.075748692148;16.937085007927465;54.06189630113434;58.73955156223319;39.17702571518928;15.132417008210076;34.89164358072974;9.086030468341471;30.568554128622203;53.21084335196838;14.006740961302215;17.85970062390646;35.999096281887375;14.843231473143211;23.833986433690573;49.06870019472872;53.27086632615703;18.07313721231395;45.17230783736415;21.486610159498234;26.89716180833004;25.27895632966902;7.538704377499057;13.459009891391618;28.22118929294327;43.91780124433518;25.77556289807121;21.517964618251938;22.53355060743267;37.555552770199064;10.653343946362021;5.205306707507333;7.764270929179467;45.04354151714269;19.345327534094306;15.627207500442275;41.72403000079575;33.350346169683974;14.501145841239085;56.943125163300365;21.394614556078725;40.1304785948608;10.261520030368237;6.375665273283193;18.685276770576824;54.077844167237245;42.05637410506369;44.962939803345236;13.153252723864018;15.526569196890806;30.027929334168487;4.559886069006997;14.646060679247958;32.784412377235356;23.972571406455163;47.22203478581511;10.469447827247048;37.034316659515255;8.417620824987951;16.214028883160477;25.56879092939219;9.360010964919102;24.521932572674775;18.938934239335172;42.048245797655575;39.50970366852292;20.467724693494507;47.72986155207606;42.11132540190187;10.401435837379083;18.271151582000122;54.56204017075647;51.73881360306562;29.028095923080468;32.478660614944594;35.25108331300606;51.623989930729905;28.844065083119688;15.094233441193987;20.945512824610645;22.550448663934443;4.869424326728271;47.20443366031198;11.175688319346678;11.329778945003552;39.64572519591139;51.4248528312195;21.846972189039175;42.047079501615144;55.61010769090413;7.520862830373745;9.258944813525993;9.175592727396582;1.427850688020361;27.163328510908272;41.9531778493311;7.196408124362715;46.25495117753611;49.96441819342301;16.531816533818716;28.501875115198622;18.134464921789156;27.17411236811719;32.787298467704794;47.76086819097506;28.94130444743727;39.51907856666817;52.53413378211823;55.33387358427271;52.95259973823328;32.52560627090168;25.430260423237495;9.699637112830109;55.81687653247488;8.547817540837091;18.206514382878222;19.883451798436916;42.77758475413764;57.15545910235772;16.20833168713546;11.495994130275955;24.574895542920036;18.08712407810855;34.23421520847994;22.35477238085338;33.0658423721698;48.87861741462452;15.425100708844479;5.034088802614542;4.732986562317207;4.794542484443781;7.640122447430295;5.333120663891834;8.4063335648744;12.772770572345049;57.56417403132773;9.184910903032447;3.3558109281429003;53.38705079635537;15.141647522692281;23.674823131706056;35.67197922848002;33.22703059639643;38.26664919050811;16.151971452991262;41.932441711675914;49.878618232330744;40.557298293431906;51.306773520951694;36.54355562721173;44.40031330117897;0.9340899407269307;48.43346822927843;14.076206715502758;50.04130764696607;7.445242236250899;15.292216940491427;10.23370867580434;10.090667621914678;1.1334055549736204;8.432358631656225;23.591323851586655;53.50942021882211;27.75351365248363;39.93629500701005;7.694464252414599;28.740191520512916;27.361297818552114;48.24162166253799;30.04087734777463;31.233882605889676;53.646867325212085;44.77371274864574;40.15473532488009;15.275266930721568;21.20220822858104;32.75606946180114;54.61817751682217;23.997020445841514;9.303766982139967;20.520861885690856;28.033540387800272;52.25424038285205;50.65823901790483;35.14566584247388;15.51359045734958;37.525577035933715;49.59293970718429;53.06282438049214;4.5442822986467055;26.471950010398203;36.610863751567955;37.2327026492928;25.42656827168156;12.364726265031415;12.45975925121933;8.599984712396543;46.06316266512877;10.364833206695556;16.25525039725335;19.682848029530167;21.890093461524284;35.908128754347466;29.088202474812167;40.1920012647149;17.976948977515875;51.93636127624707;47.931983208779805;10.201748897401954;37.954661789195654;26.8135287968337;44.77370912640418;17.239999682786994;39.26624908642359;12.289592232435174;8.143148762469943;9.409179656561133;16.369214973642997;54.10376353693939;34.20282114220334;3.5065176468669557;17.054666186775247;9.22971024007076;35.52517829162705;18.816125111474804;13.930340822735394;23.058519174482303;42.37376814448647;42.81998690996869;8.387975681835416;22.9015138569952;16.949716918932342;47.42759669192549;21.839569139287295;42.72861433770598;9.650892603367275;21.180677519971105;34.6842539248054;51.631664958026526;44.694363785307395;35.60916719282482;9.059084474328833;14.832197922107246;41.023252303594475;11.371425757636294;14.270664414767715;21.56246350043024;13.10390475427297;48.571455468781316;48.23331637865487;48.583245445075605;37.366798865795666;15.760206502512471;56.95583468485924;27.418199551371604;20.174671221023377;50.75632551511637;46.580854729311305;38.46361417126553;9.20252843803555;33.63741499211088;18.71269933515995;13.651398498314906;11.246040291044219;22.669802963295528;9.97518067149861;40.914427418648174;14.635550919229344;31.605138055313024;43.0023934315502;38.68705345045158;27.57442836642811;27.797758031809806;15.157559135371498;16.941235894203043;24.56822912262481;30.51341912031299;40.852862070588316;36.735570210393526;53.0570687685674;43.96151719605019;6.34089919938564;52.79507650595303;3.8751508124191885;9.238350404652287;1.7341583561158396;12.812650692949315;27.969059675237414;49.66397248195885;43.52685835393915;20.74087039177996;25.20218759973207;31.271508531536057;13.435868325419372;51.851679114941305;43.98641612134934;48.57324454170242;44.82186097628674;31.041596386454923;53.97814754018931;34.02863343184423;21.712130935579193;7.65023824085841;11.517328234626087;25.060595465207015;46.895005860805476;42.18098392585245;47.40879322689815;7.485164969934209;29.034473410245713;10.320580080589894;8.673937241184587;42.94975220944069;50.11039534850666;11.749211574584448;36.33241616453798;6.583418258363469;12.772203013254288;49.27520684056085;50.17599071071777;10.91220251838393;26.958230326276446;9.647354113902983;12.286150697661027;50.399353792347554;10.375959680574697;16.306874267702447;8.702172893776583;25.905597607603696;23.81324279361689;8.498869806543361;10.12943454575954;54.54084188337494;30.02298459636312;15.723565116986268;22.030798631170807;25.05205934630258;51.19961182269;15.414776042200138;22.22649170247144;18.33326123777224;19.735277272388355;18.851315010260727;48.882009448164645;10.939621706134327;13.448637808652792;16.28033552988681;9.586215513765985;19.957155707744757;35.44069236346088;24.622301066452156;23.333890061966528;9.739280261160774;27.574392469163964;17.44354324969258;46.741414846650805;25.551440743465086;55.25550896769367;39.996123123750614;8.461023831580212;28.94624573744767;11.393142581104817;17.178094747059212;31.734487176393305;31.50154364742645;5.047879014606535;50.538054389892245;46.45336524763555;17.471787322428465;48.18979516239154;42.69556622482849;35.98135092925374;55.027637019569234;42.73630893954993;43.78265314925847;31.914281008534587;16.762292757639788;13.244937008235748;17.0360793037809;32.888096268708495;29.494470821526534;8.925480849559802;17.24774166411141;23.866363369067464;51.37976028019761;51.237196455535305;22.014018409344686;53.71525464803187;36.39732709980832;28.902575058135994;49.61550114179544;16.386353794353067;45.308789750831906;32.70396642391283;33.37683835863107;29.604340420119176;39.92441638831127;29.002182000055694;7.252775113506287;39.83239179636955;4.964919324794107;50.53357313930738;38.85474842557259;33.52746374035385;38.721343724892094;24.679849490735595;44.40311879561412;52.541316243899445;11.6993014309087;40.022680776406524;43.52946973943214;12.692530657176487;33.35870926009511;33.21040630861796;35.51828664975668;19.50497409712989;27.621189385724772;24.606306671328195;54.4068469140479;10.593158054262714;32.522998233776676;55.09845128198019;3.6719696470476606;13.299533471988356;22.34417323757001;54.511136070468076;11.352614088060912;45.80225933075765;42.831802055027325;48.529320311513715;53.79148820458197;44.70180164380467;10.432382576839316;32.791919794517156;25.74729792418409;56.470819744351395;22.286434863185466;33.822530772275066;41.3727377140321;36.91545153512388;25.429123916381307;20.611929552484835;27.971701833220685;26.501238854871797;34.72512751880975;46.496839792095365;18.25796669566944;48.10993104949695;38.87459775016085;12.451780805582176;45.20011873627638;31.264959077293952;24.407320563419972;33.82336173683131;26.537007898737755;26.632503802167275;49.33951375895919;2.7711558217287076;8.64998866234614;28.365086585270255;31.401213835441563;33.06551502875001;50.60093514209951;30.916808261937504;26.288332522236477;35.24997626974495;11.78204161169438;54.22521789155791;17.213807579304646;52.38946647883542;5.780369593848229;10.342092553314744;40.187290413613184;46.385927807380924;22.196794052944078;56.0762486971428;46.323179348526075;46.111942106188216;25.565827005309472;54.46300873799978;24.235392364537713;2.7762342673092437;15.928422638307035;31.972878509827016;14.218696254592537;25.707792151014843;37.726033484379776;41.40928462906184;20.289230685930047;10.08404791144286;43.567891234240065;7.267393176105422;24.041998709518957;27.72085454409361;40.51468267000191;27.062732088265882;30.1294081305548;14.704354062399206;15.435094329541055;45.122315417227775;8.650260084495942;24.520221530843774;53.58932241317437;51.60411541635343;15.130770095766877;28.749653781446817;30.47240644318652;10.298224627935754;40.27062548675755;46.38968169973909;41.4229540487036;40.52184512678684;27.589415845787077;30.309035686521504;7.6019553898127254;7.844228557039894;9.895163431698332;26.09128577631062;47.58497843436007;28.919864370450668;22.63500954559837;53.917927072889235;13.25006071251408;46.625417657600806;17.854674555409975;12.06008998880004;45.771447323888914;8.308435709119738;8.674945948094203;11.84446125779432;54.07492547256226;12.565098816105426;19.894136060727767;35.111253905821066;46.407872582745306;6.21309188702293;13.322129090251766;3.669579927778493;21.698205324479876;39.42393204189008;39.49505317043155;50.610976001598225;9.094787908302218;24.42759274485946;15.147760196304809;17.87450495010819;20.53018883381869;25.511572730992537;17.422796858048436;11.98990811581224;19.077832132551503;22.1983836786563;30.596179045052757;39.37186079685868;51.20671559593847;31.615034955448145;25.25076457492608;20.10103196245978;53.4419350946655;49.47701672365691;51.97662717290861;28.226194079681616;32.712017427135166;17.852409423788206;24.616755961244998;51.1859241778109;22.770160143651616;13.368101847100977;7.435598057447749;52.33538981916966;32.06010474730918;12.185667747158924;21.621197273392525;25.529521901884358;54.30039453459468;11.923993804486415;34.55546878139528;16.474848744802905;13.700779843992676;51.40577061790598;54.211865431461405;12.76503401915093;37.50990080011773;24.71929827671693;22.02661810196176;28.253688710658505;37.08407653284496;37.2561592132533;53.433245267048605;42.90170753790377;17.365570626046157;6.775457937206806;4.730488227325847;34.626504374920756;33.886154987995845;28.934604649932304;8.488838327367736;15.426464908723718;42.31472761590572;30.173682640243793;10.27401603533797;36.54859345144898;24.737628668987124;25.88756819615537;50.93100976852341;24.041653422572036;33.09586182343814;35.53638394601795;19.225817162388754;50.07535561371472;33.657597418026754;21.1609260697351;18.11146725260382;40.02281229551347;16.017093416595277;7.8975350778961975;0.8402300430829619;29.26031477994936;33.5275196907848;40.56728824716131;17.22775896083619;16.650841926321238;33.762299164861176;16.381411826996803;24.89660598910092;21.379083236900797;16.299007187310913;51.513059954085826;16.273798473586506;22.08236951134177;49.75849349304581;49.206254515074676;20.220411325639375;23.37005623689043;22.88285600152349;32.95685839768025;17.540856643475884;44.679777418706756;14.773578630132544;6.184215005285084;10.859083105749633;54.64829408041456;24.11470375783564;15.512164160594375;12.545693345104064;24.94462364637768;15.076806161454915;17.35014308499749;53.428974345453504;20.74609358640776;28.560913783554174;37.87513510262716;45.5487346293791;38.648993069985146;50.77492662873827;45.52541567110806;19.962783815862636;13.555856331256507;10.792169520389654;16.874104829346884;22.968632471291045;26.740787387935693;13.821689700826445;34.9269247795666;39.99005632083907;13.717170910310703;27.877912110994767;8.07309696779116;24.377092152219888;16.57497343546199;19.53289346132663;14.599867271933881;7.949900826315584;17.16622636586606;50.29488453989668;29.299760519771592;10.11076680382186;12.957707682394718;9.744668319216766;34.49387126919993;47.264229374391405;17.692081649856444;33.28173149093145;7.827418095669107;15.714095483366023;11.45847705821197;44.87763117772581;42.31823878793593;10.737525886171458;20.826241155788214;13.085617112648546;21.187261404670434;26.115548203377834;11.40624530679398;6.8417229748036315;14.586873528764583;28.830810089850587;19.09925406307259;15.818559087292707;1.1927602751807582;14.023399799335484;49.10356573523775;10.204523023073815;8.506910785858903;22.140966609007727;32.342942756959395;4.02095781667417;13.37733707400725;22.59258455602792;24.412446284504725;10.177009962268944;21.299525456592026;16.848000904592787;52.33702613778694;51.03689264598617;19.755004618476036;19.50895938072361;23.3403011070664;7.3539007961019704;28.01134883408784;54.57325227671652;47.65725824473351;48.30820609835541;15.553154150238052;14.84668336701435;32.802968498537844;15.410610596752761;50.525606961635745;8.439772096092115;13.608369031199084;17.665664576652848;45.6868594125804;52.5520740992467;41.042408936537655;9.948553575305155;20.5098594497361;22.834895976362322;22.762224951750838;13.1538345439067;8.843436856536199;49.742902864041774;10.571019012632581;31.319930380691815;36.637341287170834;24.257686728849883;10.714291011549532;14.971765104288425;49.68459624405061;46.46700652357296;46.22059916064078;30.524785686795337;9.105940312322739;24.580816324832476;45.28026887314348;45.454983736300576;26.45554996256289;10.317284976763911;8.83396517692425;37.37489184235263;7.549244747519994;38.415784500452695;13.172341605255227;7.458907187698254;11.629444827720386;23.18435836455213;19.701350645115163;54.24661076198068;17.355252332894402;45.911274967007984;49.50989357407981;21.00992611703281;24.827540037179233;56.39535731307738;17.61907636288214;37.36599700502426;8.8163605768185;17.883295807324235;26.529007667746804;20.02249831956105;38.54435362018278;39.18763492191814;41.73205295088864;16.475057116389156;4.042650357685908;36.865218247327576;26.799523461726427;3.4172953964650143;47.135467294166205;27.745440401049308;46.17082227150397;33.297510436866254;48.029060492842255;14.914860153384138;22.965997021177472;12.840541827022493;12.545497786739057;43.663883701408785;19.107692609230675;50.410475183377635;39.001235688532816;20.965607331268153;9.344451438767935;40.402879399704574;29.57112948851317;39.4420350097314;12.643543435481622;7.8406280920113565;33.97265271422337;34.34970893606695;30.91028418073808;15.80897536919255;43.022430029768955;21.645832696848732;6.332010124488944;19.284179040815523;53.90526031640044;12.294700444434728;46.42804355423805;8.170125713203994;25.593222903709695;20.685928272013225;54.21185402998967;10.554892737271677;12.480454410254065;49.46224060054217;43.34294668349107;8.64789394562609;43.078358014449286;10.50914002461593;42.839915330403535;39.88440060068138;12.444220628245654;13.362012644045272;18.91105267967604;41.95152385978884;47.481862932317746;40.93693177948638;25.038823623663124;19.97724193224115;11.3403208719583;4.963428014487231;17.419104239333898;29.13169553072001;8.157923610327222;9.174229921529932;6.907203939069778;7.978365921757087;5.103103636275643;41.54543901840489;42.26765010592228;57.109816224127485;52.31062695051573;35.94424389993616;23.51447915873057;55.49114064466763;7.04027933919088;11.4100824168442;49.892125601612605;12.960108291228165;16.824435707960628;30.749613771617607;34.99865255741102;59.799794853555795;25.67569745680702;9.780061621144124;3.630969291798702;13.996926610292459;8.406573697111465;47.58873356116561;27.793018058435635;34.631005249811494;20.359352868249193;13.586464611306234;15.1708305849705;10.893615732717636;17.744049587332405;54.06421082646224;21.79194861642451;17.466852917889163;54.25331697750282;40.23142199726251;51.94526294308385;49.79642687021454;31.21511633582418;34.74199152371169;36.513237410358585;40.99667707489717;26.007910904903028;53.32599173791755;16.139658310781858;19.39435986818766;26.573933884222996;28.784648110013155;37.602141690643656;33.095587486850576;24.45046288347491;38.98124476289177;48.17614239178635;19.654918797752913;14.44070710269269;12.768222217098607;37.229528855587894;43.11406661172384;9.182297556422878;6.93533732840469;45.24781607010048;15.436402681808389;57.838145558467176;28.428789219756638;11.301226794486338;34.49387080398099;12.922056590014243;28.397285507122852;29.668334087374525;25.579034906927333;39.619338770128465;16.29298828007074;50.89197995538184;23.325364876823617;14.460892392007102;19.769862645459966;25.226436859987196;53.706918745676134;29.639976589526626;34.87430230785253;23.23773640333224;11.910188997303779;34.47546025223257;24.804266235323645;38.259099024094766;30.526465806792846;15.593639445846721;14.67198341341882;47.7677149371301;4.032862682298977;33.32820636190824;16.554891634974794;26.517236528261385;46.4278383949627;7.1943681697205255;31.041660084244437;31.452402818759563;9.945850629615984;52.922609744009925;32.12261266929634;23.314022816314374;10.182600475753755;42.08083326062366;22.589349548697587;13.342709352410074;10.264694715682424;49.3864744455083;47.53427342110173;40.440554756810386;9.960321868622632;42.31255804878449;9.334209653382072;45.99633017306993;25.319729019875776;33.54846854594176;52.18122950642507;44.05505105631147;11.5345455988874;49.99193951070981;8.611474647169235;27.995353486180683;16.688120048373122;30.540641069461582;30.244512343974385;23.119133487433583;13.669065581012083;17.930050761890943;48.65601482286137;25.83227326980392;12.82872371036023;11.731101145886125;13.516104880518505;12.212202192976013;33.838402047239335;24.58331078180699;12.782363080442229;39.67727101465262;41.25883211946374;39.98735460296421;38.12619941441912;28.17162382766199;40.02156787862533;18.304257107890894;13.318084810159787;18.085721904147498;23.414176893021807;21.91087663595983;24.356671756422084;53.76878659445817;51.60240384866696;33.66748046193454;14.814977467632;10.38922534797015;15.982525132104419;14.487830382368186;32.8147335190386;19.915021863972633;47.84598394556901;15.047278919096433;17.912068229866964;5.7141833166294544;5.2890661161244825;27.22137619473973;11.503363248109265;37.726584326532766;51.157575116384905;27.614990011666023;31.06044539669563;23.281935504315662;38.374985772417254;46.39968489223786;3.9759120391002343;24.352911663086346;28.036852080460047;7.438295934150617;12.37439918670935;13.266154327145307;45.63931037087332;32.37022018119959;14.279097436107739;18.212055347021675;58.37774585025581;9.193790563810639;21.065150129555352;55.32057130936797;16.460018733391166;44.300183070816175;46.251431791306906;4.244859500582933;19.329640824624757;9.801452507128834;10.291864120720042;28.956686514150555;9.145249934147127;12.96682638584554;29.041797791701015;57.10664283270429;19.976168316611858;19.122257894845667;20.415773362389622;45.59967621543321;48.73000759309461;13.977886674345154;33.78998307469955;16.873801702221762;41.390938221889556;40.11747326672929;28.759148227446676;6.158120900296443;28.57308676467305;5.277566932554001;9.907957031515277;23.576498407250476;17.38367497819699;39.98739788074423;39.73895883630864;34.16124183516994;48.094133412313106;11.625467209168306;17.825625683412387;35.4605322698783;48.05837919323921;35.54695313784169;23.37255719922559;21.3376496027667;12.60267093664019;6.75919763480476;4.904219360153076;28.56143821296581;12.566101713910319;39.69783367206613;18.802520120633517;15.912113468381063;23.80976992743956;40.1230045952094;42.30092401010448;17.834725405113318;20.71565638001259;13.008990139394482;48.06235375350451;25.0882383078764;8.240073457485837;16.277026541475934;40.52177085183675;44.15605171596821;10.283793250765704;21.385181914760224;43.4129352941046;10.005394131942074;32.81847177757609;13.740446215395329;44.31505990992256;36.10677289572529;11.155257114669011;40.54933216767303;52.379625830428864;37.55624969357907;43.487351892082565;32.47095832900684;16.40970439270803;13.27265084867233;6.990675797518012;40.58846172587744;19.291861856188657;41.40236660629492;6.749399734006381;16.24828409951491;5.833406105852238;11.550276272362646;5.6727265249248555;27.356118579005297;50.00761601691072;22.147009017511444;20.798599007330118;26.731242555690045;45.63676663288927;51.98577341852002;41.38702315442524;20.32994501678557;43.518306137512084;32.91480423366295;58.53843787518509;22.72317081393316;34.03579260399897;14.477989630241538;19.25867728482631;19.47669381409596;31.15823219865483;8.728648482310154;20.150021935018675;44.999699095574584;59.191960521348335;40.038019734073366;52.51169068971827;26.77185906150957;20.428623830558983;27.081128872415082;34.04091448317805;33.608901350163826;13.327449309425235;28.789241309019808;49.701278583025704;48.693227537033536;38.264704032244516;57.07353137056576;6.156449433422616;19.50306221249367;13.516754213452225;45.52879615166114;19.80712369558437;51.68477477889873;21.62642985970231;11.019292235685148;42.1548285428342;21.91435345590393;25.186464459389512;42.11340453256119;9.944159596701644;36.658140636920955;44.510556040211696;23.847367218308577;9.585782826174556;24.902451137959634;18.14616297349391;53.66150681592155;50.87836394591848;22.511173744422585;39.87475918783325;5.899257153529241;48.72790847388056;36.93824607215753;12.364463103043697;6.431546984711127;49.43517562318022;19.937989742180793;13.05251684559086;21.732451991860287;4.011157894053684;46.7021914803241;16.36044070250757;3.215737599510312;29.328726320953848;54.63570031389402;28.433143676681695;17.65261166833696;12.435216377453171;22.05174144312964;43.79746055196915;13.153606363860955;34.45948911983279;18.253250964479214;51.00765183164971;48.735123324931095;53.531789834094326;58.87706191062969;31.956296234266112;26.766654704305218;26.566950381644517;33.1083390530741;53.658202912162146;55.09552500746834;28.27821635469562;54.38620802590401;47.293347204169834;32.94582667310132;27.824741854654313;45.341645030184864;5.53807360236398;31.425507315549087;18.663973344937283;22.288474154541717;19.816123769618738;6.425558612547298;39.40340538422372;47.22831282992317;14.152019355669202;27.839576558216624;7.464595014970954;37.370897949986315;7.625269507257196;38.31418310082809;10.179924796543851;44.607718519486426;5.846175475606736;16.1756963388892;53.313156903085925;42.2258916201823;12.046928035596451;23.043984663788706;23.429048599895616;4.7395374084039394;29.499913873449113;42.78475104573012;8.594023206148268;49.848033249709424;39.538634410153236;17.5699505612465;29.87558703728404;24.645468999270356;54.13808714760685;46.36269434055714;17.567089784318142;16.255124115164133;25.93645083482342;45.50184770966934;1.025571552591598;19.146884874463055;22.755445439221546;17.97190536840819;15.080833854921478;37.080410846497585;41.344690511205414;19.524168640198077;9.85352338776048;35.05559450197667;52.19387071514624;54.8428736181185;39.56609604159539;22.421655573647364;19.014756033103723;41.810585827476494;28.05925343210723;3.7155784964102265;38.38100878817672;15.07887866528556;23.695913683554302;52.646353961104325;30.38892131436388;10.386951875881284;13.770170076355528;38.15680693663899;33.13499192946226;48.480230872653635;33.23260349723903;23.849957388781547;44.590735844517226;29.532178208762023;14.080511516242657;16.656556024800043;51.750320978417186;48.88745333487284;17.567498317899044;48.786775196165;13.665523870380595;43.16379376011214;3.694941856944453;17.308068214418167;49.287363734641055;12.226909811090417;51.53040619761761;30.151604021978304;28.11738153347019;50.2606410983171;38.44003933470213;9.28314433804586;39.80419407087989;11.144465848929014;32.27102618563012;34.93299940781011;2.523832803271923;38.76246853767627;30.78282193064584;26.422454185135997;51.39009849746205;25.857954904315807;23.706147525592886;40.42429514507686;12.742996969951642;48.72120170718817;17.495539734513976;5.090185971942034;17.297320655212907;35.449477563012636;26.830564468789202;56.562322305867355;22.235012833190883;3.7911489050033196;12.58996950544107;6.2610145681598395;42.579622514489216;40.65889766736897;31.39758652042753;49.801893994414506;17.751755079120855;28.197109870559373;13.526231503661938;12.180569288711004;28.145316728461125;42.55769716754601;13.138077802673036;25.97803768531045;26.93730759669571;6.7261783735584;2.4311606765748843;4.108936573788796;21.43080617164761;9.303267947416463;38.21860025033903;58.12234486576828;26.511441791689272;29.976588677338974;24.415710670644582;11.507335095349452;17.535443580152084;4.301549703225975;51.692578013461734;31.382885483326312;14.150810003717565;48.48936587969571;26.409186699643207;50.7176104035663;49.69561356245036;24.215121545515064;6.349712791475347;8.397676500783984;34.269012197247605;25.445181308926966;17.674455120066202;31.23548500252761;24.740251085517848;12.320538572716023;32.82840940247618;27.374167644188795;13.36635819358057;38.54708365961641;19.325868947886406;27.077216963106103;45.48377773735024;22.39740316651047;12.898448413376407;21.553691630584673;45.280108213573236;42.71482295249742;30.879287402590062;39.951640596334435;17.265509470797117;35.64176147571859;18.71328848175427;21.706163649700773;32.39772287302134;29.861520713021488;6.479739841074661;23.23548461114393;6.882961877443012;30.102686567177766;33.842940478951455;26.81883367921692;44.81625833380509;50.18662205775452;15.792916229262092;52.44763592925479;54.622841611862505;19.24911845083291;12.571346112660164;24.45228091309426;23.784876597198785;49.90510440376818;20.042896163605388;33.21596232937744;14.51700342419074;33.64284969810968;4.942983446292391;15.727076847298482;10.372376269498915;33.09944936596792;2.5037322400244877;41.22372552396615;22.806821681279274;13.038568785413801;12.010562651966385;21.121712908599026;4.583017790764965;6.813646002502625;19.56578199297038;49.55456175463377;55.14776974524576;9.653317639942511;26.188908265493;22.65215667365004;39.82283048740216;17.970805869635708;41.969813634469745;5.2437824864312335;46.39621002600101;53.61100912278304;20.52242008304964;1.482463871039727;12.662698395230239;9.647948087298804;25.518013275305403;34.13731592992667;9.7248079734192;55.437331922378455;33.88366954186882;33.01883363574429;54.63128006914984;39.96776270337262;8.591113438960768;9.697606260779134;29.563581163282585;12.679663129656332;15.022703093506548;42.44585808497965;7.883169989237699;25.57473640141085;38.191760842541264;5.421264384147948;21.626154258617326;11.655673460357194;53.35954816813541;25.008155467638986;36.68515598600548;7.953428631888046;54.981620206194386;14.51059217242502;30.721851108449552;48.55034545857205;25.09783863587931;44.72596426099173;52.612137107943575;9.79262381124593;19.694562978279347;5.791021251717504;26.582287372935088;25.579232803318774;43.4729135908525;17.340772861318133;50.310048205109716;50.408434045679385;26.325763564993867;29.271815005223928;39.978730747795;11.983166096204446;0.5307483045597451;55.58807515034488;3.960211311692938;36.00884674177121;13.941485005648518;10.585971221751551;11.834863867955315;45.374622820580434;27.39858289590274;29.710714597326366;9.82244986512669;29.995220553789956;6.802743522344664;6.2301033721571955;25.35929804819928;13.828694340250497;43.08066984901654;17.664248283734956;21.762307118234222;8.53966959867544;19.53965045097014;24.27039318104108;14.42516424475789;36.56619482362198;11.761752946827677;21.493729022303963;13.037792080214516;29.33044777245569;3.354971374261812;7.4067005321216115;23.018188269912322;30.808613597654787;34.894872584967494;47.65028266102536;22.95972708945663;19.986288276738858;8.933010085806472;56.754394002011594;42.11423592950798;16.260890227457285;19.22219582352685;33.28112949944801;44.22834455474365;49.11724401490398;4.767990504504249;16.052006970221704;19.646887705678736;48.349206943231835;9.728374139893194;30.07885682771925;24.204766710390565;18.676455761999268;7.724039699812827;6.530492228796305;6.248857288214153;25.258519575020774;36.86042179669893;45.67163283931039;39.87996145548794;8.547348220832019;5.313611512325213;42.9083694720497;27.60344203348769;10.963956761204951;9.047804850410037;47.17002790658498;18.830829316365342;38.533096228685295;18.892274125054172;46.4427146048392;49.70019128683791;5.149494383314441;12.078191943775474;34.50321213161245;7.376141790701415;39.8471715169786;35.95475997019451;56.38697838554959;42.13082630066537;25.49272931165312;10.029515906862212;39.69631895049903;47.41887383910682;26.34830928237706;21.701337471551575;56.774063378113006;40.767453698985996;13.49408585225986;2.6578260692481304;4.28142414794075;23.483186962653612;43.02016566536916;5.466291692237208;13.245989995365631;20.992568162305805;29.82721150697863;13.900860617961737;27.904444539877613;39.42790186620271;12.780223113559664;28.9027680469017;9.687821646751312;49.69046215754725;15.241498403542126;27.048162108736292;50.31754101096239;18.686359660894315;46.00596032026289;39.11898286477285;46.849799576370756;5.356307237769232;39.246021405654396;23.845537098544977;8.571825031136566;51.930300932401074;22.324840349721093;18.116711664447898;26.22036731503431;29.967637558955275;28.133133632802743;39.87914890466647;45.82522563954194;32.19393802969524;13.970517260627627;42.3546105013598;9.917930509487077;10.390293237536657;22.942080774271552;15.043116558313951;29.77717937892229;30.273538141278205;26.1047023282178;9.590473831459406;25.103041998516115;35.3227276738419;43.31658613891672;44.82233794077708;51.604361139767505;52.34360875057256;7.187649872125094;28.121121942089296;32.78439374293253;41.83091023152099;21.520230621644092;44.800307421595996;4.123063160095351;34.80070170452583;53.71839995532406;35.336067582682624;1.9403757501380492;20.531808356344108;23.151404690175692;17.40972971104908;23.144618301930667;2.8061441167439236;19.88041244809932;11.287374961633077;12.898890264272955;12.135854815214485;27.20193711675418;30.64185010443428;43.447100794536574;14.205806304767233;22.08513636277115;34.92319332047386;32.23615967395684;44.67833393398813;22.921084049903115;0.962656016723983;25.572067498903053;33.76804040529926;25.123921704990693;29.666651779229376;24.755262938560385;17.684378116948967;24.34157289374494;29.910912748448986;3.486579512756726;44.36540922455345;12.484636368034728;19.829885704157842;44.58012605765486;15.848159095600527;54.97310208898156;8.973913219686997;12.97820193881629;36.881835370705744;13.183177246515829;55.19013113074737;25.570137485574904;7.93687420059069;24.374425073464497;37.01009688474857;39.69159784751059;29.191527804677698;35.03400177213132;19.9406693785906;16.75558125540151;40.42600293724226;33.02244256820543;10.563342726891687;50.116545930708554;46.6818601844744;46.93982553699314;24.42569582019973;12.432048998373345;48.83610068793178;40.24862708063027;41.440496359795056;22.81062001152254;25.2430663974649;19.164423308560668;51.69133650478764;3.532419792242336;53.60541797627791;12.628327352448748;46.42876981734447;31.74513967801796;25.448529198179898;17.021087073681258;48.834503515842876;21.717303383537942;10.05977600247893;11.525206951415965;12.798838346350472;24.72475245906968;27.579901737289617;38.59287998799519;21.566679191946253;6.094657718211395;9.778172258859012;55.62651936816937;33.401955629572825;46.227891585030356;4.430298458305437;29.796047454337277;37.075294160564496;27.79516092585578;34.67272999660833;8.183346326819416;8.130230511447325;36.14083776463212;3.8903211458019067;10.937671691724931;20.97367358901062;1.546912691468877;40.04612820411509;17.439063446480272;28.838469690602416;8.800332608072935;51.7543784898451;16.552983299837766;12.774702603935694;43.23945366182819;50.61650192918372;38.47694311383496;9.959321162679705;17.494842323035332;54.315761868746975;55.26196655258123;29.446682280932638;50.961386239874194;41.61579638025827;18.11284444365266;37.31629112321127;2.4849827663876907;16.64076619886381;31.493836471544203;52.50030567087998;21.2350464892742;36.451555062421455;27.312159317317946;24.76100764105613;14.713073803239318;47.317653638467874;25.770322579465873;12.888281667571329;15.34112854386098;45.04077088836239;7.680368028901084;14.537221119100526;49.47799644698469;42.750302846653234;7.995201836560474;47.314072642042774;10.548065288137357;43.85757764543288;27.393553246790102;13.180499049744993;43.42709307305649;29.42813516682922;23.920124398447864;23.292216106603686;43.567232782083;53.975056276058886;2.971917276781037;4.751838930501028;6.8302709213208574;5.817552241934987;16.86291827474198;35.33907324041795;12.430092094803205;43.547996758198785;18.49868763660708;29.016521221003924;17.259828406742578;54.63284069778713;9.923235476121686;32.43899071332088;4.704696877901861;53.25048368118538;
[truncated: 66,121,322 more chars]
